# Supplementary material for: Giant ferroelectric polarization in a bilayer graphene heterostructure
Source: Nat Commun. 2022 Oct 21;13:6241. doi: 10.1038/s41467-022-34104-z (PMC9587233; doi:10.1038/s41467-022-34104-z)
Supplement: Supplementary file 4 — Source Data [file 41467_2022_34104_MOESM4_ESM.zip]

Archive with 93 entries (73 files):
- Figure 1/
- Figure 1/Figure.1b.dat
- Figure 1/Figure.1c.dat
- Figure 1/Figure.1d-e.dat
- Figure 2/
- Figure 2/Figure.2a.dat
- Figure 2/Figure.2b.dat
- Figure 2/Figure.2c-g.dat
- Figure 2/Figure.2h.dat
- Figure 2/Figure.2i.dat
- Figure 2/Figure.2j.dat
- Figure 3/
- Figure 3/Figure 3a.dat
- Figure 3/Figure 3a.inset.dat
- Figure 3/Figure 3b.dat
- Figure 4/
- Figure 4/Figure 4b.dat
- Figure 4/Figure 4c.dat
- Figure 4/Figure 4d left.dat
- Figure 4/Figure 4d right.dat
- Figure 4/Figure 4e.dat
- Figure 4/Figure 4f.dat
- Figure 5/
- Figure 5/Figure 5a.dat
- Figure 5/Figure 5b.dat
- Figure 5/Figure 5c.dat
- Figure 5/Figure 5d.dat
- SI/
- SI/Fig.S1.dat
- SI/Fig.S10/
- SI/Fig.S10/Fig.S10a.dat
- SI/Fig.S10/Fig.S10b.dat
- SI/Fig.S11-14/
- SI/Fig.S11-14/100K.dat
- SI/Fig.S11-14/120K.dat
- SI/Fig.S11-14/140K.dat
- SI/Fig.S11-14/160K.dat
- SI/Fig.S11-14/180K.dat
- SI/Fig.S11-14/200K.dat
- SI/Fig.S11-14/20K.dat
- SI/Fig.S11-14/250K.dat
- SI/Fig.S11-14/300K.dat
- SI/Fig.S11-14/40K.dat
- SI/Fig.S11-14/60K.dat
- SI/Fig.S11-14/80K.dat
- SI/Fig.S15/
- SI/Fig.S15/Fig.S15a.dat
- SI/Fig.S15/Fig.S15b.dat
- SI/Fig.S16/
- SI/Fig.S16/Fig.S16a.dat
- SI/Fig.S16/Fig.S16b.dat
- SI/Fig.S16/Fig.S16c.dat
- SI/Fig.S17/
- SI/Fig.S17/Fig.S17a.dat
- SI/Fig.S17/Fig.S17b.dat
- SI/Fig.S18/
- SI/Fig.S18/Fig.S18d.dat
- SI/Fig.S18/Fig.S18f.dat
- SI/Fig.S18/Fig.S18h.dat
- SI/Fig.S19/
- SI/Fig.S19/Fig.S19a.dat
- SI/Fig.S19/Fig.S19b.dat
- SI/Fig.S19/Fig.S19c.dat
- SI/Fig.S2/
- SI/Fig.S2/Fig.S2a.dat
- SI/Fig.S2/Fig.S2b.dat
- SI/Fig.S2/Fig.S2c.dat
- SI/Fig.S2/Fig.S2d.dat
- SI/Fig.S3/
- SI/Fig.S3/Fig.S3a.dat
- SI/Fig.S3/Fig.S3b.dat
- SI/Fig.S4/
- SI/Fig.S4/Fig.S4b.dat
- SI/Fig.S4/Fig.S4c.dat
- SI/Fig.S5.dat
- SI/Fig.S6/
- SI/Fig.S6/Fig.S6a.dat
- SI/Fig.S6/Fig.S6b.dat
- SI/Fig.S6/Fig.S6c.dat
- SI/Fig.S7/
- SI/Fig.S7/Fig.S7a.dat
- SI/Fig.S7/Fig.S7b.dat
- SI/Fig.S7/Fig.S7c.dat
- SI/Fig.S7/Fig.S7d.dat
- SI/Fig.S7/Fig.S7e.dat
- SI/Fig.S8/
- SI/Fig.S8/Fig.S8a.dat
- SI/Fig.S8/Fig.S8b.dat
- SI/Fig.S8/Fig.S8c.dat
- SI/Fig.S9/
- SI/Fig.S9/Fig.S9a.dat
- SI/Fig.S9/Fig.S9b.dat
- SI/Fig.S9/Fig.S9c.dat
