# Supplementary material for: Giant ferroelectric polarization in a bilayer graphene heterostructure
Source: Nat Commun. 2022 Oct 21;13:6241. doi: 10.1038/s41467-022-34104-z (PMC9587233; doi:10.1038/s41467-022-34104-z)
Supplement: Supplementary file 4 — Source Data [file 41467_2022_34104_MOESM4_ESM.zip › Figure 1/Figure.1b.dat]

-0.24390243902439	262.1705	266.1117
-0.242682926829268	260.1645	264.0259
-0.241585365853659	259.2449	263.1212
-0.240365853658537	260.1519	263.5121
-0.239146341463415	261.0588	264.9994
-0.237926829268293	262.9803	266.2718
-0.236585365853659	265.2708	267.2609
-0.235487804878049	266.8956	267.8953
-0.234268292682927	268.0771	268.2536
-0.233048780487805	269.1183	269.7901
-0.231829268292683	270.7439	271.8277
-0.230487804878049	271.8839	274.4497
-0.229390243902439	273.6768	276.7755
-0.228170731707317	276.6879	278.9317
-0.226951219512195	279.9056	281.6397
-0.225731707317073	285.2479	286.9471
-0.224390243902439	289.2932	291.0473
-0.223292682926829	293.9972	295.3553
-0.222073170731707	299.3064	300.5125
-0.220853658536585	305.1725	305.769
-0.219634146341463	313.049	313.4417
-0.218292682926829	319.9496	320.1319
-0.217195121951219	327.2586	326.8638
-0.215975609756098	335.5814	334.4712
-0.214756097560976	344.0067	343.6099
-0.213536585365854	353.5617	353.9949
-0.21219512195122	361.746	363.7987
-0.21109756097561	371.0048	373.6089
-0.209878048780488	381.9866	384.6603
-0.208658536585366	393.2896	396.8687
-0.207439024390244	408.5475	413.1592
-0.20609756097561	423.7191	428.2379
-0.205	442.2363	446.7578
-0.203780487804878	475.3961	461.764
-0.202560975609756	498.6996	485.8399
-0.201341463414634	516.8071	506.8249
-0.2	534.1377	527.2447
-0.19890243902439	549.9412	544.9016
-0.197682926829268	564.416	560.9629
-0.196463414634146	577.8757	575.6073
-0.195243902439024	584.6469	584.6433
-0.19390243902439	588.6624	590.9815
-0.19280487804878	589.6658	594.2532
-0.191463414634146	588.8371	595.0619
-0.190365853658537	583.8335	594.0029
-0.189146341463415	578.1145	590.5073
-0.18780487804878	570.3394	583.19
-0.186707317073171	561.2482	574.4046
-0.185365853658537	550.4398	563.6468
-0.184268292682927	537.4288	550.5209
-0.183048780487805	526.6178	538.8308
-0.181707317073171	515.1713	525.5452
-0.180609756097561	502.9649	512.1071
-0.179268292682927	489.2243	497.6452
-0.178170731707317	471.6477	482.2127
-0.176951219512195	458.2738	469.0341
-0.175609756097561	446.2489	456.906
-0.174512195121951	436.9318	446.6747
-0.173170731707317	428.5551	437.1106
-0.172073170731707	420.8496	426.2114
-0.170853658536585	414.5557	418.3969
-0.169512195121951	410.3221	411.5488
-0.168414634146341	407.6379	407.1375
-0.167073170731707	401.6998	403.907
-0.165975609756098	397.4681	401.3705
-0.164756097560976	393.2946	397.7074
-0.163414634146341	387.31	391.7467
-0.162317073170732	380.4107	384.1562
-0.160975609756098	373.5068	376.9982
-0.159878048780488	367.8132	369.9336
-0.158658536585366	363.53	365.2851
-0.157317073170732	357.6024	359.8714
-0.156219512195122	348.9839	353.508
-0.154878048780488	337.508	344.1866
-0.153780487804878	322.324	334.8973
-0.152560975609756	309.4487	327.7327
-0.151219512195122	304.2712	310.3122
-0.150121951219512	298.4063	303.4095
-0.148780487804878	291.2387	300.4123
-0.147682926829268	286.8001	299.7143
-0.146463414634146	282.6902	299.238
-0.145243902439024	278.753	298.5652
-0.14390243902439	274.4556	298.427
-0.142682926829268	269.8203	297.2953
-0.141585365853659	266.9484	296.9635
-0.140365853658537	265.7223	297.1779
-0.139146341463415	266.5239	297.3757
-0.13780487804878	266.0058	298.7154
-0.136585365853659	264.914	299.6199
-0.135487804878049	263.4612	299.5405
-0.134268292682927	263.7457	298.1604
-0.133048780487805	263.5611	296.4499
-0.131707317073171	263.004	295.7492
-0.130487804878049	263.1931	295.2867
-0.129390243902439	264.5417	294.6143
-0.128170731707317	266.1932	293.9163
-0.126829268292683	268.2938	293.0468
-0.125609756097561	269.511	292.8205
-0.124390243902439	271.7671	292.9141
-0.123292682926829	273.6406	293.7639
-0.122073170731707	275.9141	294.9568
-0.120731707317073	277.2343	295.5093
-0.119512195121951	278.4335	296.8141
-0.118292682926829	279.227	297.0634
-0.11719512195122	279.9246	297.4764
-0.115975609756098	280.8284	297.64
-0.114634146341463	283.0432	298.6212
-0.113414634146341	284.3494	299.0646
-0.11219512195122	286.4539	300.5581
-0.11109756097561	288.0078	302.3846
-0.109878048780488	290.1523	305.1935
-0.108536585365854	293.197	307.0347
-0.107317073170732	296.2727	309.1746
-0.10609756097561	299.203	311.5437
-0.105	301.6724	313.3028
-0.103780487804878	304.5279	314.4043
-0.102439024390244	307.7767	318.2196
-0.101219512195122	310.5977	321.5126
-0.1	313.5295	325.1025
-0.0989024390243902	314.7733	327.2518
-0.0976829268292683	315.8719	328.7613
-0.0963414634146341	318.2357	331.0429
-0.0951219512195122	321.2981	333.1203
-0.0939024390243902	323.1855	336.0913
-0.0926829268292683	325.3182	339.4235
-0.0915853658536585	326.9944	342.424
-0.0902439024390244	328.8457	344.9543
-0.0890243902439024	330.9433	347.8316
-0.0878048780487805	334.5478	350.5731
-0.0865853658536585	338.0739	353.4674
-0.0854878048780488	341.2785	356.0342
-0.0841463414634146	343.7709	358.7601
-0.0829268292682927	347.2677	361.6704
-0.0817073170731707	352.1959	365.7836
-0.0804878048780488	356.0956	369.4708
-0.079390243902439	360.0464	372.7137
-0.0780487804878049	363.8163	375.4191
-0.0768292682926829	366.0307	378.6381
-0.075609756097561	368.512	382.4455
-0.074390243902439	369.2087	385.0906
-0.0732926829268293	370.2575	386.9447
-0.0719512195121951	372.0104	388.0332
-0.0707317073170732	374.1818	388.5754
-0.0695121951219512	376.7905	388.5184
-0.0682926829268293	379.5382	388.7767
-0.0671951219512195	382.5226	391.088
-0.0658536585365854	386.7479	393.9265
-0.0646341463414634	390.6926	397.5747
-0.0634146341463415	395.3978	403.3956
-0.0621951219512195	399.4027	407.2875
-0.0610975609756098	403.7119	411.4615
-0.0597560975609756	408.8357	416.4467
-0.0585365853658537	412.4242	420.9529
-0.0573170731707317	416.1569	424.9547
-0.0560975609756098	419.0684	429.4572
-0.055	422.0983	432.9094
-0.0536585365853659	425.3643	437.3873
-0.0524390243902439	430.3003	452.2777
-0.051219512195122	437.2947	463.0302
-0.05	441.2027	469.0985
-0.0489024390243902	445.0559	474.5693
-0.0475609756097561	452.0853	481.1164
-0.0464634146341463	459.7116	487.0628
-0.0451219512195122	466.7828	494.0846
-0.0439024390243902	474.7617	500.1244
-0.0426829268292683	482.5012	507.5019
-0.0414634146341463	491.2418	515.8601
-0.0403658536585366	503.0396	525.4592
-0.0390243902439024	514.1884	538.258
-0.0378048780487805	525.2695	548.4776
-0.0365853658536585	537.7549	559.174
-0.0353658536585366	552.9861	572.0007
-0.0342682926829268	572.1094	588.2385
-0.0329268292682927	590.8751	607.9572
-0.0317073170731707	611.0385	626.2332
-0.0304878048780488	629.5982	644.8783
-0.0292682926829268	647.522	663.9895
-0.0281707317073171	667.6173	682.294
-0.0268292682926829	685.7289	705.5713
-0.025609756097561	707.224	727.2095
-0.024390243902439	732.335	751.1281
-0.0231707317073171	758.3134	776.4652
-0.0220731707317073	792.6748	804.0599
-0.0207317073170732	825.808	846.6252
-0.0195121951219512	866.3153	887.7366
-0.0182926829268293	917.7007	936.6948
-0.0170731707317073	989.2294	1003.858
-0.0159756097560976	1098.891	1094.231
-0.0146341463414634	1379.561	1365.382
-0.0134146341463415	1616.02	1561.317
-0.0121951219512195	1992.59	1892.846
-0.0109756097560976	4082.938	3585.137
-0.00975609756097561	14087.05	14919.84
-0.00853658536585366	39421.69	51774.81
-0.00731707317073171	45984.72	61175.44
-0.00621951219512195	41895.26	50679.25
-0.0048780487804878	33980.45	39815.18
-0.00365853658536585	26031.95	24512.4
-0.0024390243902439	19207.71	17884.02
-0.00121951219512195	12896.07	11862.2
0	7547.437	6948.839
0.00121951219512195	4473.235	4189.218
0.0024390243902439	3096.284	2960.77
0.00365853658536585	2024.173	1944.669
0.0048780487804878	1616.582	1570.169
0.00597560975609756	1332.877	1295.697
0.00731707317073171	969.3455	943.2536
0.00853658536585366	849.9626	828.2422
0.00975609756097561	766.3405	743.8144
0.0109756097560976	703.1308	681.8899
0.0120731707317073	645.5103	627.5168
0.0134146341463415	594.3739	581.4856
0.0146341463414634	571.9957	558.5929
0.0158536585365854	548.637	534.2117
0.0170731707317073	520.9072	508.5774
0.0182926829268293	499.2586	486.8756
0.0195121951219512	476.9018	466.6121
0.0207317073170732	454.051	446.1359
0.0219512195121951	433.8951	427.425
0.0231707317073171	414.6523	409.1749
0.024390243902439	400.1042	396.9948
0.025609756097561	389.2451	386.3027
0.0268292682926829	379.9884	377.031
0.0280487804878049	371.8182	369.506
0.0292682926829268	364.6762	360.4884
0.0304878048780488	359.1897	354.4905
0.0317073170731707	352.8134	348.9546
0.0329268292682927	345.8072	342.5957
0.0341463414634146	338.6882	335.0645
0.0353658536585366	329.6234	327.5023
0.0365853658536585	321.8595	322.3335
0.0378048780487805	318.914	312.3575
0.0390243902439024	317.1559	306.0428
0.0402439024390244	310.0601	296.3145
0.0414634146341463	304.3731	290.027
0.0426829268292683	299.7885	286.6021
0.0439024390243902	294.6896	281.3498
0.0451219512195122	289.5426	279.2784
0.0463414634146341	283.3044	277.5687
0.0475609756097561	278.2664	274.4783
0.0487804878048781	274.5492	270.7573
0.05	270.746	267.9529
0.051219512195122	266.6009	264.0206
0.0524390243902439	262.6092	260.0735
0.0536585365853659	260.2322	257.2466
0.0547560975609756	257.1927	253.7986
0.0560975609756098	253.9017	249.284
0.0573170731707317	250.3509	246.4568
0.0585365853658537	247.1329	243.2733
0.0597560975609756	245.3877	242.9648
0.0608536585365854	243.1905	240.6843
0.0621951219512195	241.3031	237.4896
0.0634146341463415	239.938	235.0792
0.0646341463414634	238.6797	232.6814
0.0658536585365854	236.3892	231.1376
0.0669512195121951	234.2051	230.2713
0.0682926829268293	232.1632	228.8701
0.0695121951219512	229.7543	226.7327
0.0707317073170732	227.1318	224.6429
0.0719512195121951	225.304	223.408
0.0730487804878049	223.2041	221.6268
0.074390243902439	221.2472	218.79
0.075609756097561	218.9447	216.9746
0.0768292682926829	216.2046	214.7426
0.0780487804878049	214.0344	212.4865
0.0791463414634146	212.3017	210.8615
0.0804878048780488	210.2742	209.4946
0.0817073170731707	209.0265	206.9198
0.0829268292682927	207.5924	205.3527
0.0841463414634146	206.4256	203.8803
0.0852439024390244	204.422	201.8517
0.0865853658536585	202.4047	200.0709
0.0878048780487805	201.669	198.4563
0.0890243902439024	199.5232	197.5403
0.0902439024390244	197.4583	196.1293
0.0913414634146341	195.2513	194.144
0.0926829268292683	193.0104	192.9331
0.0939024390243902	191.8711	191.0808
0.0951219512195122	190.4948	189.4898
0.0963414634146341	189.3884	188.193
0.0974390243902439	189.0946	186.8779
0.098780487804878	188.0267	185.3107
0.1	187.5096	184.0996
0.101219512195122	185.801	182.5233
0.102439024390244	184.5673	181.2409
0.103536585365854	183.6893	180.2766
0.104878048780488	183.3333	179.8967
0.10609756097561	182.0994	179.2081
0.107317073170732	181.9333	179.3269
0.108536585365854	180.2311	178.1067
0.109634146341463	178.7362	176.9671
0.110975609756098	177.4312	176.1037
0.11219512195122	175.6517	175.5187
0.113414634146341	174.7822	174.0701
0.114634146341463	174.0619	173.358
0.115731707317073	173.0179	172.4168
0.117073170731707	172.9942	171.0071
0.118292682926829	172.9622	170.066
0.119512195121951	171.7047	168.5702
0.120731707317073	170.6133	168.4751
0.121829268292683	169.7117	168.0392
0.123170731707317	169.0392	167.5642
0.124390243902439	168.0984	167.7304
0.125609756097561	167.6475	167.1369
0.126829268292683	166.7222	166.1078
0.127926829268293	165.4567	165.7042
0.129268292682927	164.5315	165.546
0.130487804878049	164.4999	164.2638
0.131707317073171	164.1993	163.8204
0.132926829268293	164.5949	163.322
0.134024390243902	165.3463	162.8076
0.135365853658537	165.6782	163.14
0.136585365853659	166.2242	162.5462
0.13780487804878	166.3426	161.5255
0.139024390243902	165.8443	161.3116
0.140121951219512	165.4647	162.0163
0.141463414634146	165.6782	162.3725
0.142682926829268	166.2796	163.8051
0.14390243902439	166.5329	164.7632
0.145121951219512	168.2738	165.238
0.146219512195122	169.6582	166.0298
0.147560975609756	170.7975	167.7159
0.148780487804878	173.1943	169.0695
0.15	175.7658	171.556
0.15109756097561	177.9341	173.7258
0.152317073170732	180.0552	175.8873
0.153658536585366	182.8885	179.2926
0.154878048780488	185.2474	182.247
0.15609756097561	189.7009	186.3507
0.15719512195122	193.8023	190.2469
0.158414634146341	197.2784	195.2556
0.159756097560976	201.49	199.3757
0.160975609756098	205.7871	205.1936
0.16219512195122	211.3527	210.5505
0.163292682926829	216.2407	215.3374
0.164512195121951	221.4884	220.6478
0.165853658536585	226.4259	225.4119
0.167073170731707	230.6878	230.4618
0.168292682926829	237.2061	238.1859
0.169390243902439	243.464	244.2594
0.170609756097561	250.1735	251.1654
0.171951219512195	256.9425	258.3439
0.173170731707317	264.4864	265.4787
0.174390243902439	272.8993	274.8266
0.175487804878049	280.501	280.7703
0.176707317073171	288.0452	286.253
0.178048780487805	294.4839	292.7346
0.179268292682927	299.7594	298.078
0.180487804878049	304.3099	303.831
0.181585365853659	307.5651	308.1742
0.18280487804878	310.091	311.5192
0.184146341463415	310.4967	312.6148
0.185365853658537	310.2339	313.1383
0.186585365853659	310.0752	311.9148
0.187682926829268	307.9372	309.3306
0.18890243902439	304.3246	304.6067
0.190243902439024	298.3623	299.1139
0.191463414634146	291.5004	291.2269
0.192682926829268	282.0698	281.8581
0.193780487804878	274.0855	272.688
0.195	265.1778	262.832
0.196341463414634	254.2007	253.9606
0.197560975609756	245.1146	244.8893
0.198780487804878	234.4852	233.8699
0.199878048780488	226.4935	226.5126
0.20109756097561	219.0595	219.3568
0.202439024390244	211.5438	212.1195
0.203658536585366	204.2425	204.5739
0.204878048780488	196.0872	196.9195
0.205975609756098	188.7246	190.8244
0.20719512195122	182.0427	183.9547
