# Supplementary material for: Giant ferroelectric polarization in a bilayer graphene heterostructure
Source: Nat Commun. 2022 Oct 21;13:6241. doi: 10.1038/s41467-022-34104-z (PMC9587233; doi:10.1038/s41467-022-34104-z)
Supplement: Supplementary file 4 — Source Data [file 41467_2022_34104_MOESM4_ESM.zip › Figure 1/Figure.1c.dat]

DG3-1-10-11-16-tg-2_VG	DG3-1-10-11-16-tg-2_T	DG3-1-10-11-16-tg-2_Ids	DG3-1-10-11-16-tg-2_R1	DG3-1-10-11-16-tg-2_R1_phase	DG3-1-10-11-16-tg-2_R2	DG3-1-10-11-16-tg-2_R2_phase	DG3-1-10-11-16-tg-2_Ig
0	1.5	3.92668E-8	162.3254	-179.664	162.1357	-179.616	-6.638833E-12	162.3254
7.69230769230769E-4	1.5	3.92668E-8	162.0407	-179.532	162.0646	-179.622	-3.568947E-11	162.0407
0.00153846153846154	1.5	3.92668E-8	162.2781	-179.49	162.3254	-179.598	-7.978262E-12	162.2781
0.00211538461538462	1.5	3.92668E-8	162.1594	-179.496	162.3017	-179.556	-2.953577E-11	162.1594
0.00269230769230769	1.5	3.92668E-8	162.5152	-179.418	162.3965	-179.334	-6.848112E-12	162.5152
0.00346153846153846	1.5	3.92668E-8	162.2781	-179.31	162.1831	-179.394	-3.07079E-11	162.2781
0.00423076923076923	1.5	3.92668E-8	162.6812	-179.412	162.9422	-179.376	-3.305215E-11	162.6812
0.005	1.5	3.92668E-8	163.132	-179.274	162.8946	-179.286	5.833528E-14	163.132
0.00557692307692308	1.5	3.92649E-8	163.1872	-179.43	163.4243	-179.4	-3.121025E-11	163.1872
0.00615384615384615	1.5	3.92668E-8	163.3691	-179.274	163.203	-179.31	-9.987421E-12	163.3691
0.00673076923076923	1.5	3.92649E-8	163.4006	-179.448	163.2109	-179.478	-2.907527E-11	163.4006
0.00730769230769231	1.5	3.92649E-8	162.9501	-179.43	162.6891	-179.49	3.155764E-12	162.9501
0.00788461538461538	1.5	3.92649E-8	162.5943	-179.52	162.7128	-179.448	-2.534957E-11	162.5943
0.00846153846153846	1.5	3.92649E-8	162.357	-179.352	162.1672	-179.43	-1.212214E-11	162.357
0.00903846153846154	1.5	3.92649E-8	162.0012	-179.502	161.9301	-179.424	-1.434058E-11	162.0012
0.00980769230769231	1.5	3.9263E-8	161.5585	-179.43	161.345	-179.448	-8.857275E-12	161.5585
0.0105769230769231	1.5	3.92649E-8	161.432	-179.532	161.5506	-179.622	-3.012184E-11	161.432
0.0113461538461538	1.5	3.9263E-8	161.938	-179.604	162.1514	-179.538	-1.898674E-11	161.938
0.0121153846153846	1.5	3.9263E-8	161.938	-179.466	161.6769	-179.478	6.862063E-13	161.938
0.0128846153846154	1.5	3.92649E-8	161.598	-179.46	161.7167	-179.52	-3.359637E-11	161.598
0.0136538461538462	1.5	3.9263E-8	161.9853	-179.538	162.104	-179.478	-6.532275E-13	161.9853
0.0144230769230769	1.5	3.9263E-8	161.7008	-179.466	161.5348	-179.508	-3.457689E-12	161.7008
0.0151923076923077	1.5	3.9263E-8	161.3211	-179.544	161.5108	-179.496	-1.873559E-11	161.3211
0.0159615384615385	1.5	3.9263E-8	161.2974	-179.37	161.0366	-179.34	3.951089E-12	161.2974
0.0167307692307692	1.5	3.92649E-8	160.7678	-179.424	160.9101	-179.52	-2.581006E-11	160.7678
0.0175	1.5	3.92649E-8	161.0051	-179.502	160.9101	-179.442	-8.625062E-13	161.0051
0.0182692307692308	1.5	3.9263E-8	160.5621	-179.502	160.4674	-179.574	-1.178728E-11	160.5621
0.0190384615384615	1.5	3.9263E-8	160.6334	-179.616	160.7282	-179.562	-1.568001E-11	160.6334
0.0198076923076923	1.5	3.92611E-8	160.3801	-179.478	160.6173	-179.448	3.513422E-13	160.3801
0.0205769230769231	1.5	3.9263E-8	160.5621	-179.61	160.7992	-179.664	-2.681475E-11	160.5621
0.0213461538461538	1.5	3.92611E-8	161.1155	-179.604	160.8546	-179.574	6.00206E-12	161.1155
0.0221153846153846	1.5	3.92611E-8	160.9731	-179.622	161.2341	-179.634	-3.171259E-11	160.9731
0.0228846153846154	1.5	3.9263E-8	161.4635	-179.442	161.3924	-179.346	3.932011E-13	161.4635
0.0236538461538462	1.5	3.92611E-8	161.2341	-179.334	161.1155	-179.412	-8.020124E-12	161.2341
0.0244230769230769	1.5	3.92592E-8	161.3843	-179.52	161.6689	-179.514	-2.790315E-11	161.3843
0.0251923076923077	1.5	3.92592E-8	161.7639	-179.532	161.5978	-179.568	1.021072E-12	161.7639
0.0259615384615385	1.5	3.92592E-8	161.7639	-179.724	161.9063	-179.7	-2.24611E-11	161.7639
0.0267307692307692	1.5	3.92592E-8	161.9536	-179.568	161.6452	-179.592	3.113938E-12	161.9536
0.0275	1.5	3.92592E-8	161.6215	-179.658	161.8349	-179.67	-3.401498E-11	161.6215
0.0282692307692308	1.5	3.92592E-8	162.0247	-179.478	161.8112	-179.442	9.601826E-12	162.0247
0.0290384615384615	1.5	3.92611E-8	161.8034	-179.514	161.9458	-179.586	-2.555889E-11	161.8034
0.0298076923076923	1.5	3.92611E-8	162.3727	-179.526	162.3727	-179.442	-3.959971E-12	162.3727
0.0305769230769231	1.5	3.92592E-8	162.3095	-179.472	162.2145	-179.544	-6.387699E-12	162.3095
0.0313461538461538	1.5	3.92573E-8	162.5545	-179.628	162.8156	-179.598	-2.526585E-11	162.5545
0.0321153846153846	1.5	3.92592E-8	162.8077	-179.454	162.5229	-179.43	7.76005E-12	162.8077
0.0328846153846154	1.5	3.92592E-8	162.4755	-179.628	162.6653	-179.688	-2.451234E-11	162.4755
0.0336538461538462	1.5	3.92592E-8	162.7838	-179.73	162.8551	-179.676	1.027149E-11	162.7838
0.0344230769230769	1.5	3.92573E-8	162.4358	-179.64	162.1986	-179.658	9.978521E-12	162.4358
0.0351923076923077	1.5	3.92573E-8	162.1512	-179.73	162.3884	-179.712	-2.614495E-11	162.1512
0.0359615384615385	1.5	3.92592E-8	162.096	-179.604	162.001	-179.538	1.119237E-11	162.096
0.0367307692307692	1.5	3.92592E-8	161.5978	-179.568	161.313	-179.622	-5.341257E-12	161.5978
0.0375	1.5	3.92573E-8	161.4869	-179.73	161.7004	-179.676	-2.024246E-11	161.4869
0.0382692307692308	1.5	3.92592E-8	161.5978	-179.64	161.4317	-179.58	1.278292E-11	161.5978
0.0388461538461538	1.5	3.92592E-8	161.1469	-179.67	161.3367	-179.724	-2.241924E-11	161.1469
0.0396153846153846	1.5	3.92592E-8	161.6452	-179.604	161.5504	-179.502	3.490631E-12	161.6452
0.0403846153846154	1.5	3.92592E-8	161.2893	-179.514	161.2656	-179.448	-1.396387E-11	161.2893
0.0411538461538462	1.5	3.92573E-8	161.6056	-179.442	161.6056	-179.364	-4.252952E-12	161.6056
0.0419230769230769	1.5	3.92573E-8	161.2261	-179.412	161.0126	-179.52	-3.164677E-12	161.2261
0.0426923076923077	1.5	3.92535E-8	161.0993	-179.592	161.3364	-179.568	-2.040989E-11	161.0993
0.0434615384615385	1.5	3.92535E-8	161.2654	-179.508	161.0282	-179.49	1.253178E-11	161.2654
0.0442307692307692	1.5	3.92535E-8	161.0282	-179.61	161.3127	-179.61	-2.493095E-11	161.0282
0.045	1.5	3.92535E-8	161.2417	-179.556	161.0042	-179.58	8.973947E-12	161.2417
0.0457692307692308	1.5	3.92535E-8	161.194	-179.778	161.4552	-179.814	-2.149828E-11	161.194
0.0465384615384615	1.5	3.92535E-8	161.6449	-179.82	161.5739	-179.784	9.225107E-12	161.6449
0.0473076923076923	1.5	3.92535E-8	161.6213	-179.91	161.811	179.988	-1.911231E-11	161.6213
0.0480769230769231	1.5	3.92535E-8	162.2617	179.922	162.3093	-179.988	-7.350408E-12	162.2617
0.0488461538461538	1.5	3.92535E-8	162.0719	180	162.0719	179.868	-4.504114E-12	162.0719
0.0496153846153846	1.5	3.92516E-8	162.6494	179.898	162.9103	179.964	-3.876236E-12	162.6494
0.0503846153846154	1.5	3.92516E-8	162.9577	-179.892	162.6731	-179.886	8.429781E-12	162.9577
0.0511538461538462	1.5	3.92535E-8	162.9498	-179.892	163.1872	-179.922	-2.275414E-11	162.9498
0.0519230769230769	1.5	3.92535E-8	163.4718	-179.808	163.3057	-179.73	6.085769E-12	163.4718
0.0526923076923077	1.5	3.92535E-8	162.76	-179.742	162.6415	-179.82	-1.145243E-11	162.76
0.0534615384615385	1.5	3.92516E-8	162.4357	-179.814	162.5781	-179.76	-1.170356E-11	162.4357
0.0542307692307692	1.5	3.92516E-8	162.0798	-179.82	161.89	-179.802	1.1904E-11	162.0798
0.055	1.5	3.92516E-8	161.3206	-179.898	161.3206	-179.994	-1.124314E-11	161.3206
0.0557692307692308	1.5	3.92516E-8	161.2732	-179.988	161.1544	-179.928	6.420624E-12	161.2732
0.0565384615384615	1.5	3.92516E-8	160.5614	-179.952	160.6087	179.97	-2.015874E-11	160.5614
0.0573076923076923	1.5	3.92497E-8	160.7115	-179.808	160.6402	-179.694	4.537069E-12	160.7115
0.0580769230769231	1.5	3.92497E-8	160.2369	-179.67	160.1658	-179.766	-5.131971E-12	160.2369
0.0588461538461538	1.5	3.92497E-8	160.308	-179.886	160.2606	-179.82	-3.457684E-12	160.308
0.0596153846153846	1.5	3.92478E-8	159.8176	-179.85	159.9361	-179.778	5.960206E-12	159.8176
0.0603846153846154	1.5	3.92458E-8	160.1341	179.964	160.4663	179.952	-2.057732E-11	160.1341
0.0611538461538461	1.5	3.92458E-8	160.5614	179.892	160.7986	179.904	1.571297E-11	160.5614
0.0619230769230769	1.5	3.92478E-8	160.743	179.676	160.9328	179.622	-2.237738E-11	160.743
0.0626923076923077	1.5	3.92478E-8	161.4075	179.55	161.3362	179.604	9.476277E-12	161.4075
0.0634615384615385	1.5	3.92458E-8	161.7241	179.544	161.5816	179.472	-1.174543E-11	161.7241
0.0642307692307692	1.5	3.92458E-8	162.1274	179.424	162.3649	179.49	-1.157799E-11	162.1274
0.065	1.5	3.92458E-8	162.8393	179.598	162.6258	179.604	1.232254E-11	162.8393
0.0657692307692308	1.5	3.92478E-8	162.5938	179.634	162.7363	179.58	-2.024246E-11	162.5938
0.0665384615384615	1.5	3.92497E-8	162.4435	179.73	162.2063	179.796	7.174089E-12	162.4435
0.0673076923076923	1.5	3.92497E-8	161.0912	179.736	160.9014	179.64	1.839206E-13	161.0912
0.0680769230769231	1.5	3.92478E-8	160.5769	179.622	160.743	179.664	-1.672644E-11	160.5769
0.0688461538461538	1.5	3.92497E-8	160.5691	179.586	160.4267	179.604	1.253182E-11	160.5691
0.0696153846153846	1.5	3.92497E-8	160.4267	179.352	160.4741	179.244	-1.007114E-11	160.4267
0.0703846153846154	1.5	3.92497E-8	161.1859	179.19	161.3284	179.262	-4.252989E-12	161.1859
0.0711538461538462	1.5	3.92478E-8	161.5973	179.286	161.3362	179.256	1.119239E-11	161.5973
0.0719230769230769	1.5	3.92478E-8	161.4786	179.082	161.6921	179.112	-1.203844E-11	161.4786
0.0726923076923077	1.5	3.92497E-8	161.6843	179.148	161.6132	179.214	1.822442E-11	161.6843
0.0734615384615385	1.5	3.92497E-8	161.8978	179.25	161.9215	179.166	-2.076379E-12	161.8978
0.0742307692307692	1.5	3.92478E-8	162.7126	179.166	162.9024	179.226	-8.396846E-12	162.7126
0.075	1.5	3.92478E-8	163.0211	179.46	162.76	179.484	7.634523E-12	163.0211
0.0757692307692308	1.5	3.92478E-8	162.5227	179.568	162.76	179.622	-1.727059E-11	162.5227
0.0765384615384615	1.5	3.92478E-8	162.5464	179.988	162.3092	-179.994	1.416424E-11	162.5464
0.0771153846153846	1.5	3.92478E-8	162.3092	-179.886	162.3329	-179.802	-6.303981E-12	162.3092
0.0778846153846154	1.5	3.92478E-8	162.1905	-179.64	162.0007	-179.682	4.871945E-12	162.1905
0.0786538461538462	1.5	3.92478E-8	161.977	-179.568	162.1192	-179.502	-1.195471E-11	161.977
0.0794230769230769	1.5	3.92478E-8	161.6921	-179.376	161.3599	-179.412	1.495949E-11	161.6921
0.0801923076923077	1.5	3.92478E-8	161.0753	-179.652	161.099	-179.736	-1.722873E-11	161.0753
0.0809615384615385	1.5	3.92458E-8	160.9647	-179.88	161.1309	-179.85	2.611638E-12	160.9647
0.0817307692307692	1.5	3.92458E-8	160.7275	-179.826	160.4663	-179.766	1.659196E-11	160.7275
0.0825	1.5	3.92458E-8	160.2054	179.976	160.1817	179.826	-1.756359E-11	160.2054
0.0832692307692308	1.5	3.92439E-8	160.664	179.628	160.8538	179.712	-4.671553E-12	160.664
0.0840384615384615	1.5	3.92439E-8	161.2098	179.874	160.9962	179.862	1.399677E-11	161.2098
0.0848076923076923	1.5	3.92439E-8	161.4473	179.7	161.6608	179.748	-1.308486E-11	161.4473
0.0855769230769231	1.5	3.92439E-8	161.7319	179.682	161.4947	179.724	1.50014E-11	161.7319
0.0863461538461539	1.5	3.92458E-8	161.7241	179.676	161.7241	179.604	-1.609859E-11	161.7241
0.0871153846153846	1.5	3.92439E-8	162.5626	179.46	162.8472	179.49	-1.283372E-11	162.5626
0.0878846153846154	1.5	3.92439E-8	163.0373	179.43	163.2508	179.418	1.232251E-11	163.0373
0.0886538461538462	1.5	3.92458E-8	162.9818	179.316	163.1479	179.232	-1.111757E-11	162.9818
0.0894230769230769	1.5	3.92439E-8	163.7253	179.184	163.7016	179.118	5.91836E-12	163.7253
0.0901923076923077	1.5	3.92439E-8	162.8472	179.172	162.4912	179.184	5.039379E-12	162.8472
0.0909615384615385	1.5	3.92439E-8	162.0642	179.076	162.254	179.028	-1.898674E-11	162.0642
0.0917307692307692	1.5	3.92439E-8	161.7795	179.232	161.471	179.328	1.868487E-11	161.7795
0.0925	1.5	3.92458E-8	161.2733	179.328	161.4157	179.256	-1.300115E-11	161.2733
0.0932692307692308	1.5	3.92458E-8	162.1514	179.34	162.1274	179.43	1.002036E-11	162.1514
0.0940384615384615	1.5	3.92439E-8	162.2303	179.388	162.1829	179.256	1.481464E-12	162.2303
0.0948076923076923	1.5	3.9242E-8	162.6892	179.07	162.9265	179.148	-6.387676E-12	162.6892
0.0955769230769231	1.5	3.9242E-8	163.0213	179.112	162.8314	179.094	8.387941E-12	163.0213
0.0963461538461538	1.5	3.9242E-8	163.2111	178.998	163.6147	179.022	-1.756359E-11	163.2111
0.0971153846153846	1.5	3.9242E-8	163.3772	179.406	163.7095	179.352	1.629896E-11	163.3772
0.0978846153846154	1.5	3.9242E-8	163.2111	179.478	163.4249	179.436	-1.521958E-11	163.2111
0.0986538461538461	1.5	3.9242E-8	163.7095	179.472	163.5911	179.574	1.328523E-11	163.7095
0.0994230769230769	1.5	3.9242E-8	162.9502	179.718	163.0452	179.646	-1.061529E-11	162.9502
0.100192307692308	1.5	3.9242E-8	163.3062	179.778	163.4723	179.844	-2.871692E-12	163.3062
0.100961538461538	1.5	3.9242E-8	163.3535	179.964	163.1163	179.934	1.378754E-11	163.3535
0.101730769230769	1.5	3.9242E-8	163.2351	-179.898	163.5197	-179.856	-1.64753E-11	163.2351
0.1025	1.5	3.9242E-8	163.8046	-179.778	163.6384	-179.73	1.768025E-11	163.8046
0.103269230769231	1.5	3.9242E-8	163.2351	-179.658	163.2351	-179.7	-8.606135E-12	163.2351
0.104038461538462	1.5	3.9242E-8	163.2825	-179.412	163.14	-179.304	9.057609E-12	163.2825
0.104807692307692	1.5	3.9242E-8	162.9265	-179.28	162.7366	-179.34	-3.457682E-12	162.9265
0.105576923076923	1.5	3.92401E-8	162.2934	-179.466	162.4596	-179.49	-1.509401E-11	162.2934
0.106346153846154	1.5	3.9242E-8	162.0009	-179.442	161.7397	-179.376	2.140559E-11	162.0009
0.107115384615385	1.5	3.9242E-8	161.2413	-179.478	161.0754	-179.586	-1.279187E-11	161.2413
0.107884615384615	1.5	3.92401E-8	160.8457	-179.796	161.0118	-179.808	-1.032228E-11	160.8457
0.108653846153846	1.5	3.92401E-8	160.7272	-179.85	160.466	-179.826	2.031723E-11	160.7272
0.109423076923077	1.5	3.9242E-8	159.936	179.904	160.1259	179.85	-1.199657E-11	159.936
0.110192307692308	1.5	3.9242E-8	160.1735	179.982	160.0548	-179.922	6.964788E-12	160.1735
0.110961538461538	1.5	3.9242E-8	160.0074	179.964	160.1022	179.868	-8.313123E-12	160.0074
0.111730769230769	1.5	3.92401E-8	160.0388	179.664	160.1813	179.646	1.341079E-11	160.0388
0.1125	1.5	3.92401E-8	160.3472	179.088	160.205	178.986	2.061029E-11	160.3472
0.113269230769231	1.5	3.92382E-8	160.5925	178.74	160.9009	178.764	-1.509401E-11	160.5925
0.114038461538462	1.5	3.92344E-8	161.4387	179.064	161.3202	179.1	2.119627E-11	161.4387
0.114807692307692	1.5	3.92344E-8	161.1066	179.208	161.154	179.196	-1.157799E-11	161.1066
0.115576923076923	1.5	3.92325E-8	161.5179	179.568	161.589	179.712	7.090382E-12	161.5179
0.116346153846154	1.5	3.92287E-8	161.2248	179.976	160.9875	179.94	1.127608E-11	161.2248
0.117115384615385	1.5	3.92287E-8	160.6314	179.808	160.7739	179.874	-6.262117E-12	160.6314
0.117884615384615	1.5	3.92287E-8	160.2278	179.964	159.9428	179.874	1.15691E-11	160.2278
0.118653846153846	1.5	3.92268E-8	159.2146	179.85	159.3571	179.886	-2.327532E-12	159.2146
0.119423076923077	1.5	3.92268E-8	158.9296	-179.796	158.5972	-179.688	2.09869E-11	158.9296
0.120192307692308	1.5	3.92268E-8	157.8375	-179.52	157.8375	-179.592	-6.303976E-12	157.8375
0.120961538461538	1.5	3.92249E-8	158.3675	-179.388	158.4863	-179.262	2.276753E-12	158.3675
0.121730769230769	1.5	3.92249E-8	158.1539	-178.998	157.9165	-179.004	1.608968E-11	158.1539
0.1225	1.5	3.92249E-8	158.0351	-179.052	158.2964	-179.07	-1.90286E-11	158.0351
0.123269230769231	1.5	3.92268E-8	158.7634	-178.962	158.7397	-178.878	1.387124E-11	158.7634
0.124038461538462	1.5	3.92287E-8	158.6846	-178.944	158.6609	-178.878	2.276746E-12	158.6846
0.124807692307692	1.5	3.92287E-8	158.732	-178.986	158.9696	-178.992	3.281361E-12	158.732
0.125576923076923	1.5	3.92306E-8	158.8194	-179.07	158.6769	-179.022	2.730741E-11	158.8194
0.126346153846154	1.5	3.92325E-8	158.242	-179.286	158.1944	-179.406	6.336931E-12	158.242
0.127115384615385	1.5	3.92325E-8	158.0519	-179.664	158.1469	-179.598	-2.160121E-12	158.0519
0.127884615384615	1.5	3.92325E-8	157.4585	-179.274	157.1738	-179.226	2.002426E-11	157.4585
0.128653846153846	1.5	3.92344E-8	157.2847	-179.136	157.5696	-179.178	-1.258257E-11	157.2847
0.129423076923077	1.5	3.92363E-8	157.9418	-179.406	158.1316	-179.376	1.747093E-11	157.9418
0.130192307692308	1.5	3.92363E-8	158.7963	-179.412	158.7487	-179.442	1.541995E-11	158.7963
0.130961538461538	1.5	3.92363E-8	159.9356	-179.538	160.2679	-179.496	-3.332125E-12	159.9356
0.131730769230769	1.5	3.92382E-8	160.9248	-179.436	160.8535	-179.406	2.454484E-11	160.9248
0.1325	1.5	3.92382E-8	160.6162	-179.604	160.4263	-179.706	-9.694425E-12	160.6162
0.133269230769231	1.5	3.92363E-8	160.7901	179.934	160.8849	179.976	-2.20199E-12	160.7901
0.134038461538462	1.5	3.92382E-8	160.711	179.736	160.7823	179.778	2.031725E-11	160.711
0.134807692307692	1.5	3.92363E-8	161.6684	179.514	162.0007	179.496	-1.191286E-11	161.6684
0.135576923076923	1.5	3.92363E-8	162.4279	179.754	162.6415	179.742	2.404252E-11	162.4279
0.136346153846154	1.5	3.92382E-8	162.9422	179.7	163.322	179.676	-1.078272E-11	162.9422
0.137115384615385	1.5	3.92363E-8	163.4249	179.766	163.1874	179.778	1.742907E-11	163.4249
0.137884615384615	1.5	3.92382E-8	162.9422	179.772	162.9659	179.694	-1.115944E-11	162.9422
0.138653846153846	1.5	3.92363E-8	163.0212	179.832	163.0449	179.928	4.620774E-12	163.0212
0.139423076923077	1.5	3.92363E-8	162.4042	-179.862	162.143	-179.892	8.806469E-12	162.4042
0.140192307692308	1.5	3.92382E-8	161.8741	-179.868	162.0166	-179.904	-6.973695E-12	161.8741
0.140961538461538	1.5	3.92382E-8	161.447	-179.706	161.1384	-179.628	2.232639E-11	161.447
0.141730769230769	1.5	3.92382E-8	159.738	-179.556	159.6429	-179.634	6.713614E-12	159.738
0.1425	1.5	3.92382E-8	159.738	-179.538	159.7143	-179.46	7.885656E-12	159.738
0.143269230769231	1.5	3.92363E-8	159.0336	-179.586	158.7726	-179.622	8.848346E-12	159.0336
0.144038461538462	1.5	3.92363E-8	158.82	-179.946	159.1287	-179.988	-8.773566E-12	158.82
0.144807692307692	1.5	3.92363E-8	159.2709	-179.994	159.081	-179.964	2.617727E-11	159.2709
0.145576923076923	1.5	3.92382E-8	159.0733	179.784	159.2395	179.73	-5.84355E-12	159.0733
0.146346153846154	1.5	3.92382E-8	159.8804	179.772	159.833	179.868	1.956382E-11	159.8804
0.147115384615385	1.5	3.92363E-8	159.7457	179.778	159.6032	179.688	5.123062E-12	159.7457
0.147884615384615	1.5	3.92363E-8	159.6983	179.472	159.9119	179.406	-6.262117E-12	159.6983
0.148653846153846	1.5	3.92382E-8	159.9041	179.316	159.8091	179.382	2.174033E-11	159.9041
0.149423076923077	1.5	3.92363E-8	159.7457	179.418	159.8882	179.478	4.160328E-12	159.7457
0.150192307692308	1.5	3.92363E-8	160.8375	179.37	160.4341	179.376	-8.857286E-12	160.8375
0.150961538461538	1.5	3.92363E-8	161.1462	179.382	160.8849	179.418	2.647026E-11	161.1462
0.151730769230769	1.5	3.92363E-8	160.8375	179.424	161.0988	179.424	-5.048262E-12	160.8375
0.1525	1.5	3.92382E-8	161.3045	179.448	161.2332	179.538	2.487969E-11	161.3045
0.153269230769231	1.5	3.92382E-8	161.3282	179.43	161.447	179.316	5.834616E-12	161.3282
0.154038461538462	1.5	3.92363E-8	162.238	179.28	162.4042	179.334	6.839205E-12	162.238
0.154615384615385	1.5	3.92382E-8	162.4674	179.448	162.3726	179.364	9.685516E-12	162.4674
0.155192307692308	1.5	3.92382E-8	162.681	179.4	162.6573	179.49	9.350635E-12	162.681
0.155769230769231	1.5	3.92382E-8	162.42	179.514	162.2776	179.598	-2.494957E-12	162.42
0.156346153846154	1.5	3.92382E-8	162.5862	179.7	162.2776	179.766	2.282866E-11	162.5862
0.156923076923077	1.5	3.92363E-8	162.1906	179.766	162.4279	179.802	-8.480563E-12	162.1906
0.1575	1.5	3.92363E-8	162.3805	179.928	162.1667	179.892	1.788956E-11	162.3805
0.158076923076923	1.5	3.92363E-8	162.0245	179.778	162.1906	179.82	-6.052832E-12	162.0245
0.158653846153846	1.5	3.92363E-8	161.6447	179.922	161.4548	179.832	2.019167E-11	161.6447
0.159230769230769	1.5	3.92363E-8	161.1462	179.796	161.1462	179.88	8.764586E-12	161.1462
0.159807692307692	1.5	3.92363E-8	161.0274	179.814	161.0988	179.718	4.244058E-12	161.0274
0.160384615384615	1.5	3.92363E-8	161.7632	179.7	161.6921	179.772	2.333094E-11	161.7632
0.160961538461538	1.5	3.92363E-8	161.4072	179.616	161.5259	179.55	-4.545973E-12	161.4072
0.161538461538462	1.5	3.92363E-8	161.9294	179.55	161.7632	179.598	2.165664E-11	161.9294
0.162115384615385	1.5	3.92344E-8	161.8187	179.412	162.1034	179.406	-1.0113E-11	161.8187
0.162692307692308	1.5	3.92344E-8	161.9609	179.55	161.7473	179.55	2.429363E-11	161.9609
0.163269230769231	1.5	3.92344E-8	162.0323	179.508	162.2459	179.562	-1.262444E-11	162.0323
0.163846153846154	1.5	3.92344E-8	162.2933	179.61	162.1034	179.562	1.784762E-11	162.2933
0.164423076923077	1.5	3.92363E-8	162.4279	179.55	162.3091	179.604	2.031722E-11	162.4279
0.165	1.5	3.92344E-8	162.1745	179.574	162.4358	179.532	-1.262444E-11	162.1745
0.165576923076923	1.5	3.92344E-8	162.6257	179.676	162.4121	179.682	2.203339E-11	162.6257
0.166153846153846	1.5	3.92344E-8	162.4358	179.496	162.602	179.532	-5.676137E-12	162.4358
0.166730769230769	1.5	3.92344E-8	162.2459	179.604	162.0323	179.544	1.382934E-11	162.2459
0.167307692307692	1.5	3.92344E-8	162.2696	179.586	162.2933	179.682	1.282478E-11	162.2696
0.167884615384615	1.5	3.92363E-8	161.882	179.67	161.9294	179.592	-3.602587E-13	161.882
0.168461538461538	1.5	3.92344E-8	162.1745	179.706	162.0797	179.784	1.818251E-11	162.1745
0.169038461538462	1.5	3.92344E-8	161.8187	179.82	162.0323	179.76	-5.634288E-12	161.8187
0.169615384615385	1.5	3.92325E-8	161.9925	179.85	161.6604	179.88	2.316353E-11	161.9925
0.170192307692308	1.5	3.92325E-8	161.4705	179.796	161.7552	179.82	-8.480564E-12	161.4705
0.170769230769231	1.5	3.92325E-8	161.2566	179.97	161.4705	-179.994	2.111255E-11	161.2566
0.171346153846154	1.5	3.92325E-8	161.4228	180	161.5653	-179.886	1.110861E-11	161.4228
0.171923076923077	1.5	3.92325E-8	161.6127	-179.958	161.9451	-179.964	-7.643421E-12	161.6127
0.1725	1.5	3.92325E-8	162.1113	-179.91	162.0164	-179.928	2.048466E-11	162.1113
0.173076923076923	1.5	3.92325E-8	162.4199	179.946	162.6809	180	-7.475976E-12	162.4199
0.173653846153846	1.5	3.92344E-8	162.4595	-179.892	162.4121	-179.982	1.031334E-11	162.4595
0.174230769230769	1.5	3.92344E-8	162.7918	179.946	162.7444	-179.952	1.780583E-11	162.7918
0.174807692307692	1.5	3.92344E-8	162.056	179.97	162.1745	179.91	-9.987432E-12	162.056
0.175384615384615	1.5	3.92325E-8	161.874	179.928	161.5179	179.934	2.358211E-11	161.874
0.175961538461538	1.5	3.92325E-8	161.3754	179.856	161.589	179.91	-7.643425E-12	161.3754
0.176538461538462	1.5	3.92325E-8	161.1144	179.982	161.2803	-179.946	1.466646E-11	161.1144
0.177115384615385	1.5	3.92325E-8	161.4705	179.928	161.5416	-179.964	5.834611E-12	161.4705
0.177692307692308	1.5	3.92344E-8	161.2725	-179.988	161.3676	179.91	-1.23928E-12	161.2725
0.178269230769231	1.5	3.92306E-8	161.4543	179.964	161.217	179.91	2.199155E-11	161.4543
0.178846153846154	1.5	3.92306E-8	161.3595	179.862	161.4306	179.946	5.918318E-12	161.3595
0.179423076923077	1.5	3.92325E-8	161.0904	179.88	161.0904	180	5.834597E-12	161.0904
0.18	1.5	3.92306E-8	161.2644	179.868	161.1222	179.934	2.672139E-11	161.2644
0.180576923076923	1.5	3.92306E-8	160.7421	179.88	160.8372	179.796	-8.313139E-12	160.7421
0.181153846153846	1.5	3.92306E-8	160.8135	-179.97	161.0271	179.952	2.743299E-11	160.8135
0.181730769230769	1.5	3.92306E-8	160.5048	-179.964	160.671	-179.982	-1.128501E-11	160.5048
0.182307692307692	1.5	3.92306E-8	160.8135	-179.874	160.7421	-179.874	2.492153E-11	160.8135
0.182884615384615	1.5	3.92287E-8	160.7739	-179.976	160.9161	-179.91	1.42034E-13	160.7739
0.183461538461538	1.5	3.92306E-8	160.671	180	160.7661	-179.91	7.55075E-12	160.671
0.184038461538462	1.5	3.92306E-8	161.0745	179.862	160.8135	179.838	2.906545E-11	161.0745
0.184615384615385	1.5	3.92287E-8	161.0112	179.598	161.2485	179.592	-8.396861E-12	161.0112
0.185192307692308	1.5	3.92287E-8	161.2011	179.664	161.0349	179.61	2.11125E-11	161.2011
0.185769230769231	1.5	3.92287E-8	161.3673	179.556	161.5098	179.628	7.341485E-12	161.3673
0.186346153846154	1.5	3.92306E-8	161.5968	179.76	161.5731	179.7	3.323198E-12	161.5968
0.186923076923077	1.5	3.92306E-8	162.2616	179.694	162.309	179.784	1.349449E-11	162.2616
0.1875	1.5	3.92325E-8	162.3725	179.73	162.4673	179.646	-4.021141E-13	162.3725
0.188076923076923	1.5	3.92306E-8	162.8787	179.718	162.7602	179.772	2.153105E-11	162.8787
0.188653846153846	1.5	3.92306E-8	162.4752	179.718	162.6177	179.778	-5.425015E-12	162.4752
0.189230769230769	1.5	3.92325E-8	162.2537	179.79	162.3725	179.736	-7.183008E-12	162.2537
0.189807692307692	1.5	3.92306E-8	162.2616	179.814	162.0243	179.754	9.392459E-12	162.2616
0.190384615384615	1.5	3.92306E-8	162.0003	179.676	162.1902	179.73	3.909187E-12	162.0003
0.190961538461538	1.5	3.92306E-8	161.7867	179.79	161.5968	179.724	1.261547E-11	161.7867
0.191538461538462	1.5	3.92306E-8	161.8344	179.61	161.9529	179.652	4.830039E-12	161.8344
0.192115384615385	1.5	3.92306E-8	161.7156	179.7	161.8344	179.712	1.40805E-11	161.7156
0.192692307692308	1.5	3.92287E-8	161.6046	179.592	161.7234	179.658	-5.276994E-13	161.6046
0.193269230769231	1.5	3.92306E-8	161.2407	179.832	161.0508	179.772	1.470835E-11	161.2407
0.193846153846154	1.5	3.92306E-8	161.3358	179.772	161.4069	179.868	7.006576E-12	161.3358
0.194423076923077	1.5	3.92306E-8	161.1933	179.904	161.217	179.814	-1.155562E-12	161.1933
0.195	1.5	3.92306E-8	161.6205	179.868	161.5968	179.952	1.751277E-11	161.6205
0.195576923076923	1.5	3.92287E-8	161.4384	179.898	161.6997	179.94	-5.801701E-12	161.4384
0.196153846153846	1.5	3.92287E-8	161.8183	-179.958	161.6521	179.988	1.948011E-11	161.8183
0.196730769230769	1.5	3.92287E-8	162.1744	179.91	162.2695	-179.994	4.20218E-12	162.1744
0.197307692307692	1.5	3.92306E-8	162.1902	179.976	162.3564	179.886	-4.629712E-12	162.1902
0.197884615384615	1.5	3.92306E-8	162.4989	179.934	162.2616	180	2.4796E-11	162.4989
0.198461538461538	1.5	3.92287E-8	162.0082	179.922	162.2932	179.958	-7.224863E-12	162.0082
0.199038461538462	1.5	3.92287E-8	162.1981	179.988	161.9845	179.922	1.717794E-11	162.1981
0.199615384615385	1.5	3.92287E-8	162.3169	179.838	162.3883	179.922	3.65802E-12	162.3169
0.200192307692308	1.5	3.92306E-8	161.9529	179.874	161.9055	179.982	4.662598E-12	161.9529
0.200769230769231	1.5	3.92287E-8	162.1507	179.934	162.0082	180	2.927463E-11	162.1507
0.201346153846154	1.5	3.92287E-8	161.9371	179.952	162.0795	-179.97	6.336907E-12	161.9371
0.201923076923077	1.5	3.92287E-8	161.8659	-179.892	161.8896	-179.922	4.955607E-12	161.8659
0.2025	1.5	3.92287E-8	162.5068	-179.874	162.5068	-179.79	1.261547E-11	162.5068
0.203076923076923	1.5	3.92287E-8	162.2932	-179.796	162.3406	-179.88	6.443353E-13	162.2932
0.203653846153846	1.5	3.92287E-8	162.5542	-179.82	162.6019	-179.904	1.935452E-11	162.5542
0.204230769230769	1.5	3.92287E-8	162.222	-179.886	162.3406	-179.97	-1.532267E-12	162.222
0.204807692307692	1.5	3.92287E-8	162.5068	-179.946	162.2695	-179.91	2.990251E-11	162.5068
0.205384615384615	1.5	3.92287E-8	161.9133	179.982	162.1981	179.958	-8.145707E-12	161.9133
0.205961538461538	1.5	3.92287E-8	162.222	-179.94	161.9371	-179.97	2.554936E-11	162.222
0.206538461538462	1.5	3.92287E-8	162.127	179.964	162.127	179.994	1.127609E-11	162.127
0.207115384615385	1.5	3.92287E-8	161.2722	179.646	161.4384	179.562	-5.927269E-12	161.2722
0.207692307692308	1.5	3.92287E-8	161.3199	179.568	161.4861	179.568	2.919094E-11	161.3199
0.208269230769231	1.5	3.92287E-8	161.676	179.502	161.4147	179.502	-6.303994E-12	161.676
0.208846153846154	1.5	3.92287E-8	161.6046	179.664	161.6046	179.586	4.160339E-12	161.6046
0.209423076923077	1.5	3.92287E-8	161.8422	179.64	161.7471	179.736	1.876849E-11	161.8422
0.21	1.5	3.92287E-8	161.3436	179.724	161.4384	179.652	-7.517848E-12	161.3436
0.210576923076923	1.5	3.92287E-8	161.6046	179.712	161.4861	179.796	2.881425E-11	161.6046
0.211153846153846	1.5	3.92287E-8	161.1774	179.712	161.2959	179.664	-1.095016E-11	161.1774
0.211730769230769	1.5	3.92287E-8	161.676	179.862	161.676	179.892	2.588421E-11	161.676
0.212307692307692	1.5	3.92287E-8	161.5572	179.958	161.6046	179.88	1.774483E-12	161.5572
0.212884615384615	1.5	3.92287E-8	161.7946	-179.994	161.6283	-179.922	3.027922E-11	161.7946
0.213461538461538	1.5	3.92268E-8	161.5176	179.874	161.8501	179.82	-7.350417E-12	161.5176
0.214038461538462	1.5	3.92268E-8	162.1585	179.838	161.9212	179.82	2.450291E-11	162.1585
0.214615384615385	1.5	3.92268E-8	161.9686	179.676	162.1822	179.73	1.941895E-12	161.9686
0.215192307692308	1.5	3.92268E-8	161.7787	179.712	161.6838	179.604	1.521062E-11	161.7787
0.215769230769231	1.5	3.92268E-8	161.9686	179.502	162.04	179.58	1.688491E-11	161.9686
0.216346153846154	1.5	3.92287E-8	161.9845	179.532	162.1507	179.448	-3.918138E-12	161.9845
0.216923076923077	1.5	3.92268E-8	162.1585	179.556	161.9212	179.55	2.174034E-11	162.1585
0.2175	1.5	3.92268E-8	161.6838	179.508	161.8024	179.586	7.425185E-12	161.6838
0.218076923076923	1.5	3.92268E-8	161.2089	179.61	161.3751	179.526	-3.959989E-12	161.2089
0.218653846153846	1.5	3.92268E-8	161.28	179.61	161.0427	179.634	3.145121E-11	161.28
0.219230769230769	1.5	3.92268E-8	161.0664	179.478	160.8291	179.484	-1.245701E-11	161.0664
0.219807692307692	1.5	3.92268E-8	161.0664	179.574	160.8291	179.58	2.647026E-11	161.0664
0.220384615384615	1.5	3.92268E-8	160.7817	179.442	160.9476	179.46	-7.350428E-12	160.7817
0.220961538461538	1.5	3.92268E-8	160.8054	179.628	160.5678	179.622	2.433549E-11	160.8054
0.221538461538462	1.5	3.92268E-8	160.5204	179.508	160.5915	179.514	2.653461E-12	160.5204
0.222115384615385	1.5	3.92268E-8	160.5441	179.706	160.3067	179.712	2.835378E-11	160.5441
0.222692307692308	1.5	3.92268E-8	160.4729	179.568	160.8291	179.568	-4.001844E-12	160.4729
0.223269230769231	1.5	3.92268E-8	161.2089	179.61	161.019	179.568	2.659576E-11	161.2089
0.223846153846154	1.5	3.92268E-8	161.3514	179.448	161.4225	179.508	7.006574E-12	161.3514
0.224423076923077	1.5	3.92268E-8	161.3038	179.526	161.2326	179.424	1.408049E-11	161.3038
0.225	1.5	3.92268E-8	161.47	179.532	161.1852	179.538	2.956759E-11	161.47
0.225576923076923	1.5	3.92249E-8	161.0742	179.346	161.3829	179.352	-3.499563E-12	161.0742
0.226153846153846	1.5	3.92249E-8	161.3116	179.406	161.0742	179.388	2.626097E-11	161.3116
0.226730769230769	1.5	3.9223E-8	161.6995	179.538	161.9843	179.622	-1.490424E-12	161.6995
0.227307692307692	1.5	3.92249E-8	161.8816	179.826	161.9764	179.778	5.12302E-12	161.8816
0.227884615384615	1.5	3.9223E-8	162.1742	179.928	161.9843	-179.994	3.145119E-11	162.1742
0.228461538461538	1.5	3.92191E-8	161.5493	180	161.7867	179.976	-7.392281E-12	161.5493
0.229038461538462	1.5	3.92172E-8	161.3432	-179.88	161.0584	-179.88	2.952585E-11	161.3432
0.229615384615385	1.5	3.92172E-8	161.0821	-179.982	161.2958	-179.934	-4.671577E-12	161.0821
0.230192307692308	1.5	3.92191E-8	161.0743	-179.856	160.8844	-179.928	1.759651E-11	161.0743
0.230769230769231	1.5	3.92191E-8	161.098	179.97	161.1931	-179.952	1.516874E-11	161.098
0.231346153846154	1.5	3.9221E-8	160.924	179.898	160.9714	179.82	2.695294E-12	160.924
0.231923076923077	1.5	3.9221E-8	161.1853	179.742	161.1139	179.826	1.897778E-11	161.1853
0.2325	1.5	3.9223E-8	160.9872	179.814	161.2008	179.754	-2.913557E-12	160.9872
0.233076923076923	1.5	3.9223E-8	161.8895	179.88	161.8181	179.976	2.596789E-11	161.8895
0.233653846153846	1.5	3.9223E-8	161.9843	179.844	162.2693	179.82	-1.115943E-11	161.9843
0.234230769230769	1.5	3.9223E-8	162.5778	179.928	162.3405	179.946	2.868871E-11	162.5778
0.234807692307692	1.5	3.92249E-8	162.1664	179.76	162.4514	179.754	-3.206562E-12	162.1664
0.235384615384615	1.5	3.92249E-8	162.119	179.856	161.8579	179.814	2.889799E-11	162.119
0.235961538461538	1.5	3.92268E-8	161.9686	179.808	161.7313	179.886	3.015365E-11	161.9686
0.236538461538462	1.5	3.92249E-8	161.4541	179.742	161.6677	179.706	-2.620544E-12	161.4541
0.237115384615385	1.5	3.92249E-8	161.644	179.742	161.3829	179.718	2.776779E-11	161.644
0.237692307692308	1.5	3.92249E-8	161.2167	179.508	161.3829	179.538	4.327746E-12	161.2167
0.238269230769231	1.5	3.92268E-8	160.8765	179.682	160.5915	179.622	2.513081E-11	160.8765
0.238846153846154	1.5	3.92268E-8	160.4016	179.664	160.3067	179.772	1.311776E-11	160.4016
0.239423076923077	1.5	3.92287E-8	159.5393	179.778	159.6104	179.7	5.206773E-12	159.5393
0.24	1.5	3.92268E-8	159.7133	179.754	159.452	179.802	2.84794E-11	159.7133
0.240576923076923	1.5	3.92268E-8	159.1672	179.682	159.4045	179.658	-5.341288E-12	159.1672
0.241153846153846	1.5	3.92249E-8	159.6259	179.658	159.436	179.688	2.927465E-11	159.6259
0.241730769230769	1.5	3.92249E-8	159.3886	179.472	159.6733	179.478	-3.750677E-12	159.3886
0.242307692307692	1.5	3.92268E-8	159.3808	179.568	159.5945	179.598	2.588427E-11	159.3808
0.242884615384615	1.5	3.92268E-8	159.9743	179.586	160.0694	179.628	3.867316E-12	159.9743
0.243461538461538	1.5	3.92268E-8	160.1642	179.796	159.9506	179.754	2.282867E-11	160.1642
0.244038461538462	1.5	3.92268E-8	160.3067	179.664	160.4729	179.724	8.848318E-12	160.3067
0.244615384615385	1.5	3.92287E-8	160.2278	179.706	160.1802	179.652	1.232247E-11	160.2278
0.245192307692308	1.5	3.92268E-8	160.5204	179.562	160.6154	179.646	1.629892E-11	160.5204
0.245769230769231	1.5	3.92268E-8	160.3067	179.718	160.283	179.616	1.102493E-11	160.3067
0.246346153846154	1.5	3.92268E-8	160.5678	179.604	160.4729	179.682	2.303798E-11	160.5678
0.246923076923077	1.5	3.92268E-8	160.2356	179.58	160.0694	179.64	-4.00183E-12	160.2356
0.2475	1.5	3.92268E-8	160.4492	179.718	160.283	179.772	3.036297E-11	160.4492
0.248076923076923	1.5	3.92249E-8	160.7894	179.766	160.5044	179.772	-3.541405E-12	160.7894
0.248653846153846	1.5	3.92249E-8	161.2879	179.928	161.0268	179.922	2.827011E-11	161.2879
0.249230769230769	1.5	3.92249E-8	161.193	179.82	161.4067	179.868	6.127619E-12	161.193
0.249807692307692	1.5	3.92249E-8	161.5966	179.958	161.3592	179.94	2.027536E-11	161.5966
0.250384615384615	1.5	3.92249E-8	161.7154	179.844	161.9527	179.898	2.569727E-12	161.7154
0.250961538461538	1.5	3.92268E-8	162.04	-179.982	161.9212	179.946	1.558732E-11	162.04
0.251538461538462	1.5	3.92268E-8	162.2773	179.982	162.2059	-179.922	1.93545E-11	162.2773
0.252115384615385	1.5	3.92268E-8	161.8261	179.994	162.016	179.916	2.779037E-12	161.8261
0.252692307692308	1.5	3.92249E-8	162.0239	179.94	161.8579	179.838	2.412622E-11	162.0239
0.253269230769231	1.5	3.92268E-8	162.04	179.712	162.0874	179.778	1.541989E-11	162.04
0.253846153846154	1.5	3.92268E-8	161.6599	179.646	161.8024	179.538	2.653433E-12	161.6599
0.254423076923077	1.5	3.92268E-8	161.9686	179.592	161.6838	179.64	3.111641E-11	161.9686
0.255	1.5	3.92249E-8	161.5255	179.61	161.7391	179.652	-3.18405E-13	161.5255
0.255576923076923	1.5	3.92268E-8	161.3038	179.766	161.3038	179.67	5.123062E-12	161.3038
0.256153846153846	1.5	3.92268E-8	161.4939	179.67	161.3514	179.748	2.768409E-11	161.4939
0.256730769230769	1.5	3.92268E-8	160.8291	179.604	160.9953	179.538	-2.202004E-12	160.8291
0.257307692307692	1.5	3.92268E-8	161.0901	179.628	160.8291	179.664	3.228837E-11	161.0901
0.257884615384615	1.5	3.92249E-8	160.7655	179.556	160.9794	179.568	-2.662407E-12	160.7655
0.258461538461538	1.5	3.92249E-8	161.0742	179.742	160.908	179.736	2.873055E-11	161.0742
0.259038461538462	1.5	3.92268E-8	161.2089	179.652	161.2326	179.736	2.136364E-11	161.2089
0.259615384615385	1.5	3.92268E-8	161.2089	179.664	161.3988	179.568	3.281314E-12	161.2089
0.260192307692308	1.5	3.92268E-8	161.8975	179.628	161.7787	179.682	2.546564E-11	161.8975
0.260769230769231	1.5	3.92249E-8	161.8579	179.586	162.119	179.634	-1.490417E-12	161.8579
0.261346153846154	1.5	3.92249E-8	162.0002	179.796	161.8339	179.766	2.249382E-11	162.0002
0.261923076923077	1.5	3.92249E-8	162.0002	179.802	162.1664	179.874	7.04849E-12	162.0002
0.2625	1.5	3.92268E-8	161.8261	179.994	161.6838	179.94	1.675938E-11	161.8261
0.263076923076923	1.5	3.92268E-8	161.5888	179.964	161.3038	-179.964	3.099085E-11	161.5888
0.263653846153846	1.5	3.92249E-8	160.7181	179.934	160.908	179.964	-5.759835E-12	160.7181
0.264230769230769	1.5	3.92268E-8	160.6629	-179.958	160.4729	179.982	2.416807E-11	160.6629
0.264807692307692	1.5	3.92268E-8	160.7103	179.874	160.8291	179.928	1.362004E-11	160.7103
0.265384615384615	1.5	3.92268E-8	160.3304	179.994	160.2356	179.88	1.399673E-11	160.3304
0.265961538461538	1.5	3.92268E-8	160.1642	179.898	159.9506	179.97	2.680508E-11	160.1642
0.266538461538462	1.5	3.92249E-8	159.721	179.868	159.5071	179.886	-1.657816E-12	159.721
0.267115384615385	1.5	3.92249E-8	159.8158	179.994	159.5311	179.958	2.613541E-11	159.8158
0.267692307692308	1.5	3.92249E-8	159.721	179.856	159.8633	179.922	9.769199E-12	159.721
0.268269230769231	1.5	3.92249E-8	159.6022	180	159.5311	179.88	1.21132E-11	159.6022
0.268846153846154	1.5	3.92249E-8	160.0058	179.892	159.8633	179.964	2.743298E-11	160.0058
0.269423076923077	1.5	3.9223E-8	159.871	179.856	160.156	179.844	-2.243842E-12	159.871
0.27	1.5	3.9223E-8	160.5122	-179.982	160.3697	179.988	3.174427E-11	160.5122
0.270576923076923	1.5	3.9223E-8	160.8921	179.91	161.0346	179.988	7.843752E-12	160.8921
0.271153846153846	1.5	3.92249E-8	160.7418	179.964	160.7894	179.874	1.069007E-11	160.7418
0.271730769230769	1.5	3.9223E-8	161.0583	179.916	160.8684	-179.994	2.538193E-11	161.0583
0.272307692307692	1.5	3.9223E-8	160.7496	179.886	161.0346	179.868	-7.369747E-13	160.7496
0.272884615384615	1.5	3.9223E-8	161.1771	179.928	160.9632	179.88	2.647026E-11	161.1771
0.273461538461538	1.5	3.9221E-8	161.2328	179.712	161.3753	179.778	1.127599E-11	161.2328
0.274038461538462	1.5	3.9223E-8	161.082	179.778	160.9632	179.688	1.424789E-11	161.082
0.274615384615385	1.5	3.9223E-8	161.272	179.544	161.1771	179.64	2.61354E-11	161.272
0.275192307692308	1.5	3.9223E-8	160.9872	179.538	161.2008	179.49	-8.480568E-12	160.9872
0.275769230769231	1.5	3.9223E-8	161.5096	179.64	161.3194	179.676	3.371154E-11	161.5096
0.276346153846154	1.5	3.9221E-8	161.3276	179.574	161.5889	179.604	3.513231E-13	161.3276
0.276923076923077	1.5	3.9221E-8	161.209	179.766	160.9714	179.712	2.730739E-11	161.209
0.2775	1.5	3.9221E-8	160.8766	179.658	160.9714	179.73	1.236435E-11	160.8766
0.278076923076923	1.5	3.9221E-8	160.6629	179.79	160.4967	179.712	1.948005E-11	160.6629
0.278653846153846	1.5	3.9221E-8	160.9003	179.676	160.9477	179.766	1.424793E-11	160.9003
0.279230769230769	1.5	3.9223E-8	160.607	179.736	160.6784	179.646	2.193046E-12	160.607
0.279807692307692	1.5	3.9221E-8	161.0902	179.688	160.9714	179.748	2.868864E-11	161.0902
0.280384615384615	1.5	3.9221E-8	160.7103	179.646	160.924	179.604	-4.671544E-12	160.7103
0.280961538461538	1.5	3.9221E-8	161.0191	179.766	160.8291	179.832	3.174428E-11	161.0191
0.281538461538462	1.5	3.9221E-8	160.4967	179.676	160.6866	179.634	3.574316E-12	160.4967
0.282115384615385	1.5	3.9221E-8	160.5678	179.718	160.3541	179.778	3.488356E-11	160.5678
0.282692307692308	1.5	3.9221E-8	159.9031	179.682	160.0931	179.64	-1.950844E-12	159.9031
0.283269230769231	1.5	3.92191E-8	159.9109	179.772	159.7206	179.712	1.948004E-11	159.9109
0.283846153846154	1.5	3.92191E-8	159.9583	179.718	159.9583	179.736	3.270701E-11	159.9583
0.284423076923077	1.5	3.92191E-8	159.7206	179.712	159.792	179.604	5.081156E-12	159.7206
0.285	1.5	3.92191E-8	160.2671	179.61	160.1008	179.676	2.885613E-11	160.2671
0.285576923076923	1.5	3.92191E-8	159.9109	179.52	160.1482	179.472	-4.713429E-12	159.9109
0.286153846153846	1.5	3.92172E-8	160.2271	179.592	160.0372	179.574	3.337675E-11	160.2271
0.286730769230769	1.5	3.92172E-8	160.2034	179.436	160.4171	179.49	5.164903E-12	160.2034
0.287307692307692	1.5	3.92191E-8	160.3382	179.628	160.1957	179.574	2.165667E-11	160.3382
0.287884615384615	1.5	3.92191E-8	160.8132	179.418	160.8369	179.496	1.629892E-11	160.8132
0.288461538461538	1.5	3.92191E-8	160.9555	179.388	161.098	179.292	4.369631E-12	160.9555
0.289038461538462	1.5	3.92191E-8	161.763	179.328	161.6442	179.37	3.069778E-11	161.763
0.289615384615385	1.5	3.92172E-8	161.6283	179.244	161.842	179.196	-2.369424E-12	161.6283
0.290192307692308	1.5	3.92172E-8	161.8897	179.262	161.6757	179.274	3.073969E-11	161.8897
0.290769230769231	1.5	3.92172E-8	161.7471	179.328	161.6283	179.238	1.428979E-11	161.7471
0.291346153846154	1.5	3.92191E-8	161.5256	179.418	161.7393	179.382	-6.532691E-13	161.5256
0.291923076923077	1.5	3.92191E-8	161.953	179.544	161.763	179.562	3.609736E-11	161.953
0.2925	1.5	3.92172E-8	161.7709	179.538	162.0796	179.55	-2.346994E-13	161.7709
0.293076923076923	1.5	3.92172E-8	161.8897	179.712	161.6046	179.67	2.994432E-11	161.8897
0.293653846153846	1.5	3.92172E-8	161.4858	179.592	161.7234	179.61	1.11505E-11	161.4858
0.294230769230769	1.5	3.92172E-8	161.6757	179.808	161.4383	179.796	2.906543E-11	161.6757
0.294807692307692	1.5	3.92172E-8	161.3909	179.742	161.5572	179.79	-1.490438E-12	161.3909
0.295384615384615	1.5	3.92172E-8	161.3909	179.826	161.2247	179.73	2.450291E-11	161.3909
0.295961538461538	1.5	3.92191E-8	161.6205	179.646	161.7156	179.73	2.035904E-11	161.6205
0.296538461538462	1.5	3.92191E-8	161.4305	179.742	161.4068	179.658	1.081564E-11	161.4305
0.297115384615385	1.5	3.92172E-8	161.8657	179.742	161.8657	179.832	2.245192E-11	161.8657
0.297692307692308	1.5	3.92172E-8	161.652	179.952	161.7471	179.874	6.839172E-12	161.652
0.298269230769231	1.5	3.92172E-8	162.1271	179.994	162.2456	179.922	3.237209E-11	162.1271
0.298846153846154	1.5	3.92172E-8	162.0557	179.91	162.3408	179.916	8.536019E-13	162.0557
0.299423076923077	1.5	3.92153E-8	162.0398	-179.946	162.2535	-179.91	2.998627E-11	162.0398
0.3	1.5	3.92172E-8	162.3645	179.94	162.4596	-179.976	9.894769E-12	162.3645
0.300576923076923	1.5	3.92172E-8	162.1982	179.886	162.1982	179.982	1.412228E-11	162.1982
0.301153846153846	1.5	3.92172E-8	162.6019	179.772	162.5544	179.844	2.864683E-11	162.6019
0.301730769230769	1.5	3.92172E-8	162.3882	179.742	162.5782	179.664	2.737159E-12	162.3882
0.302307692307692	1.5	3.92172E-8	162.7921	179.724	162.5544	179.772	3.659963E-11	162.7921
0.302884615384615	1.5	3.92153E-8	162.2535	179.574	162.5386	179.562	-3.415844E-12	162.2535
0.303461538461538	1.5	3.92153E-8	162.0635	179.622	162.3723	179.658	3.157683E-11	162.0635
0.304038461538462	1.5	3.92153E-8	162.3249	179.568	162.5149	179.658	7.383342E-12	162.3249
0.304615384615385	1.5	3.92153E-8	162.3249	179.694	162.3012	179.598	2.027534E-11	162.3249
0.305192307692308	1.5	3.92153E-8	162.776	179.556	162.8	179.586	2.479594E-11	162.776
0.305769230769231	1.5	3.92172E-8	162.3408	179.532	162.3645	179.622	1.228059E-11	162.3408
0.306346153846154	1.5	3.92172E-8	162.4833	179.52	162.317	179.598	2.998624E-11	162.4833
0.306923076923077	1.5	3.92153E-8	161.9212	179.514	162.1112	179.49	4.913752E-12	161.9212
0.3075	1.5	3.92153E-8	162.0161	179.598	161.7787	179.598	3.166051E-11	162.0161
0.308269230769231	1.5	3.92172E-8	161.5335	179.466	161.7234	179.43	2.109318E-12	161.5335
0.308846153846154	1.5	3.92153E-8	161.7787	179.538	161.5887	179.466	1.977308E-11	161.7787
0.309423076923077	1.5	3.92153E-8	161.8736	179.334	161.9924	179.43	1.479201E-11	161.8736
0.31	1.5	3.92153E-8	161.6124	179.46	161.4936	179.382	1.491762E-11	161.6124
0.310576923076923	1.5	3.92153E-8	161.8261	179.334	161.8975	179.4	1.851735E-11	161.8261
0.311153846153846	1.5	3.92153E-8	161.4936	179.322	161.6124	179.418	1.428978E-11	161.4936
0.311730769230769	1.5	3.92153E-8	161.8261	179.31	161.8261	179.436	2.21589E-11	161.8261
0.312307692307692	1.5	3.92153E-8	161.5413	179.484	161.7073	179.406	8.094954E-12	161.5413
0.312884615384615	1.5	3.92153E-8	161.8498	179.508	161.6124	179.478	3.383708E-11	161.8498
0.313461538461538	1.5	3.92153E-8	161.7787	179.37	161.9924	179.424	8.30418E-12	161.7787
0.314038461538461	1.5	3.92153E-8	161.4936	179.49	161.3511	179.4	2.307981E-11	161.4936
0.314615384615385	1.5	3.92153E-8	161.6599	179.358	161.7313	179.454	1.608961E-11	161.6599
0.315192307692308	1.5	3.92153E-8	161.6124	179.424	161.6599	179.334	6.755499E-12	161.6124
0.315769230769231	1.5	3.92134E-8	161.8814	179.364	161.644	179.364	3.701828E-11	161.8814
0.316346153846154	1.5	3.92134E-8	161.4303	179.238	161.6914	179.25	-1.406665E-12	161.4303
0.316923076923077	1.5	3.92134E-8	161.5491	179.382	161.3114	179.346	3.49673E-11	161.5491
0.3175	1.5	3.92134E-8	161.8102	179.358	162.0002	179.454	4.746306E-12	161.8102
0.318076923076923	1.5	3.92153E-8	161.7787	179.532	161.8975	179.448	1.645038E-14	161.7787
0.318653846153846	1.5	3.92153E-8	162.2775	179.478	162.1349	179.556	2.864683E-11	162.2775
0.319230769230769	1.5	3.92153E-8	161.755	179.502	161.8498	179.442	8.535932E-13	161.755
0.319807692307692	1.5	3.92134E-8	161.9054	179.682	161.7151	179.67	3.036299E-11	161.9054
0.320384615384615	1.5	3.92134E-8	161.8814	179.694	161.8102	179.802	2.605165E-11	161.8814
0.320961538461538	1.5	3.92134E-8	161.454	179.814	161.5965	179.748	2.611593E-12	161.454
0.321538461538461	1.5	3.92134E-8	161.8577	179.874	161.6677	179.928	3.77717E-11	161.8577
0.322115384615385	1.5	3.92115E-8	161.4381	179.784	161.6518	179.748	-5.276751E-13	161.4381
0.322692307692308	1.5	3.92115E-8	161.7469	179.868	161.533	179.88	3.626487E-11	161.7469
0.323269230769231	1.5	3.92115E-8	161.7707	179.808	162.0555	179.838	-1.90899E-12	161.7707
0.323846153846154	1.5	3.92115E-8	161.9369	179.898	162.1506	179.94	3.153504E-11	161.9369
0.324423076923077	1.5	3.92115E-8	162.2932	179.718	162.4832	179.754	7.215886E-12	162.2932
0.325	1.5	3.92115E-8	162.2218	179.736	161.9606	179.682	2.534008E-11	162.2218
0.325576923076923	1.5	3.92115E-8	162.3406	179.496	162.4832	179.574	1.18202E-11	162.3406
0.326153846153846	1.5	3.92115E-8	162.4595	179.604	162.4595	179.526	1.75128E-11	162.4595
0.326730769230769	1.5	3.92115E-8	162.9343	179.472	163.0295	179.544	2.621909E-11	162.9343
0.327307692307692	1.5	3.92115E-8	162.8632	179.496	162.9818	179.388	8.094901E-12	162.8632
0.327884615384615	1.5	3.92115E-8	163.3381	179.424	163.2432	179.49	2.898164E-11	163.3381
0.328461538461538	1.5	3.92115E-8	162.9106	179.406	163.1481	179.352	1.104714E-12	162.9106
0.329038461538462	1.5	3.92096E-8	163.2748	179.478	163.1322	179.412	2.508904E-11	163.2748
0.329615384615385	1.5	3.92096E-8	163.5362	179.316	163.6548	179.382	1.265734E-11	163.5362
0.330192307692308	1.5	3.92115E-8	163.2195	179.454	163.2669	179.364	1.257366E-11	163.2195
0.330769230769231	1.5	3.92115E-8	163.6706	179.496	163.5283	179.598	2.856315E-11	163.6706
0.331346153846154	1.5	3.92115E-8	163.3381	179.556	163.5283	179.52	1.001699E-13	163.3381
0.331923076923077	1.5	3.92096E-8	163.7262	179.61	163.4885	179.646	3.408833E-11	163.7262
0.3325	1.5	3.92096E-8	163.4174	179.496	163.6074	179.454	1.062902E-12	163.4174
0.333076923076923	1.5	3.92096E-8	163.7974	179.586	163.5837	179.622	3.978089E-11	163.7974
0.333653846153846	1.5	3.92096E-8	163.2985	179.472	163.5362	179.442	1.188489E-12	163.2985
0.334230769230769	1.5	3.92096E-8	163.4174	179.484	163.2985	179.4	2.299608E-11	163.4174
0.334807692307692	1.5	3.92096E-8	163.6074	179.28	163.6548	179.34	2.563306E-11	163.6074
0.335384615384615	1.5	3.92096E-8	163.2985	179.358	163.1799	179.256	2.169854E-11	163.2985
0.335961538461538	1.5	3.92096E-8	163.5123	179.238	163.6074	179.334	2.806082E-11	163.5123
0.336538461538462	1.5	3.92096E-8	163.6074	179.37	163.9162	179.334	-3.541408E-12	163.6074
0.337115384615385	1.5	3.92096E-8	164.4388	179.466	164.32	179.508	3.689273E-11	164.4388
0.337692307692308	1.5	3.92096E-8	164.3911	179.46	164.6525	179.436	-3.602552E-13	164.3911
0.338269230769231	1.5	3.92077E-8	164.6128	179.568	164.4468	179.586	3.685086E-11	164.6128
0.338846153846154	1.5	3.92077E-8	164.5891	179.43	164.898	179.454	5.290454E-12	164.5891
0.339423076923077	1.5	3.92077E-8	164.8505	179.598	164.6842	179.574	3.542771E-11	164.8505
0.34	1.5	3.92077E-8	165.1117	179.46	164.8742	179.43	5.081159E-12	165.1117
0.340576923076923	1.5	3.92077E-8	164.9217	179.574	164.6605	179.544	3.80647E-11	164.9217
0.341153846153846	1.5	3.92058E-8	164.6922	179.46	164.8348	179.508	1.336896E-11	164.6922
0.341730769230769	1.5	3.92077E-8	164.3991	179.634	164.2091	179.58	2.739116E-11	164.3991
0.342307692307692	1.5	3.92058E-8	164.5022	179.556	164.5971	179.622	1.50432E-11	164.5022
0.342884615384615	1.5	3.92077E-8	164.4942	179.772	164.3754	179.712	2.014977E-11	164.4942
0.343461538461538	1.5	3.92077E-8	164.8031	179.754	164.9454	179.85	2.395882E-11	164.8031
0.344038461538462	1.5	3.92077E-8	164.6368	179.97	164.5654	179.892	1.87685E-11	164.6368
0.344615384615385	1.5	3.92077E-8	164.9931	179.886	165.0168	179.976	2.328907E-11	164.9931
0.345192307692308	1.5	3.92077E-8	164.8031	179.988	164.898	179.88	6.881039E-12	164.8031
0.345769230769231	1.5	3.92077E-8	165.2306	179.898	165.1117	179.97	3.337669E-11	165.2306
0.346346153846154	1.5	3.92058E-8	164.8111	179.928	165.0723	179.88	3.113863E-12	164.8111
0.346923076923077	1.5	3.92058E-8	165.0723	179.934	164.9771	179.826	2.550757E-11	165.0723
0.3475	1.5	3.92058E-8	165.286	179.772	165.286	179.85	2.333092E-11	165.286
0.348076923076923	1.5	3.92058E-8	165.0485	179.838	165.0723	179.808	1.355872E-12	165.0485
0.348653846153846	1.5	3.92039E-8	165.7929	179.772	165.8641	179.856	2.337278E-11	165.7929
0.349230769230769	1.5	3.92058E-8	165.8324	179.844	165.9512	179.796	4.076618E-12	165.8324
0.349807692307692	1.5	3.92039E-8	166.3868	179.85	166.2442	179.892	3.90693E-11	166.3868
0.350384615384615	1.5	3.92039E-8	166.0304	179.754	166.2442	179.688	7.28034E-13	166.0304
0.350961538461538	1.5	3.92039E-8	166.4105	179.748	166.2682	179.664	2.592617E-11	166.4105
0.351538461538462	1.5	3.92039E-8	166.7431	179.544	166.862	179.622	2.266121E-11	166.7431
0.352115384615385	1.5	3.92039E-8	166.5294	179.616	166.4582	179.532	1.726167E-11	166.5294
0.352692307692308	1.5	3.92039E-8	166.6719	179.55	166.6482	179.622	2.847944E-11	166.6719
0.353269230769231	1.5	3.92039E-8	166.1967	179.634	166.2205	179.556	1.161088E-11	166.1967
0.353846153846154	1.5	3.92039E-8	166.6245	179.622	166.5531	179.7	2.990252E-11	166.6245
0.354423076923077	1.5	3.92039E-8	166.1967	179.694	166.3156	179.64	7.63445E-12	166.1967
0.355	1.5	3.9202E-8	166.8226	179.766	166.7037	179.832	4.664544E-11	166.8226
0.355576923076923	1.5	3.9202E-8	167.0364	179.796	167.2264	179.88	8.387915E-12	167.0364
0.356153846153846	1.5	3.9202E-8	167.3927	-179.97	167.3213	179.952	2.546568E-11	167.3927
0.356730769230769	1.5	3.9202E-8	168.0103	179.91	168.1055	179.976	2.500529E-11	168.0103
0.357307692307692	1.5	3.9202E-8	167.9629	179.922	168.034	179.832	1.51688E-11	167.9629
0.357884615384615	1.5	3.9202E-8	168.2955	179.868	168.1766	179.928	3.425566E-11	168.2955
0.358461538461538	1.5	3.9202E-8	168.1766	179.85	168.4381	179.766	6.378771E-12	168.1766
0.359038461538462	1.5	3.9202E-8	168.8893	179.796	168.7705	179.826	4.007387E-11	168.8893
0.359615384615385	1.5	3.9202E-8	168.8182	179.742	168.9131	179.658	1.648865E-12	168.8182
0.360192307692308	1.5	3.9202E-8	169.3408	179.688	169.222	179.754	3.601365E-11	169.3408
0.360769230769231	1.5	3.9202E-8	168.9845	179.616	169.1745	179.562	-2.346855E-13	168.9845
0.361346153846154	1.5	3.9202E-8	169.4357	179.646	169.412	179.658	4.237601E-11	169.4357
0.361923076923077	1.5	3.9202E-8	169.2457	179.61	169.4832	179.574	3.574295E-12	169.2457
0.3625	1.5	3.9202E-8	169.7209	179.628	169.5072	179.634	4.061806E-11	169.7209
0.363076923076923	1.5	3.9202E-8	169.7209	179.472	169.8158	179.532	2.132178E-11	169.7209
0.363653846153846	1.5	3.9202E-8	169.6972	179.568	169.7447	179.49	1.42898E-11	169.6972
0.364230769230769	1.5	3.9202E-8	170.3148	179.52	170.2673	179.604	2.927468E-11	170.3148
0.364807692307692	1.5	3.9202E-8	170.2673	179.58	170.4574	179.514	8.220457E-12	170.2673
0.365384615384615	1.5	3.9202E-8	171.1464	179.694	171.0987	179.748	3.952975E-11	171.1464
0.365961538461539	1.5	3.9202E-8	171.3839	179.73	171.6451	179.682	-3.602778E-13	171.3839
0.366538461538462	1.5	3.92001E-8	172.0812	179.778	171.8911	179.814	3.839958E-11	172.0812
0.367115384615385	1.5	3.92001E-8	172.2001	179.61	172.5325	179.616	3.699889E-12	172.2001
0.367692307692308	1.5	3.91982E-8	172.6834	179.676	172.4934	179.652	3.839955E-11	172.6834
0.368269230769231	1.5	3.91982E-8	172.9449	179.55	173.1824	179.598	9.015743E-12	172.9449
0.368846153846154	1.5	3.92001E-8	173.2215	179.526	173.5067	179.454	4.327736E-12	173.2215
0.369423076923077	1.5	3.92001E-8	174.0531	179.49	173.8156	179.526	4.308753E-11	174.0531
0.37	1.5	3.91982E-8	173.8952	179.37	174.109	179.382	1.565161E-12	173.8952
0.370576923076923	1.5	3.91982E-8	174.1802	179.496	173.9901	179.466	3.48836E-11	174.1802
0.371153846153846	1.5	3.91982E-8	174.2753	179.352	174.5366	179.358	1.307595E-11	174.2753
0.371730769230769	1.5	3.91982E-8	174.7029	179.508	174.4891	179.496	3.710201E-11	174.7029
0.372307692307692	1.5	3.92001E-8	175.0985	179.55	175.0748	179.628	2.952579E-11	175.0985
0.372884615384615	1.5	3.92001E-8	175.1223	179.658	175.1934	179.634	4.495196E-12	175.1223
0.373461538461539	1.5	3.91982E-8	176.2474	179.76	176.2948	179.85	2.839572E-11	176.2474
0.374038461538462	1.5	3.91963E-8	176.8024	179.928	176.5886	179.928	2.647024E-11	176.8024
0.374615384615385	1.5	3.91963E-8	177.1825	179.814	177.3963	179.844	6.37879E-12	177.1825
0.375192307692308	1.5	3.91963E-8	177.3963	179.922	177.2063	179.892	3.530208E-11	177.3963
0.375769230769231	1.5	3.91982E-8	177.5778	179.826	177.4829	179.898	3.438124E-11	177.5778
0.376346153846154	1.5	3.91963E-8	177.4678	179.814	177.6341	179.88	1.261549E-11	177.4678
0.376923076923077	1.5	3.91963E-8	177.6104	179.982	177.5627	179.898	2.441924E-11	177.6104
0.3775	1.5	3.91963E-8	178.2992	179.844	178.3707	179.928	2.95677E-11	178.2992
0.378076923076923	1.5	3.91963E-8	178.2992	179.922	178.4418	179.838	1.3662E-11	178.2992
0.378653846153846	1.5	3.91963E-8	179.012	179.958	179.1072	179.91	3.404637E-11	179.012
0.379230769230769	1.5	3.91943E-8	179.4728	179.832	179.7103	179.892	1.809882E-11	179.4728
0.379807692307692	1.5	3.91963E-8	179.9149	179.94	179.82	179.862	2.596794E-11	179.9149
0.380384615384615	1.5	3.91963E-8	180.6992	179.808	180.6515	179.832	4.187382E-11	180.6992
0.380961538461538	1.5	3.91943E-8	181.1835	179.664	181.5636	179.622	5.750879E-12	181.1835
0.381538461538462	1.5	3.91943E-8	182.4429	179.73	182.3242	179.754	4.283641E-11	182.4429
0.382115384615385	1.5	3.91924E-8	182.9745	179.7	183.3072	179.7	1.182022E-11	182.9745
0.382692307692308	1.5	3.91924E-8	184.1153	179.85	184.0201	179.844	3.823211E-11	184.1153
0.383269230769231	1.5	3.91924E-8	184.9945	179.73	185.327	179.778	1.558739E-11	184.9945
0.383846153846154	1.5	3.91924E-8	185.8261	179.898	185.7074	179.856	2.517269E-11	185.8261
0.384423076923077	1.5	3.91924E-8	186.7765	179.766	187.0618	179.79	1.110864E-11	186.7765
0.385	1.5	3.91924E-8	187.8936	179.868	187.7984	179.88	3.304178E-11	187.8936
0.385576923076923	1.5	3.91905E-8	188.7343	179.796	189.1145	179.814	4.99748E-12	188.7343
0.386153846153846	1.5	3.91905E-8	189.8514	179.946	189.7087	179.91	3.814846E-11	189.8514
0.386730769230769	1.5	3.91924E-8	190.9827	179.904	191.0301	179.964	4.128777E-11	190.9827
0.387307692307692	1.5	3.91905E-8	192.0139	179.898	192.3703	179.838	6.79737E-12	192.0139
0.387884615384615	1.5	3.91905E-8	193.8437	179.922	193.8437	179.952	4.028313E-11	193.8437
0.388461538461538	1.5	3.91905E-8	194.985	179.868	195.4366	179.88	-2.453116E-12	194.985
0.389038461538462	1.5	3.91886E-8	196.4204	-179.97	196.3729	-179.994	3.52603E-11	196.4204
0.389615384615385	1.5	3.91886E-8	197.6325	179.952	197.9412	-179.994	1.286668E-11	197.6325
0.390192307692308	1.5	3.91905E-8	198.9061	-179.904	199.0962	-179.964	2.052658E-11	198.9061
0.390769230769231	1.5	3.91905E-8	201.1398	-179.892	201.3776	-179.826	3.417198E-11	201.1398
0.391346153846154	1.5	3.91905E-8	202.6371	-179.832	202.9221	-179.868	1.173653E-11	202.6371
0.391923076923077	1.5	3.91886E-8	204.857	-179.85	205.0234	-179.784	3.463246E-11	204.857
0.3925	1.5	3.91886E-8	206.3304	-179.862	206.8058	-179.844	8.220485E-12	206.3304
0.393076923076923	1.5	3.91886E-8	208.184	-179.772	208.2317	-179.814	3.513475E-11	208.184
0.393653846153846	1.5	3.91886E-8	209.9902	180	210.3229	-179.934	2.190782E-11	209.9902
0.394230769230769	1.5	3.91886E-8	211.844	179.982	212.1053	179.91	1.692685E-11	211.844
0.394807692307692	1.5	3.91886E-8	214.3156	179.892	214.5769	179.946	2.626097E-11	214.3156
0.395384615384615	1.5	3.91886E-8	216.3593	179.904	216.8347	179.82	9.643612E-12	216.3593
0.395961538461539	1.5	3.91886E-8	219.425	179.79	219.6151	179.82	3.685088E-11	219.425
0.396538461538462	1.5	3.91867E-8	221.4083	179.706	221.9074	179.67	6.02466E-13	221.4083
0.397115384615385	1.5	3.91867E-8	224.1414	179.754	224.2603	179.772	4.438518E-11	224.1414
0.397692307692308	1.5	3.91867E-8	226.4942	179.688	226.8744	179.754	2.374953E-11	226.4942
0.398269230769231	1.5	3.91867E-8	228.7521	179.784	229.0611	179.73	1.751284E-11	228.7521
0.398846153846154	1.5	3.91867E-8	231.6278	179.766	231.9129	179.826	3.509292E-11	231.6278
0.399423076923077	1.5	3.91867E-8	233.7191	179.844	234.1945	179.808	6.295058E-12	233.7191
0.4	1.5	3.91867E-8	236.5236	179.904	236.6425	179.928	3.957163E-11	236.5236
0.400576923076923	1.5	3.91848E-8	238.888	179.892	239.4821	179.892	5.374196E-12	238.888
0.401153846153846	1.5	3.91848E-8	241.954	180	242.0492	179.988	4.647818E-11	241.954
0.401730769230769	1.5	3.91848E-8	244.9963	179.952	245.5192	-179.988	1.705239E-11	244.9963
0.402307692307692	1.5	3.91848E-8	248.1097	-179.952	248.5614	-179.97	2.019164E-11	248.1097
0.402884615384615	1.5	3.91848E-8	251.7226	179.922	252.2453	179.964	2.529828E-11	251.7226
0.403461538461538	1.5	3.91848E-8	255.3592	179.886	254.7171	179.928	1.077378E-11	255.3592
0.404038461538462	1.5	3.91848E-8	258.4497	179.934	258.6615	179.952	4.128776E-11	258.4497
0.404615384615385	1.5	3.91829E-8	261.7188	179.856	262.4308	179.85	3.909194E-12	261.7188
0.405192307692308	1.5	3.91829E-8	265.7103	179.874	265.4015	179.892	3.890192E-11	265.7103
0.405769230769231	1.5	3.91829E-8	269.2271	179.784	269.9417	179.796	1.349451E-11	269.2271
0.406346153846154	1.5	3.91829E-8	273.2927	179.85	273.6015	179.814	3.689275E-11	273.2927
0.406923076923077	1.5	3.91829E-8	277.3327	179.742	277.9274	179.784	2.320544E-11	277.3327
0.4075	1.5	3.91848E-8	281.5735	179.802	281.0988	179.85	1.998245E-11	281.5735
0.408076923076923	1.5	3.91829E-8	285.4613	179.856	285.9844	179.904	3.433945E-11	285.4613
0.408653846153846	1.5	3.91829E-8	289.1236	179.91	289.8356	179.874	7.425201E-12	289.1236
0.409230769230769	1.5	3.9181E-8	293.5581	179.976	293.747	-179.994	4.225047E-11	293.5581
0.409807692307692	1.5	3.9181E-8	297.0036	179.988	297.6928	-179.976	8.890198E-12	297.0036
0.410384615384615	1.5	3.91829E-8	300.4117	-179.928	300.746	-179.982	2.546573E-11	300.4117
0.410961538461538	1.5	3.9181E-8	303.8743	-179.97	304.1602	-179.916	3.844152E-11	303.8743
0.411538461538462	1.5	3.9181E-8	305.8472	-179.916	306.2505	-179.946	5.457896E-12	305.8472
0.412115384615385	1.5	3.9181E-8	308.106	-179.904	308.2004	-179.862	3.793915E-11	308.106
0.412692307692308	1.5	3.91791E-8	309.2133	-179.922	309.6166	-179.946	4.076624E-12	309.2133
0.413269230769231	1.5	3.91772E-8	310.5607	-179.91	310.3693	-179.916	4.153886E-11	310.5607
0.413846153846154	1.5	3.91772E-8	310.9411	-179.988	311.1299	-179.982	1.177836E-11	310.9411
0.414423076923077	1.5	3.91753E-8	311.3824	-179.898	311.145	-179.91	4.099474E-11	311.3824
0.415	1.5	3.91753E-8	311.1221	-179.976	311.168	-179.946	1.529437E-11	311.1221
0.415576923076923	1.5	3.91753E-8	310.2414	-179.94	310.3358	-179.958	9.43438E-12	310.2414
0.416153846153846	1.5	3.91753E-8	309.3378	-179.898	308.886	-179.904	4.166451E-11	309.3378
0.416730769230769	1.5	3.91753E-8	307.7934	-179.964	307.8649	-179.934	1.412237E-11	307.7934
0.417307692307692	1.5	3.91753E-8	306.5324	-179.874	306.2491	-179.916	2.471225E-11	306.5324
0.417884615384615	1.5	3.91753E-8	305.3914	-179.904	305.2025	-179.856	2.755855E-11	305.3914
0.418461538461538	1.5	3.91753E-8	303.5612	-179.898	303.6097	-179.868	6.83922E-12	303.5612
0.419038461538462	1.5	3.91734E-8	302.6722	-179.88	302.3174	-179.844	4.430151E-11	302.6722
0.419615384615385	1.5	3.91715E-8	300.5246	-179.916	300.5476	-179.946	7.090377E-12	300.5246
0.420192307692308	1.5	3.91715E-8	299.0031	-179.91	298.4798	-179.904	4.325506E-11	299.0031
0.420769230769231	1.5	3.91695E-8	296.5215	179.976	296.45	179.994	6.378776E-12	296.5215
0.421346153846154	1.5	3.91695E-8	293.7873	180	293.3124	179.928	2.902358E-11	293.7873
0.421923076923077	1.5	3.91695E-8	291.0275	179.91	290.5781	179.952	4.379915E-11	291.0275
0.4225	1.5	3.91695E-8	287.3664	179.91	287.106	179.862	7.04848E-12	287.3664
0.423076923076923	1.5	3.91676E-8	284.3856	179.94	283.6962	179.958	4.551535E-11	284.3856
0.423653846153846	1.5	3.91676E-8	280.8903	179.916	280.4129	179.928	1.935451E-11	280.8903
0.424230769230769	1.5	3.91695E-8	276.8812	179.988	276.4779	179.928	1.483399E-11	276.8812
0.424807692307692	1.5	3.91676E-8	273.185	179.97	272.4727	179.994	4.405038E-11	273.185
0.425384615384615	1.5	3.91676E-8	268.763	179.94	268.4311	179.952	7.550774E-12	268.763
0.425961538461538	1.5	3.91676E-8	264.6958	-179.952	264.0065	-179.994	3.442319E-11	264.6958
0.426538461538462	1.5	3.91676E-8	260.7972	179.94	260.3683	179.982	2.115449E-11	260.7972
0.427115384615385	1.5	3.91695E-8	255.5075	179.964	256.1968	-179.988	2.374957E-11	255.5075
0.427692307692308	1.5	3.91676E-8	251.7379	179.982	251.1435	-179.958	3.291628E-11	251.7379
0.428269230769231	1.5	3.91695E-8	245.9243	179.988	246.5898	-179.958	9.266921E-12	245.9243
0.428846153846154	1.5	3.91695E-8	242.096	179.97	241.3827	-179.97	3.3586E-11	242.096
0.429423076923077	1.5	3.91695E-8	236.8177	179.928	236.4373	179.898	8.680952E-12	236.8177
0.43	1.5	3.91676E-8	232.2877	179.976	231.4553	179.982	3.894374E-11	232.2877
0.430576923076923	1.5	3.91676E-8	227.1993	179.916	226.8186	179.928	9.769234E-12	227.1993
0.431153846153846	1.5	3.91676E-8	222.5863	-179.928	221.7539	-179.958	4.011575E-11	222.5863
0.431730769230769	1.5	3.91676E-8	217.8068	179.988	217.3552	-179.97	2.307981E-11	217.8068
0.432307692307692	1.5	3.91676E-8	212.9086	-179.898	212.1715	-179.946	2.927477E-11	212.9086
0.432884615384615	1.5	3.91676E-8	208.4384	-179.88	207.63	-179.856	4.208305E-11	208.4384
0.433461538461538	1.5	3.91676E-8	203.4449	-179.934	203.0883	-179.982	5.876495E-12	203.4449
0.434038461538462	1.5	3.91695E-8	199.5121	-179.934	198.7273	-179.928	4.59758E-11	199.5121
0.434615384615385	1.5	3.91695E-8	195.2085	179.928	194.9231	179.976	1.060636E-11	195.2085
0.435192307692308	1.5	3.91715E-8	191.3937	-179.958	190.8229	179.982	3.404647E-11	191.3937
0.435769230769231	1.5	3.91715E-8	188.3027	179.922	187.8749	180	3.425576E-11	188.3027
0.436346153846154	1.5	3.91734E-8	185.0365	179.916	184.8701	179.88	1.341082E-11	185.0365
0.436923076923077	1.5	3.91734E-8	182.5879	179.964	181.9934	179.958	4.459452E-11	182.5879
0.4375	1.5	3.91734E-8	179.9489	179.868	179.8062	179.916	1.424803E-11	179.9489
0.438076923076923	1.5	3.91753E-8	177.444	-179.994	176.9684	179.946	2.981887E-11	177.444
0.438653846153846	1.5	3.91753E-8	175.1142	179.886	174.829	179.934	2.906543E-11	175.1142
0.439230769230769	1.5	3.91772E-8	172.3482	179.976	171.9679	179.886	2.55913E-11	172.3482
0.439807692307692	1.5	3.91791E-8	170.3906	179.904	170.0815	179.976	3.233033E-11	170.3906
0.440384615384615	1.5	3.9181E-8	167.839	179.916	167.6726	179.832	1.541997E-11	167.839
0.440961538461538	1.5	3.91829E-8	165.9293	179.82	165.5015	179.862	4.14552E-11	165.9293
0.441538461538461	1.5	3.91848E-8	163.1406	179.724	163.0454	179.67	1.01041E-11	163.1406
0.442115384615385	1.5	3.91848E-8	160.5023	179.844	161.0727	179.82	4.417596E-11	160.5023
0.442692307692308	1.5	3.91867E-8	158.4982	179.73	158.4982	179.772	1.475024E-11	158.4982
0.443269230769231	1.5	3.91886E-8	156.4942	179.868	156.0188	179.826	3.341859E-11	156.4942
0.443846153846154	1.5	3.91886E-8	154.4503	179.664	154.4028	179.694	1.567111E-11	154.4503
0.444423076923077	1.5	3.91905E-8	152.5418	179.754	152.1379	179.676	3.505103E-11	152.5418
0.445	1.5	3.91924E-8	150.681	179.484	150.7759	179.52	2.295431E-11	150.681
0.445576923076923	1.5	3.91943E-8	149.3666	179.58	149.0579	179.526	2.801899E-11	149.3666
0.446153846153846	1.5	3.91943E-8	148.3925	179.562	148.0598	179.628	4.53898E-11	148.3925
0.446730769230769	1.5	3.91963E-8	146.7692	179.544	146.7218	179.532	1.15691E-11	146.7692
0.447307692307692	1.5	3.91982E-8	145.883	179.724	146.1682	179.652	4.442711E-11	145.883
0.447884615384615	1.5	3.92001E-8	144.6404	179.682	144.7356	179.628	8.094922E-12	144.6404
0.448461538461538	1.5	3.92001E-8	143.904	179.82	143.595	179.862	4.580833E-11	143.904
0.449038461538462	1.5	3.92001E-8	142.6211	179.79	142.7874	179.76	1.094127E-11	142.6211
0.449615384615385	1.5	3.9202E-8	141.854	179.964	141.5451	179.94	4.074372E-11	141.854
0.450192307692308	1.5	3.9202E-8	140.9512	179.826	141.0698	179.91	1.818254E-11	140.9512
0.450769230769231	1.5	3.9202E-8	139.9059	-179.952	139.6444	179.946	2.182412E-11	139.9059
0.451346153846154	1.5	3.92039E-8	139.0438	179.886	138.8775	179.97	3.467433E-11	139.0438
0.451923076923077	1.5	3.92039E-8	138.046	179.772	138.1648	179.808	1.387124E-11	138.046
0.4525	1.5	3.92058E-8	137.3506	179.766	137.1606	179.664	3.810663E-11	137.3506
0.453076923076923	1.5	3.92077E-8	137.2488	179.622	137.0114	179.658	4.576649E-11	137.2488
0.453653846153846	1.5	3.92077E-8	136.8213	179.472	137.0825	179.478	1.018776E-11	136.8213
0.454230769230769	1.5	3.92096E-8	136.767	179.586	136.6959	179.49	1.998242E-11	136.767
0.454807692307692	1.5	3.92096E-8	136.8621	179.58	136.6484	179.586	4.42178E-11	136.8621
0.455384615384615	1.5	3.92096E-8	136.4347	179.502	136.6721	179.502	8.220539E-12	136.4347
0.455961538461538	1.5	3.92096E-8	136.6959	179.694	136.5059	179.67	4.258532E-11	136.6959
0.456538461538462	1.5	3.92115E-8	136.9744	179.58	137.2829	179.634	1.759654E-11	136.9744
0.457115384615385	1.5	3.92115E-8	137.4018	179.838	137.2355	179.784	2.956772E-11	137.4018
0.457692307692308	1.5	3.92134E-8	137.7988	179.766	137.9414	179.856	2.203343E-11	137.7988
0.458269230769231	1.5	3.92153E-8	137.6973	179.922	137.721	179.814	2.178227E-11	137.6973
0.458846153846154	1.5	3.92153E-8	138.386	179.772	138.3384	179.874	3.655795E-11	138.386
0.459423076923077	1.5	3.92172E-8	138.2605	179.724	138.403	179.628	9.559947E-12	138.2605
0.46	1.5	3.92172E-8	138.8541	179.592	138.7116	179.64	4.070172E-11	138.8541
0.460576923076923	1.5	3.92191E-8	138.6812	179.496	138.4438	179.544	7.46707E-12	138.6812
0.461153846153846	1.5	3.92191E-8	138.8	179.634	138.5149	179.628	4.497128E-11	138.8
0.461730769230769	1.5	3.9221E-8	138.7458	179.448	138.7221	179.508	3.701835E-11	138.7458
0.462307692307692	1.5	3.9221E-8	138.5082	179.34	138.7932	179.334	1.165281E-11	138.5082
0.462884615384615	1.5	3.9223E-8	138.715	179.454	138.4774	179.4	4.120405E-11	138.715
0.463461538461538	1.5	3.9223E-8	138.9287	179.196	139.0949	179.28	1.642452E-11	138.9287
0.464038461538462	1.5	3.92268E-8	138.7253	179.394	138.6776	179.274	2.245202E-11	138.7253
0.464615384615385	1.5	3.92268E-8	138.9626	179.334	138.8676	179.436	3.735316E-11	138.9626
0.465192307692308	1.5	3.92249E-8	138.447	179.322	138.6369	179.304	2.215903E-11	138.447
0.465769230769231	1.5	3.92287E-8	138.22	179.406	138.1726	179.316	2.705627E-11	138.22
0.466346153846154	1.5	3.92287E-8	138.5287	179.268	138.5287	179.352	3.542775E-11	138.5287
0.466923076923077	1.5	3.92287E-8	138.2911	179.25	138.3862	179.148	1.793139E-11	138.2911
0.4675	1.5	3.92287E-8	138.481	179.316	138.3388	179.244	3.72694E-11	138.481
0.468076923076923	1.5	3.92287E-8	138.7897	179.352	138.5761	179.424	4.610139E-11	138.7897
0.468653846153846	1.5	3.92287E-8	138.9796	179.37	138.6472	179.376	5.792783E-12	138.9796
0.469230769230769	1.5	3.92287E-8	139.4545	179.682	139.2409	179.652	4.20412E-11	139.4545
0.469807692307692	1.5	3.92287E-8	139.6682	179.574	139.8581	179.646	1.910339E-11	139.6682
0.470384615384615	1.5	3.92306E-8	139.6851	179.73	139.5189	179.646	3.203731E-11	139.6851
0.470961538461538	1.5	3.92306E-8	139.6851	179.49	139.8039	179.55	2.739119E-11	139.6851
0.471538461538462	1.5	3.92325E-8	139.2511	179.538	139.1324	179.448	3.609747E-11	139.2511
0.472115384615385	1.5	3.92344E-8	139.4106	179.442	139.4106	179.358	3.500918E-11	139.4106
0.472692307692308	1.5	3.92344E-8	138.8883	179.388	138.9594	179.274	2.249382E-11	138.8883
0.473269230769231	1.5	3.92344E-8	139.1967	179.4	138.9831	179.496	4.065987E-11	139.1967
0.473846153846154	1.5	3.92344E-8	138.4372	179.418	138.6271	179.358	8.555334E-12	138.4372
0.474423076923077	1.5	3.92344E-8	138.6271	179.436	138.4135	179.502	4.878026E-11	138.6271
0.475	1.5	3.92344E-8	138.2473	179.34	138.01	179.352	1.349456E-11	138.2473
0.475576923076923	1.5	3.92344E-8	137.6777	179.412	137.9626	179.442	4.421781E-11	137.6777
0.476153846153846	1.5	3.92344E-8	137.4404	179.148	137.5589	179.184	1.701056E-11	137.4404
0.476730769230769	1.5	3.92344E-8	136.9418	179.322	136.7045	179.25	3.810667E-11	136.9418
0.477307692307692	1.5	3.92363E-8	136.6979	179.124	136.7927	179.202	2.48797E-11	136.6979
0.477884615384615	1.5	3.92363E-8	136.2468	179.22	136.0569	179.136	2.157297E-11	136.2468
0.478461538461538	1.5	3.92363E-8	136.152	179.07	136.1043	179.01	2.919105E-11	136.152
0.479038461538462	1.5	3.92363E-8	135.511	179.136	135.3922	179.052	3.032115E-11	135.511
0.479615384615385	1.5	3.92363E-8	135.7009	179.076	135.7483	179.184	2.630289E-11	135.7009
0.480192307692308	1.5	3.92382E-8	135.2672	179.238	135.2435	179.112	2.077771E-11	135.2672
0.480769230769231	1.5	3.92382E-8	135.5755	179.232	135.5044	179.358	3.831588E-11	135.5755
0.481346153846154	1.5	3.92382E-8	135.0773	179.406	135.2435	179.346	1.625714E-11	135.0773
0.481923076923077	1.5	3.92363E-8	135.5821	179.532	135.4399	179.622	4.451071E-11	135.5821
0.4825	1.5	3.92363E-8	135.4399	179.574	135.6058	179.52	1.437352E-11	135.4399
0.483076923076923	1.5	3.92363E-8	136.1043	179.58	135.867	179.622	4.924067E-11	136.1043
0.483653846153846	1.5	3.92363E-8	136.0569	179.412	136.3656	179.406	1.098308E-11	136.0569
0.484230769230769	1.5	3.92363E-8	136.6502	179.61	136.4604	179.592	4.208307E-11	136.6502
0.484807692307692	1.5	3.92382E-8	136.9523	179.574	136.9286	179.676	4.183189E-11	136.9523
0.485384615384615	1.5	3.92382E-8	136.6913	179.592	136.7387	179.472	2.056844E-11	136.6913
0.485961538461539	1.5	3.92382E-8	137.2609	179.478	137.1895	179.556	5.154284E-11	137.2609
0.486538461538462	1.5	3.92382E-8	136.715	179.604	136.5725	179.526	1.814073E-11	136.715
0.487115384615385	1.5	3.92382E-8	136.6436	179.508	136.6199	179.616	3.073973E-11	136.6436
0.487692307692308	1.5	3.92382E-8	135.9792	179.61	135.9553	179.502	2.090325E-11	135.9792
0.488269230769231	1.5	3.92382E-8	136.4301	179.568	136.4064	179.472	3.848332E-11	136.4301
0.488846153846154	1.5	3.92382E-8	136.0029	179.544	136.0266	179.448	2.487969E-11	136.0029
0.489423076923077	1.5	3.92382E-8	136.2165	179.598	136.074	179.676	4.865466E-11	136.2165
0.49	1.5	3.92363E-8	135.9144	179.58	136.1757	179.586	1.219694E-11	135.9144
0.490576923076923	1.5	3.92363E-8	136.0569	179.736	135.8196	179.64	4.501309E-11	136.0569
0.491153846153846	1.5	3.92382E-8	136.1214	179.442	136.1691	179.544	2.902358E-11	136.1214
0.491730769230769	1.5	3.92382E-8	135.8605	179.526	135.9316	179.442	2.261943E-11	135.8605
0.492307692307692	1.5	3.92382E-8	136.5014	179.55	136.5251	179.616	4.42596E-11	136.5014
0.492884615384615	1.5	3.92382E-8	136.2876	179.61	136.4775	179.58	1.562928E-11	136.2876
0.493461538461538	1.5	3.92382E-8	136.8098	179.82	136.5251	179.844	4.940798E-11	136.8098
0.494038461538461	1.5	3.92382E-8	136.6913	179.736	136.9523	179.778	1.299225E-11	136.6913
0.494615384615385	1.5	3.92382E-8	137.0234	-179.946	136.8335	-179.988	3.760426E-11	137.0234
0.495192307692308	1.5	3.92382E-8	137.0473	179.964	137.2132	-179.934	2.165668E-11	137.0473
0.495769230769231	1.5	3.92401E-8	136.8269	-179.844	136.8745	-179.952	2.086139E-11	136.8269
0.496346153846154	1.5	3.92401E-8	137.4204	180	137.3727	-179.868	4.179011E-11	137.4204
0.496923076923077	1.5	3.92401E-8	137.0644	-179.952	137.1355	179.97	1.642452E-11	137.0644
0.4975	1.5	3.92401E-8	137.4678	179.964	137.3016	-179.988	4.794303E-11	137.4678
0.498076923076923	1.5	3.92382E-8	137.2372	179.688	137.4982	179.64	1.424795E-11	137.2372
0.498653846153846	1.5	3.92382E-8	137.6169	179.682	137.3557	179.646	5.279849E-11	137.6169
0.499230769230769	1.5	3.92401E-8	137.7288	179.562	137.5389	179.646	4.371546E-11	137.7288
0.499807692307692	1.5	3.92382E-8	136.9997	179.628	137.1895	179.574	1.353638E-11	136.9997
0.500384615384615	1.5	3.92382E-8	136.976	179.742	136.8098	179.682	4.216687E-11	136.976
0.500961538461538	1.5	3.92382E-8	137.071	179.478	137.2372	179.544	2.550754E-11	137.071
0.501538461538462	1.5	3.92382E-8	136.9523	179.586	136.8812	179.496	3.061411E-11	136.9523
0.502115384615385	1.5	3.92382E-8	137.0947	179.394	137.332	179.478	3.111645E-11	137.0947
0.502692307692308	1.5	3.92382E-8	137.2609	179.622	137.1658	179.538	3.496731E-11	137.2609
0.503269230769231	1.5	3.92382E-8	137.9016	179.592	137.8068	179.514	3.040484E-11	137.9016
0.503846153846154	1.5	3.92382E-8	137.7117	179.64	137.6643	179.604	2.642838E-11	137.7117
0.504423076923077	1.5	3.92382E-8	138.1154	179.55	138.2102	179.628	2.274495E-11	138.1154
0.505	1.5	3.92382E-8	137.8779	179.766	137.7594	179.682	3.768805E-11	137.8779
0.505576923076923	1.5	3.92382E-8	138.1391	179.628	138.2576	179.724	3.224658E-11	138.1391
0.506153846153846	1.5	3.92382E-8	137.9966	179.748	138.1865	179.7	1.475021E-11	137.9966
0.506730769230769	1.5	3.92382E-8	138.3053	179.928	138.0203	179.922	5.233812E-11	138.3053
0.507307692307692	1.5	3.92382E-8	138.1628	179.79	138.3764	179.838	2.383326E-11	138.1628
0.507884615384615	1.5	3.92382E-8	138.0678	179.832	138.1865	179.934	3.069785E-11	138.0678
0.508461538461539	1.5	3.92382E-8	138.5425	179.736	138.6136	179.826	3.429761E-11	138.5425
0.509038461538462	1.5	3.92382E-8	138.1391	179.844	138.1865	179.754	2.303797E-11	138.1391
0.509615384615385	1.5	3.92382E-8	138.4951	179.808	138.4238	179.916	4.530609E-11	138.4951
0.510192307692308	1.5	3.92382E-8	138.0915	179.85	138.3053	179.796	1.370378E-11	138.0915
0.510769230769231	1.5	3.92382E-8	138.6136	179.97	138.4238	180	5.032891E-11	138.6136
0.511346153846154	1.5	3.92363E-8	138.6204	179.874	138.7391	179.922	2.094508E-11	138.6204
0.511923076923077	1.5	3.92382E-8	138.3764	-179.994	138.2576	179.904	3.835782E-11	138.3764
0.5125	1.5	3.92382E-8	138.5899	179.79	138.4951	179.874	3.48836E-11	138.5899
0.513076923076923	1.5	3.92382E-8	138.0678	179.598	137.9966	179.712	1.403863E-11	138.0678
0.513653846153846	1.5	3.92382E-8	138.3053	179.58	138.329	179.574	5.112422E-11	138.3053
0.514230769230769	1.5	3.92382E-8	138.0203	179.466	138.1154	179.352	1.872665E-11	138.0203
0.514807692307692	1.5	3.92382E-8	138.4951	179.382	138.3053	179.454	4.681296E-11	138.4951
0.515384615384615	1.5	3.92382E-8	138.0678	179.352	138.2576	179.322	1.182024E-11	138.0678
0.515961538461538	1.5	3.92363E-8	138.3594	179.532	138.1695	179.562	4.815229E-11	138.3594
0.516538461538462	1.5	3.92363E-8	138.0744	179.424	138.3594	179.4	1.53781E-11	138.0744
0.517115384615385	1.5	3.92363E-8	138.5255	179.586	138.312	179.58	4.451076E-11	138.5255
0.517692307692308	1.5	3.92382E-8	138.7324	179.556	138.6373	179.652	4.208305E-11	138.7324
0.518269230769231	1.5	3.92363E-8	138.5967	179.58	138.8102	179.61	1.617343E-11	138.5967
0.518846153846154	1.5	3.92382E-8	138.6136	179.838	138.3527	179.808	4.32132E-11	138.6136
0.519423076923077	1.5	3.92382E-8	138.3764	179.73	138.5425	179.79	2.714003E-11	138.3764
0.52	1.5	3.92382E-8	138.4714	179.928	138.329	179.838	4.032502E-11	138.4714
0.520576923076923	1.5	3.92401E-8	138.9629	179.73	138.9866	179.814	3.927859E-11	138.9629
0.521153846153846	1.5	3.92401E-8	138.8681	179.784	138.9155	179.676	2.107068E-11	138.8681
0.521730769230769	1.5	3.92382E-8	139.4208	179.658	139.4445	179.754	4.053432E-11	139.4208
0.522307692307692	1.5	3.92382E-8	139.041	179.778	139.041	179.712	2.165665E-11	139.041
0.522884615384615	1.5	3.92382E-8	139.4682	179.814	139.4208	179.922	4.681294E-11	139.4682
0.523461538461538	1.5	3.92382E-8	139.1358	179.916	139.302	179.832	1.901969E-11	139.1358
0.524038461538462	1.5	3.92382E-8	139.5632	179.994	139.2783	-179.994	5.032896E-11	139.5632
0.524615384615385	1.5	3.92363E-8	139.5937	179.88	139.7599	179.958	1.994054E-11	139.5937
0.525192307692308	1.5	3.92382E-8	139.302	-179.952	139.1121	179.946	3.421388E-11	139.302
0.525769230769231	1.5	3.92382E-8	139.3257	179.904	139.3494	179.988	3.923677E-11	139.3257
0.526346153846154	1.5	3.92382E-8	138.8986	179.964	138.8986	179.826	2.70563E-11	138.8986
0.526923076923077	1.5	3.92382E-8	139.3257	179.748	139.302	179.844	3.919498E-11	139.3257
0.5275	1.5	3.92382E-8	139.1358	179.814	139.3257	179.742	8.387908E-12	139.1358
0.528076923076923	1.5	3.92382E-8	139.8953	179.91	139.7294	179.97	4.802679E-11	139.8953
0.528653846153846	1.5	3.92382E-8	139.943	179.742	140.2276	179.76	1.336897E-11	139.943
0.529230769230769	1.5	3.92382E-8	140.3464	179.91	140.1091	179.904	3.802295E-11	140.3464
0.529807692307692	1.5	3.92382E-8	140.4889	179.754	140.655	179.802	2.395886E-11	140.4889
0.530384615384615	1.5	3.92382E-8	140.4175	179.856	140.2753	179.772	4.158077E-11	140.4175
0.530961538461538	1.5	3.92382E-8	140.7261	179.616	140.8686	179.712	3.099089E-11	140.7261
0.531538461538462	1.5	3.92401E-8	140.4584	179.784	140.3396	179.694	2.986077E-11	140.4584
0.532115384615385	1.5	3.92382E-8	140.5126	179.826	140.2753	179.862	4.233416E-11	140.5126
0.532692307692308	1.5	3.92363E-8	140.1159	179.706	140.3295	179.694	1.63827E-11	140.1159
0.533269230769231	1.5	3.92363E-8	140.2107	179.94	139.926	179.958	4.978484E-11	140.2107
0.533846153846154	1.5	3.92382E-8	139.8005	179.898	139.5869	179.832	1.575478E-11	139.8005
0.534423076923077	1.5	3.92382E-8	139.0647	179.952	139.2783	-179.964	3.706021E-11	139.0647
0.535	1.5	3.92401E-8	138.9392	-179.922	138.7968	-179.886	5.150098E-11	138.9392
0.535576923076923	1.5	3.9242E-8	138.007	179.958	138.1731	179.88	1.788953E-11	138.007
0.536153846153846	1.5	3.9242E-8	137.6036	179.97	137.295	179.964	5.003595E-11	137.6036
0.536730769230769	1.5	3.9242E-8	137.034	179.844	137.1051	179.892	2.534016E-11	137.034
0.537307692307692	1.5	3.9242E-8	136.3221	-179.952	136.1559	179.958	4.024132E-11	136.3221
0.537884615384615	1.5	3.92439E-8	136.1493	179.874	136.0306	179.946	4.555722E-11	136.1493
0.538461538461538	1.5	3.92439E-8	135.8407	179.838	135.9595	179.736	1.07738E-11	135.8407
0.537692307692308	1.5	3.92439E-8	136.7425	179.772	136.7188	179.844	3.479983E-11		136.7425
0.536923076923077	1.5	3.92439E-8	136.6475	179.766	136.6951	179.658	1.223882E-11		136.6475
0.536153846153846	1.5	3.9242E-8	136.8916	179.61	136.9864	179.664	2.973522E-11		136.8916
0.535384615384615	1.5	3.92439E-8	136.2915	179.778	136.5527	179.718	3.429759E-11		136.2915
0.534615384615385	1.5	3.92439E-8	136.0069	179.688	136.1493	179.652	-1.825255E-12		136.0069
0.533846153846154	1.5	3.92458E-8	136.3089	179.844	136.2138	179.946	2.827017E-11		136.3089
0.533076923076923	1.5	3.92439E-8	136.1967	179.892	136.0306	179.772	1.127608E-11		136.1967
0.532307692307692	1.5	3.92439E-8	135.817	179.598	135.9595	179.646	5.416079E-12		135.817
0.531538461538462	1.5	3.92439E-8	135.0577	179.748	134.7491	179.718	3.182805E-11		135.0577
0.530769230769231	1.5	3.92478E-8	133.8814	179.676	133.8814	179.556	-5.695115E-13		133.8814
0.53	1.5	3.92478E-8	133.8814	179.55	133.8577	179.664	2.169854E-11		133.8814
0.529230769230769	1.5	3.92458E-8	133.8882	179.688	133.6747	179.652	1.839182E-11		133.8882
0.528461538461539	1.5	3.92458E-8	134.3392	179.568	134.5527	179.496	-5.048259E-12		134.3392
0.527692307692308	1.5	3.92458E-8	135.3595	179.556	135.4308	179.646	2.266127E-11		135.3595
0.526923076923077	1.5	3.92439E-8	135.6509	179.628	135.6983	179.544	9.93667E-12		135.6509
0.526153846153846	1.5	3.9242E-8	136.3221	179.502	136.6304	179.502	1.240621E-11		136.3221
0.525384615384615	1.5	3.9242E-8	137.1288	179.61	137.034	179.652	2.760049E-11		137.1288
0.524615384615385	1.5	3.9242E-8	137.1762	179.61	137.3424	179.514	-7.788336E-13		137.1762
0.523846153846154	1.5	3.9242E-8	138.1257	179.622	138.102	179.712	2.596798E-11		138.1257
0.523076923076923	1.5	3.9242E-8	138.0544	179.682	138.0544	179.586	4.955633E-12		138.0544
0.522307692307692	1.5	3.92382E-8	138.3053	179.466	138.5425	179.46	-6.532587E-13		138.3053
0.521538461538462	1.5	3.92401E-8	138.8918	179.49	138.8444	179.568	2.739112E-11		138.8918
0.520769230769231	1.5	3.92382E-8	138.9697	179.55	138.7561	179.484	6.00206E-12		138.9697
0.52	1.5	3.92382E-8	138.9223	179.358	139.1595	179.34	-8.313142E-12		138.9223
0.519230769230769	1.5	3.92382E-8	139.2783	179.502	139.0647	179.502	2.705631E-11		139.2783
0.518461538461538	1.5	3.92401E-8	139.0817	179.298	139.2716	179.244	-1.082457E-11		139.0817
0.517692307692308	1.5	3.92401E-8	139.6513	179.268	139.4377	179.328	1.860113E-11		139.6513
0.516923076923077	1.5	3.92401E-8	139.319	179.25	139.3427	179.16	-9.6107E-12		139.319
0.516153846153846	1.5	3.92401E-8	139.7463	179.166	139.7937	179.256	1.52944E-11		139.7463
0.515384615384615	1.5	3.92401E-8	139.5325	179.274	139.3666	179.178	1.022963E-11		139.5325
0.514615384615385	1.5	3.92382E-8	139.5156	179.094	139.8005	179.148	-2.034548E-12		139.5156
0.513846153846154	1.5	3.92401E-8	139.8411	179.316	139.6987	179.406	2.194967E-11		139.8411
0.513076923076923	1.5	3.9242E-8	139.4073	179.49	139.3836	179.382	1.983776E-12		139.4073
0.512307692307692	1.5	3.92401E-8	139.4851	179.406	139.6276	179.49	5.918346E-12		139.4851
0.511538461538462	1.5	3.92401E-8	139.3903	179.622	139.1528	179.688	1.449909E-11		139.3903
0.510769230769231	1.5	3.92401E-8	138.7257	179.646	138.8205	179.55	-9.066557E-12		138.7257
0.51	1.5	3.92382E-8	138.8512	179.544	138.9934	179.634	1.34527E-11		138.8512
0.509230769230769	1.5	3.92382E-8	138.7798	179.832	138.5425	179.85	2.328916E-11		138.7798
0.508461538461539	1.5	3.92401E-8	138.1798	179.742	138.2986	179.67	-1.170357E-11		138.1798
0.507692307692308	1.5	3.92401E-8	138.2986	179.688	138.2746	179.79	1.2783E-11		138.2986
0.506923076923077	1.5	3.92382E-8	137.7831	179.766	137.6643	179.682	1.027153E-11		137.7831
0.506153846153846	1.5	3.92363E-8	137.9559	179.586	138.2406	179.616	-1.417315E-11		137.9559
0.505384615384615	1.5	3.92382E-8	138.329	179.688	138.2339	179.784	2.111253E-11		138.329
0.504615384615385	1.5	3.92382E-8	137.9492	179.754	137.7831	179.676	-4.127393E-12		137.9492
0.503846153846154	1.5	3.92382E-8	138.1154	179.502	138.2576	179.556	-6.113929E-13		138.1154
0.503076923076923	1.5	3.92382E-8	137.8542	179.688	137.6169	179.634	1.135982E-11		137.8542
0.502307692307692	1.5	3.92382E-8	137.8779	179.544	137.6643	179.484	-9.652567E-12		137.8779
0.501538461538462	1.5	3.92382E-8	137.7594	179.574	137.5932	179.574	1.834998E-11		137.7594
0.500769230769231	1.5	3.92382E-8	138.0203	179.358	137.7117	179.406	-1.593116E-11		138.0203
0.5	1.5	3.92401E-8	138.2746	179.4	138.1561	179.478	2.186601E-11		138.2746
0.499230769230769	1.5	3.92401E-8	137.9663	179.4	138.0137	179.298	-8.313141E-12		137.9663
0.498461538461539	1.5	3.92382E-8	138.3527	179.316	138.4951	179.418	-2.494947E-12		138.3527
0.497692307692308	1.5	3.92401E-8	138.2746	179.634	138.0848	179.556	5.33232E-12		138.2746
0.496923076923077	1.5	3.92382E-8	138.3764	179.466	138.4951	179.55	1.816327E-12		138.3764
0.496153846153846	1.5	3.92382E-8	138.3053	179.586	138.0678	179.616	6.588074E-12		138.3053
0.495384615384615	1.5	3.92401E-8	137.6103	179.556	137.634	179.46	-1.375458E-11		137.6103
0.494615384615385	1.5	3.92382E-8	137.7831	179.52	137.8305	179.646	1.23033E-12		137.7831
0.493846153846154	1.5	3.92382E-8	137.7594	179.772	137.5219	179.796	1.774483E-12		137.7594
0.493076923076923	1.5	3.92382E-8	137.2609	179.79	137.2372	179.694	-1.827517E-11		137.2609
0.492307692307692	1.5	3.92363E-8	137.1962	179.718	137.386	179.766	-1.490396E-12		137.1962
0.491538461538462	1.5	3.92382E-8	137.0234	179.856	136.7861	179.928	1.680123E-11		137.0234
0.490769230769231	1.5	3.92382E-8	136.2165	179.844	136.0266	179.742	-5.090126E-12		136.2165
0.49	1.5	3.92363E-8	135.9144	179.604	136.0806	179.676	-1.337787E-11		135.9144
0.489230769230769	1.5	3.92382E-8	135.8605	179.736	135.6943	179.784	8.639079E-12		135.8605
0.488461538461538	1.5	3.92382E-8	135.7894	179.748	135.7654	179.628	-1.781474E-11		135.7894
0.487692307692308	1.5	3.92382E-8	136.1691	179.586	136.3353	179.658	-7.64342E-12		136.1691
0.486923076923077	1.5	3.92382E-8	136.1691	179.73	135.9553	179.748	5.248633E-12		136.1691
0.486153846153846	1.5	3.92401E-8	135.7351	179.7	135.6877	179.616	-2.292158E-11		135.7351
0.485384615384615	1.5	3.92382E-8	136.0977	179.58	136.3353	179.634	-1.484287E-11		136.0977
0.484615384615385	1.5	3.92382E-8	136.4064	179.82	136.1691	179.826	1.542E-11		136.4064
0.483846153846154	1.5	3.92382E-8	136.0977	179.724	136.3113	179.712	-1.572187E-11		136.0977
0.483076923076923	1.5	3.92401E-8	136.1625	179.796	136.0911	179.88	1.332705E-11		136.1625
0.482307692307692	1.5	3.92401E-8	135.7588	179.958	135.7828	179.862	-1.333601E-11		135.7588
0.481538461538462	1.5	3.92401E-8	136.281	179.862	136.3998	179.934	-8.438696E-12		136.281
0.480769230769231	1.5	3.9242E-8	137.034	179.694	137.2239	179.484	5.416086E-12		137.034
0.48	1.5	3.92401E-8	139.2479	178.752	139.6276	178.746	-1.852631E-11		139.2479
0.479230769230769	1.5	3.92401E-8	140.1734	178.638	139.9125	178.632	1.22388E-11		140.1734
0.478461538461538	1.5	3.92382E-8	139.658	178.536	139.8005	178.572	-2.547515E-11		139.658
0.477692307692308	1.5	3.92382E-8	139.4208	178.77	139.2072	178.896	1.265737E-11		139.4208
0.476923076923077	1.5	3.92382E-8	138.3053	178.974	138.3053	178.908	-1.643344E-11		138.3053
0.476153846153846	1.5	3.92382E-8	138.2813	179.106	138.1865	179.202	1.27218E-12		138.2813
0.475384615384615	1.5	3.92363E-8	137.671	179.376	137.3149	179.406	-6.848128E-12		137.671
0.474615384615385	1.5	3.92363E-8	136.8878	179.286	137.1014	179.334	-2.053546E-11		136.8878
0.473846153846154	1.5	3.92363E-8	136.6502	179.562	136.413	179.532	6.002036E-12		136.6502
0.473076923076923	1.5	3.92344E-8	136.2297	179.58	136.467	179.628	-2.275414E-11		136.2297
0.472307692307692	1.5	3.92363E-8	135.9858	179.88	136.2231	179.85	1.077376E-11		135.9858
0.471538461538462	1.5	3.92363E-8	135.5821	179.73	135.6772	179.634	-1.70613E-11		135.5821
0.470769230769231	1.5	3.92363E-8	135.7959	179.592	135.772	179.682	-4.252982E-12		135.7959
0.47	1.5	3.92363E-8	135.3922	179.67	135.25	179.592	4.830044E-12		135.3922
0.469230769230769	1.5	3.92363E-8	135.5347	179.424	135.7009	179.472	-1.182915E-11		135.5347
0.468461538461538	1.5	3.92363E-8	135.3211	179.562	135.0362	179.49	5.62537E-12		135.3211
0.467692307692308	1.5	3.92363E-8	134.4903	179.28	134.7278	179.214	-2.526585E-11		134.4903
0.466923076923077	1.5	3.92382E-8	134.7213	179.226	134.6262	179.334	5.541647E-12		134.7213
0.466153846153846	1.5	3.92382E-8	134.2228	179.328	134.1754	179.226	-8.522432E-12		134.2228
0.465384615384615	1.5	3.92382E-8	134.6736	179.238	134.7213	179.34	-4.504098E-12		134.6736
0.464615384615385	1.5	3.92382E-8	134.6736	179.514	134.4363	179.466	-4.420389E-12		134.6736
0.463846153846154	1.5	3.92382E-8	134.7213	179.454	135.0296	179.424	-2.77357E-11		134.7213
0.463076923076923	1.5	3.92401E-8	135.6166	179.634	135.5216	179.718	3.909194E-12		135.6166
0.462307692307692	1.5	3.92401E-8	135.5216	179.784	135.4979	179.676	-1.563816E-11		135.5216
0.461538461538462	1.5	3.92382E-8	136.0503	179.724	136.2165	179.814	-9.568847E-12		136.0503
0.460769230769231	1.5	3.92382E-8	136.0977	179.934	135.9079	179.94	4.620753E-12		136.0977
0.46	1.5	3.92401E-8	136.0674	179.592	135.8539	179.694	-2.480537E-11		136.0674
0.459230769230769	1.5	3.92382E-8	136.6436	179.562	136.8098	179.652	-1.699673E-12		136.6436
0.458461538461538	1.5	3.92382E-8	137.1421	179.694	136.976	179.712	1.481475E-12		137.1421
0.457692307692308	1.5	3.92382E-8	137.0947	179.688	137.1658	179.58	-2.928459E-11		137.0947
0.456923076923077	1.5	3.92382E-8	137.7117	179.562	137.8305	179.676	-4.169247E-12		137.7117
0.456153846153846	1.5	3.92382E-8	137.7594	179.652	137.7831	179.55	-1.212214E-11		137.7594
0.455384615384615	1.5	3.92363E-8	138.2406	179.544	138.3594	179.634	-1.350344E-11		138.2406
0.454615384615385	1.5	3.92363E-8	138.312	179.754	138.1221	179.784	6.861855E-13		138.312
0.453846153846154	1.5	3.92363E-8	138.5493	179.634	138.288	179.706	-2.480537E-11		138.5493
0.453076923076923	1.5	3.92363E-8	139.2613	179.73	139.1663	179.664	2.276748E-12		139.2613
0.452307692307692	1.5	3.92363E-8	139.285	179.664	139.1663	179.58	-1.308485E-11		139.285
0.451538461538461	1.5	3.92344E-8	139.8852	179.484	139.6953	179.448	-2.2796E-11		139.8852
0.450769230769231	1.5	3.92363E-8	139.9971	179.574	139.8547	179.652	3.825482E-12		139.9971
0.45	1.5	3.92344E-8	139.814	179.622	139.6716	179.526	-2.061918E-11		139.814
0.449230769230769	1.5	3.92344E-8	139.7429	179.406	139.9802	179.4	-2.581005E-11		139.7429
0.448461538461538	1.5	3.92344E-8	140.0039	179.526	139.7429	179.568	7.467074E-12		140.0039
0.447692307692308	1.5	3.92344E-8	139.6479	179.388	139.8852	179.334	-3.150327E-11		139.6479
0.446923076923077	1.5	3.92325E-8	139.987	179.466	139.702	179.496	8.555399E-12		139.987
0.446153846153846	1.5	3.92325E-8	139.5835	179.322	139.7734	179.28	-3.338704E-11		139.5835
0.445384615384615	1.5	3.92325E-8	139.7971	179.364	139.6072	179.442	2.820938E-12		139.7971
0.444615384615385	1.5	3.92325E-8	139.2511	179.538	139.0375	179.478	-2.145642E-11		139.2511
0.443846153846154	1.5	3.92306E-8	139.1154	179.448	139.2579	179.502	-1.321043E-11		139.1154
0.443076923076923	1.5	3.92325E-8	139.1086	179.604	138.9899	179.7	9.057616E-12		139.1086
0.442307692307692	1.5	3.92325E-8	138.5627	179.688	138.5153	179.574	-1.467544E-11		138.5627
0.441538461538461	1.5	3.92306E-8	138.5931	179.526	138.5694	179.634	-4.797125E-12		138.5931
0.440769230769231	1.5	3.92306E-8	138.0234	179.544	138.0234	179.418	-1.986574E-11		138.0234
0.44	1.5	3.92306E-8	138.2844	179.436	138.237	179.358	-1.643345E-11		138.2844
0.439230769230769	1.5	3.92306E-8	137.7621	179.412	137.8572	179.514	-1.028042E-11		137.7621
0.438461538461539	1.5	3.92287E-8	138.1726	179.346	137.935	179.316	-2.635426E-11		138.1726
0.437692307692308	1.5	3.92287E-8	137.7927	179.442	137.5552	179.418	2.611614E-12		137.7927
0.436923076923077	1.5	3.92287E-8	137.2227	179.238	137.389	179.262	-3.397313E-11		137.2227
0.436153846153846	1.5	3.92287E-8	137.0328	179.4	136.7481	179.49	7.341482E-12		137.0328
0.435384615384615	1.5	3.92287E-8	136.2495	179.484	136.4394	179.46	-3.091719E-11		136.2495
0.434615384615385	1.5	3.92287E-8	136.4868	179.67	136.4631	179.802	-3.206537E-12		136.4868
0.433846153846154	1.5	3.92287E-8	136.0833	179.898	136.1544	179.808	-2.128897E-11		136.0833
0.433076923076923	1.5	3.92287E-8	136.3683	179.844	136.5819	179.916	-4.085532E-12		136.3683
0.432307692307692	1.5	3.92287E-8	136.6056	179.946	136.5105	179.838	-4.922687E-12		136.6056
0.431538461538461	1.5	3.92268E-8	137.2771	179.64	137.5144	179.688	-2.647984E-11		137.2771
0.430769230769231	1.5	3.92287E-8	137.8164	179.694	137.6502	179.724	-2.160104E-12		137.8164
0.43	1.5	3.92287E-8	137.4366	179.628	137.5077	179.532	-2.869853E-11		137.4366
0.429230769230769	1.5	3.92287E-8	137.935	179.592	137.8639	179.688	-1.574088E-12		137.935
0.428461538461539	1.5	3.92268E-8	137.6569	179.706	137.5855	179.61	-1.463359E-11		137.6569
0.427692307692308	1.5	3.92268E-8	137.8942	179.646	137.8705	179.76	-9.024709E-12		137.8942
0.426923076923077	1.5	3.92268E-8	137.2771	179.814	137.2771	179.718	-1.689387E-11		137.2771
0.426153846153846	1.5	3.92249E-8	137.4023	179.598	137.5211	179.652	-2.024246E-11		137.4023
0.425384615384615	1.5	3.92249E-8	137.426	179.598	137.2123	179.622	-6.555131E-12		137.426
0.424615384615385	1.5	3.92249E-8	136.8562	179.388	136.9276	179.28	-2.664729E-11		136.8562
0.423846153846154	1.5	3.92249E-8	137.236	179.292	137.1412	179.37	-2.955395E-12		137.236
0.423076923076923	1.5	3.92249E-8	136.9276	179.376	136.8799	179.262	-1.542887E-11		136.9276
0.422307692307692	1.5	3.9223E-8	137.0527	179.256	137.1716	179.358	-1.848445E-11		137.0527
0.421538461538462	1.5	3.9223E-8	136.8154	179.49	136.578	179.454	-1.783372E-12		136.8154
0.420769230769231	1.5	3.9221E-8	136.7273	179.382	136.9649	179.4	-3.430803E-11		136.7273
0.42	1.5	3.9223E-8	136.8865	179.49	136.7203	179.562	1.481466E-12		136.8865
0.419230769230769	1.5	3.9223E-8	136.3404	179.532	136.293	179.43	-3.309402E-11		136.3404
0.418461538461538	1.5	3.9221E-8	136.585	179.238	136.7749	179.31	-3.037299E-11		136.585
0.417692307692308	1.5	3.9221E-8	136.9649	179.286	136.7512	179.346	-4.127412E-12		136.9649
0.416923076923077	1.5	3.9221E-8	136.4662	179.316	136.3474	179.226	-3.162886E-11		136.4662
0.416153846153846	1.5	3.92191E-8	136.2828	179.22	136.4017	179.298	-2.65217E-11		136.2828
0.415384615384615	1.5	3.92191E-8	135.9741	179.466	135.6892	179.49	-4.336694E-12		135.9741
0.414615384615385	1.5	3.9221E-8	135.3265	179.382	135.2551	179.268	-3.464292E-11		135.3265
0.413846153846154	1.5	3.92191E-8	135.2616	179.286	135.523	179.304	-2.371696E-11		135.2616
0.413076923076923	1.5	3.92191E-8	135.4993	179.52	135.3093	179.568	1.900029E-12		135.4993
0.412307692307692	1.5	3.92191E-8	135.2142	179.556	135.1905	179.436	-2.93683E-11		135.2142
0.411538461538462	1.5	3.92191E-8	135.8078	179.4	135.8078	179.316	-1.488473E-11		135.8078
0.410769230769231	1.5	3.92191E-8	135.713	179.37	135.6892	179.25	-2.313089E-11		135.713
0.41	1.5	3.92172E-8	136.0281	179.118	136.1706	179.208	-2.614495E-11		136.0281
0.409230769230769	1.5	3.92191E-8	135.9978	179.214	135.8078	179.274	-3.583247E-12		135.9978
0.408461538461538	1.5	3.92191E-8	135.6178	179.268	135.523	179.16	-3.589875E-11		135.6178
0.407692307692308	1.5	3.92191E-8	135.8555	179.088	135.8315	179.184	-1.551258E-11		135.8555
0.406923076923077	1.5	3.92191E-8	135.3805	179.232	135.2142	179.142	-1.337787E-11		135.3805
0.406153846153846	1.5	3.92172E-8	135.2208	179.094	135.4107	179.088	-3.020554E-11		135.2208
0.405384615384615	1.5	3.92191E-8	135.4516	179.178	135.3568	179.274	1.188464E-12		135.4516
0.404615384615385	1.5	3.92172E-8	134.9834	179.364	135.1496	179.418	-2.1582E-11		134.9834
0.403846153846154	1.5	3.92172E-8	135.1971	179.388	135.387	179.418	-3.581504E-11		135.1971
0.403076923076923	1.5	3.92172E-8	135.2445	179.604	135.0071	179.646	6.024747E-13		135.2445
0.402307692307692	1.5	3.92191E-8	134.8817	179.502	134.9531	179.4	-3.24661E-11		134.8817
0.401538461538462	1.5	3.92191E-8	135.8315	179.34	135.8078	179.448	-7.308569E-12		135.8315
0.400769230769231	1.5	3.92191E-8	135.9978	179.22	135.8078	179.328	-3.041486E-11		135.9978
0.4	1.5	3.92172E-8	136.4557	179.148	136.5745	179.244	-1.768916E-11		136.4557
0.399230769230769	1.5	3.92172E-8	136.3131	179.286	136.1706	179.22	-9.150285E-12		136.3131
0.398461538461538	1.5	3.92172E-8	136.4083	179.046	136.2657	178.998	-2.551701E-11		136.4083
0.397692307692308	1.5	3.92172E-8	136.1706	179.172	135.8621	179.154	-4.67157E-12		136.1706
0.396923076923077	1.5	3.92172E-8	135.9332	179.022	135.767	178.986	-3.51034E-11		135.9332
0.396153846153846	1.5	3.92191E-8	135.8078	179.142	135.6416	179.226	-3.12283E-12		135.8078
0.395384615384615	1.5	3.92191E-8	135.2142	179.25	135.333	179.172	-4.092216E-11		135.2142
0.394615384615385	1.5	3.92172E-8	135.3633	179.31	135.4582	179.418	-8.689842E-12		135.3633
0.393846153846154	1.5	3.92172E-8	135.1496	179.562	135.0782	179.484	-1.308487E-11		135.1496
0.393076923076923	1.5	3.92172E-8	135.4107	179.394	135.6958	179.448	-3.42243E-11		135.4107
0.392307692307692	1.5	3.92172E-8	135.4582	179.46	135.6481	179.55	-6.052836E-12		135.4582
0.391538461538462	1.5	3.92172E-8	135.8381	179.376	136.0044	179.454	-2.735894E-11		135.8381
0.390769230769231	1.5	3.92172E-8	136.0044	179.598	135.8144	179.556	-2.787975E-12		136.0044
0.39	1.5	3.92153E-8	136.0823	179.376	136.3672	179.358	-3.409871E-11		136.0823
0.389230769230769	1.5	3.92153E-8	136.486	179.328	136.2009	179.292	9.79189E-13		136.486
0.388461538461538	1.5	3.92172E-8	136.0995	178.914	136.3606	178.86	-4.268039E-11		136.0995
0.387692307692308	1.5	3.92172E-8	136.3606	178.872	136.242	178.956	-7.015566E-12		136.3606
0.386923076923077	1.5	3.92172E-8	136.052	179.04	135.9806	178.938	-2.606122E-11		136.052
0.386153846153846	1.5	3.92153E-8	136.0347	179.016	136.2486	179.022	-2.769384E-11		136.0347
0.385384615384615	1.5	3.92172E-8	136.4794	179.244	136.4557	179.136	-4.629699E-12		136.4794
0.384615384615385	1.5	3.92153E-8	136.3672	179.394	136.2009	179.34	-2.827991E-11		136.3672
0.383846153846154	1.5	3.92153E-8	136.4149	179.274	136.6523	179.286	-3.728019E-11		136.4149
0.383076923076923	1.5	3.92153E-8	136.8423	179.43	136.6523	179.442	-3.750706E-12		136.8423
0.382307692307692	1.5	3.92153E-8	136.7948	179.364	137.0797	179.376	-4.238735E-11		136.7948
0.381538461538462	1.5	3.92153E-8	137.0559	179.61	137.2696	179.556	-4.545961E-12		137.0559
0.380769230769231	1.5	3.92153E-8	136.8897	179.616	136.7948	179.532	-4.854106E-11		136.8897
0.38	1.5	3.92153E-8	137.1985	179.49	137.4359	179.562	-3.355449E-11		137.1985
0.379230769230769	1.5	3.92153E-8	136.8897	179.994	136.486	-179.946	-7.476012E-12		136.8897
0.378461538461538	1.5	3.92153E-8	135.8687	-179.802	136.0109	-179.82	-4.008495E-11		135.8687
0.377692307692308	1.5	3.92153E-8	135.8687	-179.67	135.8447	-179.562	-1.622417E-11		135.8687
0.376923076923077	1.5	3.92153E-8	135.631	-179.454	135.441	-179.466	-1.747988E-11		135.631
0.376153846153846	1.5	3.92153E-8	135.7261	-179.616	136.0347	-179.652	-4.201061E-11		135.7261
0.375384615384615	1.5	3.92153E-8	136.5811	-179.466	136.486	-179.376	-1.044785E-11		136.5811
0.374615384615385	1.5	3.92134E-8	136.5877	-179.4	136.4926	-179.496	-4.046169E-11		136.5877
0.373846153846154	1.5	3.92134E-8	136.944	-179.562	137.1814	-179.526	-3.84942E-11		136.944
0.373076923076923	1.5	3.92134E-8	137.3951	-179.4	137.1814	-179.406	-9.945567E-12		137.3951
0.372307692307692	1.5	3.92134E-8	137.6088	-179.562	137.9177	-179.568	-3.878724E-11		137.6088
0.371538461538462	1.5	3.92134E-8	138.3451	-179.454	138.1788	-179.43	-1.928145E-13		138.3451
0.370769230769231	1.5	3.92153E-8	138.3621	-179.622	138.5046	-179.706	-4.104776E-11		138.3621
0.37	1.5	3.92153E-8	138.956	-179.682	138.8846	-179.592	-1.442429E-11		138.956
0.369230769230769	1.5	3.92153E-8	138.5523	-179.628	138.576	-179.718	-3.916398E-11		138.5523
0.368461538461538	1.5	3.92153E-8	138.7897	-179.706	138.766	-179.796	-1.99076E-11		138.7897
0.367692307692308	1.5	3.92153E-8	138.386	-179.748	138.2909	-179.85	-2.601936E-11		138.386
0.366923076923077	1.5	3.92153E-8	138.2672	-179.994	138.5283	179.994	-3.070788E-11		138.2672
0.366153846153846	1.5	3.92191E-8	138.4912	-179.922	138.2301	-179.922	-7.559712E-12		138.4912
0.365384615384615	1.5	3.9221E-8	138.4608	179.784	138.2234	179.832	-4.242922E-11		138.4608
0.364615384615385	1.5	3.9223E-8	138.7862	179.826	138.8573	179.922	-1.178729E-11		138.7862
0.363846153846154	1.5	3.92249E-8	138.6844	179.97	138.5658	179.892	-1.87356E-11		138.6844
0.363076923076923	1.5	3.92249E-8	138.8983	179.754	139.0645	179.778	-2.95776E-11		138.8983
0.362307692307692	1.5	3.92268E-8	138.8439	179.826	138.6539	179.766	-9.945577E-12		138.8439
0.361538461538462	1.5	3.92268E-8	139.0101	179.616	139.3188	179.604	-4.305717E-11		139.0101
0.360769230769231	1.5	3.92287E-8	139.5257	179.664	139.312	179.712	-9.527001E-12		139.5257
0.36	1.5	3.92287E-8	139.312	179.706	139.2409	179.616	-4.117334E-11		139.312
0.359230769230769	1.5	3.92287E-8	139.9055	179.616	140.0243	179.694	-2.526584E-11		139.9055
0.358461538461538	1.5	3.92287E-8	140.0954	179.838	139.8344	179.862	-1.576373E-11		140.0954
0.357692307692308	1.5	3.92287E-8	139.597	179.604	139.4071	179.694	-3.945701E-11		139.597
0.356923076923077	1.5	3.92287E-8	139.7632	179.634	139.6682	179.724	-1.559631E-11		139.7632
0.356153846153846	1.5	3.92287E-8	139.4782	179.574	139.5019	179.688	-2.622867E-11		139.4782
0.355384615384615	1.5	3.92268E-8	139.8411	179.514	140.1498	179.55	-3.188002E-11		139.8411
0.354615384615385	1.5	3.92287E-8	140.2616	179.79	140.048	179.862	-7.643428E-12		140.2616
0.353846153846154	1.5	3.92287E-8	139.9055	179.916	139.8581	179.808	-3.958262E-11		139.9055
0.353076923076923	1.5	3.92268E-8	140.0311	179.874	140.2684	179.922	-2.647984E-11		140.0311
0.352307692307692	1.5	3.92268E-8	140.0311	-179.868	139.7937	-179.904	-1.203843E-11		140.0311
0.351538461538462	1.5	3.92268E-8	139.7937	179.994	140.1498	179.994	-4.368506E-11		139.7937
0.350769230769231	1.5	3.92268E-8	140.1498	-179.952	140.0311	179.946	-1.739616E-11		140.1498
0.35	1.5	3.92268E-8	140.5771	179.736	140.6959	179.832	-2.890783E-11		140.5771
0.349230769230769	1.5	3.92268E-8	140.3635	179.85	140.2921	179.778	-2.50984E-11		140.3635
0.348461538461538	1.5	3.92268E-8	140.6008	179.76	140.8621	179.724	-3.347076E-11		140.6008
0.347692307692308	1.5	3.92268E-8	141.1469	179.688	141.2182	179.778	-8.773586E-12		141.1469
0.346923076923077	1.5	3.92268E-8	141.1706	179.694	140.9569	179.706	-2.321461E-11		141.1706
0.346153846153846	1.5	3.92287E-8	141.0926	179.514	141.3776	179.43	-4.590373E-11		141.0926
0.345384615384615	1.5	3.92287E-8	141.8997	179.49	141.7811	179.556	-7.768997E-12		141.8997
0.344615384615385	1.5	3.92287E-8	141.7574	179.37	141.6386	179.262	-3.828488E-11		141.7574
0.343846153846154	1.5	3.92287E-8	141.7811	179.148	141.9948	179.076	-4.255478E-11		141.7811
0.343076923076923	1.5	3.92287E-8	142.3035	179.064	142.422	179.154	-1.505215E-11		142.3035
0.342307692307692	1.5	3.92287E-8	142.161	179.136	142.0659	179.04	-2.467979E-11		142.161
0.341538461538462	1.5	3.92287E-8	142.2321	178.836	142.422	178.884	-3.786627E-11		142.2321
0.340769230769231	1.5	3.92287E-8	142.0896	179.022	141.876	178.962	-1.672645E-11		142.0896
0.34	1.5	3.92268E-8	142.1204	179.022	141.9305	179.01	-4.355947E-11		142.1204
0.339230769230769	1.5	3.92287E-8	142.161	179.184	142.1847	179.31	-9.275853E-12		142.161
0.338461538461538	1.5	3.92287E-8	141.8286	179.46	141.6861	179.382	-2.267041E-11		141.8286
0.337692307692308	1.5	3.92268E-8	142.0016	179.322	142.239	179.388	-3.719648E-11		142.0016
0.336923076923077	1.5	3.92287E-8	142.1373	179.55	141.9711	179.634	-1.187101E-11		142.1373
0.336153846153846	1.5	3.92287E-8	141.7811	179.718	141.5912	179.658	-3.916397E-11		141.7811
0.335384615384615	1.5	3.92268E-8	141.6929	179.706	141.9066	179.76	-4.280596E-11		141.6929
0.334615384615385	1.5	3.92287E-8	141.6861	179.784	141.4013	179.802	-1.245701E-11		141.6861
0.333846153846154	1.5	3.92287E-8	141.2351	179.604	141.4487	179.52	-4.632233E-11		141.2351
0.333076923076923	1.5	3.92287E-8	141.6386	179.568	141.4013	179.616	-1.480102E-11		141.6386
0.332307692307692	1.5	3.92287E-8	141.1163	179.544	141.2351	179.454	-4.263851E-11		141.1163
0.331538461538462	1.5	3.92287E-8	141.7098	179.478	141.7574	179.574	-2.409371E-11		141.7098
0.330769230769231	1.5	3.92287E-8	141.6386	179.592	141.6386	179.49	-3.472662E-11		141.6386
0.33	1.5	3.92287E-8	142.0659	179.478	142.2321	179.544	-3.564758E-11		142.0659
0.329230769230769	1.5	3.92287E-8	142.161	179.706	141.9948	179.766	-1.547073E-11		142.161
0.328461538461538	1.5	3.92287E-8	141.9948	179.796	141.9711	179.694	-4.347575E-11		141.9948
0.327692307692308	1.5	3.92287E-8	142.3509	179.742	142.422	179.844	-2.894968E-11		142.3509
0.326923076923077	1.5	3.92287E-8	142.2084	179.934	141.9948	179.886	-2.74008E-11		142.2084
0.326153846153846	1.5	3.92287E-8	141.9236	179.82	142.0896	179.718	-4.464788E-11		141.9236
0.325384615384615	1.5	3.92287E-8	142.5171	179.748	142.4697	179.82	-2.45542E-11		142.5171
0.324615384615385	1.5	3.92287E-8	142.6119	179.754	142.422	179.706	-3.493595E-11		142.6119
0.323846153846154	1.5	3.92287E-8	142.5408	179.598	142.6359	179.508	-4.81224E-11		142.5408
0.323076923076923	1.5	3.92287E-8	142.8969	179.538	142.7307	179.628	-1.911231E-11		142.8969
0.322307692307692	1.5	3.92287E-8	142.4457	179.568	142.3035	179.502	-3.920583E-11		142.4457
0.321538461538461	1.5	3.92287E-8	142.707	179.388	142.9917	179.436	-4.301527E-11		142.707
0.320769230769231	1.5	3.92287E-8	143.0157	179.496	142.7781	179.496	-4.92271E-12		143.0157
0.32	1.5	3.92287E-8	142.5882	179.424	142.6596	179.328	-4.988061E-11		142.5882
0.319230769230769	1.5	3.92287E-8	143.0868	179.292	143.1819	179.388	-3.455917E-11		143.0868
0.318461538461538	1.5	3.92287E-8	143.0868	179.454	142.8732	179.424	-2.254482E-11		143.0868
0.317692307692308	1.5	3.92287E-8	143.0868	179.322	143.3718	179.352	-4.598746E-11		143.0868
0.316923076923077	1.5	3.92287E-8	143.6803	179.376	143.538	179.442	-1.074086E-11		143.6803
0.316153846153846	1.5	3.92287E-8	143.6803	179.388	143.6803	179.304	-3.975003E-11		143.6803
0.315384615384615	1.5	3.92287E-8	144.1789	179.256	144.2977	179.358	-2.593564E-11		144.1789
0.314615384615385	1.5	3.92287E-8	144.2026	179.382	144.0127	179.316	-2.836362E-11		144.2026
0.313846153846154	1.5	3.92287E-8	144.3214	179.148	144.6301	179.172	-4.611305E-11		144.3214
0.313076923076923	1.5	3.92287E-8	144.5113	179.304	144.2503	179.304	-1.70613E-11		144.5113
0.312307692307692	1.5	3.92287E-8	144.0364	179.256	144.0841	179.166	-4.937825E-11		144.0364
0.311538461538462	1.5	3.92287E-8	144.2026	179.16	144.3214	179.262	-3.301029E-11		144.2026
0.310769230769231	1.5	3.92287E-8	144.0601	179.424	144.0127	179.346	-3.280097E-11		144.0601
0.31	1.5	3.92287E-8	144.5587	179.328	144.6775	179.43	-3.426614E-11		144.5587
0.309230769230769	1.5	3.92287E-8	144.5587	179.562	144.4876	179.502	-3.305214E-11		144.5587
0.308461538461538	1.5	3.92287E-8	144.9862	179.49	144.7012	179.502	-4.741076E-11		144.9862
0.307692307692308	1.5	3.92306E-8	144.9792	179.592	144.7893	179.682	-1.287558E-11		144.9792
0.306923076923077	1.5	3.92306E-8	144.5754	179.658	144.5043	179.574	-4.393623E-11		144.5754
0.306153846153846	1.5	3.92287E-8	144.9385	179.598	145.1284	179.7	-3.614993E-11		144.9385
0.305384615384615	1.5	3.92287E-8	145.0099	179.868	144.7963	179.826	-1.697759E-11		145.0099
0.304615384615385	1.5	3.92287E-8	144.9148	179.676	145.1047	179.712	-4.238733E-11		144.9148
0.303846153846154	1.5	3.92306E-8	145.0029	179.808	144.7416	179.826	-1.057344E-11		145.0029
0.303076923076923	1.5	3.92306E-8	144.4806	179.712	144.528	179.604	-5.14295E-11		144.4806
0.302307692307692	1.5	3.92287E-8	144.6061	179.622	144.82	179.688	-2.576818E-11		144.6061
0.301538461538462	1.5	3.92287E-8	144.5113	179.856	144.274	179.88	-1.614045E-11		144.5113
0.300769230769231	1.5	3.92306E-8	144.1956	179.946	144.2193	179.832	-5.188996E-11		144.1956
0.3	1.5	3.92287E-8	144.8437	179.868	144.6061	179.856	-2.953575E-11		144.8437
0.299230769230769	1.5	3.92306E-8	144.8604	-179.88	145.0977	-179.928	-1.329416E-11		144.8604
0.298461538461538	1.5	3.92306E-8	144.9078	180	144.9792	179.862	-5.013182E-11		144.9078
0.297692307692308	1.5	3.92306E-8	145.2876	179.838	145.1691	179.922	-1.756359E-11		145.2876
0.296923076923077	1.5	3.92306E-8	144.8841	179.79	144.9792	179.682	-4.456417E-11		144.8841
0.296153846153846	1.5	3.92306E-8	145.5015	179.664	145.5726	179.76	-3.054043E-11		145.5015
0.295384615384615	1.5	3.92306E-8	145.0977	179.73	145.1214	179.826	-3.564757E-11		145.0977
0.294615384615385	1.5	3.92306E-8	145.2876	179.748	145.1214	179.682	-4.498277E-11		145.2876
0.293846153846154	1.5	3.92306E-8	145.1214	179.814	144.9315	179.862	-2.179131E-11		145.1214
0.293076923076923	1.5	3.92325E-8	144.9008	179.784	144.9245	179.67	-5.490398E-11		144.9008
0.292307692307692	1.5	3.92306E-8	145.359	179.544	145.5726	179.532	-3.665226E-11		145.359
0.291538461538462	1.5	3.92306E-8	145.7862	179.502	145.5726	179.484	-1.777288E-11		145.7862
0.290769230769231	1.5	3.92306E-8	145.5726	179.298	145.7625	179.238	-5.410862E-11		145.5726
0.29	1.5	3.92306E-8	145.8099	179.292	145.8099	179.394	-2.467978E-11		145.8099
0.289230769230769	1.5	3.92306E-8	145.2639	179.49	145.0266	179.442	-2.342392E-11		145.2639
0.288461538461538	1.5	3.92306E-8	145.1454	179.382	145.4064	179.424	-5.063411E-11		145.1454
0.287692307692308	1.5	3.92325E-8	145.7554	179.664	145.5181	179.712	-9.652566E-12		145.7554
0.286923076923077	1.5	3.92325E-8	145.6604	179.772	145.969	179.76	-5.243418E-11		145.6604
0.286153846153846	1.5	3.92325E-8	146.1115	179.88	146.0641	179.958	-1.651717E-11		146.1115
0.285384615384615	1.5	3.92344E-8	145.4874	179.928	145.5585	179.826	-4.895962E-11		145.4874
0.284615384615385	1.5	3.92325E-8	145.708	179.82	145.7554	179.88	-3.179629E-11		145.708
0.283846153846154	1.5	3.92325E-8	145.4468	179.886	145.2806	179.802	-2.555888E-11		145.4468
0.283076923076923	1.5	3.92325E-8	145.4231	179.7	145.6367	179.688	-5.075965E-11		145.4231
0.282307692307692	1.5	3.92325E-8	145.6843	179.856	145.4705	179.874	-1.835888E-11		145.6843
0.281538461538462	1.5	3.92325E-8	145.6367	179.682	145.5655	179.778	-5.029925E-11		145.6367
0.280769230769231	1.5	3.92306E-8	146.5221	179.748	146.2611	179.694	-3.656856E-11		146.5221
0.28	1.5	3.92325E-8	146.8948	179.832	146.7526	179.898	-1.894489E-11		146.8948
0.279230769230769	1.5	3.92325E-8	146.8948	179.928	147.0136	179.85	-5.356448E-11		146.8948
0.278461538461538	1.5	3.92306E-8	147.5667	179.928	147.7803	-179.988	-2.832177E-11		147.5667
0.277692307692308	1.5	3.92325E-8	147.9867	-179.904	147.7731	-179.862	-2.560074E-11		147.9867
0.276923076923077	1.5	3.92325E-8	147.8445	179.988	148.1529	179.952	-5.255978E-11		147.8445
0.276153846153846	1.5	3.92325E-8	148.3428	-179.91	148.3191	-179.808	-1.898674E-11		148.3428
0.275384615384615	1.5	3.92325E-8	148.0818	-179.838	148.0818	-179.928	-5.281092E-11		148.0818
0.274615384615385	1.5	3.92325E-8	148.1766	-179.994	148.3668	-179.946	-4.297341E-11		148.1766
0.273846153846154	1.5	3.92325E-8	148.1529	-179.934	147.8682	-179.952	-2.141456E-11		148.1529
0.273076923076923	1.5	3.92344E-8	147.6475	179.886	147.8134	179.808	-5.406676E-11		147.6475
0.272307692307692	1.5	3.92325E-8	147.8445	179.874	147.6307	179.94	-1.81496E-11		147.8445
0.271538461538462	1.5	3.92325E-8	147.4408	179.844	147.702	179.82	-5.858784E-11		147.4408
0.270769230769231	1.5	3.92344E-8	147.7186	179.85	147.6712	179.94	-1.982389E-11		147.7186
0.27	1.5	3.92344E-8	147.1963	179.934	147.1489	179.82	-3.83686E-11		147.1963
0.269230769230769	1.5	3.92344E-8	147.2914	179.802	147.3862	179.886	-4.075473E-11		147.2914
0.268461538461538	1.5	3.92325E-8	147.1324	179.91	146.9662	179.856	-2.966134E-11		147.1324
0.267692307692308	1.5	3.92325E-8	147.1798	179.718	147.4171	179.67	-5.369002E-11		147.1798
0.266923076923077	1.5	3.92325E-8	148.0107	179.802	147.8206	179.844	-1.509402E-11		148.0107
0.266153846153846	1.5	3.92344E-8	147.8374	179.748	148.0272	179.682	-5.452726E-11		147.8374
0.265384615384615	1.5	3.92325E-8	148.2243	179.814	148.1292	179.898	-2.392627E-11		148.2243
0.264615384615385	1.5	3.92325E-8	147.9393	179.886	147.7969	179.814	-4.983873E-11		147.9393
0.263846153846154	1.5	3.92325E-8	147.9393	179.706	148.0344	179.802	-4.134081E-11		147.9393
0.263076923076923	1.5	3.92325E-8	147.8919	179.916	147.7257	179.868	-2.36751E-11		147.8919
0.262307692307692	1.5	3.92325E-8	147.9867	179.748	148.2717	179.73	-5.389938E-11		147.9867
0.261538461538462	1.5	3.92325E-8	148.509	179.772	148.3191	179.772	-2.082849E-11		148.509
0.260769230769231	1.5	3.92344E-8	148.1934	179.58	148.407	179.526	-6.486714E-11		148.1934
0.26	1.5	3.92344E-8	148.6443	179.736	148.5495	179.844	-3.355448E-11		148.6443
0.259230769230769	1.5	3.92344E-8	148.0746	179.994	148.0272	179.886	-3.895467E-11		148.0746
0.258461538461538	1.5	3.92344E-8	148.1221	179.904	148.2171	180	-4.418742E-11		148.1221
0.257692307692308	1.5	3.92344E-8	147.9559	180	147.8374	179.874	-3.146139E-11		147.9559
0.256923076923077	1.5	3.92344E-8	148.3119	179.844	148.4307	179.928	-4.736889E-11		148.3119
0.256153846153846	1.5	3.92344E-8	148.3596	179.976	148.1934	179.88	-3.594063E-11		148.3596
0.255384615384615	1.5	3.92344E-8	148.5255	179.838	148.5969	179.922	-4.230361E-11		148.5255
0.254615384615385	1.5	3.92363E-8	148.2337	179.874	148.3285	179.994	-3.003809E-11		148.2337
0.253846153846154	1.5	3.92363E-8	148.827	179.91	148.7796	179.832	-3.757321E-11		148.827
0.253076923076923	1.5	3.92363E-8	148.7085	179.91	148.5423	179.808	-3.422429E-11		148.7085
0.252307692307692	1.5	3.92344E-8	149.0954	179.7	149.2853	179.766	-4.502462E-11		149.0954
0.251538461538462	1.5	3.92344E-8	149.4752	179.826	149.2616	179.82	-2.216807E-11		149.4752
0.250769230769231	1.5	3.92363E-8	149.5628	179.7	149.3729	179.766	-5.804368E-11		149.5628
0.25	1.5	3.92363E-8	149.9665	179.88	149.8951	179.988	-2.953575E-11		149.9665
0.249230769230769	1.5	3.92363E-8	149.9188	-179.946	149.9188	179.946	-5.431794E-11		149.9188
0.248461538461538	1.5	3.92363E-8	150.2512	179.94	150.4885	179.982	-3.903837E-11		150.2512
0.247692307692308	1.5	3.92363E-8	150.2986	-179.934	150.0613	-179.928	-2.141455E-11		150.2986
0.246923076923077	1.5	3.92363E-8	149.8714	179.97	150.0613	179.898	-5.91321E-11		149.8714
0.246153846153846	1.5	3.92363E-8	150.0376	-179.982	149.8003	-179.916	-2.978691E-11		150.0376
0.245384615384615	1.5	3.92363E-8	149.4203	179.94	149.5628	179.826	-5.557377E-11		149.4203
0.244615384615385	1.5	3.92363E-8	149.7052	179.892	149.5865	179.97	-3.058231E-11		149.7052
0.243846153846154	1.5	3.92363E-8	149.1356	179.946	149.0643	179.85	-4.489905E-11		149.1356
0.243076923076923	1.5	3.92363E-8	149.4917	179.796	149.5391	179.886	-3.614992E-11		149.4917
0.242307692307692	1.5	3.92363E-8	149.6104	179.934	149.3966	179.874	-3.263353E-11		149.6104
0.241538461538462	1.5	3.92363E-8	149.7764	179.688	150.0376	179.688	-5.310396E-11		149.7764
0.240769230769231	1.5	3.92363E-8	149.9902	179.832	150.2275	179.778	-2.560074E-11		149.9902
0.24	1.5	3.92382E-8	149.9353	179.73	149.8405	179.61	-5.59087E-11		149.9353
0.239230769230769	1.5	3.92363E-8	150.1801	179.574	150.2986	179.664	-4.833171E-11		150.1801
0.238461538461538	1.5	3.92382E-8	150.2913	179.832	150.054	179.856	-2.886596E-11		150.2913
0.237692307692308	1.5	3.92382E-8	149.7217	179.718	149.8642	179.658	-6.034605E-11		149.7217
0.236923076923077	1.5	3.92382E-8	150.0303	179.694	149.7454	179.712	-2.593564E-11		150.0303
0.236153846153846	1.5	3.92382E-8	149.6032	179.526	149.8879	179.466	-6.026235E-11		149.6032
0.235384615384615	1.5	3.92382E-8	150.2202	179.502	150.0777	179.574	-2.534957E-11		150.2202
0.234615384615385	1.5	3.92382E-8	150.0066	179.484	150.2676	179.43	-6.306711E-11		150.0066
0.233846153846154	1.5	3.92401E-8	150.5215	179.496	150.3317	179.568	-2.668915E-11		150.5215
0.233076923076923	1.5	3.92401E-8	150.1179	179.52	150.1655	179.436	-5.519706E-11		150.1179
0.232307692307692	1.5	3.92401E-8	150.6637	179.538	150.5926	179.628	-3.049857E-11		150.6637
0.231538461538462	1.5	3.92401E-8	150.3791	179.586	150.3791	179.484	-4.854103E-11		150.3791
0.230769230769231	1.5	3.92382E-8	150.4575	179.586	150.4812	179.694	-3.908025E-11		150.4575
0.23	1.5	3.92363E-8	150.2749	179.778	150.0139	179.79	-3.656854E-11		150.2749
0.229230769230769	1.5	3.92382E-8	149.7217	179.754	149.9592	179.694	-5.787621E-11		149.7217
0.228461538461538	1.5	3.92382E-8	150.4575	179.754	150.5762	179.862	-3.087533E-11		150.4575
0.227692307692308	1.5	3.92363E-8	150.5598	179.97	150.3462	179.988	-3.460105E-11		150.5598
0.226923076923077	1.5	3.92382E-8	150.3864	179.964	150.4812	179.868	-6.030419E-11		150.3864
0.226153846153846	1.5	3.92382E-8	150.8135	179.988	150.8135	-179.898	-3.4308E-11		150.8135
0.225384615384615	1.5	3.92401E-8	150.64	-179.82	150.7351	-179.904	-4.456419E-11		150.64
0.224615384615385	1.5	3.92382E-8	151.2883	-179.796	151.5256	-179.736	-3.434987E-11		151.2883
0.223846153846154	1.5	3.92382E-8	151.8342	-179.538	151.668	-179.496	-2.6731E-11		151.8342
0.223076923076923	1.5	3.92401E-8	151.8268	-179.496	152.1117	-179.508	-5.938328E-11		151.8268
0.222307692307692	1.5	3.9242E-8	152.2229	-179.364	152.1755	-179.466	-2.702404E-11		152.2229
0.221538461538462	1.5	3.9242E-8	151.8195	-179.358	151.7484	-179.466	-4.686654E-11		151.8195
0.220769230769231	1.5	3.9242E-8	152.1281	-179.598	152.2942	-179.538	-4.201058E-11		152.1281
0.22	1.5	3.9242E-8	152.4127	-179.562	152.2942	-179.538	-3.033113E-11		152.4127
0.219230769230769	1.5	3.9242E-8	152.389	-179.784	152.6502	-179.844	-5.829482E-11		152.389
0.218461538461538	1.5	3.9242E-8	153.0773	-179.964	153.2435	-179.892	-2.610307E-11		153.0773
0.217692307692308	1.5	3.9242E-8	152.9349	-179.886	152.7213	-179.958	-3.506152E-11		152.9349
0.216923076923077	1.5	3.9242E-8	152.8401	179.826	153.0062	179.868	-5.971814E-11		152.8401
0.216153846153846	1.5	3.9242E-8	152.8164	179.922	152.5315	179.886	-2.560074E-11		152.8164
0.215384615384615	1.5	3.9242E-8	152.745	179.79	153.0062	179.808	-6.294145E-11		152.745
0.214615384615385	1.5	3.9242E-8	153.1247	179.934	152.9349	-179.976	-2.283785E-11		153.1247
0.213846153846154	1.5	3.9242E-8	152.9349	-179.958	152.8875	179.964	-6.118327E-11		152.9349
0.213076923076923	1.5	3.9242E-8	153.4096	179.934	153.457	-179.958	-3.845234E-11		153.4096
0.212307692307692	1.5	3.9242E-8	153.101	-179.916	153.0773	179.982	-4.163383E-11		153.101
0.211538461538462	1.5	3.9242E-8	153.5281	-179.988	153.5995	-179.904	-4.314086E-11		153.5281
0.210769230769231	1.5	3.9242E-8	153.5044	-179.844	153.4096	-179.916	-4.12152E-11		153.5044
0.21	1.5	3.9242E-8	153.9555	179.964	154.1216	-179.958	-4.632237E-11		153.9555
0.209230769230769	1.5	3.9242E-8	153.9792	-179.952	153.9081	179.964	-3.548015E-11		153.9792
0.208461538461538	1.5	3.9242E-8	154.4062	179.796	154.62	179.862	-5.532263E-11		154.4062
0.207692307692308	1.5	3.9242E-8	154.7148	179.904	154.4302	179.874	-2.560074E-11		154.7148
0.206923076923077	1.5	3.9242E-8	154.3589	179.736	154.4302	179.778	-5.574129E-11		154.3589
0.206153846153846	1.5	3.9242E-8	154.2164	179.946	154.0266	179.958	-2.832175E-11		154.2164
0.205384615384615	1.5	3.9242E-8	154.169	179.916	154.3115	179.814	-6.490895E-11		154.169
0.204615384615385	1.5	3.9242E-8	154.881	179.838	155.0945	179.892	-3.221491E-11		154.881
0.203846153846154	1.5	3.9242E-8	155.2133	-179.994	155.0234	179.964	-3.054043E-11		155.2133
0.203076923076923	1.5	3.9242E-8	155.2607	179.904	155.4742	179.988	-5.733202E-11		155.2607
0.202307692307692	1.5	3.9242E-8	155.2133	-179.826	155.0945	-179.892	-4.314086E-11		155.2133
0.201538461538462	1.5	3.9242E-8	155.1659	-179.964	155.4505	-179.916	-5.72483E-11		155.1659
0.200769230769231	1.5	3.9242E-8	155.2133	-179.742	154.9284	-179.718	-2.765196E-11		155.2133
0.2	1.5	3.9242E-8	154.7148	-179.772	154.9284	-179.784	-5.950884E-11		154.7148
0.199230769230769	1.5	3.9242E-8	155.1659	-179.586	154.9521	-179.562	-2.518213E-11		155.1659
0.198461538461538	1.5	3.9242E-8	154.6674	-179.724	154.7859	-179.814	-5.758318E-11		154.6674
0.197692307692308	1.5	3.9242E-8	154.9284	-179.886	154.8573	-179.826	-4.00012E-11		154.9284
0.196923076923077	1.5	3.9242E-8	154.4302	-179.874	154.1927	-179.922	-4.062915E-11		154.4302
0.196153846153846	1.5	3.92401E-8	154.39	179.838	154.6512	179.838	-5.695527E-11		154.39
0.195384615384615	1.5	3.92401E-8	155.1021	179.862	154.9359	179.856	-2.539143E-11		155.1021
0.194615384615385	1.5	3.92401E-8	155.4818	179.694	155.8141	179.664	-6.181124E-11		155.4818
0.193846153846154	1.5	3.92401E-8	156.0039	179.772	156.2414	179.748	-2.798686E-11		156.0039
0.193076923076923	1.5	3.92401E-8	156.0039	179.718	156.1227	179.658	-6.25229E-11		156.0039
0.192307692307692	1.5	3.92401E-8	156.5498	179.82	156.5975	179.922	-4.217804E-11		156.5498
0.191538461538462	1.5	3.92401E-8	156.3362	179.982	156.1938	179.88	-4.895964E-11		156.3362
0.190769230769231	1.5	3.92401E-8	156.5261	179.802	156.716	179.844	-5.611803E-11		156.5261
0.19	1.5	3.92401E-8	156.5498	179.94	156.2414	179.952	-3.296842E-11		156.5498
0.189230769230769	1.5	3.92401E-8	155.8854	179.916	156.099	179.874	-6.649971E-11		155.8854
0.188461538461538	1.5	3.9242E-8	156.1388	179.892	155.9727	179.958	-2.794501E-11		156.1388
0.187692307692308	1.5	3.92401E-8	155.6479	179.898	155.5294	179.814	-5.854599E-11		155.6479
0.186923076923077	1.5	3.92401E-8	155.8141	179.814	156.1227	179.826	-5.695528E-11		155.8141
0.186153846153846	1.5	3.9242E-8	156.0201	-179.886	156.2339	180	-3.012181E-11		156.0201
0.185384615384615	1.5	3.9242E-8	155.8065	-179.736	155.8779	-179.814	-5.540636E-11		155.8065
0.184615384615385	1.5	3.92401E-8	156.2888	-179.724	156.5498	-179.676	-4.921082E-11		156.2888
0.183846153846154	1.5	3.92401E-8	156.6686	-179.406	156.5498	-179.364	-3.121023E-11		156.6686
0.183076923076923	1.5	3.9242E-8	156.4948	-179.394	156.661	-179.454	-6.072284E-11		156.4948
0.182307692307692	1.5	3.92401E-8	156.9535	-179.478	157.1433	-179.418	-3.853603E-11		156.9535
0.181538461538462	1.5	3.92401E-8	157.4993	-179.43	157.3095	-179.418	-3.196375E-11		157.4993
0.180769230769231	1.5	3.9242E-8	157.2542	-179.664	157.4204	-179.772	-5.837854E-11		157.2542
0.18	1.5	3.92401E-8	157.8077	-179.838	157.9976	-179.796	-3.866164E-11		157.8077
0.179230769230769	1.5	3.92401E-8	157.6652	-179.724	157.4043	-179.748	-2.848921E-11		157.6652
0.178461538461538	1.5	3.92401E-8	157.3569	-179.874	157.5467	-179.91	-6.516017E-11		157.3569
0.177692307692308	1.5	3.92401E-8	157.5941	-179.904	157.3332	-179.898	-2.781942E-11		157.5941
0.176923076923077	1.5	3.9242E-8	157.0644	179.844	157.2305	179.784	-5.892276E-11		157.0644
0.176153846153846	1.5	3.92401E-8	157.6892	179.79	157.6178	179.88	-2.95776E-11		157.6892
0.175384615384615	1.5	3.92401E-8	157.3806	179.856	157.4043	179.778	-5.163875E-11		157.3806
0.174615384615385	1.5	3.92401E-8	157.8314	179.802	157.7129	179.724	-5.188994E-11		157.8314
0.173846153846154	1.5	3.92401E-8	157.8077	179.838	157.5941	179.79	-3.481035E-11		157.8077
0.173076923076923	1.5	3.92401E-8	157.784	179.79	157.9265	179.856	-5.624359E-11		157.784
0.172307692307692	1.5	3.9242E-8	157.8951	-179.976	157.6339	-179.952	-2.999624E-11		157.8951
0.171538461538462	1.5	3.9242E-8	157.6102	-179.958	157.7764	179.97	-6.583001E-11		157.6102
0.170769230769231	1.5	3.9242E-8	158.085	-179.946	157.8951	-179.88	-3.28847E-11		158.085
0.17	1.5	3.9242E-8	157.8001	-179.988	158.0136	179.952	-5.808555E-11		157.8001
0.169230769230769	1.5	3.92401E-8	158.3299	-179.952	158.14	-179.916	-3.89128E-11		158.3299
0.168461538461538	1.5	3.9242E-8	158.0613	179.952	158.2985	179.868	-6.156004E-11		158.0613
0.167692307692308	1.5	3.9242E-8	158.6308	179.922	158.3696	179.958	-3.238236E-11		158.6308
0.166923076923077	1.5	3.9242E-8	158.3936	179.904	158.5834	179.826	-6.252287E-11		158.3936
0.166153846153846	1.5	3.9242E-8	158.9394	179.946	158.7733	-179.982	-2.807058E-11		158.9394
0.165384615384615	1.5	3.9242E-8	158.5121	-179.928	158.441	179.988	-6.302523E-11		158.5121
0.164615384615385	1.5	3.92401E-8	158.4012	179.994	158.6859	-179.97	-4.967126E-11		158.4012
0.163846153846154	1.5	3.92401E-8	158.5197	-179.88	158.3536	-179.946	-3.640108E-11		158.5197
0.163076923076923	1.5	3.92401E-8	158.5674	179.886	158.8046	179.91	-5.900654E-11		158.5674
0.162307692307692	1.5	3.92401E-8	158.8994	179.922	158.6385	179.904	-3.368007E-11		158.8994
0.161538461538462	1.5	3.9242E-8	158.8917	179.808	159.1529	179.79	-6.649979E-11		158.8917
0.160769230769231	1.5	3.9242E-8	159.6988	179.892	159.5563	179.928	-3.874536E-11		159.6988
0.16	1.5	3.9242E-8	159.6274	179.808	159.8175	179.706	-6.277397E-11		159.6274
0.159230769230769	1.5	3.9242E-8	160.3394	179.748	160.292	179.82	-3.468475E-11		160.3394
0.158461538461538	1.5	3.9242E-8	160.2446	179.754	160.0785	179.814	-5.971814E-11		160.2446
0.157692307692308	1.5	3.9242E-8	160.9092	179.91	160.7668	179.832	-3.614992E-11		160.9092
0.156923076923077	1.5	3.9242E-8	161.3126	-179.964	161.1228	-179.964	-4.146636E-11		161.3126
0.156153846153846	1.5	3.9242E-8	161.2176	-179.97	161.4074	179.994	-6.490897E-11		161.2176
0.155384615384615	1.5	3.9242E-8	161.0514	-179.94	160.8853	-179.892	-3.472661E-11		161.0514
0.154615384615385	1.5	3.9242E-8	160.3634	-179.97	160.3634	179.922	-4.866658E-11		160.3634
0.153653846153846	1.5	3.9242E-8	160.7668	179.832	161.004	179.85	-6.516017E-11		160.7668
0.152692307692308	1.5	3.9242E-8	160.9566	179.928	161.0754	179.856	-3.920582E-11		160.9566
0.151730769230769	1.5	3.9242E-8	160.8616	179.994	160.5769	-179.976	-3.866161E-11		160.8616
0.150769230769231	1.5	3.92439E-8	160.759	-179.934	160.8301	179.988	-5.490402E-11		160.759
0.149807692307692	1.5	3.9242E-8	161.1702	-179.898	161.2176	-179.91	-6.7337E-11		161.1702
0.148846153846154	1.5	3.9242E-8	161.7874	-179.772	161.9059	-179.85	-6.566248E-11		161.7874
0.147884615384615	1.5	3.9242E-8	162.072	-179.808	162.3569	-179.778	-6.867657E-11		162.072
0.146923076923077	1.5	3.9242E-8	162.2619	-179.562	162.3806	-179.478	-4.636417E-11		162.2619
0.145961538461538	1.5	3.9242E-8	162.2145	-179.388	162.2619	-179.304	-3.753136E-11		162.2145
0.145	1.5	3.92439E-8	161.8506	-179.316	161.6845	-179.244	-3.393124E-11		161.8506
0.144038461538462	1.5	3.92439E-8	161.3522	-179.352	161.115	-179.4	-4.339201E-11		161.3522
0.143076923076923	1.5	3.92439E-8	160.9962	-179.496	160.759	-179.556	-5.950886E-11		160.9962
0.142115384615385	1.5	3.92439E-8	160.7116	-179.466	160.9488	-179.496	-7.39511E-11		160.7116
0.141153846153846	1.5	3.9242E-8	161.1465	-179.406	161.3363	-179.358	-5.682968E-11		161.1465
0.140192307692308	1.5	3.92439E-8	161.4236	-179.514	161.1861	-179.484	-3.397308E-11		161.4236
0.139230769230769	1.5	3.92439E-8	160.4741	-179.604	160.3317	-179.724	-4.950385E-11		160.4741
0.138269230769231	1.5	3.92439E-8	160.0707	179.934	160.308	179.892	-7.118831E-11		160.0707
0.137307692307692	1.5	3.92439E-8	160.0944	-179.946	160.2843	179.952	-4.05454E-11		160.0944
0.136346153846154	1.5	3.92439E-8	159.0978	179.994	158.7893	179.886	-4.699213E-11		159.0978
0.135384615384615	1.5	3.9242E-8	158.7496	179.676	158.9631	179.598	-7.156503E-11		158.7496
0.134423076923077	1.5	3.9242E-8	159.5563	179.598	159.7699	179.682	-4.895963E-11		159.5563
0.133461538461538	1.5	3.92439E-8	159.7148	179.904	159.5249	179.964	-3.602436E-11		159.7148
0.1325	1.5	3.92439E-8	159.8335	179.862	159.8098	179.766	-6.922083E-11		159.8335
0.131538461538462	1.5	3.9242E-8	160.3871	179.64	160.2446	179.616	-6.955566E-11		160.3871
0.130576923076923	1.5	3.92439E-8	160.5215	179.712	160.5455	179.802	-4.661536E-11		160.5215
0.129615384615385	1.5	3.92458E-8	161.202	179.904	161.0835	-179.994	-3.656854E-11		161.202
0.128653846153846	1.5	3.92439E-8	162.1116	-179.832	162.2066	-179.814	-4.24292E-11		162.1116
0.127692307692308	1.5	3.92439E-8	163.1558	-179.904	163.061	-179.928	-3.81593E-11		163.1558
0.126730769230769	1.5	3.92458E-8	163.4565	-179.91	163.5513	-179.976	-7.449535E-11		163.4565
0.125769230769231	1.5	3.9242E-8	164.4689	-179.868	164.564	-179.85	-6.901145E-11		164.4689
0.124807692307692	1.5	3.9242E-8	164.5403	-179.838	164.7301	-179.796	-5.996928E-11		164.5403
0.123846153846154	1.5	3.92458E-8	165.2837	-179.604	165.3074	-179.502	-3.975002E-11		165.2837
0.122884615384615	1.5	3.92439E-8	165.7664	-179.328	165.624	-179.28	-5.080159E-11		165.7664
0.121923076923077	1.5	3.92439E-8	165.3154	-179.298	164.9594	-179.346	-5.775065E-11		165.3154
0.120961538461538	1.5	3.92439E-8	164.461	-179.376	164.4136	-179.502	-7.231851E-11		164.461
0.12	1.5	3.92439E-8	164.1289	-179.706	164.2237	-179.772	-7.822102E-11		164.1289
0.119038461538462	1.5	3.9242E-8	163.8994	-179.646	164.0655	-179.658	-6.507644E-11		163.8994
0.118076923076923	1.5	3.9242E-8	163.5434	-179.406	163.6384	-179.304	-5.000618E-11		163.5434
0.117115384615385	1.5	3.92439E-8	163.4881	-179.196	163.5592	-179.118	-3.949886E-11		163.4881
0.116153846153846	1.5	3.92439E-8	163.6779	-179.16	163.3933	-179.16	-4.695026E-11		163.6779
0.115192307692308	1.5	3.92439E-8	163.5118	-179.298	163.2982	-179.388	-6.156004E-11		163.5118
0.114230769230769	1.5	3.92439E-8	164.4136	-179.934	164.1526	-179.802	-7.395112E-11		164.4136
0.113269230769231	1.5	3.9242E-8	165.2997	179.724	165.632	179.664	-6.679273E-11		165.2997
0.112307692307692	1.5	3.9242E-8	165.4658	179.394	165.2997	179.358	-5.159696E-11		165.4658
0.111346153846154	1.5	3.92439E-8	165.4341	179.412	165.1729	179.49	-3.920583E-11		165.4341
0.110384615384615	1.5	3.9242E-8	164.8489	179.646	164.7538	179.592	-4.946199E-11		164.8489
0.109423076923077	1.5	3.92382E-8	165.3157	179.652	165.5769	179.622	-7.918394E-11		165.3157
0.108461538461538	1.5	3.92363E-8	165.7985	179.988	165.7271	179.868	-5.448543E-11		165.7985
0.1075	1.5	3.92325E-8	164.9599	-179.964	164.4614	-179.994	-3.916399E-11		164.9599
0.106538461538462	1.5	3.92344E-8	163.1953	179.712	163.219	179.796	-6.465786E-11		163.1953
0.105576923076923	1.5	3.92306E-8	162.9501	179.676	163.1637	179.724	-7.240229E-11		162.9501
0.104615384615385	1.5	3.92325E-8	163.4882	179.76	163.3931	179.838	-4.418738E-11		163.4882
0.103653846153846	1.5	3.92344E-8	164.121	179.88	164.0262	179.946	-4.477348E-11		164.121
0.102692307692308	1.5	3.92344E-8	164.3349	179.922	164.2398	179.856	-5.561568E-11		164.3349
0.101730769230769	1.5	3.92344E-8	164.8095	179.88	165.023	179.814	-6.315085E-11		164.8095
0.100769230769231	1.5	3.92344E-8	165.569	179.88	165.8065	179.94	-6.867655E-11		165.569
0.0998076923076923	1.5	3.92363E-8	166.0121	179.982	165.917	-179.934	-4.448049E-11		166.0121
0.0988461538461538	1.5	3.92363E-8	165.941	-179.772	165.8222	-179.802	-4.732706E-11		165.941
0.0978846153846154	1.5	3.92382E-8	166.0752	-179.598	166.1702	-179.652	-7.240227E-11		166.0752
0.0969230769230769	1.5	3.92363E-8	166.9141	-179.52	167.2464	-179.49	-7.215116E-11		166.9141
0.0959615384615385	1.5	3.92382E-8	167.3094	-179.502	167.2857	-179.52	-4.854106E-11		167.3094
0.095	1.5	3.92401E-8	166.708	-179.676	166.7554	-179.616	-4.640607E-11		166.708
0.0940384615384615	1.5	3.9242E-8	166.6049	-179.736	166.6049	-179.802	-3.765697E-11		166.6049
0.0930769230769231	1.5	3.92401E-8	166.5656	-179.76	166.352	-179.766	-4.422927E-11		166.5656
0.0921153846153846	1.5	3.92401E-8	166.5182	-179.712	166.2809	-179.754	-6.239731E-11		166.5182
0.0911538461538462	1.5	3.92401E-8	166.2333	-179.646	166.2096	-179.682	-6.855101E-11		166.2333
0.0901923076923077	1.5	3.92382E-8	165.9803	-179.586	166.0989	-179.604	-7.993741E-11		165.9803
0.0892307692307692	1.5	3.92363E-8	165.6086	-179.514	165.8222	-179.49	-7.127206E-11		165.6086
0.0882692307692308	1.5	3.92382E-8	166.0514	-179.43	166.0514	-179.364	-4.674096E-11		166.0514
0.0873076923076923	1.5	3.92382E-8	165.8379	-179.388	166.0277	-179.454	-4.251295E-11		165.8379
0.0863461538461539	1.5	3.92382E-8	165.648	-179.466	165.6006	-179.466	-4.376877E-11		165.648
0.0853846153846154	1.5	3.92363E-8	165.4188	-179.352	165.3474	-179.406	-5.569942E-11		165.4188
0.0844230769230769	1.5	3.92344E-8	165.7115	-179.466	165.9727	-179.424	-7.483021E-11		165.7115
0.0834615384615385	1.5	3.92363E-8	166.6054	-179.478	166.558	-179.424	-3.828486E-11		166.6054
0.0825	1.5	3.92363E-8	167.0089	-179.538	166.8667	-179.496	-4.586187E-11		167.0089
0.0815384615384615	1.5	3.92363E-8	166.8904	-179.688	166.7716	-179.802	-5.804365E-11		166.8904
0.0805769230769231	1.5	3.92344E-8	167.0409	179.856	167.373	179.832	-7.872339E-11		167.0409
0.0796153846153846	1.5	3.92363E-8	167.7449	179.754	167.6024	179.79	-4.615491E-11		167.7449
0.0786538461538462	1.5	3.92344E-8	168.1565	179.556	167.9903	179.532	-5.448538E-11		168.1565
0.0776923076923077	1.5	3.92344E-8	168.275	179.49	168.1565	179.496	-6.850913E-11		168.275
0.0767307692307692	1.5	3.92344E-8	168.6551	179.592	168.6311	179.52	-6.989062E-11		168.6551
0.0757692307692308	1.5	3.92325E-8	168.7106	179.694	168.9242	179.742	-7.135582E-11		168.7106
0.0748076923076923	1.5	3.92344E-8	169.0111	179.91	168.9398	179.922	-4.448046E-11		169.0111
0.0738461538461538	1.5	3.92344E-8	168.7025	-179.988	168.4652	180	-4.360132E-11		168.7025
0.0728846153846154	1.5	3.92382E-8	168.2113	-179.976	168.3775	179.946	-7.19418E-11		168.2113
0.0719230769230769	1.5	3.92363E-8	168.5044	-179.91	168.5755	-179.898	-7.081152E-11		168.5044
0.0709615384615385	1.5	3.92363E-8	169.0503	-179.772	169.2876	-179.7	-6.930452E-11		169.0503
0.07	1.5	3.92382E-8	169.5407	-179.49	169.3508	-179.454	-3.782441E-11		169.5407
0.0690384615384615	1.5	3.92401E-8	169.5324	-179.466	169.6272	-179.46	-7.621172E-11		169.5324
0.0680769230769231	1.5	3.92401E-8	169.746	-179.454	169.9833	-179.448	-7.671416E-11		169.746
0.0671153846153846	1.5	3.9242E-8	169.7378	-179.406	169.6664	-179.346	-4.954569E-11		169.7378
0.0661538461538461	1.5	3.9242E-8	169.4055	-179.454	169.3818	-179.382	-4.51921E-11		169.4055
0.0651923076923077	1.5	3.9242E-8	168.9544	-179.472	168.7172	-179.436	-4.439672E-11		168.9544
0.0642307692307692	1.5	3.9242E-8	168.551	-179.568	168.551	-179.658	-7.436979E-11		168.551
0.0632692307692308	1.5	3.9242E-8	168.7885	-179.718	168.9544	-179.772	-8.094207E-11		168.7885
0.0623076923076923	1.5	3.92401E-8	169.2001	-179.778	169.4611	-179.712	-5.394121E-11		169.2001
0.0613461538461538	1.5	3.9242E-8	169.5242	-179.67	169.619	-179.592	-5.410867E-11		169.5242
0.0603846153846154	1.5	3.9242E-8	169.4766	-179.52	169.6904	-179.55	-3.991749E-11		169.4766
0.0594230769230769	1.5	3.9242E-8	169.4529	-179.532	169.4766	-179.598	-8.043978E-11		169.4529
0.0584615384615385	1.5	3.92401E-8	169.6986	-179.592	169.9359	-179.592	-7.654662E-11		169.6986
0.0575	1.5	3.92401E-8	170.2445	-179.574	170.2919	-179.49	-4.535956E-11		170.2445
0.0565384615384615	1.5	3.92382E-8	170.134	-179.448	169.9204	-179.418	-4.849921E-11		170.134
0.0555769230769231	1.5	3.92382E-8	170.0628	-179.394	169.8967	-179.436	-6.645793E-11		170.0628
0.0546153846153846	1.5	3.92382E-8	170.1102	-179.406	170.134	-179.472	-7.97282E-11		170.1102
0.0536538461538462	1.5	3.92382E-8	170.2051	-179.442	170.2527	-179.448	-8.169566E-11		170.2051
0.0526923076923077	1.5	3.92344E-8	170.6727	-179.478	170.9813	-179.484	-8.106774E-11		170.6727
0.0517307692307692	1.5	3.92344E-8	171.2423	-179.532	171.4559	-179.514	-6.340208E-11		171.2423
0.0507692307692308	1.5	3.92363E-8	171.5664	-179.58	171.6851	-179.508	-5.741581E-11		171.5664
0.0498076923076923	1.5	3.92363E-8	171.7089	-179.526	171.495	-179.538	-4.741079E-11		171.7089
0.0488461538461538	1.5	3.92382E-8	171.6768	-179.574	171.5344	-179.652	-7.123022E-11		171.6768
0.0478846153846154	1.5	3.92363E-8	171.6138	-179.634	171.8511	-179.682	-7.700712E-11		171.6138
0.0469230769230769	1.5	3.92363E-8	171.7563	-179.67	171.9698	-179.664	-7.156507E-11		171.7563
0.0459615384615385	1.5	3.92363E-8	171.78	-179.604	171.9935	-179.556	-5.888098E-11		171.78
0.045	1.5	3.92382E-8	171.8427	-179.424	171.6055	-179.406	-4.330832E-11		171.8427
0.0440384615384615	1.5	3.92382E-8	171.3919	-179.394	171.2494	-179.436	-5.775064E-11		171.3919
0.0430769230769231	1.5	3.92401E-8	171.431	-179.37	171.4073	-179.448	-8.236554E-11		171.431
0.0421153846153846	1.5	3.92401E-8	171.5972	-179.418	171.7159	-179.484	-7.692336E-11		171.5972
0.0411538461538462	1.5	3.92382E-8	172.0803	-179.544	172.1751	-179.538	-7.654661E-11		172.0803
0.0401923076923077	1.5	3.92401E-8	172.4517	-179.538	172.4517	-179.484	-5.821114E-11		172.4517
0.0392307692307692	1.5	3.9242E-8	172.6094	-179.502	172.467	-179.454	-4.548514E-11		172.6094
0.0382692307692308	1.5	3.9242E-8	172.4433	-179.544	172.2772	-179.52	-5.142952E-11		172.4433
0.0373076923076923	1.5	3.9242E-8	172.1821	-179.556	172.0873	-179.622	-5.833672E-11		172.1821
0.0363461538461538	1.5	3.9242E-8	172.3009	-179.61	172.5621	-179.634	-7.550006E-11		172.3009
0.0353846153846154	1.5	3.9242E-8	172.5857	-179.544	172.8467	-179.514	-6.574626E-11		172.5857
0.0344230769230769	1.5	3.9242E-8	172.7993	-179.532	172.918	-179.472	-5.105275E-11		172.7993
0.0334615384615385	1.5	3.9242E-8	172.8941	-179.4	173.0602	-179.448	-4.90434E-11		172.8941
0.0325	1.5	3.92439E-8	172.7909	-179.358	172.6722	-179.436	-6.6123E-11		172.7909
0.0315384615384615	1.5	3.9242E-8	172.9891	-179.448	173.1316	-179.526	-7.851418E-11		172.9891
0.0305769230769231	1.5	3.9242E-8	173.535	-179.538	173.7485	-179.604	-8.24491E-11		173.535
0.0296153846153846	1.5	3.92401E-8	174.1843	-179.562	174.469	-179.58	-7.374191E-11		174.1843
0.0286538461538462	1.5	3.92401E-8	174.9437	-179.58	175.0862	-179.586	-6.796491E-11		174.9437
0.0276923076923077	1.5	3.92401E-8	175.6321	-179.55	175.7743	-179.484	-6.930448E-11		175.6321
0.0267307692307692	1.5	3.9242E-8	175.8371	-179.502	175.9082	-179.436	-5.122022E-11		175.8371
0.0257692307692308	1.5	3.9242E-8	175.9556	-179.388	175.9082	-179.406	-5.101089E-11		175.9556
0.0248076923076923	1.5	3.9242E-8	175.7658	-179.484	175.6947	-179.556	-6.532758E-11		175.7658
0.0238461538461538	1.5	3.92401E-8	175.8219	-179.622	176.0592	-179.616	-7.721637E-11		175.8219
0.0228846153846154	1.5	3.9242E-8	176.383	-179.52	176.3593	-179.592	-5.004811E-11		176.383
0.0219230769230769	1.5	3.92401E-8	176.7238	-179.52	176.5577	-179.55	-6.231358E-11		176.7238
0.0209615384615385	1.5	3.92401E-8	177.0085	-179.532	177.1509	-179.604	-7.968623E-11		177.0085
0.02	1.5	3.92382E-8	177.9427	-179.55	178.0851	-179.568	-8.738887E-11		177.9427
0.0190384615384615	1.5	3.92382E-8	179.1058	-179.562	178.8923	-179.496	-8.517021E-11		179.1058
0.0180769230769231	1.5	3.92363E-8	180.0165	-179.49	180.2537	-179.418	-6.867665E-11		180.0165
0.0171153846153846	1.5	3.92363E-8	180.6335	-179.334	180.7049	-179.334	-4.992249E-11		180.6335
0.0161538461538462	1.5	3.92363E-8	181.1794	-179.328	181.132	-179.4	-6.344383E-11		181.1794
0.0151923076923077	1.5	3.92344E-8	181.7581	-179.418	182.0428	-179.466	-8.479338E-11		181.7581
0.0142307692307692	1.5	3.92344E-8	182.7549	-179.418	183.0162	-179.478	-7.223486E-11		182.7549
0.0132692307692308	1.5	3.92344E-8	183.8468	-179.418	184.1792	-179.382	-7.792812E-11		183.8468
0.0123076923076923	1.5	3.92363E-8	184.8824	-179.352	184.835	-179.328	-4.527583E-11		184.8824
0.0113461538461538	1.5	3.92363E-8	185.5471	-179.376	185.4046	-179.418	-4.607121E-11		185.5471
0.0103846153846154	1.5	3.92363E-8	185.7843	-179.43	185.9031	-179.502	-8.02305E-11		185.7843
0.00942307692307692	1.5	3.92344E-8	186.3393	-179.448	186.6005	-179.496	-8.215617E-11		186.3393
0.00865384615384615	1.5	3.92344E-8	187.4075	-179.394	187.3601	-179.328	-4.703401E-11		187.4075
0.00788461538461538	1.5	3.92344E-8	187.5737	-179.382	187.6448	-179.46	-7.210928E-11		187.5737
0.00711538461538462	1.5	3.92325E-8	188.6036	-179.502	188.8646	-179.46	-6.821607E-11		188.6036
0.00634615384615385	1.5	3.92344E-8	189.6389	-179.376	189.5202	-179.334	-5.364817E-11		189.6389
0.00557692307692308	1.5	3.92344E-8	190.2797	-179.364	190.517	-179.412	-8.060731E-11		190.2797
0.00461538461538461	1.5	3.92325E-8	191.6895	-179.514	192.1167	-179.562	-7.717461E-11		191.6895
0.00365384615384615	1.5	3.92325E-8	193.6361	-179.646	194.0633	-179.634	-7.223488E-11		193.6361
0.00269230769230769	1.5	3.92344E-8	195.6926	-179.64	195.9298	-179.628	-4.661541E-11		195.6926
0.00173076923076923	1.5	3.92344E-8	197.7102	-179.52	197.544	-179.598	-5.071782E-11		197.7102
9.61538461538462E-4	1.5	3.92344E-8	199.2058	-179.46	199.2769	-179.508	-6.16438E-11		199.2058
1.92307692307692E-4	1.5	3.92325E-8	201.0907	-179.49	201.5892	-179.454	-7.520707E-11		201.0907
-5.76923076923077E-4	1.5	3.92325E-8	203.1324	-179.292	203.1561	-179.244	-4.439672E-11		203.1324
-0.00153846153846154	1.5	3.92325E-8	204.9365	-179.166	204.9125	-179.166	-6.503464E-11		204.9365
-0.00230769230769231	1.5	3.92325E-8	206.8828	-179.154	207.3814	-179.19	-8.897962E-11		206.8828
-0.00326923076923077	1.5	3.92306E-8	209.528	-179.082	210.0266	-179.094	-7.177432E-11		209.528
-0.00423076923076923	1.5	3.92306E-8	212.2343	-179.058	212.7329	-179.034	-6.591371E-11		212.2343
-0.00519230769230769	1.5	3.92325E-8	214.7877	-179.01	215.1438	-178.98	-5.586689E-11		214.7877
-0.00596153846153846	1.5	3.92325E-8	217.1381	-178.872	217.2566	-178.854	-4.381064E-11		217.1381
-0.00673076923076923	1.5	3.92344E-8	219.4776	-178.83	219.8336	-178.896	-7.838856E-11		219.4776
-0.0075	1.5	3.92325E-8	222.1944	-178.872	222.5741	-178.812	-6.423926E-11		222.1944
-0.00826923076923077	1.5	3.92306E-8	224.6264	-178.866	224.6978	-178.872	-5.795996E-11		224.6264
-0.00903846153846154	1.5	3.92325E-8	226.7521	-179.01	227.2269	-179.076	-8.257474E-11		226.7521
-0.01	1.5	3.92306E-8	229.8968	-179.13	230.3003	-179.076	-6.193677E-11		229.8968
-0.0109615384615385	1.5	3.92306E-8	232.6031	-179.16	232.7217	-179.154	-5.322959E-11		232.6031
-0.0119230769230769	1.5	3.92306E-8	235.0719	-179.28	235.1669	-179.322	-6.524396E-11		235.0719
-0.0128846153846154	1.5	3.92306E-8	237.707	-179.454	238.1582	-179.46	-7.893278E-11		237.707
-0.0138461538461538	1.5	3.92287E-8	240.971	-179.502	241.4696	-179.55	-7.876534E-11		240.971
-0.0148076923076923	1.5	3.92287E-8	243.9387	-179.592	244.4848	-179.622	-8.07328E-11		243.9387
-0.0157692307692308	1.5	3.92287E-8	246.74	-179.568	247.2386	-179.52	-7.512332E-11		246.74
-0.0167307692307692	1.5	3.92287E-8	249.6127	-179.514	249.9925	-179.46	-4.988064E-11		249.6127
-0.0176923076923077	1.5	3.92287E-8	252.1531	-179.388	252.3191	-179.364	-4.904339E-11		252.1531
-0.0186538461538462	1.5	3.92287E-8	254.3373	-179.334	254.5746	-179.388	-6.608115E-11		254.3373
-0.0196153846153846	1.5	3.92287E-8	256.9241	-179.448	257.4008	-179.424	-7.847229E-11		256.9241
-0.0205769230769231	1.5	3.92287E-8	259.4172	-179.448	259.8684	-179.424	-5.959261E-11		259.4172
-0.0215384615384615	1.5	3.92287E-8	261.7216	-179.448	262.1244	-179.412	-6.147632E-11		261.7216
-0.0225	1.5	3.92306E-8	263.9394	-179.364	263.9623	-179.352	-4.841544E-11		263.9394
-0.0234615384615385	1.5	3.92306E-8	265.9327	-179.4	265.9098	-179.376	-7.123018E-11		265.9327
-0.0244230769230769	1.5	3.92306E-8	267.7145	-179.46	267.9745	-179.502	-7.981194E-11		267.7145
-0.0253846153846154	1.5	3.92287E-8	269.7923	-179.532	270.0778	-179.538	-8.751447E-11		269.7923
-0.0263461538461538	1.5	3.92287E-8	271.8112	-179.526	272.214	-179.562	-8.764004E-11		271.8112
-0.0273076923076923	1.5	3.92287E-8	274.3756	-179.538	274.8014	-179.496	-7.441164E-11		274.3756
-0.0282692307692308	1.5	3.92287E-8	276.6291	-179.454	276.7719	-179.394	-4.799688E-11		276.6291
-0.0292307692307692	1.5	3.92287E-8	278.0541	-179.388	278.1484	-179.424	-7.478846E-11		278.0541
-0.0301923076923077	1.5	3.92287E-8	279.8359	-179.364	279.8818	-179.412	-9.023544E-11		279.8359
-0.0311538461538462	1.5	3.92287E-8	281.3782	-179.4	281.6382	-179.448	-8.7347E-11		281.3782
-0.0321153846153846	1.5	3.92268E-8	283.0769	-179.466	283.5052	-179.496	-8.437485E-11		283.0769
-0.0330769230769231	1.5	3.92268E-8	284.9302	-179.556	285.3814	-179.55	-6.997433E-11		284.9302
-0.0340384615384615	1.5	3.92287E-8	286.9328	-179.586	287.3126	-179.538	-6.570441E-11		286.9328
-0.035	1.5	3.92287E-8	288.809	-179.514	288.8574	-179.484	-5.038295E-11		288.809
-0.0359615384615385	1.5	3.92287E-8	290.5194	-179.448	290.5194	-179.46	-6.796495E-11		290.5194
-0.0369230769230769	1.5	3.92287E-8	292.0132	-179.394	292.2988	-179.436	-8.776556E-11		292.0132
-0.0378846153846154	1.5	3.92287E-8	294.1749	-179.394	294.5777	-179.364	-7.826302E-11		294.1749
-0.0386538461538461	1.5	3.92287E-8	296.0511	-179.316	296.0256	-179.304	-5.050852E-11		296.0511
-0.0396153846153846	1.5	3.92287E-8	297.3792	-179.316	297.5704	-179.376	-8.759815E-11		297.3792
-0.0405769230769231	1.5	3.92287E-8	299.0183	-179.37	299.3981	-179.412	-8.822604E-11		299.0183
-0.0415384615384615	1.5	3.92287E-8	300.7517	-179.442	301.0347	-179.412	-6.901151E-11		300.7517
-0.0425	1.5	3.92287E-8	302.1283	-179.388	302.0569	-179.388	-5.226675E-11		302.1283
-0.0434615384615385	1.5	3.92287E-8	303.6221	-179.394	303.6705	-179.436	-7.487212E-11		303.6221
-0.0444230769230769	1.5	3.92287E-8	305.0726	-179.466	305.5212	-179.484	-8.554701E-11		305.0726
-0.0453846153846154	1.5	3.92287E-8	306.8034	-179.46	306.8748	-179.406	-6.151823E-11		306.8034
-0.0463461538461538	1.5	3.92287E-8	307.6345	-179.394	307.4917	-179.424	-6.704406E-11		307.6345
-0.0473076923076923	1.5	3.92287E-8	308.2284	-179.484	308.5853	-179.52	-8.701213E-11		308.2284
-0.0482692307692308	1.5	3.92287E-8	309.5336	-179.52	309.8905	-179.508	-7.001617E-11		309.5336
-0.0492307692307692	1.5	3.92306E-8	310.5892	-179.496	310.7549	-179.484	-5.749946E-11		310.5892
-0.0501923076923077	1.5	3.92325E-8	311.5223	-179.466	311.7823	-179.43	-6.377874E-11		311.5223
-0.0511538461538462	1.5	3.92344E-8	312.7179	-179.406	312.8377	-179.37	-5.465288E-11		312.7179
-0.0521153846153846	1.5	3.92344E-8	313.7859	-179.364	313.6686	-179.37	-5.724833E-11		313.7859
-0.0530769230769231	1.5	3.92363E-8	314.8386	-179.43	315.2667	-179.436	-8.86447E-11		314.8386
-0.0540384615384615	1.5	3.92363E-8	316.5946	-179.412	316.7144	-179.358	-5.502964E-11		316.5946
-0.055	1.5	3.92363E-8	317.6166	-179.37	317.5682	-179.394	-6.231357E-11		317.6166
-0.0559615384615385	1.5	3.92363E-8	318.8986	-179.412	319.2783	-179.412	-8.81843E-11		318.8986
-0.0569230769230769	1.5	3.92363E-8	320.6775	-179.328	320.8916	-179.274	-6.758816E-11		320.6775
-0.0578846153846154	1.5	3.92344E-8	321.9292	-179.22	321.8094	-179.226	-6.922087E-11		321.9292
-0.0588461538461538	1.5	3.92363E-8	322.956	-179.292	323.2186	-179.316	-9.450528E-11		322.956
-0.0598076923076923	1.5	3.92363E-8	324.2151	-179.274	324.5464	-179.286	-8.131885E-11		324.2151
-0.0607692307692308	1.5	3.92382E-8	325.2672	-179.244	325.2902	-179.202	-6.323456E-11		325.2672
-0.0617307692307692	1.5	3.92363E-8	324.9032	-179.172	324.5464	-179.19	-5.938328E-11		324.9032
-0.0626923076923077	1.5	3.92382E-8	323.2029	-179.22	323.1315	-179.268	-8.793304E-11		323.2029
-0.0636538461538462	1.5	3.92382E-8	321.4215	-179.274	321.1386	-179.232	-6.294148E-11		321.4215
-0.0646153846153846	1.5	3.92382E-8	318.432	-179.22	317.7898	-179.232	-5.569945E-11		318.432
-0.0655769230769231	1.5	3.92401E-8	314.4997	-179.238	313.9059	-179.286	-8.600735E-11		314.4997
-0.0665384615384615	1.5	3.92382E-8	310.2436	-179.328	309.9811	-179.334	-9.722635E-11		310.2436
-0.0675	1.5	3.92401E-8	305.8606	-179.316	305.2209	-179.274	-6.02205E-11		305.8606
-0.0684615384615385	1.5	3.92401E-8	299.9279	-179.286	300.7102	-179.25	-7.608621E-11		299.9279
-0.0694230769230769	1.5	3.92401E-8	295.5828	-179.37	295.2515	-179.382	-8.203064E-11		295.5828
-0.0703846153846154	1.5	3.9242E-8	291.109	-179.352	290.2528	-179.328	-5.494589E-11		291.109
-0.0713461538461539	1.5	3.9242E-8	285.6251	-179.352	284.7714	-179.388	-7.503962E-11		285.6251
-0.0723076923076923	1.5	3.9242E-8	279.6697	-179.478	279.0505	-179.502	-9.299844E-11		279.6697
-0.0732692307692308	1.5	3.9242E-8	273.0238	-179.52	272.0733	-179.466	-7.520713E-11		273.0238
-0.0742307692307692	1.5	3.9242E-8	264.3367	-179.514	263.009	-179.49	-5.172256E-11		264.3367
-0.0751923076923077	1.5	3.9242E-8	252.732	-179.562	254.1323	-179.508	-7.784436E-11		252.732
-0.0761538461538462	1.5	3.9242E-8	241.8149	-179.55	243.0727	-179.562	-9.09053E-11		241.8149
-0.0771153846153846	1.5	3.92458E-8	231.1366	-179.484	229.4992	-179.43	-6.440672E-11		231.1366
-0.0780769230769231	1.5	3.92497E-8	218.6325	-179.436	216.9716	-179.412	-5.850413E-11		218.6325
-0.0790384615384615	1.5	3.92535E-8	206.9382	-179.496	205.4436	-179.562	-7.089535E-11		206.9382
-0.08	1.5	3.92554E-8	196.7742	-179.592	195.6829	-179.67	-8.914706E-11		196.7742
-0.0809615384615385	1.5	3.92573E-8	188.342	-179.646	187.6066	-179.688	-9.257971E-11		188.342
-0.0819230769230769	1.5	3.9263E-8	181.341	-179.664	180.4633	-179.67	-7.633732E-11		181.341
-0.0828846153846154	1.5	3.92668E-8	174.9195	-179.67	175.4413	-179.694	-8.466785E-11		174.9195
-0.0838461538461538	1.5	3.92706E-8	170.3967	-179.556	169.8039	-179.478	-6.783942E-11		170.3967
-0.0848076923076923	1.5	3.92725E-8	165.8591	-179.37	165.2423	-179.298	-6.603928E-11		165.8591
-0.0857692307692308	1.5	3.92745E-8	161.3451	-179.268	161.9616	-179.232	-7.763504E-11		161.3451
-0.0867307692307692	1.5	3.92783E-8	158.8399	-179.25	158.3419	-179.316	-7.843051E-11		158.8399
-0.0876923076923077	1.5	3.92783E-8	156.5162	-179.358	156.1368	-179.424	-8.558884E-11		156.5162
-0.0886538461538462	1.5	3.92802E-8	155.086	-179.574	155.0623	-179.538	-8.902161E-11		155.086
-0.0896153846153846	1.5	3.92802E-8	153.6871	-179.496	153.8057	-179.484	-7.688151E-11		153.6871
-0.0905769230769231	1.5	3.9284E-8	152.8663	-179.31	152.89	-179.214	-6.419745E-11		152.8663
-0.0915384615384615	1.5	3.92897E-8	152.1093	-179.022	151.8011	-178.986	-6.323454E-11		152.1093
-0.0925	1.5	3.92916E-8	151.5329	-179.046	151.2486	-179.046	-6.92208E-11		151.5329
-0.0934615384615385	1.5	3.92935E-8	151.2413	-179.118	151.5019	-179.16	-9.09471E-11		151.2413
-0.0944230769230769	1.5	3.92954E-8	152.0873	-179.082	152.3715	-179.064	-7.667222E-11		152.0873
-0.0953846153846154	1.5	3.93012E-8	153.06	-179.094	153.3208	-179.028	-6.457414E-11		153.06
-0.0963461538461538	1.5	3.93031E-8	154.3084	-178.944	154.2611	-178.95	-5.996931E-11		154.3084
-0.0973076923076923	1.5	3.93069E-8	155.7152	-179.04	155.881	-179.07	-7.876536E-11		155.7152
-0.0982692307692308	1.5	3.93069E-8	156.9473	-179.22	157.0182	-179.304	-7.4621E-11		156.9473
-0.0992307692307692	1.5	3.93069E-8	158.3216	-179.364	158.7716	-179.376	-9.848222E-11		158.3216
-0.100192307692308	1.5	3.93107E-8	160.4622	-179.328	160.7227	-179.316	-5.90903E-11		160.4622
-0.101153846153846	1.5	3.93126E-8	161.8758	-179.292	161.8519	-179.232	-5.674596E-11		161.8758
-0.102115384615385	1.5	3.93145E-8	162.626	-179.244	162.697	-179.322	-7.579313E-11		162.626
-0.103076923076923	1.5	3.93145E-8	163.9525	-179.298	164.1656	-179.316	-9.287275E-11		163.9525
-0.104038461538462	1.5	3.93145E-8	165.6109	-179.28	165.7528	-179.364	-9.19519E-11		165.6109
-0.105	1.5	3.93145E-8	167.34	-179.418	167.7666	-179.448	-9.232855E-11		167.34
-0.105961538461538	1.5	3.93145E-8	169.2826	-179.388	169.7565	-179.4	-7.771875E-11		169.2826
-0.106923076923077	1.5	3.93183E-8	171.3271	-179.358	171.469	-179.286	-7.210933E-11		171.3271
-0.107884615384615	1.5	3.93202E-8	172.3608	-179.274	172.3371	-179.316	-6.691839E-11		172.3608
-0.108846153846154	1.5	3.93202E-8	173.4503	-179.31	173.8295	-179.358	-9.057032E-11		173.4503
-0.109807692307692	1.5	3.93202E-8	175.1321	-179.418	175.5347	-179.418	-8.131893E-11		175.1321
-0.110769230769231	1.5	3.93221E-8	176.7342	-179.358	176.7815	-179.292	-6.662542E-11		176.7342
-0.111730769230769	1.5	3.9324E-8	177.9097	-179.346	177.8624	-179.292	-6.23973E-11		177.9097
-0.112692307692308	1.5	3.9324E-8	178.8096	-179.358	178.6202	-179.37	-6.834176E-11		178.8096
-0.113653846153846	1.5	3.9326E-8	179.2743	-179.454	179.3452	-179.55	-8.299334E-11		179.2743
-0.114615384615385	1.5	3.9326E-8	179.9138	-179.568	180.1978	-179.592	-8.92726E-11		179.9138
-0.115576923076923	1.5	3.93279E-8	180.7813	-179.604	180.8759	-179.538	-6.302529E-11		180.7813
-0.116538461538462	1.5	3.93279E-8	181.3021	-179.532	181.1838	-179.52	-5.976002E-11		181.3021
-0.1175	1.5	3.93298E-8	181.6485	-179.538	181.767	-179.616	-9.266345E-11		181.6485
-0.118461538461538	1.5	3.93298E-8	182.809	-179.616	182.6905	-179.532	-9.036107E-11		182.809
-0.119423076923077	1.5	3.93279E-8	183.9071	-179.586	184.286	-179.58	-9.165881E-11		183.9071
-0.120384615384615	1.5	3.93279E-8	185.4226	-179.52	185.6359	-179.448	-7.390929E-11		185.4226
-0.121346153846154	1.5	3.93279E-8	186.7725	-179.466	186.6067	-179.484	-5.854604E-11		186.7725
-0.122307692307692	1.5	3.93279E-8	187.4593	-179.454	187.3881	-179.436	-6.222986E-11		187.4593
-0.123269230769231	1.5	3.93298E-8	188.137	-179.334	188.1843	-179.388	-8.295152E-11		188.137
-0.124230769230769	1.5	3.93279E-8	189.2354	-179.364	189.5906	-179.352	-9.576132E-11		189.2354
-0.125192307692308	1.5	3.9326E-8	190.1917	-179.364	190.4285	-179.316	-7.382563E-11		190.1917
-0.126153846153846	1.5	3.93279E-8	190.4432	-179.334	190.5614	-179.286	-6.557883E-11		190.4432
-0.127115384615385	1.5	3.93298E-8	190.5049	-179.28	190.5286	-179.298	-5.549016E-11		190.5049
-0.128076923076923	1.5	3.93298E-8	190.2443	-179.19	190.4576	-179.238	-6.143454E-11		190.2443
-0.129038461538462	1.5	3.93279E-8	190.1825	-179.202	189.9458	-179.22	-7.328142E-11		190.1825
-0.13	1.5	3.93298E-8	189.5578	-179.226	189.463	-179.238	-8.671907E-11		189.5578
-0.130961538461538	1.5	3.9326E-8	189.126	-179.208	189.126	-179.274	-8.952386E-11		189.126
-0.131923076923077	1.5	3.9324E-8	188.8277	-179.292	189.0171	-179.346	-8.973317E-11		188.8277
-0.132884615384615	1.5	3.93202E-8	188.8698	-179.358	189.083	-179.376	-8.157012E-11		188.8698
-0.133846153846154	1.5	3.93202E-8	189.1303	-179.364	189.0593	-179.304	-6.60393E-11		189.1303
-0.134807692307692	1.5	3.93202E-8	188.9881	-179.346	188.775	-179.358	-6.243919E-11		188.9881
-0.135769230769231	1.5	3.93202E-8	189.2251	-179.4	189.1066	-179.454	-8.332834E-11		189.2251
-0.136730769230769	1.5	3.93202E-8	189.6277	-179.532	189.8645	-179.592	-9.249592E-11		189.6277
-0.137692307692308	1.5	3.93183E-8	191.1527	-179.592	190.7738	-179.58	-8.642606E-11		191.1527
-0.138653846153846	1.5	3.93183E-8	192.3845	-179.562	192.0292	-179.568	-8.018867E-11		192.3845
-0.139615384615385	1.5	3.93183E-8	193.3082	-179.526	193.6399	-179.478	-7.445358E-11		193.3082
-0.140576923076923	1.5	3.93202E-8	195.0051	-179.442	195.0524	-179.394	-6.147635E-11		195.0051
-0.141538461538462	1.5	3.93202E-8	196.5921	-179.424	196.5921	-179.46	-6.570445E-11		196.5921
-0.1425	1.5	3.93202E-8	198.2264	-179.562	198.5341	-179.634	-8.659353E-11		198.2264
-0.143461538461538	1.5	3.93202E-8	200.3817	-179.592	200.7843	-179.646	-9.324954E-11		200.3817
-0.144423076923077	1.5	3.93183E-8	202.8786	-179.592	203.4233	-179.616	-9.463091E-11		202.8786
-0.145384615384615	1.5	3.93164E-8	205.9441	-179.526	206.3467	-179.502	-6.733703E-11		205.9441
-0.146346153846154	1.5	3.93183E-8	208.8002	-179.424	209.108	-179.358	-7.072786E-11		208.8002
-0.147307692307692	1.5	3.93183E-8	211.7609	-179.328	212.0689	-179.28	-6.763004E-11		211.7609
-0.148269230769231	1.5	3.93183E-8	214.7219	-179.232	215.1245	-179.244	-7.77187E-11		214.7219
-0.149230769230769	1.5	3.93145E-8	218.4143	-179.31	219.0067	-179.382	-8.140263E-11		218.4143
-0.150192307692308	1.5	3.93126E-8	222.7365	-179.412	223.4472	-179.454	-8.981678E-11		222.7365
-0.151153846153846	1.5	3.93107E-8	227.083	-179.436	227.7935	-179.418	-8.098396E-11		227.083
-0.152115384615385	1.5	3.93107E-8	231.134	-179.406	231.6552	-179.346	-6.758821E-11		231.134
-0.153076923076923	1.5	3.93107E-8	234.8063	-179.286	235.1617	-179.238	-5.980192E-11		234.8063
-0.154038461538462	1.5	3.93088E-8	238.0635	-179.232	238.324	-179.274	-7.039296E-11		238.0635
-0.154807692307692	1.5	3.93088E-8	241.1908	-179.328	241.8306	-179.352	-8.960758E-11		241.1908
-0.155576923076923	1.5	3.93088E-8	244.5788	-179.274	244.7683	-179.232	-6.507645E-11		244.5788
-0.156346153846154	1.5	3.93069E-8	247.6234	-179.268	247.9315	-179.328	-9.802166E-11		247.6234
-0.157115384615385	1.5	3.9305E-8	250.9289	-179.436	251.4739	-179.412	-8.881207E-11		250.9289
-0.157884615384615	1.5	3.93031E-8	253.9268	-179.352	254.0217	-179.322	-6.147637E-11		253.9268
-0.158653846153846	1.5	3.93031E-8	256.3207	-179.436	256.8423	-179.472	-8.939822E-11		256.3207
-0.159423076923077	1.5	3.93012E-8	259.7452	-179.424	259.4603	-179.46	-6.553694E-11		259.7452
-0.160192307692308	1.5	3.92992E-8	261.5829	-179.436	261.8196	-179.472	-7.370008E-11		261.5829
-0.160961538461538	1.5	3.92973E-8	264.2497	-179.544	264.891	-179.544	-9.195182E-11		264.2497
-0.161730769230769	1.5	3.92954E-8	267.6293	-179.43	267.3672	-179.454	-6.248102E-11		267.6293
-0.1625	1.5	3.92954E-8	269.1918	-179.424	269.5481	-179.472	-9.375193E-11		269.1918
-0.163269230769231	1.5	3.92935E-8	271.48	-179.442	271.6709	-179.4	-6.792306E-11		271.48
-0.164038461538462	1.5	3.92916E-8	272.9387	-179.424	273.0355	-179.484	-8.090024E-11		272.9387
-0.164807692307692	1.5	3.92859E-8	274.4954	-179.514	274.9231	-179.514	-8.207241E-11		274.4954
-0.165576923076923	1.5	3.9284E-8	276.0259	-179.43	275.9088	-179.436	-6.151822E-11		276.0259
-0.166346153846154	1.5	3.92821E-8	277.2968	-179.514	276.9658	-179.484	-9.274723E-11		277.2968
-0.167115384615385	1.5	3.92802E-8	278.1401	-179.478	278.2598	-179.43	-6.541136E-11		278.1401
-0.167884615384615	1.5	3.92764E-8	278.5948	-179.352	278.3809	-179.358	-7.411868E-11		278.5948
-0.168653846153846	1.5	3.92764E-8	278.8061	-179.382	279.0913	-179.358	-8.797491E-11		278.8061
-0.169423076923077	1.5	3.92764E-8	279.3993	-179.298	279.2338	-179.274	-6.428107E-11		279.3993
-0.170192307692308	1.5	3.92745E-8	279.0589	-179.364	279.2957	-179.394	-9.45053E-11		279.0589
-0.170961538461538	1.5	3.92745E-8	279.6267	-179.364	279.4129	-179.364	-6.181129E-11		279.6267
-0.171730769230769	1.5	3.92706E-8	279.6545	-179.478	279.8913	-179.46	-9.253789E-11		279.6545
-0.1725	1.5	3.92706E-8	280.1765	-179.424	280.2962	-179.454	-6.001119E-11		280.1765
-0.173269230769231	1.5	3.92687E-8	280.404	-179.514	280.6179	-179.568	-8.99006E-11		280.404
-0.174038461538462	1.5	3.92668E-8	281.2707	-179.562	281.3191	-179.526	-6.675094E-11		281.2707
-0.174807692307692	1.5	3.9263E-8	281.5348	-179.532	281.4635	-179.58	-7.411863E-11		281.5348
-0.175576923076923	1.5	3.92592E-8	282.3211	-179.64	282.4408	-179.616	-8.05653E-11		282.3211
-0.176346153846154	1.5	3.92535E-8	282.7901	-179.604	282.6703	-179.64	-6.570441E-11		282.7901
-0.177115384615385	1.5	3.92497E-8	283.7194	-179.712	284.099	-179.688	-8.893764E-11		283.7194
-0.177884615384615	1.5	3.92458E-8	285.6229	-179.694	285.6229	-179.676	-6.009493E-11		285.6229
-0.178653846153846	1.5	3.9242E-8	288.046	-179.808	287.5006	-179.796	-9.672407E-11		288.046
-0.179423076923077	1.5	3.92382E-8	290.5893	-179.784	290.8518	-179.742	-5.967631E-11		290.5893
-0.180192307692308	1.5	3.92306E-8	293.4954	-179.79	294.0664	-179.838	-8.822613E-11		293.4954
-0.180961538461538	1.5	3.92249E-8	298.0734	-179.832	298.7133	-179.796	-7.349076E-11		298.0734
-0.181730769230769	1.5	3.92172E-8	302.4999	-179.79	302.1455	-179.748	-7.23604E-11		302.4999
-0.1825	1.5	3.92115E-8	306.558	-179.82	307.2007	-179.79	-8.110956E-11		306.558
-0.183269230769231	1.5	3.9202E-8	311.076	-179.7	311.3132	-179.682	-6.67091E-11		311.076
-0.184038461538462	1.5	3.91963E-8	315.0884	-179.664	315.7543	-179.694	-9.772877E-11		315.0884
-0.184807692307692	1.5	3.91867E-8	320.1571	-179.604	320.8691	-179.556	-7.08953E-11		320.1571
-0.185576923076923	1.5	3.91772E-8	325.4418	-179.496	325.8451	-179.514	-7.570945E-11		325.4418
-0.186346153846154	1.5	3.91676E-8	331.3223	-179.592	332.4151	-179.586	-9.911014E-11		331.3223
-0.187115384615385	1.5	3.91619E-8	338.9085	-179.586	339.6235	-179.574	-5.854604E-11		338.9085
-0.187884615384615	1.5	3.91524E-8	346.4615	-179.676	347.3401	-179.724	-9.304019E-11		346.4615
-0.188653846153846	1.5	3.91448E-8	354.7368	-179.796	356.0447	-179.784	-8.311889E-11		354.7368
-0.189423076923077	1.5	3.91371E-8	363.8721	-179.754	364.8252	-179.748	-5.599247E-11		363.8721
-0.190192307692308	1.5	3.91314E-8	373.1607	-179.82	374.6122	-179.802	-9.651475E-11		373.1607
-0.190961538461538	1.5	3.91276E-8	382.8116	-179.748	383.931	-179.73	-6.059724E-11		382.8116
-0.191730769230769	1.5	3.91238E-8	392.4925	-179.694	393.8012	-179.73	-1.00952E-10		392.4925
-0.1925	1.5	3.912E-8	402.5997	-179.682	403.8625	-179.646	-6.582995E-11		402.5997
-0.193269230769231	1.5	3.91161E-8	411.9506	-179.562	413.0217	-179.586	-7.939325E-11		411.9506
-0.194038461538462	1.5	3.91085E-8	422.1026	-179.562	423.509	-179.532	-8.705399E-11		422.1026
-0.194807692307692	1.5	3.91066E-8	432.3388	-179.514	433.7222	-179.55	-8.311897E-11		432.3388
-0.195576923076923	1.5	3.90933E-8	455.3108	-178.2	457.1193	-178.074	-6.486721E-11		455.3108
-0.196346153846154	1.5	3.90856E-8	471.8873	-177.636	473.9853	-177.642	-9.630551E-11		471.8873
-0.197115384615385	1.5	3.90723E-8	491.5477	-177.642	494.3579	-177.642	-8.123518E-11		491.5477
-0.197884615384615	1.5	3.90589E-8	512.8409	-177.786	515.3217	-177.84	-7.160694E-11		512.8409
-0.198653846153846	1.5	3.90437E-8	536.2735	-178.134	539.4699	-178.17	-8.337015E-11		536.2735
-0.199423076923077	1.5	3.90265E-8	561.5671	-178.374	564.6702	-178.416	-6.277407E-11		561.5671
-0.200192307692308	1.5	3.90036E-8	588.6405	-178.662	592.0787	-178.716	-1.041755E-10		588.6405
-0.200961538461538	1.5	3.89788E-8	618.4977	-178.89	622.3203	-178.89	-6.712772E-11		618.4977
-0.201730769230769	1.5	3.89502E-8	651.2804	-179.016	655.2007	-179.034	-6.78812E-11		651.2804
-0.2025	1.5	3.89178E-8	688.4844	-179.196	693.6055	-179.226	-1.054732E-10		688.4844
-0.203269230769231	1.5	3.88777E-8	732.888	-179.322	738.876	-179.322	-5.39412E-11		732.888
-0.204038461538462	1.5	3.88262E-8	794.1673	-179.448	786.778	-179.412	-1.010776E-10		794.1673
-0.204807692307692	1.5	3.87633E-8	856.1449	-179.538	866.5232	-179.538	-9.015175E-11		856.1449
-0.205576923076923	1.5	3.86794E-8	968.4225	-179.58	954.0737	-179.574	-4.410368E-11		968.4225
-0.206346153846154	1.5	3.85554E-8	1110.576	-179.652	1136.181	-179.652	-1.277017E-10		1110.576
-0.207115384615385	1.5	3.80347E-8	2009.736	-179.166	1877.804	-179.148	-1.284135E-10		2009.736
-0.207884615384615	1.5	3.57344E-8	11798.58	177.126	12202.25	177.126	-8.433292E-11		11798.58
-0.208653846153846	1.5	3.53587E-8	14200.55	177.342	14166.84	177.366	-4.113149E-11		14200.55
-0.209423076923077	1.5	3.55437E-8	13509.48	177.54	13377	177.564	-5.68297E-11		13509.48
-0.210192307692308	1.5	3.5826E-8	12293.33	177.732	12141.94	177.762	-1.040918E-10		12293.33
-0.210961538461538	1.5	3.61464E-8	10880	177.948	10713.46	177.978	-2.639612E-11		10880
-0.211730769230769	1.5	3.64611E-8	9340.996	178.194	9489.758	178.176	-1.154781E-10		9340.996
-0.2125	1.5	3.6751E-8	8230.932	178.392	8096.324	178.422	-7.968631E-11		8230.932
-0.213269230769231	1.5	3.70047E-8	7145.255	178.608	7022.838	178.638	-4.418741E-11		7145.255
-0.214038461538462	1.5	3.73976E-8	5534.526	178.992	5440.483	179.016	-4.531773E-11		5534.526
-0.214807692307692	1.5	3.75712E-8	4829.151	179.196	4756.196	179.22	-5.636923E-11		4829.151
-0.215576923076923	1.5	3.772E-8	4253.102	179.37	4188.309	179.388	-1.11292E-10		4253.102
-0.216346153846154	1.5	3.7842E-8	3768.432	179.526	3715.66	179.55	-4.435486E-11		3768.432
-0.217115384615385	1.5	3.79546E-8	3351.293	179.676	3304.975	179.688	-1.081105E-10		3351.293
-0.217884615384615	1.5	3.81205E-8	2752.902	-179.874	2716.36	-179.832	-6.578812E-11		2752.902
-0.218653846153846	1.5	3.81987E-8	2488.435	-179.64	2460.152	-179.616	-1.094501E-10		2488.435
-0.219423076923077	1.5	3.82655E-8	2265.824	-179.496	2241.094	-179.478	-4.787129E-11		2265.824
-0.220192307692308	1.5	3.83284E-8	2067.91	-179.412	2046.141	-179.412	-1.048871E-10		2067.91
-0.220961538461538	1.5	3.83837E-8	1901.495	-179.382	1882.664	-179.376	-6.704394E-11		1901.495
-0.221730769230769	1.5	3.84371E-8	1749.404	-179.364	1732.345	-179.37	-8.38307E-11		1749.404
-0.2225	1.5	3.84867E-8	1615.896	-179.382	1601.377	-179.388	-1.012869E-10		1615.896
-0.223269230769231	1.5	3.85306E-8	1500.734	-179.382	1487.197	-179.388	-5.703902E-11		1500.734
-0.224038461538462	1.5	3.85725E-8	1395.572	-179.418	1383.981	-179.412	-1.060592E-10		1395.572
-0.224807692307692	1.5	3.86164E-8	1297.322	-179.412	1284.975	-179.4	-5.691343E-11		1297.322
-0.225576923076923	1.5	3.87003E-8	1126.536	-179.574	1114.407	-179.586	-5.423424E-11		1126.536
-0.226346153846154	1.5	3.87499E-8	1018.865	-179.64	1032.323	-179.628	-7.566752E-11		1018.865
-0.227115384615385	1.5	3.87976E-8	937.0502	-179.682	926.3924	-179.682	-9.978007E-11		937.0502
-0.227884615384615	1.5	3.88472E-8	848.6866	-179.7	838.6164	-179.688	-5.754135E-11		848.6866
-0.228653846153846	1.5	3.88911E-8	770.9039	-179.706	762.5704	-179.724	-9.793798E-11		770.9039
-0.229423076923077	1.5	3.89273E-8	706.0675	-179.718	698.7949	-179.7	-6.402994E-11		706.0675
-0.230192307692308	1.5	3.89578E-8	652.062	-179.694	646.42	-179.712	-9.320761E-11		652.062
-0.230961538461538	1.5	3.90017E-8	571.2854	-178.632	566.3189	-178.536	-6.683467E-11		571.2854
-0.231730769230769	1.5	3.90189E-8	537.4729	-178.104	534.1335	-178.098	-9.571934E-11		537.4729
-0.2325	1.5	3.90341E-8	508.8243	-177.948	511.6398	-177.972	-6.959761E-11		508.8243
-0.233269230769231	1.5	3.90475E-8	489.9494	-177.984	487.3756	-178.02	-7.33233E-11		489.9494
-0.234038461538462	1.5	3.90589E-8	471.447	-178.218	469.3962	-178.23	-9.048665E-11		471.447
-0.234807692307692	1.5	3.90723E-8	454.6495	-178.392	452.5022	-178.404	-6.495085E-11		454.6495
-0.235576923076923	1.5	3.90856E-8	438.3865	-178.584	436.4804	-178.632	-1.008683E-10		438.3865
-0.236346153846154	1.5	3.90971E-8	424.4407	-178.788	422.9649	-178.776	-8.257482E-11		424.4407
-0.237115384615385	1.5	3.91085E-8	411.1255	-178.872	409.3637	-178.896	-7.633736E-11		411.1255
-0.237884615384615	1.5	3.912E-8	398.911	-179.058	397.7198	-179.052	-9.182617E-11		398.911
-0.238653846153846	1.5	3.91314E-8	388.0337	-179.118	386.5106	-179.118	-6.641609E-11		388.0337
-0.239423076923077	1.5	3.91409E-8	377.5667	-179.208	376.4247	-179.262	-9.710085E-11		377.5667
-0.240192307692308	1.5	3.91486E-8	369.0707	-179.328	368.0719	-179.298	-7.411863E-11		369.0707
-0.240961538461538	1.5	3.91562E-8	360.6734	-179.376	359.7234	-179.43	-8.655161E-11		360.6734
-0.241730769230769	1.5	3.91619E-8	353.3919	-179.478	352.345	-179.448	-7.792807E-11		353.3919
-0.2425	1.5	3.91676E-8	344.9714	-179.49	343.8761	-179.538	-9.609618E-11		344.9714
-0.243269230769231	1.5	3.91715E-8	337.3294	-179.574	336.4717	-179.532	-8.366324E-11		337.3294
-0.244038461538462	1.5	3.91772E-8	328.5789	-179.52	329.531	-179.496	-8.743078E-11		328.5789
-0.244807692307692	1.5	3.91791E-8	321.4801	-179.514	322.0978	-179.532	-8.207239E-11		321.4801
-0.245576923076923	1.5	3.91886E-8	298.0152	-179.052	296.2571	-179.058	-9.2496E-11		298.0152
-0.246346153846154	1.5	3.91886E-8	286.6089	-178.842	285.9429	-178.836	-7.922574E-11		286.6089
-0.247115384615385	1.5	3.91943E-8	280.7219	-178.746	280.056	-178.698	-5.398308E-11		280.7219
-0.247884615384615	1.5	3.91982E-8	276.6556	-178.782	276.3698	-178.854	-9.25379E-11		276.6556
-0.248653846153846	1.5	3.92001E-8	274.6932	-178.998	274.6932	-178.986	-7.185807E-11		274.6932
-0.249423076923077	1.5	3.9202E-8	273.6595	-179.088	273.3024	-179.112	-7.503956E-11		273.6595
-0.250192307692308	1.5	3.92039E-8	273.0749	-179.286	273.2407	-179.268	-9.63892E-11		273.0749
-0.250961538461538	1.5	3.92077E-8	272.7398	-179.322	272.4312	-179.304	-6.842549E-11		272.7398
-0.251730769230769	1.5	3.92115E-8	271.4535	-179.454	271.502	-179.496	-9.844042E-11		271.4535
-0.2525	1.5	3.92153E-8	270.5271	-179.526	270.3843	-179.49	-7.855596E-11		270.5271
-0.253269230769231	1.5	3.92172E-8	268.5174	-179.424	268.0661	-179.454	-7.734197E-11		268.5174
-0.254038461538462	1.5	3.92191E-8	266.0107	-179.478	266.1305	-179.484	-9.785427E-11		266.0107
-0.254807692307692	1.5	3.92268E-8	263.7763	-179.4	263.2996	-179.358	-6.863472E-11		263.7763
-0.255576923076923	1.5	3.92287E-8	260.7224	-179.298	260.3196	-179.346	-9.170057E-11		260.7224
-0.256346153846154	1.5	3.92306E-8	258.1225	-179.328	257.9568	-179.298	-9.157502E-11		258.1225
-0.257115384615385	1.5	3.92363E-8	255.5695	-179.19	255.0954	-179.148	-6.285776E-11		255.5695
-0.257884615384615	1.5	3.9242E-8	252.6609	-179.178	252.4474	-179.238	-9.05703E-11		252.6609
-0.258653846153846	1.5	3.9242E-8	250.6197	-179.25	250.4539	-179.214	-7.545824E-11		250.6197
-0.259423076923077	1.5	3.92478E-8	247.7591	-179.196	248.2098	-179.226	-6.938829E-11		247.7591
-0.260192307692308	1.5	3.92516E-8	245.4573	-179.226	245.2911	-179.274	-9.810552E-11		245.4573
-0.260961538461538	1.5	3.92535E-8	243.6896	-179.214	243.2389	-179.172	-6.884402E-11		243.6896
-0.261730769230769	1.5	3.92554E-8	241.1156	-179.292	241.0919	-179.328	-1.033801E-10		241.1156
-0.2625	1.5	3.92592E-8	239.1233	-179.232	239.3605	-179.298	-6.507642E-11		239.1233
-0.263269230769231	1.5	3.92611E-8	237.1429	-179.166	236.6684	-179.184	-8.157006E-11		237.1429
-0.264038461538462	1.5	3.92649E-8	234.9141	-179.208	234.8428	-179.256	-9.965442E-11		234.9141
-0.264807692307692	1.5	3.92649E-8	233.562	-179.244	233.4434	-179.202	-7.123019E-11		233.562
-0.265576923076923	1.5	3.92668E-8	232.1513	-179.154	231.7482	-179.178	-6.624858E-11		232.1513
-0.266346153846154	1.5	3.92668E-8	230.8706	-179.286	230.9893	-179.298	-9.998938E-11		230.8706
-0.267115384615385	1.5	3.92706E-8	230.5638	-179.298	230.4688	-179.25	-6.742072E-11		230.5638
-0.267884615384615	1.5	3.92725E-8	229.7936	-179.292	229.6276	-179.358	-8.043979E-11		229.7936
-0.268653846153846	1.5	3.92725E-8	229.6752	-179.43	229.8886	-179.406	-9.463088E-11		229.6752
-0.269423076923077	1.5	3.92764E-8	230.0318	-179.334	229.8184	-179.334	-6.499275E-11		230.0318
-0.270192307692308	1.5	3.92802E-8	230.2465	-179.514	230.5075	-179.514	-1.008265E-10		230.2465
-0.270961538461538	1.5	3.9284E-8	231.2438	-179.538	231.2438	-179.49	-6.151823E-11		231.2438
-0.271730769230769	1.5	3.92878E-8	231.34	-179.55	231.3874	-179.616	-8.609109E-11		231.34
-0.2725	1.5	3.92916E-8	232.2183	-179.598	232.313	-179.556	-7.014175E-11		232.2183
-0.273269230769231	1.5	3.92935E-8	232.2781	-179.484	232.2071	-179.526	-7.964436E-11		232.2781
-0.274038461538462	1.5	3.92935E-8	232.7996	-179.58	232.9182	-179.514	-8.320269E-11		232.7996
-0.274807692307692	1.5	3.92954E-8	232.9779	-179.484	233.1438	-179.49	-7.843036E-11		232.9779
-0.275576923076923	1.5	3.92992E-8	232.8844	-179.544	233.0027	-179.586	-9.83984E-11		232.8844
-0.276346153846154	1.5	3.93031E-8	233.0269	-179.562	232.9559	-179.502	-7.608613E-11		233.0269
-0.277115384615385	1.5	3.9305E-8	232.1392	-179.46	231.8311	-179.496	-8.454219E-11		232.1392
-0.277884615384615	1.5	3.93069E-8	231.2037	-179.574	231.3459	-179.568	-9.597049E-11		231.2037
-0.278653846153846	1.5	3.93107E-8	230.1864	-179.424	230.5418	-179.448	-6.23973E-11		230.1864
-0.279423076923077	1.5	3.93145E-8	228.9323	-179.43	228.7901	-179.49	-9.705887E-11		228.9323
-0.280192307692308	1.5	3.93145E-8	228.0085	-179.472	227.9848	-179.442	-8.228167E-11		228.0085
-0.280961538461538	1.5	3.93164E-8	226.4577	-179.322	226.0314	-179.346	-7.457907E-11		226.4577
-0.281730769230769	1.5	3.93183E-8	224.5756	-179.382	224.5756	-179.382	-9.831478E-11		224.5756
-0.2825	1.5	3.93202E-8	222.6698	-179.286	223.0014	-179.34	-6.101584E-11		222.6698
-0.283269230769231	1.5	3.93202E-8	220.4671	-179.322	220.0645	-179.388	-8.223976E-11		220.4671
-0.284038461538462	1.5	3.93202E-8	218.1459	-179.514	218.1459	-179.538	-9.174241E-11		218.1459
-0.284807692307692	1.5	3.93221E-8	216.4539	-179.514	216.051	-179.478	-6.809056E-11		216.4539
-0.285576923076923	1.5	3.9324E-8	213.625	-179.562	213.3407	-179.64	-9.119823E-11		213.625
-0.286346153846154	1.5	3.9326E-8	211.838	-179.706	211.6012	-179.67	-7.838852E-11		211.838
-0.287115384615385	1.5	3.9324E-8	209.4568	-179.64	209.0067	-179.682	-7.935134E-11		209.4568
-0.287884615384615	1.5	3.9324E-8	207.3253	-179.712	207.3014	-179.694	-1.013289E-10		207.3253
-0.288653846153846	1.5	3.9324E-8	205.5727	-179.562	205.1226	-179.544	-6.934633E-11		205.5727
-0.289423076923077	1.5	3.9326E-8	203.3599	-179.58	203.2887	-179.616	-1.002404E-10		203.3599
-0.290192307692308	1.5	3.9326E-8	202.0099	-179.55	201.7731	-179.478	-7.57512E-11		202.0099
-0.290961538461538	1.5	3.9326E-8	199.7839	-179.43	200.1391	-179.388	-8.424925E-11		199.7839
-0.291730769230769	1.5	3.9324E-8	198.5625	-179.484	198.6807	-179.448	-1.00994E-10		198.5625
-0.2925	1.5	3.9326E-8	197.3445	-179.31	196.942	-179.322	-7.432789E-11		197.3445
-0.293269230769231	1.5	3.9326E-8	195.6393	-179.376	195.6632	-179.4	-1.009939E-10		195.6393
-0.294038461538462	1.5	3.93279E-8	194.8011	-179.226	194.5405	-179.19	-6.884402E-11		194.8011
-0.294807692307692	1.5	3.93298E-8	193.0859	-179.22	193.015	-179.292	-8.621671E-11		193.0859
-0.295576923076923	1.5	3.93298E-8	192.4467	-179.28	192.2573	-179.226	-7.449538E-11		192.4467
-0.296346153846154	1.5	3.93298E-8	190.8601	-179.214	190.5522	-179.274	-8.161186E-11		190.8601
-0.297115384615385	1.5	3.93279E-8	189.851	-179.448	189.9458	-179.436	-9.839854E-11		189.851
-0.297884615384615	1.5	3.93298E-8	189.2735	-179.352	188.9893	-179.316	-6.99324E-11		189.2735
-0.298653846153846	1.5	3.93317E-8	188.0804	-179.43	188.1279	-179.478	-1.013288E-10		188.0804
-0.299423076923077	1.5	3.93336E-8	187.4794	-179.448	187.1954	-179.388	-6.821611E-11		187.4794
-0.300192307692308	1.5	3.93336E-8	185.6799	-179.46	185.6799	-179.514	-9.534266E-11		185.6799
-0.300961538461538	1.5	3.93336E-8	184.875	-179.508	184.9459	-179.472	-6.99743E-11		184.875
-0.301730769230769	1.5	3.93336E-8	183.9041	-179.4	183.6438	-179.346	-6.624867E-11		183.9041
-0.3025	1.5	3.93355E-8	182.2143	-179.382	182.0249	-179.46	-8.588178E-11		182.2143
-0.303269230769231	1.5	3.93355E-8	181.2434	-179.496	181.3619	-179.484	-9.057041E-11		181.2434
-0.304038461538462	1.5	3.93374E-8	180.5719	-179.412	180.2404	-179.394	-6.758821E-11		180.5719
-0.304807692307692	1.5	3.93374E-8	179.3881	-179.502	179.3408	-179.574	-1.011614E-10		179.3881
-0.305576923076923	1.5	3.93374E-8	179.246	-179.514	179.1039	-179.436	-7.889086E-11		179.246
-0.306346153846154	1.5	3.93393E-8	178.3141	-179.484	178.2431	-179.574	-8.956571E-11		178.3141
-0.307115384615385	1.5	3.93393E-8	178.1956	-179.634	178.2668	-179.568	-8.387245E-11		178.1956
-0.308076923076923	1.5	3.93412E-8	177.6664	-179.58	177.4532	-179.514	-6.796499E-11		177.6664
-0.308846153846154	1.5	3.93431E-8	176.3084	-179.49	176.1427	-179.568	-8.973313E-11		176.3084
-0.309615384615385	1.5	3.93412E-8	175.7488	-179.622	175.9382	-179.61	-8.939818E-11		175.7488
-0.310384615384615	1.5	3.93431E-8	175.3616	-179.472	175.0775	-179.46	-6.876032E-11		175.3616
-0.311153846153846	1.5	3.93469E-8	174.4689	-179.592	174.4453	-179.526	-1.026266E-10		174.4689
-0.311923076923077	1.5	3.9345E-8	174.4773	-179.472	174.3116	-179.502	-8.75563E-11		174.4773
-0.312692307692308	1.5	3.93469E-8	174.1138	-179.166	174.3032	-179.208	-6.855103E-11		174.1138
-0.313461538461538	1.5	3.93488E-8	173.6792	-179.154	173.7977	-179.22	-9.676591E-11		173.6792
-0.314230769230769	1.5	3.93488E-8	173.9161	-179.214	174.1291	-179.166	-7.771875E-11		173.9161
-0.315	1.5	3.93488E-8	174.2	-179.106	173.987	-179.106	-7.353253E-11		174.2
-0.315769230769231	1.5	3.93507E-8	174.2627	-179.328	174.0259	-179.292	-1.071895E-10		174.2627
-0.316538461538462	1.5	3.93527E-8	174.5613	-179.352	174.6798	-179.286	-7.24442E-11		174.5613
-0.317307692307692	1.5	3.93546E-8	174.695	-179.298	174.5529	-179.298	-8.161192E-11		174.695
-0.318076923076923	1.5	3.93546E-8	174.5056	-179.46	174.7661	-179.49	-1.070221E-10		174.5056
-0.318846153846154	1.5	3.93565E-8	175.2544	-179.358	175.1599	-179.286	-7.416054E-11		175.2544
-0.319615384615385	1.5	3.93584E-8	175.0094	-179.286	175.0094	-179.334	-9.362622E-11		175.0094
-0.320384615384615	1.5	3.93565E-8	175.4201	-179.376	175.6805	-179.346	-9.710075E-11		175.4201
-0.321153846153846	1.5	3.93565E-8	175.8225	-179.184	175.9882	-179.214	-7.081156E-11		175.8225
-0.321923076923077	1.5	3.93584E-8	176.2635	-179.298	176.0033	-179.28	-1.087803E-10		176.2635
-0.322692307692308	1.5	3.93584E-8	176.7369	-179.142	176.7132	-179.07	-7.256976E-11		176.7369
-0.323461538461538	1.5	3.93584E-8	176.6657	-179.088	176.4528	-179.154	-8.927264E-11		176.6657
-0.324230769230769	1.5	3.93565E-8	176.6742	-179.244	176.9111	-179.25	-1.004498E-10		176.6742
-0.325	1.5	3.93584E-8	176.997	-179.172	176.8314	-179.154	-7.068596E-11		176.997
-0.325769230769231	1.5	3.93565E-8	176.3429	-179.244	176.1536	-179.31	-9.668211E-11		176.3429
-0.326538461538462	1.5	3.93546E-8	175.6417	-179.442	175.8071	-179.43	-9.940323E-11		175.6417
-0.327307692307692	1.5	3.93565E-8	175.1363	-179.334	174.9706	-179.256	-6.733697E-11		175.1363
-0.328076923076923	1.5	3.93565E-8	173.7637	-179.208	173.4796	-179.274	-7.52489E-11		173.7637
-0.328846153846154	1.5	3.93546E-8	172.6362	-179.43	172.7071	-179.43	-9.965446E-11		172.6362
-0.329615384615385	1.5	3.93546E-8	171.6422	-179.286	171.3345	-179.268	-7.026733E-11		171.6422
-0.330384615384615	1.5	3.93565E-8	170.072	-179.358	169.9775	-179.436	-9.601239E-11		170.072
-0.331153846153846	1.5	3.93565E-8	169.4333	-179.52	169.4096	-179.424	-8.341193E-11		169.4333
-0.331923076923077	1.5	3.93546E-8	168.7787	-179.328	168.471	-179.316	-8.002115E-11		168.7787
-0.332692307692308	1.5	3.93546E-8	167.8795	-179.394	168.0215	-179.394	-1.025429E-10		167.8795
-0.333461538461538	1.5	3.93527E-8	167.5326	-179.238	167.2488	-179.19	-6.871842E-11		167.5326
-0.334230769230769	1.5	3.93527E-8	166.0181	-179.124	165.9469	-179.184	-1.045103E-10		166.0181
-0.335	1.5	3.93527E-8	165.379	-179.076	165.2133	-178.998	-7.579306E-11		165.379
-0.335769230769231	1.5	3.93527E-8	164.0774	-179.106	164.0774	-179.01	-9.705894E-11		164.0774
-0.336538461538462	1.5	3.93507E-8	164.1803	-179.196	164.1567	-179.124	-8.738887E-11		164.1803
-0.337307692307692	1.5	3.93507E-8	163.778	-179.238	163.4942	-179.274	-8.56307E-11		163.778
-0.338076923076923	1.5	3.93507E-8	162.7841	-179.442	162.8314	-179.526	-1.027521E-10		162.7841
-0.338846153846154	1.5	3.93488E-8	162.4131	-179.562	162.5788	-179.52	-8.115148E-11		162.4131
-0.339615384615385	1.5	3.93507E-8	162.3343	-179.418	162.145	-179.358	-7.449538E-11		162.3343
-0.340384615384615	1.5	3.93507E-8	161.3166	-179.436	161.3405	-179.52	-9.902643E-11		161.3166
-0.341153846153846	1.5	3.93488E-8	161.2771	-179.514	161.1587	-179.448	-7.608621E-11		161.2771
-0.341923076923077	1.5	3.93469E-8	160.7878	-179.472	160.5748	-179.514	-9.266338E-11		160.7878
-0.342692307692308	1.5	3.9345E-8	160.3459	-179.526	160.4168	-179.604	-1.037568E-10		160.3459
-0.343461538461538	1.5	3.93431E-8	160.2352	-179.526	160.2116	-179.43	-8.66772E-11		160.2352
-0.344230769230769	1.5	3.93431E-8	159.4778	-179.334	159.2411	-179.382	-8.006303E-11		159.4778
-0.345	1.5	3.93412E-8	158.728	-179.448	158.8226	-179.508	-1.015382E-10		158.728
-0.345769230769231	1.5	3.93412E-8	158.2781	-179.496	158.2308	-179.424	-7.562571E-11		158.2781
-0.346538461538462	1.5	3.93393E-8	157.4334	-179.388	157.0783	-179.34	-8.563061E-11		157.4334
-0.347307692307692	1.5	3.93393E-8	155.942	-179.37	155.7054	-179.454	-1.047615E-10		155.942
-0.348076923076923	1.5	3.93355E-8	155.0337	-179.514	155.081	-179.466	-9.442172E-11		155.0337
-0.348846153846154	1.5	3.93355E-8	154.418	-179.322	154.1341	-179.256	-7.269537E-11		154.418
-0.349615384615385	1.5	3.93355E-8	153.1395	-179.34	153.1632	-179.418	-1.076918E-10		153.1395
-0.350384615384615	1.5	3.93336E-8	153.0051	-179.37	152.8866	-179.292	-7.704906E-11		153.0051
-0.351153846153846	1.5	3.93336E-8	152.342	-179.334	152.3184	-179.436	-9.103093E-11		152.342
-0.351923076923077	1.5	3.93298E-8	152.6883	-179.514	152.9014	-179.46	-9.563565E-11		152.6883
-0.352692307692308	1.5	3.93279E-8	152.9087	-179.352	152.672	-179.352	-7.428616E-11		152.9087
-0.353461538461538	1.5	3.93279E-8	152.435	-179.376	152.5062	-179.46	-1.008265E-10		152.435
-0.354230769230769	1.5	3.9324E-8	153.1607	-179.46	153.3028	-179.406	-8.797494E-11		153.1607
-0.355	1.5	3.9324E-8	153.3265	-179.274	153.1843	-179.34	-8.081653E-11		153.3265
-0.355769230769231	1.5	3.93221E-8	153.6418	-179.538	153.8786	-179.562	-1.013288E-10		153.6418
-0.356538461538462	1.5	3.93221E-8	154.2102	-179.622	154.3051	-179.556	-7.169069E-11		154.2102
-0.357307692307692	1.5	3.93202E-8	154.4071	-179.556	154.194	-179.538	-8.42492E-11		154.4071
-0.358076923076923	1.5	3.93202E-8	154.2177	-179.622	154.4781	-179.646	-1.034639E-10		154.2177
-0.358846153846154	1.5	3.93202E-8	155.0468	-179.622	155.2126	-179.544	-6.938822E-11		155.0468
-0.359615384615385	1.5	3.93183E-8	155.6937	-179.448	155.4569	-179.424	-8.370498E-11		155.6937
-0.360384615384615	1.5	3.93183E-8	155.8595	-179.562	156.1675	-179.556	-1.070221E-10		155.8595
-0.361153846153846	1.5	3.93164E-8	156.8857	-179.4	156.8145	-179.382	-7.709081E-11		156.8857
-0.361923076923077	1.5	3.93183E-8	157.2571	-179.49	157.5414	-179.55	-1.026684E-10		157.2571
-0.362692307692308	1.5	3.93164E-8	158.4491	-179.538	158.5201	-179.466	-7.989552E-11		158.4491
-0.363461538461538	1.5	3.93145E-8	158.9777	-179.442	158.8595	-179.454	-8.810047E-11		158.9777
-0.364230769230769	1.5	3.93164E-8	159.8229	-179.478	160.0599	-179.556	-1.074406E-10		159.8229
-0.365	1.5	3.93145E-8	161.489	-179.556	161.7258	-179.478	-8.994239E-11		161.489
-0.365769230769231	1.5	3.93145E-8	162.9813	-179.4	163.0287	-179.364	-7.328142E-11		162.9813
-0.366538461538462	1.5	3.93145E-8	164.071	-179.52	163.8815	-179.436	-1.010359E-10		164.071
-0.367307692307692	1.5	3.93107E-8	165.224	-179.55	165.532	-179.52	-9.726828E-11		165.224
-0.368076923076923	1.5	3.93107E-8	165.8637	-179.526	165.7689	-179.466	-7.621177E-11		165.8637
-0.368846153846154	1.5	3.93069E-8	165.0504	-179.592	165.0504	-179.664	-1.001985E-10		165.0504
-0.369615384615385	1.5	3.93069E-8	164.3396	-179.652	164.4108	-179.706	-8.374684E-11		164.3396
-0.370384615384615	1.5	3.9305E-8	163.2576	-179.676	163.1154	-179.766	-8.897952E-11		163.2576
-0.371153846153846	1.5	3.93012E-8	162.9892	-179.946	163.1787	-179.982	-9.333323E-11		162.9892
-0.371923076923077	1.5	3.92992E-8	163.4239	-179.928	163.2817	-179.88	-7.780245E-11		163.4239
-0.372692307692308	1.5	3.92992E-8	163.4713	-179.862	163.4003	-179.94	-1.012033E-10		163.4713
-0.373461538461539	1.5	3.92973E-8	164.3087	179.97	164.7352	179.928	-1.072313E-10		164.3087
-0.374230769230769	1.5	3.92973E-8	166.1572	-179.946	166.1336	-179.88	-7.629542E-11		166.1572
-0.375	1.5	3.92973E-8	167.7924	-179.85	167.9347	-179.916	-1.010777E-10		167.7924
-0.375769230769231	1.5	3.92973E-8	170.2809	-179.976	170.8733	179.982	-1.02794E-10		170.2809
-0.376538461538461	1.5	3.92973E-8	173.7409	-179.82	173.3145	-179.91	-7.353253E-11		173.7409
-0.377307692307692	1.5	3.92954E-8	175.6218	-179.64	175.6928	-179.682	-7.759316E-11		175.6218
-0.378076923076923	1.5	3.92954E-8	177.5416	-179.688	177.9208	-179.742	-1.084035E-10		177.5416
-0.378846153846154	1.5	3.92935E-8	179.7071	-179.706	180.015	-179.646	-7.805363E-11		179.7071
-0.379615384615385	1.5	3.92935E-8	180.9869	-179.484	180.9157	-179.484	-7.755122E-11		180.9869
-0.380384615384615	1.5	3.92935E-8	181.6743	-179.46	181.8639	-179.514	-1.052639E-10		181.6743
-0.381153846153846	1.5	3.92935E-8	183.0015	-179.49	183.2148	-179.406	-8.642604E-11		183.0015
-0.381923076923077	1.5	3.92935E-8	183.9495	-179.328	183.9971	-179.382	-8.378868E-11		183.9495
-0.382692307692308	1.5	3.92916E-8	186.305	-179.484	185.8074	-179.496	-1.029196E-10		186.305
-0.383461538461538	1.5	3.92935E-8	188.3108	-179.352	188.4291	-179.316	-6.901151E-11		188.3108
-0.384230769230769	1.5	3.92916E-8	190.7848	-179.232	191.0693	-179.292	-1.027103E-10		190.7848
-0.385	1.5	3.92897E-8	194.2321	-179.316	194.8956	-179.274	-9.751939E-11		194.2321
-0.385769230769231	1.5	3.92897E-8	198.1194	-179.13	198.309	-179.088	-7.550007E-11		198.1194
-0.386538461538461	1.5	3.92916E-8	201.8548	-179.082	202.3763	-179.142	-1.083198E-10		201.8548
-0.387307692307692	1.5	3.92878E-8	206.7339	-179.178	207.4687	-179.124	-9.71846E-11		206.7339
-0.388076923076923	1.5	3.92897E-8	211.3226	-179.034	211.7967	-179.1	-8.784929E-11		211.3226
-0.388846153846154	1.5	3.92878E-8	216.8325	-179.166	217.6383	-179.1	-9.354253E-11		216.8325
-0.389615384615385	1.5	3.92878E-8	222.8061	-179.022	223.4699	-179.052	-8.445852E-11		222.8061
[truncated: 2,475 more rows]
[truncated: 1 more columns]
