# Supplementary material for: Giant ferroelectric polarization in a bilayer graphene heterostructure
Source: Nat Commun. 2022 Oct 21;13:6241. doi: 10.1038/s41467-022-34104-z (PMC9587233; doi:10.1038/s41467-022-34104-z)
Supplement: Supplementary file 4 — Source Data [file 41467_2022_34104_MOESM4_ESM.zip › Figure 1/Figure.1d-e.dat]

x	y	B	F	z
0.384615384615385	-0.221951219512195	495.5993	460.6556	-34.9437
0.376923076923077	-0.221951219512195	544.8509	426.6559	-118.195
0.369038461538462	-0.221951219512195	575.2954	400.0851	-175.2103
0.361346153846154	-0.221951219512195	589.9443	381.765	-208.1793
0.353653846153846	-0.221951219512195	595.0797	365.5558	-229.5239
0.345961538461538	-0.221951219512195	595.3559	353.7166	-241.6393
0.338461538461538	-0.221951219512195	594.9238	342.4461	-252.4777
0.330576923076923	-0.221951219512195	595.5739	339.3512	-256.2227
0.322884615384615	-0.221951219512195	591.7307	338.4553	-253.2754
0.315192307692308	-0.221951219512195	590.7742	339.5576	-251.2166
0.3075	-0.221951219512195	589.904	347.2956	-242.6084
0.299807692307692	-0.221951219512195	586.923	358.3539	-228.5691
0.292115384615385	-0.221951219512195	584.0026	377.9452	-206.0574
0.284615384615385	-0.221951219512195	581.4164	410.4347	-170.9817
0.276730769230769	-0.221951219512195	578.1002	445.4159	-132.6843
0.269038461538462	-0.221951219512195	577.3342	477.4981	-99.8361
0.261346153846154	-0.221951219512195	575.3192	529.4451	-45.8741
0.253653846153846	-0.221951219512195	570.6164	562.5026	-8.11379999999997
0.246153846153846	-0.221951219512195	568.9366	536.2752	-32.6614
0.238269230769231	-0.221951219512195	566.2538	430.3801	-135.8737
0.230576923076923	-0.221951219512195	562.1798	357.5021	-204.6777
0.222884615384615	-0.221951219512195	561.647	311.9182	-249.7288
0.215192307692308	-0.221951219512195	558.8671	272.3887	-286.4784
0.2075	-0.221951219512195	556.0893	251.202	-304.8873
0.199807692307692	-0.221951219512195	554.7483	229.5758	-325.1725
0.192115384615385	-0.221951219512195	550.7691	215.8396	-334.9295
0.184423076923077	-0.221951219512195	547.2365	205.0558	-342.1807
0.176730769230769	-0.221951219512195	547.1831	193.4014	-353.7817
0.169038461538462	-0.221951219512195	545.2206	190.1021	-355.1185
0.161346153846154	-0.221951219512195	543.3556	182.3148	-361.0408
0.153653846153846	-0.221951219512195	541.3021	172.7109	-368.5912
0.145961538461538	-0.221951219512195	538.0959	165.6787	-372.4172
0.138269230769231	-0.221951219512195	535.7992	158.237	-377.5622
0.130576923076923	-0.221951219512195	533.6464	152.6354	-381.011
0.122884615384615	-0.221951219512195	533.6471	149.4632	-384.1839
0.115384615384615	-0.221951219512195	531.8338	144.4869	-387.3469
0.1075	-0.221951219512195	531.068	140.2881	-390.7799
0.0998076923076923	-0.221951219512195	528.8225	138.7904	-390.0321
0.0921153846153846	-0.221951219512195	525.9033	135.0116	-390.8917
0.0844230769230769	-0.221951219512195	524.4229	130.2068	-394.2161
0.0769230769230769	-0.221951219512195	522.079	128.269	-393.81
0.0690384615384615	-0.221951219512195	519.2058	123.8646	-395.3412
0.0613461538461538	-0.221951219512195	518.5368	119.1208	-399.416
0.0538461538461538	-0.221951219512195	516.9577	118.7904	-398.1673
0.0459615384615385	-0.221951219512195	515.2395	118.8728	-396.3667
0.0382692307692308	-0.221951219512195	514.3295	118.8018	-395.5277
0.0305769230769231	-0.221951219512195	512.3708	118.5776	-393.7932
0.0228846153846154	-0.221951219512195	511.1254	118.8247	-392.3007
0.0151923076923077	-0.221951219512195	508.3997	117.5379	-390.8618
0.0075	-0.221951219512195	507.97	116.0981	-391.8719
0	-0.221951219512195	509.3114	115.8147	-393.4967
-0.00788461538461538	-0.221951219512195	508.2115	117.3021	-390.9094
-0.0155769230769231	-0.221951219512195	507.9276	115.944	-391.9836
-0.0232692307692308	-0.221951219512195	504.4787	116.9703	-387.5084
-0.0309615384615385	-0.221951219512195	499.8791	119.0125	-380.8666
-0.0384615384615385	-0.221951219512195	492.163	118.4098	-373.7532
-0.0463461538461538	-0.221951219512195	480.6596	118.8701	-361.7895
-0.0540384615384615	-0.221951219512195	462.6882	117.0513	-345.6369
-0.0617307692307692	-0.221951219512195	440.9868	116.2956	-324.6912
-0.0694230769230769	-0.221951219512195	412.083	115.7524	-296.3306
-0.0771153846153846	-0.221951219512195	391.5238	116.2124	-275.3114
-0.0848076923076923	-0.221951219512195	374.7854	115.8817	-258.9037
-0.0925	-0.221951219512195	360.7352	113.1888	-247.5464
-0.100192307692308	-0.221951219512195	349.6568	125.2824	-224.3744
-0.107884615384615	-0.221951219512195	338.6658	138.8538	-199.812
-0.115384615384615	-0.221951219512195	336.5169	115.4566	-221.0603
-0.123269230769231	-0.221951219512195	358.8117	113.2945	-245.5172
-0.130961538461538	-0.221951219512195	358.4332	112.0897	-246.3435
-0.138653846153846	-0.221951219512195	361.3345	112.5983	-248.7362
-0.146346153846154	-0.221951219512195	387.8087	107.1793	-280.6294
-0.153846153846154	-0.221951219512195	408.3135	99.10599	-309.20751
-0.161730769230769	-0.221951219512195	434.5792	100.3858	-334.1934
-0.169423076923077	-0.221951219512195	488.7577	109.782	-378.9757
-0.177115384615385	-0.221951219512195	553.7137	110.692	-443.0217
-0.184807692307692	-0.221951219512195	576.661	110.4325	-466.2285
-0.1925	-0.221951219512195	520.6876	109.3937	-411.2939
-0.200192307692308	-0.221951219512195	444.5136	108.6855	-335.8281
-0.207884615384615	-0.221951219512195	379.2011	107.0096	-272.1915
-0.215576923076923	-0.221951219512195	332.0916	107.7178	-224.3738
-0.223269230769231	-0.221951219512195	295.022	106.9521	-188.0699
-0.230961538461538	-0.221951219512195	266.9554	107.2588	-159.6966
-0.238461538461538	-0.221951219512195	223.1816	107.2723	-115.9093
-0.246346153846154	-0.221951219512195	208.7056	107.5686	-101.137
-0.254038461538462	-0.221951219512195	203.4908	106.6715	-96.8193
-0.261730769230769	-0.221951219512195	197.3986	105.738	-91.6606
-0.269423076923077	-0.221951219512195	193.145	106.7187	-86.4263
-0.276923076923077	-0.221951219512195	186.8358	104.8917	-81.9441
-0.284807692307692	-0.221951219512195	178.0034	103.452	-74.5514
-0.2925	-0.221951219512195	172.0119	103.1792	-68.8327
-0.300192307692308	-0.221951219512195	164.9037	103.5329	-61.3708
-0.307884615384615	-0.221951219512195	157.5993	103.452	-54.1473
-0.315384615384615	-0.221951219512195	151.8223	102.6865	-49.1358
-0.323269230769231	-0.221951219512195	145.0516	102.1677	-42.8839
-0.330961538461538	-0.221951219512195	137.6642	103.0779	-34.5863
-0.338653846153846	-0.221951219512195	133.7391	103.8666	-29.8725
-0.346346153846154	-0.221951219512195	129.9089	103.4991	-26.4098
-0.354038461538462	-0.221951219512195	126.988	103.2868	-23.7012
-0.361730769230769	-0.221951219512195	121.7749	102.4271	-19.3478
-0.369423076923077	-0.221951219512195	119.4121	103.9138	-15.4983
-0.377115384615385	-0.221951219512195	115.6565	107.1227	-8.5338
-0.384807692307692	-0.221951219512195	107.8982	115.0157	7.11749999999999
0.384615384615385	-0.217195121951219	623.0184	520.83	-102.1884
0.376923076923077	-0.217195121951219	909.26	451.041	-458.219
0.369038461538462	-0.217195121951219	1234.068	417.5246	-816.5434
0.361346153846154	-0.217195121951219	1337.469	390.1751	-947.2939
0.353653846153846	-0.217195121951219	1374.237	374.4838	-999.7532
0.345961538461538	-0.217195121951219	1381.583	363.3042	-1018.2788
0.338461538461538	-0.217195121951219	1378.027	354.0325	-1023.9945
0.330576923076923	-0.217195121951219	1372.129	343.4364	-1028.6926
0.322884615384615	-0.217195121951219	1362.43	339.3404	-1023.0896
0.315192307692308	-0.217195121951219	1352.732	337.5771	-1015.1549
0.3075	-0.217195121951219	1343.775	339.2293	-1004.5457
0.299807692307692	-0.217195121951219	1335.238	348.9611	-986.2769
0.292115384615385	-0.217195121951219	1325.744	359.6306	-966.1134
0.284615384615385	-0.217195121951219	1316.69	384.1528	-932.5372
0.276730769230769	-0.217195121951219	1309.03	417.5577	-891.4723
0.269038461538462	-0.217195121951219	1299.31	456.6466	-842.6634
0.261346153846154	-0.217195121951219	1290.144	498.6931	-791.4509
0.253653846153846	-0.217195121951219	1283.424	558.7541	-724.6699
0.246153846153846	-0.217195121951219	1274.063	576.7491	-697.3139
0.238269230769231	-0.217195121951219	1263.448	532.9917	-730.4563
0.230576923076923	-0.217195121951219	1253.153	405.9194	-847.2336
0.222884615384615	-0.217195121951219	1245.236	332.6592	-912.5768
0.215192307692308	-0.217195121951219	1235.902	288.551	-947.351
0.2075	-0.217195121951219	1225.789	262.424	-963.365
0.199807692307692	-0.217195121951219	1214.113	244.353	-969.76
0.192115384615385	-0.217195121951219	1206.874	227.9465	-978.9275
0.184423076923077	-0.217195121951219	1198.473	212.4403	-986.0327
0.176730769230769	-0.217195121951219	1190.078	200.0096	-990.0684
0.169038461538462	-0.217195121951219	1180.325	188.7805	-991.5445
0.161346153846154	-0.217195121951219	1171.35	182.7215	-988.6285
0.153653846153846	-0.217195121951219	1161.022	180.2973	-980.7247
0.145961538461538	-0.217195121951219	1152.606	173.5497	-979.0563
0.138269230769231	-0.217195121951219	1141.414	165.5755	-975.8385
0.130576923076923	-0.217195121951219	1135.04	157.7812	-977.2588
0.122884615384615	-0.217195121951219	1127.708	154.0062	-973.7018
0.115384615384615	-0.217195121951219	1121.706	151.2989	-970.4071
0.1075	-0.217195121951219	1113.203	144.3177	-968.8853
0.0998076923076923	-0.217195121951219	1105.675	138.524	-967.151
0.0921153846153846	-0.217195121951219	1099.402	135.7388	-963.6632
0.0844230769230769	-0.217195121951219	1091.589	130.273	-961.316
0.0769230769230769	-0.217195121951219	1084.834	127.2856	-957.5484
0.0690384615384615	-0.217195121951219	1078.461	121.3741	-957.0869
0.0613461538461538	-0.217195121951219	1072.952	118.214	-954.738
0.0538461538461538	-0.217195121951219	1066.197	117.7299	-948.4671
0.0459615384615385	-0.217195121951219	1059.157	117.0932	-942.0638
0.0382692307692308	-0.217195121951219	1051.341	115.1005	-936.2405
0.0305769230769231	-0.217195121951219	1040.713	114.1464	-926.5666
0.0228846153846154	-0.217195121951219	1031.551	116.6808	-914.8702
0.0151923076923077	-0.217195121951219	1020.649	116.4088	-904.2402
0.0075	-0.217195121951219	1004.055	117.2112	-886.8438
0	-0.217195121951219	974.5391	116.7629	-857.7762
-0.00788461538461538	-0.217195121951219	936.0627	115.5	-820.5627
-0.0155769230769231	-0.217195121951219	865.8271	114.662	-751.1651
-0.0232692307692308	-0.217195121951219	780.0521	117.0561	-662.996
-0.0309615384615385	-0.217195121951219	682.4774	115.2745	-567.2029
-0.0384615384615385	-0.217195121951219	610.6403	115.3566	-495.2837
-0.0463461538461538	-0.217195121951219	537.7804	115.0844	-422.696
-0.0540384615384615	-0.217195121951219	472.2387	116.1462	-356.0925
-0.0617307692307692	-0.217195121951219	429.0831	118.1875	-310.8956
-0.0694230769230769	-0.217195121951219	410.0753	118.0575	-292.0178
-0.0771153846153846	-0.217195121951219	389.6872	118.8361	-270.8511
-0.0848076923076923	-0.217195121951219	378.9348	117.2783	-261.6565
-0.0925	-0.217195121951219	367.366	117.5379	-249.8281
-0.100192307692308	-0.217195121951219	357.2079	118.789	-238.4189
-0.107884615384615	-0.217195121951219	342.9245	119.0486	-223.8759
-0.115384615384615	-0.217195121951219	334.7469	117.8684	-216.8785
-0.123269230769231	-0.217195121951219	338.1648	116.452	-221.7128
-0.130961538461538	-0.217195121951219	339.2214	118.0103	-221.2111
-0.138653846153846	-0.217195121951219	338.3757	118.0217	-220.354
-0.146346153846154	-0.217195121951219	352.7675	118.1279	-234.6396
-0.153846153846154	-0.217195121951219	382.4825	116.1686	-266.3139
-0.161730769230769	-0.217195121951219	402.0834	115.7676	-286.3158
-0.169423076923077	-0.217195121951219	435.546	117.3726	-318.1734
-0.177115384615385	-0.217195121951219	502.0433	123.1207	-378.9226
-0.184807692307692	-0.217195121951219	561.8677	127.605	-434.2627
-0.1925	-0.217195121951219	568.1651	112.0653	-456.0998
-0.200192307692308	-0.217195121951219	505.6305	111.983	-393.6475
-0.207884615384615	-0.217195121951219	426.1009	110.4968	-315.6041
-0.215576923076923	-0.217195121951219	354.5616	109.9563	-244.6053
-0.223269230769231	-0.217195121951219	313.3139	109.5732	-203.7407
-0.230961538461538	-0.217195121951219	281.1302	107.6425	-173.4877
-0.238461538461538	-0.217195121951219	257.0401	107.1479	-149.8922
-0.246346153846154	-0.217195121951219	191.9021	107.3497	-84.5524
-0.254038461538462	-0.217195121951219	186.3382	104.8611	-81.4771
-0.261730769230769	-0.217195121951219	191.7385	100.0669	-91.6716
-0.269423076923077	-0.217195121951219	193.7631	93.85461	-99.90849
-0.276923076923077	-0.217195121951219	190.251	106.6464	-83.6046
-0.284807692307692	-0.217195121951219	184.8766	106.5651	-78.3115
-0.2925	-0.217195121951219	176.0727	108.7141	-67.3586
-0.300192307692308	-0.217195121951219	169.9629	106.8383	-63.1246
-0.307884615384615	-0.217195121951219	160.6817	103.4374	-57.2443
-0.315384615384615	-0.217195121951219	154.0372	103.7109	-50.3263
-0.323269230769231	-0.217195121951219	147.037	102.9216	-44.1154
-0.330961538461538	-0.217195121951219	142.9406	103.6538	-39.2868
-0.338653846153846	-0.217195121951219	138.1923	103.8624	-34.3299
-0.346346153846154	-0.217195121951219	132.0145	104.3213	-27.6932
-0.354038461538462	-0.217195121951219	126.3917	103.8491	-22.5426
-0.361730769230769	-0.217195121951219	121.8227	103.6266	-18.1961
-0.369423076923077	-0.217195121951219	116.914	102.7761	-14.1379
-0.377115384615385	-0.217195121951219	113.0683	102.5304	-10.5379
-0.384807692307692	-0.217195121951219	107.6312	105.61	-2.02120000000001
0.384615384615385	-0.21219512195122	447.1333	432.7708	-14.3625
0.376923076923077	-0.21219512195122	518.1137	423.6287	-94.485
0.369038461538462	-0.21219512195122	604.3878	404.8575	-199.5303
0.361346153846154	-0.21219512195122	647.2594	380.753	-266.5064
0.353653846153846	-0.21219512195122	669.3058	362.0805	-307.2253
0.345961538461538	-0.21219512195122	675.4262	347.2102	-328.216
0.338461538461538	-0.21219512195122	677.7071	338.1826	-339.5245
0.330576923076923	-0.21219512195122	678.3117	335.456	-342.8557
0.322884615384615	-0.21219512195122	674.9316	333.5216	-341.41
0.315192307692308	-0.21219512195122	673.0529	332.981	-340.0719
0.3075	-0.21219512195122	671.258	338.7771	-332.4809
0.299807692307692	-0.21219512195122	668.0187	350.722	-317.2967
0.292115384615385	-0.21219512195122	665.2185	368.5455	-296.673
0.284615384615385	-0.21219512195122	664.5754	401.5402	-263.0352
0.276730769230769	-0.21219512195122	661.7894	434.9983	-226.7911
0.269038461538462	-0.21219512195122	659.7206	463.423	-196.2976
0.261346153846154	-0.21219512195122	656.2924	503.2201	-153.0723
0.253653846153846	-0.21219512195122	653.2694	546.9943	-106.2751
0.246153846153846	-0.21219512195122	652.576	536.0257	-116.5503
0.238269230769231	-0.21219512195122	650.547	407.0298	-243.5172
0.230576923076923	-0.21219512195122	647.9526	337.6755	-310.2771
0.222884615384615	-0.21219512195122	646.6411	292.0088	-354.6323
0.215192307692308	-0.21219512195122	643.8395	269.558	-374.2815
0.2075	-0.21219512195122	644.3191	252.1455	-392.1736
0.199807692307692	-0.21219512195122	643.1525	238.31	-404.8425
0.192115384615385	-0.21219512195122	640.1258	218.0344	-422.0914
0.184423076923077	-0.21219512195122	637.5677	202.3027	-435.265
0.176730769230769	-0.21219512195122	634.4949	194.6609	-439.834
0.169038461538462	-0.21219512195122	631.2777	187.4404	-443.8373
0.161346153846154	-0.21219512195122	628.5037	180.4798	-448.0239
0.153653846153846	-0.21219512195122	625.9467	173.6374	-452.3093
0.145961538461538	-0.21219512195122	623.5442	162.9956	-460.5486
0.138269230769231	-0.21219512195122	621.3839	156.3813	-465.0026
0.130576923076923	-0.21219512195122	619.0793	150.0859	-468.9934
0.122884615384615	-0.21219512195122	616.9654	148.0379	-468.9275
0.115384615384615	-0.21219512195122	615.4893	146.0926	-469.3967
0.1075	-0.21219512195122	609.7298	139.0704	-470.6594
0.0998076923076923	-0.21219512195122	606.5123	135.1271	-471.3852
0.0921153846153846	-0.21219512195122	606.5587	133.6528	-472.9059
0.0844230769230769	-0.21219512195122	603.7228	134.9276	-468.7952
0.0769230769230769	-0.21219512195122	601.9491	131.6691	-470.28
0.0690384615384615	-0.21219512195122	600.3661	127.1816	-473.1845
0.0613461538461538	-0.21219512195122	598.4822	123.9821	-474.5001
0.0538461538461538	-0.21219512195122	596.7498	119.4747	-477.2751
0.0459615384615385	-0.21219512195122	596.8014	117.9302	-478.8712
0.0382692307692308	-0.21219512195122	594.8319	117.8468	-476.9851
0.0305769230769231	-0.21219512195122	591.8635	116.8087	-475.0548
0.0228846153846154	-0.21219512195122	590.4827	116.9851	-473.4976
0.0151923076923077	-0.21219512195122	590.8179	117.0917	-473.7262
0.0075	-0.21219512195122	588.8944	119.7816	-469.1128
0	-0.21219512195122	585.8726	119.3561	-466.5165
-0.00788461538461538	-0.21219512195122	581.4997	119.4857	-462.014
-0.0155769230769231	-0.21219512195122	576.1063	119.2023	-456.904
-0.0232692307692308	-0.21219512195122	570.0926	118.2461	-451.8465
-0.0309615384615385	-0.21219512195122	553.405	119.1434	-434.2616
-0.0384615384615385	-0.21219512195122	531.3628	118.6004	-412.7624
-0.0463461538461538	-0.21219512195122	500.1699	117.3009	-382.869
-0.0540384615384615	-0.21219512195122	535.0938	118.4341	-416.6597
-0.0617307692307692	-0.21219512195122	492.8761	119.3549	-373.5212
-0.0694230769230769	-0.21219512195122	448.3771	120.8304	-327.5467
-0.0771153846153846	-0.21219512195122	418.4121	120.6296	-297.7825
-0.0848076923076923	-0.21219512195122	396.2934	120.4758	-275.8176
-0.0925	-0.21219512195122	377.891	120.523	-257.368
-0.100192307692308	-0.21219512195122	362.9213	120.9602	-241.9611
-0.107884615384615	-0.21219512195122	354.6754	119.7199	-234.9555
-0.115384615384615	-0.21219512195122	343.8093	121.4913	-222.318
-0.123269230769231	-0.21219512195122	337.5532	119.9324	-217.6208
-0.130961538461538	-0.21219512195122	334.6621	119.7314	-214.9307
-0.138653846153846	-0.21219512195122	332.2672	120.322	-211.9452
-0.146346153846154	-0.21219512195122	337.4256	120.1566	-217.269
-0.153846153846154	-0.21219512195122	359.8323	118.5026	-241.3297
-0.161730769230769	-0.21219512195122	384.5486	117.0851	-267.4635
-0.169423076923077	-0.21219512195122	412.0492	117.5813	-294.4679
-0.177115384615385	-0.21219512195122	464.9475	118.0417	-346.9058
-0.184807692307692	-0.21219512195122	533.1582	117.3562	-415.802
-0.1925	-0.21219512195122	573.5178	116.3764	-457.1414
-0.200192307692308	-0.21219512195122	550.7517	117.0851	-433.6666
-0.207884615384615	-0.21219512195122	467.9674	116.0223	-351.9451
-0.215576923076923	-0.21219512195122	384.7089	115.2897	-269.4192
-0.223269230769231	-0.21219512195122	332.0295	115.833	-216.1965
-0.230961538461538	-0.21219512195122	295.1872	115.9624	-179.2248
-0.238461538461538	-0.21219512195122	266.5335	113.743	-152.7905
-0.246346153846154	-0.21219512195122	241.2545	111.9477	-129.3068
-0.254038461538462	-0.21219512195122	224.5641	112.3966	-112.1675
-0.261730769230769	-0.21219512195122	212.536	111.7118	-100.8242
-0.269423076923077	-0.21219512195122	204.9125	111.1213	-93.7912
-0.276923076923077	-0.21219512195122	198.7804	111.4408	-87.3396
-0.284807692307692	-0.21219512195122	190.9652	112.3386	-78.6266
-0.2925	-0.21219512195122	182.2308	113.0602	-69.1706
-0.300192307692308	-0.21219512195122	174.5613	110.084	-64.4773
-0.307884615384615	-0.21219512195122	167.523	111.0999	-56.4231
-0.315384615384615	-0.21219512195122	162.2719	109.3754	-52.8965
-0.323269230769231	-0.21219512195122	155.8622	108.8218	-47.0404
-0.330961538461538	-0.21219512195122	150.4525	107.4888	-42.9637
-0.338653846153846	-0.21219512195122	145.7655	108.646	-37.1195
-0.346346153846154	-0.21219512195122	139.2452	108.2577	-30.9875
-0.354038461538462	-0.21219512195122	132.1815	105.9708	-26.2107
-0.361730769230769	-0.21219512195122	127.0775	106.1628	-20.9147
-0.369423076923077	-0.21219512195122	121.5154	105.9931	-15.5223
-0.377115384615385	-0.21219512195122	117.2086	104.8979	-12.3107
-0.384807692307692	-0.21219512195122	113.611	105.1	-8.51100000000001
0.384615384615385	-0.207317073170732	31068.26	37039.83	5971.57
0.376923076923077	-0.207317073170732	18334.06	2851.393	-15482.667
0.369038461538462	-0.207317073170732	9763.271	1371.914	-8391.357
0.361346153846154	-0.207317073170732	7036.472	741.4435	-6295.0285
0.353653846153846	-0.207317073170732	5347.917	543.5679	-4804.3491
0.345961538461538	-0.207317073170732	4674.258	478.674	-4195.584
0.338461538461538	-0.207317073170732	4716.834	435.7995	-4281.0345
0.330576923076923	-0.207317073170732	5018.688	409.9872	-4608.7008
0.322884615384615	-0.207317073170732	5367.491	390.0618	-4977.4292
0.315192307692308	-0.207317073170732	5567.403	368.1617	-5199.2413
0.3075	-0.207317073170732	5660.204	355.0053	-5305.1987
0.299807692307692	-0.207317073170732	5598.143	345.6232	-5252.5198
0.292115384615385	-0.207317073170732	5404.21	335.8506	-5068.3594
0.284615384615385	-0.207317073170732	5381.326	331.212	-5050.114
0.276730769230769	-0.207317073170732	5615.766	329.8347	-5285.9313
0.269038461538462	-0.207317073170732	5895.831	333.7203	-5562.1107
0.261346153846154	-0.207317073170732	6168.168	340.1333	-5828.0347
0.253653846153846	-0.207317073170732	6527.23	355.0703	-6172.1597
0.246153846153846	-0.207317073170732	6949.078	382.3976	-6566.6804
0.238269230769231	-0.207317073170732	7273.074	415.6449	-6857.4291
0.230576923076923	-0.207317073170732	7615.413	451.1054	-7164.3076
0.222884615384615	-0.207317073170732	7776.71	489.2332	-7287.4768
0.215192307692308	-0.207317073170732	7867.868	540.1923	-7327.6757
0.2075	-0.207317073170732	8206.317	547.4965	-7658.8205
0.199807692307692	-0.207317073170732	8690.661	493.2649	-8197.3961
0.192115384615385	-0.207317073170732	9131.479	377.5555	-8753.9235
0.184423076923077	-0.207317073170732	9511.815	298.7327	-9213.0823
0.176730769230769	-0.207317073170732	9859.808	242.274	-9617.534
0.169038461538462	-0.207317073170732	10305.7	194.2837	-10111.4163
0.161346153846154	-0.207317073170732	10807.18	173.7051	-10633.4749
0.153653846153846	-0.207317073170732	11420.14	168.2919	-11251.8481
0.145961538461538	-0.207317073170732	12082.8	165.8606	-11916.9394
0.138269230769231	-0.207317073170732	12413.08	163.0278	-12250.0522
0.130576923076923	-0.207317073170732	12731.08	162.1072	-12568.9728
0.122884615384615	-0.207317073170732	13078.22	161.3202	-12916.8998
0.115384615384615	-0.207317073170732	13534.55	158.3604	-13376.1896
0.1075	-0.207317073170732	14205.81	154.0224	-14051.7876
0.0998076923076923	-0.207317073170732	15099.18	148.1235	-14951.0565
0.0921153846153846	-0.207317073170732	16150.61	144.8302	-16005.7798
0.0844230769230769	-0.207317073170732	17391.44	140.8145	-17250.6255
0.0769230769230769	-0.207317073170732	18426.39	132.5211	-18293.8689
0.0690384615384615	-0.207317073170732	19495.82	128.3866	-19367.4334
0.0613461538461538	-0.207317073170732	20722.79	125.6348	-20597.1552
0.0538461538461538	-0.207317073170732	22236.69	124.5489	-22112.1411
0.0459615384615385	-0.207317073170732	22974.07	122.4243	-22851.6457
0.0382692307692308	-0.207317073170732	23683.9	121.091	-23562.809
0.0305769230769231	-0.207317073170732	24330.74	121.1853	-24209.5547
0.0228846153846154	-0.207317073170732	24853.11	123.3807	-24729.7293
0.0151923076923077	-0.207317073170732	26098.4	120.3358	-25978.0642
0.0075	-0.207317073170732	28113.15	122.873	-27990.277
0	-0.207317073170732	30697.43	124.7142	-30572.7158
-0.00788461538461538	-0.207317073170732	49206	125.7058	-49080.2942
-0.0155769230769231	-0.207317073170732	73620.55	123.8293	-73496.7207
-0.0232692307692308	-0.207317073170732	74836.38	122.3064	-74714.0736
-0.0309615384615385	-0.207317073170732	45841.25	124.6081	-45716.6419
-0.0384615384615385	-0.207317073170732	19284.63	121.5271	-19163.1029
-0.0463461538461538	-0.207317073170732	6799.488	122.1768	-6677.3112
-0.0540384615384615	-0.207317073170732	1744.789	120.8304	-1623.9586
-0.0617307692307692	-0.207317073170732	715.5886	120.8187	-594.7699
-0.0694230769230769	-0.207317073170732	557.0886	121.0196	-436.069
-0.0771153846153846	-0.207317073170732	502.5187	120.6179	-381.9008
-0.0848076923076923	-0.207317073170732	465.2331	121.586	-343.6471
-0.0925	-0.207317073170732	440.7761	121.2204	-319.5557
-0.100192307692308	-0.207317073170732	414.6782	120.4526	-294.2256
-0.107884615384615	-0.207317073170732	388.8749	122.0819	-266.793
-0.115384615384615	-0.207317073170732	367.308	121.728	-245.58
-0.123269230769231	-0.207317073170732	354.0686	119.4728	-234.5958
-0.130961538461538	-0.207317073170732	337.9185	120.2873	-217.6312
-0.138653846153846	-0.207317073170732	331.2634	121.0667	-210.1967
-0.146346153846154	-0.207317073170732	330.4817	121.6098	-208.8719
-0.153846153846154	-0.207317073170732	331.573	119.6971	-211.8759
-0.161730769230769	-0.207317073170732	341.7917	119.5789	-222.2128
-0.169423076923077	-0.207317073170732	366.5787	118.9653	-247.6134
-0.177115384615385	-0.207317073170732	389.6067	118.2092	-271.3975
-0.184807692307692	-0.207317073170732	416.8388	119.1663	-297.6725
-0.1925	-0.207317073170732	473.5974	119.4969	-354.1005
-0.200192307692308	-0.207317073170732	541.4171	119.8508	-421.5663
-0.207884615384615	-0.207317073170732	578.2082	118.1274	-460.0808
-0.215576923076923	-0.207317073170732	522.81	118.0092	-404.8008
-0.223269230769231	-0.207317073170732	437.4743	115.5896	-321.8847
-0.230961538461538	-0.207317073170732	367.1503	114.5636	-252.5867
-0.238461538461538	-0.207317073170732	318.2111	113.4777	-204.7334
-0.246346153846154	-0.207317073170732	287.8488	113.7025	-174.1463
-0.254038461538462	-0.207317073170732	263.6343	113.2668	-150.3675
-0.261730769230769	-0.207317073170732	244.6613	114.0348	-130.6265
-0.269423076923077	-0.207317073170732	227.1976	114.1058	-113.0918
-0.276923076923077	-0.207317073170732	213.5755	112.3355	-101.24
-0.284807692307692	-0.207317073170732	204.2823	112.3355	-91.9468
-0.2925	-0.207317073170732	197.5028	111.6747	-85.8281
-0.300192307692308	-0.207317073170732	188.8516	110.2481	-78.6035
-0.307884615384615	-0.207317073170732	182.9513	108.7269	-74.2244
-0.315384615384615	-0.207317073170732	172.8866	106.7923	-66.0943
-0.323269230769231	-0.207317073170732	168.1109	107.3112	-60.7997
-0.330961538461538	-0.207317073170732	161.8144	106.2968	-55.5176
-0.338653846153846	-0.207317073170732	156.7934	105.2824	-51.511
-0.346346153846154	-0.207317073170732	149.5252	104.4093	-45.1159
-0.354038461538462	-0.207317073170732	142.7858	107.1124	-35.6734
-0.361730769230769	-0.207317073170732	136.5897	107.6918	-28.8979
-0.369423076923077	-0.207317073170732	132.7097	106.064	-26.6457
-0.377115384615385	-0.207317073170732	130.6861	100.921	-29.7651
-0.384807692307692	-0.207317073170732	121.6684	92.32519	-29.34321
0.384615384615385	-0.202560975609756	13303.98	22132.86	8828.88
0.376923076923077	-0.202560975609756	1994.77	34777.05	32782.28
0.369038461538462	-0.202560975609756	527.1027	5427.722	4900.6193
0.361346153846154	-0.202560975609756	358.5609	1096.046	737.4851
0.353653846153846	-0.202560975609756	331.0812	703.1302	372.049
0.345961538461538	-0.202560975609756	317.0735	547.8306	230.7571
0.338461538461538	-0.202560975609756	320.7928	487.3725	166.5797
0.330576923076923	-0.202560975609756	334.3266	439.763	105.4364
0.322884615384615	-0.202560975609756	343.5583	409.3275	65.7692
0.315192307692308	-0.202560975609756	353.6874	389.7957	36.1083
0.3075	-0.202560975609756	364.5793	370.8141	6.23480000000001
0.299807692307692	-0.202560975609756	389.2135	354.2973	-34.9162
0.292115384615385	-0.202560975609756	415.1818	346.8523	-68.3295
0.284615384615385	-0.202560975609756	431.225	338.395	-92.8300000000001
0.276730769230769	-0.202560975609756	466.4249	332.918	-133.5069
0.269038461538462	-0.202560975609756	493.8495	330.9878	-162.8617
0.261346153846154	-0.202560975609756	511.5361	330.6049	-180.9312
0.253653846153846	-0.202560975609756	536.6868	336.5742	-200.1126
0.246153846153846	-0.202560975609756	571.6543	352.1781	-219.4762
0.238269230769231	-0.202560975609756	585.5355	380.9744	-204.5611
0.230576923076923	-0.202560975609756	616.837	417.4345	-199.4025
0.222884615384615	-0.202560975609756	658.8937	450.1353	-208.7584
0.215192307692308	-0.202560975609756	701.2973	494.4306	-206.8667
0.2075	-0.202560975609756	727.0368	552.688	-174.3488
0.199807692307692	-0.202560975609756	736.1347	559.2474	-176.8873
0.192115384615385	-0.202560975609756	744.7776	466.792	-277.9856
0.184423076923077	-0.202560975609756	777.849	369.1332	-408.7158
0.176730769230769	-0.202560975609756	823.2394	310.2451	-512.9943
0.169038461538462	-0.202560975609756	861.854	281.5547	-580.2993
0.161346153846154	-0.202560975609756	874.6225	254.9784	-619.6441
0.153653846153846	-0.202560975609756	893.0046	236.9408	-656.0638
0.145961538461538	-0.202560975609756	911.3646	220.7727	-690.5919
0.138269230769231	-0.202560975609756	945.2241	211.3074	-733.9167
0.130576923076923	-0.202560975609756	951.3086	203.215	-748.0936
0.122884615384615	-0.202560975609756	981.5576	194.9543	-786.6033
0.115384615384615	-0.202560975609756	1045.011	190.0678	-854.9432
0.1075	-0.202560975609756	1115.782	180.3612	-935.4208
0.0998076923076923	-0.202560975609756	1189.732	171.1014	-1018.6306
0.0921153846153846	-0.202560975609756	1219.472	164.2714	-1055.2006
0.0844230769230769	-0.202560975609756	1254.906	156.4634	-1098.4426
0.0769230769230769	-0.202560975609756	1301.328	146.1207	-1155.2073
0.0690384615384615	-0.202560975609756	1371.825	133.8757	-1237.9493
0.0613461538461538	-0.202560975609756	1404.284	126.1778	-1278.1062
0.0538461538461538	-0.202560975609756	1446.68	125.6469	-1321.0331
0.0459615384615385	-0.202560975609756	1501.554	126.0013	-1375.5527
0.0382692307692308	-0.202560975609756	1582.134	129.023	-1453.111
0.0305769230769231	-0.202560975609756	1622.902	130.3214	-1492.5806
0.0228846153846154	-0.202560975609756	1661.433	128.0552	-1533.3778
0.0151923076923077	-0.202560975609756	1789.909	124.5961	-1665.3129
0.0075	-0.202560975609756	2016.761	123.8407	-1892.9203
0	-0.202560975609756	2285.59	123.7464	-2161.8436
-0.00788461538461538	-0.202560975609756	4672.202	123.8293	-4548.3727
-0.0155769230769231	-0.202560975609756	29618.3	124.5138	-29493.7862
-0.0232692307692308	-0.202560975609756	35432.1	122.4008	-35309.6992
-0.0309615384615385	-0.202560975609756	20242.07	121.8344	-20120.2356
-0.0384615384615385	-0.202560975609756	8043.929	121.799	-7922.13
-0.0463461538461538	-0.202560975609756	2531.838	123.3453	-2408.4927
-0.0540384615384615	-0.202560975609756	1101.637	123.818	-977.819
-0.0617307692307692	-0.202560975609756	720.2827	124.5385	-595.7442
-0.0694230769230769	-0.202560975609756	531.0168	125.3768	-405.64
-0.0771153846153846	-0.202560975609756	475.8692	123.1684	-352.7008
-0.0848076923076923	-0.202560975609756	450.8823	124.2789	-326.6034
-0.0925	-0.202560975609756	428.1437	126.1214	-302.0223
-0.100192307692308	-0.202560975609756	406.965	126.6059	-280.3591
-0.107884615384615	-0.202560975609756	383.6348	127.7998	-255.835
-0.115384615384615	-0.202560975609756	368.1646	128.8048	-239.3598
-0.123269230769231	-0.202560975609756	356.3849	127.7417	-228.6432
-0.130961538461538	-0.202560975609756	345.304	128.5791	-216.7249
-0.138653846153846	-0.202560975609756	337.015	127.4108	-209.6042
-0.146346153846154	-0.202560975609756	331.0512	127.1272	-203.924
-0.153846153846154	-0.202560975609756	321.2602	127.1982	-194.062
-0.161730769230769	-0.202560975609756	322.179	128.0138	-194.1652
-0.169423076923077	-0.202560975609756	338.9934	125.3785	-213.6149
-0.177115384615385	-0.202560975609756	375.2419	124.2331	-251.0088
-0.184807692307692	-0.202560975609756	410.7489	124.5639	-286.185
-0.1925	-0.202560975609756	472.3306	125.4496	-346.881
-0.200192307692308	-0.202560975609756	550.2898	125.544	-424.7458
-0.207884615384615	-0.202560975609756	571.253	123.6884	-447.5646
-0.215576923076923	-0.202560975609756	507.0088	123.3342	-383.6746
-0.223269230769231	-0.202560975609756	426.4121	120.0738	-306.3383
-0.230961538461538	-0.202560975609756	357.3441	120.6172	-236.7269
-0.238461538461538	-0.202560975609756	316.8305	123.523	-193.3075
-0.246346153846154	-0.202560975609756	283.7732	121.1961	-162.5771
-0.254038461538462	-0.202560975609756	259.4516	120.499	-138.9526
-0.261730769230769	-0.202560975609756	214.7878	120.121	-94.6668
-0.269423076923077	-0.202560975609756	202.8596	119.6365	-83.2231
-0.276923076923077	-0.202560975609756	201.6625	119.8142	-81.8483
-0.284807692307692	-0.202560975609756	198.2482	119.8376	-78.4106
-0.2925	-0.202560975609756	193.0341	120.1567	-72.8774
-0.300192307692308	-0.202560975609756	188.6209	116.8851	-71.7358
-0.307884615384615	-0.202560975609756	180.3523	117.6297	-62.7226
-0.315384615384615	-0.202560975609756	170.5411	115.6814	-54.8597
-0.323269230769231	-0.202560975609756	161.8937	114.2881	-47.6056
-0.330961538461538	-0.202560975609756	157.302	113.0493	-44.2527
-0.338653846153846	-0.202560975609756	155.2464	112.259	-42.9874
-0.346346153846154	-0.202560975609756	148.0631	113.4634	-34.5997
-0.354038461538462	-0.202560975609756	140.4069	111.7392	-28.6677
-0.361730769230769	-0.202560975609756	135.0767	114.5368	-20.5399
-0.369423076923077	-0.202560975609756	129.8063	113.4976	-16.3087
-0.377115384615385	-0.202560975609756	126.5809	113.5796	-13.0013
-0.384807692307692	-0.202560975609756	122.873	112.7528	-10.1202
0.384615384615385	-0.197560975609756	4995.572	15329.66	10334.088
0.376923076923077	-0.197560975609756	1255.142	33418.19	32163.048
0.369038461538462	-0.197560975609756	376.3014	50503.73	50127.4286
0.361346153846154	-0.197560975609756	324.721	2575.292	2250.571
0.353653846153846	-0.197560975609756	309.8668	993.0667	683.1999
0.345961538461538	-0.197560975609756	303.9158	645.5445	341.6287
0.338461538461538	-0.197560975609756	308.3512	521.7822	213.431
0.330576923076923	-0.197560975609756	315.535	459.323	143.788
0.322884615384615	-0.197560975609756	309.0888	421.5069	112.4181
0.315192307692308	-0.197560975609756	314.3148	398.6149	84.3001
0.3075	-0.197560975609756	322.2235	376.5155	54.292
0.299807692307692	-0.197560975609756	317.8989	357.0834	39.1845
0.292115384615385	-0.197560975609756	318.6002	349.6805	31.0803
0.284615384615385	-0.197560975609756	322.8935	336.2953	13.4018
0.276730769230769	-0.197560975609756	321.0973	331.402	10.3047
0.269038461538462	-0.197560975609756	321.7617	329.5037	7.74199999999996
0.261346153846154	-0.197560975609756	319.0996	329.2816	10.182
0.253653846153846	-0.197560975609756	320.1147	332.6472	12.5325
0.246153846153846	-0.197560975609756	325.2052	345.0586	19.8534
0.238269230769231	-0.197560975609756	321.548	371.7522	50.2042
0.230576923076923	-0.197560975609756	319.7376	412.7632	93.0256
0.222884615384615	-0.197560975609756	322.8282	439.639	116.8108
0.215192307692308	-0.197560975609756	327.4481	471.1571	143.709
0.2075	-0.197560975609756	332.4385	531.3274	198.8889
0.199807692307692	-0.197560975609756	327.7338	573.2706	245.5368
0.192115384615385	-0.197560975609756	342.6558	554.1033	211.4475
0.184423076923077	-0.197560975609756	347.3189	404.1794	56.8605
0.176730769230769	-0.197560975609756	344.1073	324.9221	-19.1852
0.169038461538462	-0.197560975609756	349.3737	288.5743	-60.7994
0.161346153846154	-0.197560975609756	355.4372	264.4936	-90.9436
0.153653846153846	-0.197560975609756	365.455	245.7226	-119.7324
0.145961538461538	-0.197560975609756	381.2131	228.987	-152.2261
0.138269230769231	-0.197560975609756	370.0421	216.5765	-153.4656
0.130576923076923	-0.197560975609756	341.4422	204.7295	-136.7127
0.122884615384615	-0.197560975609756	351.2383	190.5218	-160.7165
0.115384615384615	-0.197560975609756	360.9002	181.9962	-178.904
0.1075	-0.197560975609756	378.5471	183.719	-194.8281
0.0998076923076923	-0.197560975609756	388.5834	175.2157	-213.3677
0.0921153846153846	-0.197560975609756	401.1843	166.073	-235.1113
0.0844230769230769	-0.197560975609756	412.9649	155.2053	-257.7596
0.0769230769230769	-0.197560975609756	411.2644	143.047	-268.2174
0.0690384615384615	-0.197560975609756	424.2073	129.1872	-295.0201
0.0613461538461538	-0.197560975609756	431.0046	123.7345	-307.2701
0.0538461538461538	-0.197560975609756	432.7828	127.0617	-305.7211
0.0459615384615385	-0.197560975609756	436.0224	128.5129	-307.5095
0.0382692307692308	-0.197560975609756	423.6823	125.0077	-298.6746
0.0305769230769231	-0.197560975609756	426.5067	122.1887	-304.318
0.0228846153846154	-0.197560975609756	448.328	123.1799	-325.1481
0.0151923076923077	-0.197560975609756	477.4099	122.2358	-355.1741
0.0075	-0.197560975609756	532.466	121.4098	-411.0562
0	-0.197560975609756	682.1412	122.6605	-559.4807
-0.00788461538461538	-0.197560975609756	951.4503	120.938	-830.5123
-0.0155769230769231	-0.197560975609756	3196.835	120.9613	-3075.8737
-0.0232692307692308	-0.197560975609756	29820.31	122.9556	-29697.3544
-0.0309615384615385	-0.197560975609756	14425.99	125.8585	-14300.1315
-0.0384615384615385	-0.197560975609756	6152.354	126.9796	-6025.3744
-0.0463461538461538	-0.197560975609756	2194.979	126.7911	-2068.1879
-0.0540384615384615	-0.197560975609756	1237.028	126.4257	-1110.6023
-0.0617307692307692	-0.197560975609756	759.1654	125.1746	-633.9908
-0.0694230769230769	-0.197560975609756	604.5062	124.5489	-479.9573
-0.0771153846153846	-0.197560975609756	510.5171	125.4696	-385.0475
-0.0848076923076923	-0.197560975609756	470.6587	123.0149	-347.6438
-0.0925	-0.197560975609756	441.3962	122.5542	-318.842
-0.100192307692308	-0.197560975609756	420.6372	124.1952	-296.442
-0.107884615384615	-0.197560975609756	396.9281	123.3687	-273.5594
-0.115384615384615	-0.197560975609756	379.5874	123.4868	-256.1006
-0.123269230769231	-0.197560975609756	360.5291	125.5647	-234.9644
-0.130961538461538	-0.197560975609756	345.352	127.0408	-218.3112
-0.138653846153846	-0.197560975609756	340.7875	129.7091	-211.0784
-0.146346153846154	-0.197560975609756	331.9374	129.308	-202.6294
-0.153846153846154	-0.197560975609756	327.9441	128.116	-199.8281
-0.161730769230769	-0.197560975609756	332.9136	126.2502	-206.6634
-0.169423076923077	-0.197560975609756	335.8154	127.8912	-207.9242
-0.177115384615385	-0.197560975609756	351.0329	127.3714	-223.6615
-0.184807692307692	-0.197560975609756	384.0773	126.6868	-257.3905
-0.1925	-0.197560975609756	409.7824	125.4236	-284.3588
-0.200192307692308	-0.197560975609756	463.5532	126.7573	-336.7959
-0.207884615384615	-0.197560975609756	538.0846	125.27	-412.8146
-0.215576923076923	-0.197560975609756	575.6262	125.0927	-450.5335
-0.223269230769231	-0.197560975609756	528.6216	123.7584	-404.8632
-0.230961538461538	-0.197560975609756	440.7389	122.9558	-317.7831
-0.238461538461538	-0.197560975609756	369.6046	123.0029	-246.6017
-0.246346153846154	-0.197560975609756	316.3872	120.9962	-195.391
-0.254038461538462	-0.197560975609756	282.1302	119.4267	-162.7035
-0.261730769230769	-0.197560975609756	256.9231	121.3151	-135.608
-0.269423076923077	-0.197560975609756	196.2788	118.9543	-77.3245
-0.276923076923077	-0.197560975609756	188.3441	120.241	-68.1031
-0.284807692307692	-0.197560975609756	191.9727	119.6509	-72.3218
-0.2925	-0.197560975609756	195.0572	120.2648	-74.7924
-0.300192307692308	-0.197560975609756	192.9288	119.8872	-73.0416
-0.307884615384615	-0.197560975609756	184.3644	119.1675	-65.1969
-0.315384615384615	-0.197560975609756	178.8722	118.6009	-60.2713
-0.323269230769231	-0.197560975609756	169.2403	117.1143	-52.126
-0.330961538461538	-0.197560975609756	162.5626	116.8902	-45.6724
-0.338653846153846	-0.197560975609756	158.3682	116.9265	-41.4417
-0.346346153846154	-0.197560975609756	153.173	115.7701	-37.4029
-0.354038461538462	-0.197560975609756	148.4756	116.1827	-32.2929
-0.361730769230769	-0.197560975609756	141.5831	115.3455	-26.2376
-0.369423076923077	-0.197560975609756	136.4217	115.2984	-21.1233
-0.377115384615385	-0.197560975609756	132.1276	113.7515	-18.3761
-0.384807692307692	-0.197560975609756	125.2832	114.801	-10.4822
0.384615384615385	-0.19280487804878	1074.774	3151.243	2076.469
0.376923076923077	-0.19280487804878	431.9086	16785.42	16353.5114
0.369038461538462	-0.19280487804878	270.3889	35939.57	35669.1811
0.361346153846154	-0.19280487804878	210.0577	2850.827	2640.7693
0.353653846153846	-0.19280487804878	190.7126	1351.939	1161.2264
0.345961538461538	-0.19280487804878	201.0385	785.5813	584.5428
0.338461538461538	-0.19280487804878	216.1443	580.3303	364.186
0.330576923076923	-0.19280487804878	217.297	471.6926	254.3956
0.322884615384615	-0.19280487804878	218.5476	440.4841	221.9365
0.315192307692308	-0.19280487804878	232.6347	411.184	178.5493
0.3075	-0.19280487804878	241.0455	384.699	143.6535
0.299807692307692	-0.19280487804878	243.1079	365.5087	122.4008
0.292115384615385	-0.19280487804878	255.9542	355.2607	99.3065
0.284615384615385	-0.19280487804878	265.946	350.5756	84.6296
0.276730769230769	-0.19280487804878	274.3742	338.7636	64.3894
0.269038461538462	-0.19280487804878	283.0412	328.368	45.3268
0.261346153846154	-0.19280487804878	278.81	325.6147	46.8047
0.253653846153846	-0.19280487804878	284.2704	326.9586	42.6882
0.246153846153846	-0.19280487804878	295.7891	331.1791	35.39
0.238269230769231	-0.19280487804878	303.5798	341.8714	38.2916
0.230576923076923	-0.19280487804878	321.9058	361.1648	39.259
0.222884615384615	-0.19280487804878	331.4849	391.0821	59.5972000000001
0.215192307692308	-0.19280487804878	333.2495	422.1998	88.9503
0.2075	-0.19280487804878	346.7484	451.8082	105.0598
0.199807692307692	-0.19280487804878	350.4036	492.2593	141.8557
0.192115384615385	-0.19280487804878	347.9242	539.1682	191.244
0.184423076923077	-0.19280487804878	353.3681	527.8828	174.5147
0.176730769230769	-0.19280487804878	360.73	462.6806	101.9506
0.169038461538462	-0.19280487804878	355.3472	374.933	19.5858
0.161346153846154	-0.19280487804878	355.8968	300.4145	-55.4823
0.153653846153846	-0.19280487804878	351.9992	271.4426	-80.5566
0.145961538461538	-0.19280487804878	344.1524	251.7439	-92.4085
0.138269230769231	-0.19280487804878	346.8431	237.4356	-109.4075
0.130576923076923	-0.19280487804878	352.9506	220.0386	-132.912
0.122884615384615	-0.19280487804878	350.3696	205.2687	-145.1009
0.115384615384615	-0.19280487804878	361.1598	196.4176	-164.7422
0.1075	-0.19280487804878	367.1061	193.8686	-173.2375
0.0998076923076923	-0.19280487804878	358.3852	186.2154	-172.1698
0.0921153846153846	-0.19280487804878	347.1268	172.7846	-174.3422
0.0844230769230769	-0.19280487804878	355.0091	163.5474	-191.4617
0.0769230769230769	-0.19280487804878	364.6065	157.9913	-206.6152
0.0690384615384615	-0.19280487804878	357.6551	149.6151	-208.04
0.0613461538461538	-0.19280487804878	353.5654	141.1347	-212.4307
0.0538461538461538	-0.19280487804878	367.1049	128.2777	-238.8272
0.0459615384615385	-0.19280487804878	365.5279	124.0411	-241.4868
0.0382692307692308	-0.19280487804878	381.8294	126.6486	-255.1808
0.0305769230769231	-0.19280487804878	407.4256	126.4596	-280.966
0.0228846153846154	-0.19280487804878	418.5347	125.6341	-292.9006
0.0151923076923077	-0.19280487804878	423.4225	123.8878	-299.5347
0.0075	-0.19280487804878	434.6946	124.6429	-310.0517
0	-0.19280487804878	486.9702	126.4596	-360.5106
-0.00788461538461538	-0.19280487804878	657.0154	125.7516	-531.2638
-0.0155769230769231	-0.19280487804878	2178.592	122.5424	-2056.0496
-0.0232692307692308	-0.19280487804878	43596.47	121.764	-43474.706
-0.0309615384615385	-0.19280487804878	37620.28	121.1975	-37499.0825
-0.0384615384615385	-0.19280487804878	18504.59	122.4837	-18382.1063
-0.0463461538461538	-0.19280487804878	5641.454	124.0411	-5517.4129
-0.0540384615384615	-0.19280487804878	2118.067	123.923	-1994.144
-0.0617307692307692	-0.19280487804878	883.3633	123.1088	-760.2545
-0.0694230769230769	-0.19280487804878	657.8323	124.7022	-533.1301
-0.0771153846153846	-0.19280487804878	580.5372	123.8879	-456.6493
-0.0848076923076923	-0.19280487804878	512.0878	124.5961	-387.4917
-0.0925	-0.19280487804878	463.2497	124.6909	-338.5588
-0.100192307692308	-0.19280487804878	425.1072	122.9911	-302.1161
-0.107884615384615	-0.19280487804878	397.0939	123.4397	-273.6542
-0.115384615384615	-0.19280487804878	377.0282	123.9118	-253.1164
-0.123269230769231	-0.19280487804878	363.6132	123.4987	-240.1145
-0.130961538461538	-0.19280487804878	350.4511	124.1486	-226.3025
-0.138653846153846	-0.19280487804878	340.1453	126.8877	-213.2576
-0.146346153846154	-0.19280487804878	333.7955	126.8644	-206.9311
-0.153846153846154	-0.19280487804878	331.4622	126.4516	-205.0106
-0.161730769230769	-0.19280487804878	331.9515	128.0574	-203.8941
-0.169423076923077	-0.19280487804878	332.5214	127.1247	-205.3967
-0.177115384615385	-0.19280487804878	329.3861	127.3139	-202.0722
-0.184807692307692	-0.19280487804878	344.7967	127.007	-217.7897
-0.1925	-0.19280487804878	379.8105	127.2901	-252.5204
-0.200192307692308	-0.19280487804878	403.2417	125.9088	-277.3329
-0.207884615384615	-0.19280487804878	443.8352	125.4949	-318.3403
-0.215576923076923	-0.19280487804878	524.4345	126.0503	-398.3842
-0.223269230769231	-0.19280487804878	573.8986	125.0586	-448.84
-0.230961538461538	-0.19280487804878	565.8422	124.7392	-441.103
-0.238461538461538	-0.19280487804878	501.2305	124.8812	-376.3493
-0.246346153846154	-0.19280487804878	429.8483	124.2079	-305.6404
-0.254038461538462	-0.19280487804878	365.415	124.1607	-241.2543
-0.261730769230769	-0.19280487804878	319.8166	124.5033	-195.3133
-0.269423076923077	-0.19280487804878	291.4427	125.4599	-165.9828
-0.276923076923077	-0.19280487804878	267.1529	124.3141	-142.8388
-0.284807692307692	-0.19280487804878	246.3892	122.271	-124.1182
-0.2925	-0.19280487804878	200.348	121.0546	-79.2934
-0.300192307692308	-0.19280487804878	194.9151	121.4796	-73.4355
-0.307884615384615	-0.19280487804878	197.6445	120.3809	-77.2636
-0.315384615384615	-0.19280487804878	196.9632	119.8376	-77.1256
-0.323269230769231	-0.19280487804878	192.0492	117.7354	-74.3138
-0.330961538461538	-0.19280487804878	185.121	118.1144	-67.0066
-0.338653846153846	-0.19280487804878	174.7508	117.536	-57.2148
-0.346346153846154	-0.19280487804878	166.4183	116.7206	-49.6977
-0.354038461538462	-0.19280487804878	161.9714	116.8042	-45.1672
-0.361730769230769	-0.19280487804878	154.2138	116.9457	-37.2681
-0.369423076923077	-0.19280487804878	145.8504	115.9304	-29.92
-0.377115384615385	-0.19280487804878	139.8162	115.0799	-24.7363
-0.384807692307692	-0.19280487804878	133.4986	116.6263	-16.8723
0.384615384615385	-0.18780487804878	243.8984	286.3138	42.4154
0.376923076923077	-0.18780487804878	259.6512	643.6663	384.0151
0.369038461538462	-0.18780487804878	233.3108	4563.563	4330.2522
0.361346153846154	-0.18780487804878	249.7642	26568.46	26318.6958
0.353653846153846	-0.18780487804878	222.6051	71431.36	71208.7549
0.345961538461538	-0.18780487804878	158.8046	124357.1	124198.2954
0.338461538461538	-0.18780487804878	158.9702	49498.01	49339.0398
0.330576923076923	-0.18780487804878	183.6034	2849.399	2665.7956
0.322884615384615	-0.18780487804878	207.0452	928.5419	721.4967
0.315192307692308	-0.18780487804878	229.9349	627.6114	397.6765
0.3075	-0.18780487804878	233.0198	521.7356	288.7158
0.299807692307692	-0.18780487804878	232.1368	463.6238	231.487
0.292115384615385	-0.18780487804878	244.3839	427.2051	182.8212
0.284615384615385	-0.18780487804878	245.3858	397.0394	151.6536
0.276730769230769	-0.18780487804878	258.4349	375.5495	117.1146
0.269038461538462	-0.18780487804878	261.9964	360.3887	98.3923
0.261346153846154	-0.18780487804878	253.8329	345.8273	91.9944
0.253653846153846	-0.18780487804878	289.6221	332.6235	43.0014
0.246153846153846	-0.18780487804878	276.9838	327.7968	50.8130000000001
0.238269230769231	-0.18780487804878	254.4643	324.0507	69.5864
0.230576923076923	-0.18780487804878	253.3386	322.708	69.3694
0.222884615384615	-0.18780487804878	270.0345	326.4845	56.4500000000001
0.215192307692308	-0.18780487804878	251.8495	335.1169	83.2674
0.2075	-0.18780487804878	253.4496	352.3938	98.9442
0.199807692307692	-0.18780487804878	251.1446	383.1018	131.9572
0.192115384615385	-0.18780487804878	247.6803	419.4942	171.8139
0.184423076923077	-0.18780487804878	246.6733	453.5409	206.8676
0.176730769230769	-0.18780487804878	248.4229	513.7101	265.2872
0.169038461538462	-0.18780487804878	255.7637	564.9177	309.154
0.161346153846154	-0.18780487804878	253.9478	552.0059	298.0581
0.153653846153846	-0.18780487804878	260.0651	440.7062	180.6411
0.145961538461538	-0.18780487804878	257.3593	353.0199	95.6606
0.138269230769231	-0.18780487804878	266.7458	303.7819	37.0361
0.130576923076923	-0.18780487804878	272.1694	269.3217	-2.84769999999998
0.122884615384615	-0.18780487804878	268.8018	252.4766	-16.3252
0.115384615384615	-0.18780487804878	267.4586	235.7589	-31.6997
0.1075	-0.18780487804878	275.8339	224.6162	-51.2177000000001
0.0998076923076923	-0.18780487804878	280.722	208.5659	-72.1561
0.0921153846153846	-0.18780487804878	287.1333	194.8737	-92.2596
0.0844230769230769	-0.18780487804878	293.7962	187.5788	-106.2174
0.0769230769230769	-0.18780487804878	290.4203	184.1026	-106.3177
0.0690384615384615	-0.18780487804878	299.2474	176.7535	-122.4939
0.0613461538461538	-0.18780487804878	300.1199	170.9782	-129.1417
0.0538461538461538	-0.18780487804878	298.9864	166.6574	-132.329
0.0459615384615385	-0.18780487804878	297.6547	159.6182	-138.0365
0.0382692307692308	-0.18780487804878	289.935	151.2322	-138.7028
0.0305769230769231	-0.18780487804878	297.4021	145.5866	-151.8155
0.0228846153846154	-0.18780487804878	302.1192	139.5222	-162.597
0.0151923076923077	-0.18780487804878	303.2372	131.4896	-171.7476
0.0075	-0.18780487804878	323.438	127.0977	-196.3403
0	-0.18780487804878	340.6566	127.4282	-213.2284
-0.00788461538461538	-0.18780487804878	392.6154	124.4425	-268.1729
-0.0155769230769231	-0.18780487804878	535.5354	124.6549	-410.8805
-0.0232692307692308	-0.18780487804878	3257.204	125.233	-3131.971
-0.0309615384615385	-0.18780487804878	37528.2	126.5311	-37401.6689
-0.0384615384615385	-0.18780487804878	14495.46	130.2366	-14365.2234
-0.0463461538461538	-0.18780487804878	4702.706	131.11	-4571.596
-0.0540384615384615	-0.18780487804878	2206.979	131.2645	-2075.7145
-0.0617307692307692	-0.18780487804878	1045.381	131.2407	-914.1403
-0.0694230769230769	-0.18780487804878	673.037	133.1894	-539.8476
-0.0771153846153846	-0.18780487804878	550.794	131.56	-419.234
-0.0848076923076923	-0.18780487804878	493.4509	130.2146	-363.2363
-0.0925	-0.18780487804878	457.0028	131.7963	-325.2065
-0.100192307692308	-0.18780487804878	428.5728	131.4657	-297.1071
-0.107884615384615	-0.18780487804878	403.8916	132.3176	-271.574
-0.115384615384615	-0.18780487804878	381.4864	132.2937	-249.1927
-0.123269230769231	-0.18780487804878	366.5084	130.9009	-235.6075
-0.130961538461538	-0.18780487804878	350.1114	129.8619	-220.2495
-0.138653846153846	-0.18780487804878	341.9764	128.8468	-213.1296
-0.146346153846154	-0.18780487804878	330.3215	130.6646	-199.6569
-0.153846153846154	-0.18780487804878	325.2359	131.4804	-193.7555
-0.161730769230769	-0.18780487804878	320.8821	130.5954	-190.2867
-0.169423076923077	-0.18780487804878	321.8004	131.5276	-190.2728
-0.177115384615385	-0.18780487804878	327.7678	131.9891	-195.7787
-0.184807692307692	-0.18780487804878	343.2035	131.3039	-211.8996
-0.1925	-0.18780487804878	372.2889	129.2842	-243.0047
-0.200192307692308	-0.18780487804878	398.39	129.8636	-268.5264
-0.207884615384615	-0.18780487804878	447.665	130.9028	-316.7622
-0.215576923076923	-0.18780487804878	508.259	128.399	-379.86
-0.223269230769231	-0.18780487804878	558.0481	128.6468	-429.4013
-0.230961538461538	-0.18780487804878	527.3145	128.7525	-398.562
-0.238461538461538	-0.18780487804878	448.1923	126.5565	-321.6358
-0.246346153846154	-0.18780487804878	375.3959	126.1788	-249.2171
-0.254038461538462	-0.18780487804878	322.4719	126.0728	-196.3991
-0.261730769230769	-0.18780487804878	290.2041	125.6119	-164.5922
-0.269423076923077	-0.18780487804878	261.1258	126.7096	-134.4162
-0.276923076923077	-0.18780487804878	263.9116	127.8542	-136.0574
-0.284807692307692	-0.18780487804878	241.5641	125.6115	-115.9526
-0.2925	-0.18780487804878	221.143	122.8258	-98.3172
-0.300192307692308	-0.18780487804878	206.8301	119.8516	-86.9785
-0.307884615384615	-0.18780487804878	201.2539	121.5158	-79.7381
-0.315384615384615	-0.18780487804878	192.8882	120.7839	-72.1043
-0.323269230769231	-0.18780487804878	184.8012	118.3771	-66.4241
-0.330961538461538	-0.18780487804878	177.7288	112.0869	-65.6419
-0.338653846153846	-0.18780487804878	168.386	122.8493	-45.5367
-0.346346153846154	-0.18780487804878	161.6732	122.1059	-39.5673
-0.354038461538462	-0.18780487804878	157.545	119.6748	-37.8702
-0.361730769230769	-0.18780487804878	148.4788	120.5127	-27.9661
-0.369423076923077	-0.18780487804878	142.5525	121.2446	-21.3079
-0.377115384615385	-0.18780487804878	137.2213	127.146	-10.0753
-0.384807692307692	-0.18780487804878	129.9562	133.0987	3.14250000000001
0.384615384615385	-0.182926829268293	277.777	290.3015	12.5245
0.376923076923077	-0.182926829268293	266.5388	338.3846	71.8458
0.369038461538462	-0.182926829268293	268.4731	448.7726	180.2995
0.361346153846154	-0.182926829268293	272.348	1126.53	854.182
0.353653846153846	-0.182926829268293	272.2748	3380.271	3107.9962
0.345961538461538	-0.182926829268293	266.7592	8999.331	8732.5718
0.338461538461538	-0.182926829268293	257.211	20094.32	19837.109
0.330576923076923	-0.182926829268293	187.3502	39725.93	39538.5798
0.322884615384615	-0.182926829268293	206.7631	10838.81	10632.0469
0.315192307692308	-0.182926829268293	209.3325	1837.831	1628.4985
0.3075	-0.182926829268293	180.22	742.6271	562.4071
0.299807692307692	-0.182926829268293	190.3651	494.5416	304.1765
0.292115384615385	-0.182926829268293	213.2093	437.8456	224.6363
0.284615384615385	-0.182926829268293	232.0622	401.7323	169.6701
0.276730769230769	-0.182926829268293	231.0699	367.6005	136.5306
0.269038461538462	-0.182926829268293	263.1669	339.2052	76.0383
0.261346153846154	-0.182926829268293	155.862	326.4841	170.6221
0.253653846153846	-0.182926829268293	160.2421	324.1928	163.9507
0.246153846153846	-0.182926829268293	168.8244	326.0581	157.2337
0.238269230769231	-0.182926829268293	246.4919	325.4891	78.9972
0.230576923076923	-0.182926829268293	307.067	332.9009	25.8339
0.222884615384615	-0.182926829268293	265.5587	350.6639	85.1052
0.215192307692308	-0.182926829268293	292.4773	382.1032	89.6259
0.2075	-0.182926829268293	263.8995	409.3644	145.4649
0.199807692307692	-0.182926829268293	262.4791	439.41	176.9309
0.192115384615385	-0.182926829268293	262.5106	491.2045	228.6939
0.184423076923077	-0.182926829268293	263.5172	542.5464	279.0292
0.176730769230769	-0.182926829268293	257.0064	544.732	287.7256
0.169038461538462	-0.182926829268293	267.522	435.2365	167.7145
0.161346153846154	-0.182926829268293	279.1917	329.6219	50.4302
0.153653846153846	-0.182926829268293	295.915	290.5837	-5.3313
0.145961538461538	-0.182926829268293	277.3466	261.8442	-15.5024
0.138269230769231	-0.182926829268293	268.6596	247.4219	-21.2377
0.130576923076923	-0.182926829268293	279.3239	227.7412	-51.5827
0.122884615384615	-0.182926829268293	270.3616	212.8292	-57.5324
0.115384615384615	-0.182926829268293	267.0054	201.8619	-65.1435
0.1075	-0.182926829268293	288.0569	197.8508	-90.2061
0.0998076923076923	-0.182926829268293	275.2072	194.7369	-80.4703
0.0921153846153846	-0.182926829268293	279.2521	186.3079	-92.9442
0.0844230769230769	-0.182926829268293	267.702	172.5219	-95.1801
0.0769230769230769	-0.182926829268293	274.5544	152.5667	-121.9877
0.0690384615384615	-0.182926829268293	277.8023	137.5576	-140.2447
0.0613461538461538	-0.182926829268293	269.4323	134.1365	-135.2958
0.0538461538461538	-0.182926829268293	255.9614	136.1183	-119.8431
0.0459615384615385	-0.182926829268293	273.6468	136.8498	-136.797
0.0382692307692308	-0.182926829268293	278.1512	131.1642	-146.987
0.0305769230769231	-0.182926829268293	280.9938	129.3118	-151.682
0.0228846153846154	-0.182926829268293	279.9493	129.8072	-150.1421
0.0151923076923077	-0.182926829268293	293.9259	127.8146	-166.1113
0.0075	-0.182926829268293	298.3392	128.4276	-169.9116
0	-0.182926829268293	295.1287	128.2624	-166.8663
-0.00788461538461538	-0.182926829268293	306.8433	124.6062	-182.2371
-0.0155769230769231	-0.182926829268293	380.4542	127.0597	-253.3945
-0.0232692307692308	-0.182926829268293	838.5505	126.3642	-712.1863
-0.0309615384615385	-0.182926829268293	40003.03	125.5383	-39877.4917
-0.0384615384615385	-0.182926829268293	23681.47	127.2727	-23554.1973
-0.0463461538461538	-0.182926829268293	11506.2	127.0133	-11379.1867
-0.0540384615384615	-0.182926829268293	3068.23	126.9661	-2941.2639
-0.0617307692307692	-0.182926829268293	1209.626	128.3949	-1081.2311
-0.0694230769230769	-0.182926829268293	749.31	132.23	-617.08
-0.0771153846153846	-0.182926829268293	607.8197	129.8829	-477.9368
-0.0848076923076923	-0.182926829268293	519.9293	128.9277	-391.0016
-0.0925	-0.182926829268293	474.4536	127.9247	-346.5289
-0.100192307692308	-0.182926829268293	438.501	128.1609	-310.3401
-0.107884615384615	-0.182926829268293	408.9539	126.5676	-282.3863
-0.115384615384615	-0.182926829268293	387.5996	129.4955	-258.1041
-0.123269230769231	-0.182926829268293	363.1963	129.6733	-233.523
-0.130961538461538	-0.182926829268293	351.2061	130.6898	-220.5163
-0.138653846153846	-0.182926829268293	338.87	132.3431	-206.5269
-0.146346153846154	-0.182926829268293	329.387	132.3558	-197.0312
-0.153846153846154	-0.182926829268293	328.6094	130.0774	-198.532
-0.161730769230769	-0.182926829268293	322.179	131.6599	-190.5191
-0.169423076923077	-0.182926829268293	321.5926	130.7276	-190.865
-0.177115384615385	-0.182926829268293	327.6436	131.0822	-196.5614
-0.184807692307692	-0.182926829268293	343.6696	132.0272	-211.6424
-0.1925	-0.182926829268293	372.816	129.8773	-242.9387
-0.200192307692308	-0.182926829268293	405.9642	130.2666	-275.6976
-0.207884615384615	-0.182926829268293	447.3575	129.6051	-317.7524
-0.215576923076923	-0.182926829268293	500.5183	129.3812	-371.1371
-0.223269230769231	-0.182926829268293	551.9046	128.3656	-423.539
-0.230961538461538	-0.182926829268293	554.9926	127.9167	-427.0759
-0.238461538461538	-0.182926829268293	487.9481	128.3184	-359.6297
-0.246346153846154	-0.182926829268293	406.6087	126.2629	-280.3458
-0.254038461538462	-0.182926829268293	347.0051	125.7084	-221.2967
-0.261730769230769	-0.182926829268293	304.0324	126.3821	-177.6503
-0.269423076923077	-0.182926829268293	280.7355	126.8545	-153.881
-0.276923076923077	-0.182926829268293	258.7417	126.6769	-132.0648
-0.284807692307692	-0.182926829268293	235.5289	126.9954	-108.5335
-0.2925	-0.182926829268293	221.9805	124.9166	-97.0639
-0.300192307692308	-0.182926829268293	212.6954	123.0269	-89.6685
-0.307884615384615	-0.182926829268293	204.7591	122.5428	-82.2163
-0.315384615384615	-0.182926829268293	200.3147	122.3418	-77.9729
-0.323269230769231	-0.182926829268293	191.6572	122.023	-69.6342
-0.330961538461538	-0.182926829268293	181.5916	120.7961	-60.7955
-0.338653846153846	-0.182926829268293	176.9971	121.2918	-55.7053
-0.346346153846154	-0.182926829268293	171.0445	120.9846	-50.0599
-0.354038461538462	-0.182926829268293	161.5934	120.2532	-41.3402
-0.361730769230769	-0.182926829268293	154.2164	119.1794	-35.037
-0.369423076923077	-0.182926829268293	146.6547	119.1089	-27.5458
-0.377115384615385	-0.182926829268293	141.7541	120.8194	-20.9347
-0.384807692307692	-0.182926829268293	136.5152	121.6694	-14.8458
0.384615384615385	-0.178048780487805	263.9918	249.2372	-14.7546
0.376923076923077	-0.178048780487805	267.6349	218.1511	-49.4838
0.369038461538462	-0.178048780487805	265.3831	273.8335	8.4504
0.361346153846154	-0.178048780487805	266.037	1399.331	1133.294
0.353653846153846	-0.178048780487805	266.606	10615.95	10349.344
0.345961538461538	-0.178048780487805	268.0816	44112.2	43844.1184
0.338461538461538	-0.178048780487805	270.2842	70782.81	70512.5258
0.330576923076923	-0.178048780487805	273.9549	42949.1	42675.1451
0.322884615384615	-0.178048780487805	273.0542	2199.075	1926.0208
0.315192307692308	-0.178048780487805	271.5015	946.7718	675.2703
0.3075	-0.178048780487805	266.4596	650.1147	383.6551
0.299807692307692	-0.178048780487805	265.6789	529.9316	264.2527
0.292115384615385	-0.178048780487805	267.8524	467.983	200.1306
0.284615384615385	-0.178048780487805	261.9434	430.1813	168.2379
0.276730769230769	-0.178048780487805	253.1225	406.6326	153.5101
0.269038461538462	-0.178048780487805	253.0572	380.8455	127.7883
0.261346153846154	-0.178048780487805	246.9143	363.1221	116.2078
0.253653846153846	-0.178048780487805	243.8748	346.989	103.1142
0.246153846153846	-0.178048780487805	236.0779	331.4968	95.4189
0.238269230769231	-0.178048780487805	235.4	323.2435	87.8435
0.230576923076923	-0.178048780487805	232.9591	320.8742	87.9151
0.222884615384615	-0.178048780487805	227.8372	319.1055	91.2683
0.215192307692308	-0.178048780487805	234.7682	322.0119	87.2437
0.2075	-0.178048780487805	236.7964	334.142	97.3456
0.199807692307692	-0.178048780487805	212.0348	352.2142	140.1794
0.192115384615385	-0.178048780487805	182.3622	386.8693	204.5071
0.184423076923077	-0.178048780487805	148.3588	427.3723	279.0135
0.176730769230769	-0.178048780487805	170.3954	470.6115	300.2161
0.169038461538462	-0.178048780487805	219.6876	515.7959	296.1083
0.161346153846154	-0.178048780487805	249.3353	556.0596	306.7243
0.153653846153846	-0.178048780487805	222.9737	538.2532	315.2795
0.145961538461538	-0.178048780487805	168.269	424.1691	255.9001
0.138269230769231	-0.178048780487805	154.3514	343.6998	189.3484
0.130576923076923	-0.178048780487805	196.1235	292.7043	96.5808
0.122884615384615	-0.178048780487805	270.9633	265.6188	-5.34449999999998
0.115384615384615	-0.178048780487805	307.5067	245.7694	-61.7373
0.1075	-0.178048780487805	268.5975	219.1084	-49.4891000000001
0.0998076923076923	-0.178048780487805	249.167	200.9419	-48.2251
0.0921153846153846	-0.178048780487805	259.6314	192.99	-66.6414
0.0844230769230769	-0.178048780487805	238.3642	185.8312	-52.533
0.0769230769230769	-0.178048780487805	216.3477	179.4944	-36.8533
0.0690384615384615	-0.178048780487805	211.466	172.3997	-39.0663
0.0613461538461538	-0.178048780487805	202.4722	163.7831	-38.6891
0.0538461538461538	-0.178048780487805	235.5118	157.8899	-77.6219
0.0459615384615385	-0.178048780487805	302.2996	145.9042	-156.3954
0.0382692307692308	-0.178048780487805	323.3128	131.2458	-192.067
0.0305769230769231	-0.178048780487805	198.171	126.6579	-71.5131
0.0228846153846154	-0.178048780487805	147.6115	128.0731	-19.5384
0.0151923076923077	-0.178048780487805	218.4736	129.0757	-89.3979
0.0075	-0.178048780487805	181.054	130.4206	-50.6334
0	-0.178048780487805	223.6567	128.1325	-95.5242
-0.00788461538461538	-0.178048780487805	268.201	126.965	-141.236
-0.0155769230769231	-0.178048780487805	285.0155	126.5405	-158.475
-0.0232692307692308	-0.178048780487805	369.4055	126.0217	-243.3838
-0.0309615384615385	-0.178048780487805	1095.286	129.1477	-966.1383
-0.0384615384615385	-0.178048780487805	40534.76	129.6795	-40405.0805
-0.0463461538461538	-0.178048780487805	23002.28	129.6324	-22872.6476
-0.0540384615384615	-0.178048780487805	10935.35	128.1224	-10807.2276
-0.0617307692307692	-0.178048780487805	2929.196	127.0971	-2802.0989
-0.0694230769230769	-0.178048780487805	1342.565	129.8232	-1212.7418
-0.0771153846153846	-0.178048780487805	758.1944	131.2519	-626.9425
-0.0848076923076923	-0.178048780487805	577.2175	133.0817	-444.1358
-0.0925	-0.178048780487805	513.6496	132.4446	-381.205
-0.100192307692308	-0.178048780487805	469.4799	133.2837	-336.1962
-0.107884615384615	-0.178048780487805	438.0004	132.1506	-305.8498
-0.115384615384615	-0.178048780487805	409.3435	131.8799	-277.4636
-0.123269230769231	-0.178048780487805	384.2172	132.53	-251.6872
-0.130961538461538	-0.178048780487805	360.9606	132.1051	-228.8555
-0.138653846153846	-0.178048780487805	347.0932	131.0078	-216.0854
-0.146346153846154	-0.178048780487805	340.359	134.2902	-206.0688
-0.153846153846154	-0.178048780487805	332.508	133.9492	-198.5588
-0.161730769230769	-0.178048780487805	322.1483	135.19	-186.9583
-0.169423076923077	-0.178048780487805	319.4714	135.544	-183.9274
-0.177115384615385	-0.178048780487805	320.5164	135.9355	-184.5809
-0.184807692307692	-0.178048780487805	321.6389	137.1163	-184.5226
-0.1925	-0.178048780487805	347.317	134.9195	-212.3975
-0.200192307692308	-0.178048780487805	395.6012	134.4944	-261.1068
-0.207884615384615	-0.178048780487805	436.3496	134.7671	-301.5825
-0.215576923076923	-0.178048780487805	483.6788	133.9169	-349.7619
-0.223269230769231	-0.178048780487805	545.0798	132.5467	-412.5331
-0.230961538461538	-0.178048780487805	568.4694	133.161	-435.3084
-0.238461538461538	-0.178048780487805	511.685	131.9562	-379.7288
-0.246346153846154	-0.178048780487805	433.8435	131.2475	-302.596
-0.254038461538462	-0.178048780487805	361.306	132.3341	-228.9719
-0.261730769230769	-0.178048780487805	316.7597	129.9484	-186.8113
-0.269423076923077	-0.178048780487805	284.9215	129.8535	-155.068
-0.276923076923077	-0.178048780487805	259.496	128.4948	-131.0012
-0.284807692307692	-0.178048780487805	230.2329	127.3372	-102.8957
-0.2925	-0.178048780487805	219.0741	127.7628	-91.3113
-0.300192307692308	-0.178048780487805	212.6982	127.2545	-85.4437
-0.307884615384615	-0.178048780487805	207.879	126.6403	-81.2387
-0.315384615384615	-0.178048780487805	199.8183	126.0377	-73.7806
-0.323269230769231	-0.178048780487805	194.547	125.1401	-69.4069
-0.330961538461538	-0.178048780487805	188.0877	124.8212	-63.2665
-0.338653846153846	-0.178048780487805	179.1383	125.4233	-53.715
-0.346346153846154	-0.178048780487805	169.6238	123.9827	-45.6411
-0.354038461538462	-0.178048780487805	163.0756	124.7382	-38.3374
-0.361730769230769	-0.178048780487805	158.1902	124.8802	-33.31
-0.369423076923077	-0.178048780487805	152.4164	123.747	-28.6694
-0.377115384615385	-0.178048780487805	145.5768	125.0217	-20.5551
-0.384807692307692	-0.178048780487805	138.554	127.5716	-10.9824
0.384615384615385	-0.173170731707317	228.2005	233.3966	5.1961
0.376923076923077	-0.173170731707317	223.6251	238.9064	15.2813
0.369038461538462	-0.173170731707317	225.5297	235.022	9.4923
0.361346153846154	-0.173170731707317	232.6937	204.0255	-28.6682
0.353653846153846	-0.173170731707317	234.7041	154.2848	-80.4193
0.345961538461538	-0.173170731707317	240.8304	185.7998	-55.0306
0.338461538461538	-0.173170731707317	248.3557	433.6001	185.2444
0.330576923076923	-0.173170731707317	255.5978	1957.266	1701.6682
0.322884615384615	-0.173170731707317	260.2693	13552.11	13291.8407
0.315192307692308	-0.173170731707317	262.488	30030.12	29767.632
0.3075	-0.173170731707317	264.7355	61524.04	61259.3045
0.299807692307692	-0.173170731707317	266.9168	2010.732	1743.8152
0.292115384615385	-0.173170731707317	267.5498	841.0459	573.4961
0.284615384615385	-0.173170731707317	269.6831	597.1316	327.4485
0.276730769230769	-0.173170731707317	271.1271	528.8865	257.7594
0.269038461538462	-0.173170731707317	269.3935	485.7996	216.4061
0.261346153846154	-0.173170731707317	270.9804	438.2659	167.2855
0.253653846153846	-0.173170731707317	273.9593	407.385	133.4257
0.246153846153846	-0.173170731707317	275.4356	383.5605	108.1249
0.238269230769231	-0.173170731707317	273.7241	364.536	90.8119
0.230576923076923	-0.173170731707317	272.2045	349.945	77.7405
0.222884615384615	-0.173170731707317	270.5433	333.3296	62.7863000000001
0.215192307692308	-0.173170731707317	271.874	324.2879	52.4139
0.2075	-0.173170731707317	272.2933	318.9492	46.6559
0.199807692307692	-0.173170731707317	270.0757	317.0537	46.978
0.192115384615385	-0.173170731707317	269.4614	318.6768	49.2154
0.184423076923077	-0.173170731707317	269.3497	327.7514	58.4017
0.176730769230769	-0.173170731707317	269.6186	345.3811	75.7625
0.169038461538462	-0.173170731707317	271.2592	377.7071	106.4479
0.161346153846154	-0.173170731707317	269.8952	421.9292	152.034
0.153653846153846	-0.173170731707317	271.3124	460.6475	189.3351
0.145961538461538	-0.173170731707317	270.669	497.4351	226.7661
0.138269230769231	-0.173170731707317	269.232	541.4527	272.2207
0.130576923076923	-0.173170731707317	266.0155	541.0841	275.0686
0.122884615384615	-0.173170731707317	265.6547	451.3621	185.7074
0.115384615384615	-0.173170731707317	260.2219	358.0243	97.8024
0.1075	-0.173170731707317	258.4939	305.2286	46.7347
0.0998076923076923	-0.173170731707317	254.0461	268.8334	14.7873
0.0921153846153846	-0.173170731707317	252.0521	246.9262	-5.1259
0.0844230769230769	-0.173170731707317	249.1438	226.5594	-22.5844
0.0769230769230769	-0.173170731707317	245.7283	213.205	-32.5233
0.0690384615384615	-0.173170731707317	243.9482	202.8649	-41.0833
0.0613461538461538	-0.173170731707317	251.4774	199.0421	-52.4353
0.0538461538461538	-0.173170731707317	257.6129	192.7772	-64.8357
0.0459615384615385	-0.173170731707317	249.7706	182.5975	-67.1731
0.0382692307692308	-0.173170731707317	221.9707	174.9759	-46.9948
0.0305769230769231	-0.173170731707317	192.7982	166.8854	-25.9128
0.0228846153846154	-0.173170731707317	214.0718	160.721	-53.3508
0.0151923076923077	-0.173170731707317	214.85	156.1157	-58.7343
0.0075	-0.173170731707317	214.3468	147.1973	-67.1495
0	-0.173170731707317	161.1178	141.6305	-19.4873
-0.00788461538461538	-0.173170731707317	183.2445	139.3001	-43.9444
-0.0155769230769231	-0.173170731707317	238.5368	134.9445	-103.5923
-0.0232692307692308	-0.173170731707317	285.7001	133.1381	-152.562
-0.0309615384615385	-0.173170731707317	414.2439	131.8031	-282.4408
-0.0384615384615385	-0.173170731707317	4400.002	131.9683	-4268.0337
-0.0463461538461538	-0.173170731707317	18681.11	132.3458	-18548.7642
-0.0540384615384615	-0.173170731707317	5447.896	132.1469	-5315.7491
-0.0617307692307692	-0.173170731707317	2085.065	131.6401	-1953.4249
-0.0694230769230769	-0.173170731707317	1172.835	133.8351	-1038.9999
-0.0771153846153846	-0.173170731707317	780.1542	134.7922	-645.362
-0.0848076923076923	-0.173170731707317	615.7162	134.0499	-481.6663
-0.0925	-0.173170731707317	529.3761	133.2127	-396.1634
-0.100192307692308	-0.173170731707317	479.4825	132.5754	-346.9071
-0.107884615384615	-0.173170731707317	444.3618	135.4316	-308.9302
-0.115384615384615	-0.173170731707317	415.9223	136.1529	-279.7694
-0.123269230769231	-0.173170731707317	395.2489	136.0246	-259.2243
-0.130961538461538	-0.173170731707317	379.5141	137.0635	-242.4506
-0.138653846153846	-0.173170731707317	361.322	136.0717	-225.2503
-0.146346153846154	-0.173170731707317	344.0307	136.6518	-207.3789
-0.153846153846154	-0.173170731707317	335.8656	137.6431	-198.2225
-0.161730769230769	-0.173170731707317	328.7655	136.5468	-192.2187
-0.169423076923077	-0.173170731707317	321.9264	135.4133	-186.5131
-0.177115384615385	-0.173170731707317	318.0778	134.3503	-183.7275
-0.184807692307692	-0.173170731707317	320.1181	136.3236	-183.7945
-0.1925	-0.173170731707317	331.4204	136.4656	-194.9548
-0.200192307692308	-0.173170731707317	373.8279	134.5416	-239.2863
-0.207884615384615	-0.173170731707317	421.6648	135.8065	-285.8583
-0.215576923076923	-0.173170731707317	433.2905	135.9719	-297.3186
-0.223269230769231	-0.173170731707317	478.771	137.2949	-341.4761
-0.230961538461538	-0.173170731707317	542.5696	135.7463	-406.8233
-0.238461538461538	-0.173170731707317	567.512	134.2923	-433.2197
-0.246346153846154	-0.173170731707317	523.1325	136.9139	-386.2186
-0.254038461538462	-0.173170731707317	437.4741	135.0246	-302.4495
-0.261730769230769	-0.173170731707317	367.6919	133.5365	-234.1554
-0.269423076923077	-0.173170731707317	317.3084	133.406	-183.9024
-0.276923076923077	-0.173170731707317	289.8423	132.5555	-157.2868
-0.284807692307692	-0.173170731707317	259.3849	132.8862	-126.4987
-0.2925	-0.173170731707317	270.0505	132.8624	-137.1881
-0.300192307692308	-0.173170731707317	249.9832	131.7872	-118.196
-0.307884615384615	-0.173170731707317	225.8078	129.9926	-95.8152
-0.315384615384615	-0.173170731707317	212.8658	129.5785	-83.2873
-0.323269230769231	-0.173170731707317	204.0652	127.1939	-76.8713
-0.330961538461538	-0.173170731707317	196.9126	126.3319	-70.5807
-0.338653846153846	-0.173170731707317	185.933	126.3197	-59.6133
-0.346346153846154	-0.173170731707317	180.2243	125.8239	-54.4004
-0.354038461538462	-0.173170731707317	174.7302	125.4224	-49.3078
-0.361730769230769	-0.173170731707317	164.8967	124.8562	-40.0405
-0.369423076923077	-0.173170731707317	157.7464	124.9146	-32.8318
-0.377115384615385	-0.173170731707317	151.1131	123.1207	-27.9924
-0.384807692307692	-0.173170731707317	143.672	126.3907	-17.2813
0.384615384615385	-0.168414634146341	217.909	223.0548	5.14580000000001
0.376923076923077	-0.168414634146341	207.463	233.9557	26.4927
0.369038461538462	-0.168414634146341	206.5606	232.9327	26.3721
0.361346153846154	-0.168414634146341	214.5477	192.1396	-22.4081
0.353653846153846	-0.168414634146341	226.8031	133.216	-93.5871
0.345961538461538	-0.168414634146341	230.2214	192.3705	-37.8509
0.338461538461538	-0.168414634146341	234.2886	220.5431	-13.7455
0.330576923076923	-0.168414634146341	238.7035	452.1149	213.4114
0.322884615384615	-0.168414634146341	240.7541	3797.777	3557.0229
0.315192307692308	-0.168414634146341	244.5457	25085.82	24841.2743
0.3075	-0.168414634146341	251.6983	52831.29	52579.5917
0.299807692307692	-0.168414634146341	253.0555	46857.04	46603.9845
0.292115384615385	-0.168414634146341	254.5803	1450.429	1195.8487
0.284615384615385	-0.168414634146341	257.7501	754.2618	496.5117
0.276730769230769	-0.168414634146341	263.4009	582.3992	318.9983
0.269038461538462	-0.168414634146341	261.8274	505.9934	244.166
0.261346153846154	-0.168414634146341	264.2167	446.2669	182.0502
0.253653846153846	-0.168414634146341	265.8215	415.4452	149.6237
0.246153846153846	-0.168414634146341	266.4503	392.9838	126.5335
0.238269230769231	-0.168414634146341	267.8407	372.6215	104.7808
0.230576923076923	-0.168414634146341	268.4466	356.4336	87.987
0.222884615384615	-0.168414634146341	267.951	342.5025	74.5515
0.215192307692308	-0.168414634146341	268.3161	329.2664	60.9503
0.2075	-0.168414634146341	270.067	319.8475	49.7805
0.199807692307692	-0.168414634146341	272.749	315.4558	42.7068
0.192115384615385	-0.168414634146341	270.6508	314.0909	43.4401
0.184423076923077	-0.168414634146341	270.2528	320.2828	50.03
0.176730769230769	-0.168414634146341	269.7818	332.9548	63.173
0.169038461538462	-0.168414634146341	270.6264	361.6167	90.9903
0.161346153846154	-0.168414634146341	271.4455	406.6462	135.2007
0.153653846153846	-0.168414634146341	274.2746	441.1478	166.8732
0.145961538461538	-0.168414634146341	273.6131	462.9219	189.3088
0.138269230769231	-0.168414634146341	272.5689	524.1174	251.5485
0.130576923076923	-0.168414634146341	270.9001	543.9878	273.0877
0.122884615384615	-0.168414634146341	271.4056	511.3638	239.9582
0.115384615384615	-0.168414634146341	270.402	409.1709	138.7689
0.1075	-0.168414634146341	269.4697	321.9381	52.4684
0.0998076923076923	-0.168414634146341	267.5286	285.0589	17.5303
0.0921153846153846	-0.168414634146341	269.0696	258.2574	-10.8122
0.0844230769230769	-0.168414634146341	270.8522	243.8812	-26.971
0.0769230769230769	-0.168414634146341	272.4212	222.9228	-49.4984
0.0690384615384615	-0.168414634146341	272.4029	209.5404	-62.8625
0.0613461538461538	-0.168414634146341	268.3095	199.4581	-68.8514
0.0538461538461538	-0.168414634146341	270.2143	192.7958	-77.4185
0.0459615384615385	-0.168414634146341	271.6359	190.4011	-81.2348
0.0382692307692308	-0.168414634146341	271.4037	186.9659	-84.4378
0.0305769230769231	-0.168414634146341	270.45	178.2865	-92.1635
0.0228846153846154	-0.168414634146341	270.3641	169.3744	-100.9897
0.0151923076923077	-0.168414634146341	271.5083	160.1377	-111.3706
0.0075	-0.168414634146341	259.8802	157.2086	-102.6716
0	-0.168414634146341	239.5184	150.2437	-89.2747
-0.00788461538461538	-0.168414634146341	149.4501	144.605	-4.8451
-0.0155769230769231	-0.168414634146341	212.8513	139.0064	-73.8449
-0.0232692307692308	-0.168414634146341	271.0388	134.3566	-136.6822
-0.0309615384615385	-0.168414634146341	317.4664	132.9747	-184.4917
-0.0384615384615385	-0.168414634146341	599.777	134.0499	-465.7271
-0.0463461538461538	-0.168414634146341	29647.43	134.1204	-29513.3096
-0.0540384615384615	-0.168414634146341	17006.03	134.3457	-16871.6843
-0.0617307692307692	-0.168414634146341	5757.883	133.7794	-5624.1036
-0.0694230769230769	-0.168414634146341	2115.931	134.0991	-1981.8319
-0.0771153846153846	-0.168414634146341	1208.401	135.728	-1072.673
-0.0848076923076923	-0.168414634146341	820.0508	135.4577	-684.5931
-0.0925	-0.168414634146341	654.8989	136.8272	-518.0717
-0.100192307692308	-0.168414634146341	565.823	135.8354	-429.9876
-0.107884615384615	-0.168414634146341	510.5898	135.093	-375.4968
-0.115384615384615	-0.168414634146341	457.021	133.335	-323.686
-0.123269230769231	-0.168414634146341	418.5544	134.9065	-283.6479
-0.130961538461538	-0.168414634146341	391.6157	136.1952	-255.4205
-0.138653846153846	-0.168414634146341	377.992	138.0036	-239.9884
-0.146346153846154	-0.168414634146341	356.6339	135.8065	-220.8274
-0.153846153846154	-0.168414634146341	339.8336	136.2316	-203.602
-0.161730769230769	-0.168414634146341	331.1073	133.4937	-197.6136
-0.169423076923077	-0.168414634146341	328.1785	134.0609	-194.1176
-0.177115384615385	-0.168414634146341	322.9263	139.046	-183.8803
-0.184807692307692	-0.168414634146341	316.8178	139.3671	-177.4507
-0.1925	-0.168414634146341	316.0212	138.4695	-177.5517
-0.200192307692308	-0.168414634146341	329.8376	137.9631	-191.8745
-0.207884615384615	-0.168414634146341	387.315	139.0025	-248.3125
-0.215576923076923	-0.168414634146341	409.2295	137.5273	-271.7022
-0.223269230769231	-0.168414634146341	424.2417	137.2197	-287.022
-0.230961538461538	-0.168414634146341	475.1973	137.7161	-337.4812
-0.238461538461538	-0.168414634146341	535.9101	138.9453	-396.9648
-0.246346153846154	-0.168414634146341	554.5118	138.449	-416.0628
-0.254038461538462	-0.168414634146341	498.4731	140.613	-357.8601
-0.261730769230769	-0.168414634146341	420.32	138.449	-281.871
-0.269423076923077	-0.168414634146341	350.7938	137.4456	-213.3482
-0.276923076923077	-0.168414634146341	312.289	137.6689	-174.6201
-0.284807692307692	-0.168414634146341	278.403	136.7711	-141.6319
-0.2925	-0.168414634146341	255.251	134.7726	-120.4784
-0.300192307692308	-0.168414634146341	196.8823	134.4889	-62.3934
-0.307884615384615	-0.168414634146341	191.1728	134.4759	-56.6969
-0.315384615384615	-0.168414634146341	197.9301	133.0109	-64.9192
-0.323269230769231	-0.168414634146341	200.0797	131.9106	-68.1691
-0.330961538461538	-0.168414634146341	198.3743	130.9182	-67.4561
-0.338653846153846	-0.168414634146341	190.9503	130.6696	-60.2807
-0.346346153846154	-0.168414634146341	186.8804	132.0161	-54.8643
-0.354038461538462	-0.168414634146341	186.3549	130.9878	-55.3671
-0.361730769230769	-0.168414634146341	175.7433	131.6488	-44.0945
-0.369423076923077	-0.168414634146341	165.2102	131.5311	-33.6791
-0.377115384615385	-0.168414634146341	158.8857	132.3575	-26.5282
-0.384807692307692	-0.168414634146341	151.6932	135.2871	-16.4061
0.384615384615385	-0.163414634146341	246.3863	249.7383	3.352
0.376923076923077	-0.163414634146341	230.333	246.4476	16.1146
0.369038461538462	-0.163414634146341	218.6554	207.3055	-11.3499
0.361346153846154	-0.163414634146341	221.8186	136.9263	-84.8923
0.353653846153846	-0.163414634146341	225.7382	291.9649	66.2267
0.345961538461538	-0.163414634146341	229.0215	309.0705	80.049
0.338461538461538	-0.163414634146341	231.597	586.6219	355.0249
0.330576923076923	-0.163414634146341	232.1468	1689.184	1457.0372
0.322884615384615	-0.163414634146341	233.1777	6592.616	6359.4383
0.315192307692308	-0.163414634146341	231.3707	21756.16	21524.7893
0.3075	-0.163414634146341	231.9461	1960.573	1728.6269
0.299807692307692	-0.163414634146341	232.1843	836.5119	604.3276
0.292115384615385	-0.163414634146341	233.7573	600.1654	366.4081
0.284615384615385	-0.163414634146341	235.8765	509.9561	274.0796
0.276730769230769	-0.163414634146341	239.4486	450.5632	211.1146
0.269038461538462	-0.163414634146341	242.4255	420.6559	178.2304
0.261346153846154	-0.163414634146341	243.6876	392.2796	148.592
0.253653846153846	-0.163414634146341	245.0688	372.0973	127.0285
0.246153846153846	-0.163414634146341	245.6876	356.9342	111.2466
0.238269230769231	-0.163414634146341	247.3783	341.4114	94.0331
0.230576923076923	-0.163414634146341	249.0203	329.108	80.0877
0.222884615384615	-0.163414634146341	250.495	321.4595	70.9645
0.215192307692308	-0.163414634146341	250.114	314.4433	64.3293
0.2075	-0.163414634146341	252.2558	312.966	60.7102
0.199807692307692	-0.163414634146341	253.2789	315.597	62.3181
0.192115384615385	-0.163414634146341	256.467	323.3012	66.8342
0.184423076923077	-0.163414634146341	258.1563	346.6286	88.4723
0.176730769230769	-0.163414634146341	258.5381	385.9975	127.4594
0.169038461538462	-0.163414634146341	259.6093	416.9908	157.3815
0.161346153846154	-0.163414634146341	259.1106	444.047	184.9364
0.153653846153846	-0.163414634146341	260.1818	503.2376	243.0558
0.145961538461538	-0.163414634146341	261.897	543.8275	281.9305
0.138269230769231	-0.163414634146341	262.8748	532.8306	269.9558
0.130576923076923	-0.163414634146341	262.2116	431.7224	169.5108
0.122884615384615	-0.163414634146341	263.6893	330.6048	66.9155
0.115384615384615	-0.163414634146341	266.7633	289.017	22.2537
0.1075	-0.163414634146341	266.459	265.0976	-1.3614
0.0998076923076923	-0.163414634146341	268.3904	245.296	-23.0944
0.0921153846153846	-0.163414634146341	268.8719	230.3605	-38.5114
0.0844230769230769	-0.163414634146341	266.7078	215.4514	-51.2564
0.0769230769230769	-0.163414634146341	266.6621	199.6397	-67.0224
0.0690384615384615	-0.163414634146341	266.5494	190.881	-75.6684
0.0613461538461538	-0.163414634146341	265.0771	178.988	-86.0891
0.0538461538461538	-0.163414634146341	265.8456	162.5792	-103.2664
0.0459615384615385	-0.163414634146341	268.4281	143.1209	-125.3072
0.0382692307692308	-0.163414634146341	270.392	138.2149	-132.1771
0.0305769230769231	-0.163414634146341	269.2797	139.276	-130.0037
0.0228846153846154	-0.163414634146341	268.5957	138.5346	-130.0611
0.0151923076923077	-0.163414634146341	272.7883	135.9872	-136.8011
0.0075	-0.163414634146341	274.2731	136.8129	-137.4602
0	-0.163414634146341	271.2189	133.7829	-137.436
-0.00788461538461538	-0.163414634146341	263.9556	133.028	-130.9276
-0.0155769230769231	-0.163414634146341	207.8315	135.9531	-71.8784
-0.0232692307692308	-0.163414634146341	162.7436	133.7829	-28.9607
-0.0309615384615385	-0.163414634146341	250.4465	134.8101	-115.6364
-0.0384615384615385	-0.163414634146341	289.9697	136.1076	-153.8621
-0.0463461538461538	-0.163414634146341	885.9829	134.3384	-751.6445
-0.0540384615384615	-0.163414634146341	30788.58	135.5417	-30653.0383
-0.0617307692307692	-0.163414634146341	14152.05	136.2256	-14015.8244
-0.0694230769230769	-0.163414634146341	5941.78	133.8557	-5807.9243
-0.0771153846153846	-0.163414634146341	2094.768	135.7199	-1959.0481
-0.0848076923076923	-0.163414634146341	948.9653	133.3131	-815.6522
-0.0925	-0.163414634146341	604.7492	129.5984	-475.1508
-0.100192307692308	-0.163414634146341	538.9929	133.5389	-405.454
-0.107884615384615	-0.163414634146341	496.8352	137.7998	-359.0354
-0.115384615384615	-0.163414634146341	461.87	139.6405	-322.2295
-0.123269230769231	-0.163414634146341	431.478	142.3782	-289.0998
-0.130961538461538	-0.163414634146341	407.742	142.9348	-264.8072
-0.138653846153846	-0.163414634146341	382.8507	140.0787	-242.772
-0.146346153846154	-0.163414634146341	365.5328	140.0922	-225.4406
-0.153846153846154	-0.163414634146341	344.1158	143.1371	-200.9787
-0.161730769230769	-0.163414634146341	332.7713	145.6532	-187.1181
-0.169423076923077	-0.163414634146341	327.7518	143.269	-184.4828
-0.177115384615385	-0.163414634146341	324.0486	140.5072	-183.5414
-0.184807692307692	-0.163414634146341	317.0661	138.4297	-178.6364
-0.1925	-0.163414634146341	313.3895	138.4802	-174.9093
-0.200192307692308	-0.163414634146341	320.0333	139.0704	-180.9629
-0.207884615384615	-0.163414634146341	370.8416	143.4147	-227.4269
-0.215576923076923	-0.163414634146341	393.3177	143.4052	-249.9125
-0.223269230769231	-0.163414634146341	404.6889	139.674	-265.0149
-0.230961538461538	-0.163414634146341	451.2199	139.3906	-311.8293
-0.238461538461538	-0.163414634146341	510.7942	140.2643	-370.5299
-0.246346153846154	-0.163414634146341	551.5495	143.3242	-408.2253
-0.254038461538462	-0.163414634146341	521.0045	141.1045	-379.9
-0.261730769230769	-0.163414634146341	448.0029	138.6722	-309.3307
-0.269423076923077	-0.163414634146341	383.709	136.5939	-247.1151
-0.276923076923077	-0.163414634146341	329.0393	138.6012	-190.4381
-0.284807692307692	-0.163414634146341	296.7356	137.8927	-158.8429
-0.2925	-0.163414634146341	268.4764	140.1565	-128.3199
-0.300192307692308	-0.163414634146341	242.9817	138.706	-104.2757
-0.307884615384615	-0.163414634146341	214.6635	135.4474	-79.2161
-0.315384615384615	-0.163414634146341	208.4704	136.6046	-71.8658
-0.323269230769231	-0.163414634146341	207.5957	137.1239	-70.4718
-0.330961538461538	-0.163414634146341	204.7078	135.1509	-69.5569
-0.338653846153846	-0.163414634146341	197.9183	134.2882	-63.6301
-0.346346153846154	-0.163414634146341	190.1627	133.7214	-56.4413
-0.354038461538462	-0.163414634146341	181.2553	134.4638	-46.7915
-0.361730769230769	-0.163414634146341	171.3027	134.0862	-37.2165
-0.369423076923077	-0.163414634146341	163.4457	133.4251	-30.0206
-0.377115384615385	-0.163414634146341	156.0188	132.2666	-23.7522
-0.384807692307692	-0.163414634146341	148.7139	134.8865	-13.8274
0.384615384615385	-0.158536585365854	209.3864	223.9827	14.5963
0.376923076923077	-0.158536585365854	198.5748	236.5555	37.9807
0.369038461538462	-0.158536585365854	197.9424	246.2914	48.349
0.361346153846154	-0.158536585365854	204.8709	232.0653	27.1944
0.353653846153846	-0.158536585365854	204.7565	194.921	-9.8355
0.345961538461538	-0.158536585365854	211.1408	179.7703	-31.3705
0.338461538461538	-0.158536585365854	219.2913	291.3509	72.0596
0.330576923076923	-0.158536585365854	223.649	1593.077	1369.428
0.322884615384615	-0.158536585365854	222.6124	11329.86	11107.2476
0.315192307692308	-0.158536585365854	224.3181	41505.25	41280.9319
0.3075	-0.158536585365854	227.6978	92588.69	92360.9922
0.299807692307692	-0.158536585365854	229.9841	101379.4	101149.4159
0.292115384615385	-0.158536585365854	229.8425	1117.762	887.9195
0.284615384615385	-0.158536585365854	229.7978	687.1933	457.3955
0.276730769230769	-0.158536585365854	227.7968	531.5818	303.785
0.269038461538462	-0.158536585365854	228.2542	470.243	241.9888
0.261346153846154	-0.158536585365854	229.8282	428.0511	198.2229
0.253653846153846	-0.158536585365854	228.9724	405.6248	176.6524
0.246153846153846	-0.158536585365854	229.6644	387.5834	157.919
0.238269230769231	-0.158536585365854	229.2612	368.3701	139.1089
0.230576923076923	-0.158536585365854	231.1207	352.7582	121.6375
0.222884615384615	-0.158536585365854	232.788	337.2188	104.4308
0.215192307692308	-0.158536585365854	231.8849	320.7632	88.8783
0.2075	-0.158536585365854	233.1936	313.7929	80.5993
0.199807692307692	-0.158536585365854	236.3116	311.81	75.4984
0.192115384615385	-0.158536585365854	236.9544	310.9568	74.0024
0.184423076923077	-0.158536585365854	235.4317	316.8281	81.3964
0.176730769230769	-0.158536585365854	235.9554	335.2599	99.3045
0.169038461538462	-0.158536585365854	238.7385	370.3873	131.6488
0.161346153846154	-0.158536585365854	240.5953	413.9085	173.3132
0.153653846153846	-0.158536585365854	242.5228	446.4832	203.9604
0.145961538461538	-0.158536585365854	244.5694	497.0796	252.5102
0.138269230769231	-0.158536585365854	244.8072	534.4411	289.6339
0.130576923076923	-0.158536585365854	245.4257	489.0853	243.6596
0.122884615384615	-0.158536585365854	246.3535	382.1299	135.7764
0.115384615384615	-0.158536585365854	248.0899	318.0836	69.9937
0.1075	-0.158536585365854	246.9957	271.3544	24.3587
0.0998076923076923	-0.158536585365854	245.9255	246.8553	0.9298
0.0921153846153846	-0.158536585365854	248.8034	226.0653	-22.7381
0.0844230769230769	-0.158536585365854	252.3479	211.3877	-40.9602
0.0769230769230769	-0.158536585365854	254.4888	201.8032	-52.6856
0.0690384615384615	-0.158536585365854	258.3902	197.1213	-61.2689
0.0613461538461538	-0.158536585365854	259.4369	192.3471	-67.0898
0.0538461538461538	-0.158536585365854	258.7473	187.119	-71.6283
0.0459615384615385	-0.158536585365854	259.2721	177.9344	-81.3377
0.0382692307692308	-0.158536585365854	257.9396	176.1161	-81.8235
0.0305769230769231	-0.158536585365854	261.1752	170.9453	-90.2299
0.0228846153846154	-0.158536585365854	264.2458	164.9956	-99.2502
0.0151923076923077	-0.158536585365854	265.4358	158.2123	-107.2235
0.0075	-0.158536585365854	263.9879	150.2278	-113.7601
0	-0.158536585365854	267.8517	146.3611	-121.4906
-0.00788461538461538	-0.158536585365854	271.6704	140.3175	-131.3529
-0.0155769230769231	-0.158536585365854	260.7257	138.4776	-122.2481
-0.0232692307692308	-0.158536585365854	180.8297	139.8454	-40.9843
-0.0309615384615385	-0.158536585365854	191.1881	137.9821	-53.206
-0.0384615384615385	-0.158536585365854	286.2143	137.8302	-148.3841
-0.0463461538461538	-0.158536585365854	374.6655	138.7503	-235.9152
-0.0540384615384615	-0.158536585365854	3071.977	137.7227	-2934.2543
-0.0617307692307692	-0.158536585365854	24492.49	138.4776	-24354.0124
-0.0694230769230769	-0.158536585365854	13110.14	137.4761	-12972.6639
-0.0771153846153846	-0.158536585365854	4297.268	139.9432	-4157.3248
-0.0848076923076923	-0.158536585365854	1339.919	140.0517	-1199.8673
-0.0925	-0.158536585365854	830.8127	139.192	-691.6207
-0.100192307692308	-0.158536585365854	661.1298	141.2217	-519.9081
-0.107884615384615	-0.158536585365854	530.5528	138.8987	-391.6541
-0.115384615384615	-0.158536585365854	481.3031	138.8044	-342.4987
-0.123269230769231	-0.158536585365854	450.1213	140.8713	-309.25
-0.130961538461538	-0.158536585365854	423.9082	141.8156	-282.0926
-0.138653846153846	-0.158536585365854	398.434	140.3993	-258.0347
-0.146346153846154	-0.158536585365854	378.3984	138.9255	-239.4729
-0.153846153846154	-0.158536585365854	358.877	139.7518	-219.1252
-0.161730769230769	-0.158536585365854	337.4011	140.4833	-196.9178
-0.169423076923077	-0.158536585365854	315.6076	140.2709	-175.3367
-0.177115384615385	-0.158536585365854	312.9791	143.0094	-169.9697
-0.184807692307692	-0.158536585365854	308.7158	142.6217	-166.0941
-0.1925	-0.158536585365854	305.8114	141.2187	-164.5927
-0.200192307692308	-0.158536585365854	307.9096	141.0539	-166.8557
-0.207884615384615	-0.158536585365854	325.7609	139.8497	-185.9112
-0.215576923076923	-0.158536585365854	355.6729	137.6908	-217.9821
-0.223269230769231	-0.158536585365854	377.0634	135.5525	-241.5109
-0.230961538461538	-0.158536585365854	399.8323	135.4577	-264.3746
-0.238461538461538	-0.158536585365854	453.5405	143.3814	-310.1591
-0.246346153846154	-0.158536585365854	521.3365	142.6354	-378.7011
-0.254038461538462	-0.158536585365854	544.2502	143.6649	-400.5853
-0.261730769230769	-0.158536585365854	498.5269	145.2372	-353.2897
-0.269423076923077	-0.158536585365854	424.0405	147.0888	-276.9517
-0.276923076923077	-0.158536585365854	360.9159	144.6091	-216.3068
-0.284807692307692	-0.158536585365854	315.0211	142.4838	-172.5373
-0.2925	-0.158536585365854	284.2664	142.6492	-141.6172
-0.300192307692308	-0.158536585365854	259.0285	140.4063	-118.6222
-0.307884615384615	-0.158536585365854	223.0822	139.2118	-83.8704
-0.315384615384615	-0.158536585365854	212.1776	138.5273	-73.6503
-0.323269230769231	-0.158536585365854	211.1808	136.814	-74.3668
-0.330961538461538	-0.158536585365854	208.8108	136.9083	-71.9025
-0.338653846153846	-0.158536585365854	205.4268	136.4835	-68.9433
-0.346346153846154	-0.158536585365854	198.0632	136.6488	-61.4144
-0.354038461538462	-0.158536585365854	189.0275	136.2949	-52.7326
-0.361730769230769	-0.158536585365854	182.4725	135.9512	-46.5213
-0.369423076923077	-0.158536585365854	172.1115	136.919	-35.1925
-0.377115384615385	-0.158536585365854	162.3423	136.2108	-26.1315
-0.384807692307692	-0.158536585365854	155.2119	136.5783	-18.6336
0.384615384615385	-0.153658536585366	222.6037	233.1822	10.5785
0.376923076923077	-0.153658536585366	210.2924	245.1179	34.8255
0.369038461538462	-0.153658536585366	196.3526	258.0716	61.719
0.361346153846154	-0.153658536585366	190.4503	251.2173	60.767
0.353653846153846	-0.153658536585366	189.2755	210.5074	21.2319
0.345961538461538	-0.153658536585366	189.2099	205.1671	15.9572
0.338461538461538	-0.153658536585366	191.4992	717.5292	526.03
0.330576923076923	-0.153658536585366	196.7781	4161.319	3964.5409
0.322884615384615	-0.153658536585366	198.7106	22303.62	22104.9094
0.315192307692308	-0.153658536585366	203.273	55930.91	55727.637
0.3075	-0.153658536585366	209.596	97929.58	97719.984
0.299807692307692	-0.153658536585366	210.3873	926.666	716.2787
0.292115384615385	-0.153658536585366	205.7879	591.4021	385.6142
0.284615384615385	-0.153658536585366	206.6758	509.8667	303.1909
0.276730769230769	-0.153658536585366	210.9177	459.6161	248.6984
0.269038461538462	-0.153658536585366	214.3105	431.0264	216.7159
0.261346153846154	-0.153658536585366	215.9702	404.9922	189.022
0.253653846153846	-0.153658536585366	217.2259	384.6116	167.3857
0.246153846153846	-0.153658536585366	220.0764	368.3344	148.258
0.238269230769231	-0.153658536585366	222.0716	355.25	133.1784
0.230576923076923	-0.153658536585366	222.7815	340.9516	118.1701
0.222884615384615	-0.153658536585366	222.8032	327.148	104.3448
0.215192307692308	-0.153658536585366	223.9221	317.1732	93.2511
0.2075	-0.153658536585366	224.8984	313.8784	88.98
0.199807692307692	-0.153658536585366	224.3031	312.0549	87.7518
0.192115384615385	-0.153658536585366	224.5671	314.1334	89.5663
0.184423076923077	-0.153658536585366	225.7597	328.502	102.7423
0.176730769230769	-0.153658536585366	225.5214	350.0059	124.4845
0.169038461538462	-0.153658536585366	224.6208	376.6252	152.0044
0.161346153846154	-0.153658536585366	226.0251	404.0472	178.0221
0.153653846153846	-0.153658536585366	227.0284	446.644	219.6156
0.145961538461538	-0.153658536585366	228.101	499.2563	271.1553
0.138269230769231	-0.153658536585366	226.8873	549.1167	322.2294
0.130576923076923	-0.153658536585366	227.9123	536.6015	308.6892
0.122884615384615	-0.153658536585366	227.3905	426.6906	199.3001
0.115384615384615	-0.153658536585366	230.9611	350.0571	119.096
0.1075	-0.153658536585366	232.1744	292.2037	60.0293
0.0998076923076923	-0.153658536585366	228.9864	259.3881	30.4017
0.0921153846153846	-0.153658536585366	229.5348	226.1601	-3.37469999999999
0.0844230769230769	-0.153658536585366	231.9854	194.8499	-37.1355
0.0769230769230769	-0.153658536585366	233.1746	161.8714	-71.3032
0.0690384615384615	-0.153658536585366	232.1054	149.3052	-82.8002
0.0613461538461538	-0.153658536585366	233.152	150.9334	-82.2186
0.0538461538461538	-0.153658536585366	235.3396	145.0216	-90.318
0.0459615384615385	-0.153658536585366	234.626	142.6292	-91.9968
0.0382692307692308	-0.153658536585366	234.3156	149.0458	-85.2698
0.0305769230769231	-0.153658536585366	236.2662	149.3528	-86.9134
0.0228846153846154	-0.153658536585366	239.6208	144.493	-95.1278
0.0151923076923077	-0.153658536585366	238.3124	142.8886	-95.4238
0.0075	-0.153658536585366	242.8323	143.2427	-99.5896
0	-0.153658536585366	248.9701	142.2893	-106.6808
-0.00788461538461538	-0.153658536585366	260.823	138.1839	-122.6391
-0.0155769230769231	-0.153658536585366	267.5159	135.8482	-131.6677
-0.0232692307692308	-0.153658536585366	263.0912	137.9615	-125.1297
-0.0309615384615385	-0.153658536585366	201.7965	141.6995	-60.097
-0.0384615384615385	-0.153658536585366	194.7913	142.987	-51.8043
-0.0463461538461538	-0.153658536585366	320.5225	147.8711	-172.6514
-0.0540384615384615	-0.153658536585366	404.725	150.4286	-254.2964
-0.0617307692307692	-0.153658536585366	3076.598	136.6872	-2939.9108
-0.0694230769230769	-0.153658536585366	30698.61	138.0698	-30560.5402
-0.0771153846153846	-0.153658536585366	16384.89	137.3984	-16247.4916
-0.0848076923076923	-0.153658536585366	4803.655	137.7288	-4665.9262
-0.0925	-0.153658536585366	1400.516	137.5769	-1262.9391
-0.100192307692308	-0.153658536585366	831.8435	138.1435	-693.7
-0.107884615384615	-0.153658536585366	650.5599	141.7208	-508.8391
-0.115384615384615	-0.153658536585366	551.7684	142.797	-408.9714
-0.123269230769231	-0.153658536585366	498.6082	144.8745	-353.7337
-0.130961538461538	-0.153658536585366	455.1021	145.1719	-309.9302
-0.138653846153846	-0.153658536585366	426.9364	145.5636	-281.3728
-0.146346153846154	-0.153658536585366	398.166	145.6812	-252.4848
-0.153846153846154	-0.153658536585366	377.3994	146.5218	-230.8776
-0.161730769230769	-0.153658536585366	364.0343	147.3626	-216.6717
-0.169423076923077	-0.153658536585366	350.1095	147.3768	-202.7327
-0.177115384615385	-0.153658536585366	330.7158	146.0307	-184.6851
-0.184807692307692	-0.153658536585366	317.0619	145.5487	-171.5132
-0.1925	-0.153658536585366	313.1954	147.6274	-165.568
-0.200192307692308	-0.153658536585366	312.5998	147.9485	-164.6513
-0.207884615384615	-0.153658536585366	323.7747	146.7675	-177.0072
-0.215576923076923	-0.153658536585366	338.2256	145.5156	-192.71
-0.223269230769231	-0.153658536585366	355.8491	146.8527	-208.9964
-0.230961538461538	-0.153658536585366	374.7282	146.8527	-227.8755
-0.238461538461538	-0.153658536585366	400.5146	148.8513	-251.6633
-0.246346153846154	-0.153658536585366	456.5043	147.2682	-309.2361
-0.254038461538462	-0.153658536585366	522.3728	146.4412	-375.9316
-0.261730769230769	-0.153658536585366	553.3102	148.2135	-405.0967
-0.269423076923077	-0.153658536585366	513.2815	147.4904	-365.7911
-0.276923076923077	-0.153658536585366	444.427	146.9374	-297.4896
-0.284807692307692	-0.153658536585366	376.1151	146.1019	-230.0132
-0.2925	-0.153658536585366	327.5564	144.7313	-182.8251
-0.300192307692308	-0.153658536585366	290.6389	145.9505	-144.6884
-0.307884615384615	-0.153658536585366	265.9652	147.5668	-118.3984
-0.315384615384615	-0.153658536585366	249.0397	144.7785	-104.2612
-0.323269230769231	-0.153658536585366	231.2915	143.0675	-88.224
-0.330961538461538	-0.153658536585366	216.0701	142.8644	-73.2057
-0.338653846153846	-0.153658536585366	209.7269	141.0309	-68.696
-0.346346153846154	-0.153658536585366	200.6578	139.4479	-61.2099
-0.354038461538462	-0.153658536585366	208.1888	139.2924	-68.8964
-0.361730769230769	-0.153658536585366	195.9899	140.5917	-55.3982
-0.369423076923077	-0.153658536585366	180.2955	141.8676	-38.4279
-0.377115384615385	-0.153658536585366	170.0676	141.9011	-28.1665
-0.384807692307692	-0.153658536585366	161.2395	143.5077	-17.7318
0.384615384615385	-0.148780487804878	184.9604	189.2245	4.26410000000001
0.376923076923077	-0.148780487804878	177.3047	197.4561	20.1514
0.369038461538462	-0.148780487804878	176.9621	206.954	29.9919
0.361346153846154	-0.148780487804878	182.0456	218.5181	36.4725
0.353653846153846	-0.148780487804878	187.5599	255.8667	68.3068
0.345961538461538	-0.148780487804878	189.3184	270.7233	81.4049
0.338461538461538	-0.148780487804878	188.0628	298.5443	110.4815
0.330576923076923	-0.148780487804878	181.5182	463.9542	282.436
0.322884615384615	-0.148780487804878	187.2994	2197.246	2009.9466
0.315192307692308	-0.148780487804878	194.4981	12867.8	12673.3019
0.3075	-0.148780487804878	202.9575	55152.51	54949.5525
0.299807692307692	-0.148780487804878	204.6596	96709.21	96504.5504
0.292115384615385	-0.148780487804878	205.9315	92712.95	92507.0185
0.284615384615385	-0.148780487804878	205.197	1632.882	1427.685
0.276730769230769	-0.148780487804878	208.0305	759.1862	551.1557
0.269038461538462	-0.148780487804878	203.2333	582.5789	379.3456
0.261346153846154	-0.148780487804878	201.2845	515.6758	314.3913
0.253653846153846	-0.148780487804878	204.3637	465.3497	260.986
0.246153846153846	-0.148780487804878	205.1634	421.2744	216.111
0.238269230769231	-0.148780487804878	203.3758	398.1293	194.7535
0.230576923076923	-0.148780487804878	204.0798	377.2215	173.1417
0.222884615384615	-0.148780487804878	206.1884	360.8608	154.6724
0.215192307692308	-0.148780487804878	205.4447	349.1374	143.6927
0.2075	-0.148780487804878	206.4579	333.8343	127.3764
0.199807692307692	-0.148780487804878	209.1107	319.386	110.2753
0.192115384615385	-0.148780487804878	211.9127	309.4471	97.5344
0.184423076923077	-0.148780487804878	213.1635	307.9924	94.8289
0.176730769230769	-0.148780487804878	213.3947	311.1007	97.706
0.169038461538462	-0.148780487804878	223.465	321.1772	97.7122000000001
0.161346153846154	-0.148780487804878	224.3107	334.5195	110.2088
0.153653846153846	-0.148780487804878	223.282	362.9533	139.6713
0.145961538461538	-0.148780487804878	221.7346	390.9846	169.25
0.138269230769231	-0.148780487804878	220.5428	427.3112	206.7684
0.130576923076923	-0.148780487804878	218.5449	481.6589	263.114
0.122884615384615	-0.148780487804878	219.4966	544.6604	325.1638
0.115384615384615	-0.148780487804878	220.205	548.1868	327.9818
0.1075	-0.148780487804878	217.7756	454.9186	237.143
0.0998076923076923	-0.148780487804878	217.6777	372.7638	155.0861
0.0921153846153846	-0.148780487804878	222.3661	313.4392	91.0731000000001
0.0844230769230769	-0.148780487804878	226.0031	280.3299	54.3268
0.0769230769230769	-0.148780487804878	227.8582	254.3374	26.4792
0.0690384615384615	-0.148780487804878	225.8569	238.146	12.2891
0.0613461538461538	-0.148780487804878	226.9279	221.4337	-5.49420000000001
0.0538461538461538	-0.148780487804878	226.9519	211.2096	-15.7423
0.0459615384615385	-0.148780487804878	227.8563	202.302	-25.5543
0.0382692307692308	-0.148780487804878	230.4274	197.9719	-32.4555
0.0305769230769231	-0.148780487804878	230.5214	193.0068	-37.5146
0.0228846153846154	-0.148780487804878	229.3563	185.6378	-43.7185
0.0151923076923077	-0.148780487804878	230.5941	177.1892	-53.4049
0.0075	-0.148780487804878	232.7141	165.0587	-67.6554
0	-0.148780487804878	234.6196	156.7011	-77.9185
-0.00788461538461538	-0.148780487804878	241.9275	152.2431	-89.6844
-0.0155769230769231	-0.148780487804878	252.8992	145.8656	-107.0336
-0.0232692307692308	-0.148780487804878	263.8246	141.7132	-122.1114
-0.0309615384615385	-0.148780487804878	241.725	142.1378	-99.5872
-0.0384615384615385	-0.148780487804878	152.3687	138.9998	-13.3689
-0.0463461538461538	-0.148780487804878	224.5091	137.6684	-86.8407
-0.0540384615384615	-0.148780487804878	294.8886	138.0593	-156.8293
-0.0617307692307692	-0.148780487804878	963.3602	137.5165	-825.8437
-0.0694230769230769	-0.148780487804878	40784.01	137.105	-40646.905
-0.0771153846153846	-0.148780487804878	18432.37	136.0431	-18296.3269
-0.0848076923076923	-0.148780487804878	5639.25	139.1955	-5500.0545
-0.0925	-0.148780487804878	2190.002	141.2018	-2048.8002
-0.100192307692308	-0.148780487804878	1067.461	141.8526	-925.6084
-0.107884615384615	-0.148780487804878	710.5912	140.7196	-569.8716
-0.115384615384615	-0.148780487804878	589.3653	143.0333	-446.332
-0.123269230769231	-0.148780487804878	513.0889	145.5356	-367.5533
-0.130961538461538	-0.148780487804878	464.8381	146.7299	-318.1082
-0.138653846153846	-0.148780487804878	427.6579	148.2078	-279.4501
-0.146346153846154	-0.148780487804878	398.0798	144.8454	-253.2344
-0.153846153846154	-0.148780487804878	377.1253	146.1679	-230.9574
-0.161730769230769	-0.148780487804878	355.277	144.5858	-210.6912
-0.169423076923077	-0.148780487804878	334.0898	143.6454	-190.4444
-0.177115384615385	-0.148780487804878	320.7067	144.779	-175.9277
-0.184807692307692	-0.148780487804878	315.3852	145.0288	-170.3564
-0.1925	-0.148780487804878	306.9995	145.0194	-161.9801
-0.200192307692308	-0.148780487804878	312.5877	145.9878	-166.5999
-0.207884615384615	-0.148780487804878	317.6913	146.6022	-171.0891
-0.215576923076923	-0.148780487804878	323.4427	143.5549	-179.8878
-0.223269230769231	-0.148780487804878	344.9833	143.6397	-201.3436
-0.230961538461538	-0.148780487804878	369.5377	144.1732	-225.3645
-0.238461538461538	-0.148780487804878	395.7144	145.9927	-249.7217
-0.246346153846154	-0.148780487804878	455.5843	148.1663	-307.418
-0.254038461538462	-0.148780487804878	521.5034	148.8041	-372.6993
-0.261730769230769	-0.148780487804878	553.9413	149.2683	-404.673
-0.269423076923077	-0.148780487804878	511.2805	149.15	-362.1305
-0.276923076923077	-0.148780487804878	434.1129	149.6607	-284.4522
-0.284807692307692	-0.148780487804878	368.5308	150.8806	-217.6502
-0.2925	-0.148780487804878	313.7627	148.9518	-164.8109
-0.300192307692308	-0.148780487804878	284.6847	149.3627	-135.322
-0.307884615384615	-0.148780487804878	260.2781	145.5584	-114.7197
-0.315384615384615	-0.148780487804878	269.3584	145.771	-123.5874
-0.323269230769231	-0.148780487804878	250.1489	145.3544	-104.7945
-0.330961538461538	-0.148780487804878	228.9285	144.5984	-84.3301
-0.338653846153846	-0.148780487804878	213.9225	144.3386	-69.5839
-0.346346153846154	-0.148780487804878	204.2874	143.1097	-61.1777
-0.354038461538462	-0.148780487804878	198.3473	142.6845	-55.6628
-0.361730769230769	-0.148780487804878	194.5178	143.3185	-51.1993
-0.369423076923077	-0.148780487804878	185.6256	143.4128	-42.2128
-0.377115384615385	-0.148780487804878	177.2208	144.0272	-33.1936
-0.384807692307692	-0.148780487804878	168.7506	145.9786	-22.772
0.384615384615385	-0.144024390243902	193.7942	202.8844	9.09020000000001
0.376923076923077	-0.144024390243902	186.5602	223.1991	36.6389
0.369038461538462	-0.144024390243902	182.5482	227.7011	45.1529
0.361346153846154	-0.144024390243902	180.8547	222.1565	41.3018
0.353653846153846	-0.144024390243902	179.9367	191.3275	11.3908
0.345961538461538	-0.144024390243902	177.3781	118.0711	-59.307
0.338461538461538	-0.144024390243902	181.1266	162.8654	-18.2612
0.330576923076923	-0.144024390243902	185.1123	223.2781	38.1658
0.322884615384615	-0.144024390243902	187.0783	946.3579	759.2796
0.315192307692308	-0.144024390243902	182.5064	3741.883	3559.3766
0.3075	-0.144024390243902	184.4251	14758.1	14573.6749
0.299807692307692	-0.144024390243902	182.9155	42549.12	42366.2045
0.292115384615385	-0.144024390243902	182.7497	2886.174	2703.4243
0.284615384615385	-0.144024390243902	186.2073	1062.091	875.8837
0.276730769230769	-0.144024390243902	188.434	631.1633	442.7293
0.269038461538462	-0.144024390243902	189.5708	524.9307	335.3599
0.261346153846154	-0.144024390243902	192.8865	466.5055	273.619
0.253653846153846	-0.144024390243902	192.2232	432.4361	240.2129
0.246153846153846	-0.144024390243902	192.6447	403.5221	210.8774
0.238269230769231	-0.144024390243902	194.2795	386.4491	192.1696
0.230576923076923	-0.144024390243902	193.9708	372.6729	178.7021
0.222884615384615	-0.144024390243902	194.5878	357.9926	163.4048
0.215192307692308	-0.144024390243902	196.0797	348.3308	152.2511
0.2075	-0.144024390243902	195.8193	336.6648	140.8455
0.199807692307692	-0.144024390243902	193.9235	323.3212	129.3977
0.192115384615385	-0.144024390243902	194.7485	312.4118	117.6633
0.184423076923077	-0.144024390243902	195.8382	307.0256	111.1874
0.176730769230769	-0.144024390243902	196.6874	310.3377	113.6503
0.169038461538462	-0.144024390243902	199.7909	317.188	117.3971
0.161346153846154	-0.144024390243902	200.4692	330.2094	129.7402
0.153653846153846	-0.144024390243902	202.839	358.9739	156.1349
0.145961538461538	-0.144024390243902	203.5419	386.9353	183.3934
0.138269230769231	-0.144024390243902	205.1731	421.9793	216.8062
0.130576923076923	-0.144024390243902	205.6949	467.2391	261.5442
0.122884615384615	-0.144024390243902	204.32	494.1439	289.8239
0.115384615384615	-0.144024390243902	203.1743	415.3105	212.1362
0.1075	-0.144024390243902	203.4073	319.3348	115.9275
0.0998076923076923	-0.144024390243902	205.3197	279.3114	73.9917
0.0921153846153846	-0.144024390243902	203.6558	251.0565	47.4007
0.0844230769230769	-0.144024390243902	204.0316	230.1671	26.1355
0.0769230769230769	-0.144024390243902	205.4033	212.2484	6.8451
0.0690384615384615	-0.144024390243902	209.4097	201.3613	-8.04839999999999
0.0613461538461538	-0.144024390243902	209.142	189.8631	-19.2789
0.0538461538461538	-0.144024390243902	203.3007	174.6961	-28.6046
0.0459615384615385	-0.144024390243902	204.9064	158.1825	-46.7239
0.0382692307692308	-0.144024390243902	208.2935	152.7172	-55.5763
0.0305769230769231	-0.144024390243902	211.5631	152.1507	-59.4124
0.0228846153846154	-0.144024390243902	211.3665	150.4613	-60.9052
0.0151923076923077	-0.144024390243902	212.923	149.1877	-63.7353
0.0075	-0.144024390243902	218.7093	150.6176	-68.0917
0	-0.144024390243902	224.3342	151.2632	-73.071
-0.00788461538461538	-0.144024390243902	223.9995	147.7484	-76.2511
-0.0155769230769231	-0.144024390243902	228.852	148.9659	-79.8861
-0.0232692307692308	-0.144024390243902	243.0463	152.3722	-90.6741
-0.0309615384615385	-0.144024390243902	259.0067	150.8299	-108.1768
-0.0384615384615385	-0.144024390243902	242.5154	146.1819	-96.3335
-0.0463461538461538	-0.144024390243902	137.8525	142.987	5.1345
-0.0540384615384615	-0.144024390243902	225.7686	146.2579	-79.5107
-0.0617307692307692	-0.144024390243902	392.7963	149.2548	-243.5415
-0.0694230769230769	-0.144024390243902	48308.57	146.5791	-48161.9909
-0.0771153846153846	-0.144024390243902	26948.99	148.9531	-26800.0369
-0.0848076923076923	-0.144024390243902	15516.74	150.8649	-15365.8751
-0.0925	-0.144024390243902	4810.364	148.5427	-4661.8213
-0.100192307692308	-0.144024390243902	1425.181	148.5665	-1276.6145
-0.107884615384615	-0.144024390243902	821.4036	147.1406	-674.263
-0.115384615384615	-0.144024390243902	638.9879	149.0289	-489.959
-0.123269230769231	-0.144024390243902	503.4759	147.9907	-355.4852
-0.130961538461538	-0.144024390243902	456.7796	149.1709	-307.6087
-0.138653846153846	-0.144024390243902	430.6717	150.7287	-279.943
-0.146346153846154	-0.144024390243902	413.1912	149.6339	-263.5573
-0.153846153846154	-0.144024390243902	393.7343	152.1365	-241.5978
-0.161730769230769	-0.144024390243902	369.1566	152.5522	-216.6044
-0.169423076923077	-0.144024390243902	354.2873	151.575	-202.7123
-0.177115384615385	-0.144024390243902	345.4335	152.0005	-193.433
-0.184807692307692	-0.144024390243902	328.8601	152.3311	-176.529
-0.1925	-0.144024390243902	315.4037	152.4548	-162.9489
-0.200192307692308	-0.144024390243902	306.1391	152.3366	-153.8025
-0.207884615384615	-0.144024390243902	310.3347	153.5322	-156.8025
-0.215576923076923	-0.144024390243902	313.1972	152.0114	-161.1858
-0.223269230769231	-0.144024390243902	320.8872	150.7361	-170.1511
-0.230961538461538	-0.144024390243902	344.0589	152.0737	-191.9852
-0.238461538461538	-0.144024390243902	366.6363	152.1356	-214.5007
-0.246346153846154	-0.144024390243902	404.1753	152.5608	-251.6145
-0.254038461538462	-0.144024390243902	474.534	154.0728	-320.4612
-0.261730769230769	-0.144024390243902	538.8633	153.4034	-385.4599
-0.269423076923077	-0.144024390243902	554.5914	153.6871	-400.9043
-0.276923076923077	-0.144024390243902	503.4869	153.1197	-350.3672
-0.284807692307692	-0.144024390243902	433.4496	151.5127	-281.9369
-0.2925	-0.144024390243902	366.5066	151.4029	-215.1037
-0.300192307692308	-0.144024390243902	320.0479	153.5766	-166.4713
-0.307884615384615	-0.144024390243902	284.4086	153.0894	-131.3192
-0.315384615384615	-0.144024390243902	258.1597	151.5211	-106.6386
-0.323269230769231	-0.144024390243902	273.5944	151.0016	-122.5928
-0.330961538461538	-0.144024390243902	254.4946	150.718	-103.7766
-0.338653846153846	-0.144024390243902	230.3096	150.8362	-79.4734
-0.346346153846154	-0.144024390243902	216.4516	149.7255	-66.7261
-0.354038461538462	-0.144024390243902	209.689	148.355	-61.334
-0.361730769230769	-0.144024390243902	202.9111	149.6545	-53.2566
-0.369423076923077	-0.144024390243902	191.5443	148.8751	-42.6692
-0.377115384615385	-0.144024390243902	179.0412	151.8202	-27.221
-0.384807692307692	-0.144024390243902	169.3977	154.7973	-14.6004
0.384615384615385	-0.139024390243902	210.0603	224.4297	14.3694
0.376923076923077	-0.139024390243902	199.3634	242.4738	43.1104
0.369038461538462	-0.139024390243902	191.838	253.4725	61.6345
0.361346153846154	-0.139024390243902	185.6227	244.4758	58.8531
0.353653846153846	-0.139024390243902	184.5675	208.9986	24.4311
0.345961538461538	-0.139024390243902	187.0602	289.3982	102.338
0.338461538461538	-0.139024390243902	186.2785	323.3869	137.1084
0.330576923076923	-0.139024390243902	183.5309	460.7875	277.2566
0.322884615384615	-0.139024390243902	182.6073	2285.596	2102.9887
0.315192307692308	-0.139024390243902	187.9366	13022.61	12834.6734
0.3075	-0.139024390243902	193.2706	38888.29	38695.0194
0.299807692307692	-0.139024390243902	195.5683	2308.697	2113.1287
0.292115384615385	-0.139024390243902	192.702	796.8986	604.1966
0.284615384615385	-0.139024390243902	195.3552	566.0303	370.6751
0.276730769230769	-0.139024390243902	197.2024	487.4701	290.2677
0.269038461538462	-0.139024390243902	194.5451	437.9379	243.3928
0.261346153846154	-0.139024390243902	193.5497	408.4069	214.8572
0.253653846153846	-0.139024390243902	196.4163	403.2845	206.8682
0.246153846153846	-0.139024390243902	196.724	381.9409	185.2169
0.238269230769231	-0.139024390243902	196.4875	363.0429	166.5554
0.230576923076923	-0.139024390243902	196.6055	345.6948	149.0893
0.222884615384615	-0.139024390243902	197.3633	332.4609	135.0976
0.215192307692308	-0.139024390243902	196.4587	317.1695	120.7108
0.2075	-0.139024390243902	195.6061	303.2453	107.6392
0.199807692307692	-0.139024390243902	195.7959	293.8061	98.0102000000001
0.192115384615385	-0.139024390243902	196.127	313.5536	117.4266
0.184423076923077	-0.139024390243902	196.5065	318.9884	122.4819
0.176730769230769	-0.139024390243902	195.9328	319.953	124.0202
0.169038461538462	-0.139024390243902	198.9382	340.0557	141.1175
0.161346153846154	-0.139024390243902	198.4406	375.0874	176.6468
0.153653846153846	-0.139024390243902	198.2939	412.1978	213.9039
0.145961538461538	-0.139024390243902	198.6964	460.8998	262.2034
0.138269230769231	-0.139024390243902	197.9574	529.6113	331.6539
0.130576923076923	-0.139024390243902	199.1618	549.5119	350.3501
0.122884615384615	-0.139024390243902	201.2947	468.2913	266.9966
0.115384615384615	-0.139024390243902	202.7596	375.3731	172.6135
0.1075	-0.139024390243902	201.5703	314.9844	113.4141
0.0998076923076923	-0.139024390243902	202.5899	282.8521	80.2622
0.0921153846153846	-0.139024390243902	204.1738	256.7668	52.593
0.0844230769230769	-0.139024390243902	204.9048	241.1203	36.2155
0.0769230769230769	-0.139024390243902	204.4979	226.3233	21.8254
0.0690384615384615	-0.139024390243902	202.8577	210.8826	8.0249
0.0613461538461538	-0.139024390243902	202.1855	198.4148	-3.77069999999998
0.0538461538461538	-0.139024390243902	206.5492	192.3895	-14.1597
0.0459615384615385	-0.139024390243902	205.3834	185.808	-19.5754
0.0382692307692308	-0.139024390243902	204.4069	174.8917	-29.5152
0.0305769230769231	-0.139024390243902	207.5795	165.5829	-41.9966
0.0228846153846154	-0.139024390243902	216.044	160.7242	-55.3198
0.0151923076923077	-0.139024390243902	211.576	152.1251	-59.4509
0.0075	-0.139024390243902	213.0414	147.9275	-65.1139
0	-0.139024390243902	214.7865	148.5879	-66.1986
-0.00788461538461538	-0.139024390243902	212.3794	146.8428	-65.5366
-0.0155769230769231	-0.139024390243902	222.5899	144.0268	-78.5631
-0.0232692307692308	-0.139024390243902	235.6574	145.8192	-89.8382
-0.0309615384615385	-0.139024390243902	252.1777	149.6161	-102.5616
-0.0384615384615385	-0.139024390243902	256.9672	152.0922	-104.875
-0.0463461538461538	-0.139024390243902	119.4242	149.6067	30.1825
-0.0540384615384615	-0.139024390243902	215.4778	146.8473	-68.6305
-0.0617307692307692	-0.139024390243902	246.4172	146.6491	-99.7681
-0.0694230769230769	-0.139024390243902	518.1657	147.8902	-370.2755
-0.0771153846153846	-0.139024390243902	41461.58	147.9374	-41313.6426
-0.0848076923076923	-0.139024390243902	14092.44	149.1167	-13943.3233
-0.0925	-0.139024390243902	5338.741	145.6961	-5193.0449
-0.100192307692308	-0.139024390243902	2121.518	145.1536	-1976.3644
-0.107884615384615	-0.139024390243902	1115.931	146.7104	-969.2206
-0.115384615384615	-0.139024390243902	741.3223	147.9374	-593.3849
-0.123269230769231	-0.139024390243902	611.232	149.3672	-461.8648
-0.130961538461538	-0.139024390243902	501.7922	149.7446	-352.0476
-0.138653846153846	-0.139024390243902	457.7184	148.7298	-308.9886
-0.146346153846154	-0.139024390243902	431.1141	149.8062	-281.3079
-0.153846153846154	-0.139024390243902	413.3364	150.3489	-262.9875
-0.161730769230769	-0.139024390243902	390.4934	151.8033	-238.6901
-0.169423076923077	-0.139024390243902	369.8669	155.0597	-214.8072
-0.177115384615385	-0.139024390243902	355.5011	153.541	-201.9601
-0.184807692307692	-0.139024390243902	341.0791	154.0515	-187.0276
-0.1925	-0.139024390243902	328.5432	156.1281	-172.4151
-0.200192307692308	-0.139024390243902	318.0047	154.7978	-163.2069
-0.207884615384615	-0.139024390243902	314.2655	153.2077	-161.0578
-0.215576923076923	-0.139024390243902	311.2676	154.1988	-157.0688
-0.223269230769231	-0.139024390243902	312.2212	154.3407	-157.8805
-0.230961538461538	-0.139024390243902	327.7988	155.8276	-171.9712
-0.238461538461538	-0.139024390243902	352.8077	155.639	-197.1687
-0.246346153846154	-0.139024390243902	376.6087	152.8209	-223.7878
-0.254038461538462	-0.139024390243902	423.4262	153.01	-270.4162
-0.261730769230769	-0.139024390243902	491.7863	153.1986	-338.5877
-0.269423076923077	-0.139024390243902	549.3023	153.7803	-395.522
-0.276923076923077	-0.139024390243902	537.4013	154.9607	-382.4406
-0.284807692307692	-0.139024390243902	469.6745	155.8727	-313.8018
-0.2925	-0.139024390243902	396.8069	157.219	-239.5879
-0.300192307692308	-0.139024390243902	337.283	155.8815	-181.4015
-0.307884615384615	-0.139024390243902	300.5057	155.4327	-145.073
-0.315384615384615	-0.139024390243902	272.9801	155.126	-117.8541
-0.323269230769231	-0.139024390243902	251.0904	155.8815	-95.2089
-0.330961538461538	-0.139024390243902	257.615	156.4333	-101.1817
-0.338653846153846	-0.139024390243902	244.4952	153.3639	-91.1313
-0.346346153846154	-0.139024390243902	225.5079	151.3101	-74.1978
-0.354038461538462	-0.139024390243902	213.6141	152.2871	-61.327
-0.361730769230769	-0.139024390243902	202.1936	150.5402	-51.6534
-0.369423076923077	-0.139024390243902	191.2318	149.0999	-42.1319
-0.377115384615385	-0.139024390243902	179.9031	149.7848	-30.1183
-0.384807692307692	-0.139024390243902	172.7691	152.9005	-19.8686
0.384615384615385	-0.134146341463415	205.6899	215.4439	9.75400000000002
0.376923076923077	-0.134146341463415	196.906	225.8736	28.9676
0.369038461538462	-0.134146341463415	189.184	238.4483	49.2643
0.361346153846154	-0.134146341463415	183.4484	252.2562	68.8078
0.353653846153846	-0.134146341463415	181.1803	248.2671	67.0868
0.345961538461538	-0.134146341463415	184.9465	232.3056	47.3591
0.338461538461538	-0.134146341463415	184.5909	239.4001	54.8092
0.330576923076923	-0.134146341463415	181.8021	632.3072	450.5051
0.322884615384615	-0.134146341463415	182.2523	2250.352	2068.0997
0.315192307692308	-0.134146341463415	184.8395	12925.02	12740.1805
0.3075	-0.134146341463415	185.55	48116.47	47930.92
0.299807692307692	-0.134146341463415	181.6012	1080.315	898.7138
0.292115384615385	-0.134146341463415	183.1639	632.2466	449.0827
0.284615384615385	-0.134146341463415	181.098	535.1744	354.0764
0.276730769230769	-0.134146341463415	180.1331	488.9974	308.8643
0.269038461538462	-0.134146341463415	183.1582	455.1748	272.0166
0.261346153846154	-0.134146341463415	182.0513	425.8967	243.8454
0.253653846153846	-0.134146341463415	180.8908	400.6467	219.7559
0.246153846153846	-0.134146341463415	179.3042	375.5271	196.2229
0.238269230769231	-0.134146341463415	178.6177	358.259	179.6413
0.230576923076923	-0.134146341463415	179.5885	347.151	167.5625
0.222884615384615	-0.134146341463415	180.2989	335.9983	155.6994
0.215192307692308	-0.134146341463415	178.8369	324.1741	145.3372
0.2075	-0.134146341463415	180.512	315.4417	134.9297
0.199807692307692	-0.134146341463415	179.3581	311.024	131.6659
0.192115384615385	-0.134146341463415	178.9554	308.2543	129.2989
0.184423076923077	-0.134146341463415	179.2223	312.1693	132.947
0.176730769230769	-0.134146341463415	182.584	322.3029	139.7189
0.169038461538462	-0.134146341463415	184.7626	348.082	163.3194
0.161346153846154	-0.134146341463415	182.5903	382.6215	200.0312
0.153653846153846	-0.134146341463415	182.0697	420.7835	238.7138
0.145961538461538	-0.134146341463415	184.4133	478.7239	294.3106
0.138269230769231	-0.134146341463415	185.0344	541.3164	356.282
0.130576923076923	-0.134146341463415	184.7269	541.3998	356.6729
0.122884615384615	-0.134146341463415	183.0817	455.7817	272.7
0.115384615384615	-0.134146341463415	181.709	374.1237	192.4147
0.1075	-0.134146341463415	182.9929	315.3416	132.3487
0.0998076923076923	-0.134146341463415	186.6609	278.9875	92.3266
0.0921153846153846	-0.134146341463415	187.8205	255.236	67.4155
0.0844230769230769	-0.134146341463415	183.7801	239.0892	55.3091
0.0769230769230769	-0.134146341463415	184.1114	227.3783	43.2669
0.0690384615384615	-0.134146341463415	188.37	216.7756	28.4056
0.0613461538461538	-0.134146341463415	188.7069	208.7205	20.0136
0.0538461538461538	-0.134146341463415	187.2162	203.4586	16.2424
0.0459615384615385	-0.134146341463415	187.8315	196.1438	8.3123
0.0382692307692308	-0.134146341463415	188.2812	188.0746	-0.206600000000009
0.0305769230769231	-0.134146341463415	188.3565	182.3204	-6.03610000000001
0.0228846153846154	-0.134146341463415	186.6531	173.3541	-13.299
0.0151923076923077	-0.134146341463415	183.5542	159.8432	-23.711
0.0075	-0.134146341463415	184.808	154.5539	-30.2541
0	-0.134146341463415	189.6296	159.6558	-29.9738
-0.00788461538461538	-0.134146341463415	197.1071	156.0247	-41.0824
-0.0155769230769231	-0.134146341463415	205.4892	155.6469	-49.8423
-0.0232692307692308	-0.134146341463415	220.5598	153.7697	-66.7901
-0.0309615384615385	-0.134146341463415	238.8005	152.8503	-85.9502
-0.0384615384615385	-0.134146341463415	258.3762	157.2825	-101.0937
-0.0463461538461538	-0.134146341463415	253.6784	156.0567	-97.6217
-0.0540384615384615	-0.134146341463415	174.9712	149.1957	-25.7755
-0.0617307692307692	-0.134146341463415	260.9908	149.5873	-111.4035
-0.0694230769230769	-0.134146341463415	393.8762	150.1767	-243.6995
-0.0771153846153846	-0.134146341463415	61584.11	149.4837	-61434.6263
-0.0848076923076923	-0.134146341463415	27386.36	153.5162	-27232.8438
-0.0925	-0.134146341463415	10343.14	151.2526	-10191.8874
-0.100192307692308	-0.134146341463415	2637.923	149.3568	-2488.5662
-0.107884615384615	-0.134146341463415	1221.448	150.9986	-1070.4494
-0.115384615384615	-0.134146341463415	750.8684	151.5172	-599.3512
-0.123269230769231	-0.134146341463415	597.1779	150.173	-447.0049
-0.130961538461538	-0.134146341463415	496.4501	151.5318	-344.9183
-0.138653846153846	-0.134146341463415	455.7063	153.5696	-302.1367
-0.146346153846154	-0.134146341463415	432.8053	154.1269	-278.6784
-0.153846153846154	-0.134146341463415	418.194	154.1502	-264.0438
-0.161730769230769	-0.134146341463415	399.0939	153.3393	-245.7546
-0.169423076923077	-0.134146341463415	375.6142	154.354	-221.2602
-0.177115384615385	-0.134146341463415	362.5648	153.6934	-208.8714
-0.184807692307692	-0.134146341463415	346.4309	155.8078	-190.6231
-0.1925	-0.134146341463415	331.5978	156.2411	-175.3567
-0.200192307692308	-0.134146341463415	323.6648	155.218	-168.4468
-0.207884615384615	-0.134146341463415	326.0166	154.0295	-171.9871
-0.215576923076923	-0.134146341463415	319.1913	156.5777	-162.6136
-0.223269230769231	-0.134146341463415	315.0012	157.4434	-157.5578
-0.230961538461538	-0.134146341463415	316.1023	155.7355	-160.3668
-0.238461538461538	-0.134146341463415	332.6623	156.892	-175.7703
-0.246346153846154	-0.134146341463415	354.0834	159.0551	-195.0283
-0.254038461538462	-0.134146341463415	376.037	156.5295	-219.5075
-0.261730769230769	-0.134146341463415	426.8494	157.4418	-269.4076
-0.269423076923077	-0.134146341463415	500.3133	157.9999	-342.3134
-0.276923076923077	-0.134146341463415	551.4772	158.8734	-392.6038
-0.284807692307692	-0.134146341463415	521.813	158.0384	-363.7746
-0.2925	-0.134146341463415	444.4525	158.8024	-285.6501
-0.300192307692308	-0.134146341463415	379.7992	158.6371	-221.1621
-0.307884615384615	-0.134146341463415	326.5448	157.9051	-168.6397
-0.315384615384615	-0.134146341463415	294.3018	156.5276	-137.7742
-0.323269230769231	-0.134146341463415	264.0919	155.4178	-108.6741
-0.330961538461538	-0.134146341463415	273.0035	156.5038	-116.4997
-0.338653846153846	-0.134146341463415	252.3447	155.583	-96.7617
-0.346346153846154	-0.134146341463415	229.7641	154.4415	-75.3226
-0.354038461538462	-0.134146341463415	217.0928	155.4178	-61.675
-0.361730769230769	-0.134146341463415	210.6619	155.2292	-55.4327
-0.369423076923077	-0.134146341463415	201.5165	154.1903	-47.3262
-0.377115384615385	-0.134146341463415	191.0766	155.725	-35.3516
-0.384807692307692	-0.134146341463415	183.1873	158.2899	-24.8974
0.384615384615385	-0.129268292682927	175.1399	183.4366	8.29669999999999
0.376923076923077	-0.129268292682927	172.7231	196.7903	24.0672
0.369038461538462	-0.129268292682927	173.1389	214.6961	41.5572
0.361346153846154	-0.129268292682927	170.6137	231.7472	61.1335
0.353653846153846	-0.129268292682927	168.0588	250.0842	82.0254
0.345961538461538	-0.129268292682927	169.431	274.7855	105.3545
0.338461538461538	-0.129268292682927	172.9557	306.9474	133.9917
0.330576923076923	-0.129268292682927	173.2573	367.1689	193.9116
0.322884615384615	-0.129268292682927	175.6289	705.6986	530.0697
0.315192307692308	-0.129268292682927	175.8184	3978.668	3802.8496
0.3075	-0.129268292682927	174.9192	25001.43	24826.5108
0.299807692307692	-0.129268292682927	175.8657	141121.9	140946.0343
0.292115384615385	-0.129268292682927	175.8248	305486.9	305311.0752
0.284615384615385	-0.129268292682927	172.8212	305712.6	305539.7788
0.276730769230769	-0.129268292682927	176.4639	1094.557	918.0931
0.269038461538462	-0.129268292682927	176.9607	697.6985	520.7378
0.261346153846154	-0.129268292682927	179.3731	532.8714	353.4983
0.253653846153846	-0.129268292682927	176.3285	465.9952	289.6667
0.246153846153846	-0.129268292682927	175.9501	420.2929	244.3428
0.238269230769231	-0.129268292682927	174.3415	399.3875	225.046
0.230576923076923	-0.129268292682927	175.9734	380.9165	204.9431
0.222884615384615	-0.129268292682927	176.1698	356.8996	180.7298
0.215192307692308	-0.129268292682927	175.3419	332.9254	157.5835
0.2075	-0.129268292682927	175.8689	317.5233	141.6544
0.199807692307692	-0.129268292682927	175.9161	314.9012	138.9851
0.192115384615385	-0.129268292682927	174.7508	316.0634	141.3126
0.184423076923077	-0.129268292682927	173.0784	317.5353	144.4569
0.176730769230769	-0.129268292682927	174.0245	325.2988	151.2743
0.169038461538462	-0.129268292682927	173.0378	347.7191	174.6813
0.161346153846154	-0.129268292682927	175.9936	379.9633	203.9697
0.153653846153846	-0.129268292682927	176.4021	417.5217	241.1196
0.145961538461538	-0.129268292682927	175.7808	459.2537	283.4729
0.138269230769231	-0.129268292682927	175.2912	513.7163	338.4251
0.130576923076923	-0.129268292682927	174.3925	540.5702	366.1777
0.122884615384615	-0.129268292682927	174.9601	526.7522	351.7921
0.115384615384615	-0.129268292682927	174.9835	432.9203	257.9368
0.1075	-0.129268292682927	174.3757	290.9525	116.5768
0.0998076923076923	-0.129268292682927	173.5248	213.8392	40.3144
0.0921153846153846	-0.129268292682927	174.494	181.5836	7.08959999999999
0.0844230769230769	-0.129268292682927	173.4776	178.0797	4.60210000000001
0.0769230769230769	-0.129268292682927	175.0377	176.8356	1.7979
0.0690384615384615	-0.129268292682927	175.2743	173.9104	-1.3639
0.0613461538461538	-0.129268292682927	175.4631	171.252	-4.21109999999999
0.0538461538461538	-0.129268292682927	174.6833	171.66	-3.02330000000001
0.0459615384615385	-0.129268292682927	174.3523	170.2681	-4.08420000000001
0.0382692307692308	-0.129268292682927	177.5203	166.8088	-10.7115
0.0305769230769231	-0.129268292682927	176.6689	161.7464	-14.9225
0.0228846153846154	-0.129268292682927	176.5272	160.2839	-16.2433
0.0151923076923077	-0.129268292682927	175.2912	161.7935	-13.4977
0.0075	-0.129268292682927	173.6527	163.6879	-9.9648
0	-0.129268292682927	179.6522	158.241	-21.4112
-0.00788461538461538	-0.129268292682927	186.9775	155.4586	-31.5189
-0.0155769230769231	-0.129268292682927	190.6985	155.6469	-35.0516
-0.0232692307692308	-0.129268292682927	202.0728	154.6421	-47.4307
-0.0309615384615385	-0.129268292682927	219.5512	157.3534	-62.1978
-0.0384615384615385	-0.129268292682927	238.706	157.9109	-80.7951
-0.0463461538461538	-0.129268292682927	252.7246	156.3781	-96.3465
-0.0540384615384615	-0.129268292682927	200.7724	155.3877	-45.3847
-0.0617307692307692	-0.129268292682927	237.3832	157.0297	-80.3535
-0.0694230769230769	-0.129268292682927	239.3792	157.7843	-81.5949
-0.0771153846153846	-0.129268292682927	532.4302	155.2375	-377.1927
-0.0848076923076923	-0.129268292682927	47522.88	156.1722	-47366.7078
-0.0925	-0.129268292682927	15472.29	157.6819	-15314.6081
-0.100192307692308	-0.129268292682927	6042.254	158.625	-5883.629
-0.107884615384615	-0.129268292682927	1961.445	156.8564	-1804.5886
-0.115384615384615	-0.129268292682927	908.312	156.093	-752.219
-0.123269230769231	-0.129268292682927	664.8391	158.0593	-506.7798
-0.130961538461538	-0.129268292682927	550.2921	158.6402	-391.6519
-0.138653846153846	-0.129268292682927	499.4511	159.9612	-339.4899
-0.146346153846154	-0.129268292682927	466.3555	161.2113	-305.1442
-0.153846153846154	-0.129268292682927	437.3278	161.5099	-275.8179
-0.161730769230769	-0.129268292682927	419.6001	161.8164	-257.7837
-0.169423076923077	-0.129268292682927	401.843	161.7139	-240.1291
-0.177115384615385	-0.129268292682927	383.73	159.8978	-223.8322
-0.184807692307692	-0.129268292682927	364.4886	158.0492	-206.4394
-0.1925	-0.129268292682927	343.7188	160.0937	-183.6251
-0.200192307692308	-0.129268292682927	328.4802	160.8179	-167.6623
-0.207884615384615	-0.129268292682927	327.2726	160.1725	-167.1001
-0.215576923076923	-0.129268292682927	328.4673	160.4713	-167.996
-0.223269230769231	-0.129268292682927	321.1079	162.9411	-158.1668
[truncated: 6,990 more rows]
