# Supplementary material for: Giant ferroelectric polarization in a bilayer graphene heterostructure
Source: Nat Commun. 2022 Oct 21;13:6241. doi: 10.1038/s41467-022-34104-z (PMC9587233; doi:10.1038/s41467-022-34104-z)
Supplement: Supplementary file 4 — Source Data [file 41467_2022_34104_MOESM4_ESM.zip › Figure 2/Figure.2a.dat]

z	y	x
352.5284	-0.24390243902439	0.3075
354.0944	-0.24390243902439	0.305769230769231
356.1533	-0.24390243902439	0.303846153846154
357.9455	-0.24390243902439	0.301730769230769
359.1968	-0.24390243902439	0.3
360.7	-0.24390243902439	0.298076923076923
360.9451	-0.24390243902439	0.296153846153846
360.8055	-0.24390243902439	0.294230769230769
361.731	-0.24390243902439	0.292115384615385
361.8621	-0.24390243902439	0.290384615384615
361.0691	-0.24390243902439	0.288461538461538
361.2414	-0.24390243902439	0.286538461538462
361.6899	-0.24390243902439	0.284615384615385
360.6382	-0.24390243902439	0.2825
360.7155	-0.24390243902439	0.280769230769231
360.6869	-0.24390243902439	0.278846153846154
360.1611	-0.24390243902439	0.276923076923077
359.9999	-0.24390243902439	0.275
360.6869	-0.24390243902439	0.272884615384615
361.1153	-0.24390243902439	0.271153846153846
361.1153	-0.24390243902439	0.269230769230769
361.469	-0.24390243902439	0.267307692307692
360.9431	-0.24390243902439	0.265384615384615
360.7683	-0.24390243902439	0.263269230769231
360.7397	-0.24390243902439	0.261538461538462
360.7573	-0.24390243902439	0.259615384615385
360.6422	-0.24390243902439	0.257692307692308
360.4523	-0.24390243902439	0.255769230769231
360.8658	-0.24390243902439	0.253653846153846
361.1219	-0.24390243902439	0.251923076923077
360.6909	-0.24390243902439	0.25
360.6422	-0.24390243902439	0.248076923076923
360.6909	-0.24390243902439	0.246153846153846
360.9783	-0.24390243902439	0.244038461538462
361.2656	-0.24390243902439	0.242307692307692
361.5504	-0.24390243902439	0.240384615384615
360.9471	-0.24390243902439	0.238461538461538
360.8834	-0.24390243902439	0.236538461538462
359.849	-0.24390243902439	0.234423076923077
359.3693	-0.24390243902439	0.232692307692308
359.849	-0.24390243902439	0.230769230769231
359.0357	-0.24390243902439	0.228653846153846
358.8921	-0.24390243902439	0.226923076923077
359.3693	-0.24390243902439	0.224807692307692
359.4668	-0.24390243902439	0.223076923076923
359.8952	-0.24390243902439	0.221153846153846
359.6104	-0.24390243902439	0.219038461538462
359.6566	-0.24390243902439	0.217307692307692
360.2313	-0.24390243902439	0.215192307692308
360.5648	-0.24390243902439	0.213461538461538
360.7924	-0.24390243902439	0.211538461538462
360.7125	-0.24390243902439	0.209423076923077
360.5714	-0.24390243902439	0.207692307692308
360.9713	-0.24390243902439	0.205576923076923
361.5436	-0.24390243902439	0.203846153846154
361.6562	-0.24390243902439	0.201923076923077
362.6134	-0.24390243902439	0.199807692307692
363.3958	-0.24390243902439	0.198076923076923
363.5573	-0.24390243902439	0.195961538461538
363.3648	-0.24390243902439	0.194230769230769
363.1572	-0.24390243902439	0.192307692307692
362.6	-0.24390243902439	0.190192307692308
362.2663	-0.24390243902439	0.188461538461538
362.8874	-0.24390243902439	0.186346153846154
362.9824	-0.24390243902439	0.184615384615385
362.3613	-0.24390243902439	0.182692307692308
362.8386	-0.24390243902439	0.180576923076923
362.6	-0.24390243902439	0.178846153846154
362.8874	-0.24390243902439	0.176730769230769
362.8386	-0.24390243902439	0.175
363.5272	-0.24390243902439	0.173076923076923
363.5937	-0.24390243902439	0.170961538461538
363.7836	-0.24390243902439	0.169230769230769
364.2814	-0.24390243902439	0.167115384615385
364.4048	-0.24390243902439	0.165384615384615
363.9451	-0.24390243902439	0.163461538461538
364.2326	-0.24390243902439	0.161346153846154
364.1198	-0.24390243902439	0.159615384615385
364.0223	-0.24390243902439	0.1575
364.0888	-0.24390243902439	0.155769230769231
364.4891	-0.24390243902439	0.153846153846154
364.5663	-0.24390243902439	0.151923076923077
364.9203	-0.24390243902439	0.149807692307692
364.7456	-0.24390243902439	0.147884615384615
363.9806	-0.24390243902439	0.145961538461538
363.6931	-0.24390243902439	0.144230769230769
363.9628	-0.24390243902439	0.142307692307692
363.0718	-0.24390243902439	0.140192307692308
363.0541	-0.24390243902439	0.138269230769231
362.7204	-0.24390243902439	0.136346153846154
362.4817	-0.24390243902439	0.134615384615385
362.1454	-0.24390243902439	0.132692307692308
362.1277	-0.24390243902439	0.130576923076923
362.1942	-0.24390243902439	0.128653846153846
362.1454	-0.24390243902439	0.126730769230769
362.0681	-0.24390243902439	0.125
362.5767	-0.24390243902439	0.122884615384615
362.7666	-0.24390243902439	0.120961538461538
362.7843	-0.24390243902439	0.119038461538462
362.7558	-0.24390243902439	0.117115384615385
362.2295	-0.24390243902439	0.115384615384615
362.0546	-0.24390243902439	0.113269230769231
362.2472	-0.24390243902439	0.111346153846154
361.5947	-0.24390243902439	0.109423076923077
361.7873	-0.24390243902439	0.1075
361.9487	-0.24390243902439	0.105769230769231
361.3248	-0.24390243902439	0.103653846153846
361.725	-0.24390243902439	0.101730769230769
361.44	-0.24390243902439	0.0998076923076923
361.2786	-0.24390243902439	0.0978846153846154
361.1348	-0.24390243902439	0.0961538461538462
361.2962	-0.24390243902439	0.0940384615384615
360.9598	-0.24390243902439	0.0921153846153846
361.725	-0.24390243902439	0.0901923076923077
361.6612	-0.24390243902439	0.0882692307692308
361.8226	-0.24390243902439	0.0865384615384615
362.3313	-0.24390243902439	0.0844230769230769
361.44	-0.24390243902439	0.0825
361.6612	-0.24390243902439	0.0805769230769231
361.1836	-0.24390243902439	0.0786538461538462
361.0398	-0.24390243902439	0.0769230769230769
361.5485	-0.24390243902439	0.0748076923076923
361.5662	-0.24390243902439	0.0728846153846154
361.9949	-0.24390243902439	0.0709615384615385
362.3313	-0.24390243902439	0.0690384615384615
362.1564	-0.24390243902439	0.0673076923076923
362.2514	-0.24390243902439	0.0651923076923077
362.6517	-0.24390243902439	0.0632692307692308
362.1253	-0.24390243902439	0.0613461538461538
362.2868	-0.24390243902439	0.0594230769230769
362.143	-0.24390243902439	0.0576923076923077
361.5879	-0.24390243902439	0.0555769230769231
361.7603	-0.24390243902439	0.0536538461538462
362.402	-0.24390243902439	0.0517307692307692
361.8756	-0.24390243902439	0.0498076923076923
361.4929	-0.24390243902439	0.0480769230769231
362.0967	-0.24390243902439	0.0459615384615385
362.2405	-0.24390243902439	0.0440384615384615
361.7603	-0.24390243902439	0.0421153846153846
362.2229	-0.24390243902439	0.0401923076923077
362.3667	-0.24390243902439	0.0384615384615385
362.0967	-0.24390243902439	0.0363461538461538
362.2868	-0.24390243902439	0.0344230769230769
362.767	-0.24390243902439	0.0325
362.2868	-0.24390243902439	0.0305769230769231
362.767	-0.24390243902439	0.0286538461538462
363.4062	-0.24390243902439	0.0267307692307692
363.5189	-0.24390243902439	0.0248076923076923
364.6491	-0.24390243902439	0.0228846153846154
364.888	-0.24390243902439	0.0209615384615385
365.4632	-0.24390243902439	0.0190384615384615
366.0538	-0.24390243902439	0.0171153846153846
365.5761	-0.24390243902439	0.0151923076923077
365.9588	-0.24390243902439	0.0132692307692308
365.5761	-0.24390243902439	0.0113461538461538
365.1934	-0.24390243902439	0.00961538461538462
364.4769	-0.24390243902439	0.0075
364.0454	-0.24390243902439	0.00557692307692308
363.8528	-0.24390243902439	0.00365384615384615
363.2801	-0.24390243902439	0.00173076923076923
363.1363	-0.24390243902439	0
362.8486	-0.24390243902439	-0.00211538461538462
362.7048	-0.24390243902439	-0.00384615384615385
362.497	-0.24390243902439	-0.00596153846153846
362.8974	-0.24390243902439	-0.00788461538461538
362.5147	-0.24390243902439	-0.00980769230769231
362.8024	-0.24390243902439	-0.0117307692307692
362.5433	-0.24390243902439	-0.0134615384615385
361.7494	-0.24390243902439	-0.0155769230769231
361.0791	-0.24390243902439	-0.0175
360.9176	-0.24390243902439	-0.0192307692307692
360.4888	-0.24390243902439	-0.0213461538461538
359.8009	-0.24390243902439	-0.0230769230769231
358.8431	-0.24390243902439	-0.0251923076923077
358.7968	-0.24390243902439	-0.0271153846153846
357.934	-0.24390243902439	-0.0290384615384615
357.5339	-0.24390243902439	-0.0309615384615385
357.0075	-0.24390243902439	-0.0326923076923077
356.1787	-0.24390243902439	-0.0348076923076923
356.0001	-0.24390243902439	-0.0367307692307692
356.5091	-0.24390243902439	-0.0386538461538461
356.7304	-0.24390243902439	-0.0405769230769231
357.1557	-0.24390243902439	-0.0423076923076923
356.7689	-0.24390243902439	-0.0444230769230769
356.0155	-0.24390243902439	-0.0463461538461538
354.6094	-0.24390243902439	-0.0480769230769231
353.6666	-0.24390243902439	-0.0501923076923077
352.8505	-0.24390243902439	-0.0519230769230769
352.5423	-0.24390243902439	-0.0540384615384615
352.7898	-0.24390243902439	-0.0559615384615385
352.9305	-0.24390243902439	-0.0576923076923077
353.2889	-0.24390243902439	-0.0598076923076923
352.7921	-0.24390243902439	-0.0617307692307692
351.3228	-0.24390243902439	-0.0636538461538462
350.6029	-0.24390243902439	-0.0655769230769231
349.6902	-0.24390243902439	-0.0673076923076923
349.3063	-0.24390243902439	-0.0694230769230769
349.1605	-0.24390243902439	-0.0713461538461539
349.8409	-0.24390243902439	-0.0732692307692308
351.4128	-0.24390243902439	-0.0751923076923077
351.8828	-0.24390243902439	-0.0769230769230769
351.88	-0.24390243902439	-0.0790384615384615
352.8292	-0.24390243902439	-0.0809615384615385
353.7953	-0.24390243902439	-0.0828846153846154
355.7154	-0.24390243902439	-0.0848076923076923
358.4148	-0.24390243902439	-0.0865384615384615
364.7326	-0.24390243902439	-0.0886538461538462
374.1482	-0.24390243902439	-0.0905769230769231
383.8195	-0.24390243902439	-0.0925
392.6443	-0.24390243902439	-0.0944230769230769
401.9361	-0.24390243902439	-0.0961538461538462
412.2254	-0.24390243902439	-0.0982692307692308
421.2972	-0.24390243902439	-0.100192307692308
429.8247	-0.24390243902439	-0.102115384615385
434.9434	-0.24390243902439	-0.104038461538462
439.7301	-0.24390243902439	-0.105769230769231
446.6838	-0.24390243902439	-0.107884615384615
455.16	-0.24390243902439	-0.109807692307692
478.6043	-0.24390243902439	-0.111730769230769
497.4331	-0.24390243902439	-0.113653846153846
518.2462	-0.24390243902439	-0.115384615384615
538.5718	-0.24390243902439	-0.1175
561.3411	-0.24390243902439	-0.119423076923077
578.8477	-0.24390243902439	-0.121346153846154
593.9733	-0.24390243902439	-0.123269230769231
605.4797	-0.24390243902439	-0.125
613.9211	-0.24390243902439	-0.127115384615385
619.9339	-0.24390243902439	-0.129038461538462
620.714	-0.24390243902439	-0.130961538461538
615.4142	-0.24390243902439	-0.132884615384615
602.0891	-0.24390243902439	-0.134615384615385
579.7106	-0.24390243902439	-0.136730769230769
549.373	-0.24390243902439	-0.138653846153846
521.9366	-0.24390243902439	-0.140576923076923
492.6713	-0.24390243902439	-0.1425
465.8505	-0.24390243902439	-0.144230769230769
438.1646	-0.24390243902439	-0.146346153846154
408.6495	-0.24390243902439	-0.148269230769231
386.9329	-0.24390243902439	-0.150192307692308
368.5264	-0.24390243902439	-0.152115384615385
352.9987	-0.24390243902439	-0.153846153846154
337.9235	-0.24390243902439	-0.155961538461538
320.2003	-0.24390243902439	-0.157884615384615
323.1814	-0.24390243902439	-0.159615384615385
321.9806	-0.24390243902439	-0.161730769230769
316.293	-0.24390243902439	-0.163461538461538
309.5794	-0.24390243902439	-0.165576923076923
302.5332	-0.24390243902439	-0.1675
294.5578	-0.24390243902439	-0.169230769230769
285.3249	-0.24390243902439	-0.171346153846154
275.9696	-0.24390243902439	-0.173076923076923
268.8684	-0.24390243902439	-0.175192307692308
261.9424	-0.24390243902439	-0.177115384615385
255.4429	-0.24390243902439	-0.178846153846154
250.165	-0.24390243902439	-0.180961538461538
244.0455	-0.24390243902439	-0.182692307692308
239.1976	-0.24390243902439	-0.184807692307692
234.0588	-0.24390243902439	-0.186730769230769
229.2083	-0.24390243902439	-0.188461538461538
225.9031	-0.24390243902439	-0.190576923076923
221.3767	-0.24390243902439	-0.192307692307692
218.0157	-0.24390243902439	-0.194423076923077
214.0262	-0.24390243902439	-0.196346153846154
210.879	-0.24390243902439	-0.198076923076923
207.7805	-0.24390243902439	-0.200192307692308
203.5419	-0.24390243902439	-0.201923076923077
201.5352	-0.24390243902439	-0.204038461538462
199.0042	-0.24390243902439	-0.205961538461538
197.2177	-0.24390243902439	-0.207692307692308
194.9006	-0.24390243902439	-0.209807692307692
192.0384	-0.24390243902439	-0.211538461538462
190.2999	-0.24390243902439	-0.213653846153846
188.1593	-0.24390243902439	-0.215576923076923
186.3502	-0.24390243902439	-0.217307692307692
185.441	-0.24390243902439	-0.219423076923077
183.5607	-0.24390243902439	-0.221153846153846
181.7994	-0.24390243902439	-0.223269230769231
179.8252	-0.24390243902439	-0.225192307692308
177.8276	-0.24390243902439	-0.226923076923077
175.744	-0.24390243902439	-0.229038461538462
174.0306	-0.24390243902439	-0.230769230769231
172.4122	-0.24390243902439	-0.232884615384615
170.1228	-0.24390243902439	-0.234807692307692
168.0551	-0.24390243902439	-0.236538461538462
165.9558	-0.24390243902439	-0.238653846153846
163.2258	-0.24390243902439	-0.240384615384615
161.0955	-0.24390243902439	-0.2425
160.0227	-0.24390243902439	-0.244423076923077
158.5866	-0.24390243902439	-0.246153846153846
156.2594	-0.24390243902439	-0.248269230769231
154.4768	-0.24390243902439	-0.25
153.1201	-0.24390243902439	-0.252115384615385
151.1083	-0.24390243902439	-0.254038461538462
149.6978	-0.24390243902439	-0.255769230769231
148.0483	-0.24390243902439	-0.257884615384615
146.1006	-0.24390243902439	-0.259615384615385
144.9885	-0.24390243902439	-0.261730769230769
144.1435	-0.24390243902439	-0.263653846153846
143.1261	-0.24390243902439	-0.265384615384615
141.7771	-0.24390243902439	-0.2675
140.1679	-0.24390243902439	-0.269230769230769
138.2103	-0.24390243902439	-0.271346153846154
136.5135	-0.24390243902439	-0.273269230769231
135.0698	-0.24390243902439	-0.275
134.3187	-0.24390243902439	-0.277115384615385
133.1655	-0.24390243902439	-0.278846153846154
133.0062	-0.24390243902439	-0.280961538461538
132.4037	-0.24390243902439	-0.282884615384615
131.7471	-0.24390243902439	-0.284615384615385
130.8239	-0.24390243902439	-0.286730769230769
128.9597	-0.24390243902439	-0.288461538461538
127.4981	-0.24390243902439	-0.290576923076923
127.0781	-0.24390243902439	-0.2925
126.8114	-0.24390243902439	-0.294230769230769
124.9708	-0.24390243902439	-0.296346153846154
123.3843	-0.24390243902439	-0.298076923076923
121.6204	-0.24390243902439	-0.300192307692308
119.8683	-0.24390243902439	-0.302115384615385
118.9212	-0.24390243902439	-0.303846153846154
117.903	-0.24390243902439	-0.305961538461538
117.5123	-0.24390243902439	-0.307692307692308
358.2401	-0.242682926829268	0.3075
359.4267	-0.242682926829268	0.305769230769231
362.4757	-0.242682926829268	0.303846153846154
364.7586	-0.242682926829268	0.301730769230769
366.8838	-0.242682926829268	0.3
368.9636	-0.242682926829268	0.298076923076923
370.1471	-0.242682926829268	0.296153846153846
371.8433	-0.242682926829268	0.294230769230769
373.4212	-0.242682926829268	0.292115384615385
375.1767	-0.242682926829268	0.290384615384615
376.5345	-0.242682926829268	0.288461538461538
377.8898	-0.242682926829268	0.286538461538462
379.8571	-0.242682926829268	0.284615384615385
380.1153	-0.242682926829268	0.2825
380.3751	-0.242682926829268	0.280769230769231
380.9199	-0.242682926829268	0.278846153846154
381.6174	-0.242682926829268	0.276923076923077
382.3335	-0.242682926829268	0.275
383.3371	-0.242682926829268	0.272884615384615
383.6734	-0.242682926829268	0.271153846153846
383.6433	-0.242682926829268	0.269230769230769
383.7383	-0.242682926829268	0.267307692307692
384.0746	-0.242682926829268	0.265384615384615
383.4233	-0.242682926829268	0.263269230769231
385.4119	-0.242682926829268	0.261538461538462
387.362	-0.242682926829268	0.259615384615385
387.362	-0.242682926829268	0.257692307692308
387.8421	-0.242682926829268	0.255769230769231
387.2019	-0.242682926829268	0.253653846153846
386.7707	-0.242682926829268	0.251923076923077
386.1195	-0.242682926829268	0.25
386.1195	-0.242682926829268	0.248076923076923
386.1384	-0.242682926829268	0.246153846153846
384.847	-0.242682926829268	0.244038461538462
384.112	-0.242682926829268	0.242307692307692
384.0933	-0.242682926829268	0.240384615384615
384.0746	-0.242682926829268	0.238461538461538
384.0558	-0.242682926829268	0.236538461538462
384.3708	-0.242682926829268	0.234423076923077
384.5145	-0.242682926829268	0.232692307692308
385.3083	-0.242682926829268	0.230769230769231
385.0407	-0.242682926829268	0.228653846153846
384.8695	-0.242682926829268	0.226923076923077
385.0107	-0.242682926829268	0.224807692307692
384.8207	-0.242682926829268	0.223076923076923
384.1996	-0.242682926829268	0.221153846153846
384.3895	-0.242682926829268	0.219038461538462
384.0833	-0.242682926829268	0.217307692307692
383.5862	-0.242682926829268	0.215192307692308
383.54	-0.242682926829268	0.213461538461538
383.2722	-0.242682926829268	0.211538461538462
383.7984	-0.242682926829268	0.209423076923077
383.6547	-0.242682926829268	0.207692307692308
384.0371	-0.242682926829268	0.205576923076923
384.4195	-0.242682926829268	0.203846153846154
384.4383	-0.242682926829268	0.201923076923077
384.7532	-0.242682926829268	0.199807692307692
384.102	-0.242682926829268	0.198076923076923
384.582	-0.242682926829268	0.195961538461538
384.7907	-0.242682926829268	0.194230769230769
384.4083	-0.242682926829268	0.192307692307692
384.8395	-0.242682926829268	0.190192307692308
384.5708	-0.242682926829268	0.188461538461538
384.2258	-0.242682926829268	0.186346153846154
384.0545	-0.242682926829268	0.184615384615385
384.1308	-0.242682926829268	0.182692307692308
383.0294	-0.242682926829268	0.180576923076923
382.2644	-0.242682926829268	0.178846153846154
382.5519	-0.242682926829268	0.176730769230769
383.3356	-0.242682926829268	0.175
383.1457	-0.242682926829268	0.173076923076923
383.4306	-0.242682926829268	0.170961538461538
383.3081	-0.242682926829268	0.169230769230769
382.9256	-0.242682926829268	0.167115384615385
382.8005	-0.242682926829268	0.165384615384615
382.4641	-0.242682926829268	0.163461538461538
381.9865	-0.242682926829268	0.161346153846154
381.4602	-0.242682926829268	0.159615384615385
380.9338	-0.242682926829268	0.1575
380.6302	-0.242682926829268	0.155769230769231
380.4191	-0.242682926829268	0.153846153846154
380.4377	-0.242682926829268	0.151923076923077
379.7675	-0.242682926829268	0.149807692307692
380.1039	-0.242682926829268	0.147884615384615
379.4985	-0.242682926829268	0.145961538461538
379.48	-0.242682926829268	0.144230769230769
379.9786	-0.242682926829268	0.142307692307692
379.6911	-0.242682926829268	0.140192307692308
380.236	-0.242682926829268	0.138269230769231
379.6146	-0.242682926829268	0.136346153846154
379.4708	-0.242682926829268	0.134615384615385
379.6911	-0.242682926829268	0.132692307692308
378.8956	-0.242682926829268	0.130576923076923
378.3692	-0.242682926829268	0.128653846153846
378.228	-0.242682926829268	0.126730769230769
378.0539	-0.242682926829268	0.125
377.3558	-0.242682926829268	0.122884615384615
377.6712	-0.242682926829268	0.120961538461538
376.8572	-0.242682926829268	0.119038461538462
377.001	-0.242682926829268	0.117115384615385
376.906	-0.242682926829268	0.115384615384615
376.3334	-0.242682926829268	0.113269230769231
376.5906	-0.242682926829268	0.111346153846154
375.7582	-0.242682926829268	0.109423076923077
376.092	-0.242682926829268	0.1075
376.3029	-0.242682926829268	0.105769230769231
375.8899	-0.242682926829268	0.103653846153846
376.3213	-0.242682926829268	0.101730769230769
376.1775	-0.242682926829268	0.0998076923076923
376.1103	-0.242682926829268	0.0978846153846154
376.398	-0.242682926829268	0.0961538461538462
375.5377	-0.242682926829268	0.0940384615384615
375.155	-0.242682926829268	0.0921153846153846
375.183	-0.242682926829268	0.0901923076923077
374.436	-0.242682926829268	0.0882692307692308
374.3898	-0.242682926829268	0.0865384615384615
374.6652	-0.242682926829268	0.0844230769230769
374.2825	-0.242682926829268	0.0825
374.0436	-0.242682926829268	0.0805769230769231
373.689	-0.242682926829268	0.0786538461538462
373.1163	-0.242682926829268	0.0769230769230769
373.3063	-0.242682926829268	0.0748076923076923
372.4948	-0.242682926829268	0.0728846153846154
372.7824	-0.242682926829268	0.0709615384615385
372.5898	-0.242682926829268	0.0690384615384615
372.9725	-0.242682926829268	0.0673076923076923
372.5592	-0.242682926829268	0.0651923076923077
372.8774	-0.242682926829268	0.0632692307692308
372.2741	-0.242682926829268	0.0613461538461538
371.9865	-0.242682926829268	0.0594230769230769
371.365	-0.242682926829268	0.0576923076923077
371.365	-0.242682926829268	0.0555769230769231
370.7434	-0.242682926829268	0.0536538461538462
370.4558	-0.242682926829268	0.0517307692307692
370.9037	-0.242682926829268	0.0498076923076923
370.8847	-0.242682926829268	0.0480769230769231
370.7625	-0.242682926829268	0.0459615384615385
371.0773	-0.242682926829268	0.0440384615384615
370.7897	-0.242682926829268	0.0421153846153846
370.6946	-0.242682926829268	0.0401923076923077
370.407	-0.242682926829268	0.0384615384615385
370.2451	-0.242682926829268	0.0363461538461538
370.4558	-0.242682926829268	0.0344230769230769
369.9781	-0.242682926829268	0.0325
370.2169	-0.242682926829268	0.0305769230769231
369.5954	-0.242682926829268	0.0286538461538462
369.0689	-0.242682926829268	0.0267307692307692
369.4218	-0.242682926829268	0.0248076923076923
368.7232	-0.242682926829268	0.0228846153846154
368.1966	-0.242682926829268	0.0209615384615385
368.117	-0.242682926829268	0.0190384615384615
367.3336	-0.242682926829268	0.0171153846153846
366.712	-0.242682926829268	0.0151923076923077
366.8275	-0.242682926829268	0.0132692307692308
366.6528	-0.242682926829268	0.0113461538461538
366.7787	-0.242682926829268	0.00961538461538462
366.27	-0.242682926829268	0.0075
365.8873	-0.242682926829268	0.00557692307692308
366.0978	-0.242682926829268	0.00365384615384615
365.6663	-0.242682926829268	0.00173076923076923
365.8385	-0.242682926829268	0
365.5534	-0.242682926829268	-0.00211538461538462
365.6663	-0.242682926829268	-0.00384615384615385
364.9007	-0.242682926829268	-0.00596153846153846
364.7081	-0.242682926829268	-0.00788461538461538
364.7569	-0.242682926829268	-0.00980769230769231
364.2613	-0.242682926829268	-0.0117307692307692
363.6396	-0.242682926829268	-0.0134615384615385
363.542	-0.242682926829268	-0.0155769230769231
363.4958	-0.242682926829268	-0.0175
363.6859	-0.242682926829268	-0.0192307692307692
363.2569	-0.242682926829268	-0.0213461538461538
363.3982	-0.242682926829268	-0.0230769230769231
362.8564	-0.242682926829268	-0.0251923076923077
363.2677	-0.242682926829268	-0.0271153846153846
363.7765	-0.242682926829268	-0.0290384615384615
364.3793	-0.242682926829268	-0.0309615384615385
365.2244	-0.242682926829268	-0.0326923076923077
365.0272	-0.242682926829268	-0.0348076923076923
364.0339	-0.242682926829268	-0.0367307692307692
362.9945	-0.242682926829268	-0.0386538461538461
361.1065	-0.242682926829268	-0.0405769230769231
359.6181	-0.242682926829268	-0.0423076923076923
358.1937	-0.242682926829268	-0.0444230769230769
357.6467	-0.242682926829268	-0.0463461538461538
356.4297	-0.242682926829268	-0.0480769230769231
354.6883	-0.242682926829268	-0.0501923076923077
353.8552	-0.242682926829268	-0.0519230769230769
353.5453	-0.242682926829268	-0.0540384615384615
352.1891	-0.242682926829268	-0.0559615384615385
350.7659	-0.242682926829268	-0.0576923076923077
349.7908	-0.242682926829268	-0.0598076923076923
348.4653	-0.242682926829268	-0.0617307692307692
348.2541	-0.242682926829268	-0.0636538461538462
347.0907	-0.242682926829268	-0.0655769230769231
346.4976	-0.242682926829268	-0.0673076923076923
346.0171	-0.242682926829268	-0.0694230769230769
345.5854	-0.242682926829268	-0.0713461538461539
347.0281	-0.242682926829268	-0.0732692307692308
348.7708	-0.242682926829268	-0.0751923076923077
347.2293	-0.242682926829268	-0.0769230769230769
347.0232	-0.242682926829268	-0.0790384615384615
349.038	-0.242682926829268	-0.0809615384615385
351.3534	-0.242682926829268	-0.0828846153846154
354.7195	-0.242682926829268	-0.0848076923076923
359.9418	-0.242682926829268	-0.0865384615384615
369.2932	-0.242682926829268	-0.0886538461538462
381.1537	-0.242682926829268	-0.0905769230769231
390.5873	-0.242682926829268	-0.0925
400.5718	-0.242682926829268	-0.0944230769230769
410.5466	-0.242682926829268	-0.0961538461538462
420.4456	-0.242682926829268	-0.0982692307692308
429.0625	-0.242682926829268	-0.100192307692308
434.2298	-0.242682926829268	-0.102115384615385
438.4434	-0.242682926829268	-0.104038461538462
443.5587	-0.242682926829268	-0.105769230769231
451.4184	-0.242682926829268	-0.107884615384615
463.4014	-0.242682926829268	-0.109807692307692
487.5188	-0.242682926829268	-0.111730769230769
507.571	-0.242682926829268	-0.113653846153846
527.6316	-0.242682926829268	-0.115384615384615
552.3311	-0.242682926829268	-0.1175
572.299	-0.242682926829268	-0.119423076923077
588.4959	-0.242682926829268	-0.121346153846154
601.6261	-0.242682926829268	-0.123269230769231
610.4995	-0.242682926829268	-0.125
615.0022	-0.242682926829268	-0.127115384615385
611.1984	-0.242682926829268	-0.129038461538462
599.1473	-0.242682926829268	-0.130961538461538
579.5567	-0.242682926829268	-0.132884615384615
557.2432	-0.242682926829268	-0.134615384615385
528.8768	-0.242682926829268	-0.136730769230769
503.6241	-0.242682926829268	-0.138653846153846
479.0944	-0.242682926829268	-0.140576923076923
454.3265	-0.242682926829268	-0.1425
431.5304	-0.242682926829268	-0.144230769230769
403.9423	-0.242682926829268	-0.146346153846154
384.4833	-0.242682926829268	-0.148269230769231
367.5391	-0.242682926829268	-0.150192307692308
352.5691	-0.242682926829268	-0.152115384615385
338.3317	-0.242682926829268	-0.153846153846154
321.274	-0.242682926829268	-0.155961538461538
324.0151	-0.242682926829268	-0.157884615384615
321.3025	-0.242682926829268	-0.159615384615385
314.1649	-0.242682926829268	-0.161730769230769
305.8629	-0.242682926829268	-0.163461538461538
296.4789	-0.242682926829268	-0.165576923076923
287.648	-0.242682926829268	-0.1675
279.3495	-0.242682926829268	-0.169230769230769
270.1872	-0.242682926829268	-0.171346153846154
263.4338	-0.242682926829268	-0.173076923076923
255.66	-0.242682926829268	-0.175192307692308
249.6142	-0.242682926829268	-0.177115384615385
244.2599	-0.242682926829268	-0.178846153846154
238.2368	-0.242682926829268	-0.180961538461538
233.9303	-0.242682926829268	-0.182692307692308
230.0073	-0.242682926829268	-0.184807692307692
225.7529	-0.242682926829268	-0.186730769230769
221.9504	-0.242682926829268	-0.188461538461538
217.9254	-0.242682926829268	-0.190576923076923
214.5641	-0.242682926829268	-0.192307692307692
211.5832	-0.242682926829268	-0.194423076923077
208.2582	-0.242682926829268	-0.196346153846154
205.2892	-0.242682926829268	-0.198076923076923
202.1692	-0.242682926829268	-0.200192307692308
200.288	-0.242682926829268	-0.201923076923077
197.6627	-0.242682926829268	-0.204038461538462
196.1372	-0.242682926829268	-0.205961538461538
194.7302	-0.242682926829268	-0.207692307692308
192.4937	-0.242682926829268	-0.209807692307692
190.7553	-0.242682926829268	-0.211538461538462
189.2778	-0.242682926829268	-0.213653846153846
187.3357	-0.242682926829268	-0.215576923076923
185.5794	-0.242682926829268	-0.217307692307692
183.7945	-0.242682926829268	-0.219423076923077
182.2231	-0.242682926829268	-0.221153846153846
180.9358	-0.242682926829268	-0.223269230769231
179.5625	-0.242682926829268	-0.225192307692308
177.5651	-0.242682926829268	-0.226923076923077
174.9202	-0.242682926829268	-0.229038461538462
173.2075	-0.242682926829268	-0.230769230769231
171.3846	-0.242682926829268	-0.232884615384615
168.8672	-0.242682926829268	-0.234807692307692
166.9184	-0.242682926829268	-0.236538461538462
164.859	-0.242682926829268	-0.238653846153846
163.2652	-0.242682926829268	-0.240384615384615
161.648	-0.242682926829268	-0.2425
159.0211	-0.242682926829268	-0.244423076923077
157.238	-0.242682926829268	-0.246153846153846
155.2824	-0.242682926829268	-0.248269230769231
153.6496	-0.242682926829268	-0.25
152.4826	-0.242682926829268	-0.252115384615385
151.1103	-0.242682926829268	-0.254038461538462
149.7851	-0.242682926829268	-0.255769230769231
148.3581	-0.242682926829268	-0.257884615384615
147.3004	-0.242682926829268	-0.259615384615385
145.8807	-0.242682926829268	-0.261730769230769
145.1235	-0.242682926829268	-0.263653846153846
144.1535	-0.242682926829268	-0.265384615384615
142.6694	-0.242682926829268	-0.2675
141.2023	-0.242682926829268	-0.269230769230769
139.8061	-0.242682926829268	-0.271346153846154
138.1328	-0.242682926829268	-0.273269230769231
136.956	-0.242682926829268	-0.275
135.8034	-0.242682926829268	-0.277115384615385
134.2951	-0.242682926829268	-0.278846153846154
133.639	-0.242682926829268	-0.280961538461538
132.9289	-0.242682926829268	-0.282884615384615
132.2897	-0.242682926829268	-0.284615384615385
131.2136	-0.242682926829268	-0.286730769230769
130.2019	-0.242682926829268	-0.288461538461538
128.6994	-0.242682926829268	-0.290576923076923
127.3973	-0.242682926829268	-0.2925
127.1429	-0.242682926829268	-0.294230769230769
126.8589	-0.242682926829268	-0.296346153846154
125.3967	-0.242682926829268	-0.298076923076923
123.7159	-0.242682926829268	-0.300192307692308
122.1059	-0.242682926829268	-0.302115384615385
121.0166	-0.242682926829268	-0.303846153846154
119.7087	-0.242682926829268	-0.305961538461538
118.5603	-0.242682926829268	-0.307692307692308
357.167	-0.241585365853659	0.3075
357.9059	-0.241585365853659	0.305769230769231
359.7429	-0.241585365853659	0.303846153846154
362.1889	-0.241585365853659	0.301730769230769
365.3849	-0.241585365853659	0.3
367.8468	-0.241585365853659	0.298076923076923
370.5988	-0.241585365853659	0.296153846153846
372.0032	-0.241585365853659	0.294230769230769
373.8574	-0.241585365853659	0.292115384615385
375.2501	-0.241585365853659	0.290384615384615
375.862	-0.241585365853659	0.288461538461538
376.8174	-0.241585365853659	0.286538461538462
376.6735	-0.241585365853659	0.284615384615385
376.6735	-0.241585365853659	0.2825
376.6162	-0.241585365853659	0.280769230769231
375.918	-0.241585365853659	0.278846153846154
376.108	-0.241585365853659	0.276923076923077
375.4097	-0.241585365853659	0.275
375.4864	-0.241585365853659	0.272884615384615
374.9782	-0.241585365853659	0.271153846153846
374.6905	-0.241585365853659	0.269230769230769
374.8648	-0.241585365853659	0.267307692307692
375.5998	-0.241585365853659	0.265384615384615
376.096	-0.241585365853659	0.263269230769231
376.6714	-0.241585365853659	0.261538461538462
376.7848	-0.241585365853659	0.259615384615385
376.6898	-0.241585365853659	0.257692307692308
376.2303	-0.241585365853659	0.255769230769231
376.8824	-0.241585365853659	0.253653846153846
377.3603	-0.241585365853659	0.251923076923077
377.4553	-0.241585365853659	0.25
377.4738	-0.241585365853659	0.248076923076923
376.9471	-0.241585365853659	0.246153846153846
377.186	-0.241585365853659	0.244038461538462
376.9008	-0.241585365853659	0.242307692307692
377.2836	-0.241585365853659	0.240384615384615
377.091	-0.241585365853659	0.238461538461538
376.6131	-0.241585365853659	0.236538461538462
376.518	-0.241585365853659	0.234423076923077
376.2765	-0.241585365853659	0.232692307692308
376.0376	-0.241585365853659	0.230769230769231
376.2765	-0.241585365853659	0.228653846153846
376.8032	-0.241585365853659	0.226923076923077
376.9471	-0.241585365853659	0.224807692307692
376.1815	-0.241585365853659	0.223076923076923
375.4647	-0.241585365853659	0.221153846153846
374.3625	-0.241585365853659	0.219038461538462
374.3163	-0.241585365853659	0.217307692307692
374.3346	-0.241585365853659	0.215192307692308
374.1907	-0.241585365853659	0.213461538461538
374.2369	-0.241585365853659	0.211538461538462
374.2187	-0.241585365853659	0.209423076923077
374.2187	-0.241585365853659	0.207692307692308
373.4713	-0.241585365853659	0.205576923076923
373.0422	-0.241585365853659	0.203846153846154
373.1679	-0.241585365853659	0.201923076923077
372.4973	-0.241585365853659	0.199807692307692
371.9218	-0.241585365853659	0.198076923076923
372.1145	-0.241585365853659	0.195961538461538
371.9218	-0.241585365853659	0.194230769230769
371.3952	-0.241585365853659	0.192307692307692
371.6367	-0.241585365853659	0.190192307692308
371.6829	-0.241585365853659	0.188461538461538
371.2232	-0.241585365853659	0.186346153846154
371.3182	-0.241585365853659	0.184615384615385
370.8404	-0.241585365853659	0.182692307692308
370.0928	-0.241585365853659	0.180576923076923
369.232	-0.241585365853659	0.178846153846154
369.1344	-0.241585365853659	0.176730769230769
368.8004	-0.241585365853659	0.175
368.1298	-0.241585365853659	0.173076923076923
368.2248	-0.241585365853659	0.170961538461538
368.4175	-0.241585365853659	0.169230769230769
367.9396	-0.241585365853659	0.167115384615385
368.1966	-0.241585365853659	0.165384615384615
367.7469	-0.241585365853659	0.163461538461538
367.7007	-0.241585365853659	0.161346153846154
366.9812	-0.241585365853659	0.159615384615385
366.7423	-0.241585365853659	0.1575
366.4724	-0.241585365853659	0.155769230769231
366.5212	-0.241585365853659	0.153846153846154
366.4903	-0.241585365853659	0.151923076923077
366.1384	-0.241585365853659	0.149807692307692
366.1074	-0.241585365853659	0.147884615384615
365.8684	-0.241585365853659	0.145961538461538
365.8506	-0.241585365853659	0.144230769230769
365.6295	-0.241585365853659	0.142307692307692
366.1384	-0.241585365853659	0.140192307692308
365.2776	-0.241585365853659	0.138269230769231
364.941	-0.241585365853659	0.136346153846154
364.1753	-0.241585365853659	0.134615384615385
363.9052	-0.241585365853659	0.132692307692308
363.5224	-0.241585365853659	0.130576923076923
364.4036	-0.241585365853659	0.128653846153846
364.2419	-0.241585365853659	0.126730769230769
363.9052	-0.241585365853659	0.125
364.129	-0.241585365853659	0.122884615384615
363.62	-0.241585365853659	0.120961538461538
358.4324	-0.241585365853659	0.119038461538462
357.6179	-0.241585365853659	0.117115384615385
358.1934	-0.241585365853659	0.115384615384615
359.3733	-0.241585365853659	0.113269230769231
360.8734	-0.241585365853659	0.111346153846154
361.3051	-0.241585365853659	0.109423076923077
362.1482	-0.241585365853659	0.1075
362.5488	-0.241585365853659	0.105769230769231
362.356	-0.241585365853659	0.103653846153846
362.1482	-0.241585365853659	0.101730769230769
362.3275	-0.241585365853659	0.0998076923076923
361.8184	-0.241585365853659	0.0978846153846154
361.5306	-0.241585365853659	0.0961538461538462
361.8184	-0.241585365853659	0.0940384615384615
361.119	-0.241585365853659	0.0921153846153846
361.1477	-0.241585365853659	0.0901923076923077
360.9263	-0.241585365853659	0.0882692307692308
360.9087	-0.241585365853659	0.0865384615384615
360.4946	-0.241585365853659	0.0844230769230769
361.0214	-0.241585365853659	0.0825
360.7361	-0.241585365853659	0.0805769230769231
361.119	-0.241585365853659	0.0786538461538462
360.9087	-0.241585365853659	0.0769230769230769
361.2427	-0.241585365853659	0.0748076923076923
362.1239	-0.241585365853659	0.0728846153846154
361.9311	-0.241585365853659	0.0709615384615385
362.1062	-0.241585365853659	0.0690384615384615
362.1239	-0.241585365853659	0.0673076923076923
361.0702	-0.241585365853659	0.0651923076923077
361.3092	-0.241585365853659	0.0632692307692308
361.4219	-0.241585365853659	0.0613461538461538
361.1829	-0.241585365853659	0.0594230769230769
360.9927	-0.241585365853659	0.0576923076923077
361.5019	-0.241585365853659	0.0555769230769231
361.5019	-0.241585365853659	0.0536538461538462
361.1653	-0.241585365853659	0.0517307692307692
361.3092	-0.241585365853659	0.0498076923076923
361.3092	-0.241585365853659	0.0480769230769231
363.0621	-0.241585365853659	0.0459615384615385
367.9138	-0.241585365853659	0.0440384615384615
368.7105	-0.241585365853659	0.0421153846153846
368.4227	-0.241585365853659	0.0401923076923077
367.9935	-0.241585365853659	0.0384615384615385
366.5082	-0.241585365853659	0.0363461538461538
365.7912	-0.241585365853659	0.0344230769230769
365.0433	-0.241585365853659	0.0325
363.9123	-0.241585365853659	0.0305769230769231
363.8635	-0.241585365853659	0.0286538461538462
363.0336	-0.241585365853659	0.0267307692307692
362.936	-0.241585365853659	0.0248076923076923
362.553	-0.241585365853659	0.0228846153846154
362.1415	-0.241585365853659	0.0209615384615385
362.2366	-0.241585365853659	0.0190384615384615
362.1239	-0.241585365853659	0.0171153846153846
362.1239	-0.241585365853659	0.0151923076923077
362.697	-0.241585365853659	0.0132692307692308
362.8231	-0.241585365853659	0.0113461538461538
363.35	-0.241585365853659	0.00961538461538462
363.7328	-0.241585365853659	0.0075
363.6378	-0.241585365853659	0.00557692307692308
363.7018	-0.241585365853659	0.00365384615384615
363.0799	-0.241585365853659	0.00173076923076923
363.4165	-0.241585365853659	0
362.9182	-0.241585365853659	-0.00211538461538462
362.9182	-0.241585365853659	-0.00384615384615385
363.381	-0.241585365853659	-0.00596153846153846
363.7151	-0.241585365853659	-0.00788461538461538
364.5297	-0.241585365853659	-0.00980769230769231
364.3369	-0.241585365853659	-0.0117307692307692
364.3369	-0.241585365853659	-0.0134615384615385
365.1978	-0.241585365853659	-0.0155769230769231
365.3238	-0.241585365853659	-0.0175
365.0386	-0.241585365853659	-0.0192307692307692
365.6426	-0.241585365853659	-0.0213461538461538
365.6604	-0.241585365853659	-0.0230769230769231
365.9587	-0.241585365853659	-0.0251923076923077
365.3858	-0.241585365853659	-0.0271153846153846
365.2703	-0.241585365853659	-0.0290384615384615
364.3253	-0.241585365853659	-0.0309615384615385
362.5199	-0.241585365853659	-0.0326923076923077
361.0127	-0.241585365853659	-0.0348076923076923
359.6995	-0.241585365853659	-0.0367307692307692
358.4043	-0.241585365853659	-0.0386538461538461
356.6609	-0.241585365853659	-0.0405769230769231
355.2219	-0.241585365853659	-0.0423076923076923
354.2443	-0.241585365853659	-0.0444230769230769
352.5976	-0.241585365853659	-0.0463461538461538
351.6516	-0.241585365853659	-0.0480769230769231
351.089	-0.241585365853659	-0.0501923076923077
349.8259	-0.241585365853659	-0.0519230769230769
348.5942	-0.241585365853659	-0.0540384615384615
347.4419	-0.241585365853659	-0.0559615384615385
346.6595	-0.241585365853659	-0.0576923076923077
345.3489	-0.241585365853659	-0.0598076923076923
345.3153	-0.241585365853659	-0.0617307692307692
345.2188	-0.241585365853659	-0.0636538461538462
347.1706	-0.241585365853659	-0.0655769230769231
348.3297	-0.241585365853659	-0.0673076923076923
348.9461	-0.241585365853659	-0.0694230769230769
350.4665	-0.241585365853659	-0.0713461538461539
351.2752	-0.241585365853659	-0.0732692307692308
352.7488	-0.241585365853659	-0.0751923076923077
354.3025	-0.241585365853659	-0.0769230769230769
355.684	-0.241585365853659	-0.0790384615384615
359.2232	-0.241585365853659	-0.0809615384615385
366.3057	-0.241585365853659	-0.0828846153846154
376.2917	-0.241585365853659	-0.0848076923076923
385.4685	-0.241585365853659	-0.0865384615384615
395.5523	-0.241585365853659	-0.0886538461538462
405.8416	-0.241585365853659	-0.0905769230769231
415.9132	-0.241585365853659	-0.0925
425.6533	-0.241585365853659	-0.0944230769230769
431.5564	-0.241585365853659	-0.0961538461538462
437.7674	-0.241585365853659	-0.0982692307692308
444.1479	-0.241585365853659	-0.100192307692308
451.8875	-0.241585365853659	-0.102115384615385
465.1578	-0.241585365853659	-0.104038461538462
487.6372	-0.241585365853659	-0.105769230769231
504.3782	-0.241585365853659	-0.107884615384615
523.578	-0.241585365853659	-0.109807692307692
547.8923	-0.241585365853659	-0.111730769230769
566.2094	-0.241585365853659	-0.113653846153846
582.6914	-0.241585365853659	-0.115384615384615
596.745	-0.241585365853659	-0.1175
607.636	-0.241585365853659	-0.119423076923077
616.2731	-0.241585365853659	-0.121346153846154
620.1724	-0.241585365853659	-0.123269230769231
621.2699	-0.241585365853659	-0.125
616.2083	-0.241585365853659	-0.127115384615385
604.907	-0.241585365853659	-0.129038461538462
582.3741	-0.241585365853659	-0.130961538461538
558.4376	-0.241585365853659	-0.132884615384615
533.7717	-0.241585365853659	-0.134615384615385
506.2503	-0.241585365853659	-0.136730769230769
479.9066	-0.241585365853659	-0.138653846153846
447.1551	-0.241585365853659	-0.140576923076923
422.5	-0.241585365853659	-0.1425
400.6111	-0.241585365853659	-0.144230769230769
379.6907	-0.241585365853659	-0.146346153846154
362.0092	-0.241585365853659	-0.148269230769231
340.8575	-0.241585365853659	-0.150192307692308
316.9656	-0.241585365853659	-0.152115384615385
298.4453	-0.241585365853659	-0.153846153846154
290.3944	-0.241585365853659	-0.155961538461538
287.0681	-0.241585365853659	-0.157884615384615
284.6621	-0.241585365853659	-0.159615384615385
280.8687	-0.241585365853659	-0.161730769230769
277.1997	-0.241585365853659	-0.163461538461538
271.8497	-0.241585365853659	-0.165576923076923
266.7743	-0.241585365853659	-0.1675
262.263	-0.241585365853659	-0.169230769230769
257.195	-0.241585365853659	-0.171346153846154
252.6365	-0.241585365853659	-0.173076923076923
246.5294	-0.241585365853659	-0.175192307692308
241.6341	-0.241585365853659	-0.177115384615385
237.3616	-0.241585365853659	-0.178846153846154
232.4743	-0.241585365853659	-0.180961538461538
228.7873	-0.241585365853659	-0.182692307692308
224.8532	-0.241585365853659	-0.184807692307692
221.7976	-0.241585365853659	-0.186730769230769
218.7192	-0.241585365853659	-0.188461538461538
215.5096	-0.241585365853659	-0.190576923076923
212.9283	-0.241585365853659	-0.192307692307692
209.2432	-0.241585365853659	-0.194423076923077
206.4296	-0.241585365853659	-0.196346153846154
204.0256	-0.241585365853659	-0.198076923076923
201.9205	-0.241585365853659	-0.200192307692308
199.9336	-0.241585365853659	-0.201923076923077
197.6536	-0.241585365853659	-0.204038461538462
195.8529	-0.241585365853659	-0.205961538461538
193.4971	-0.241585365853659	-0.207692307692308
191.3463	-0.241585365853659	-0.209807692307692
189.8211	-0.241585365853659	-0.211538461538462
187.7982	-0.241585365853659	-0.213653846153846
186.6523	-0.241585365853659	-0.215576923076923
185.1275	-0.241585365853659	-0.217307692307692
183.1379	-0.241585365853659	-0.219423076923077
181.4622	-0.241585365853659	-0.221153846153846
179.4077	-0.241585365853659	-0.223269230769231
176.9363	-0.241585365853659	-0.225192307692308
174.6073	-0.241585365853659	-0.226923076923077
172.2311	-0.241585365853659	-0.229038461538462
169.6977	-0.241585365853659	-0.230769230769231
166.4222	-0.241585365853659	-0.232884615384615
164.4412	-0.241585365853659	-0.234807692307692
162.279	-0.241585365853659	-0.236538461538462
159.4778	-0.241585365853659	-0.238653846153846
157.2525	-0.241585365853659	-0.240384615384615
155.1309	-0.241585365853659	-0.2425
153.8764	-0.241585365853659	-0.244423076923077
152.9295	-0.241585365853659	-0.246153846153846
151.3675	-0.241585365853659	-0.248269230769231
149.4974	-0.241585365853659	-0.25
147.6441	-0.241585365853659	-0.252115384615385
146.0985	-0.241585365853659	-0.254038461538462
144.5437	-0.241585365853659	-0.255769230769231
143.5495	-0.241585365853659	-0.257884615384615
142.0821	-0.241585365853659	-0.259615384615385
140.2428	-0.241585365853659	-0.261730769230769
138.5385	-0.241585365853659	-0.263653846153846
137.2973	-0.241585365853659	-0.265384615384615
135.9783	-0.241585365853659	-0.2675
134.446	-0.241585365853659	-0.269230769230769
133.783	-0.241585365853659	-0.271346153846154
133.1332	-0.241585365853659	-0.273269230769231
132.9738	-0.241585365853659	-0.275
131.7189	-0.241585365853659	-0.277115384615385
130.4165	-0.241585365853659	-0.278846153846154
129.5467	-0.241585365853659	-0.280961538461538
128.2444	-0.241585365853659	-0.282884615384615
127.4631	-0.241585365853659	-0.284615384615385
134.7086	-0.241585365853659	-0.286730769230769
137.0833	-0.241585365853659	-0.288461538461538
134.8456	-0.241585365853659	-0.290576923076923
131.8209	-0.241585365853659	-0.2925
128.3808	-0.241585365853659	-0.294230769230769
125.113	-0.241585365853659	-0.296346153846154
122.6208	-0.241585365853659	-0.298076923076923
120.2881	-0.241585365853659	-0.300192307692308
118.9502	-0.241585365853659	-0.302115384615385
117.76	-0.241585365853659	-0.303846153846154
116.5641	-0.241585365853659	-0.305961538461538
115.7596	-0.241585365853659	-0.307692307692308
359.0385	-0.240365853658537	0.3075
361.0243	-0.240365853658537	0.305769230769231
363.8713	-0.240365853658537	0.303846153846154
366.8555	-0.240365853658537	0.301730769230769
368.6952	-0.240365853658537	0.3
370.2294	-0.240365853658537	0.298076923076923
372.0819	-0.240365853658537	0.296153846153846
373.4758	-0.240365853658537	0.294230769230769
373.494	-0.240365853658537	0.292115384615385
374.4024	-0.240365853658537	0.290384615384615
375.0417	-0.240365853658537	0.288461538461538
375.6323	-0.240365853658537	0.286538461538462
377.0669	-0.240365853658537	0.284615384615385
377.1802	-0.240365853658537	0.2825
377.0853	-0.240365853658537	0.280769230769231
376.7222	-0.240365853658537	0.278846153846154
376.1194	-0.240365853658537	0.276923076923077
376.4531	-0.240365853658537	0.275
375.9757	-0.240365853658537	0.272884615384615
375.8807	-0.240365853658537	0.271153846153846
376.2632	-0.240365853658537	0.269230769230769
376.0061	-0.240365853658537	0.267307692307692
375.9086	-0.240365853658537	0.265384615384615
375.5628	-0.240365853658537	0.263269230769231
375.3545	-0.240365853658537	0.261538461538462
375.1341	-0.240365853658537	0.259615384615385
375.1803	-0.240365853658537	0.257692307692308
375.1341	-0.240365853658537	0.255769230769231
375.1803	-0.240365853658537	0.253653846153846
374.8954	-0.240365853658537	0.251923076923077
375.2779	-0.240365853658537	0.25
375.0366	-0.240365853658537	0.248076923076923
374.9599	-0.240365853658537	0.246153846153846
375.3911	-0.240365853658537	0.244038461538462
375.5628	-0.240365853658537	0.242307692307692
375.5349	-0.240365853658537	0.240384615384615
375.3911	-0.240365853658537	0.238461538461538
374.5312	-0.240365853658537	0.236538461538462
374.3387	-0.240365853658537	0.234423076923077
373.4787	-0.240365853658537	0.232692307692308
373.1144	-0.240365853658537	0.230769230769231
372.665	-0.240365853658537	0.228653846153846
372.1569	-0.240365853658537	0.226923076923077
371.7744	-0.240365853658537	0.224807692307692
372.0438	-0.240365853658537	0.223076923076923
372.0131	-0.240365853658537	0.221153846153846
372.4263	-0.240365853658537	0.219038461538462
372.4263	-0.240365853658537	0.217307692307692
372.6956	-0.240365853658537	0.215192307692308
372.5031	-0.240365853658537	0.213461538461538
372.475	-0.240365853658537	0.211538461538462
371.9488	-0.240365853658537	0.209423076923077
372.3775	-0.240365853658537	0.207692307692308
372.0438	-0.240365853658537	0.205576923076923
371.7563	-0.240365853658537	0.203846153846154
371.5663	-0.240365853658537	0.201923076923077
371.4506	-0.240365853658537	0.199807692307692
370.2751	-0.240365853658537	0.198076923076923
370.9732	-0.240365853658537	0.195961538461538
371.3276	-0.240365853658537	0.194230769230769
371.4688	-0.240365853658537	0.192307692307692
371.0401	-0.240365853658537	0.190192307692308
371.0682	-0.240365853658537	0.188461538461538
370.6857	-0.240365853658537	0.186346153846154
370.6576	-0.240365853658537	0.184615384615385
370.1621	-0.240365853658537	0.182692307692308
369.7001	-0.240365853658537	0.180576923076923
369.7976	-0.240365853658537	0.178846153846154
369.4614	-0.240365853658537	0.176730769230769
369.4794	-0.240365853658537	0.175
369.1457	-0.240365853658537	0.173076923076923
368.6682	-0.240365853658537	0.170961538461538
369.4974	-0.240365853658537	0.169230769230769
369.0379	-0.240365853658537	0.167115384615385
368.4166	-0.240365853658537	0.165384615384615
367.6027	-0.240365853658537	0.163461538461538
367.554	-0.240365853658537	0.161346153846154
366.7889	-0.240365853658537	0.159615384615385
367.3152	-0.240365853658537	0.1575
367.1714	-0.240365853658537	0.155769230769231
367.459	-0.240365853658537	0.153846153846154
367.8903	-0.240365853658537	0.151923076923077
366.9993	-0.240365853658537	0.149807692307692
366.7606	-0.240365853658537	0.147884615384615
366.9043	-0.240365853658537	0.145961538461538
367.0481	-0.240365853658537	0.144230769230769
366.3959	-0.240365853658537	0.142307692307692
366.9505	-0.240365853658537	0.140192307692308
367.161	-0.240365853658537	0.138269230769231
366.7297	-0.240365853658537	0.136346153846154
366.3959	-0.240365853658537	0.134615384615385
366.1571	-0.240365853658537	0.132692307692308
365.8695	-0.240365853658537	0.130576923076923
365.6307	-0.240365853658537	0.128653846153846
365.6769	-0.240365853658537	0.126730769230769
365.5819	-0.240365853658537	0.125
365.7436	-0.240365853658537	0.122884615384615
365.0272	-0.240365853658537	0.120961538461538
364.9784	-0.240365853658537	0.119038461538462
364.547	-0.240365853658537	0.117115384615385
364.6446	-0.240365853658537	0.115384615384615
364.262	-0.240365853658537	0.113269230769231
364.5958	-0.240365853658537	0.111346153846154
364.4235	-0.240365853658537	0.109423076923077
364.7086	-0.240365853658537	0.1075
364.6136	-0.240365853658537	0.105769230769231
364.4698	-0.240365853658537	0.103653846153846
364.3925	-0.240365853658537	0.101730769230769
363.9326	-0.240365853658537	0.0998076923076923
363.9326	-0.240365853658537	0.0978846153846154
363.9326	-0.240365853658537	0.0961538461538462
363.8066	-0.240365853658537	0.0940384615384615
363.8066	-0.240365853658537	0.0921153846153846
363.1851	-0.240365853658537	0.0901923076923077
362.7048	-0.240365853658537	0.0882692307692308
362.6871	-0.240365853658537	0.0865384615384615
362.8974	-0.240365853658537	0.0844230769230769
362.7048	-0.240365853658537	0.0825
362.9924	-0.240365853658537	0.0805769230769231
362.4197	-0.240365853658537	0.0786538461538462
362.3221	-0.240365853658537	0.0769230769230769
362.3221	-0.240365853658537	0.0748076923076923
362.8672	-0.240365853658537	0.0728846153846154
362.9436	-0.240365853658537	0.0709615384615385
363.1549	-0.240365853658537	0.0690384615384615
362.8024	-0.240365853658537	0.0673076923076923
362.3709	-0.240365853658537	0.0651923076923077
361.5105	-0.240365853658537	0.0632692307692308
361.7006	-0.240365853658537	0.0613461538461538
361.4617	-0.240365853658537	0.0594230769230769
361.7494	-0.240365853658537	0.0576923076923077
362.0833	-0.240365853658537	0.0555769230769231
362.561	-0.240365853658537	0.0536538461538462
363.5189	-0.240365853658537	0.0517307692307692
363.4426	-0.240365853658537	0.0498076923076923
363.5376	-0.240365853658537	0.0480769230769231
363.2499	-0.240365853658537	0.0459615384615385
363.7454	-0.240365853658537	0.0440384615384615
363.5731	-0.240365853658537	0.0421153846153846
364.2257	-0.240365853658537	0.0401923076923077
364.3385	-0.240365853658537	0.0384615384615385
362.9204	-0.240365853658537	0.0363461538461538
363.4958	-0.240365853658537	0.0344230769230769
363.5243	-0.240365853658537	0.0325
364.0046	-0.240365853658537	0.0305769230769231
361.0066	-0.240365853658537	0.0286538461538462
351.8379	-0.240365853658537	0.0267307692307692
349.3828	-0.240365853658537	0.0248076923076923
351.0578	-0.240365853658537	0.0228846153846154
353.438	-0.240365853658537	0.0209615384615385
355.0817	-0.240365853658537	0.0190384615384615
356.996	-0.240365853658537	0.0171153846153846
357.828	-0.240365853658537	0.0151923076923077
359.2156	-0.240365853658537	0.0132692307692308
359.5497	-0.240365853658537	0.0113461538461538
360.4418	-0.240365853658537	0.00961538461538462
361.2563	-0.240365853658537	0.0075
361.8781	-0.240365853658537	0.00557692307692308
362.2787	-0.240365853658537	0.00365384615384615
363.3322	-0.240365853658537	0.00173076923076923
363.7817	-0.240365853658537	0
363.6378	-0.240365853658537	-0.00211538461538462
363.7151	-0.240365853658537	-0.00384615384615385
363.3322	-0.240365853658537	-0.00596153846153846
362.9982	-0.240365853658537	-0.00788461538461538
363.381	-0.240365853658537	-0.00980769230769231
363.5712	-0.240365853658537	-0.0117307692307692
364.463	-0.240365853658537	-0.0134615384615385
365.4393	-0.240365853658537	-0.0155769230769231
365.7067	-0.240365853658537	-0.0175
365.9278	-0.240365853658537	-0.0192307692307692
366.1205	-0.240365853658537	-0.0213461538461538
365.6888	-0.240365853658537	-0.0230769230769231
366.3725	-0.240365853658537	-0.0251923076923077
366.6577	-0.240365853658537	-0.0271153846153846
365.4095	-0.240365853658537	-0.0290384615384615
362.5334	-0.240365853658537	-0.0309615384615385
359.812	-0.240365853658537	-0.0326923076923077
358.9481	-0.240365853658537	-0.0348076923076923
357.5983	-0.240365853658537	-0.0367307692307692
357.5938	-0.240365853658537	-0.0386538461538461
355.9775	-0.240365853658537	-0.0405769230769231
353.6926	-0.240365853658537	-0.0423076923076923
352.2379	-0.240365853658537	-0.0444230769230769
350.5753	-0.240365853658537	-0.0463461538461538
348.8066	-0.240365853658537	-0.0480769230769231
347.2563	-0.240365853658537	-0.0501923076923077
345.9635	-0.240365853658537	-0.0519230769230769
345.1327	-0.240365853658537	-0.0540384615384615
345.1275	-0.240365853658537	-0.0559615384615385
344.6008	-0.240365853658537	-0.0576923076923077
343.8361	-0.240365853658537	-0.0598076923076923
344.2135	-0.240365853658537	-0.0617307692307692
344.88	-0.240365853658537	-0.0636538461538462
346.4003	-0.240365853658537	-0.0655769230769231
347.892	-0.240365853658537	-0.0673076923076923
349.4465	-0.240365853658537	-0.0694230769230769
350.0317	-0.240365853658537	-0.0713461538461539
350.5997	-0.240365853658537	-0.0732692307692308
352.0893	-0.240365853658537	-0.0751923076923077
353.4245	-0.240365853658537	-0.0769230769230769
355.6766	-0.240365853658537	-0.0790384615384615
363.3929	-0.240365853658537	-0.0809615384615385
372.9991	-0.240365853658537	-0.0828846153846154
383.2506	-0.240365853658537	-0.0848076923076923
392.949	-0.240365853658537	-0.0865384615384615
402.8774	-0.240365853658537	-0.0886538461538462
414.8041	-0.240365853658537	-0.0905769230769231
422.7805	-0.240365853658537	-0.0925
429.1363	-0.240365853658537	-0.0944230769230769
434.9434	-0.240365853658537	-0.0961538461538462
440.8689	-0.240365853658537	-0.0982692307692308
449.1528	-0.240365853658537	-0.100192307692308
459.0862	-0.240365853658537	-0.102115384615385
483.0592	-0.240365853658537	-0.104038461538462
500.9664	-0.240365853658537	-0.105769230769231
524.646	-0.240365853658537	-0.107884615384615
544.5897	-0.240365853658537	-0.109807692307692
564.1408	-0.240365853658537	-0.111730769230769
581.1741	-0.240365853658537	-0.113653846153846
594.7487	-0.240365853658537	-0.115384615384615
606.7036	-0.240365853658537	-0.1175
613.4793	-0.240365853658537	-0.119423076923077
617.329	-0.240365853658537	-0.121346153846154
616.0208	-0.240365853658537	-0.123269230769231
607.14	-0.240365853658537	-0.125
584.181	-0.240365853658537	-0.127115384615385
559.9841	-0.240365853658537	-0.129038461538462
535.2009	-0.240365853658537	-0.130961538461538
509.1369	-0.240365853658537	-0.132884615384615
483.2225	-0.240365853658537	-0.134615384615385
452.1634	-0.240365853658537	-0.136730769230769
429.702	-0.240365853658537	-0.138653846153846
408.1527	-0.240365853658537	-0.140576923076923
389.4459	-0.240365853658537	-0.1425
372.9114	-0.240365853658537	-0.144230769230769
353.8786	-0.240365853658537	-0.146346153846154
328.6973	-0.240365853658537	-0.148269230769231
316.911	-0.240365853658537	-0.150192307692308
310.7673	-0.240365853658537	-0.152115384615385
305.4162	-0.240365853658537	-0.153846153846154
299.2782	-0.240365853658537	-0.155961538461538
293.0119	-0.240365853658537	-0.157884615384615
287.1191	-0.240365853658537	-0.159615384615385
280.4615	-0.240365853658537	-0.161730769230769
275.0155	-0.240365853658537	-0.163461538461538
269.4471	-0.240365853658537	-0.165576923076923
264.2379	-0.240365853658537	-0.1675
259.3953	-0.240365853658537	-0.169230769230769
253.3296	-0.240365853658537	-0.171346153846154
248.2747	-0.240365853658537	-0.173076923076923
242.9771	-0.240365853658537	-0.175192307692308
238.9063	-0.240365853658537	-0.177115384615385
234.7076	-0.240365853658537	-0.178846153846154
229.0398	-0.240365853658537	-0.180961538461538
225.3792	-0.240365853658537	-0.182692307692308
223.0115	-0.240365853658537	-0.184807692307692
220.1463	-0.240365853658537	-0.186730769230769
216.9481	-0.240365853658537	-0.188461538461538
212.7819	-0.240365853658537	-0.190576923076923
209.6194	-0.240365853658537	-0.192307692307692
206.2674	-0.240365853658537	-0.194423076923077
203.7591	-0.240365853658537	-0.196346153846154
201.5352	-0.240365853658537	-0.198076923076923
198.5635	-0.240365853658537	-0.200192307692308
196.6823	-0.240365853658537	-0.201923076923077
195.4171	-0.240365853658537	-0.204038461538462
193.4878	-0.240365853658537	-0.205961538461538
192.2043	-0.240365853658537	-0.207692307692308
190.4897	-0.240365853658537	-0.209807692307692
188.7277	-0.240365853658537	-0.211538461538462
186.9985	-0.240365853658537	-0.213653846153846
185.1185	-0.240365853658537	-0.215576923076923
183.2621	-0.240365853658537	-0.217307692307692
181.5242	-0.240365853658537	-0.219423076923077
179.3518	-0.240365853658537	-0.221153846153846
176.7384	-0.240365853658537	-0.223269230769231
174.844	-0.240365853658537	-0.225192307692308
172.3021	-0.240365853658537	-0.226923076923077
170.3998	-0.240365853658537	-0.229038461538462
168.6159	-0.240365853658537	-0.230769230769231
166.1456	-0.240365853658537	-0.232884615384615
164.5671	-0.240365853658537	-0.234807692307692
162.5236	-0.240365853658537	-0.236538461538462
160.3382	-0.240365853658537	-0.238653846153846
158.8468	-0.240365853658537	-0.240384615384615
156.7168	-0.240365853658537	-0.2425
155.4623	-0.240365853658537	-0.244423076923077
153.7343	-0.240365853658537	-0.246153846153846
151.5093	-0.240365853658537	-0.248269230769231
150.2714	-0.240365853658537	-0.25
149.4666	-0.240365853658537	-0.252115384615385
148.1814	-0.240365853658537	-0.254038461538462
146.5247	-0.240365853658537	-0.255769230769231
144.7659	-0.240365853658537	-0.257884615384615
143.2512	-0.240365853658537	-0.259615384615385
141.9969	-0.240365853658537	-0.261730769230769
140.8137	-0.240365853658537	-0.263653846153846
139.4785	-0.240365853658537	-0.265384615384615
137.6391	-0.240365853658537	-0.2675
135.894	-0.240365853658537	-0.269230769230769
134.4631	-0.240365853658537	-0.271346153846154
132.9309	-0.240365853658537	-0.273269230769231
132.1323	-0.240365853658537	-0.275
131.5468	-0.240365853658537	-0.277115384615385
131.4111	-0.240365853658537	-0.278846153846154
130.6597	-0.240365853658537	-0.280961538461538
130.3519	-0.240365853658537	-0.282884615384615
128.9846	-0.240365853658537	-0.284615384615385
127.2148	-0.240365853658537	-0.286730769230769
135.0059	-0.240365853658537	-0.288461538461538
137.6583	-0.240365853658537	-0.290576923076923
135.6452	-0.240365853658537	-0.2925
132.6143	-0.240365853658537	-0.294230769230769
129.1923	-0.240365853658537	-0.296346153846154
127.2267	-0.240365853658537	-0.298076923076923
124.7345	-0.240365853658537	-0.300192307692308
122.4727	-0.240365853658537	-0.302115384615385
120.4717	-0.240365853658537	-0.303846153846154
119.0449	-0.240365853658537	-0.305961538461538
117.2453	-0.240365853658537	-0.307692307692308
358.8499	-0.239146341463415	0.3075
360.0835	-0.239146341463415	0.305769230769231
361.5874	-0.239146341463415	0.303846153846154
364.1623	-0.239146341463415	0.301730769230769
366.0321	-0.239146341463415	0.3
367.71	-0.239146341463415	0.298076923076923
368.4336	-0.239146341463415	0.296153846153846
369.646	-0.239146341463415	0.294230769230769
370.0645	-0.239146341463415	0.292115384615385
371.1838	-0.239146341463415	0.290384615384615
372.0925	-0.239146341463415	0.288461538461538
371.6306	-0.239146341463415	0.286538461538462
372.0131	-0.239146341463415	0.284615384615385
371.9851	-0.239146341463415	0.2825
372.4138	-0.239146341463415	0.280769230769231
372.7013	-0.239146341463415	0.278846153846154
373.1971	-0.239146341463415	0.276923076923077
372.8939	-0.239146341463415	0.275
372.7501	-0.239146341463415	0.272884615384615
372.7013	-0.239146341463415	0.271153846153846
372.7683	-0.239146341463415	0.269230769230769
372.9889	-0.239146341463415	0.267307692307692
373.1326	-0.239146341463415	0.265384615384615
372.5295	-0.239146341463415	0.263269230769231
372.1932	-0.239146341463415	0.261538461538462
372.5114	-0.239146341463415	0.259615384615385
372.7195	-0.239146341463415	0.257692307692308
372.7501	-0.239146341463415	0.255769230769231
373.3714	-0.239146341463415	0.253653846153846
373.4969	-0.239146341463415	0.251923076923077
372.4932	-0.239146341463415	0.25
372.1388	-0.239146341463415	0.248076923076923
372.1107	-0.239146341463415	0.246153846153846
371.7925	-0.239146341463415	0.244038461538462
371.3919	-0.239146341463415	0.242307692307692
371.2019	-0.239146341463415	0.240384615384615
370.9632	-0.239146341463415	0.238461538461538
370.3882	-0.239146341463415	0.236538461538462
370.7038	-0.239146341463415	0.234423076923077
370.6576	-0.239146341463415	0.232692307692308
370.7345	-0.239146341463415	0.230769230769231
370.927	-0.239146341463415	0.228653846153846
370.5445	-0.239146341463415	0.226923076923077
370.8782	-0.239146341463415	0.224807692307692
370.8114	-0.239146341463415	0.223076923076923
370.2671	-0.239146341463415	0.221153846153846
370.2671	-0.239146341463415	0.219038461538462
369.8385	-0.239146341463415	0.217307692307692
369.7708	-0.239146341463415	0.215192307692308
369.7435	-0.239146341463415	0.213461538461538
368.9787	-0.239146341463415	0.211538461538462
368.9787	-0.239146341463415	0.209423076923077
368.5963	-0.239146341463415	0.207692307692308
367.3514	-0.239146341463415	0.205576923076923
366.4429	-0.239146341463415	0.203846153846154
366.5216	-0.239146341463415	0.201923076923077
365.9954	-0.239146341463415	0.199807692307692
365.4205	-0.239146341463415	0.198076923076923
365.5155	-0.239146341463415	0.195961538461538
365.9467	-0.239146341463415	0.194230769230769
366.1854	-0.239146341463415	0.192307692307692
366.0904	-0.239146341463415	0.190192307692308
365.8517	-0.239146341463415	0.188461538461538
366.2803	-0.239146341463415	0.186346153846154
366.3779	-0.239146341463415	0.184615384615385
365.7568	-0.239146341463415	0.182692307692308
364.6557	-0.239146341463415	0.180576923076923
363.5395	-0.239146341463415	0.178846153846154
362.4209	-0.239146341463415	0.176730769230769
361.5747	-0.239146341463415	0.175
361.6831	-0.239146341463415	0.173076923076923
360.7261	-0.239146341463415	0.170961538461538
360.1364	-0.239146341463415	0.169230769230769
360.5011	-0.239146341463415	0.167115384615385
361.0732	-0.239146341463415	0.165384615384615
361.1153	-0.239146341463415	0.163461538461538
361.3077	-0.239146341463415	0.161346153846154
361.0028	-0.239146341463415	0.159615384615385
360.9255	-0.239146341463415	0.1575
360.4484	-0.239146341463415	0.155769230769231
360.7818	-0.239146341463415	0.153846153846154
360.3996	-0.239146341463415	0.151923076923077
360.3996	-0.239146341463415	0.149807692307692
359.9863	-0.239146341463415	0.147884615384615
359.9225	-0.239146341463415	0.145961538461538
359.5403	-0.239146341463415	0.144230769230769
359.5865	-0.239146341463415	0.142307692307692
359.5403	-0.239146341463415	0.140192307692308
359.4253	-0.239146341463415	0.138269230769231
359.4429	-0.239146341463415	0.136346153846154
359.0432	-0.239146341463415	0.134615384615385
359.2355	-0.239146341463415	0.132692307692308
358.5835	-0.239146341463415	0.130576923076923
358.4224	-0.239146341463415	0.128653846153846
358.4399	-0.239146341463415	0.126730769230769
358.1239	-0.239146341463415	0.125
357.914	-0.239146341463415	0.122884615384615
358.3624	-0.239146341463415	0.120961538461538
358.1413	-0.239146341463415	0.119038461538462
358.8396	-0.239146341463415	0.117115384615385
358.3799	-0.239146341463415	0.115384615384615
357.7591	-0.239146341463415	0.113269230769231
357.3281	-0.239146341463415	0.111346153846154
357.5667	-0.239146341463415	0.109423076923077
357.423	-0.239146341463415	0.1075
356.8823	-0.239146341463415	0.105769230769231
356.8823	-0.239146341463415	0.103653846153846
356.3738	-0.239146341463415	0.101730769230769
356.8823	-0.239146341463415	0.0998076923076923
356.4026	-0.239146341463415	0.0978846153846154
356.0865	-0.239146341463415	0.0961538461538462
356.3738	-0.239146341463415	0.0940384615384615
356.6124	-0.239146341463415	0.0921153846153846
356.6759	-0.239146341463415	0.0901923076923077
357.0582	-0.239146341463415	0.0882692307692308
356.9171	-0.239146341463415	0.0865384615384615
356.6298	-0.239146341463415	0.0844230769230769
357.0408	-0.239146341463415	0.0825
357.5205	-0.239146341463415	0.0805769230769231
357.2819	-0.239146341463415	0.0786538461538462
357.9489	-0.239146341463415	0.0769230769230769
358.2363	-0.239146341463415	0.0748076923076923
358.3486	-0.239146341463415	0.0728846153846154
357.6816	-0.239146341463415	0.0709615384615385
357.854	-0.239146341463415	0.0690384615384615
358.3486	-0.239146341463415	0.0673076923076923
357.699	-0.239146341463415	0.0651923076923077
357.9202	-0.239146341463415	0.0632692307692308
357.8889	-0.239146341463415	0.0613461538461538
357.699	-0.239146341463415	0.0594230769230769
357.5066	-0.239146341463415	0.0576923076923077
358.0326	-0.239146341463415	0.0555769230769231
358.1275	-0.239146341463415	0.0536538461538462
358.7796	-0.239146341463415	0.0517307692307692
359.1794	-0.239146341463415	0.0498076923076923
359.2282	-0.239146341463415	0.0480769230769231
359.0845	-0.239146341463415	0.0459615384615385
359.849	-0.239146341463415	0.0440384615384615
359.944	-0.239146341463415	0.0421153846153846
359.8178	-0.239146341463415	0.0401923076923077
359.8666	-0.239146341463415	0.0384615384615385
359.9303	-0.239146341463415	0.0363461538461538
360.074	-0.239146341463415	0.0344230769230769
360.284	-0.239146341463415	0.0325
360.1403	-0.239146341463415	0.0305769230769231
360.2353	-0.239146341463415	0.0286538461538462
360.7789	-0.239146341463415	0.0267307692307692
360.589	-0.239146341463415	0.0248076923076923
361.0663	-0.239146341463415	0.0228846153846154
361.21	-0.239146341463415	0.0209615384615385
360.9889	-0.239146341463415	0.0190384615384615
361.0351	-0.239146341463415	0.0171153846153846
361.0527	-0.239146341463415	0.0151923076923077
361.3578	-0.239146341463415	0.0132692307692308
361.1191	-0.239146341463415	0.0113461538461538
360.8316	-0.239146341463415	0.00961538461538462
361.1191	-0.239146341463415	0.0075
361.0241	-0.239146341463415	0.00557692307692308
362.2362	-0.239146341463415	0.00365384615384615
362.8386	-0.239146341463415	0.00173076923076923
363.1447	-0.239146341463415	0
363.3186	-0.239146341463415	-0.00211538461538462
363.7197	-0.239146341463415	-0.00384615384615385
364.0223	-0.239146341463415	-0.00596153846153846
364.1376	-0.239146341463415	-0.00788461538461538
364.5841	-0.239146341463415	-0.00980769230769231
364.2503	-0.239146341463415	-0.0117307692307692
363.9166	-0.239146341463415	-0.0134615384615385
364.3276	-0.239146341463415	-0.0155769230769231
363.8989	-0.239146341463415	-0.0175
363.2112	-0.239146341463415	-0.0192307692307692
363.0498	-0.239146341463415	-0.0213461538461538
362.6487	-0.239146341463415	-0.0230769230769231
361.4351	-0.239146341463415	-0.0251923076923077
361.1612	-0.239146341463415	-0.0271153846153846
359.3693	-0.239146341463415	-0.0290384615384615
358.7759	-0.239146341463415	-0.0309615384615385
358.3404	-0.239146341463415	-0.0326923076923077
357.3315	-0.239146341463415	-0.0348076923076923
356.403	-0.239146341463415	-0.0367307692307692
355.1877	-0.239146341463415	-0.0386538461538461
352.8436	-0.239146341463415	-0.0405769230769231
350.8659	-0.239146341463415	-0.0423076923076923
349.6985	-0.239146341463415	-0.0444230769230769
348.1207	-0.239146341463415	-0.0463461538461538
347.2427	-0.239146341463415	-0.0480769230769231
346.8228	-0.239146341463415	-0.0501923076923077
345.7544	-0.239146341463415	-0.0519230769230769
345.0182	-0.239146341463415	-0.0540384615384615
344.1592	-0.239146341463415	-0.0559615384615385
344.0604	-0.239146341463415	-0.0576923076923077
343.6776	-0.239146341463415	-0.0598076923076923
342.959	-0.239146341463415	-0.0617307692307692
342.7991	-0.239146341463415	-0.0636538461538462
344.6394	-0.239146341463415	-0.0655769230769231
347.0989	-0.239146341463415	-0.0673076923076923
348.6838	-0.239146341463415	-0.0694230769230769
350.0306	-0.239146341463415	-0.0713461538461539
350.4081	-0.239146341463415	-0.0732692307692308
350.9927	-0.239146341463415	-0.0751923076923077
352.3073	-0.239146341463415	-0.0769230769230769
353.6875	-0.239146341463415	-0.0790384615384615
356.147	-0.239146341463415	-0.0809615384615385
360.7169	-0.239146341463415	-0.0828846153846154
369.555	-0.239146341463415	-0.0848076923076923
380.2292	-0.239146341463415	-0.0865384615384615
388.9868	-0.239146341463415	-0.0886538461538462
398.5546	-0.239146341463415	-0.0905769230769231
409.3817	-0.239146341463415	-0.0925
418.8271	-0.239146341463415	-0.0944230769230769
426.5332	-0.239146341463415	-0.0961538461538462
431.2674	-0.239146341463415	-0.0982692307692308
435.6883	-0.239146341463415	-0.100192307692308
440.8025	-0.239146341463415	-0.102115384615385
448.2274	-0.239146341463415	-0.104038461538462
466.6996	-0.239146341463415	-0.105769230769231
482.3963	-0.239146341463415	-0.107884615384615
501.0055	-0.239146341463415	-0.109807692307692
521.1912	-0.239146341463415	-0.111730769230769
544.5836	-0.239146341463415	-0.113653846153846
563.6008	-0.239146341463415	-0.115384615384615
580.7182	-0.239146341463415	-0.1175
594.6183	-0.239146341463415	-0.119423076923077
604.5356	-0.239146341463415	-0.121346153846154
612.4021	-0.239146341463415	-0.123269230769231
617.2999	-0.239146341463415	-0.125
618.4593	-0.239146341463415	-0.127115384615385
612.6187	-0.239146341463415	-0.129038461538462
599.7392	-0.239146341463415	-0.130961538461538
573.4735	-0.239146341463415	-0.132884615384615
548.7723	-0.239146341463415	-0.134615384615385
522.2921	-0.239146341463415	-0.136730769230769
495.603	-0.239146341463415	-0.138653846153846
470.2474	-0.239146341463415	-0.140576923076923
441.224	-0.239146341463415	-0.1425
419.7072	-0.239146341463415	-0.144230769230769
399.3676	-0.239146341463415	-0.146346153846154
380.413	-0.239146341463415	-0.148269230769231
361.8125	-0.239146341463415	-0.150192307692308
332.8432	-0.239146341463415	-0.152115384615385
323.5019	-0.239146341463415	-0.153846153846154
325.2702	-0.239146341463415	-0.155961538461538
321.9179	-0.239146341463415	-0.157884615384615
314.1468	-0.239146341463415	-0.159615384615385
304.8275	-0.239146341463415	-0.161730769230769
295.5604	-0.239146341463415	-0.163461538461538
286.5334	-0.239146341463415	-0.165576923076923
277.0588	-0.239146341463415	-0.1675
269.3746	-0.239146341463415	-0.169230769230769
262.9928	-0.239146341463415	-0.171346153846154
256.7484	-0.239146341463415	-0.173076923076923
250.9323	-0.239146341463415	-0.175192307692308
244.1884	-0.239146341463415	-0.177115384615385
238.7207	-0.239146341463415	-0.178846153846154
233.174	-0.239146341463415	-0.180961538461538
228.5774	-0.239146341463415	-0.182692307692308
223.6507	-0.239146341463415	-0.184807692307692
220.102	-0.239146341463415	-0.186730769230769
217.1666	-0.239146341463415	-0.188461538461538
213.7476	-0.239146341463415	-0.190576923076923
211.0874	-0.239146341463415	-0.192307692307692
208.4147	-0.239146341463415	-0.194423076923077
204.9741	-0.239146341463415	-0.196346153846154
203.06	-0.239146341463415	-0.198076923076923
200.5265	-0.239146341463415	-0.200192307692308
198.2675	-0.239146341463415	-0.201923076923077
196.1888	-0.239146341463415	-0.204038461538462
193.4326	-0.239146341463415	-0.205961538461538
191.2308	-0.239146341463415	-0.207692307692308
189.8396	-0.239146341463415	-0.209807692307692
188.3627	-0.239146341463415	-0.211538461538462
186.3892	-0.239146341463415	-0.213653846153846
184.6526	-0.239146341463415	-0.215576923076923
183.5164	-0.239146341463415	-0.217307692307692
182.3476	-0.239146341463415	-0.219423076923077
180.8865	-0.239146341463415	-0.221153846153846
179.6946	-0.239146341463415	-0.223269230769231
177.1069	-0.239146341463415	-0.225192307692308
174.5903	-0.239146341463415	-0.226923076923077
172.9731	-0.239146341463415	-0.229038461538462
171.0956	-0.239146341463415	-0.230769230769231
168.7217	-0.239146341463415	-0.232884615384615
166.5529	-0.239146341463415	-0.234807692307692
164.7079	-0.239146341463415	-0.236538461538462
162.2635	-0.239146341463415	-0.238653846153846
160.1822	-0.239146341463415	-0.240384615384615
158.8026	-0.239146341463415	-0.2425
156.603	-0.239146341463415	-0.244423076923077
155.515	-0.239146341463415	-0.246153846153846
154.2772	-0.239146341463415	-0.248269230769231
152.9762	-0.239146341463415	-0.25
151.6209	-0.239146341463415	-0.252115384615385
150.1619	-0.239146341463415	-0.254038461538462
148.4117	-0.239146341463415	-0.255769230769231
147.3946	-0.239146341463415	-0.257884615384615
145.9212	-0.239146341463415	-0.259615384615385
145.0225	-0.239146341463415	-0.261730769230769
143.0737	-0.239146341463415	-0.263653846153846
141.685	-0.239146341463415	-0.265384615384615
140.7626	-0.239146341463415	-0.2675
139.5562	-0.239146341463415	-0.269230769230769
138.0661	-0.239146341463415	-0.271346153846154
136.9136	-0.239146341463415	-0.273269230769231
135.4772	-0.239146341463415	-0.275
133.4558	-0.239146341463415	-0.277115384615385
132.2083	-0.239146341463415	-0.278846153846154
131.8834	-0.239146341463415	-0.280961538461538
131.6768	-0.239146341463415	-0.282884615384615
131.2272	-0.239146341463415	-0.284615384615385
129.855	-0.239146341463415	-0.286730769230769
128.9795	-0.239146341463415	-0.288461538461538
127.1162	-0.239146341463415	-0.290576923076923
117.1245	-0.239146341463415	-0.2925
113.4866	-0.239146341463415	-0.294230769230769
112.9252	-0.239146341463415	-0.296346153846154
113.3092	-0.239146341463415	-0.298076923076923
113.7761	-0.239146341463415	-0.300192307692308
114.8118	-0.239146341463415	-0.302115384615385
115.5862	-0.239146341463415	-0.303846153846154
115.651	-0.239146341463415	-0.305961538461538
115.6101	-0.239146341463415	-0.307692307692308
354.9448	-0.237926829268293	0.3075
356.3835	-0.237926829268293	0.305769230769231
358.1413	-0.237926829268293	0.303846153846154
360.062	-0.237926829268293	0.301730769230769
362.999	-0.237926829268293	0.3
365.219	-0.237926829268293	0.298076923076923
366.8792	-0.237926829268293	0.296153846153846
368.3977	-0.237926829268293	0.294230769230769
368.7851	-0.237926829268293	0.292115384615385
369.424	-0.237926829268293	0.290384615384615
370.3503	-0.237926829268293	0.288461538461538
370.5583	-0.237926829268293	0.286538461538462
370.8818	-0.237926829268293	0.284615384615385
371.934	-0.237926829268293	0.2825
372.4782	-0.237926829268293	0.280769230769231
372.7937	-0.237926829268293	0.278846153846154
372.6681	-0.237926829268293	0.276923076923077
373.0505	-0.237926829268293	0.275
372.0009	-0.237926829268293	0.272884615384615
371.7903	-0.237926829268293	0.271153846153846
371.6772	-0.237926829268293	0.269230769230769
371.2948	-0.237926829268293	0.267307692307692
370.9406	-0.237926829268293	0.265384615384615
370.5583	-0.237926829268293	0.263269230769231
370.702	-0.237926829268293	0.261538461538462
370.702	-0.237926829268293	0.259615384615385
370.702	-0.237926829268293	0.257692307692308
370.1478	-0.237926829268293	0.255769230769231
370.494	-0.237926829268293	0.253653846153846
370.494	-0.237926829268293	0.251923076923077
370.363	-0.237926829268293	0.25
369.837	-0.237926829268293	0.248076923076923
370.2193	-0.237926829268293	0.246153846153846
369.3572	-0.237926829268293	0.244038461538462
368.5927	-0.237926829268293	0.242307692307692
368.3541	-0.237926829268293	0.240384615384615
367.6383	-0.237926829268293	0.238461538461538
367.0457	-0.237926829268293	0.236538461538462
367.2664	-0.237926829268293	0.234423076923077
366.6764	-0.237926829268293	0.232692307692308
366.7252	-0.237926829268293	0.230769230769231
365.912	-0.237926829268293	0.228653846153846
365.4632	-0.237926829268293	0.226923076923077
366.1814	-0.237926829268293	0.224807692307692
365.9429	-0.237926829268293	0.223076923076923
365.5119	-0.237926829268293	0.221153846153846
366.2276	-0.237926829268293	0.219038461538462
366.2455	-0.237926829268293	0.217307692307692
365.4348	-0.237926829268293	0.215192307692308
364.7475	-0.237926829268293	0.213461538461538
364.909	-0.237926829268293	0.211538461538462
364.8912	-0.237926829268293	0.209423076923077
364.6988	-0.237926829268293	0.207692307692308
364.4141	-0.237926829268293	0.205576923076923
364.5551	-0.237926829268293	0.203846153846154
364.0319	-0.237926829268293	0.201923076923077
364.681	-0.237926829268293	0.199807692307692
365.017	-0.237926829268293	0.198076923076923
364.5374	-0.237926829268293	0.195961538461538
364.5187	-0.237926829268293	0.194230769230769
364.3776	-0.237926829268293	0.192307692307692
363.326	-0.237926829268293	0.190192307692308
362.7515	-0.237926829268293	0.188461538461538
363.0387	-0.237926829268293	0.186346153846154
363.1337	-0.237926829268293	0.184615384615385
362.544	-0.237926829268293	0.182692307692308
362.208	-0.237926829268293	0.180576923076923
361.9695	-0.237926829268293	0.178846153846154
361.6361	-0.237926829268293	0.176730769230769
361.1103	-0.237926829268293	0.175
360.7593	-0.237926829268293	0.173076923076923
361.1591	-0.237926829268293	0.170961538461538
361.0616	-0.237926829268293	0.169230769230769
361.0154	-0.237926829268293	0.167115384615385
361.2052	-0.237926829268293	0.165384615384615
360.6333	-0.237926829268293	0.163461538461538
359.9152	-0.237926829268293	0.161346153846154
359.1996	-0.237926829268293	0.159615384615385
358.8636	-0.237926829268293	0.1575
358.2917	-0.237926829268293	0.155769230769231
358.6563	-0.237926829268293	0.153846153846154
358.6251	-0.237926829268293	0.151923076923077
358.5302	-0.237926829268293	0.149807692307692
358.7687	-0.237926829268293	0.147884615384615
358.7226	-0.237926829268293	0.145961538461538
358.9123	-0.237926829268293	0.144230769230769
358.9123	-0.237926829268293	0.142307692307692
358.9723	-0.237926829268293	0.140192307692308
359.1334	-0.237926829268293	0.138269230769231
358.464	-0.237926829268293	0.136346153846154
358.4353	-0.237926829268293	0.134615384615385
359.0872	-0.237926829268293	0.132692307692308
358.7512	-0.237926829268293	0.130576923076923
358.6076	-0.237926829268293	0.128653846153846
359.0872	-0.237926829268293	0.126730769230769
359.3544	-0.237926829268293	0.125
359.6591	-0.237926829268293	0.122884615384615
359.754	-0.237926829268293	0.120961538461538
360.1849	-0.237926829268293	0.119038461538462
360.5846	-0.237926829268293	0.117115384615385
362.1619	-0.237926829268293	0.115384615384615
363.0034	-0.237926829268293	0.113269230769231
362.7649	-0.237926829268293	0.111346153846154
362.937	-0.237926829268293	0.109423076923077
362.2038	-0.237926829268293	0.1075
361.8528	-0.237926829268293	0.105769230769231
361.04	-0.237926829268293	0.103653846153846
361.2297	-0.237926829268293	0.101730769230769
360.689	-0.237926829268293	0.0998076923076923
360.4967	-0.237926829268293	0.0978846153846154
360.563	-0.237926829268293	0.0961538461538462
360.2446	-0.237926829268293	0.0940384615384615
359.8164	-0.237926829268293	0.0921153846153846
360.1498	-0.237926829268293	0.0901923076923077
360.4058	-0.237926829268293	0.0882692307692308
360.693	-0.237926829268293	0.0865384615384615
360.6443	-0.237926829268293	0.0844230769230769
361.2363	-0.237926829268293	0.0825
360.8718	-0.237926829268293	0.0805769230769231
361.0927	-0.237926829268293	0.0786538461538462
361.3488	-0.237926829268293	0.0769230769230769
361.731	-0.237926829268293	0.0748076923076923
361.6823	-0.237926829268293	0.0728846153846154
362.1795	-0.237926829268293	0.0709615384615385
362.3693	-0.237926829268293	0.0690384615384615
362.5617	-0.237926829268293	0.0673076923076923
362.1981	-0.237926829268293	0.0651923076923077
362.293	-0.237926829268293	0.0632692307692308
362.1494	-0.237926829268293	0.0613461538461538
361.8335	-0.237926829268293	0.0594230769230769
361.8335	-0.237926829268293	0.0576923076923077
362.3283	-0.237926829268293	0.0555769230769231
362.472	-0.237926829268293	0.0536538461538462
362.7105	-0.237926829268293	0.0517307692307692
363.6053	-0.237926829268293	0.0498076923076923
363.6541	-0.237926829268293	0.0480769230769231
364.0363	-0.237926829268293	0.0459615384615385
363.5769	-0.237926829268293	0.0440384615384615
363.8155	-0.237926829268293	0.0421153846153846
364.0408	-0.237926829268293	0.0401923076923077
364.0408	-0.237926829268293	0.0384615384615385
363.6585	-0.237926829268293	0.0363461538461538
364.4125	-0.237926829268293	0.0344230769230769
364.4587	-0.237926829268293	0.0325
364.4587	-0.237926829268293	0.0305769230769231
364.6973	-0.237926829268293	0.0286538461538462
365.29	-0.237926829268293	0.0267307692307692
364.4765	-0.237926829268293	0.0248076923076923
364.6689	-0.237926829268293	0.0228846153846154
365.3078	-0.237926829268293	0.0209615384615385
365.5774	-0.237926829268293	0.0190384615384615
365.7389	-0.237926829268293	0.0171153846153846
366.3291	-0.237926829268293	0.0151923076923077
366.3779	-0.237926829268293	0.0132692307692308
366.9502	-0.237926829268293	0.0113461538461538
367.1127	-0.237926829268293	0.00961538461538462
366.8741	-0.237926829268293	0.0075
366.6816	-0.237926829268293	0.00557692307692308
367.0357	-0.237926829268293	0.00365384615384615
366.5274	-0.237926829268293	0.00173076923076923
366.5761	-0.237926829268293	0
367.626	-0.237926829268293	-0.00211538461538462
368.1702	-0.237926829268293	-0.00384615384615385
368.0264	-0.237926829268293	-0.00596153846153846
367.7415	-0.237926829268293	-0.00788461538461538
368.2677	-0.237926829268293	-0.00980769230769231
368.2189	-0.237926829268293	-0.0117307692307692
367.7877	-0.237926829268293	-0.0134615384615385
367.9314	-0.237926829268293	-0.0155769230769231
367.8365	-0.237926829268293	-0.0175
367.9135	-0.237926829268293	-0.0192307692307692
367.5619	-0.237926829268293	-0.0213461538461538
367.0048	-0.237926829268293	-0.0230769230769231
366.0416	-0.237926829268293	-0.0251923076923077
365.3078	-0.237926829268293	-0.0271153846153846
364.1738	-0.237926829268293	-0.0290384615384615
363.0509	-0.237926829268293	-0.0309615384615385
362.041	-0.237926829268293	-0.0326923076923077
360.7945	-0.237926829268293	-0.0348076923076923
359.7189	-0.237926829268293	-0.0367307692307692
358.4254	-0.237926829268293	-0.0386538461538461
357.3358	-0.237926829268293	-0.0405769230769231
355.6117	-0.237926829268293	-0.0423076923076923
353.6506	-0.237926829268293	-0.0444230769230769
351.2425	-0.237926829268293	-0.0463461538461538
350.0461	-0.237926829268293	-0.0480769230769231
349.5007	-0.237926829268293	-0.0501923076923077
348.2711	-0.237926829268293	-0.0519230769230769
347.1245	-0.237926829268293	-0.0540384615384615
346.4003	-0.237926829268293	-0.0559615384615385
346.4639	-0.237926829268293	-0.0576923076923077
345.5536	-0.237926829268293	-0.0598076923076923
344.9176	-0.237926829268293	-0.0617307692307692
343.7237	-0.237926829268293	-0.0636538461538462
345.0858	-0.237926829268293	-0.0655769230769231
347.6422	-0.237926829268293	-0.0673076923076923
349.6399	-0.237926829268293	-0.0694230769230769
351.3021	-0.237926829268293	-0.0713461538461539
351.5544	-0.237926829268293	-0.0732692307692308
352.5018	-0.237926829268293	-0.0751923076923077
353.3896	-0.237926829268293	-0.0769230769230769
354.515	-0.237926829268293	-0.0790384615384615
356.9919	-0.237926829268293	-0.0809615384615385
362.5926	-0.237926829268293	-0.0828846153846154
372.8753	-0.237926829268293	-0.0848076923076923
381.7593	-0.237926829268293	-0.0865384615384615
390.9206	-0.237926829268293	-0.0886538461538462
401.1283	-0.237926829268293	-0.0905769230769231
410.6498	-0.237926829268293	-0.0925
420.3768	-0.237926829268293	-0.0944230769230769
426.6379	-0.237926829268293	-0.0961538461538462
431.9158	-0.237926829268293	-0.0982692307692308
436.6483	-0.237926829268293	-0.100192307692308
443.4282	-0.237926829268293	-0.102115384615385
452.9753	-0.237926829268293	-0.104038461538462
473.1512	-0.237926829268293	-0.105769230769231
490.5924	-0.237926829268293	-0.107884615384615
509.3762	-0.237926829268293	-0.109807692307692
534.3175	-0.237926829268293	-0.111730769230769
553.7907	-0.237926829268293	-0.113653846153846
571.5775	-0.237926829268293	-0.115384615384615
587.3399	-0.237926829268293	-0.1175
599.3379	-0.237926829268293	-0.119423076923077
609.2121	-0.237926829268293	-0.121346153846154
615.219	-0.237926829268293	-0.123269230769231
617.3207	-0.237926829268293	-0.125
612.7192	-0.237926829268293	-0.127115384615385
598.9585	-0.237926829268293	-0.129038461538462
574.8837	-0.237926829268293	-0.130961538461538
549.3911	-0.237926829268293	-0.132884615384615
522.069	-0.237926829268293	-0.134615384615385
495.3203	-0.237926829268293	-0.136730769230769
469.8283	-0.237926829268293	-0.138653846153846
441.8452	-0.237926829268293	-0.140576923076923
421.085	-0.237926829268293	-0.1425
401.7753	-0.237926829268293	-0.144230769230769
382.6305	-0.237926829268293	-0.146346153846154
364.814	-0.237926829268293	-0.148269230769231
338.08	-0.237926829268293	-0.150192307692308
328.2526	-0.237926829268293	-0.152115384615385
316.6921	-0.237926829268293	-0.153846153846154
309.7518	-0.237926829268293	-0.155961538461538
303.8448	-0.237926829268293	-0.157884615384615
298.0682	-0.237926829268293	-0.159615384615385
291.6858	-0.237926829268293	-0.161730769230769
286.7417	-0.237926829268293	-0.163461538461538
280.9193	-0.237926829268293	-0.165576923076923
276.2283	-0.237926829268293	-0.1675
270.0906	-0.237926829268293	-0.169230769230769
262.4232	-0.237926829268293	-0.171346153846154
257.0356	-0.237926829268293	-0.173076923076923
250.553	-0.237926829268293	-0.175192307692308
245.09	-0.237926829268293	-0.177115384615385
240.1779	-0.237926829268293	-0.178846153846154
235.2927	-0.237926829268293	-0.180961538461538
230.9906	-0.237926829268293	-0.182692307692308
226.3581	-0.237926829268293	-0.184807692307692
222.5691	-0.237926829268293	-0.186730769230769
219.5609	-0.237926829268293	-0.188461538461538
215.9609	-0.237926829268293	-0.190576923076923
212.8721	-0.237926829268293	-0.192307692307692
209.7375	-0.237926829268293	-0.194423076923077
207.0301	-0.237926829268293	-0.196346153846154
204.7359	-0.237926829268293	-0.198076923076923
202.1679	-0.237926829268293	-0.200192307692308
200.1826	-0.237926829268293	-0.201923076923077
197.7903	-0.237926829268293	-0.204038461538462
195.0809	-0.237926829268293	-0.205961538461538
193.1807	-0.237926829268293	-0.207692307692308
191.689	-0.237926829268293	-0.209807692307692
189.7617	-0.237926829268293	-0.211538461538462
188.4976	-0.237926829268293	-0.213653846153846
186.7837	-0.237926829268293	-0.215576923076923
185.4962	-0.237926829268293	-0.217307692307692
184.1052	-0.237926829268293	-0.219423076923077
182.8505	-0.237926829268293	-0.221153846153846
180.3089	-0.237926829268293	-0.223269230769231
179.0693	-0.237926829268293	-0.225192307692308
177.1436	-0.237926829268293	-0.226923076923077
175.1469	-0.237926829268293	-0.229038461538462
173.2686	-0.237926829268293	-0.230769230769231
170.2867	-0.237926829268293	-0.232884615384615
167.651	-0.237926829268293	-0.234807692307692
165.8917	-0.237926829268293	-0.236538461538462
163.4068	-0.237926829268293	-0.238653846153846
161.4663	-0.237926829268293	-0.240384615384615
159.7784	-0.237926829268293	-0.2425
157.8303	-0.237926829268293	-0.244423076923077
155.8427	-0.237926829268293	-0.246153846153846
154.3682	-0.237926829268293	-0.248269230769231
152.9249	-0.237926829268293	-0.25
151.4104	-0.237926829268293	-0.252115384615385
149.9907	-0.237926829268293	-0.254038461538462
148.4765	-0.237926829268293	-0.255769230769231
147.3645	-0.237926829268293	-0.257884615384615
145.8736	-0.237926829268293	-0.259615384615385
144.8564	-0.237926829268293	-0.261730769230769
143.1999	-0.237926829268293	-0.263653846153846
141.8277	-0.237926829268293	-0.265384615384615
140.3368	-0.237926829268293	-0.2675
138.7649	-0.237926829268293	-0.269230769230769
137.5582	-0.237926829268293	-0.271346153846154
136.1043	-0.237926829268293	-0.273269230769231
135.2355	-0.237926829268293	-0.275
134.1229	-0.237926829268293	-0.277115384615385
133.4021	-0.237926829268293	-0.278846153846154
132.6275	-0.237926829268293	-0.280961538461538
130.977	-0.237926829268293	-0.282884615384615
129.6575	-0.237926829268293	-0.284615384615385
128.4976	-0.237926829268293	-0.286730769230769
126.8228	-0.237926829268293	-0.288461538461538
124.9407	-0.237926829268293	-0.290576923076923
124.4318	-0.237926829268293	-0.2925
123.248	-0.237926829268293	-0.294230769230769
122.2655	-0.237926829268293	-0.296346153846154
120.5611	-0.237926829268293	-0.298076923076923
119.6732	-0.237926829268293	-0.300192307692308
118.5546	-0.237926829268293	-0.302115384615385
117.6666	-0.237926829268293	-0.303846153846154
117.1577	-0.237926829268293	-0.305961538461538
116.4182	-0.237926829268293	-0.307692307692308
354.5589	-0.236585365853659	0.3075
356.378	-0.236585365853659	0.305769230769231
358.94	-0.236585365853659	0.303846153846154
362.2891	-0.236585365853659	0.301730769230769
365.1004	-0.236585365853659	0.3
367.6738	-0.236585365853659	0.298076923076923
370.1328	-0.236585365853659	0.296153846153846
371.8104	-0.236585365853659	0.294230769230769
373.6445	-0.236585365853659	0.292115384615385
374.7797	-0.236585365853659	0.290384615384615
375.2594	-0.236585365853659	0.288461538461538
375.6878	-0.236585365853659	0.286538461538462
376.125	-0.236585365853659	0.284615384615385
375.5529	-0.236585365853659	0.2825
375.5529	-0.236585365853659	0.280769230769231
376.0022	-0.236585365853659	0.278846153846154
376.1433	-0.236585365853659	0.276923076923077
376.3174	-0.236585365853659	0.275
375.7915	-0.236585365853659	0.272884615384615
375.7427	-0.236585365853659	0.271153846153846
375.296	-0.236585365853659	0.269230769230769
375.3143	-0.236585365853659	0.267307692307692
375.0269	-0.236585365853659	0.265384615384615
375.0757	-0.236585365853659	0.263269230769231
374.932	-0.236585365853659	0.261538461538462
374.7579	-0.236585365853659	0.259615384615385
374.137	-0.236585365853659	0.257692307692308
373.4492	-0.236585365853659	0.255769230769231
373.3237	-0.236585365853659	0.253653846153846
372.9414	-0.236585365853659	0.251923076923077
373.0207	-0.236585365853659	0.25
373.1156	-0.236585365853659	0.248076923076923
372.972	-0.236585365853659	0.246153846153846
372.8101	-0.236585365853659	0.244038461538462
372.446	-0.236585365853659	0.242307692307692
372.1307	-0.236585365853659	0.240384615384615
371.6228	-0.236585365853659	0.238461538461538
372.0539	-0.236585365853659	0.236538461538462
372.6748	-0.236585365853659	0.234423076923077
373.152	-0.236585365853659	0.232692307692308
373.3419	-0.236585365853659	0.230769230769231
373.611	-0.236585365853659	0.228653846153846
373.5649	-0.236585365853659	0.226923076923077
373.2775	-0.236585365853659	0.224807692307692
372.6566	-0.236585365853659	0.223076923076923
372.9902	-0.236585365853659	0.221153846153846
373.2775	-0.236585365853659	0.219038461538462
374.0421	-0.236585365853659	0.217307692307692
373.8035	-0.236585365853659	0.215192307692308
373.5649	-0.236585365853659	0.213461538461538
373.3419	-0.236585365853659	0.211538461538462
372.9902	-0.236585365853659	0.209423076923077
373.3419	-0.236585365853659	0.207692307692308
373.3237	-0.236585365853659	0.205576923076923
373.1033	-0.236585365853659	0.203846153846154
372.3874	-0.236585365853659	0.201923076923077
372.8003	-0.236585365853659	0.199807692307692
371.7484	-0.236585365853659	0.198076923076923
371.5098	-0.236585365853659	0.195961538461538
371.461	-0.236585365853659	0.194230769230769
371.0788	-0.236585365853659	0.192307692307692
371.1275	-0.236585365853659	0.190192307692308
372.1307	-0.236585365853659	0.188461538461538
371.8433	-0.236585365853659	0.186346153846154
371.7946	-0.236585365853659	0.184615384615385
372.0819	-0.236585365853659	0.182692307692308
371.641	-0.236585365853659	0.180576923076923
371.9745	-0.236585365853659	0.178846153846154
371.5154	-0.236585365853659	0.176730769230769
370.9406	-0.236585365853659	0.175
370.607	-0.236585365853659	0.173076923076923
370.7507	-0.236585365853659	0.170961538461538
371.1149	-0.236585365853659	0.169230769230769
[truncated: 117,092 more rows]
