# Supplementary material for: Giant ferroelectric polarization in a bilayer graphene heterostructure
Source: Nat Commun. 2022 Oct 21;13:6241. doi: 10.1038/s41467-022-34104-z (PMC9587233; doi:10.1038/s41467-022-34104-z)
Supplement: Supplementary file 4 — Source Data [file 41467_2022_34104_MOESM4_ESM.zip › Figure 2/Figure.2b.dat]

						x	y	z
-8	-6	1636.144	1004.944	-631.2	-0.307692307692308	-0.146341463414634	-0.307692307692308	-631.2
-8	-5.905	1648.347	801.4426	-846.9044	-0.307692307692308	-0.144024390243902	-0.307692307692308	-846.9044
-8	-5.8	1647.167	638.9205	-1008.2465	-0.307692307692308	-0.141463414634146	-0.307692307692308	-1008.2465
-8	-5.705	1617.321	572.9911	-1044.3299	-0.307692307692308	-0.139146341463415	-0.307692307692308	-1044.3299
-8	-5.6	1547.032	586.625	-960.407	-0.307692307692308	-0.136585365853659	-0.307692307692308	-960.407
-8	-5.505	1439.366	635.4846	-803.8814	-0.307692307692308	-0.134268292682927	-0.307692307692308	-803.8814
-8	-5.405	1288.372	757.077	-531.295	-0.307692307692308	-0.131829268292683	-0.307692307692308	-531.295
-8	-5.3	1141.724	943.5472	-198.1768	-0.307692307692308	-0.129268292682927	-0.307692307692308	-198.1768
-8	-5.205	994.7282	1310.008	315.2798	-0.307692307692308	-0.126951219512195	-0.307692307692308	315.2798
-8	-5.1	838.5057	1549.063	710.5573	-0.307692307692308	-0.124390243902439	-0.307692307692308	710.5573
-8	-5.005	665.3659	1670.447	1005.0811	-0.307692307692308	-0.122073170731707	-0.307692307692308	1005.0811
-8	-4.905	497.4995	1718.528	1221.0285	-0.307692307692308	-0.119634146341463	-0.307692307692308	1221.0285
-8	-4.8	396.5707	1709.813	1313.2423	-0.307692307692308	-0.117073170731707	-0.307692307692308	1313.2423
-8	-4.705	268.9053	1660.487	1391.5817	-0.307692307692308	-0.114756097560976	-0.307692307692308	1391.5817
-8	-4.6	163.7221	1582.05	1418.3279	-0.307692307692308	-0.11219512195122	-0.307692307692308	1418.3279
-8	-4.505	173.531	1476.633	1303.102	-0.307692307692308	-0.109878048780488	-0.307692307692308	1303.102
-8	-4.405	269.7983	1356.927	1087.1287	-0.307692307692308	-0.107439024390244	-0.307692307692308	1087.1287
-8	-4.3	449.8056	1126.653	676.8474	-0.307692307692308	-0.104878048780488	-0.307692307692308	676.8474
-8	-4.205	930.249	1014.296	84.047	-0.307692307692308	-0.102560975609756	-0.307692307692308	84.047
-8	-4.1	1549.675	909.1177	-640.5573	-0.307692307692308	-0.1	-0.307692307692308	-640.5573
-8	-4.005	1689.018	802.9432	-886.0748	-0.307692307692308	-0.0976829268292683	-0.307692307692308	-886.0748
-8	-3.905	1699.022	713.8905	-985.1315	-0.307692307692308	-0.0952439024390244	-0.307692307692308	-985.1315
-8	-3.805	1603.443	573.6619	-1029.7811	-0.307692307692308	-0.0928048780487805	-0.307692307692308	-1029.7811
-8	-3.7	1463.181	481.1413	-982.0397	-0.307692307692308	-0.0902439024390244	-0.307692307692308	-982.0397
-8	-3.6	1289.521	410.1046	-879.4164	-0.307692307692308	-0.0878048780487805	-0.307692307692308	-879.4164
-8	-3.5	1106.928	328.7161	-778.2119	-0.307692307692308	-0.0853658536585366	-0.307692307692308	-778.2119
-8	-3.4	842.6878	256.3064	-586.3814	-0.307692307692308	-0.0829268292682927	-0.307692307692308	-586.3814
-8	-3.3	723.1113	138.3217	-584.7896	-0.307692307692308	-0.0804878048780488	-0.307692307692308	-584.7896
-8	-3.2	547.6789	83.52567	-464.15323	-0.307692307692308	-0.0780487804878049	-0.307692307692308	-464.15323
-8	-3.1	431.1202	40.65473	-390.46547	-0.307692307692308	-0.075609756097561	-0.307692307692308	-390.46547
-8	-3	347.5318	16.55952	-330.97228	-0.307692307692308	-0.0731707317073171	-0.307692307692308	-330.97228
-8	-2.9	262.697	44.40735	-218.28965	-0.307692307692308	-0.0707317073170732	-0.307692307692308	-218.28965
-8	-2.8	141.1089	165.1734	24.0645	-0.307692307692308	-0.0682926829268293	-0.307692307692308	24.0645
-8	-2.7	64.75286	274.3711	209.61824	-0.307692307692308	-0.0658536585365854	-0.307692307692308	209.61824
-8	-2.6	14.09084	321.3042	307.21336	-0.307692307692308	-0.0634146341463415	-0.307692307692308	307.21336
-8	-2.5	40.26104	344.2984	304.03736	-0.307692307692308	-0.0609756097560976	-0.307692307692308	304.03736
-8	-2.4	182.5865	358.2949	175.7084	-0.307692307692308	-0.0585365853658537	-0.307692307692308	175.7084
-8	-2.3	263.7728	382.7719	118.9991	-0.307692307692308	-0.0560975609756098	-0.307692307692308	118.9991
-8	-2.2	293.9447	437.5806	143.6359	-0.307692307692308	-0.0536585365853659	-0.307692307692308	143.6359
-8	-2.1	327.3164	632.016	304.6996	-0.307692307692308	-0.051219512195122	-0.307692307692308	304.6996
-8	-2	357.9807	812.2457	454.265	-0.307692307692308	-0.0487804878048781	-0.307692307692308	454.265
-8	-1.9	410.6215	950.8936	540.2721	-0.307692307692308	-0.0463414634146341	-0.307692307692308	540.2721
-8	-1.8	620.7255	1157.602	536.8765	-0.307692307692308	-0.0439024390243902	-0.307692307692308	536.8765
-8	-1.705	781.4911	1256.706	475.2149	-0.307692307692308	-0.0415853658536585	-0.307692307692308	475.2149
-8	-1.6	933.3657	1286.242	352.8763	-0.307692307692308	-0.0390243902439024	-0.307692307692308	352.8763
-8	-1.5	1124.571	1269.827	145.256	-0.307692307692308	-0.0365853658536585	-0.307692307692308	145.256
-8	-1.4	1187.146	1211.05	23.904	-0.307692307692308	-0.0341463414634146	-0.307692307692308	23.904
-8	-1.3	1197.553	1102.981	-94.5720000000001	-0.307692307692308	-0.0317073170731707	-0.307692307692308	-94.5720000000001
-8	-1.2	1149.202	984.7147	-164.4873	-0.307692307692308	-0.0292682926829268	-0.307692307692308	-164.4873
-8	-1.1	1071.488	849.5909	-221.8971	-0.307692307692308	-0.0268292682926829	-0.307692307692308	-221.8971
-8	-1	961.8563	706.8137	-255.0426	-0.307692307692308	-0.024390243902439	-0.307692307692308	-255.0426
-8	-0.9	824.2307	458.3456	-365.8851	-0.307692307692308	-0.0219512195121951	-0.307692307692308	-365.8851
-8	-0.8	648.3881	309.6436	-338.7445	-0.307692307692308	-0.0195121951219512	-0.307692307692308	-338.7445
-8	-0.7	420.8267	176.1094	-244.7173	-0.307692307692308	-0.0170731707317073	-0.307692307692308	-244.7173
-8	-0.6	284.4806	126.5883	-157.8923	-0.307692307692308	-0.0146341463414634	-0.307692307692308	-157.8923
-8	-0.505	33.07108	100.4632	67.39212	-0.307692307692308	-0.0123170731707317	-0.307692307692308	67.39212
-8	-0.4	26.64671	134.3894	107.74269	-0.307692307692308	-0.00975609756097561	-0.307692307692308	107.74269
-8	-0.3	74.48222	200.864	126.38178	-0.307692307692308	-0.00731707317073171	-0.307692307692308	126.38178
-8	-0.2	174.4464	298.7717	124.3253	-0.307692307692308	-0.0048780487804878	-0.307692307692308	124.3253
-8	-0.1	262.3487	435.2206	172.8719	-0.307692307692308	-0.0024390243902439	-0.307692307692308	172.8719
-8	0	389.2195	666.8436	277.6241	-0.307692307692308	0	-0.307692307692308	277.6241
-8	0.1	592.7731	859.2368	266.4637	-0.307692307692308	0.0024390243902439	-0.307692307692308	266.4637
-8	0.2	750.6503	1112.677	362.0267	-0.307692307692308	0.0048780487804878	-0.307692307692308	362.0267
-8	0.3	981.1082	1268.738	287.6298	-0.307692307692308	0.00731707317073171	-0.307692307692308	287.6298
-8	0.4	1268.164	1409.949	141.785	-0.307692307692308	0.00975609756097561	-0.307692307692308	141.785
-8	0.495	1406.089	1454.841	48.752	-0.307692307692308	0.0120731707317073	-0.307692307692308	48.752
-8	0.6	1470.915	1416.088	-54.827	-0.307692307692308	0.0146341463414634	-0.307692307692308	-54.827
-8	0.7	1436.965	1275.804	-161.161	-0.307692307692308	0.0170731707317073	-0.307692307692308	-161.161
-8	0.8	1287.866	1154.669	-133.197	-0.307692307692308	0.0195121951219512	-0.307692307692308	-133.197
-8	0.9	1160.937	1046.56	-114.377	-0.307692307692308	0.0219512195121951	-0.307692307692308	-114.377
-8	0.995	1053.274	922.9832	-130.2908	-0.307692307692308	0.0242682926829268	-0.307692307692308	-130.2908
-8	1.1	922.0383	772.5383	-149.5	-0.307692307692308	0.0268292682926829	-0.307692307692308	-149.5
-8	1.2	768.111	460.371	-307.74	-0.307692307692308	0.0292682926829268	-0.307692307692308	-307.74
-8	1.3	476.0905	295.1651	-180.9254	-0.307692307692308	0.0317073170731707	-0.307692307692308	-180.9254
-8	1.4	321.5415	218.101	-103.4405	-0.307692307692308	0.0341463414634146	-0.307692307692308	-103.4405
-8	1.5	167.3174	156.3338	-10.9836	-0.307692307692308	0.0365853658536585	-0.307692307692308	-10.9836
-8	1.6	53.65564	146.4863	92.83066	-0.307692307692308	0.0390243902439024	-0.307692307692308	92.83066
-8	1.7	129.7994	208.2918	78.4924	-0.307692307692308	0.0414634146341463	-0.307692307692308	78.4924
-8	1.8	231.4294	316.6061	85.1767000000001	-0.307692307692308	0.0439024390243902	-0.307692307692308	85.1767000000001
-8	1.9	317.8334	394.3657	76.5323	-0.307692307692308	0.0463414634146341	-0.307692307692308	76.5323
-8	2	379.2408	450.0498	70.809	-0.307692307692308	0.0487804878048781	-0.307692307692308	70.809
-8	2.095	420.8434	600.0327	179.1893	-0.307692307692308	0.0510975609756098	-0.307692307692308	179.1893
-8	2.2	504.8977	821.2224	316.3247	-0.307692307692308	0.0536585365853659	-0.307692307692308	316.3247
-8	2.3	1050.29	1492.113	441.823	-0.307692307692308	0.0560975609756098	-0.307692307692308	441.823
-8	2.4	1888.684	1998.694	110.01	-0.307692307692308	0.0585365853658537	-0.307692307692308	110.01
-8	2.5	2548.002	2533.548	-14.4540000000002	-0.307692307692308	0.0609756097560976	-0.307692307692308	-14.4540000000002
-8	2.595	2796.109	2732.596	-63.5129999999999	-0.307692307692308	0.0632926829268293	-0.307692307692308	-63.5129999999999
-8	2.7	2859.088	2819.249	-39.8390000000004	-0.307692307692308	0.0658536585365854	-0.307692307692308	-39.8390000000004
-8	2.8	2900.234	2984.373	84.1390000000001	-0.307692307692308	0.0682926829268293	-0.307692307692308	84.1390000000001
-8	2.9	3031.341	3163.753	132.412	-0.307692307692308	0.0707317073170732	-0.307692307692308	132.412
-8	3	3054.045	3116.779	62.7339999999999	-0.307692307692308	0.0731707317073171	-0.307692307692308	62.7339999999999
-8	3.095	2920.76	2904.928	-15.8320000000003	-0.307692307692308	0.0754878048780488	-0.307692307692308	-15.8320000000003
-8	3.2	2645.079	2552.284	-92.7950000000001	-0.307692307692308	0.0780487804878049	-0.307692307692308	-92.7950000000001
-8	3.3	2332.376	2186.709	-145.667	-0.307692307692308	0.0804878048780488	-0.307692307692308	-145.667
-8	3.4	1955.497	1770.833	-184.664	-0.307692307692308	0.0829268292682927	-0.307692307692308	-184.664
-8	3.5	1533.434	1333.093	-200.341	-0.307692307692308	0.0853658536585366	-0.307692307692308	-200.341
-8	3.6	840.7058	782.8013	-57.9045	-0.307692307692308	0.0878048780487805	-0.307692307692308	-57.9045
-8	3.7	362.9912	429.9802	66.989	-0.307692307692308	0.0902439024390244	-0.307692307692308	66.989
-8	3.8	144.4477	261.7845	117.3368	-0.307692307692308	0.0926829268292683	-0.307692307692308	117.3368
-8	3.9	50.9425	33.89032	-17.05218	-0.307692307692308	0.0951219512195122	-0.307692307692308	-17.05218
-8	4	22.41773	30.53035	8.11262	-0.307692307692308	0.0975609756097561	-0.307692307692308	8.11262
-8	4.1	43.44499	52.67298	9.22799000000001	-0.307692307692308	0.1	-0.307692307692308	9.22799000000001
-8	4.2	69.47451	68.53971	-0.934799999999996	-0.307692307692308	0.102439024390244	-0.307692307692308	-0.934799999999996
-8	4.3	64.52536	68.03009	3.50473	-0.307692307692308	0.104878048780488	-0.307692307692308	3.50473
-8	4.4	32.7866	32.38396	-0.402639999999998	-0.307692307692308	0.107317073170732	-0.307692307692308	-0.402639999999998
-8	4.495	68.0881	55.99606	-12.09204	-0.307692307692308	0.109634146341463	-0.307692307692308	-12.09204
-8	4.6	62.4941	69.33873	6.84463	-0.307692307692308	0.11219512195122	-0.307692307692308	6.84463
-8	4.7	38.15178	41.24127	3.08949	-0.307692307692308	0.114634146341463	-0.307692307692308	3.08949
-8	4.8	50.09632	47.34614	-2.75018	-0.307692307692308	0.117073170731707	-0.307692307692308	-2.75018
-8	4.9	44.6754	46.23007	1.55466999999999	-0.307692307692308	0.119512195121951	-0.307692307692308	1.55466999999999
-8	4.995	129.0336	57.30058	-71.73302	-0.307692307692308	0.121829268292683	-0.307692307692308	-71.73302
-8	5.1	224.6295	161.9993	-62.6302	-0.307692307692308	0.124390243902439	-0.307692307692308	-62.6302
-8	5.2	323.7962	256.1374	-67.6588	-0.307692307692308	0.126829268292683	-0.307692307692308	-67.6588
-8	5.3	447.8818	384.8515	-63.0303	-0.307692307692308	0.129268292682927	-0.307692307692308	-63.0303
-8	5.4	599.1645	514.5002	-84.6643	-0.307692307692308	0.131707317073171	-0.307692307692308	-84.6643
-8	5.495	661.9628	700.4901	38.5273	-0.307692307692308	0.134024390243902	-0.307692307692308	38.5273
-8	5.6	680.8882	773.3192	92.4310000000001	-0.307692307692308	0.136585365853659	-0.307692307692308	92.4310000000001
-8	5.7	623.267	781.6238	158.3568	-0.307692307692308	0.139024390243902	-0.307692307692308	158.3568
-8	5.8	494.1808	720.2914	226.1106	-0.307692307692308	0.141463414634146	-0.307692307692308	226.1106
-8	5.9	310.0772	587.9796	277.9024	-0.307692307692308	0.14390243902439	-0.307692307692308	277.9024
-8	5.995	186.3429	387.9828	201.6399	-0.307692307692308	0.146219512195122	-0.307692307692308	201.6399
-7.8	-6	1341.004	1031.541	-309.463	-0.3	-0.146341463414634	-0.3	-309.463
-7.8	-5.905	1348.597	1041.512	-307.085	-0.3	-0.144024390243902	-0.3	-307.085
-7.8	-5.8	1322.056	1121.057	-200.999	-0.3	-0.141463414634146	-0.3	-200.999
-7.8	-5.705	1241.838	1269.854	28.0160000000001	-0.3	-0.139146341463415	-0.3	28.0160000000001
-7.8	-5.6	1124.054	1407.329	283.275	-0.3	-0.136585365853659	-0.3	283.275
-7.8	-5.505	976.4098	1512.182	535.7722	-0.3	-0.134268292682927	-0.3	535.7722
-7.8	-5.405	837.7361	1555.885	718.1489	-0.3	-0.131829268292683	-0.3	718.1489
-7.8	-5.3	684.9147	1500.702	815.7873	-0.3	-0.129268292682927	-0.3	815.7873
-7.8	-5.205	499.2696	1428.434	929.1644	-0.3	-0.126951219512195	-0.3	929.1644
-7.8	-5.1	320.1906	1316.381	996.1904	-0.3	-0.124390243902439	-0.3	996.1904
-7.8	-5.005	178.3422	1095.299	916.9568	-0.3	-0.122073170731707	-0.3	916.9568
-7.8	-4.905	121.8463	966.9873	845.141	-0.3	-0.119634146341463	-0.3	845.141
-7.8	-4.8	164.8933	834.8727	669.9794	-0.3	-0.117073170731707	-0.3	669.9794
-7.8	-4.705	268.8469	686.814	417.9671	-0.3	-0.114756097560976	-0.3	417.9671
-7.8	-4.6	441.8143	489.5753	47.761	-0.3	-0.11219512195122	-0.3	47.761
-7.8	-4.505	915.3289	384.6124	-530.7165	-0.3	-0.109878048780488	-0.3	-530.7165
-7.8	-4.405	1478.641	210.2833	-1268.3577	-0.3	-0.107439024390244	-0.3	-1268.3577
-7.8	-4.3	1636.179	76.12991	-1560.04909	-0.3	-0.104878048780488	-0.3	-1560.04909
-7.8	-4.205	1665.381	112.2707	-1553.1103	-0.3	-0.102560975609756	-0.3	-1553.1103
-7.8	-4.1	1607.715	205.1325	-1402.5825	-0.3	-0.1	-0.3	-1402.5825
-7.8	-4.005	1499.661	354.3751	-1145.2859	-0.3	-0.0976829268292683	-0.3	-1145.2859
-7.8	-3.905	1325.017	782.6359	-542.3811	-0.3	-0.0952439024390244	-0.3	-542.3811
-7.8	-3.805	1154.61	1238.95	84.3400000000002	-0.3	-0.0928048780487805	-0.3	84.3400000000002
-7.8	-3.7	901.8718	1518.649	616.7772	-0.3	-0.0902439024390244	-0.3	616.7772
-7.8	-3.6	747.7189	1558.935	811.2161	-0.3	-0.0878048780487805	-0.3	811.2161
-7.8	-3.5	641.8277	1498.019	856.1913	-0.3	-0.0853658536585366	-0.3	856.1913
-7.8	-3.4	473.9887	1384.468	910.4793	-0.3	-0.0829268292682927	-0.3	910.4793
-7.8	-3.3	354.699	1242.644	887.945	-0.3	-0.0804878048780488	-0.3	887.945
-7.8	-3.2	266.5354	1067.134	800.5986	-0.3	-0.0780487804878049	-0.3	800.5986
-7.8	-3.1	154.9468	850.788	695.8412	-0.3	-0.075609756097561	-0.3	695.8412
-7.8	-3	89.51432	735.1466	645.63228	-0.3	-0.0731707317073171	-0.3	645.63228
-7.8	-2.9	52.62298	618.7836	566.16062	-0.3	-0.0707317073170732	-0.3	566.16062
-7.8	-2.8	47.65544	549.2349	501.57946	-0.3	-0.0682926829268293	-0.3	501.57946
-7.8	-2.7	155.695	447.0221	291.3271	-0.3	-0.0658536585365854	-0.3	291.3271
-7.8	-2.6	235.5778	334.7157	99.1379000000001	-0.3	-0.0634146341463415	-0.3	99.1379000000001
-7.8	-2.5	275.818	248.3627	-27.4553	-0.3	-0.0609756097560976	-0.3	-27.4553
-7.8	-2.4	315.5993	174.3714	-141.2279	-0.3	-0.0585365853658537	-0.3	-141.2279
-7.8	-2.3	348.6962	87.99507	-260.70113	-0.3	-0.0560975609756098	-0.3	-260.70113
-7.8	-2.2	408.0244	77.44383	-330.58057	-0.3	-0.0536585365853659	-0.3	-330.58057
-7.8	-2.1	634.4117	173.77	-460.6417	-0.3	-0.051219512195122	-0.3	-460.6417
-7.8	-2	791.9975	260.8052	-531.1923	-0.3	-0.0487804878048781	-0.3	-531.1923
-7.8	-1.9	960.3606	294.2747	-666.0859	-0.3	-0.0463414634146341	-0.3	-666.0859
-7.8	-1.8	1180.112	338.7312	-841.3808	-0.3	-0.0439024390243902	-0.3	-841.3808
-7.8	-1.705	1249.199	382.0612	-867.1378	-0.3	-0.0415853658536585	-0.3	-867.1378
-7.8	-1.6	1257.42	439.8082	-817.6118	-0.3	-0.0390243902439024	-0.3	-817.6118
-7.8	-1.5	1201.744	613.1797	-588.5643	-0.3	-0.0365853658536585	-0.3	-588.5643
-7.8	-1.4	1111.375	771.9982	-339.3768	-0.3	-0.0341463414634146	-0.3	-339.3768
-7.8	-1.3	994.653	893.9023	-100.7507	-0.3	-0.0317073170731707	-0.3	-100.7507
-7.8	-1.2	851.511	1079.277	227.766	-0.3	-0.0292682926829268	-0.3	227.766
-7.8	-1.1	676.2212	1159.188	482.9668	-0.3	-0.0268292682926829	-0.3	482.9668
-7.8	-1	415.5008	1158.905	743.4042	-0.3	-0.024390243902439	-0.3	743.4042
-7.8	-0.9	262.3581	1110.892	848.5339	-0.3	-0.0219512195121951	-0.3	848.5339
-7.8	-0.8	62.31351	1029.24	966.92649	-0.3	-0.0195121951219512	-0.3	966.92649
-7.8	-0.7	56.09066	914.9844	858.89374	-0.3	-0.0170731707317073	-0.3	858.89374
-7.8	-0.6	91.92797	772.0458	680.11783	-0.3	-0.0146341463414634	-0.3	680.11783
-7.8	-0.505	193.6204	491.6263	298.0059	-0.3	-0.0123170731707317	-0.3	298.0059
-7.8	-0.4	305.5338	303.3871	-2.14670000000001	-0.3	-0.00975609756097561	-0.3	-2.14670000000001
-7.8	-0.3	474.4696	28.27626	-446.19334	-0.3	-0.00731707317073171	-0.3	-446.19334
-7.8	-0.2	740.7052	53.05113	-687.65407	-0.3	-0.0048780487804878	-0.3	-687.65407
-7.8	-0.1	920.0046	33.05451	-886.95009	-0.3	-0.0024390243902439	-0.3	-886.95009
-7.8	0	1179.843	72.11355	-1107.72945	-0.3	0	-0.3	-1107.72945
-7.8	0.1	1311.29	176.1772	-1135.1128	-0.3	0.0024390243902439	-0.3	-1135.1128
-7.8	0.2	1410.801	271.2931	-1139.5079	-0.3	0.0048780487804878	-0.3	-1139.5079
-7.8	0.3	1450.51	375.9227	-1074.5873	-0.3	0.00731707317073171	-0.3	-1074.5873
-7.8	0.4	1405.228	623.6155	-781.6125	-0.3	0.00975609756097561	-0.3	-781.6125
-7.8	0.495	1266.286	819.6552	-446.6308	-0.3	0.0120731707317073	-0.3	-446.6308
-7.8	0.6	1143.536	1056.876	-86.6600000000001	-0.3	0.0146341463414634	-0.3	-86.6600000000001
-7.8	0.7	1019.15	1218.447	199.297	-0.3	0.0170731707317073	-0.3	199.297
-7.8	0.8	880.5682	1351.886	471.3178	-0.3	0.0195121951219512	-0.3	471.3178
-7.8	0.9	725.5454	1399.365	673.8196	-0.3	0.0219512195121951	-0.3	673.8196
-7.8	0.995	431.4809	1338.146	906.6651	-0.3	0.0242682926829268	-0.3	906.6651
-7.8	1.1	278.3529	1244.608	966.2551	-0.3	0.0268292682926829	-0.3	966.2551
-7.8	1.2	194.67	1148.35	953.68	-0.3	0.0292682926829268	-0.3	953.68
-7.8	1.3	139.1222	1027.807	888.6848	-0.3	0.0317073170731707	-0.3	888.6848
-7.8	1.4	159.7931	886.195	726.4019	-0.3	0.0341463414634146	-0.3	726.4019
-7.8	1.5	247.2531	689.7713	442.5182	-0.3	0.0365853658536585	-0.3	442.5182
-7.8	1.6	369.319	399.7295	30.4105	-0.3	0.0390243902439024	-0.3	30.4105
-7.8	1.7	448.7396	249.0709	-199.6687	-0.3	0.0414634146341463	-0.3	-199.6687
-7.8	1.8	536.8002	134.0248	-402.7754	-0.3	0.0439024390243902	-0.3	-402.7754
-7.8	1.9	611.2023	101.5319	-509.6704	-0.3	0.0463414634146341	-0.3	-509.6704
-7.8	2	804.4422	210.9646	-593.4776	-0.3	0.0487804878048781	-0.3	-593.4776
-7.8	2.095	1504.797	297.3767	-1207.4203	-0.3	0.0510975609756098	-0.3	-1207.4203
-7.8	2.2	2246.839	360.2356	-1886.6034	-0.3	0.0536585365853659	-0.3	-1886.6034
-7.8	2.3	2636.488	399.6296	-2236.8584	-0.3	0.0560975609756098	-0.3	-2236.8584
-7.8	2.4	2748.769	440.66	-2308.109	-0.3	0.0585365853658537	-0.3	-2308.109
-7.8	2.5	2796.439	797.3618	-1999.0772	-0.3	0.0609756097560976	-0.3	-1999.0772
-7.8	2.595	2906.446	1485.639	-1420.807	-0.3	0.0632926829268293	-0.3	-1420.807
-7.8	2.7	3031.153	1977.862	-1053.291	-0.3	0.0658536585365854	-0.3	-1053.291
-7.8	2.8	2980.848	2498.062	-482.786	-0.3	0.0682926829268293	-0.3	-482.786
-7.8	2.9	2771.079	2663.417	-107.662	-0.3	0.0707317073170732	-0.3	-107.662
-7.8	3	2483.511	2738.141	254.63	-0.3	0.0731707317073171	-0.3	254.63
-7.8	3.095	2115.088	2960.612	845.524	-0.3	0.0754878048780488	-0.3	845.524
-7.8	3.2	1687.249	3139.38	1452.131	-0.3	0.0780487804878049	-0.3	1452.131
-7.8	3.3	1090.711	3096.207	2005.496	-0.3	0.0804878048780488	-0.3	2005.496
-7.8	3.4	769.6483	2876.642	2106.9937	-0.3	0.0829268292682927	-0.3	2106.9937
-7.8	3.5	337.5636	2518.815	2181.2514	-0.3	0.0853658536585366	-0.3	2181.2514
-7.8	3.6	13.82074	2139.126	2125.30526	-0.3	0.0878048780487805	-0.3	2125.30526
-7.8	3.7	48.10016	1723.271	1675.17084	-0.3	0.0902439024390244	-0.3	1675.17084
-7.8	3.8	69.35408	1319.072	1249.71792	-0.3	0.0926829268292683	-0.3	1249.71792
-7.8	3.9	84.28646	660.1228	575.83634	-0.3	0.0951219512195122	-0.3	575.83634
-7.8	4	93.25087	234.9376	141.68673	-0.3	0.0975609756097561	-0.3	141.68673
-7.8	4.1	48.89944	43.92669	-4.97275	-0.3	0.1	-0.3	-4.97275
-7.8	4.2	41.28497	75.84386	34.55889	-0.3	0.102439024390244	-0.3	34.55889
-7.8	4.3	55.7336	76.3314	20.5978	-0.3	0.104878048780488	-0.3	20.5978
-7.8	4.4	36.39495	77.58058	41.18563	-0.3	0.107317073170732	-0.3	41.18563
-7.8	4.495	45.38096	63.00816	17.6272	-0.3	0.109634146341463	-0.3	17.6272
-7.8	4.6	30.71102	34.6533	3.94228	-0.3	0.11219512195122	-0.3	3.94228
-7.8	4.7	69.58241	67.94372	-1.63869	-0.3	0.114634146341463	-0.3	-1.63869
-7.8	4.8	176.6587	69.96201	-106.69669	-0.3	0.117073170731707	-0.3	-106.69669
-7.8	4.9	262.5251	35.32051	-227.20459	-0.3	0.119512195121951	-0.3	-227.20459
-7.8	4.995	369.9046	39.68697	-330.21763	-0.3	0.121829268292683	-0.3	-330.21763
-7.8	5.1	465.3627	41.92859	-423.43411	-0.3	0.124390243902439	-0.3	-423.43411
-7.8	5.2	632.5548	135.7887	-496.7661	-0.3	0.126829268292683	-0.3	-496.7661
-7.8	5.3	703.2512	231.8556	-471.3956	-0.3	0.129268292682927	-0.3	-471.3956
-7.8	5.4	674.1615	372.1427	-302.0188	-0.3	0.131707317073171	-0.3	-302.0188
-7.8	5.495	569.6238	500.6411	-68.9827	-0.3	0.134024390243902	-0.3	-68.9827
-7.8	5.6	397.7297	729.6961	331.9664	-0.3	0.136585365853659	-0.3	331.9664
-7.8	5.7	191.6709	825.0689	633.398	-0.3	0.139024390243902	-0.3	633.398
-7.8	5.8	163.1545	836.8546	673.7001	-0.3	0.141463414634146	-0.3	673.7001
-7.8	5.9	198.3999	761.8335	563.4336	-0.3	0.14390243902439	-0.3	563.4336
-7.8	5.995	245.3967	612.6141	367.2174	-0.3	0.146219512195122	-0.3	367.2174
-7.6	-6	1017.401	834.3884	-183.0126	-0.292307692307692	-0.146341463414634	-0.292307692307692	-183.0126
-7.6	-5.905	1006.867	844.3548	-162.5122	-0.292307692307692	-0.144024390243902	-0.292307692307692	-162.5122
-7.6	-5.8	964.8332	935.3421	-29.4911000000001	-0.292307692307692	-0.141463414634146	-0.292307692307692	-29.4911000000001
-7.6	-5.705	889.264	1160.118	270.854	-0.292307692307692	-0.139146341463415	-0.292307692307692	270.854
-7.6	-5.6	783.3251	1313.991	530.6659	-0.292307692307692	-0.136585365853659	-0.292307692307692	530.6659
-7.6	-5.505	632.9821	1439.879	806.8969	-0.292307692307692	-0.134268292682927	-0.292307692307692	806.8969
-7.6	-5.405	429.2968	1536.329	1107.0322	-0.292307692307692	-0.131829268292683	-0.292307692307692	1107.0322
-7.6	-5.3	259.1149	1536.463	1277.3481	-0.292307692307692	-0.129268292682927	-0.292307692307692	1277.3481
-7.6	-5.205	137.4526	1484.366	1346.9134	-0.292307692307692	-0.126951219512195	-0.292307692307692	1346.9134
-7.6	-5.1	102.4673	1377.484	1275.0167	-0.292307692307692	-0.124390243902439	-0.292307692307692	1275.0167
-7.6	-5.005	165.0608	1249.331	1084.2702	-0.292307692307692	-0.122073170731707	-0.292307692307692	1084.2702
-7.6	-4.905	280.4668	1103.721	823.2542	-0.292307692307692	-0.119634146341463	-0.292307692307692	823.2542
-7.6	-4.8	461.4297	868.3213	406.8916	-0.292307692307692	-0.117073170731707	-0.292307692307692	406.8916
-7.6	-4.705	875.7074	716.2645	-159.4429	-0.292307692307692	-0.114756097560976	-0.292307692307692	-159.4429
-7.6	-4.6	1401.245	534.782	-866.463	-0.292307692307692	-0.11219512195122	-0.292307692307692	-866.463
-7.6	-4.505	1539.663	436.3207	-1103.3423	-0.292307692307692	-0.109878048780488	-0.292307692307692	-1103.3423
-7.6	-4.405	1578.509	271.7263	-1306.7827	-0.292307692307692	-0.107439024390244	-0.292307692307692	-1306.7827
-7.6	-4.3	1542.359	150.093	-1392.266	-0.292307692307692	-0.104878048780488	-0.292307692307692	-1392.266
-7.6	-4.205	1459.872	119.4695	-1340.4025	-0.292307692307692	-0.102560975609756	-0.292307692307692	-1340.4025
-7.6	-4.1	1331.55	162.2703	-1169.2797	-0.292307692307692	-0.1	-0.292307692307692	-1169.2797
-7.6	-4.005	1170.855	265.9292	-904.9258	-0.292307692307692	-0.0976829268292683	-0.292307692307692	-904.9258
-7.6	-3.905	904.3203	463.5642	-440.7561	-0.292307692307692	-0.0952439024390244	-0.292307692307692	-440.7561
-7.6	-3.805	771.9754	883.0647	111.0893	-0.292307692307692	-0.0928048780487805	-0.292307692307692	111.0893
-7.6	-3.7	653.0463	1384.007	730.9607	-0.292307692307692	-0.0902439024390244	-0.292307692307692	730.9607
-7.6	-3.6	496.0668	1488.914	992.8472	-0.292307692307692	-0.0878048780487805	-0.292307692307692	992.8472
-7.6	-3.5	406.9417	1486.544	1079.6023	-0.292307692307692	-0.0853658536585366	-0.292307692307692	1079.6023
-7.6	-3.4	305.1504	1394.691	1089.5406	-0.292307692307692	-0.0829268292682927	-0.292307692307692	1089.5406
-7.6	-3.3	207.952	1273.88	1065.928	-0.292307692307692	-0.0804878048780488	-0.292307692307692	1065.928
-7.6	-3.2	180.5944	1128.708	948.1136	-0.292307692307692	-0.0780487804878049	-0.292307692307692	948.1136
-7.6	-3.1	125.6836	906.3194	780.6358	-0.292307692307692	-0.075609756097561	-0.292307692307692	780.6358
-7.6	-3	103.0185	760.6485	657.63	-0.292307692307692	-0.0731707317073171	-0.292307692307692	657.63
-7.6	-2.9	165.4209	658.7148	493.2939	-0.292307692307692	-0.0707317073170732	-0.292307692307692	493.2939
-7.6	-2.8	231.8593	534.9849	303.1256	-0.292307692307692	-0.0682926829268293	-0.292307692307692	303.1256
-7.6	-2.7	265.5384	441.7822	176.2438	-0.292307692307692	-0.0658536585365854	-0.292307692307692	176.2438
-7.6	-2.6	300.3657	347.0462	46.6805	-0.292307692307692	-0.0634146341463415	-0.292307692307692	46.6805
-7.6	-2.5	333.3477	260.8696	-72.4781	-0.292307692307692	-0.0609756097560976	-0.292307692307692	-72.4781
-7.6	-2.4	408.6369	185.1175	-223.5194	-0.292307692307692	-0.0585365853658537	-0.292307692307692	-223.5194
-7.6	-2.3	649.382	135.3095	-514.0725	-0.292307692307692	-0.0560975609756098	-0.292307692307692	-514.0725
-7.6	-2.2	844.7391	82.48823	-762.25087	-0.292307692307692	-0.0536585365853659	-0.292307692307692	-762.25087
-7.6	-2.1	1089.714	124.852	-964.862	-0.292307692307692	-0.051219512195122	-0.292307692307692	-964.862
-7.6	-2	1196.996	230.6196	-966.3764	-0.292307692307692	-0.0487804878048781	-0.292307692307692	-966.3764
-7.6	-1.9	1267.144	279.9983	-987.1457	-0.292307692307692	-0.0463414634146341	-0.292307692307692	-987.1457
-7.6	-1.8	1266.528	309.7746	-956.7534	-0.292307692307692	-0.0439024390243902	-0.292307692307692	-956.7534
-7.6	-1.705	1209.8	363.7228	-846.0772	-0.292307692307692	-0.0415853658536585	-0.292307692307692	-846.0772
-7.6	-1.6	1108.753	415.3692	-693.3838	-0.292307692307692	-0.0390243902439024	-0.292307692307692	-693.3838
-7.6	-1.5	977.9758	533.3682	-444.6076	-0.292307692307692	-0.0365853658536585	-0.292307692307692	-444.6076
-7.6	-1.4	814.5494	644.5643	-169.9851	-0.292307692307692	-0.0341463414634146	-0.292307692307692	-169.9851
-7.6	-1.3	662.283	796.2399	133.9569	-0.292307692307692	-0.0317073170731707	-0.292307692307692	133.9569
-7.6	-1.2	368.2211	924.6009	556.3798	-0.292307692307692	-0.0292682926829268	-0.292307692307692	556.3798
-7.6	-1.1	116.4921	1070.815	954.3229	-0.292307692307692	-0.0268292682926829	-0.292307692307692	954.3229
-7.6	-1	27.58312	1113.019	1085.43588	-0.292307692307692	-0.024390243902439	-0.292307692307692	1085.43588
-7.6	-0.9	25.15143	1090.434	1065.28257	-0.292307692307692	-0.0219512195121951	-0.292307692307692	1065.28257
-7.6	-0.8	107.9007	1031.934	924.0333	-0.292307692307692	-0.0195121951219512	-0.292307692307692	924.0333
-7.6	-0.7	196.9074	945.3321	748.4247	-0.292307692307692	-0.0170731707317073	-0.292307692307692	748.4247
-7.6	-0.6	338.431	801.3905	462.9595	-0.292307692307692	-0.0146341463414634	-0.292307692307692	462.9595
-7.6	-0.505	636.1445	653.2542	17.1097	-0.292307692307692	-0.0123170731707317	-0.292307692307692	17.1097
-7.6	-0.4	817.384	442.6448	-374.7392	-0.292307692307692	-0.00975609756097561	-0.292307692307692	-374.7392
-7.6	-0.3	1118.119	289.8731	-828.2459	-0.292307692307692	-0.00731707317073171	-0.292307692307692	-828.2459
-7.6	-0.2	1298.204	58.6402	-1239.5638	-0.292307692307692	-0.0048780487804878	-0.292307692307692	-1239.5638
-7.6	-0.1	1406.462	12.70803	-1393.75397	-0.292307692307692	-0.0024390243902439	-0.292307692307692	-1393.75397
-7.6	0	1471.067	53.63067	-1417.43633	-0.292307692307692	0	-0.292307692307692	-1417.43633
-7.6	0.1	1461.471	147.1659	-1314.3051	-0.292307692307692	0.0024390243902439	-0.292307692307692	-1314.3051
-7.6	0.2	1384.494	222.523	-1161.971	-0.292307692307692	0.0048780487804878	-0.292307692307692	-1161.971
-7.6	0.3	1198.4	332.1272	-866.2728	-0.292307692307692	0.00731707317073171	-0.292307692307692	-866.2728
-7.6	0.4	1074.78	453.3219	-621.4581	-0.292307692307692	0.00975609756097561	-0.292307692307692	-621.4581
-7.6	0.495	928.9062	734.0458	-194.8604	-0.292307692307692	0.0120731707317073	-0.292307692307692	-194.8604
-7.6	0.6	790.7268	966.3097	175.5829	-0.292307692307692	0.0146341463414634	-0.292307692307692	175.5829
-7.6	0.7	646.419	1201.899	555.48	-0.292307692307692	0.0170731707317073	-0.292307692307692	555.48
-7.6	0.8	429.7774	1325.766	895.9886	-0.292307692307692	0.0195121951219512	-0.292307692307692	895.9886
-7.6	0.9	292.1943	1402.348	1110.1537	-0.292307692307692	0.0219512195121951	-0.292307692307692	1110.1537
-7.6	0.995	155.419	1391.771	1236.352	-0.292307692307692	0.0242682926829268	-0.292307692307692	1236.352
-7.6	1.1	90.70123	1267.802	1177.10077	-0.292307692307692	0.0268292682926829	-0.292307692307692	1177.10077
-7.6	1.2	217.1721	1159.273	942.1009	-0.292307692307692	0.0292682926829268	-0.292307692307692	942.1009
-7.6	1.3	362.7603	1045.193	682.4327	-0.292307692307692	0.0317073170731707	-0.292307692307692	682.4327
-7.6	1.4	498.9522	921.6223	422.6701	-0.292307692307692	0.0341463414634146	-0.292307692307692	422.6701
-7.6	1.5	617.0292	769.0359	152.0067	-0.292307692307692	0.0365853658536585	-0.292307692307692	152.0067
-7.6	1.6	655.2068	439.7577	-215.4491	-0.292307692307692	0.0390243902439024	-0.292307692307692	-215.4491
-7.6	1.7	763.1993	279.8922	-483.3071	-0.292307692307692	0.0414634146341463	-0.292307692307692	-483.3071
-7.6	1.8	1417.247	179.9696	-1237.2774	-0.292307692307692	0.0439024390243902	-0.292307692307692	-1237.2774
-7.6	1.9	1920.911	90.2366	-1830.6744	-0.292307692307692	0.0463414634146341	-0.292307692307692	-1830.6744
-7.6	2	2448.117	174.3744	-2273.7426	-0.292307692307692	0.0487804878048781	-0.292307692307692	-2273.7426
-7.6	2.095	2648.254	265.8755	-2382.3785	-0.292307692307692	0.0510975609756098	-0.292307692307692	-2382.3785
-7.6	2.2	2693.346	341.7993	-2351.5467	-0.292307692307692	0.0536585365853659	-0.292307692307692	-2351.5467
-7.6	2.3	2806.292	389.4903	-2416.8017	-0.292307692307692	0.0560975609756098	-0.292307692307692	-2416.8017
-7.6	2.4	2959.246	423.6703	-2535.5757	-0.292307692307692	0.0585365853658537	-0.292307692307692	-2535.5757
-7.6	2.5	2931.28	681.9223	-2249.3577	-0.292307692307692	0.0609756097560976	-0.292307692307692	-2249.3577
-7.6	2.595	2777.374	1052.934	-1724.44	-0.292307692307692	0.0632926829268293	-0.292307692307692	-1724.44
-7.6	2.7	2543.186	1774.397	-768.789	-0.292307692307692	0.0658536585365854	-0.292307692307692	-768.789
-7.6	2.8	2146.529	2378.991	232.462	-0.292307692307692	0.0682926829268293	-0.292307692307692	232.462
-7.6	2.9	1711.939	2667.639	955.7	-0.292307692307692	0.0707317073170732	-0.292307692307692	955.7
-7.6	3	1270.449	2770.815	1500.366	-0.292307692307692	0.0731707317073171	-0.292307692307692	1500.366
-7.6	3.095	666.0562	2941.568	2275.5118	-0.292307692307692	0.0754878048780488	-0.292307692307692	2275.5118
-7.6	3.2	274.178	3147.206	2873.028	-0.292307692307692	0.0780487804878049	-0.292307692307692	2873.028
-7.6	3.3	135.7452	3149.191	3013.4458	-0.292307692307692	0.0804878048780488	-0.292307692307692	3013.4458
-7.6	3.4	56.26366	2944.884	2888.62034	-0.292307692307692	0.0829268292682927	-0.292307692307692	2888.62034
-7.6	3.5	12.08867	2596.05	2583.96133	-0.292307692307692	0.0853658536585366	-0.292307692307692	2583.96133
-7.6	3.6	49.86656	2226.816	2176.94944	-0.292307692307692	0.0878048780487805	-0.292307692307692	2176.94944
-7.6	3.7	71.99873	1817.562	1745.56327	-0.292307692307692	0.0902439024390244	-0.292307692307692	1745.56327
-7.6	3.8	47.51668	1402.51	1354.99332	-0.292307692307692	0.0926829268292683	-0.292307692307692	1354.99332
-7.6	3.9	40.25694	824.7963	784.53936	-0.292307692307692	0.0951219512195122	-0.292307692307692	784.53936
-7.6	4	58.43448	454.6724	396.23792	-0.292307692307692	0.0975609756097561	-0.292307692307692	396.23792
-7.6	4.1	41.63405	288.191	246.55695	-0.292307692307692	0.1	-0.292307692307692	246.55695
-7.6	4.2	57.07872	125.1119	68.03318	-0.292307692307692	0.102439024390244	-0.292307692307692	68.03318
-7.6	4.3	37.37736	77.0445	39.66714	-0.292307692307692	0.104878048780488	-0.292307692307692	39.66714
-7.6	4.4	79.97297	55.99086	-23.98211	-0.292307692307692	0.107317073170732	-0.292307692307692	-23.98211
-7.6	4.495	181.3306	55.22727	-126.10333	-0.292307692307692	0.109634146341463	-0.292307692307692	-126.10333
-7.6	4.6	257.5094	38.14053	-219.36887	-0.292307692307692	0.11219512195122	-0.292307692307692	-219.36887
-7.6	4.7	340.7658	62.49918	-278.26662	-0.292307692307692	0.114634146341463	-0.292307692307692	-278.26662
-7.6	4.8	420.4922	66.9521	-353.5401	-0.292307692307692	0.117073170731707	-0.292307692307692	-353.5401
-7.6	4.9	530.3138	39.51436	-490.79944	-0.292307692307692	0.119512195121951	-0.292307692307692	-490.79944
-7.6	4.995	596.9345	39.61169	-557.32281	-0.292307692307692	0.121829268292683	-0.292307692307692	-557.32281
-7.6	5.1	604.9238	33.30652	-571.61728	-0.292307692307692	0.124390243902439	-0.292307692307692	-571.61728
-7.6	5.2	533.9426	122.2179	-411.7247	-0.292307692307692	0.126829268292683	-0.292307692307692	-411.7247
-7.6	5.3	379.7586	218.6927	-161.0659	-0.292307692307692	0.129268292682927	-0.292307692307692	-161.0659
-7.6	5.4	164.592	356.2179	191.6259	-0.292307692307692	0.131707317073171	-0.292307692307692	191.6259
-7.6	5.495	140.349	488.255	347.906	-0.292307692307692	0.134024390243902	-0.292307692307692	347.906
-7.6	5.6	189.3691	698.1914	508.8223	-0.292307692307692	0.136585365853659	-0.292307692307692	508.8223
-7.6	5.7	248.3672	765.9554	517.5882	-0.292307692307692	0.139024390243902	-0.292307692307692	517.5882
-7.6	5.8	201.0132	796.0093	594.9961	-0.292307692307692	0.141463414634146	-0.292307692307692	594.9961
-7.6	5.9	154.6556	756.5732	601.9176	-0.292307692307692	0.14390243902439	-0.292307692307692	601.9176
-7.6	5.995	262.4026	633.6952	371.2926	-0.292307692307692	0.146219512195122	-0.292307692307692	371.2926
-7.405	-6	500.5774	823.8069	323.2295	-0.284807692307692	-0.146341463414634	-0.284807692307692	323.2295
-7.405	-5.905	496.6601	828.0288	331.3687	-0.284807692307692	-0.144024390243902	-0.284807692307692	331.3687
-7.405	-5.8	450.5749	914.3415	463.7666	-0.284807692307692	-0.141463414634146	-0.284807692307692	463.7666
-7.405	-5.705	392.4388	1136.411	743.9722	-0.284807692307692	-0.139146341463415	-0.284807692307692	743.9722
-7.405	-5.6	314.1878	1289.879	975.6912	-0.284807692307692	-0.136585365853659	-0.284807692307692	975.6912
-7.405	-5.505	159.3479	1420.982	1261.6341	-0.284807692307692	-0.134268292682927	-0.284807692307692	1261.6341
-7.405	-5.405	84.89657	1518.652	1433.75543	-0.284807692307692	-0.131829268292683	-0.284807692307692	1433.75543
-7.405	-5.3	168.9915	1530.311	1361.3195	-0.284807692307692	-0.129268292682927	-0.284807692307692	1361.3195
-7.405	-5.205	290.1951	1484.885	1194.6899	-0.284807692307692	-0.126951219512195	-0.284807692307692	1194.6899
-7.405	-5.1	527.138	1385.457	858.319	-0.284807692307692	-0.124390243902439	-0.284807692307692	858.319
-7.405	-5.005	968.7562	1259.475	290.7188	-0.284807692307692	-0.122073170731707	-0.284807692307692	290.7188
-7.405	-4.905	1429.124	1040.858	-388.266	-0.284807692307692	-0.119634146341463	-0.284807692307692	-388.266
-7.405	-4.8	1587.339	874.5476	-712.7914	-0.284807692307692	-0.117073170731707	-0.284807692307692	-712.7914
-7.405	-4.705	1627.934	744.5193	-883.4147	-0.284807692307692	-0.114756097560976	-0.284807692307692	-883.4147
-7.405	-4.6	1594.827	523.458	-1071.369	-0.284807692307692	-0.11219512195122	-0.284807692307692	-1071.369
-7.405	-4.505	1500.531	392.2278	-1108.3032	-0.284807692307692	-0.109878048780488	-0.284807692307692	-1108.3032
-7.405	-4.405	1344.794	246.2561	-1098.5379	-0.284807692307692	-0.107439024390244	-0.284807692307692	-1098.5379
-7.405	-4.3	1184.471	146.432	-1038.039	-0.284807692307692	-0.104878048780488	-0.284807692307692	-1038.039
-7.405	-4.205	942.8401	121.5853	-821.2548	-0.284807692307692	-0.102560975609756	-0.284807692307692	-821.2548
-7.405	-4.1	785.2956	160.3374	-624.9582	-0.284807692307692	-0.1	-0.284807692307692	-624.9582
-7.405	-4.005	670.6343	264.0158	-406.6185	-0.284807692307692	-0.0976829268292683	-0.284807692307692	-406.6185
-7.405	-3.905	497.0148	480.7517	-16.2631	-0.284807692307692	-0.0952439024390244	-0.284807692307692	-16.2631
-7.405	-3.805	383.3772	920.9119	537.5347	-0.284807692307692	-0.0928048780487805	-0.284807692307692	537.5347
-7.405	-3.7	282.6497	1379.216	1096.5663	-0.284807692307692	-0.0902439024390244	-0.284807692307692	1096.5663
-7.405	-3.6	209.9818	1495.704	1285.7222	-0.284807692307692	-0.0878048780487805	-0.284807692307692	1285.7222
-7.405	-3.5	176.2991	1491.704	1315.4049	-0.284807692307692	-0.0853658536585366	-0.284807692307692	1315.4049
-7.405	-3.4	116.6193	1419.724	1303.1047	-0.284807692307692	-0.0829268292682927	-0.284807692307692	1303.1047
-7.405	-3.3	111.3358	1297.737	1186.4012	-0.284807692307692	-0.0804878048780488	-0.284807692307692	1186.4012
-7.405	-3.2	196.7233	1133.277	936.5537	-0.284807692307692	-0.0780487804878049	-0.284807692307692	936.5537
-7.405	-3.1	263.1684	912.3207	649.1523	-0.284807692307692	-0.075609756097561	-0.284807692307692	649.1523
-7.405	-3	288.1591	787.1908	499.0317	-0.284807692307692	-0.0731707317073171	-0.284807692307692	499.0317
-7.405	-2.9	317.4966	668.6907	351.1941	-0.284807692307692	-0.0707317073170732	-0.284807692307692	351.1941
-7.405	-2.8	356.3056	530.5861	174.2805	-0.284807692307692	-0.0682926829268293	-0.284807692307692	174.2805
-7.405	-2.7	428.6625	445.7295	17.067	-0.284807692307692	-0.0658536585365854	-0.284807692307692	17.067
-7.405	-2.6	664.8447	338.2604	-326.5843	-0.284807692307692	-0.0634146341463415	-0.284807692307692	-326.5843
-7.405	-2.5	883.9156	255.4179	-628.4977	-0.284807692307692	-0.0609756097560976	-0.284807692307692	-628.4977
-7.405	-2.4	1110.49	166.8433	-943.6467	-0.284807692307692	-0.0585365853658537	-0.284807692307692	-943.6467
-7.405	-2.3	1228.435	96.39691	-1132.03809	-0.284807692307692	-0.0560975609756098	-0.284807692307692	-1132.03809
-7.405	-2.2	1313.704	61.08822	-1252.61578	-0.284807692307692	-0.0536585365853659	-0.284807692307692	-1252.61578
-7.405	-2.1	1331.996	101.0908	-1230.9052	-0.284807692307692	-0.051219512195122	-0.284807692307692	-1230.9052
-7.405	-2	1282.383	210.8107	-1071.5723	-0.284807692307692	-0.0487804878048781	-0.284807692307692	-1071.5723
-7.405	-1.9	1177.839	266.3528	-911.4862	-0.284807692307692	-0.0463414634146341	-0.284807692307692	-911.4862
-7.405	-1.8	1034.867	296.4945	-738.3725	-0.284807692307692	-0.0439024390243902	-0.284807692307692	-738.3725
-7.405	-1.705	886.3486	353.51	-532.8386	-0.284807692307692	-0.0415853658536585	-0.284807692307692	-532.8386
-7.405	-1.6	715.2882	413.9398	-301.3484	-0.284807692307692	-0.0390243902439024	-0.284807692307692	-301.3484
-7.405	-1.5	477.2655	524.5782	47.3127000000001	-0.284807692307692	-0.0365853658536585	-0.284807692307692	47.3127000000001
-7.405	-1.4	311.2085	626.2251	315.0166	-0.284807692307692	-0.0341463414634146	-0.284807692307692	315.0166
-7.405	-1.3	154.0418	775.1779	621.1361	-0.284807692307692	-0.0317073170731707	-0.284807692307692	621.1361
-7.405	-1.2	103.8077	906.2957	802.488	-0.284807692307692	-0.0292682926829268	-0.284807692307692	802.488
-7.405	-1.1	147.8065	1018.752	870.9455	-0.284807692307692	-0.0268292682926829	-0.284807692307692	870.9455
-7.405	-1	232.6285	1052.366	819.7375	-0.284807692307692	-0.024390243902439	-0.284807692307692	819.7375
-7.405	-0.9	391.3286	1046.335	655.0064	-0.284807692307692	-0.0219512195121951	-0.284807692307692	655.0064
-7.405	-0.8	713.4184	999.9405	286.5221	-0.284807692307692	-0.0195121951219512	-0.284807692307692	286.5221
-7.405	-0.7	893.8205	915.0097	21.1891999999999	-0.284807692307692	-0.0170731707317073	-0.284807692307692	21.1891999999999
-7.405	-0.6	1133.025	778.7096	-354.3154	-0.284807692307692	-0.0146341463414634	-0.284807692307692	-354.3154
-7.405	-0.505	1266.616	641.9483	-624.6677	-0.284807692307692	-0.0123170731707317	-0.284807692307692	-624.6677
-7.405	-0.4	1357.775	409.2184	-948.5566	-0.284807692307692	-0.00975609756097561	-0.284807692307692	-948.5566
-7.405	-0.3	1412.67	246.0894	-1166.5806	-0.284807692307692	-0.00731707317073171	-0.284807692307692	-1166.5806
-7.405	-0.2	1424.866	101.3001	-1323.5659	-0.284807692307692	-0.0048780487804878	-0.284807692307692	-1323.5659
-7.405	-0.1	1369.065	56.02139	-1313.04361	-0.284807692307692	-0.0024390243902439	-0.284807692307692	-1313.04361
-7.405	0	1220.573	87.13864	-1133.43436	-0.284807692307692	0	-0.284807692307692	-1133.43436
-7.405	0.1	1106.189	161.7955	-944.3935	-0.284807692307692	0.0024390243902439	-0.284807692307692	-944.3935
-7.405	0.2	960.2131	230.932	-729.2811	-0.284807692307692	0.0048780487804878	-0.284807692307692	-729.2811
-7.405	0.3	825.565	331.6432	-493.9218	-0.284807692307692	0.00731707317073171	-0.284807692307692	-493.9218
-7.405	0.4	681.2674	449.2246	-232.0428	-0.284807692307692	0.00975609756097561	-0.284807692307692	-232.0428
-7.405	0.495	434.7305	708.1117	273.3812	-0.284807692307692	0.0120731707317073	-0.284807692307692	273.3812
-7.405	0.6	278.3459	938.5648	660.2189	-0.284807692307692	0.0146341463414634	-0.284807692307692	660.2189
-7.405	0.7	150.3414	1186.361	1036.0196	-0.284807692307692	0.0170731707317073	-0.284807692307692	1036.0196
-7.405	0.8	66.88944	1313.087	1246.19756	-0.284807692307692	0.0195121951219512	-0.284807692307692	1246.19756
-7.405	0.9	146.1627	1391.167	1245.0043	-0.284807692307692	0.0219512195121951	-0.284807692307692	1245.0043
-7.405	0.995	279.9933	1386.08	1106.0867	-0.284807692307692	0.0242682926829268	-0.284807692307692	1106.0867
-7.405	1.1	479.0895	1275.257	796.1675	-0.284807692307692	0.0268292682926829	-0.284807692307692	796.1675
-7.405	1.2	742.5022	1164.135	421.6328	-0.284807692307692	0.0292682926829268	-0.284807692307692	421.6328
-7.405	1.3	827.57	1053.41	225.84	-0.284807692307692	0.0317073170731707	-0.284807692307692	225.84
-7.405	1.4	899.6567	929.055	29.3983	-0.284807692307692	0.0341463414634146	-0.284807692307692	29.3983
-7.405	1.5	1297.903	766.6665	-531.2365	-0.284807692307692	0.0365853658536585	-0.284807692307692	-531.2365
-7.405	1.6	1686.717	532.8484	-1153.8686	-0.284807692307692	0.0390243902439024	-0.284807692307692	-1153.8686
-7.405	1.7	2274.683	405.4923	-1869.1907	-0.284807692307692	0.0414634146341463	-0.284807692307692	-1869.1907
-7.405	1.8	2609.363	304.3566	-2305.0064	-0.284807692307692	0.0439024390243902	-0.284807692307692	-2305.0064
-7.405	1.9	2669.104	133.3603	-2535.7437	-0.284807692307692	0.0463414634146341	-0.284807692307692	-2535.7437
-7.405	2	2705.627	175.3414	-2530.2856	-0.284807692307692	0.0487804878048781	-0.284807692307692	-2530.2856
-7.405	2.095	2848.081	256.6561	-2591.4249	-0.284807692307692	0.0510975609756098	-0.284807692307692	-2591.4249
-7.405	2.2	2949.383	328.8035	-2620.5795	-0.284807692307692	0.0536585365853659	-0.284807692307692	-2620.5795
-7.405	2.3	2874.513	386.6717	-2487.8413	-0.284807692307692	0.0560975609756098	-0.284807692307692	-2487.8413
-7.405	2.4	2683.468	424.92	-2258.548	-0.284807692307692	0.0585365853658537	-0.284807692307692	-2258.548
-7.405	2.5	2371.278	625.1657	-1746.1123	-0.284807692307692	0.0609756097560976	-0.284807692307692	-1746.1123
-7.405	2.595	2008.446	965.3665	-1043.0795	-0.284807692307692	0.0632926829268293	-0.284807692307692	-1043.0795
-7.405	2.7	1577.803	1758.723	180.92	-0.284807692307692	0.0658536585365854	-0.284807692307692	180.92
-7.405	2.8	1010.967	2419.432	1408.465	-0.284807692307692	0.0682926829268293	-0.284807692307692	1408.465
-7.405	2.9	660.5969	2695.961	2035.3641	-0.284807692307692	0.0707317073170732	-0.284807692307692	2035.3641
-7.405	3	317.6265	2790.352	2472.7255	-0.284807692307692	0.0731707317073171	-0.284807692307692	2472.7255
-7.405	3.095	173.5735	2964.18	2790.6065	-0.284807692307692	0.0754878048780488	-0.284807692307692	2790.6065
-7.405	3.2	96.16532	3141.76	3045.59468	-0.284807692307692	0.0780487804878049	-0.284807692307692	3045.59468
-7.405	3.3	56.12523	3124.378	3068.25277	-0.284807692307692	0.0804878048780488	-0.284807692307692	3068.25277
-7.405	3.4	64.93754	2882.539	2817.60146	-0.284807692307692	0.0829268292682927	-0.284807692307692	2817.60146
-7.405	3.5	78.51268	2603.952	2525.43932	-0.284807692307692	0.0853658536585366	-0.284807692307692	2525.43932
-7.405	3.6	43.40336	2240.492	2197.08864	-0.284807692307692	0.0878048780487805	-0.284807692307692	2197.08864
-7.405	3.7	55.69952	1827.848	1772.14848	-0.284807692307692	0.0902439024390244	-0.284807692307692	1772.14848
-7.405	3.8	61.18478	1345.951	1284.76622	-0.284807692307692	0.0926829268292683	-0.284807692307692	1284.76622
-7.405	3.9	38.07009	753.7173	715.64721	-0.284807692307692	0.0951219512195122	-0.284807692307692	715.64721
-7.405	4	61.18819	339.4078	278.21961	-0.284807692307692	0.0975609756097561	-0.284807692307692	278.21961
-7.405	4.1	40.22818	154.5326	114.30442	-0.284807692307692	0.1	-0.284807692307692	114.30442
-7.405	4.2	86.07657	69.95445	-16.12212	-0.284807692307692	0.102439024390244	-0.284807692307692	-16.12212
-7.405	4.3	195.0965	18.25993	-176.83657	-0.284807692307692	0.104878048780488	-0.284807692307692	-176.83657
-7.405	4.4	275.0103	32.04944	-242.96086	-0.284807692307692	0.107317073170732	-0.284807692307692	-242.96086
-7.405	4.495	337.4992	42.31055	-295.18865	-0.284807692307692	0.109634146341463	-0.284807692307692	-295.18865
-7.405	4.6	396.1461	30.45857	-365.68753	-0.284807692307692	0.11219512195122	-0.284807692307692	-365.68753
-7.405	4.7	483.5179	66.62791	-416.88999	-0.284807692307692	0.114634146341463	-0.284807692307692	-416.88999
-7.405	4.8	614.0441	72.27732	-541.76678	-0.284807692307692	0.117073170731707	-0.284807692307692	-541.76678
-7.405	4.9	637.7325	37.95157	-599.78093	-0.284807692307692	0.119512195121951	-0.284807692307692	-599.78093
-7.405	4.995	557.4904	40.06533	-517.42507	-0.284807692307692	0.121829268292683	-0.284807692307692	-517.42507
-7.405	5.1	399.4217	27.75987	-371.66183	-0.284807692307692	0.124390243902439	-0.284807692307692	-371.66183
-7.405	5.2	253.9135	118.9465	-134.967	-0.284807692307692	0.126829268292683	-0.284807692307692	-134.967
-7.405	5.3	185.6605	240.0137	54.3532	-0.284807692307692	0.129268292682927	-0.284807692307692	54.3532
-7.405	5.4	212.8279	361.2505	148.4226	-0.284807692307692	0.131707317073171	-0.284807692307692	148.4226
-7.405	5.495	235.2903	499.6456	264.3553	-0.284807692307692	0.134024390243902	-0.284807692307692	264.3553
-7.405	5.6	173.8267	747.4053	573.5786	-0.284807692307692	0.136585365853659	-0.284807692307692	573.5786
-7.405	5.7	150.3548	851.4738	701.119	-0.284807692307692	0.139024390243902	-0.284807692307692	701.119
-7.405	5.8	282.556	871.2025	588.6465	-0.284807692307692	0.141463414634146	-0.284807692307692	588.6465
-7.405	5.9	555.1922	811.3792	256.187	-0.284807692307692	0.14390243902439	-0.284807692307692	256.187
-7.405	5.995	696.5432	667.7543	-28.7889	-0.284807692307692	0.146219512195122	-0.284807692307692	-28.7889
-7.2	-6	110.4295	842.1258	731.6963	-0.276923076923077	-0.146341463414634	-0.276923076923077	731.6963
-7.2	-5.905	86.16844	847.2495	761.08106	-0.276923076923077	-0.144024390243902	-0.276923076923077	761.08106
-7.2	-5.8	45.90538	933.9902	888.08482	-0.276923076923077	-0.141463414634146	-0.276923076923077	888.08482
-7.2	-5.705	57.47111	1147.91	1090.43889	-0.276923076923077	-0.139146341463415	-0.276923076923077	1090.43889
-7.2	-5.6	177.0489	1295.162	1118.1131	-0.276923076923077	-0.136585365853659	-0.276923076923077	1118.1131
-7.2	-5.505	309.5494	1424.756	1115.2066	-0.276923076923077	-0.134268292682927	-0.276923076923077	1115.2066
-7.2	-5.405	517.9647	1520.912	1002.9473	-0.276923076923077	-0.131829268292683	-0.276923076923077	1002.9473
-7.2	-5.3	1346.288	1522.408	176.12	-0.276923076923077	-0.129268292682927	-0.276923076923077	176.12
-7.2	-5.205	1556.519	1472.129	-84.3900000000001	-0.276923076923077	-0.126951219512195	-0.276923076923077	-84.3900000000001
-7.2	-5.1	1680.539	1372.77	-307.769	-0.276923076923077	-0.124390243902439	-0.276923076923077	-307.769
-7.2	-5.005	1693.792	1251.543	-442.249	-0.276923076923077	-0.122073170731707	-0.276923076923077	-442.249
-7.2	-4.905	1638.007	1107.975	-530.032	-0.276923076923077	-0.119634146341463	-0.276923076923077	-530.032
-7.2	-4.8	1534.611	949.7298	-584.8812	-0.276923076923077	-0.117073170731707	-0.276923076923077	-584.8812
-7.2	-4.705	1388.808	781.8061	-607.0019	-0.276923076923077	-0.114756097560976	-0.276923076923077	-607.0019
-7.2	-4.6	1229.015	634.9591	-594.0559	-0.276923076923077	-0.11219512195122	-0.276923076923077	-594.0559
-7.2	-4.505	976.0637	410.9269	-565.1368	-0.276923076923077	-0.109878048780488	-0.276923076923077	-565.1368
-7.2	-4.405	807.8234	266.6569	-541.1665	-0.276923076923077	-0.107439024390244	-0.276923076923077	-541.1665
-7.2	-4.3	679.0388	157.8755	-521.1633	-0.276923076923077	-0.104878048780488	-0.276923076923077	-521.1633
-7.2	-4.205	518.4053	132.9003	-385.505	-0.276923076923077	-0.102560975609756	-0.276923076923077	-385.505
-7.2	-4.1	408.5852	181.447	-227.1382	-0.276923076923077	-0.1	-0.276923076923077	-227.1382
-7.2	-4.005	307.1793	284.7481	-22.4312	-0.276923076923077	-0.0976829268292683	-0.276923076923077	-22.4312
-7.2	-3.905	199.9823	476.0378	276.0555	-0.276923076923077	-0.0952439024390244	-0.276923076923077	276.0555
-7.2	-3.805	157.6434	888.8227	731.1793	-0.276923076923077	-0.0928048780487805	-0.276923076923077	731.1793
-7.2	-3.7	76.22705	1408.994	1332.76695	-0.276923076923077	-0.0902439024390244	-0.276923076923077	1332.76695
-7.2	-3.6	90.37112	1504.983	1414.61188	-0.276923076923077	-0.0878048780487805	-0.276923076923077	1414.61188
-7.2	-3.5	189.6147	1492.692	1303.0773	-0.276923076923077	-0.0853658536585366	-0.276923076923077	1303.0773
-7.2	-3.4	259.6433	1397.025	1137.3817	-0.276923076923077	-0.0829268292682927	-0.276923076923077	1137.3817
-7.2	-3.3	287.3885	1271.905	984.5165	-0.276923076923077	-0.0804878048780488	-0.276923076923077	984.5165
-7.2	-3.2	319.347	1125.245	805.898	-0.276923076923077	-0.0780487804878049	-0.276923076923077	805.898
-7.2	-3.1	360.2029	897.6812	537.4783	-0.276923076923077	-0.075609756097561	-0.276923076923077	537.4783
-7.2	-3	442.6358	750.6061	307.9703	-0.276923076923077	-0.0731707317073171	-0.276923076923077	307.9703
-7.2	-2.9	658.2945	651.1739	-7.12059999999997	-0.276923076923077	-0.0707317073170732	-0.276923076923077	-7.12059999999997
-7.2	-2.8	860.9265	483.4001	-377.5264	-0.276923076923077	-0.0682926829268293	-0.276923076923077	-377.5264
-7.2	-2.7	1138.071	371.1275	-766.9435	-0.276923076923077	-0.0658536585365854	-0.276923076923077	-766.9435
-7.2	-2.6	1274.956	291.9783	-982.9777	-0.276923076923077	-0.0634146341463415	-0.276923076923077	-982.9777
-7.2	-2.5	1346.29	234.4119	-1111.8781	-0.276923076923077	-0.0609756097560976	-0.276923076923077	-1111.8781
-7.2	-2.4	1349.616	195.5015	-1154.1145	-0.276923076923077	-0.0585365853658537	-0.276923076923077	-1154.1145
-7.2	-2.3	1303.327	139.7087	-1163.6183	-0.276923076923077	-0.0560975609756098	-0.276923076923077	-1163.6183
-7.2	-2.2	1206.117	82.34688	-1123.77012	-0.276923076923077	-0.0536585365853659	-0.276923076923077	-1123.77012
-7.2	-2.1	1062.339	132.4696	-929.8694	-0.276923076923077	-0.051219512195122	-0.276923076923077	-929.8694
-7.2	-2	914.2321	221.8549	-692.3772	-0.276923076923077	-0.0487804878048781	-0.276923076923077	-692.3772
-7.2	-1.9	746.1175	273.8021	-472.3154	-0.276923076923077	-0.0463414634146341	-0.276923076923077	-472.3154
-7.2	-1.8	485.9176	305.7979	-180.1197	-0.276923076923077	-0.0439024390243902	-0.276923076923077	-180.1197
-7.2	-1.705	303.813	361.3882	57.5752	-0.276923076923077	-0.0415853658536585	-0.276923076923077	57.5752
-7.2	-1.6	152.7402	416.7085	263.9683	-0.276923076923077	-0.0390243902439024	-0.276923076923077	263.9683
-7.2	-1.5	116.8462	574.4433	457.5971	-0.276923076923077	-0.0365853658536585	-0.276923076923077	457.5971
-7.2	-1.4	194.2659	698.7926	504.5267	-0.276923076923077	-0.0341463414634146	-0.276923076923077	504.5267
-7.2	-1.3	315.0311	827.3735	512.3424	-0.276923076923077	-0.0317073170731707	-0.276923076923077	512.3424
-7.2	-1.2	509.4568	995.0913	485.6345	-0.276923076923077	-0.0292682926829268	-0.276923076923077	485.6345
-7.2	-1.1	911.7481	1054.446	142.6979	-0.276923076923077	-0.0268292682926829	-0.276923076923077	142.6979
-7.2	-1	1212.972	1078.003	-134.969	-0.276923076923077	-0.024390243902439	-0.276923076923077	-134.969
-7.2	-0.9	1338.193	1057.356	-280.837	-0.276923076923077	-0.0219512195121951	-0.276923076923077	-280.837
-7.2	-0.8	1403.6	1003.426	-400.174	-0.276923076923077	-0.0195121951219512	-0.276923076923077	-400.174
-7.2	-0.7	1430.018	913.1091	-516.9089	-0.276923076923077	-0.0170731707317073	-0.276923076923077	-516.9089
-7.2	-0.6	1421.531	792.6553	-628.8757	-0.276923076923077	-0.0146341463414634	-0.276923076923077	-628.8757
-7.2	-0.505	1377.694	631.9378	-745.7562	-0.276923076923077	-0.0123170731707317	-0.276923076923077	-745.7562
-7.2	-0.4	1251.537	405.8807	-845.6563	-0.276923076923077	-0.00975609756097561	-0.276923076923077	-845.6563
-7.2	-0.3	1155.313	273.161	-882.152	-0.276923076923077	-0.00731707317073171	-0.276923076923077	-882.152
-7.2	-0.2	1045.484	92.98617	-952.49783	-0.276923076923077	-0.0048780487804878	-0.276923076923077	-952.49783
-7.2	-0.1	901.3358	67.94108	-833.39472	-0.276923076923077	-0.0024390243902439	-0.276923076923077	-833.39472
-7.2	0	757.2318	96.90626	-660.32554	-0.276923076923077	0	-0.276923076923077	-660.32554
-7.2	0.1	582.9514	170.9081	-412.0433	-0.276923076923077	0.0024390243902439	-0.276923076923077	-412.0433
-7.2	0.2	455.2887	242.3393	-212.9494	-0.276923076923077	0.0048780487804878	-0.276923076923077	-212.9494
-7.2	0.3	337.2818	353.9765	16.6947	-0.276923076923077	0.00731707317073171	-0.276923076923077	16.6947
-7.2	0.4	253.4013	481.1675	227.7662	-0.276923076923077	0.00975609756097561	-0.276923076923077	227.7662
-7.2	0.495	70.80412	757.8087	687.00458	-0.276923076923077	0.0120731707317073	-0.276923076923077	687.00458
-7.2	0.6	209.5594	1095.65	886.0906	-0.276923076923077	0.0146341463414634	-0.276923076923077	886.0906
-7.2	0.7	388.5796	1267.792	879.2124	-0.276923076923077	0.0170731707317073	-0.276923076923077	879.2124
-7.2	0.8	804.087	1386.403	582.316	-0.276923076923077	0.0195121951219512	-0.276923076923077	582.316
-7.2	0.9	1109.208	1449.253	340.045	-0.276923076923077	0.0219512195121951	-0.276923076923077	340.045
-7.2	0.995	1187.999	1420.662	232.663	-0.276923076923077	0.0242682926829268	-0.276923076923077	232.663
-7.2	1.1	1256.678	1278.085	21.4069999999999	-0.276923076923077	0.0268292682926829	-0.276923076923077	21.4069999999999
-7.2	1.2	1449.59	1157.778	-291.812	-0.276923076923077	0.0292682926829268	-0.276923076923077	-291.812
-7.2	1.3	1805.981	1043.972	-762.009	-0.276923076923077	0.0317073170731707	-0.276923076923077	-762.009
-7.2	1.4	2413.165	913.6311	-1499.5339	-0.276923076923077	0.0341463414634146	-0.276923076923077	-1499.5339
-7.2	1.5	2800.217	756.0803	-2044.1367	-0.276923076923077	0.0365853658536585	-0.276923076923077	-2044.1367
-7.2	1.6	2877.33	456.5794	-2420.7506	-0.276923076923077	0.0390243902439024	-0.276923076923077	-2420.7506
-7.2	1.7	2902.196	304.4915	-2597.7045	-0.276923076923077	0.0414634146341463	-0.276923076923077	-2597.7045
-7.2	1.8	3006.761	199.3653	-2807.3957	-0.276923076923077	0.0439024390243902	-0.276923076923077	-2807.3957
-7.2	1.9	3007.23	121.1599	-2886.0701	-0.276923076923077	0.0463414634146341	-0.276923076923077	-2886.0701
-7.2	2	2849.642	187.2491	-2662.3929	-0.276923076923077	0.0487804878048781	-0.276923076923077	-2662.3929
-7.2	2.095	2636.734	269.5392	-2367.1948	-0.276923076923077	0.0510975609756098	-0.276923076923077	-2367.1948
-7.2	2.2	2299.521	353.7485	-1945.7725	-0.276923076923077	0.0536585365853659	-0.276923076923077	-1945.7725
-7.2	2.3	1925.795	403.2622	-1522.5328	-0.276923076923077	0.0560975609756098	-0.276923076923077	-1522.5328
-7.2	2.4	1504.155	438.6325	-1065.5225	-0.276923076923077	0.0585365853658537	-0.276923076923077	-1065.5225
-7.2	2.5	857.8049	672.9184	-184.8865	-0.276923076923077	0.0609756097560976	-0.276923076923077	-184.8865
-7.2	2.595	290.6962	1325.709	1035.0128	-0.276923076923077	0.0632926829268293	-0.276923076923077	1035.0128
-7.2	2.7	53.43408	1818.703	1765.26892	-0.276923076923077	0.0658536585365854	-0.276923076923077	1765.26892
-7.2	2.8	9.202776	2373.849	2364.646224	-0.276923076923077	0.0682926829268293	-0.276923076923077	2364.646224
-7.2	2.9	40.19425	2693.254	2653.05975	-0.276923076923077	0.0707317073170732	-0.276923076923077	2653.05975
-7.2	3	60.87313	2807.628	2746.75487	-0.276923076923077	0.0731707317073171	-0.276923076923077	2746.75487
-7.2	3.095	80.82889	2982.48	2901.65111	-0.276923076923077	0.0754878048780488	-0.276923076923077	2901.65111
-7.2	3.2	82.09681	3244.509	3162.41219	-0.276923076923077	0.0780487804878049	-0.276923076923077	3162.41219
-7.2	3.3	40.92336	3233.986	3193.06264	-0.276923076923077	0.0804878048780488	-0.276923076923077	3193.06264
-7.2	3.4	47.33582	3002.997	2955.66118	-0.276923076923077	0.0829268292682927	-0.276923076923077	2955.66118
-7.2	3.5	59.2968	2665.545	2606.2482	-0.276923076923077	0.0853658536585366	-0.276923076923077	2606.2482
-7.2	3.6	37.3797	2233.792	2196.4123	-0.276923076923077	0.0878048780487805	-0.276923076923077	2196.4123
-7.2	3.7	58.12293	1809.573	1751.45007	-0.276923076923077	0.0902439024390244	-0.276923076923077	1751.45007
-7.2	3.8	40.44125	1385.135	1344.69375	-0.276923076923077	0.0926829268292683	-0.276923076923077	1344.69375
-7.2	3.9	111.3712	838.8504	727.4792	-0.276923076923077	0.0951219512195122	-0.276923076923077	727.4792
-7.2	4	185.7968	440.7942	254.9974	-0.276923076923077	0.0975609756097561	-0.276923076923077	254.9974
-7.2	4.1	255.9442	281.442	25.4978	-0.276923076923077	0.1	-0.276923076923077	25.4978
-7.2	4.2	306.1815	154.2164	-151.9651	-0.276923076923077	0.102439024390244	-0.276923076923077	-151.9651
-7.2	4.3	355.134	93.73779	-261.39621	-0.276923076923077	0.104878048780488	-0.276923076923077	-261.39621
-7.2	4.4	416.4498	59.43267	-357.01713	-0.276923076923077	0.107317073170732	-0.276923076923077	-357.01713
-7.2	4.495	474.2247	50.46255	-423.76215	-0.276923076923077	0.109634146341463	-0.276923076923077	-423.76215
-7.2	4.6	482.8921	51.653	-431.2391	-0.276923076923077	0.11219512195122	-0.276923076923077	-431.2391
-7.2	4.7	387.0091	79.95403	-307.05507	-0.276923076923077	0.114634146341463	-0.276923076923077	-307.05507
-7.2	4.8	253.6153	72.39093	-181.22437	-0.276923076923077	0.117073170731707	-0.276923076923077	-181.22437
-7.2	4.9	105.3641	36.55066	-68.81344	-0.276923076923077	0.119512195121951	-0.276923076923077	-68.81344
-7.2	4.995	127.2798	32.98372	-94.29608	-0.276923076923077	0.121829268292683	-0.276923076923077	-94.29608
-7.2	5.1	174.8455	32.35061	-142.49489	-0.276923076923077	0.124390243902439	-0.276923076923077	-142.49489
-7.2	5.2	188.1903	151.4118	-36.7785	-0.276923076923077	0.126829268292683	-0.276923076923077	-36.7785
-7.2	5.3	124.2398	255.3019	131.0621	-0.276923076923077	0.129268292682927	-0.276923076923077	131.0621
-7.2	5.4	131.6894	374.9588	243.2694	-0.276923076923077	0.131707317073171	-0.276923076923077	243.2694
-7.2	5.495	278.9033	619.8326	340.9293	-0.276923076923077	0.134024390243902	-0.276923076923077	340.9293
-7.2	5.6	638.3131	784.1702	145.8571	-0.276923076923077	0.136585365853659	-0.276923076923077	145.8571
-7.2	5.7	654.0941	859.5803	205.4862	-0.276923076923077	0.139024390243902	-0.276923076923077	205.4862
-7.2	5.8	468.2981	891.9052	423.6071	-0.276923076923077	0.141463414634146	-0.276923076923077	423.6071
-7.2	5.9	339.0216	807.9829	468.9613	-0.276923076923077	0.14390243902439	-0.276923076923077	468.9613
-7.2	5.995	951.4432	656.3468	-295.0964	-0.276923076923077	0.146219512195122	-0.276923076923077	-295.0964
-7	-6	852.9061	886.8372	33.9311	-0.269230769230769	-0.146341463414634	-0.269230769230769	33.9311
-7	-5.905	864.2033	891.2338	27.0305	-0.269230769230769	-0.144024390243902	-0.269230769230769	27.0305
-7	-5.8	995.5598	1030.554	34.9942000000001	-0.269230769230769	-0.141463414634146	-0.269230769230769	34.9942000000001
-7	-5.705	1211.847	1181.183	-30.664	-0.269230769230769	-0.139146341463415	-0.269230769230769	-30.664
-7	-5.6	1420.197	1330.379	-89.818	-0.269230769230769	-0.136585365853659	-0.269230769230769	-89.818
-7	-5.505	1543.872	1449.208	-94.664	-0.269230769230769	-0.134268292682927	-0.269230769230769	-94.664
-7	-5.405	1577.379	1521.06	-56.319	-0.269230769230769	-0.131829268292683	-0.269230769230769	-56.319
-7	-5.3	1544.922	1501.299	-43.6230000000001	-0.269230769230769	-0.129268292682927	-0.269230769230769	-43.6230000000001
-7	-5.205	1462.232	1442.876	-19.356	-0.269230769230769	-0.126951219512195	-0.269230769230769	-19.356
-7	-5.1	1319.515	1345.523	26.0079999999998	-0.269230769230769	-0.124390243902439	-0.269230769230769	26.0079999999998
-7	-5.005	1095.504	1199.608	104.104	-0.269230769230769	-0.122073170731707	-0.269230769230769	104.104
-7	-4.905	952.495	1057.923	105.428	-0.269230769230769	-0.119634146341463	-0.269230769230769	105.428
-7	-4.8	785.2283	907.8111	122.5828	-0.269230769230769	-0.117073170731707	-0.269230769230769	122.5828
-7	-4.705	657.4088	759.7863	102.3775	-0.269230769230769	-0.114756097560976	-0.269230769230769	102.3775
-7	-4.6	436.4607	534.1697	97.7090000000001	-0.269230769230769	-0.11219512195122	-0.269230769230769	97.7090000000001
-7	-4.505	302.6363	423.8845	121.2482	-0.269230769230769	-0.109878048780488	-0.269230769230769	121.2482
-7	-4.405	184.5067	315.8174	131.3107	-0.269230769230769	-0.107439024390244	-0.269230769230769	131.3107
-7	-4.3	136.7227	141.9755	5.25280000000001	-0.269230769230769	-0.104878048780488	-0.269230769230769	5.25280000000001
-7	-4.205	57.73989	101.1343	43.39441	-0.269230769230769	-0.102560975609756	-0.269230769230769	43.39441
-7	-4.1	28.33191	203.9054	175.57349	-0.269230769230769	-0.1	-0.269230769230769	175.57349
-7	-4.005	110.5575	339.48	228.9225	-0.269230769230769	-0.0976829268292683	-0.269230769230769	228.9225
-7	-3.905	239.6045	676.8187	437.2142	-0.269230769230769	-0.0952439024390244	-0.269230769230769	437.2142
-7	-3.805	296.2592	965.6047	669.3455	-0.269230769230769	-0.0928048780487805	-0.269230769230769	669.3455
-7	-3.7	313.6697	1372.717	1059.0473	-0.269230769230769	-0.0902439024390244	-0.269230769230769	1059.0473
-7	-3.6	365.4029	1448.603	1083.2001	-0.269230769230769	-0.0878048780487805	-0.269230769230769	1083.2001
-7	-3.5	429.151	1434.067	1004.916	-0.269230769230769	-0.0853658536585366	-0.269230769230769	1004.916
-7	-3.4	617.9382	1340.911	722.9728	-0.269230769230769	-0.0829268292682927	-0.269230769230769	722.9728
-7	-3.3	815.1907	1224.012	408.8213	-0.269230769230769	-0.0804878048780488	-0.269230769230769	408.8213
-7	-3.2	1064.035	1088.403	24.3679999999999	-0.269230769230769	-0.0780487804878049	-0.269230769230769	24.3679999999999
-7	-3.1	1194.838	868.9058	-325.9322	-0.269230769230769	-0.075609756097561	-0.269230769230769	-325.9322
-7	-3	1296.343	727.0731	-569.2699	-0.269230769230769	-0.0731707317073171	-0.269230769230769	-569.2699
-7	-2.9	1331.328	587.4598	-743.8682	-0.269230769230769	-0.0707317073170732	-0.269230769230769	-743.8682
-7	-2.8	1319.357	504.542	-814.815	-0.269230769230769	-0.0682926829268293	-0.269230769230769	-814.815
-7	-2.7	1267.572	403.3424	-864.2296	-0.269230769230769	-0.0658536585365854	-0.269230769230769	-864.2296
-7	-2.6	1147.226	310.3888	-836.8372	-0.269230769230769	-0.0634146341463415	-0.269230769230769	-836.8372
-7	-2.5	1024.987	220.6981	-804.2889	-0.269230769230769	-0.0609756097560976	-0.269230769230769	-804.2889
-7	-2.4	878.1845	175.797	-702.3875	-0.269230769230769	-0.0585365853658537	-0.269230769230769	-702.3875
-7	-2.3	693.4145	86.38206	-607.03244	-0.269230769230769	-0.0560975609756098	-0.269230769230769	-607.03244
-7	-2.2	424.6229	47.73429	-376.88861	-0.269230769230769	-0.0536585365853659	-0.269230769230769	-376.88861
-7	-2.1	284.6231	130.5808	-154.0423	-0.269230769230769	-0.051219512195122	-0.269230769230769	-154.0423
-7	-2	137.6277	215.2931	77.6654	-0.269230769230769	-0.0487804878048781	-0.269230769230769	77.6654
-7	-1.9	123.7451	262.7982	139.0531	-0.269230769230769	-0.0463414634146341	-0.269230769230769	139.0531
-7	-1.8	197.0043	313.0947	116.0904	-0.269230769230769	-0.0439024390243902	-0.269230769230769	116.0904
-7	-1.705	380.1524	353.3712	-26.7812	-0.269230769230769	-0.0415853658536585	-0.269230769230769	-26.7812
-7	-1.6	828.3981	407.825	-420.5731	-0.269230769230769	-0.0390243902439024	-0.269230769230769	-420.5731
-7	-1.5	1175.846	575.0791	-600.7669	-0.269230769230769	-0.0365853658536585	-0.269230769230769	-600.7669
-7	-1.4	1318.467	703.1502	-615.3168	-0.269230769230769	-0.0341463414634146	-0.269230769230769	-615.3168
-7	-1.3	1392.386	831.1181	-561.2679	-0.269230769230769	-0.0317073170731707	-0.269230769230769	-561.2679
-7	-1.2	1413.245	1033.424	-379.821	-0.269230769230769	-0.0292682926829268	-0.269230769230769	-379.821
-7	-1.1	1402.462	1110.364	-292.098	-0.269230769230769	-0.0268292682926829	-0.269230769230769	-292.098
-7	-1	1371.055	1125.236	-245.819	-0.269230769230769	-0.024390243902439	-0.269230769230769	-245.819
-7	-0.9	1312.601	1086.007	-226.594	-0.269230769230769	-0.0219512195121951	-0.269230769230769	-226.594
-7	-0.8	1189.548	1010.322	-179.226	-0.269230769230769	-0.0195121951219512	-0.269230769230769	-179.226
-7	-0.7	1084.437	910.4738	-173.9632	-0.269230769230769	-0.0170731707317073	-0.269230769230769	-173.9632
-7	-0.6	937.7948	775.4805	-162.3143	-0.269230769230769	-0.0146341463414634	-0.269230769230769	-162.3143
-7	-0.505	805.6039	494.6316	-310.9723	-0.269230769230769	-0.0123170731707317	-0.269230769230769	-310.9723
-7	-0.4	672.4312	336.6679	-335.7633	-0.269230769230769	-0.00975609756097561	-0.269230769230769	-335.7633
-7	-0.3	433.0228	197.6577	-235.3651	-0.269230769230769	-0.00731707317073171	-0.269230769230769	-235.3651
-7	-0.2	287.9135	116.3725	-171.541	-0.269230769230769	-0.0048780487804878	-0.269230769230769	-171.541
-7	-0.1	246.9811	72.35669	-174.62441	-0.269230769230769	-0.0024390243902439	-0.269230769230769	-174.62441
-7	0	246.1967	101.6488	-144.5479	-0.269230769230769	0	-0.269230769230769	-144.5479
-7	0.1	171.3029	154.7168	-16.5861	-0.269230769230769	0.0024390243902439	-0.269230769230769	-16.5861
-7	0.2	169.9752	231.7884	61.8132	-0.269230769230769	0.0048780487804878	-0.269230769230769	61.8132
-7	0.3	524.3682	340.354	-184.0142	-0.269230769230769	0.00731707317073171	-0.269230769230769	-184.0142
-7	0.4	1232.737	478.3352	-754.4018	-0.269230769230769	0.00975609756097561	-0.269230769230769	-754.4018
-7	0.495	1497.057	761.6325	-735.4245	-0.269230769230769	0.0120731707317073	-0.269230769230769	-735.4245
-7	0.6	1657.605	949.8968	-707.7082	-0.269230769230769	0.0146341463414634	-0.269230769230769	-707.7082
-7	0.7	1765.37	1235.206	-530.164	-0.269230769230769	0.0170731707317073	-0.269230769230769	-530.164
-7	0.8	1906.655	1381.688	-524.967	-0.269230769230769	0.0195121951219512	-0.269230769230769	-524.967
-7	0.9	2158.466	1427.739	-730.727	-0.269230769230769	0.0219512195121951	-0.269230769230769	-730.727
-7	0.995	2639.739	1396.028	-1243.711	-0.269230769230769	0.0242682926829268	-0.269230769230769	-1243.711
-7	1.1	2817.651	1251.076	-1566.575	-0.269230769230769	0.0268292682926829	-0.269230769230769	-1566.575
-7	1.2	2857.178	1137.356	-1719.822	-0.269230769230769	0.0292682926829268	-0.269230769230769	-1719.822
-7	1.3	2862.912	1021.244	-1841.668	-0.269230769230769	0.0317073170731707	-0.269230769230769	-1841.668
-7	1.4	2920.315	890.967	-2029.348	-0.269230769230769	0.0341463414634146	-0.269230769230769	-2029.348
-7	1.5	2927	727.0872	-2199.9128	-0.269230769230769	0.0365853658536585	-0.269230769230769	-2199.9128
-7	1.6	2819.766	396.2594	-2423.5066	-0.269230769230769	0.0390243902439024	-0.269230769230769	-2423.5066
-7	1.7	2631.161	241.9498	-2389.2112	-0.269230769230769	0.0414634146341463	-0.269230769230769	-2389.2112
-7	1.8	2351.278	136.7923	-2214.4857	-0.269230769230769	0.0439024390243902	-0.269230769230769	-2214.4857
-7	1.9	1945.22	89.21269	-1856.00731	-0.269230769230769	0.0463414634146341	-0.269230769230769	-1856.00731
-7	2	1522.199	201.0667	-1321.1323	-0.269230769230769	0.0487804878048781	-0.269230769230769	-1321.1323
-7	2.095	961.8588	299.177	-662.6818	-0.269230769230769	0.0510975609756098	-0.269230769230769	-662.6818
-7	2.2	610.7221	371.6818	-239.0403	-0.269230769230769	0.0536585365853659	-0.269230769230769	-239.0403
-7	2.3	239.5627	417.5955	178.0328	-0.269230769230769	0.0560975609756098	-0.269230769230769	178.0328
-7	2.4	35.92801	454.5682	418.64019	-0.269230769230769	0.0585365853658537	-0.269230769230769	418.64019
-7	2.5	92.70711	740.9928	648.28569	-0.269230769230769	0.0609756097560976	-0.269230769230769	648.28569
-7	2.595	101.8946	1398.502	1296.6074	-0.269230769230769	0.0632926829268293	-0.269230769230769	1296.6074
-7	2.7	110.6587	1926.528	1815.8693	-0.269230769230769	0.0658536585365854	-0.269230769230769	1815.8693
-7	2.8	105.1312	2486.79	2381.6588	-0.269230769230769	0.0682926829268293	-0.269230769230769	2381.6588
-7	2.9	57.20403	2693.38	2636.17597	-0.269230769230769	0.0707317073170732	-0.269230769230769	2636.17597
-7	3	37.22338	2791.414	2754.19062	-0.269230769230769	0.0731707317073171	-0.269230769230769	2754.19062
-7	3.095	47.31124	3016.654	2969.34276	-0.269230769230769	0.0754878048780488	-0.269230769230769	2969.34276
-7	3.2	39.47681	3192.151	3152.67419	-0.269230769230769	0.0780487804878049	-0.269230769230769	3152.67419
-7	3.3	44.16924	3132.788	3088.61876	-0.269230769230769	0.0804878048780488	-0.269230769230769	3088.61876
-7	3.4	38.98087	2902.38	2863.39913	-0.269230769230769	0.0829268292682927	-0.269230769230769	2863.39913
-7	3.5	96.2937	2535.206	2438.9123	-0.269230769230769	0.0853658536585366	-0.269230769230769	2438.9123
-7	3.6	177.1941	2148.05	1970.8559	-0.269230769230769	0.0878048780487805	-0.269230769230769	1970.8559
-7	3.7	239.5626	1723.205	1483.6424	-0.269230769230769	0.0902439024390244	-0.269230769230769	1483.6424
-7	3.8	271.8722	1305.292	1033.4198	-0.269230769230769	0.0926829268292683	-0.269230769230769	1033.4198
-7	3.9	288.0092	661.331	373.3218	-0.269230769230769	0.0951219512195122	-0.269230769230769	373.3218
-7	4	335.9678	279.8265	-56.1413	-0.269230769230769	0.0975609756097561	-0.269230769230769	-56.1413
-7	4.1	378.3249	128.553	-249.7719	-0.269230769230769	0.1	-0.269230769230769	-249.7719
-7	4.2	386.1274	57.63845	-328.48895	-0.269230769230769	0.102439024390244	-0.269230769230769	-328.48895
-7	4.3	320.3518	14.68516	-305.66664	-0.269230769230769	0.104878048780488	-0.269230769230769	-305.66664
-7	4.4	201.5199	28.15395	-173.36595	-0.269230769230769	0.107317073170732	-0.269230769230769	-173.36595
-7	4.495	99.37358	34.26665	-65.10693	-0.269230769230769	0.109634146341463	-0.269230769230769	-65.10693
-7	4.6	127.5911	33.37609	-94.21501	-0.269230769230769	0.11219512195122	-0.269230769230769	-94.21501
-7	4.7	192.9796	72.6644	-120.3152	-0.269230769230769	0.114634146341463	-0.269230769230769	-120.3152
-7	4.8	222.815	64.40829	-158.40671	-0.269230769230769	0.117073170731707	-0.269230769230769	-158.40671
-7	4.9	171.1036	30.22799	-140.87561	-0.269230769230769	0.119512195121951	-0.269230769230769	-140.87561
-7	4.995	120.5328	31.52594	-89.00686	-0.269230769230769	0.121829268292683	-0.269230769230769	-89.00686
-7	5.1	205.7666	44.68755	-161.07905	-0.269230769230769	0.124390243902439	-0.269230769230769	-161.07905
-7	5.2	394.9759	167.5471	-227.4288	-0.269230769230769	0.126829268292683	-0.269230769230769	-227.4288
-7	5.3	517.3322	282.798	-234.5342	-0.269230769230769	0.129268292682927	-0.269230769230769	-234.5342
-7	5.4	401.1145	417.9878	16.8733	-0.269230769230769	0.131707317073171	-0.269230769230769	16.8733
-7	5.495	227.563	645.9471	418.3841	-0.269230769230769	0.134024390243902	-0.269230769230769	418.3841
-7	5.6	363.0151	793.5707	430.5556	-0.269230769230769	0.136585365853659	-0.269230769230769	430.5556
-7	5.7	3946.063	868.5716	-3077.4914	-0.269230769230769	0.139024390243902	-0.269230769230769	-3077.4914
-7	5.8	5126.043	885.0091	-4241.0339	-0.269230769230769	0.141463414634146	-0.269230769230769	-4241.0339
-7	5.9	4989.11	806.9848	-4182.1252	-0.269230769230769	0.14390243902439	-0.269230769230769	-4182.1252
-7	5.995	4208.504	636.085	-3572.419	-0.269230769230769	0.146219512195122	-0.269230769230769	-3572.419
-6.8	-6	1817.745	961.1995	-856.5455	-0.261538461538462	-0.146341463414634	-0.261538461538462	-856.5455
-6.8	-5.905	1828.866	973.7175	-855.1485	-0.261538461538462	-0.144024390243902	-0.261538461538462	-855.1485
-6.8	-5.8	1836.86	1048.629	-788.231	-0.261538461538462	-0.141463414634146	-0.261538461538462	-788.231
-6.8	-5.705	1799.834	1195.003	-604.831	-0.261538461538462	-0.139146341463415	-0.261538461538462	-604.831
-6.8	-5.6	1684.885	1340.508	-344.377	-0.261538461538462	-0.136585365853659	-0.261538461538462	-344.377
-6.8	-5.505	1580.426	1454.319	-126.107	-0.261538461538462	-0.134268292682927	-0.261538461538462	-126.107
-6.8	-5.405	1480.7	1516.771	36.0709999999999	-0.261538461538462	-0.131829268292683	-0.261538461538462	36.0709999999999
-6.8	-5.3	1345.769	1488.753	142.984	-0.261538461538462	-0.129268292682927	-0.261538461538462	142.984
-6.8	-5.205	977.0625	1421.805	444.7425	-0.261538461538462	-0.126951219512195	-0.261538461538462	444.7425
-6.8	-5.1	846.8387	1316.873	470.0343	-0.261538461538462	-0.124390243902439	-0.261538461538462	470.0343
-6.8	-5.005	729.8619	1167.72	437.8581	-0.261538461538462	-0.122073170731707	-0.261538461538462	437.8581
-6.8	-4.905	563.3816	955.6343	392.2527	-0.261538461538462	-0.119634146341463	-0.261538461538462	392.2527
-6.8	-4.8	466.174	816.5783	350.4043	-0.261538461538462	-0.117073170731707	-0.261538461538462	350.4043
-6.8	-4.705	358.7367	664.1477	305.411	-0.261538461538462	-0.114756097560976	-0.261538461538462	305.411
-6.8	-4.6	244.2403	482.4951	238.2548	-0.261538461538462	-0.11219512195122	-0.261538461538462	238.2548
-6.8	-4.505	126.8573	377.157	250.2997	-0.261538461538462	-0.109878048780488	-0.261538461538462	250.2997
-6.8	-4.405	48.48113	220.7744	172.29327	-0.261538461538462	-0.107439024390244	-0.261538461538462	172.29327
-6.8	-4.3	47.78502	135.1087	87.32368	-0.261538461538462	-0.104878048780488	-0.261538461538462	87.32368
-6.8	-4.205	158.149	147.7953	-10.3537	-0.261538461538462	-0.102560975609756	-0.261538461538462	-10.3537
-6.8	-4.1	253.5096	215.1214	-38.3882	-0.261538461538462	-0.1	-0.261538461538462	-38.3882
-6.8	-4.005	301.4185	334.1412	32.7227	-0.261538461538462	-0.0976829268292683	-0.261538461538462	32.7227
-6.8	-3.905	339.5095	706.8791	367.3696	-0.261538461538462	-0.0952439024390244	-0.261538461538462	367.3696
-6.8	-3.805	382.8358	1194.539	811.7032	-0.261538461538462	-0.0928048780487805	-0.261538461538462	811.7032
-6.8	-3.7	484.7469	1489.574	1004.8271	-0.261538461538462	-0.0902439024390244	-0.261538461538462	1004.8271
-6.8	-3.6	703.7472	1547.757	844.0098	-0.261538461538462	-0.0878048780487805	-0.261538461538462	844.0098
-6.8	-3.5	878.4926	1498.285	619.7924	-0.261538461538462	-0.0853658536585366	-0.261538461538462	619.7924
-6.8	-3.4	1177.848	1386.026	208.178	-0.261538461538462	-0.0829268292682927	-0.261538461538462	208.178
-6.8	-3.3	1297.155	1242.797	-54.358	-0.261538461538462	-0.0804878048780488	-0.261538461538462	-54.358
-6.8	-3.2	1347.644	1063.242	-284.402	-0.261538461538462	-0.0780487804878049	-0.261538461538462	-284.402
-6.8	-3.1	1341.485	842.4242	-499.0608	-0.261538461538462	-0.075609756097561	-0.261538461538462	-499.0608
-6.8	-3	1294.697	719.4443	-575.2527	-0.261538461538462	-0.0731707317073171	-0.261538461538462	-575.2527
-6.8	-2.9	1212.356	575.5176	-636.8384	-0.261538461538462	-0.0707317073170732	-0.261538461538462	-636.8384
-6.8	-2.8	1094.749	502.4951	-592.2539	-0.261538461538462	-0.0682926829268293	-0.261538461538462	-592.2539
-6.8	-2.7	931.0946	406.8966	-524.198	-0.261538461538462	-0.0658536585365854	-0.261538461538462	-524.198
-6.8	-2.6	741.5359	294.6466	-446.8893	-0.261538461538462	-0.0634146341463415	-0.261538461538462	-446.8893
-6.8	-2.5	480.9465	173.2314	-307.7151	-0.261538461538462	-0.0609756097560976	-0.261538461538462	-307.7151
-6.8	-2.4	310.9962	122.8094	-188.1868	-0.261538461538462	-0.0585365853658537	-0.261538461538462	-188.1868
-6.8	-2.3	154.4554	68.92794	-85.52746	-0.261538461538462	-0.0560975609756098	-0.261538461538462	-85.52746
-6.8	-2.2	141.2944	48.45231	-92.84209	-0.261538461538462	-0.0536585365853659	-0.261538461538462	-92.84209
-6.8	-2.1	220.3063	123.8495	-96.4568	-0.261538461538462	-0.051219512195122	-0.261538461538462	-96.4568
-6.8	-2	415.454	223.0953	-192.3587	-0.261538461538462	-0.0487804878048781	-0.261538461538462	-192.3587
-6.8	-1.9	779.2752	262.3879	-516.8873	-0.261538461538462	-0.0463414634146341	-0.261538461538462	-516.8873
-6.8	-1.8	1101.698	311.1536	-790.5444	-0.261538461538462	-0.0439024390243902	-0.261538461538462	-790.5444
-6.8	-1.705	1220.752	351.9506	-868.8014	-0.261538461538462	-0.0415853658536585	-0.261538461538462	-868.8014
-6.8	-1.6	1292.551	413.6527	-878.8983	-0.261538461538462	-0.0390243902439024	-0.261538461538462	-878.8983
-6.8	-1.5	1321.962	549.3176	-772.6444	-0.261538461538462	-0.0365853658536585	-0.261538461538462	-772.6444
-6.8	-1.4	1322.644	682.4792	-640.1648	-0.261538461538462	-0.0341463414634146	-0.261538461538462	-640.1648
-6.8	-1.3	1304.34	818.524	-485.816	-0.261538461538462	-0.0317073170731707	-0.261538461538462	-485.816
-6.8	-1.2	1260.396	942.3961	-317.9999	-0.261538461538462	-0.0292682926829268	-0.261538461538462	-317.9999
-6.8	-1.1	1122.766	1028.455	-94.3110000000002	-0.261538461538462	-0.0268292682926829	-0.261538461538462	-94.3110000000002
-6.8	-1	1011.563	1038.112	26.5490000000001	-0.261538461538462	-0.024390243902439	-0.261538461538462	26.5490000000001
-6.8	-0.9	882.9395	1015.412	132.4725	-0.261538461538462	-0.0219512195121951	-0.261538461538462	132.4725
-6.8	-0.8	730.0937	953.8045	223.7108	-0.261538461538462	-0.0195121951219512	-0.261538461538462	223.7108
-6.8	-0.7	593.0562	865.2335	272.1773	-0.261538461538462	-0.0170731707317073	-0.261538461538462	272.1773
-6.8	-0.6	502.3578	722.3753	220.0175	-0.261538461538462	-0.0146341463414634	-0.261538461538462	220.0175
-6.8	-0.505	380.6778	458.2753	77.5975	-0.261538461538462	-0.0123170731707317	-0.261538461538462	77.5975
-6.8	-0.4	274.4341	294.2129	19.7788	-0.261538461538462	-0.00975609756097561	-0.261538461538462	19.7788
-6.8	-0.3	202.5997	160.6302	-41.9695	-0.261538461538462	-0.00731707317073171	-0.261538461538462	-41.9695
-6.8	-0.2	138.3443	94.43115	-43.91315	-0.261538461538462	-0.0048780487804878	-0.261538461538462	-43.91315
-6.8	-0.1	314.4811	74.82562	-239.65548	-0.261538461538462	-0.0024390243902439	-0.261538461538462	-239.65548
-6.8	0	797.3667	115.3219	-682.0448	-0.261538461538462	0	-0.261538461538462	-682.0448
-6.8	0.1	1414.524	168.5299	-1245.9941	-0.261538461538462	0.0024390243902439	-0.261538461538462	-1245.9941
-6.8	0.2	1687.932	251.1876	-1436.7444	-0.261538461538462	0.0048780487804878	-0.261538461538462	-1436.7444
-6.8	0.3	1859.084	384.6692	-1474.4148	-0.261538461538462	0.00731707317073171	-0.261538461538462	-1474.4148
-6.8	0.4	1979.036	596.9412	-1382.0948	-0.261538461538462	0.00975609756097561	-0.261538461538462	-1382.0948
-6.8	0.495	2142.26	759.0833	-1383.1767	-0.261538461538462	0.0120731707317073	-0.261538461538462	-1383.1767
-6.8	0.6	2662.5	982.7367	-1679.7633	-0.261538461538462	0.0146341463414634	-0.261538461538462	-1679.7633
-6.8	0.7	2859.212	1205.514	-1653.698	-0.261538461538462	0.0170731707317073	-0.261538461538462	-1653.698
-6.8	0.8	2942.989	1296.81	-1646.179	-0.261538461538462	0.0195121951219512	-0.261538461538462	-1646.179
-6.8	0.9	2969.246	1354.455	-1614.791	-0.261538461538462	0.0219512195121951	-0.261538461538462	-1614.791
-6.8	0.995	2997.241	1302.185	-1695.056	-0.261538461538462	0.0242682926829268	-0.261538461538462	-1695.056
-6.8	1.1	3045.402	1229.845	-1815.557	-0.261538461538462	0.0268292682926829	-0.261538461538462	-1815.557
-6.8	1.2	2956.662	1118.435	-1838.227	-0.261538461538462	0.0292682926829268	-0.261538461538462	-1838.227
-6.8	1.3	2776.409	1005.216	-1771.193	-0.261538461538462	0.0317073170731707	-0.261538461538462	-1771.193
-6.8	1.4	2524.335	865.277	-1659.058	-0.261538461538462	0.0341463414634146	-0.261538461538462	-1659.058
-6.8	1.5	2108.529	694.3617	-1414.1673	-0.261538461538462	0.0365853658536585	-0.261538461538462	-1414.1673
-6.8	1.6	1686.421	382.0726	-1304.3484	-0.261538461538462	0.0390243902439024	-0.261538461538462	-1304.3484
-6.8	1.7	1253.286	250.5604	-1002.7256	-0.261538461538462	0.0414634146341463	-0.261538461538462	-1002.7256
-6.8	1.8	643.5247	156.6938	-486.8309	-0.261538461538462	0.0439024390243902	-0.261538461538462	-486.8309
-6.8	1.9	166.5091	128.6461	-37.863	-0.261538461538462	0.0463414634146341	-0.261538461538462	-37.863
-6.8	2	105.6164	178.1155	72.4991	-0.261538461538462	0.0487804878048781	-0.261538461538462	72.4991
-6.8	2.095	86.24949	257.6719	171.42241	-0.261538461538462	0.0510975609756098	-0.261538461538462	171.42241
-6.8	2.2	87.25445	342.7373	255.48285	-0.261538461538462	0.0536585365853659	-0.261538461538462	255.48285
-6.8	2.3	101.3701	391.8921	290.522	-0.261538461538462	0.0560975609756098	-0.261538461538462	290.522
-6.8	2.4	97.15725	443.3921	346.23485	-0.261538461538462	0.0585365853658537	-0.261538461538462	346.23485
-6.8	2.5	54.71739	802.2535	747.53611	-0.261538461538462	0.0609756097560976	-0.261538461538462	747.53611
-6.8	2.595	37.01524	1582.54	1545.52476	-0.261538461538462	0.0632926829268293	-0.261538461538462	1545.52476
-6.8	2.7	38.27946	2089.39	2051.11054	-0.261538461538462	0.0658536585365854	-0.261538461538462	2051.11054
-6.8	2.8	51.23424	2534.386	2483.15176	-0.261538461538462	0.0682926829268293	-0.261538461538462	2483.15176
-6.8	2.9	70.02031	2699.292	2629.27169	-0.261538461538462	0.0707317073170732	-0.261538461538462	2629.27169
-6.8	3	50.01643	2772.894	2722.87757	-0.261538461538462	0.0731707317073171	-0.261538461538462	2722.87757
-6.8	3.095	102.6143	2951.849	2849.2347	-0.261538461538462	0.0754878048780488	-0.261538461538462	2849.2347
-6.8	3.2	173.4366	3131.88	2958.4434	-0.261538461538462	0.0780487804878049	-0.261538461538462	2958.4434
-6.8	3.3	221.7158	3050.051	2828.3352	-0.261538461538462	0.0804878048780488	-0.261538461538462	2828.3352
-6.8	3.4	228.37	2795.009	2566.639	-0.261538461538462	0.0829268292682927	-0.261538461538462	2566.639
-6.8	3.5	229.475	2424.983	2195.508	-0.261538461538462	0.0853658536585366	-0.261538461538462	2195.508
-6.8	3.6	240.257	2043.129	1802.872	-0.261538461538462	0.0878048780487805	-0.261538461538462	1802.872
-6.8	3.7	286.0428	1645.593	1359.5502	-0.261538461538462	0.0902439024390244	-0.261538461538462	1359.5502
-6.8	3.8	297.8901	1055.605	757.7149	-0.261538461538462	0.0926829268292683	-0.261538461538462	757.7149
-6.8	3.9	248.2906	665.5926	417.302	-0.261538461538462	0.0951219512195122	-0.261538461538462	417.302
-6.8	4	163.068	339.8278	176.7598	-0.261538461538462	0.0975609756097561	-0.261538461538462	176.7598
-6.8	4.1	77.24213	154.2501	77.00797	-0.261538461538462	0.1	-0.261538461538462	77.00797
-6.8	4.2	91.5627	54.69829	-36.86441	-0.261538461538462	0.102439024390244	-0.261538461538462	-36.86441
-6.8	4.3	160.4681	5.509194	-154.958906	-0.261538461538462	0.104878048780488	-0.261538461538462	-154.958906
-6.8	4.4	190.7844	28.14169	-162.64271	-0.261538461538462	0.107317073170732	-0.261538461538462	-162.64271
-6.8	4.495	134.1914	30.66118	-103.53022	-0.261538461538462	0.109634146341463	-0.261538461538462	-103.53022
-6.8	4.6	127.8172	44.43335	-83.38385	-0.261538461538462	0.11219512195122	-0.261538461538462	-83.38385
-6.8	4.7	256.6293	70.26935	-186.35995	-0.261538461538462	0.114634146341463	-0.261538461538462	-186.35995
-6.8	4.8	417.2669	56.75818	-360.50872	-0.261538461538462	0.117073170731707	-0.261538461538462	-360.50872
-6.8	4.9	429.5099	32.20909	-397.30081	-0.261538461538462	0.119512195121951	-0.261538461538462	-397.30081
-6.8	4.995	286.1416	33.89268	-252.24892	-0.261538461538462	0.121829268292683	-0.261538461538462	-252.24892
-6.8	5.1	165.7761	44.94403	-120.83207	-0.261538461538462	0.124390243902439	-0.261538461538462	-120.83207
-6.8	5.2	500.5259	173.4457	-327.0802	-0.261538461538462	0.126829268292683	-0.261538461538462	-327.0802
-6.8	5.3	4224.438	284.8933	-3939.5447	-0.261538461538462	0.129268292682927	-0.261538461538462	-3939.5447
-6.8	5.4	5525.732	419.5242	-5106.2078	-0.261538461538462	0.131707317073171	-0.261538461538462	-5106.2078
-6.8	5.495	4949.083	646.7035	-4302.3795	-0.261538461538462	0.134024390243902	-0.261538461538462	-4302.3795
-6.8	5.6	4127.661	782.1756	-3345.4854	-0.261538461538462	0.136585365853659	-0.261538461538462	-3345.4854
-6.8	5.7	5131.223	851.9498	-4279.2732	-0.261538461538462	0.139024390243902	-0.261538461538462	-4279.2732
-6.8	5.8	9317.332	847.0282	-8470.3038	-0.261538461538462	0.141463414634146	-0.261538461538462	-8470.3038
-6.8	5.9	20462.95	753.1929	-19709.7571	-0.261538461538462	0.14390243902439	-0.261538461538462	-19709.7571
-6.8	5.995	30193.52	572.3632	-29621.1568	-0.261538461538462	0.146219512195122	-0.261538461538462	-29621.1568
-6.6	-6	1491.896	960.7437	-531.1523	-0.253846153846154	-0.146341463414634	-0.253846153846154	-531.1523
-6.6	-5.905	1497	971.92	-525.08	-0.253846153846154	-0.144024390243902	-0.253846153846154	-525.08
-6.6	-5.8	1448.097	1060.855	-387.242	-0.253846153846154	-0.141463414634146	-0.253846153846154	-387.242
-6.6	-5.705	1347.301	1212.539	-134.762	-0.253846153846154	-0.139146341463415	-0.253846153846154	-134.762
-6.6	-5.6	1127.043	1358.865	231.822	-0.253846153846154	-0.136585365853659	-0.253846153846154	231.822
-6.6	-5.505	968.6984	1466.292	497.5936	-0.253846153846154	-0.134268292682927	-0.253846153846154	497.5936
-6.6	-5.405	828.9397	1521.773	692.8333	-0.253846153846154	-0.131829268292683	-0.253846153846154	692.8333
-6.6	-5.3	684.5754	1478.658	794.0826	-0.253846153846154	-0.129268292682927	-0.253846153846154	794.0826
-6.6	-5.205	465.642	1397.542	931.9	-0.253846153846154	-0.126951219512195	-0.253846153846154	931.9
-6.6	-5.1	319.6174	1289.423	969.8056	-0.253846153846154	-0.124390243902439	-0.253846153846154	969.8056
-6.6	-5.005	198.2025	1143.378	945.1755	-0.253846153846154	-0.122073170731707	-0.253846153846154	945.1755
-6.6	-4.905	156.4783	1004.586	848.1077	-0.253846153846154	-0.119634146341463	-0.253846153846154	848.1077
-6.6	-4.8	90.21606	859.8689	769.65284	-0.253846153846154	-0.117073170731707	-0.253846153846154	769.65284
-6.6	-4.705	64.97591	713.1394	648.16349	-0.253846153846154	-0.114756097560976	-0.253846153846154	648.16349
-6.6	-4.6	146.0145	502.9245	356.91	-0.253846153846154	-0.11219512195122	-0.253846153846154	356.91
-6.6	-4.505	266.7125	401.3961	134.6836	-0.253846153846154	-0.109878048780488	-0.253846153846154	134.6836
-6.6	-4.405	319.2646	287.6432	-31.6214	-0.253846153846154	-0.107439024390244	-0.253846153846154	-31.6214
-6.6	-4.3	354.5183	142.7626	-211.7557	-0.253846153846154	-0.104878048780488	-0.253846153846154	-211.7557
-6.6	-4.205	387.0607	139.4728	-247.5879	-0.253846153846154	-0.102560975609756	-0.253846153846154	-247.5879
-6.6	-4.1	459.0855	209.8229	-249.2626	-0.253846153846154	-0.1	-0.253846153846154	-249.2626
-6.6	-4.005	654.5725	355.1538	-299.4187	-0.253846153846154	-0.0976829268292683	-0.253846153846154	-299.4187
-6.6	-3.905	839.8918	715.472	-124.4198	-0.253846153846154	-0.0952439024390244	-0.253846153846154	-124.4198
-6.6	-3.805	1122.953	1259.701	136.748	-0.253846153846154	-0.0928048780487805	-0.253846153846154	136.748
-6.6	-3.7	1265.557	1480.921	215.364	-0.253846153846154	-0.0902439024390244	-0.253846153846154	215.364
-6.6	-3.6	1352.03	1533.154	181.124	-0.253846153846154	-0.0878048780487805	-0.253846153846154	181.124
-6.6	-3.5	1366.222	1484.173	117.951	-0.253846153846154	-0.0853658536585366	-0.253846153846154	117.951
-6.6	-3.4	1336.889	1370.757	33.8680000000002	-0.253846153846154	-0.0829268292682927	-0.253846153846154	33.8680000000002
-6.6	-3.3	1271.669	1195.939	-75.73	-0.253846153846154	-0.0804878048780488	-0.253846153846154	-75.73
-6.6	-3.2	1159.133	1040.401	-118.732	-0.253846153846154	-0.0780487804878049	-0.253846153846154	-118.732
-6.6	-3.1	1035.252	816.0816	-219.1704	-0.253846153846154	-0.075609756097561	-0.253846153846154	-219.1704
-6.6	-3	886.9243	685.1767	-201.7476	-0.253846153846154	-0.0731707317073171	-0.253846153846154	-201.7476
-6.6	-2.9	704.5951	509.1397	-195.4554	-0.253846153846154	-0.0707317073170732	-0.253846153846154	-195.4554
-6.6	-2.8	415.0988	402.1669	-12.9319	-0.253846153846154	-0.0682926829268293	-0.253846153846154	-12.9319
-6.6	-2.7	259.2329	310.8819	51.649	-0.253846153846154	-0.0658536585365854	-0.253846153846154	51.649
-6.6	-2.6	52.43337	200.444	148.01063	-0.253846153846154	-0.0634146341463415	-0.253846153846154	148.01063
-6.6	-2.5	79.07612	149.471	70.39488	-0.253846153846154	-0.0609756097560976	-0.253846153846154	70.39488
-6.6	-2.4	188.2543	71.01796	-117.23634	-0.253846153846154	-0.0585365853658537	-0.253846153846154	-117.23634
-6.6	-2.3	415.4245	11.41937	-404.00513	-0.253846153846154	-0.0560975609756098	-0.253846153846154	-404.00513
-6.6	-2.2	867.4334	28.65904	-838.77436	-0.253846153846154	-0.0536585365853659	-0.253846153846154	-838.77436
-6.6	-2.1	1119.505	157.6028	-961.9022	-0.253846153846154	-0.051219512195122	-0.253846153846154	-961.9022
-6.6	-2	1214.731	228.3082	-986.4228	-0.253846153846154	-0.0487804878048781	-0.253846153846154	-986.4228
-6.6	-1.9	1269.836	264.8176	-1005.0184	-0.253846153846154	-0.0463414634146341	-0.253846153846154	-1005.0184
-6.6	-1.8	1275.586	314.3794	-961.2066	-0.253846153846154	-0.0439024390243902	-0.253846153846154	-961.2066
-6.6	-1.705	1264.806	349.5149	-915.2911	-0.253846153846154	-0.0415853658536585	-0.253846153846154	-915.2911
-6.6	-1.6	1240.05	414.6	-825.45	-0.253846153846154	-0.0390243902439024	-0.253846153846154	-825.45
-6.6	-1.5	1204.052	592.0322	-612.0198	-0.253846153846154	-0.0365853658536585	-0.253846153846154	-612.0198
-6.6	-1.4	1105.732	721.217	-384.515	-0.253846153846154	-0.0341463414634146	-0.253846153846154	-384.515
-6.6	-1.3	1007.511	857.3648	-150.1462	-0.253846153846154	-0.0317073170731707	-0.253846153846154	-150.1462
-6.6	-1.2	877.2955	1003.614	126.3185	-0.253846153846154	-0.0292682926829268	-0.253846153846154	126.3185
-6.6	-1.1	748.9411	1040.032	291.0909	-0.253846153846154	-0.0268292682926829	-0.253846153846154	291.0909
-6.6	-1	517.593	1046.921	529.328	-0.253846153846154	-0.024390243902439	-0.253846153846154	529.328
-6.6	-0.9	383.9315	1013.89	629.9585	-0.253846153846154	-0.0219512195121951	-0.253846153846154	629.9585
-6.6	-0.8	309.9988	948.0706	638.0718	-0.253846153846154	-0.0195121951219512	-0.253846153846154	638.0718
-6.6	-0.7	264.3069	846.6786	582.3717	-0.253846153846154	-0.0170731707317073	-0.253846153846154	582.3717
-6.6	-0.6	244.1026	716.7365	472.6339	-0.253846153846154	-0.0146341463414634	-0.253846153846154	472.6339
-6.6	-0.505	173.5404	422.685	249.1446	-0.253846153846154	-0.0123170731707317	-0.253846153846154	249.1446
-6.6	-0.4	143.5038	253.9967	110.4929	-0.253846153846154	-0.00975609756097561	-0.253846153846154	110.4929
-6.6	-0.3	486.6108	90.54357	-396.06723	-0.253846153846154	-0.00731707317073171	-0.253846153846154	-396.06723
-6.6	-0.2	1410.764	95.6061	-1315.1579	-0.253846153846154	-0.0048780487804878	-0.253846153846154	-1315.1579
-6.6	-0.1	1749.82	62.46788	-1687.35212	-0.253846153846154	-0.0024390243902439	-0.253846153846154	-1687.35212
-6.6	0	1936.904	92.15588	-1844.74812	-0.253846153846154	0	-0.253846153846154	-1844.74812
-6.6	0.1	2029.718	164.2482	-1865.4698	-0.253846153846154	0.0024390243902439	-0.253846153846154	-1865.4698
-6.6	0.2	2161.275	253.7177	-1907.5573	-0.253846153846154	0.0048780487804878	-0.253846153846154	-1907.5573
-6.6	0.3	2306.572	370.2754	-1936.2966	-0.253846153846154	0.00731707317073171	-0.253846153846154	-1936.2966
-6.6	0.4	2733.772	577.1182	-2156.6538	-0.253846153846154	0.00975609756097561	-0.253846153846154	-2156.6538
-6.6	0.495	2938.98	764.7676	-2174.2124	-0.253846153846154	0.0120731707317073	-0.253846153846154	-2174.2124
-6.6	0.6	3013.895	965.8237	-2048.0713	-0.253846153846154	0.0146341463414634	-0.253846153846154	-2048.0713
-6.6	0.7	3022.289	1274.932	-1747.357	-0.253846153846154	0.0170731707317073	-0.253846153846154	-1747.357
-6.6	0.8	3031.566	1421.809	-1609.757	-0.253846153846154	0.0195121951219512	-0.253846153846154	-1609.757
-6.6	0.9	3019.14	1438.519	-1580.621	-0.253846153846154	0.0219512195121951	-0.253846153846154	-1580.621
-6.6	0.995	2878.347	1330.274	-1548.073	-0.253846153846154	0.0242682926829268	-0.253846153846154	-1548.073
-6.6	1.1	2626.32	1208.176	-1418.144	-0.253846153846154	0.0268292682926829	-0.253846153846154	-1418.144
-6.6	1.2	2344.904	1103.762	-1241.142	-0.253846153846154	0.0292682926829268	-0.253846153846154	-1241.142
-6.6	1.3	1966.197	980.622	-985.575	-0.253846153846154	0.0317073170731707	-0.253846153846154	-985.575
-6.6	1.4	1525.873	834.9541	-690.9189	-0.253846153846154	0.0341463414634146	-0.253846153846154	-690.9189
-6.6	1.5	867.9902	638.5618	-229.4284	-0.253846153846154	0.0365853658536585	-0.253846153846154	-229.4284
-6.6	1.6	456.6162	372.1293	-84.4869	-0.253846153846154	0.0390243902439024	-0.253846153846154	-84.4869
-6.6	1.7	271.7397	248.4103	-23.3294	-0.253846153846154	0.0414634146341463	-0.253846153846154	-23.3294
-6.6	1.8	84.10364	105.198	21.09436	-0.253846153846154	0.0439024390243902	-0.253846153846154	21.09436
-6.6	1.9	22.22463	123.5328	101.30817	-0.253846153846154	0.0463414634146341	-0.253846153846154	101.30817
-6.6	2	61.15962	193.3197	132.16008	-0.253846153846154	0.0487804878048781	-0.253846153846154	132.16008
-6.6	2.095	100.875	277.725	176.85	-0.253846153846154	0.0510975609756098	-0.253846153846154	176.85
-6.6	2.2	99.23078	351.3736	252.14282	-0.253846153846154	0.0536585365853659	-0.253846153846154	252.14282
-6.6	2.3	58.73443	404.2768	345.54237	-0.253846153846154	0.0560975609756098	-0.253846153846154	345.54237
-6.6	2.4	38.31154	473.6726	435.36106	-0.253846153846154	0.0585365853658537	-0.253846153846154	435.36106
-6.6	2.5	38.39606	928.0285	889.63244	-0.253846153846154	0.0609756097560976	-0.253846153846154	889.63244
-6.6	2.595	73.14395	1689.49	1616.34605	-0.253846153846154	0.0632926829268293	-0.253846153846154	1616.34605
-6.6	2.7	80.45724	2384.893	2304.43576	-0.253846153846154	0.0658536585365854	-0.253846153846154	2304.43576
-6.6	2.8	58.15262	2670.74	2612.58738	-0.253846153846154	0.0682926829268293	-0.253846153846154	2612.58738
-6.6	2.9	144.2391	2746.536	2602.2969	-0.253846153846154	0.0707317073170732	-0.253846153846154	2602.2969
-6.6	3	199.0378	2855.068	2656.0302	-0.253846153846154	0.0731707317073171	-0.253846153846154	2656.0302
-6.6	3.095	221.4647	3054.656	2833.1913	-0.253846153846154	0.0754878048780488	-0.253846153846154	2833.1913
-6.6	3.2	199.6682	3174.588	2974.9198	-0.253846153846154	0.0780487804878049	-0.253846153846154	2974.9198
-6.6	3.3	211.2092	3049.32	2838.1108	-0.253846153846154	0.0804878048780488	-0.253846153846154	2838.1108
-6.6	3.4	235.5197	2750.713	2515.1933	-0.253846153846154	0.0829268292682927	-0.253846153846154	2515.1933
-6.6	3.5	267.8404	2414.08	2146.2396	-0.253846153846154	0.0853658536585366	-0.253846153846154	2146.2396
-6.6	3.6	256.4482	2013.876	1757.4278	-0.253846153846154	0.0878048780487805	-0.253846153846154	1757.4278
-6.6	3.7	185.7614	1597.025	1411.2636	-0.253846153846154	0.0902439024390244	-0.253846153846154	1411.2636
-6.6	3.8	83.96104	1010.723	926.76196	-0.253846153846154	0.0926829268292683	-0.253846153846154	926.76196
-6.6	3.9	55.03244	692.0054	636.97296	-0.253846153846154	0.0951219512195122	-0.253846153846154	636.97296
-6.6	4	102.5316	327.7824	225.2508	-0.253846153846154	0.0975609756097561	-0.253846153846154	225.2508
-6.6	4.1	140.4057	66.10728	-74.29842	-0.253846153846154	0.1	-0.253846153846154	-74.29842
-6.6	4.2	100.1297	55.00737	-45.12233	-0.253846153846154	0.102439024390244	-0.253846153846154	-45.12233
-6.6	4.3	43.34817	55.93685	12.58868	-0.253846153846154	0.104878048780488	-0.253846153846154	12.58868
-6.6	4.4	123.2849	55.85823	-67.42667	-0.253846153846154	0.107317073170732	-0.253846153846154	-67.42667
-6.6	4.495	324.4021	36.30519	-288.09691	-0.253846153846154	0.109634146341463	-0.253846153846154	-288.09691
-6.6	4.6	469.1465	55.73843	-413.40807	-0.253846153846154	0.11219512195122	-0.253846153846154	-413.40807
-6.6	4.7	360.6407	78.73759	-281.90311	-0.253846153846154	0.114634146341463	-0.253846153846154	-281.90311
-6.6	4.8	117.5219	55.90549	-61.61641	-0.253846153846154	0.117073170731707	-0.253846153846154	-61.61641
-6.6	4.9	222.2375	32.46169	-189.77581	-0.253846153846154	0.119512195121951	-0.253846153846154	-189.77581
-6.6	4.995	2180.061	29.53615	-2150.52485	-0.253846153846154	0.121829268292683	-0.253846153846154	-2150.52485
-6.6	5.1	4251.957	73.00089	-4178.95611	-0.253846153846154	0.124390243902439	-0.253846153846154	-4178.95611
-6.6	5.2	4769.301	172.9855	-4596.3155	-0.253846153846154	0.126829268292683	-0.253846153846154	-4596.3155
-6.6	5.3	4210.106	289.2363	-3920.8697	-0.253846153846154	0.129268292682927	-0.253846153846154	-3920.8697
-6.6	5.4	3656.539	426.0851	-3230.4539	-0.253846153846154	0.131707317073171	-0.253846153846154	-3230.4539
-6.6	5.495	5457.167	645.5944	-4811.5726	-0.253846153846154	0.134024390243902	-0.253846153846154	-4811.5726
-6.6	5.6	18857.69	785.9285	-18071.7615	-0.253846153846154	0.136585365853659	-0.253846153846154	-18071.7615
-6.6	5.7	28056.1	848.6238	-27207.4762	-0.253846153846154	0.139024390243902	-0.253846153846154	-27207.4762
-6.6	5.8	34248.68	835.5043	-33413.1757	-0.253846153846154	0.141463414634146	-0.253846153846154	-33413.1757
-6.6	5.9	31532.76	725.1163	-30807.6437	-0.253846153846154	0.14390243902439	-0.253846153846154	-30807.6437
-6.6	5.995	24005.67	522.3042	-23483.3658	-0.253846153846154	0.146219512195122	-0.253846153846154	-23483.3658
-6.405	-6	910.3974	1074.539	164.1416	-0.246346153846154	-0.146341463414634	-0.246346153846154	164.1416
-6.405	-5.905	906.9824	1085.423	178.4406	-0.246346153846154	-0.144024390243902	-0.246346153846154	178.4406
-6.405	-5.8	857.4875	1157.693	300.2055	-0.246346153846154	-0.141463414634146	-0.246346153846154	300.2055
-6.405	-5.705	762.6319	1294.218	531.5861	-0.246346153846154	-0.139146341463415	-0.246346153846154	531.5861
-6.405	-5.6	640.1447	1417.974	777.8293	-0.246346153846154	-0.136585365853659	-0.246346153846154	777.8293
-6.405	-5.505	426.7601	1503.177	1076.4169	-0.246346153846154	-0.134268292682927	-0.246346153846154	1076.4169
-6.405	-5.405	313.0763	1531.205	1218.1287	-0.246346153846154	-0.131829268292683	-0.246346153846154	1218.1287
-6.405	-5.3	180.7415	1461.221	1280.4795	-0.246346153846154	-0.129268292682927	-0.246346153846154	1280.4795
-6.405	-5.205	136.5228	1381.787	1245.2642	-0.246346153846154	-0.126951219512195	-0.246346153846154	1245.2642
-6.405	-5.1	76.51166	1264.031	1187.51934	-0.246346153846154	-0.124390243902439	-0.246346153846154	1187.51934
-6.405	-5.005	86.38206	1049.301	962.91894	-0.246346153846154	-0.122073170731707	-0.246346153846154	962.91894
-6.405	-4.905	176.6095	922.3669	745.7574	-0.246346153846154	-0.119634146341463	-0.246346153846154	745.7574
-6.405	-4.8	271.3166	782.1042	510.7876	-0.246346153846154	-0.117073170731707	-0.246346153846154	510.7876
-6.405	-4.705	320.8222	635.6664	314.8442	-0.246346153846154	-0.114756097560976	-0.246346153846154	314.8442
-6.405	-4.6	379.3268	486.4593	107.1325	-0.246346153846154	-0.11219512195122	-0.246346153846154	107.1325
-6.405	-4.505	441.9778	343.1423	-98.8355000000001	-0.246346153846154	-0.109878048780488	-0.246346153846154	-98.8355000000001
-6.405	-4.405	661.5194	168.9835	-492.5359	-0.246346153846154	-0.107439024390244	-0.246346153846154	-492.5359
-6.405	-4.3	850.4167	86.49836	-763.91834	-0.246346153846154	-0.104878048780488	-0.246346153846154	-763.91834
-6.405	-4.205	1122.363	122.6065	-999.7565	-0.246346153846154	-0.102560975609756	-0.246346153846154	-999.7565
-6.405	-4.1	1248.788	228.9646	-1019.8234	-0.246346153846154	-0.1	-0.246346153846154	-1019.8234
-6.405	-4.005	1319.675	377.4079	-942.2671	-0.246346153846154	-0.0976829268292683	-0.246346153846154	-942.2671
-6.405	-3.905	1337.815	728.4154	-609.3996	-0.246346153846154	-0.0952439024390244	-0.246346153846154	-609.3996
-6.405	-3.805	1302.319	1275.595	-26.7239999999999	-0.246346153846154	-0.0928048780487805	-0.246346153846154	-26.7239999999999
-6.405	-3.7	1240.687	1452.018	211.331	-0.246346153846154	-0.0902439024390244	-0.246346153846154	211.331
-6.405	-3.6	1151.401	1502.988	351.587	-0.246346153846154	-0.0878048780487805	-0.246346153846154	351.587
-6.405	-3.5	1015.472	1439.043	423.571	-0.246346153846154	-0.0853658536585366	-0.246346153846154	423.571
-6.405	-3.4	870.8562	1322.377	451.5208	-0.246346153846154	-0.0829268292682927	-0.246346153846154	451.5208
-6.405	-3.3	697.9113	1173.641	475.7297	-0.246346153846154	-0.0804878048780488	-0.246346153846154	475.7297
-6.405	-3.2	442.5229	1021.593	579.0701	-0.246346153846154	-0.0780487804878049	-0.246346153846154	579.0701
-6.405	-3.1	274.3982	783.7573	509.3591	-0.246346153846154	-0.075609756097561	-0.246346153846154	509.3591
-6.405	-3	141.5551	671.8732	530.3181	-0.246346153846154	-0.0731707317073171	-0.246346153846154	530.3181
-6.405	-2.9	159.0832	485.4217	326.3385	-0.246346153846154	-0.0707317073170732	-0.246346153846154	326.3385
-6.405	-2.8	278.5895	358.5693	79.9798	-0.246346153846154	-0.0682926829268293	-0.246346153846154	79.9798
-6.405	-2.7	523.5625	284.1183	-239.4442	-0.246346153846154	-0.0658536585365854	-0.246346153846154	-239.4442
-6.405	-2.6	900.2476	154.6136	-745.634	-0.246346153846154	-0.0634146341463415	-0.246346153846154	-745.634
-6.405	-2.5	1112.483	81.02091	-1031.46209	-0.246346153846154	-0.0609756097560976	-0.246346153846154	-1031.46209
-6.405	-2.4	1170.375	36.39992	-1133.97508	-0.246346153846154	-0.0585365853658537	-0.246346153846154	-1133.97508
-6.405	-2.3	1207.535	14.17631	-1193.35869	-0.246346153846154	-0.0560975609756098	-0.246346153846154	-1193.35869
-6.405	-2.2	1217.417	38.3117	-1179.1053	-0.246346153846154	-0.0536585365853659	-0.246346153846154	-1179.1053
-6.405	-2.1	1198.178	166.6893	-1031.4887	-0.246346153846154	-0.051219512195122	-0.246346153846154	-1031.4887
-6.405	-2	1157.138	234.6929	-922.4451	-0.246346153846154	-0.0487804878048781	-0.246346153846154	-922.4451
-6.405	-1.9	1091.462	270.1405	-821.3215	-0.246346153846154	-0.0463414634146341	-0.246346153846154	-821.3215
-6.405	-1.8	923.6335	324.7661	-598.8674	-0.246346153846154	-0.0439024390243902	-0.246346153846154	-598.8674
-6.405	-1.705	818.6102	368.3842	-450.226	-0.246346153846154	-0.0415853658536585	-0.246346153846154	-450.226
-6.405	-1.6	706.7372	440.9904	-265.7468	-0.246346153846154	-0.0390243902439024	-0.246346153846154	-265.7468
-6.405	-1.5	484.0474	634.7749	150.7275	-0.246346153846154	-0.0365853658536585	-0.246346153846154	150.7275
-6.405	-1.4	374.1957	777.0257	402.83	-0.246346153846154	-0.0341463414634146	-0.246346153846154	402.83
-6.405	-1.3	298.4806	918.2227	619.7421	-0.246346153846154	-0.0317073170731707	-0.246346153846154	619.7421
-6.405	-1.2	176.4292	1040.705	864.2758	-0.246346153846154	-0.0292682926829268	-0.246346153846154	864.2758
-6.405	-1.1	127.8292	1074.153	946.3238	-0.246346153846154	-0.0268292682926829	-0.246346153846154	946.3238
-6.405	-1	60.49385	1063.58	1003.08615	-0.246346153846154	-0.024390243902439	-0.246346153846154	1003.08615
-6.405	-0.9	29.53288	1021.507	991.97412	-0.246346153846154	-0.0219512195121951	-0.246346153846154	991.97412
-6.405	-0.8	471.8594	946.8667	475.0073	-0.246346153846154	-0.0195121951219512	-0.246346153846154	475.0073
-6.405	-0.7	1254.468	835.2523	-419.2157	-0.246346153846154	-0.0170731707317073	-0.246346153846154	-419.2157
-6.405	-0.6	1569.163	668.3337	-900.8293	-0.246346153846154	-0.0146341463414634	-0.246346153846154	-900.8293
-6.405	-0.505	1786.198	406.8995	-1379.2985	-0.246346153846154	-0.0123170731707317	-0.246346153846154	-1379.2985
-6.405	-0.4	1830.526	251.5238	-1579.0022	-0.246346153846154	-0.00975609756097561	-0.246346153846154	-1579.0022
-6.405	-0.3	1858.798	63.71982	-1795.07818	-0.246346153846154	-0.00731707317073171	-0.246346153846154	-1795.07818
-6.405	-0.2	1962.457	32.92462	-1929.53238	-0.246346153846154	-0.0048780487804878	-0.246346153846154	-1929.53238
-6.405	-0.1	2186.501	29.16082	-2157.34018	-0.246346153846154	-0.0024390243902439	-0.246346153846154	-2157.34018
-6.405	0	2592.562	114.4905	-2478.0715	-0.246346153846154	0	-0.246346153846154	-2478.0715
-6.405	0.1	2774.182	185.3716	-2588.8104	-0.246346153846154	0.0024390243902439	-0.246346153846154	-2588.8104
-6.405	0.2	2888.487	290.5857	-2597.9013	-0.246346153846154	0.0048780487804878	-0.246346153846154	-2597.9013
-6.405	0.3	2938.666	409.598	-2529.068	-0.246346153846154	0.00731707317073171	-0.246346153846154	-2529.068
-6.405	0.4	2949.513	625.6407	-2323.8723	-0.246346153846154	0.00975609756097561	-0.246346153846154	-2323.8723
-6.405	0.495	2852.948	813.9708	-2038.9772	-0.246346153846154	0.0120731707317073	-0.246346153846154	-2038.9772
-6.405	0.6	2674.557	1098.715	-1575.842	-0.246346153846154	0.0146341463414634	-0.246346153846154	-1575.842
-6.405	0.7	2405.585	1264.325	-1141.26	-0.246346153846154	0.0170731707317073	-0.246346153846154	-1141.26
-6.405	0.8	2084.281	1376.522	-707.759	-0.246346153846154	0.0195121951219512	-0.246346153846154	-707.759
-6.405	0.9	1683.526	1393.111	-290.415	-0.246346153846154	0.0219512195121951	-0.246346153846154	-290.415
-6.405	0.995	1263.256	1294.401	31.145	-0.246346153846154	0.0242682926829268	-0.246346153846154	31.145
-6.405	1.1	608.7863	1181.86	573.0737	-0.246346153846154	0.0268292682926829	-0.246346153846154	573.0737
-6.405	1.2	152.1808	1081.607	929.4262	-0.246346153846154	0.0292682926829268	-0.246346153846154	929.4262
-6.405	1.3	89.94238	964.3322	874.38982	-0.246346153846154	0.0317073170731707	-0.246346153846154	874.38982
-6.405	1.4	98.26696	814.8895	716.62254	-0.246346153846154	0.0341463414634146	-0.246346153846154	716.62254
-6.405	1.5	118.0979	627.7796	509.6817	-0.246346153846154	0.0365853658536585	-0.246346153846154	509.6817
-6.405	1.6	145.5413	375.225	229.6837	-0.246346153846154	0.0390243902439024	-0.246346153846154	229.6837
-6.405	1.7	160.0431	264.5112	104.4681	-0.246346153846154	0.0414634146341463	-0.246346153846154	104.4681
-6.405	1.8	133.9018	68.88983	-65.01197	-0.246346153846154	0.0439024390243902	-0.246346153846154	-65.01197
-6.405	1.9	77.69576	103.7904	26.09464	-0.246346153846154	0.0463414634146341	-0.246346153846154	26.09464
-6.405	2	55.53151	203.887	148.35549	-0.246346153846154	0.0487804878048781	-0.246346153846154	148.35549
-6.405	2.095	65.52278	297.6892	232.16642	-0.246346153846154	0.0510975609756098	-0.246346153846154	232.16642
-6.405	2.2	77.48741	371.2015	293.71409	-0.246346153846154	0.0536585365853659	-0.246346153846154	293.71409
-6.405	2.3	50.06418	421.4718	371.40762	-0.246346153846154	0.0560975609756098	-0.246346153846154	371.40762
-6.405	2.4	96.76599	501.0857	404.31971	-0.246346153846154	0.0585365853658537	-0.246346153846154	404.31971
-6.405	2.5	171.0303	979.2606	808.2303	-0.246346153846154	0.0609756097560976	-0.246346153846154	808.2303
-6.405	2.595	203.5205	1692.871	1489.3505	-0.246346153846154	0.0632926829268293	-0.246346153846154	1489.3505
-6.405	2.7	196.5987	2372.836	2176.2373	-0.246346153846154	0.0658536585365854	-0.246346153846154	2176.2373
-6.405	2.8	189.7185	2703.387	2513.6685	-0.246346153846154	0.0682926829268293	-0.246346153846154	2513.6685
-6.405	2.9	215.1618	2807.375	2592.2132	-0.246346153846154	0.0707317073170732	-0.246346153846154	2592.2132
-6.405	3	252.1585	2946.429	2694.2705	-0.246346153846154	0.0731707317073171	-0.246346153846154	2694.2705
-6.405	3.095	265.0589	3130.804	2865.7451	-0.246346153846154	0.0754878048780488	-0.246346153846154	2865.7451
-6.405	3.2	213.1322	3179.484	2966.3518	-0.246346153846154	0.0780487804878049	-0.246346153846154	2966.3518
-6.405	3.3	131.4471	3013.055	2881.6079	-0.246346153846154	0.0804878048780488	-0.246346153846154	2881.6079
-6.405	3.4	60.03289	2701.475	2641.44211	-0.246346153846154	0.0829268292682927	-0.246346153846154	2641.44211
-6.405	3.5	87.78078	2356.579	2268.79822	-0.246346153846154	0.0853658536585366	-0.246346153846154	2268.79822
-6.405	3.6	143.0953	1949.929	1806.8337	-0.246346153846154	0.0878048780487805	-0.246346153846154	1806.8337
-6.405	3.7	153.4141	1532.448	1379.0339	-0.246346153846154	0.0902439024390244	-0.246346153846154	1379.0339
-6.405	3.8	77.88021	867.5645	789.68429	-0.246346153846154	0.0926829268292683	-0.246346153846154	789.68429
-6.405	3.9	62.92494	382.0427	319.11776	-0.246346153846154	0.0951219512195122	-0.246346153846154	319.11776
-6.405	4	222.0456	113.1165	-108.9291	-0.246346153846154	0.0975609756097561	-0.246346153846154	-108.9291
-6.405	4.1	387.2112	58.80981	-328.40139	-0.246346153846154	0.1	-0.246346153846154	-328.40139
-6.405	4.2	462.3311	57.97176	-404.35934	-0.246346153846154	0.102439024390244	-0.246346153846154	-404.35934
-6.405	4.3	387.0579	53.4939	-333.564	-0.246346153846154	0.104878048780488	-0.246346153846154	-333.564
-6.405	4.4	265.4392	52.26313	-213.17607	-0.246346153846154	0.107317073170732	-0.246346153846154	-213.17607
-6.405	4.495	421.2747	33.42366	-387.85104	-0.246346153846154	0.109634146341463	-0.246346153846154	-387.85104
-6.405	4.6	2939.644	58.34211	-2881.30189	-0.246346153846154	0.11219512195122	-0.246346153846154	-2881.30189
-6.405	4.7	4749.506	80.94542	-4668.56058	-0.246346153846154	0.114634146341463	-0.246346153846154	-4668.56058
-6.405	4.8	4563.259	55.1236	-4508.1354	-0.246346153846154	0.117073170731707	-0.246346153846154	-4508.1354
-6.405	4.9	3853.385	32.21068	-3821.17432	-0.246346153846154	0.119512195121951	-0.246346153846154	-3821.17432
-6.405	4.995	4169.848	30.80105	-4139.04695	-0.246346153846154	0.121829268292683	-0.246346153846154	-4139.04695
-6.405	5.1	10799.92	99.16505	-10700.75495	-0.246346153846154	0.124390243902439	-0.246346153846154	-10700.75495
-6.405	5.2	22194.62	194.7158	-21999.9042	-0.246346153846154	0.126829268292683	-0.246346153846154	-21999.9042
-6.405	5.3	35270.04	327.769	-34942.271	-0.246346153846154	0.129268292682927	-0.246346153846154	-34942.271
-6.405	5.4	29177.8	462.7473	-28715.0527	-0.246346153846154	0.131707317073171	-0.246346153846154	-28715.0527
-6.405	5.495	23203.62	640.5885	-22563.0315	-0.246346153846154	0.134024390243902	-0.246346153846154	-22563.0315
-6.405	5.6	21354.73	736.2745	-20618.4555	-0.246346153846154	0.136585365853659	-0.246346153846154	-20618.4555
-6.405	5.7	22499.41	797.8703	-21701.5397	-0.246346153846154	0.139024390243902	-0.246346153846154	-21701.5397
-6.405	5.8	22191.68	793.1603	-21398.5197	-0.246346153846154	0.141463414634146	-0.246346153846154	-21398.5197
-6.405	5.9	17316.24	676.8928	-16639.3472	-0.246346153846154	0.14390243902439	-0.246346153846154	-16639.3472
-6.405	5.995	9506.747	462.312	-9044.435	-0.246346153846154	0.146219512195122	-0.246346153846154	-9044.435
-6.2	-6	485.1965	1076.316	591.1195	-0.238461538461538	-0.146341463414634	-0.238461538461538	591.1195
-6.2	-5.905	478.3748	1086.7	608.3252	-0.238461538461538	-0.144024390243902	-0.238461538461538	608.3252
-6.2	-5.8	441.9351	1168.36	726.4249	-0.238461538461538	-0.141463414634146	-0.238461538461538	726.4249
-6.2	-5.705	375.2872	1309.91	934.6228	-0.238461538461538	-0.139146341463415	-0.238461538461538	934.6228
-6.2	-5.6	291.2029	1432.612	1141.4091	-0.238461538461538	-0.136585365853659	-0.238461538461538	1141.4091
-6.2	-5.505	178.76	1510.609	1331.849	-0.238461538461538	-0.134268292682927	-0.238461538461538	1331.849
-6.2	-5.405	141.3593	1523.635	1382.2757	-0.238461538461538	-0.131829268292683	-0.238461538461538	1382.2757
-6.2	-5.3	81.40082	1468.039	1386.63818	-0.238461538461538	-0.129268292682927	-0.238461538461538	1386.63818
-6.2	-5.205	97.43038	1386.037	1288.60662	-0.238461538461538	-0.126951219512195	-0.238461538461538	1288.60662
-6.2	-5.1	193.4769	1268.76	1075.2831	-0.238461538461538	-0.124390243902439	-0.238461538461538	1075.2831
-6.2	-5.005	277.3718	1124.683	847.3112	-0.238461538461538	-0.122073170731707	-0.238461538461538	847.3112
-6.2	-4.905	324.4825	884.9948	560.5123	-0.238461538461538	-0.119634146341463	-0.238461538461538	560.5123
-6.2	-4.8	387.6276	752.1222	364.4946	-0.238461538461538	-0.117073170731707	-0.238461538461538	364.4946
-6.2	-4.705	468.5094	525.2507	56.7413	-0.238461538461538	-0.114756097560976	-0.238461538461538	56.7413
-6.2	-4.6	691.0001	378.8052	-312.1949	-0.238461538461538	-0.11219512195122	-0.238461538461538	-312.1949
-6.2	-4.505	846.5523	291.676	-554.8763	-0.238461538461538	-0.109878048780488	-0.238461538461538	-554.8763
-6.2	-4.405	1104.944	93.17784	-1011.76616	-0.238461538461538	-0.107439024390244	-0.238461538461538	-1011.76616
-6.2	-4.3	1253.612	52.03973	-1201.57227	-0.238461538461538	-0.104878048780488	-0.238461538461538	-1201.57227
-6.2	-4.205	1306.222	122.8065	-1183.4155	-0.238461538461538	-0.102560975609756	-0.238461538461538	-1183.4155
-6.2	-4.1	1308.451	228.0855	-1080.3655	-0.238461538461538	-0.1	-0.238461538461538	-1080.3655
-6.2	-4.005	1270.643	410.1787	-860.4643	-0.238461538461538	-0.0976829268292683	-0.238461538461538	-860.4643
-6.2	-3.905	1188.636	780.9792	-407.6568	-0.238461538461538	-0.0952439024390244	-0.238461538461538	-407.6568
-6.2	-3.805	1095.671	1263.678	168.007	-0.238461538461538	-0.0928048780487805	-0.238461538461538	168.007
-6.2	-3.7	980.3033	1440.426	460.1227	-0.238461538461538	-0.0902439024390244	-0.238461538461538	460.1227
-6.2	-3.6	827.3682	1473.153	645.7848	-0.238461538461538	-0.0878048780487805	-0.238461538461538	645.7848
-6.2	-3.5	636.0961	1414.554	778.4579	-0.238461538461538	-0.0853658536585366	-0.238461538461538	778.4579
-6.2	-3.4	377.0545	1299.1	922.0455	-0.238461538461538	-0.0829268292682927	-0.238461538461538	922.0455
-6.2	-3.3	233.9945	1133.981	899.9865	-0.238461538461538	-0.0804878048780488	-0.238461538461538	899.9865
-6.2	-3.2	73.8385	914.5201	840.6816	-0.238461538461538	-0.0780487804878049	-0.238461538461538	840.6816
-6.2	-3.1	143.5702	786.7673	643.1971	-0.238461538461538	-0.075609756097561	-0.238461538461538	643.1971
-6.2	-3	343.3751	653.1483	309.7732	-0.238461538461538	-0.0731707317073171	-0.238461538461538	309.7732
-6.2	-2.9	778.5473	538.0694	-240.4779	-0.238461538461538	-0.0707317073170732	-0.238461538461538	-240.4779
-6.2	-2.8	1120.052	462.0953	-657.9567	-0.238461538461538	-0.0682926829268293	-0.238461538461538	-657.9567
-6.2	-2.7	1243.866	354.83	-889.036	-0.238461538461538	-0.0658536585365854	-0.238461538461538	-889.036
-6.2	-2.6	1275.938	263.599	-1012.339	-0.238461538461538	-0.0634146341463415	-0.238461538461538	-1012.339
-6.2	-2.5	1267.631	137.6186	-1130.0124	-0.238461538461538	-0.0609756097560976	-0.238461538461538	-1130.0124
-6.2	-2.4	1238.065	45.35724	-1192.70776	-0.238461538461538	-0.0585365853658537	-0.238461538461538	-1192.70776
-6.2	-2.3	1181.34	8.769404	-1172.570596	-0.238461538461538	-0.0560975609756098	-0.238461538461538	-1172.570596
-6.2	-2.2	1108.101	54.74359	-1053.35741	-0.238461538461538	-0.0536585365853659	-0.238461538461538	-1053.35741
-6.2	-2.1	1014.855	201.966	-812.889	-0.238461538461538	-0.051219512195122	-0.238461538461538	-812.889
-6.2	-2	833.456	257.2438	-576.2122	-0.238461538461538	-0.0487804878048781	-0.238461538461538	-576.2122
-6.2	-1.9	705.2682	281.385	-423.8832	-0.238461538461538	-0.0463414634146341	-0.238461538461538	-423.8832
-6.2	-1.8	579.9989	338.0737	-241.9252	-0.238461538461538	-0.0439024390243902	-0.238461538461538	-241.9252
-6.2	-1.705	506.325	381.1108	-125.2142	-0.238461538461538	-0.0415853658536585	-0.238461538461538	-125.2142
-6.2	-1.6	402.9672	452.2225	49.2553	-0.238461538461538	-0.0390243902439024	-0.238461538461538	49.2553
-6.2	-1.5	317.9594	641.0817	323.1223	-0.238461538461538	-0.0365853658536585	-0.238461538461538	323.1223
-6.2	-1.4	240.8055	773.8651	533.0596	-0.238461538461538	-0.0341463414634146	-0.238461538461538	533.0596
-6.2	-1.3	186.31	904.3338	718.0238	-0.238461538461538	-0.0317073170731707	-0.238461538461538	718.0238
-6.2	-1.2	128.3764	1014.023	885.6466	-0.238461538461538	-0.0292682926829268	-0.238461538461538	885.6466
-6.2	-1.1	143.0257	1031.265	888.2393	-0.238461538461538	-0.0268292682926829	-0.238461538461538	888.2393
-6.2	-1	529.8919	1026.221	496.3291	-0.238461538461538	-0.024390243902439	-0.238461538461538	496.3291
-6.2	-0.9	1324.828	976.109	-348.719	-0.238461538461538	-0.0219512195121951	-0.238461538461538	-348.719
-6.2	-0.8	1624.824	901.5979	-723.2261	-0.238461538461538	-0.0195121951219512	-0.238461538461538	-723.2261
-6.2	-0.7	1729.523	794.803	-934.72	-0.238461538461538	-0.0170731707317073	-0.238461538461538	-934.72
-6.2	-0.6	1729.756	653.7976	-1075.9584	-0.238461538461538	-0.0146341463414634	-0.238461538461538	-1075.9584
-6.2	-0.505	1743.514	433.3839	-1310.1301	-0.238461538461538	-0.0123170731707317	-0.238461538461538	-1310.1301
-6.2	-0.4	1827.906	298.2004	-1529.7056	-0.238461538461538	-0.00975609756097561	-0.238461538461538	-1529.7056
-6.2	-0.3	2067.405	143.2151	-1924.1899	-0.238461538461538	-0.00731707317073171	-0.238461538461538	-1924.1899
-6.2	-0.2	2378.39	57.54087	-2320.84913	-0.238461538461538	-0.0048780487804878	-0.238461538461538	-2320.84913
-6.2	-0.1	2712.818	74.26775	-2638.55025	-0.238461538461538	-0.0024390243902439	-0.238461538461538	-2638.55025
-6.2	0	2778.076	147.6842	-2630.3918	-0.238461538461538	0	-0.238461538461538	-2630.3918
-6.2	0.1	2832.881	221.2211	-2611.6599	-0.238461538461538	0.0024390243902439	-0.238461538461538	-2611.6599
-6.2	0.2	2836.461	311.2148	-2525.2462	-0.238461538461538	0.0048780487804878	-0.238461538461538	-2525.2462
-6.2	0.3	2709.855	433.765	-2276.09	-0.238461538461538	0.00731707317073171	-0.238461538461538	-2276.09
-6.2	0.4	2518.726	698.552	-1820.174	-0.238461538461538	0.00975609756097561	-0.238461538461538	-1820.174
-6.2	0.495	2260.804	911.5599	-1349.2441	-0.238461538461538	0.0120731707317073	-0.238461538461538	-1349.2441
-6.2	0.6	1849.347	1208.185	-641.162	-0.238461538461538	0.0146341463414634	-0.238461538461538	-641.162
-6.2	0.7	1455.566	1366.351	-89.2149999999999	-0.238461538461538	0.0170731707317073	-0.238461538461538	-89.2149999999999
-6.2	0.8	853.8134	1448.626	594.8126	-0.238461538461538	0.0195121951219512	-0.238461538461538	594.8126
-6.2	0.9	338.8442	1430.398	1091.5538	-0.238461538461538	0.0219512195121951	-0.238461538461538	1091.5538
-6.2	0.995	141.3162	1301.401	1160.0848	-0.238461538461538	0.0242682926829268	-0.238461538461538	1160.0848
-6.2	1.1	122.9996	1179.305	1056.3054	-0.238461538461538	0.0268292682926829	-0.238461538461538	1056.3054
-6.2	1.2	124.7685	1072.139	947.3705	-0.238461538461538	0.0292682926829268	-0.238461538461538	947.3705
-6.2	1.3	133.3758	943.6238	810.248	-0.238461538461538	0.0317073170731707	-0.238461538461538	810.248
-6.2	1.4	142.663	786.5656	643.9026	-0.238461538461538	0.0341463414634146	-0.238461538461538	643.9026
-6.2	1.5	141.6603	537.1643	395.504	-0.238461538461538	0.0365853658536585	-0.238461538461538	395.504
-6.2	1.6	97.60499	405.0414	307.43641	-0.238461538461538	0.0390243902439024	-0.238461538461538	307.43641
-6.2	1.7	59.61958	299.4047	239.78512	-0.238461538461538	0.0414634146341463	-0.238461538461538	239.78512
-6.2	1.8	51.36976	166.3221	114.95234	-0.238461538461538	0.0439024390243902	-0.238461538461538	114.95234
-6.2	1.9	66.00255	177.4666	111.46405	-0.238461538461538	0.0463414634146341	-0.238461538461538	111.46405
-6.2	2	68.96673	246.4472	177.48047	-0.238461538461538	0.0487804878048781	-0.238461538461538	177.48047
-6.2	2.095	49.05029	332.934	283.88371	-0.238461538461538	0.0510975609756098	-0.238461538461538	283.88371
-6.2	2.2	93.68068	397.1599	303.47922	-0.238461538461538	0.0536585365853659	-0.238461538461538	303.47922
-6.2	2.3	157.4606	441.3114	283.8508	-0.238461538461538	0.0560975609756098	-0.238461538461538	283.8508
-6.2	2.4	173.6634	654.0912	480.4278	-0.238461538461538	0.0585365853658537	-0.238461538461538	480.4278
-6.2	2.5	146.154	1006.919	860.765	-0.238461538461538	0.0609756097560976	-0.238461538461538	860.765
-6.2	2.595	147.704	1727.947	1580.243	-0.238461538461538	0.0632926829268293	-0.238461538461538	1580.243
-6.2	2.7	165.99	2362.668	2196.678	-0.238461538461538	0.0658536585365854	-0.238461538461538	2196.678
-6.2	2.8	185.5894	2738.647	2553.0576	-0.238461538461538	0.0682926829268293	-0.238461538461538	2553.0576
-6.2	2.9	174.6934	2857.258	2682.5646	-0.238461538461538	0.0707317073170732	-0.238461538461538	2682.5646
-6.2	3	122.8394	2998.982	2876.1426	-0.238461538461538	0.0731707317073171	-0.238461538461538	2876.1426
-6.2	3.095	55.30291	3211.027	3155.72409	-0.238461538461538	0.0754878048780488	-0.238461538461538	3155.72409
-6.2	3.2	55.21027	3209.392	3154.18173	-0.238461538461538	0.0780487804878049	-0.238461538461538	3154.18173
-6.2	3.3	95.29102	3009.931	2914.63998	-0.238461538461538	0.0804878048780488	-0.238461538461538	2914.63998
-6.2	3.4	131.4981	2719.049	2587.5509	-0.238461538461538	0.0829268292682927	-0.238461538461538	2587.5509
-6.2	3.5	94.09124	2292.567	2198.47576	-0.238461538461538	0.0853658536585366	-0.238461538461538	2198.47576
-6.2	3.6	44.84701	1891.777	1846.92999	-0.238461538461538	0.0878048780487805	-0.238461538461538	1846.92999
-6.2	3.7	120.611	1482.61	1361.999	-0.238461538461538	0.0902439024390244	-0.238461538461538	1361.999
-6.2	3.8	283.4811	848.7149	565.2338	-0.238461538461538	0.0926829268292683	-0.238461538461538	565.2338
-6.2	3.9	404.5456	399.6545	-4.8911	-0.238461538461538	0.0951219512195122	-0.238461538461538	-4.8911
-6.2	4	383.4775	244.9577	-138.5198	-0.238461538461538	0.0975609756097561	-0.238461538461538	-138.5198
-6.2	4.1	257.9078	66.09222	-191.81558	-0.238461538461538	0.1	-0.238461538461538	-191.81558
-6.2	4.2	235.5745	52.19273	-183.38177	-0.238461538461538	0.102439024390244	-0.238461538461538	-183.38177
-6.2	4.3	638.1436	48.9659	-589.1777	-0.238461538461538	0.104878048780488	-0.238461538461538	-589.1777
-6.2	4.4	4246.877	47.14834	-4199.72866	-0.238461538461538	0.107317073170732	-0.238461538461538	-4199.72866
-6.2	4.495	5188.102	35.32419	-5152.77781	-0.238461538461538	0.109634146341463	-0.238461538461538	-5152.77781
-6.2	4.6	4641.614	66.71241	-4574.90159	-0.238461538461538	0.11219512195122	-0.238461538461538	-4574.90159
-6.2	4.7	4092.046	74.35433	-4017.69167	-0.238461538461538	0.114634146341463	-0.238461538461538	-4017.69167
-6.2	4.8	5910.845	41.25516	-5869.58984	-0.238461538461538	0.117073170731707	-0.238461538461538	-5869.58984
-6.2	4.9	19793.2	32.03319	-19761.16681	-0.238461538461538	0.119512195121951	-0.238461538461538	-19761.16681
-6.2	4.995	36519.1	29.41892	-36489.68108	-0.238461538461538	0.121829268292683	-0.238461538461538	-36489.68108
-6.2	5.1	43977.7	121.3127	-43856.3873	-0.238461538461538	0.124390243902439	-0.238461538461538	-43856.3873
-6.2	5.2	40013.62	218.2347	-39795.3853	-0.238461538461538	0.126829268292683	-0.238461538461538	-39795.3853
-6.2	5.3	31128.95	337.6622	-30791.2878	-0.238461538461538	0.129268292682927	-0.238461538461538	-30791.2878
-6.2	5.4	27894.84	498.1756	-27396.6644	-0.238461538461538	0.131707317073171	-0.238461538461538	-27396.6644
-6.2	5.495	27189.66	680.829	-26508.831	-0.238461538461538	0.134024390243902	-0.238461538461538	-26508.831
-6.2	5.6	16771.47	754.7485	-16016.7215	-0.238461538461538	0.136585365853659	-0.238461538461538	-16016.7215
-6.2	5.7	8565.805	809.9036	-7755.9014	-0.238461538461538	0.139024390243902	-0.238461538461538	-7755.9014
-6.2	5.8	6541.44	789.5667	-5751.8733	-0.238461538461538	0.141463414634146	-0.238461538461538	-5751.8733
-6.2	5.9	5722.445	669.8418	-5052.6032	-0.238461538461538	0.14390243902439	-0.238461538461538	-5052.6032
-6.2	5.995	5057.107	484.4523	-4572.6547	-0.238461538461538	0.146219512195122	-0.238461538461538	-4572.6547
-6	-6	48.981	1152.353	1103.372	-0.230769230769231	-0.146341463414634	-0.230769230769231	1103.372
-6	-5.905	46.11944	1164.341	1118.22156	-0.230769230769231	-0.144024390243902	-0.230769230769231	1118.22156
-6	-5.8	44.53277	1230.83	1186.29723	-0.230769230769231	-0.141463414634146	-0.230769230769231	1186.29723
-6	-5.705	27.2257	1355.397	1328.1713	-0.230769230769231	-0.139146341463415	-0.230769230769231	1328.1713
-6	-5.6	26.54882	1456.79	1430.24118	-0.230769230769231	-0.136585365853659	-0.230769230769231	1430.24118
-6	-5.505	92.35348	1523.087	1430.73352	-0.230769230769231	-0.134268292682927	-0.230769230769231	1430.73352
-6	-5.405	213.4979	1515.235	1301.7371	-0.230769230769231	-0.131829268292683	-0.230769230769231	1301.7371
-6	-5.3	314.6285	1445.431	1130.8025	-0.230769230769231	-0.129268292682927	-0.230769230769231	1130.8025
-6	-5.205	364.9786	1356.758	991.7794	-0.230769230769231	-0.126951219512195	-0.230769230769231	991.7794
-6	-5.1	450.5914	1238.475	787.8836	-0.230769230769231	-0.124390243902439	-0.230769230769231	787.8836
-6	-5.005	588.7819	1031.392	442.6101	-0.230769230769231	-0.122073170731707	-0.230769230769231	442.6101
-6	-4.905	715.3202	878.207	162.8868	-0.230769230769231	-0.119634146341463	-0.230769230769231	162.8868
-6	-4.8	888.4984	742.174	-146.3244	-0.230769230769231	-0.117073170731707	-0.230769230769231	-146.3244
-6	-4.705	1103.594	512.4022	-591.1918	-0.230769230769231	-0.114756097560976	-0.230769230769231	-591.1918
-6	-4.6	1196.643	367.1712	-829.4718	-0.230769230769231	-0.11219512195122	-0.230769230769231	-829.4718
-6	-4.505	1249.533	278.0769	-971.4561	-0.230769230769231	-0.109878048780488	-0.230769230769231	-971.4561
-6	-4.405	1246.984	98.98775	-1147.99625	-0.230769230769231	-0.107439024390244	-0.230769230769231	-1147.99625
-6	-4.3	1209.063	66.82182	-1142.24118	-0.230769230769231	-0.104878048780488	-0.230769230769231	-1142.24118
-6	-4.205	1147.443	141.627	-1005.816	-0.230769230769231	-0.102560975609756	-0.230769230769231	-1005.816
-6	-4.1	1054.266	253.5084	-800.7576	-0.230769230769231	-0.1	-0.230769230769231	-800.7576
-6	-4.005	919.352	445.7739	-473.5781	-0.230769230769231	-0.0976829268292683	-0.230769230769231	-473.5781
-6	-3.905	786.4235	828.2341	41.8106	-0.230769230769231	-0.0952439024390244	-0.230769230769231	41.8106
-6	-3.805	620.8391	1267.915	647.0759	-0.230769230769231	-0.0928048780487805	-0.230769230769231	647.0759
-6	-3.7	360.2931	1420.982	1060.6889	-0.230769230769231	-0.0902439024390244	-0.230769230769231	1060.6889
-6	-3.6	115.0852	1445.038	1329.9528	-0.230769230769231	-0.0878048780487805	-0.230769230769231	1329.9528
-6	-3.5	37.61817	1378.826	1341.20783	-0.230769230769231	-0.0853658536585366	-0.230769230769231	1341.20783
-6	-3.4	120.222	1261.2	1140.978	-0.230769230769231	-0.0829268292682927	-0.230769230769231	1140.978
-6	-3.3	322.5991	1097.552	774.9529	-0.230769230769231	-0.0804878048780488	-0.230769230769231	774.9529
-6	-3.2	729.9692	878.5423	148.5731	-0.230769230769231	-0.0780487804878049	-0.230769230769231	148.5731
-6	-3.1	960.2551	755.8872	-204.3679	-0.230769230769231	-0.075609756097561	-0.230769230769231	-204.3679
-6	-3	1120.473	578.6212	-541.8518	-0.230769230769231	-0.0731707317073171	-0.230769230769231	-541.8518
-6	-2.9	1159.979	491.0655	-668.9135	-0.230769230769231	-0.0707317073170732	-0.230769230769231	-668.9135
-6	-2.8	1178.814	406.4603	-772.3537	-0.230769230769231	-0.0682926829268293	-0.230769230769231	-772.3537
-6	-2.7	1167.406	303.761	-863.645	-0.230769230769231	-0.0658536585365854	-0.230769230769231	-863.645
-6	-2.6	1131.784	228.8027	-902.9813	-0.230769230769231	-0.0634146341463415	-0.230769230769231	-902.9813
-6	-2.5	1074.655	191.3296	-883.3254	-0.230769230769231	-0.0609756097560976	-0.230769230769231	-883.3254
-6	-2.4	938.2359	121.7887	-816.4472	-0.230769230769231	-0.0585365853658537	-0.230769230769231	-816.4472
-6	-2.3	819.9357	56.67112	-763.26458	-0.230769230769231	-0.0560975609756098	-0.230769230769231	-763.26458
-6	-2.2	722.7255	98.02737	-624.69813	-0.230769230769231	-0.0536585365853659	-0.230769230769231	-624.69813
-6	-2.1	527.3901	193.6563	-333.7338	-0.230769230769231	-0.051219512195122	-0.230769230769231	-333.7338
-6	-2	408.2655	246.3499	-161.9156	-0.230769230769231	-0.0487804878048781	-0.230769230769231	-161.9156
-6	-1.9	350.9617	270.8591	-80.1026	-0.230769230769231	-0.0463414634146341	-0.230769230769231	-80.1026
-6	-1.8	290.477	325.7221	35.2451	-0.230769230769231	-0.0439024390243902	-0.230769230769231	35.2451
-6	-1.705	144.3381	382.834	238.4959	-0.230769230769231	-0.0415853658536585	-0.230769230769231	238.4959
-6	-1.6	56.41403	460.2116	403.79757	-0.230769230769231	-0.0390243902439024	-0.230769230769231	403.79757
-6	-1.5	42.55493	667.8914	625.33647	-0.230769230769231	-0.0365853658536585	-0.230769230769231	625.33647
-6	-1.4	24.65219	837.1699	812.51771	-0.230769230769231	-0.0341463414634146	-0.230769230769231	812.51771
-6	-1.3	364.7639	954.61	589.8461	-0.230769230769231	-0.0317073170731707	-0.230769230769231	589.8461
-6	-1.2	929.8152	1088.48	158.6648	-0.230769230769231	-0.0292682926829268	-0.230769230769231	158.6648
-6	-1.1	1630.586	1115.81	-514.776	-0.230769230769231	-0.0268292682926829	-0.230769230769231	-514.776
-6	-1	1833.307	1085.813	-747.494	-0.230769230769231	-0.024390243902439	-0.230769230769231	-747.494
-6	-0.9	1786.022	1021.638	-764.384	-0.230769230769231	-0.0219512195121951	-0.230769230769231	-764.384
-6	-0.8	1703.087	922.1004	-780.9866	-0.230769230769231	-0.0195121951219512	-0.230769230769231	-780.9866
-6	-0.7	1676.128	775.3465	-900.7815	-0.230769230769231	-0.0170731707317073	-0.230769230769231	-900.7815
-6	-0.6	1751.401	546.2965	-1205.1045	-0.230769230769231	-0.0146341463414634	-0.230769230769231	-1205.1045
-6	-0.505	1983.027	401.8936	-1581.1334	-0.230769230769231	-0.0123170731707317	-0.230769230769231	-1581.1334
-6	-0.4	2367.343	249.6354	-2117.7076	-0.230769230769231	-0.00975609756097561	-0.230769230769231	-2117.7076
-6	-0.3	2762.297	130.4083	-2631.8887	-0.230769230769231	-0.00731707317073171	-0.230769230769231	-2631.8887
-6	-0.2	2867.082	109.0113	-2758.0707	-0.230769230769231	-0.0048780487804878	-0.230769230769231	-2758.0707
-6	-0.1	2908.923	92.80771	-2816.11529	-0.230769230769231	-0.0024390243902439	-0.230769230769231	-2816.11529
-6	0	2897.019	153.7822	-2743.2368	-0.230769230769231	0	-0.230769230769231	-2743.2368
-6	0.1	2766.05	227.0706	-2538.9794	-0.230769230769231	0.0024390243902439	-0.230769230769231	-2538.9794
-6	0.2	2572.406	334.2996	-2238.1064	-0.230769230769231	0.0048780487804878	-0.230769230769231	-2238.1064
-6	0.3	2274.298	462.9857	-1811.3123	-0.230769230769231	0.00731707317073171	-0.230769230769231	-1811.3123
-6	0.4	1913.274	729.7007	-1183.5733	-0.230769230769231	0.00975609756097561	-0.230769230769231	-1183.5733
-6	0.495	1521.946	950.1297	-571.8163	-0.230769230769231	0.0120731707317073	-0.230769230769231	-571.8163
-6	0.6	937.0232	1220.264	283.2408	-0.230769230769231	0.0146341463414634	-0.230769230769231	283.2408
-6	0.7	483.7176	1360.594	876.8764	-0.230769230769231	0.0170731707317073	-0.230769230769231	876.8764
-6	0.8	290.1467	1428.626	1138.4793	-0.230769230769231	0.0195121951219512	-0.230769230769231	1138.4793
-6	0.9	67.05958	1404.933	1337.87342	-0.230769230769231	0.0219512195121951	-0.230769230769231	1337.87342
-6	0.995	92.6652	1277.641	1184.9758	-0.230769230769231	0.0242682926829268	-0.230769230769231	1184.9758
-6	1.1	116.7596	1160.608	1043.8484	-0.230769230769231	0.0268292682926829	-0.230769230769231	1043.8484
-6	1.2	135.0858	1048.79	913.7042	-0.230769230769231	0.0292682926829268	-0.230769230769231	913.7042
-6	1.3	138.0336	917.3873	779.3537	-0.230769230769231	0.0317073170731707	-0.230769230769231	779.3537
-6	1.4	86.95783	763.308	676.35017	-0.230769230769231	0.0341463414634146	-0.230769230769231	676.35017
-6	1.5	52.1178	543.6341	491.5163	-0.230769230769231	0.0365853658536585	-0.230769230769231	491.5163
-6	1.6	45.77715	426.1756	380.39845	-0.230769230769231	0.0390243902439024	-0.230769230769231	380.39845
-6	1.7	57.00308	317.2763	260.27322	-0.230769230769231	0.0414634146341463	-0.230769230769231	260.27322
-6	1.8	52.06477	173.6675	121.60273	-0.230769230769231	0.0439024390243902	-0.230769230769231	121.60273
-6	1.9	76.88823	196.6197	119.73147	-0.230769230769231	0.0463414634146341	-0.230769230769231	119.73147
-6	2	131.1619	270.6385	139.4766	-0.230769230769231	0.0487804878048781	-0.230769230769231	139.4766
-6	2.095	168.291	358.9811	190.6901	-0.230769230769231	0.0510975609756098	-0.230769230769231	190.6901
-6	2.2	180.4252	419.869	239.4438	-0.230769230769231	0.0536585365853659	-0.230769230769231	239.4438
-6	2.3	153.8027	459.9214	306.1187	-0.230769230769231	0.0560975609756098	-0.230769230769231	306.1187
-6	2.4	149.3822	703.4794	554.0972	-0.230769230769231	0.0585365853658537	-0.230769230769231	554.0972
-6	2.5	160.4012	1379.87	1219.4688	-0.230769230769231	0.0609756097560976	-0.230769230769231	1219.4688
-6	2.595	180.2449	1864.16	1683.9151	-0.230769230769231	0.0632926829268293	-0.230769230769231	1683.9151
-6	2.7	163.2816	2440.355	2277.0734	-0.230769230769231	0.0658536585365854	-0.230769230769231	2277.0734
-6	2.8	80.77707	2777.426	2696.64893	-0.230769230769231	0.0682926829268293	-0.230769230769231	2696.64893
-6	2.9	41.56723	2879.023	2837.45577	-0.230769230769231	0.0707317073170732	-0.230769230769231	2837.45577
-6	3	37.46125	3031.154	2993.69275	-0.230769230769231	0.0731707317073171	-0.230769230769231	2993.69275
-6	3.095	75.95816	3247.694	3171.73584	-0.230769230769231	0.0754878048780488	-0.230769230769231	3171.73584
-6	3.2	120.1857	3211.283	3091.0973	-0.230769230769231	0.0780487804878049	-0.230769230769231	3091.0973
-6	3.3	102.6839	2998.946	2896.2621	-0.230769230769231	0.0804878048780488	-0.230769230769231	2896.2621
-6	3.4	58.48864	2687.38	2628.89136	-0.230769230769231	0.0829268292682927	-0.230769230769231	2628.89136
-6	3.5	128.6688	2279.335	2150.6662	-0.230769230769231	0.0853658536585366	-0.230769230769231	2150.6662
-6	3.6	251.9157	1866.156	1614.2403	-0.230769230769231	0.0878048780487805	-0.230769230769231	1614.2403
-6	3.7	374.6031	1440.681	1066.0779	-0.230769230769231	0.0902439024390244	-0.230769230769231	1066.0779
-6	3.8	376.2228	847.207	470.9842	-0.230769230769231	0.0926829268292683	-0.230769230769231	470.9842
-6	3.9	266.7691	386.19	119.4209	-0.230769230769231	0.0951219512195122	-0.230769230769231	119.4209
-6	4	236.9159	233.9543	-2.9616	-0.230769230769231	0.0975609756097561	-0.230769230769231	-2.9616
-6	4.1	2206.585	112.347	-2094.238	-0.230769230769231	0.1	-0.230769230769231	-2094.238
-6	4.2	4382.034	55.66542	-4326.36858	-0.230769230769231	0.102439024390244	-0.230769230769231	-4326.36858
-6	4.3	5249.936	24.48037	-5225.45563	-0.230769230769231	0.104878048780488	-0.230769230769231	-5225.45563
-6	4.4	4471.603	29.36689	-4442.23611	-0.230769230769231	0.107317073170732	-0.230769230769231	-4442.23611
-6	4.495	3888.494	38.85915	-3849.63485	-0.230769230769231	0.109634146341463	-0.230769230769231	-3849.63485
-6	4.6	5815.713	74.66939	-5741.04361	-0.230769230769231	0.11219512195122	-0.230769230769231	-5741.04361
-6	4.7	10977.19	74.6361	-10902.5539	-0.230769230769231	0.114634146341463	-0.230769230769231	-10902.5539
-6	4.8	42365.73	41.09957	-42324.63043	-0.230769230769231	0.117073170731707	-0.230769230769231	-42324.63043
-6	4.9	45280.07	38.56272	-45241.50728	-0.230769230769231	0.119512195121951	-0.230769230769231	-45241.50728
-6	4.995	35712.32	44.59885	-35667.72115	-0.230769230769231	0.121829268292683	-0.230769230769231	-35667.72115
-6	5.1	26847.36	141.8672	-26705.4928	-0.230769230769231	0.124390243902439	-0.230769230769231	-26705.4928
-6	5.2	27095.43	239.3569	-26856.0731	-0.230769230769231	0.126829268292683	-0.230769230769231	-26856.0731
-6	5.3	26756.47	359.9368	-26396.5332	-0.230769230769231	0.129268292682927	-0.230769230769231	-26396.5332
-6	5.4	18042.54	514.2234	-17528.3166	-0.230769230769231	0.131707317073171	-0.230769230769231	-17528.3166
-6	5.495	12290.84	693.1099	-11597.7301	-0.230769230769231	0.134024390243902	-0.230769230769231	-11597.7301
-6	5.6	8440.487	757.4818	-7683.0052	-0.230769230769231	0.136585365853659	-0.230769230769231	-7683.0052
-6	5.7	6451.743	814.5197	-5637.2233	-0.230769230769231	0.139024390243902	-0.230769230769231	-5637.2233
-6	5.8	5348.516	788.0429	-4560.4731	-0.230769230769231	0.141463414634146	-0.230769230769231	-4560.4731
-6	5.9	4198.876	662.7262	-3536.1498	-0.230769230769231	0.14390243902439	-0.230769230769231	-3536.1498
-6	5.995	3243.869	475.0657	-2768.8033	-0.230769230769231	0.146219512195122	-0.230769230769231	-2768.8033
-5.8	-6	37.79338	1187.505	1149.71162	-0.223076923076923	-0.146341463414634	-0.223076923076923	1149.71162
-5.8	-5.905	33.05694	1199.098	1166.04106	-0.223076923076923	-0.144024390243902	-0.223076923076923	1166.04106
-5.8	-5.8	165.4454	1269.102	1103.6566	-0.223076923076923	-0.141463414634146	-0.223076923076923	1103.6566
-5.8	-5.705	287.8417	1385.237	1097.3953	-0.223076923076923	-0.139146341463415	-0.223076923076923	1097.3953
-5.8	-5.6	384.5437	1478.492	1093.9483	-0.223076923076923	-0.136585365853659	-0.223076923076923	1093.9483
-5.8	-5.505	437.2245	1529.305	1092.0805	-0.223076923076923	-0.134268292682927	-0.223076923076923	1092.0805
-5.8	-5.405	571.1306	1512.936	941.8054	-0.223076923076923	-0.131829268292683	-0.223076923076923	941.8054
-5.8	-5.3	730.9086	1442.961	712.0524	-0.223076923076923	-0.129268292682927	-0.223076923076923	712.0524
-5.8	-5.205	903.5264	1351.295	447.7686	-0.223076923076923	-0.126951219512195	-0.223076923076923	447.7686
-5.8	-5.1	1115.525	1228.274	112.749	-0.223076923076923	-0.124390243902439	-0.223076923076923	112.749
-5.8	-5.005	1224.058	1081.345	-142.713	-0.223076923076923	-0.122073170731707	-0.223076923076923	-142.713
-5.8	-4.905	1271.375	909.6383	-361.7367	-0.223076923076923	-0.119634146341463	-0.223076923076923	-361.7367
-5.8	-4.8	1262.671	763.2989	-499.3721	-0.223076923076923	-0.117073170731707	-0.223076923076923	-499.3721
-5.8	-4.705	1218.363	521.5195	-696.8435	-0.223076923076923	-0.114756097560976	-0.223076923076923	-696.8435
-5.8	-4.6	1154.808	368.7761	-786.0319	-0.223076923076923	-0.11219512195122	-0.223076923076923	-786.0319
-5.8	-4.505	1062.226	272.0293	-790.1967	-0.223076923076923	-0.109878048780488	-0.223076923076923	-790.1967
-5.8	-4.405	947.8644	159.9414	-787.923	-0.223076923076923	-0.107439024390244	-0.223076923076923	-787.923
-5.8	-4.3	801.5145	121.8892	-679.6253	-0.223076923076923	-0.104878048780488	-0.223076923076923	-679.6253
-5.8	-4.205	649.8268	151.7514	-498.0754	-0.223076923076923	-0.102560975609756	-0.223076923076923	-498.0754
-5.8	-4.1	412.9974	251.0228	-161.9746	-0.223076923076923	-0.1	-0.223076923076923	-161.9746
-5.8	-4.005	253.722	451.241	197.519	-0.223076923076923	-0.0976829268292683	-0.223076923076923	197.519
-5.8	-3.905	48.62394	878.4883	829.86436	-0.223076923076923	-0.0952439024390244	-0.223076923076923	829.86436
-5.8	-3.805	86.87748	1367.035	1280.15752	-0.223076923076923	-0.0928048780487805	-0.223076923076923	1280.15752
-5.8	-3.7	256.2695	1495.677	1239.4075	-0.223076923076923	-0.0902439024390244	-0.223076923076923	1239.4075
-5.8	-3.6	512.6126	1486.796	974.1834	-0.223076923076923	-0.0878048780487805	-0.223076923076923	974.1834
-5.8	-3.5	841.4754	1395.872	554.3966	-0.223076923076923	-0.0853658536585366	-0.223076923076923	554.3966
-5.8	-3.4	1007.983	1257.416	249.433	-0.223076923076923	-0.0829268292682927	-0.223076923076923	249.433
-5.8	-3.3	1060.225	1091.247	31.0220000000002	-0.223076923076923	-0.0804878048780488	-0.223076923076923	31.0220000000002
-5.8	-3.2	1103.724	871.5506	-232.1734	-0.223076923076923	-0.0780487804878049	-0.223076923076923	-232.1734
-5.8	-3.1	1116.433	746.9889	-369.4441	-0.223076923076923	-0.075609756097561	-0.223076923076923	-369.4441
-5.8	-3	1093.766	586.8719	-506.8941	-0.223076923076923	-0.0731707317073171	-0.223076923076923	-506.8941
-5.8	-2.9	1036.378	510.6297	-525.7483	-0.223076923076923	-0.0707317073170732	-0.223076923076923	-525.7483
-5.8	-2.8	902.5407	420.2138	-482.3269	-0.223076923076923	-0.0682926829268293	-0.223076923076923	-482.3269
-5.8	-2.7	801.5841	310.2382	-491.3459	-0.223076923076923	-0.0658536585365854	-0.223076923076923	-491.3459
-5.8	-2.6	703.9416	227.0713	-476.8703	-0.223076923076923	-0.0634146341463415	-0.223076923076923	-476.8703
-5.8	-2.5	608.7305	185.615	-423.1155	-0.223076923076923	-0.0609756097560976	-0.223076923076923	-423.1155
-5.8	-2.4	537.416	115.5346	-421.8814	-0.223076923076923	-0.0585365853658537	-0.223076923076923	-421.8814
-5.8	-2.3	453.5322	52.53641	-400.99579	-0.223076923076923	-0.0560975609756098	-0.223076923076923	-400.99579
-5.8	-2.2	369.5951	106.6527	-262.9424	-0.223076923076923	-0.0536585365853659	-0.223076923076923	-262.9424
-5.8	-2.1	294.2458	212.7297	-81.5161	-0.223076923076923	-0.051219512195122	-0.223076923076923	-81.5161
-5.8	-2	131.8497	258.0653	126.2156	-0.223076923076923	-0.0487804878048781	-0.223076923076923	126.2156
-5.8	-1.9	56.78442	278.8229	222.03848	-0.223076923076923	-0.0463414634146341	-0.223076923076923	222.03848
-5.8	-1.8	48.78227	333.8015	285.01923	-0.223076923076923	-0.0439024390243902	-0.223076923076923	285.01923
-5.8	-1.705	169.434	391.9799	222.5459	-0.223076923076923	-0.0415853658536585	-0.223076923076923	222.5459
-5.8	-1.6	378.4265	468.0158	89.5893000000001	-0.223076923076923	-0.0390243902439024	-0.223076923076923	89.5893000000001
-5.8	-1.5	1075.98	687.0493	-388.9307	-0.223076923076923	-0.0365853658536585	-0.223076923076923	-388.9307
-5.8	-1.4	1599.383	856.6526	-742.7304	-0.223076923076923	-0.0341463414634146	-0.223076923076923	-742.7304
-5.8	-1.3	1621.478	991.0195	-630.4585	-0.223076923076923	-0.0317073170731707	-0.223076923076923	-630.4585
-5.8	-1.2	1571.251	1044.364	-526.887	-0.223076923076923	-0.0292682926829268	-0.223076923076923	-526.887
-5.8	-1.1	1496.842	1073.874	-422.968	-0.223076923076923	-0.0268292682926829	-0.223076923076923	-422.968
-5.8	-1	1484.743	1053.202	-431.541	-0.223076923076923	-0.024390243902439	-0.223076923076923	-431.541
-5.8	-0.9	1625.413	992.5967	-632.8163	-0.223076923076923	-0.0219512195121951	-0.223076923076923	-632.8163
-5.8	-0.8	1960.522	902.5618	-1057.9602	-0.223076923076923	-0.0195121951219512	-0.223076923076923	-1057.9602
-5.8	-0.7	2410.815	752.2299	-1658.5851	-0.223076923076923	-0.0170731707317073	-0.223076923076923	-1658.5851
-5.8	-0.6	2798.92	576.0157	-2222.9043	-0.223076923076923	-0.0146341463414634	-0.223076923076923	-2222.9043
-5.8	-0.505	2921.014	456.1163	-2464.8977	-0.223076923076923	-0.0123170731707317	-0.223076923076923	-2464.8977
-5.8	-0.4	2992.405	299.5492	-2692.8558	-0.223076923076923	-0.00975609756097561	-0.223076923076923	-2692.8558
-5.8	-0.3	2942.138	101.0202	-2841.1178	-0.223076923076923	-0.00731707317073171	-0.223076923076923	-2841.1178
-5.8	-0.2	2777.714	26.85364	-2750.86036	-0.223076923076923	-0.0048780487804878	-0.223076923076923	-2750.86036
-5.8	-0.1	2539.658	69.72939	-2469.92861	-0.223076923076923	-0.0024390243902439	-0.223076923076923	-2469.92861
-5.8	0	2139.955	155.8341	-1984.1209	-0.223076923076923	0	-0.223076923076923	-1984.1209
-5.8	0.1	1735.18	232.0908	-1503.0892	-0.223076923076923	0.0024390243902439	-0.223076923076923	-1503.0892
-5.8	0.2	1314.593	343.1242	-971.4688	-0.223076923076923	0.0048780487804878	-0.223076923076923	-971.4688
-5.8	0.3	681.0643	469.3329	-211.7314	-0.223076923076923	0.00731707317073171	-0.223076923076923	-211.7314
-5.8	0.4	232.5179	755.3519	522.834	-0.223076923076923	0.00975609756097561	-0.223076923076923	522.834
-5.8	0.495	46.77286	982.5483	935.77544	-0.223076923076923	0.0120731707317073	-0.223076923076923	935.77544
-5.8	0.6	73.64512	1256.028	1182.38288	-0.223076923076923	0.0146341463414634	-0.223076923076923	1182.38288
-5.8	0.7	101.3791	1380.707	1279.3279	-0.223076923076923	0.0170731707317073	-0.223076923076923	1279.3279
-5.8	0.8	125.0148	1429.222	1304.2072	-0.223076923076923	0.0195121951219512	-0.223076923076923	1304.2072
-5.8	0.9	125.5191	1397.264	1271.7449	-0.223076923076923	0.0219512195121951	-0.223076923076923	1271.7449
-5.8	0.995	79.58871	1264.571	1184.98229	-0.223076923076923	0.0242682926829268	-0.223076923076923	1184.98229
-5.8	1.1	44.44696	1139.651	1095.20404	-0.223076923076923	0.0268292682926829	-0.223076923076923	1095.20404
-5.8	1.2	41.38699	1026.364	984.97701	-0.223076923076923	0.0292682926829268	-0.223076923076923	984.97701
-5.8	1.3	41.54864	897.7668	856.21816	-0.223076923076923	0.0317073170731707	-0.223076923076923	856.21816
-5.8	1.4	43.67015	716.6522	672.98205	-0.223076923076923	0.0341463414634146	-0.223076923076923	672.98205
-5.8	1.5	55.63441	445.2861	389.65169	-0.223076923076923	0.0365853658536585	-0.223076923076923	389.65169
-5.8	1.6	95.58274	303.3454	207.76266	-0.223076923076923	0.0390243902439024	-0.223076923076923	207.76266
-5.8	1.7	149.1063	179.2438	30.1375	-0.223076923076923	0.0414634146341463	-0.223076923076923	30.1375
-5.8	1.8	186.0219	105.5804	-80.4415	-0.223076923076923	0.0439024390243902	-0.223076923076923	-80.4415
-5.8	1.9	177.3517	198.5484	21.1967	-0.223076923076923	0.0463414634146341	-0.223076923076923	21.1967
-5.8	2	167.0136	298.0446	131.031	-0.223076923076923	0.0487804878048781	-0.223076923076923	131.031
-5.8	2.095	182.6544	376.4621	193.8077	-0.223076923076923	0.0510975609756098	-0.223076923076923	193.8077
-5.8	2.2	201.1981	431.7587	230.5606	-0.223076923076923	0.0536585365853659	-0.223076923076923	230.5606
-5.8	2.3	191.708	473.5383	281.8303	-0.223076923076923	0.0560975609756098	-0.223076923076923	281.8303
-5.8	2.4	139.5709	753.8377	614.2668	-0.223076923076923	0.0585365853658537	-0.223076923076923	614.2668
-5.8	2.5	52.58467	1400.708	1348.12333	-0.223076923076923	0.0609756097560976	-0.223076923076923	1348.12333
-5.8	2.595	34.56264	1886.667	1852.10436	-0.223076923076923	0.0632926829268293	-0.223076923076923	1852.10436
-5.8	2.7	46.97918	2508.6	2461.62082	-0.223076923076923	0.0658536585365854	-0.223076923076923	2461.62082
-5.8	2.8	58.61015	2728.797	2670.18685	-0.223076923076923	0.0682926829268293	-0.223076923076923	2670.18685
-5.8	2.9	56.63317	2794.184	2737.55083	-0.223076923076923	0.0707317073170732	-0.223076923076923	2737.55083
-5.8	3	40.44943	2972.946	2932.49657	-0.223076923076923	0.0731707317073171	-0.223076923076923	2932.49657
-5.8	3.095	49.69857	3144.462	3094.76343	-0.223076923076923	0.0754878048780488	-0.223076923076923	3094.76343
-5.8	3.2	196.1628	3103.114	2906.9512	-0.223076923076923	0.0780487804878049	-0.223076923076923	2906.9512
-5.8	3.3	314.0167	2895.604	2581.5873	-0.223076923076923	0.0804878048780488	-0.223076923076923	2581.5873
-5.8	3.4	372.1755	2571.569	2199.3935	-0.223076923076923	0.0829268292682927	-0.223076923076923	2199.3935
-5.8	3.5	304.5206	2209.896	1905.3754	-0.223076923076923	0.0853658536585366	-0.223076923076923	1905.3754
-5.8	3.6	237.5833	1802.249	1564.6657	-0.223076923076923	0.0878048780487805	-0.223076923076923	1564.6657
-5.8	3.7	448.5094	1387.155	938.6456	-0.223076923076923	0.0902439024390244	-0.223076923076923	938.6456
-5.8	3.8	2752.44	784.9771	-1967.4629	-0.223076923076923	0.0926829268292683	-0.223076923076923	-1967.4629
-5.8	3.9	4293.806	404.3399	-3889.4661	-0.223076923076923	0.0951219512195122	-0.223076923076923	-3889.4661
-5.8	4	4140.856	237.3059	-3903.5501	-0.223076923076923	0.0975609756097561	-0.223076923076923	-3903.5501
-5.8	4.1	3531.256	133.1492	-3398.1068	-0.223076923076923	0.1	-0.223076923076923	-3398.1068
-5.8	4.2	4181.363	99.10156	-4082.26144	-0.223076923076923	0.102439024390244	-0.223076923076923	-4082.26144
-5.8	4.3	11006.8	65.95863	-10940.84137	-0.223076923076923	0.104878048780488	-0.223076923076923	-10940.84137
-5.8	4.4	23784.59	47.46061	-23737.12939	-0.223076923076923	0.107317073170732	-0.223076923076923	-23737.12939
-5.8	4.495	40254.68	47.59284	-40207.08716	-0.223076923076923	0.109634146341463	-0.223076923076923	-40207.08716
-5.8	4.6	40471.97	77.26009	-40394.70991	-0.223076923076923	0.11219512195122	-0.223076923076923	-40394.70991
-5.8	4.7	34364.27	73.03187	-34291.23813	-0.223076923076923	0.114634146341463	-0.223076923076923	-34291.23813
-5.8	4.8	31079.2	38.86467	-31040.33533	-0.223076923076923	0.117073170731707	-0.223076923076923	-31040.33533
-5.8	4.9	29978.32	33.75847	-29944.56153	-0.223076923076923	0.119512195121951	-0.223076923076923	-29944.56153
-5.8	4.995	26594.82	55.528	-26539.292	-0.223076923076923	0.121829268292683	-0.223076923076923	-26539.292
-5.8	5.1	17786.98	147.7665	-17639.2135	-0.223076923076923	0.124390243902439	-0.223076923076923	-17639.2135
-5.8	5.2	10241.35	242.9563	-9998.3937	-0.223076923076923	0.126829268292683	-0.223076923076923	-9998.3937
-5.8	5.3	8034.716	370.3788	-7664.3372	-0.223076923076923	0.129268292682927	-0.223076923076923	-7664.3372
-5.8	5.4	6092.989	505.5626	-5587.4264	-0.223076923076923	0.131707317073171	-0.223076923076923	-5587.4264
-5.8	5.495	4965.506	716.3611	-4249.1449	-0.223076923076923	0.134024390243902	-0.223076923076923	-4249.1449
-5.8	5.6	3643.493	778.0072	-2865.4858	-0.223076923076923	0.136585365853659	-0.223076923076923	-2865.4858
-5.8	5.7	2794.885	803.4474	-1991.4376	-0.223076923076923	0.139024390243902	-0.223076923076923	-1991.4376
-5.8	5.8	1968.888	753.7749	-1215.1131	-0.223076923076923	0.141463414634146	-0.223076923076923	-1215.1131
-5.8	5.9	1701.847	616.976	-1084.871	-0.223076923076923	0.14390243902439	-0.223076923076923	-1084.871
-5.8	5.995	1641.849	399.1246	-1242.7244	-0.223076923076923	0.146219512195122	-0.223076923076923	-1242.7244
-5.6	-6	672.9554	1234.405	561.4496	-0.215384615384615	-0.146341463414634	-0.215384615384615	561.4496
-5.6	-5.905	665.6174	1249.002	583.3846	-0.215384615384615	-0.144024390243902	-0.215384615384615	583.3846
-5.6	-5.8	693.5265	1310.11	616.5835	-0.215384615384615	-0.141463414634146	-0.215384615384615	616.5835
-5.6	-5.705	803.1334	1414.817	611.6836	-0.215384615384615	-0.139146341463415	-0.215384615384615	611.6836
-5.6	-5.6	968.9982	1498.276	529.2778	-0.215384615384615	-0.136585365853659	-0.215384615384615	529.2778
-5.6	-5.505	1235.501	1543.305	307.804	-0.215384615384615	-0.134268292682927	-0.215384615384615	307.804
-5.6	-5.405	1367.042	1515.073	148.031	-0.215384615384615	-0.131829268292683	-0.215384615384615	148.031
-5.6	-5.3	1386.76	1439.453	52.693	-0.215384615384615	-0.129268292682927	-0.215384615384615	52.693
-5.6	-5.205	1355.886	1336.962	-18.924	-0.215384615384615	-0.126951219512195	-0.215384615384615	-18.924
-5.6	-5.1	1295.483	1204.719	-90.7639999999999	-0.215384615384615	-0.124390243902439	-0.215384615384615	-90.7639999999999
-5.6	-5.005	1204.208	1062.968	-141.24	-0.215384615384615	-0.122073170731707	-0.215384615384615	-141.24
-5.6	-4.905	1115.678	890.473	-225.205	-0.215384615384615	-0.119634146341463	-0.215384615384615	-225.205
-5.6	-4.8	1003.378	740.1438	-263.2342	-0.215384615384615	-0.117073170731707	-0.215384615384615	-263.2342
-5.6	-4.705	873.4638	567.5247	-305.9391	-0.215384615384615	-0.114756097560976	-0.215384615384615	-305.9391
-5.6	-4.6	693.9706	448.2232	-245.7474	-0.215384615384615	-0.11219512195122	-0.215384615384615	-245.7474
-5.6	-4.505	439.7439	334.7907	-104.9532	-0.215384615384615	-0.109878048780488	-0.215384615384615	-104.9532
-5.6	-4.405	276.6491	182.9778	-93.6713	-0.215384615384615	-0.107439024390244	-0.215384615384615	-93.6713
-5.6	-4.3	127.7366	127.0186	-0.717999999999989	-0.215384615384615	-0.104878048780488	-0.215384615384615	-0.717999999999989
-5.6	-4.205	158.1666	153.1963	-4.97029999999998	-0.215384615384615	-0.102560975609756	-0.215384615384615	-4.97029999999998
-5.6	-4.1	291.9856	258.361	-33.6246	-0.215384615384615	-0.1	-0.215384615384615	-33.6246
-5.6	-4.005	730.4611	458.4086	-272.0525	-0.215384615384615	-0.0976829268292683	-0.215384615384615	-272.0525
-5.6	-3.905	949.9582	986.4406	36.4824	-0.215384615384615	-0.0952439024390244	-0.215384615384615	36.4824
-5.6	-3.805	1113.06	1480.443	367.383	-0.215384615384615	-0.0928048780487805	-0.215384615384615	367.383
-5.6	-3.7	1168.142	1566.7	398.558	-0.215384615384615	-0.0902439024390244	-0.215384615384615	398.558
-5.6	-3.6	1170.677	1526.996	356.319	-0.215384615384615	-0.0878048780487805	-0.215384615384615	356.319
-5.6	-3.5	1141.065	1407.407	266.342	-0.215384615384615	-0.0853658536585366	-0.215384615384615	266.342
-5.6	-3.4	1081.456	1259.223	177.767	-0.215384615384615	-0.0829268292682927	-0.215384615384615	177.767
-5.6	-3.3	978.4889	1074.812	96.3231	-0.215384615384615	-0.0804878048780488	-0.215384615384615	96.3231
-5.6	-3.2	820.7266	846.9072	26.1806	-0.215384615384615	-0.0780487804878049	-0.215384615384615	26.1806
-5.6	-3.1	721.3897	721.5794	0.189700000000016	-0.215384615384615	-0.075609756097561	-0.215384615384615	0.189700000000016
-5.6	-3	600.9967	538.89	-62.1067000000001	-0.215384615384615	-0.0731707317073171	-0.215384615384615	-62.1067000000001
-5.6	-2.9	551.5716	443.0736	-108.498	-0.215384615384615	-0.0707317073170732	-0.215384615384615	-108.498
-5.6	-2.8	492.5621	357.3951	-135.167	-0.215384615384615	-0.0682926829268293	-0.215384615384615	-135.167
-5.6	-2.7	425.9113	263.0852	-162.8261	-0.215384615384615	-0.0658536585365854	-0.215384615384615	-162.8261
-5.6	-2.6	355.7302	174.0305	-181.6997	-0.215384615384615	-0.0634146341463415	-0.215384615384615	-181.6997
-5.6	-2.5	280.2256	141.186	-139.0396	-0.215384615384615	-0.0609756097560976	-0.215384615384615	-139.0396
-5.6	-2.4	184.3619	84.48614	-99.87576	-0.215384615384615	-0.0585365853658537	-0.215384615384615	-99.87576
-5.6	-2.3	151.2134	61.20754	-90.00586	-0.215384615384615	-0.0560975609756098	-0.215384615384615	-90.00586
-5.6	-2.2	97.91894	101.6768	3.75785999999999	-0.215384615384615	-0.0536585365853659	-0.215384615384615	3.75785999999999
-5.6	-2.1	293.6105	205.8373	-87.7732	-0.215384615384615	-0.051219512195122	-0.215384615384615	-87.7732
-5.6	-2	778.6735	249.9582	-528.7153	-0.215384615384615	-0.0487804878048781	-0.215384615384615	-528.7153
-5.6	-1.9	1361.788	289.2556	-1072.5324	-0.215384615384615	-0.0463414634146341	-0.215384615384615	-1072.5324
-5.6	-1.8	1629.027	324.6487	-1304.3783	-0.215384615384615	-0.0439024390243902	-0.215384615384615	-1304.3783
-5.6	-1.705	1602.607	374.4518	-1228.1552	-0.215384615384615	-0.0415853658536585	-0.215384615384615	-1228.1552
-5.6	-1.6	1518.93	467.9471	-1050.9829	-0.215384615384615	-0.0390243902439024	-0.215384615384615	-1050.9829
-5.6	-1.5	1447.948	628.4769	-819.4711	-0.215384615384615	-0.0365853658536585	-0.215384615384615	-819.4711
-5.6	-1.4	1442.08	771.0375	-671.0425	-0.215384615384615	-0.0341463414634146	-0.215384615384615	-671.0425
-5.6	-1.3	1566.145	899.3302	-666.8148	-0.215384615384615	-0.0317073170731707	-0.215384615384615	-666.8148
-5.6	-1.2	1869.139	1059.916	-809.223	-0.215384615384615	-0.0292682926829268	-0.215384615384615	-809.223
-5.6	-1.1	2260.223	1107.935	-1152.288	-0.215384615384615	-0.0268292682926829	-0.215384615384615	-1152.288
-5.6	-1	2631.125	1076.794	-1554.331	-0.215384615384615	-0.024390243902439	-0.215384615384615	-1554.331
-5.6	-0.9	2745.532	1002.606	-1742.926	-0.215384615384615	-0.0219512195121951	-0.215384615384615	-1742.926
-5.6	-0.8	2794.209	900.5179	-1893.6911	-0.215384615384615	-0.0195121951219512	-0.215384615384615	-1893.6911
-5.6	-0.7	2753.843	743.0618	-2010.7812	-0.215384615384615	-0.0170731707317073	-0.215384615384615	-2010.7812
-5.6	-0.6	2644.254	545.4767	-2098.7773	-0.215384615384615	-0.0146341463414634	-0.215384615384615	-2098.7773
-5.6	-0.505	2429.684	414.2146	-2015.4694	-0.215384615384615	-0.0123170731707317	-0.215384615384615	-2015.4694
-5.6	-0.4	2100.024	254.7833	-1845.2407	-0.215384615384615	-0.00975609756097561	-0.215384615384615	-1845.2407
-5.6	-0.3	1694.603	97.69102	-1596.91198	-0.215384615384615	-0.00731707317073171	-0.215384615384615	-1596.91198
-5.6	-0.2	1257.396	60.61912	-1196.77688	-0.215384615384615	-0.0048780487804878	-0.215384615384615	-1196.77688
-5.6	-0.1	633.6164	102.7204	-530.896	-0.215384615384615	-0.0024390243902439	-0.215384615384615	-530.896
-5.6	0	282.4163	186.872	-95.5443	-0.215384615384615	0	-0.215384615384615	-95.5443
-5.6	0.1	80.34398	261.6304	181.28642	-0.215384615384615	0.0024390243902439	-0.215384615384615	181.28642
-5.6	0.2	21.06628	373.4566	352.39032	-0.215384615384615	0.0048780487804878	-0.215384615384615	352.39032
-5.6	0.3	55.66943	503.0526	447.38317	-0.215384615384615	0.00731707317073171	-0.215384615384615	447.38317
-5.6	0.4	85.44274	785.0882	699.64546	-0.215384615384615	0.00975609756097561	-0.215384615384615	699.64546
-5.6	0.495	102.1366	1115.538	1013.4014	-0.215384615384615	0.0120731707317073	-0.215384615384615	1013.4014
-5.6	0.6	85.00546	1293.928	1208.92254	-0.215384615384615	0.0146341463414634	-0.215384615384615	1208.92254
-5.6	0.7	51.19581	1400.774	1349.57819	-0.215384615384615	0.0170731707317073	-0.215384615384615	1349.57819
-5.6	0.8	47.16344	1434.344	1387.18056	-0.215384615384615	0.0195121951219512	-0.215384615384615	1387.18056
-5.6	0.9	53.27181	1395.727	1342.45519	-0.215384615384615	0.0219512195121951	-0.215384615384615	1342.45519
-5.6	0.995	48.38747	1253.857	1205.46953	-0.215384615384615	0.0242682926829268	-0.215384615384615	1205.46953
-5.6	1.1	48.57851	1133.525	1084.94649	-0.215384615384615	0.0268292682926829	-0.215384615384615	1084.94649
-5.6	1.2	72.21614	1020.598	948.38186	-0.215384615384615	0.0292682926829268	-0.215384615384615	948.38186
-5.6	1.3	100.7784	891.1026	790.3242	-0.215384615384615	0.0317073170731707	-0.215384615384615	790.3242
-5.6	1.4	132.3481	731.6423	599.2942	-0.215384615384615	0.0341463414634146	-0.215384615384615	599.2942
-5.6	1.5	139.0022	404.618	265.6158	-0.215384615384615	0.0365853658536585	-0.215384615384615	265.6158
-5.6	1.6	127.3042	257.2273	129.9231	-0.215384615384615	0.0390243902439024	-0.215384615384615	129.9231
-5.6	1.7	172.3555	109.6507	-62.7048	-0.215384615384615	0.0414634146341463	-0.215384615384615	-62.7048
-5.6	1.8	214.5819	53.58351	-160.99839	-0.215384615384615	0.0439024390243902	-0.215384615384615	-160.99839
-5.6	1.9	226.3945	141.9089	-84.4856	-0.215384615384615	0.0463414634146341	-0.215384615384615	-84.4856
-5.6	2	183.7022	269.0691	85.3669	-0.215384615384615	0.0487804878048781	-0.215384615384615	85.3669
-5.6	2.095	76.39525	363.0766	286.68135	-0.215384615384615	0.0510975609756098	-0.215384615384615	286.68135
-5.6	2.2	42.68909	432.0934	389.40431	-0.215384615384615	0.0536585365853659	-0.215384615384615	389.40431
-5.6	2.3	47.38332	500.4547	453.07138	-0.215384615384615	0.0560975609756098	-0.215384615384615	453.07138
-5.6	2.4	57.14946	643.4052	586.25574	-0.215384615384615	0.0585365853658537	-0.215384615384615	586.25574
-5.6	2.5	55.7751	1042.031	986.2559	-0.215384615384615	0.0609756097560976	-0.215384615384615	986.2559
-5.6	2.595	44.47312	1836.857	1792.38388	-0.215384615384615	0.0632926829268293	-0.215384615384615	1792.38388
-5.6	2.7	36.9548	2490.94	2453.9852	-0.215384615384615	0.0658536585365854	-0.215384615384615	2453.9852
-5.6	2.8	111.5897	2790.519	2678.9293	-0.215384615384615	0.0682926829268293	-0.215384615384615	2678.9293
-5.6	2.9	194.5981	2905.809	2711.2109	-0.215384615384615	0.0707317073170732	-0.215384615384615	2711.2109
-5.6	3	308.8483	3122.607	2813.7587	-0.215384615384615	0.0731707317073171	-0.215384615384615	2813.7587
-5.6	3.095	313.7223	3275.834	2962.1117	-0.215384615384615	0.0754878048780488	-0.215384615384615	2962.1117
-5.6	3.2	241.7196	3205.6	2963.8804	-0.215384615384615	0.0780487804878049	-0.215384615384615	2963.8804
-5.6	3.3	292.3693	2973.884	2681.5147	-0.215384615384615	0.0804878048780488	-0.215384615384615	2681.5147
-5.6	3.4	2085.824	2617.875	532.051	-0.215384615384615	0.0829268292682927	-0.215384615384615	532.051
-5.6	3.5	3700.998	2250.74	-1450.258	-0.215384615384615	0.0853658536585366	-0.215384615384615	-1450.258
-5.6	3.6	4368.57	1814.485	-2554.085	-0.215384615384615	0.0878048780487805	-0.215384615384615	-2554.085
-5.6	3.7	3807.674	1394.368	-2413.306	-0.215384615384615	0.0902439024390244	-0.215384615384615	-2413.306
-5.6	3.8	3495.586	781.7581	-2713.8279	-0.215384615384615	0.0926829268292683	-0.215384615384615	-2713.8279
-5.6	3.9	5705.935	411.9385	-5293.9965	-0.215384615384615	0.0951219512195122	-0.215384615384615	-5293.9965
-5.6	4	21219.71	254.447	-20965.263	-0.215384615384615	0.0975609756097561	-0.215384615384615	-20965.263
-5.6	4.1	31655.08	129.9854	-31525.0946	-0.215384615384615	0.1	-0.215384615384615	-31525.0946
-5.6	4.2	45763.64	76.4654	-45687.1746	-0.215384615384615	0.102439024390244	-0.215384615384615	-45687.1746
-5.6	4.3	41738.69	37.07682	-41701.61318	-0.215384615384615	0.104878048780488	-0.215384615384615	-41701.61318
-5.6	4.4	34774.92	29.12529	-34745.79471	-0.215384615384615	0.107317073170732	-0.215384615384615	-34745.79471
-5.6	4.495	34350.24	49.31885	-34300.92115	-0.215384615384615	0.109634146341463	-0.215384615384615	-34300.92115
-5.6	4.6	28024.06	80.77872	-27943.28128	-0.215384615384615	0.11219512195122	-0.215384615384615	-27943.28128
-5.6	4.7	18933.83	74.38537	-18859.44463	-0.215384615384615	0.114634146341463	-0.215384615384615	-18859.44463
-5.6	4.8	9567.413	40.01337	-9527.39963	-0.215384615384615	0.117073170731707	-0.215384615384615	-9527.39963
-5.6	4.9	7618.959	31.47559	-7587.48341	-0.215384615384615	0.119512195121951	-0.215384615384615	-7587.48341
-5.6	4.995	6033.395	63.61062	-5969.78438	-0.215384615384615	0.121829268292683	-0.215384615384615	-5969.78438
-5.6	5.1	5026.078	174.3379	-4851.7401	-0.215384615384615	0.124390243902439	-0.215384615384615	-4851.7401
-5.6	5.2	4134.656	276.8331	-3857.8229	-0.215384615384615	0.126829268292683	-0.215384615384615	-3857.8229
-5.6	5.3	3284.371	411.756	-2872.615	-0.215384615384615	0.129268292682927	-0.215384615384615	-2872.615
-5.6	5.4	2236.329	635.4934	-1600.8356	-0.215384615384615	0.131707317073171	-0.215384615384615	-1600.8356
-5.6	5.495	1895.567	785.8579	-1109.7091	-0.215384615384615	0.134024390243902	-0.215384615384615	-1109.7091
-5.6	5.6	1657.388	857.1989	-800.1891	-0.215384615384615	0.136585365853659	-0.215384615384615	-800.1891
-5.6	5.7	1521.12	865.2075	-655.9125	-0.215384615384615	0.139024390243902	-0.215384615384615	-655.9125
-5.6	5.8	1299.434	789.779	-509.655	-0.215384615384615	0.141463414634146	-0.215384615384615	-509.655
-5.6	5.9	1108.185	635.3501	-472.8349	-0.215384615384615	0.14390243902439	-0.215384615384615	-472.8349
-5.6	5.995	947.0452	420.0573	-526.9879	-0.215384615384615	0.146219512195122	-0.215384615384615	-526.9879
-5.405	-6	1392.165	1263.703	-128.462	-0.207884615384615	-0.146341463414634	-0.207884615384615	-128.462
-5.405	-5.905	1403.659	1276.04	-127.619	-0.207884615384615	-0.144024390243902	-0.207884615384615	-127.619
-5.405	-5.8	1457.355	1335.396	-121.959	-0.207884615384615	-0.141463414634146	-0.207884615384615	-121.959
-5.405	-5.705	1493.364	1436.089	-57.2750000000001	-0.207884615384615	-0.139146341463415	-0.207884615384615	-57.2750000000001
-5.405	-5.6	1496.412	1511.513	15.1009999999999	-0.207884615384615	-0.136585365853659	-0.207884615384615	15.1009999999999
-5.405	-5.505	1453.592	1546.279	92.6869999999999	-0.207884615384615	-0.134268292682927	-0.207884615384615	92.6869999999999
-5.405	-5.405	1373.654	1501.489	127.835	-0.207884615384615	-0.131829268292683	-0.207884615384615	127.835
-5.405	-5.3	1294.95	1421.111	126.161	-0.207884615384615	-0.129268292682927	-0.207884615384615	126.161
-5.405	-5.205	1206.767	1316.034	109.267	-0.207884615384615	-0.126951219512195	-0.207884615384615	109.267
-5.405	-5.1	1113.506	1184.588	71.0819999999999	-0.207884615384615	-0.124390243902439	-0.207884615384615	71.0819999999999
-5.405	-5.005	991.9428	1044.922	52.9792	-0.207884615384615	-0.122073170731707	-0.207884615384615	52.9792
-5.405	-4.905	852.7402	881.4552	28.715	-0.207884615384615	-0.119634146341463	-0.207884615384615	28.715
-5.405	-4.8	684.8075	730.7062	45.8987	-0.207884615384615	-0.117073170731707	-0.207884615384615	45.8987
-5.405	-4.705	385.478	551.8595	166.3815	-0.207884615384615	-0.114756097560976	-0.207884615384615	166.3815
-5.405	-4.6	142.6677	429.2524	286.5847	-0.207884615384615	-0.11219512195122	-0.207884615384615	286.5847
-5.405	-4.505	77.19632	316.9432	239.74688	-0.207884615384615	-0.109878048780488	-0.207884615384615	239.74688
-5.405	-4.405	192.6641	176.889	-15.7751	-0.207884615384615	-0.107439024390244	-0.207884615384615	-15.7751
-5.405	-4.3	429.46	132.9748	-296.4852	-0.207884615384615	-0.104878048780488	-0.207884615384615	-296.4852
-5.405	-4.205	809.3072	161.8266	-647.4806	-0.207884615384615	-0.102560975609756	-0.207884615384615	-647.4806
-5.405	-4.1	1055.482	273.5185	-781.9635	-0.207884615384615	-0.1	-0.207884615384615	-781.9635
-5.405	-4.005	1134.097	486.0519	-648.0451	-0.207884615384615	-0.0976829268292683	-0.207884615384615	-648.0451
-5.405	-3.905	1159.649	1158.957	-0.69199999999978	-0.207884615384615	-0.0952439024390244	-0.207884615384615	-0.69199999999978
-5.405	-3.805	1150.124	1446.667	296.543	-0.207884615384615	-0.0928048780487805	-0.207884615384615	296.543
-5.405	-3.7	1104.079	1518.536	414.457	-0.207884615384615	-0.0902439024390244	-0.207884615384615	414.457
-5.405	-3.6	1024.247	1478.283	454.036	-0.207884615384615	-0.0878048780487805	-0.207884615384615	454.036
-5.405	-3.5	924.6769	1369.48	444.8031	-0.207884615384615	-0.0853658536585366	-0.207884615384615	444.8031
-5.405	-3.4	753.4865	1220.334	466.8475	-0.207884615384615	-0.0829268292682927	-0.207884615384615	466.8475
-5.405	-3.3	570.3965	1040.806	470.4095	-0.207884615384615	-0.0804878048780488	-0.207884615384615	470.4095
-5.405	-3.2	491.8759	813.7498	321.8739	-0.207884615384615	-0.0780487804878049	-0.207884615384615	321.8739
-5.405	-3.1	443.9239	692.1931	248.2692	-0.207884615384615	-0.075609756097561	-0.207884615384615	248.2692
-5.405	-3	391.8398	546.1306	154.2908	-0.207884615384615	-0.0731707317073171	-0.207884615384615	154.2908
-5.405	-2.9	342.5692	473.3055	130.7363	-0.207884615384615	-0.0707317073170732	-0.207884615384615	130.7363
-5.405	-2.8	287.9653	383.2877	95.3224	-0.207884615384615	-0.0682926829268293	-0.207884615384615	95.3224
-5.405	-2.7	186.2463	267.628	81.3817	-0.207884615384615	-0.0658536585365854	-0.207884615384615	81.3817
-5.405	-2.6	143.9292	162.1575	18.2283	-0.207884615384615	-0.0634146341463415	-0.207884615384615	18.2283
-5.405	-2.5	92.82165	127.6441	34.82245	-0.207884615384615	-0.0609756097560976	-0.207884615384615	34.82245
-5.405	-2.4	192.9545	72.19899	-120.75551	-0.207884615384615	-0.0585365853658537	-0.207884615384615	-120.75551
-5.405	-2.3	454.2966	55.76509	-398.53151	-0.207884615384615	-0.0560975609756098	-0.207884615384615	-398.53151
-5.405	-2.2	1316.93	106.2104	-1210.7196	-0.207884615384615	-0.0536585365853659	-0.207884615384615	-1210.7196
-5.405	-2.1	1644.486	210.7528	-1433.7332	-0.207884615384615	-0.051219512195122	-0.207884615384615	-1433.7332
-5.405	-2	1612.974	252.7902	-1360.1838	-0.207884615384615	-0.0487804878048781	-0.207884615384615	-1360.1838
-5.405	-1.9	1505.317	294.6799	-1210.6371	-0.207884615384615	-0.0463414634146341	-0.207884615384615	-1210.6371
-5.405	-1.8	1406.651	333.0249	-1073.6261	-0.207884615384615	-0.0439024390243902	-0.207884615384615	-1073.6261
-5.405	-1.705	1386.741	383.0094	-1003.7316	-0.207884615384615	-0.0415853658536585	-0.207884615384615	-1003.7316
-5.405	-1.6	1534.926	474.3144	-1060.6116	-0.207884615384615	-0.0390243902439024	-0.207884615384615	-1060.6116
-5.405	-1.5	1879.474	712.0823	-1167.3917	-0.207884615384615	-0.0365853658536585	-0.207884615384615	-1167.3917
-5.405	-1.4	2263.433	884.4377	-1378.9953	-0.207884615384615	-0.0341463414634146	-0.207884615384615	-1378.9953
-5.405	-1.3	2646.434	1065.635	-1580.799	-0.207884615384615	-0.0317073170731707	-0.207884615384615	-1580.799
-5.405	-1.2	2774.162	1131.477	-1642.685	-0.207884615384615	-0.0292682926829268	-0.207884615384615	-1642.685
-5.405	-1.1	2805.877	1128.59	-1677.287	-0.207884615384615	-0.0268292682926829	-0.207884615384615	-1677.287
-5.405	-1	2759.77	1080.334	-1679.436	-0.207884615384615	-0.024390243902439	-0.207884615384615	-1679.436
-5.405	-0.9	2611.728	1001.255	-1610.473	-0.207884615384615	-0.0219512195121951	-0.207884615384615	-1610.473
-5.405	-0.8	2304.19	890.6244	-1413.5656	-0.207884615384615	-0.0195121951219512	-0.207884615384615	-1413.5656
-5.405	-0.7	1934.003	732.6378	-1201.3652	-0.207884615384615	-0.0170731707317073	-0.207884615384615	-1201.3652
-5.405	-0.6	1516.631	537.2287	-979.4023	-0.207884615384615	-0.0146341463414634	-0.207884615384615	-979.4023
-5.405	-0.505	862.9821	407.3763	-455.6058	-0.207884615384615	-0.0123170731707317	-0.207884615384615	-455.6058
-5.405	-0.4	322.7387	244.9603	-77.7784	-0.207884615384615	-0.00975609756097561	-0.207884615384615	-77.7784
-5.405	-0.3	58.7307	128.5191	69.7884	-0.207884615384615	-0.00731707317073171	-0.207884615384615	69.7884
-5.405	-0.2	33.47764	98.42251	64.94487	-0.207884615384615	-0.0048780487804878	-0.207884615384615	64.94487
-5.405	-0.1	69.83047	127.9809	58.15043	-0.207884615384615	-0.0024390243902439	-0.207884615384615	58.15043
-5.405	0	94.02024	174.9878	80.96756	-0.207884615384615	0	-0.207884615384615	80.96756
-5.405	0.1	109.054	247.8922	138.8382	-0.207884615384615	0.0024390243902439	-0.207884615384615	138.8382
-5.405	0.2	92.86439	374.7555	281.89111	-0.207884615384615	0.0048780487804878	-0.207884615384615	281.89111
-5.405	0.3	49.84272	604.8544	555.01168	-0.207884615384615	0.00731707317073171	-0.207884615384615	555.01168
-5.405	0.4	87.68379	766.6547	678.97091	-0.207884615384615	0.00975609756097561	-0.207884615384615	678.97091
-5.405	0.495	145.723	963.5832	817.8602	-0.207884615384615	0.0120731707317073	-0.207884615384615	817.8602
-5.405	0.6	161.1386	1210.068	1048.9294	-0.207884615384615	0.0146341463414634	-0.207884615384615	1048.9294
-5.405	0.7	137.4672	1325.003	1187.5358	-0.207884615384615	0.0170731707317073	-0.207884615384615	1187.5358
-5.405	0.8	138.1037	1371.801	1233.6973	-0.207884615384615	0.0195121951219512	-0.207884615384615	1233.6973
-5.405	0.9	141.9269	1337.726	1195.7991	-0.207884615384615	0.0219512195121951	-0.207884615384615	1195.7991
-5.405	0.995	138.2849	1214.439	1076.1541	-0.207884615384615	0.0242682926829268	-0.207884615384615	1076.1541
-5.405	1.1	103.1179	1095.205	992.0871	-0.207884615384615	0.0268292682926829	-0.207884615384615	992.0871
-5.405	1.2	74.41979	989.1123	914.69251	-0.207884615384615	0.0292682926829268	-0.207884615384615	914.69251
-5.405	1.3	133.9121	853.09	719.1779	-0.207884615384615	0.0317073170731707	-0.207884615384615	719.1779
-5.405	1.4	183.0444	698.6714	515.627	-0.207884615384615	0.0341463414634146	-0.207884615384615	515.627
-5.405	1.5	198.9971	471.6097	272.6126	-0.207884615384615	0.0365853658536585	-0.207884615384615	272.6126
-5.405	1.6	158.8993	365.6836	206.7843	-0.207884615384615	0.0390243902439024	-0.207884615384615	206.7843
-5.405	1.7	63.40697	267.2529	203.84593	-0.207884615384615	0.0414634146341463	-0.207884615384615	203.84593
-5.405	1.8	34.46547	134.8742	100.40873	-0.207884615384615	0.0439024390243902	-0.207884615384615	100.40873
-5.405	1.9	37.68966	233.1088	195.41914	-0.207884615384615	0.0463414634146341	-0.207884615384615	195.41914
-5.405	2	43.63387	339.4745	295.84063	-0.207884615384615	0.0487804878048781	-0.207884615384615	295.84063
-5.405	2.095	43.22364	412.4051	369.18146	-0.207884615384615	0.0510975609756098	-0.207884615384615	369.18146
-5.405	2.2	31.5284	463.6707	432.1423	-0.207884615384615	0.0536585365853659	-0.207884615384615	432.1423
-5.405	2.3	28.94895	535.6237	506.67475	-0.207884615384615	0.0560975609756098	-0.207884615384615	506.67475
-5.405	2.4	105.8685	704.9872	599.1187	-0.207884615384615	0.0585365853658537	-0.207884615384615	599.1187
-5.405	2.5	177.6271	1411.436	1233.8089	-0.207884615384615	0.0609756097560976	-0.207884615384615	1233.8089
-5.405	2.595	223.3015	1939.41	1716.1085	-0.207884615384615	0.0632926829268293	-0.207884615384615	1716.1085
-5.405	2.7	212.4948	2559.625	2347.1302	-0.207884615384615	0.0658536585365854	-0.207884615384615	2347.1302
-5.405	2.8	158.5791	2747.5	2588.9209	-0.207884615384615	0.0682926829268293	-0.207884615384615	2588.9209
-5.405	2.9	305.0906	2823.396	2518.3054	-0.207884615384615	0.0707317073170732	-0.207884615384615	2518.3054
-5.405	3	1866.048	3026.18	1160.132	-0.207884615384615	0.0731707317073171	-0.207884615384615	1160.132
-5.405	3.095	3131.3	3154.395	23.0949999999998	-0.207884615384615	0.0754878048780488	-0.207884615384615	23.0949999999998
-5.405	3.2	3532.389	3068.389	-464	-0.207884615384615	0.0780487804878049	-0.207884615384615	-464
-5.405	3.3	3156.368	2837.469	-318.899	-0.207884615384615	0.0804878048780488	-0.207884615384615	-318.899
-5.405	3.4	3113.411	2494.824	-618.587	-0.207884615384615	0.0829268292682927	-0.207884615384615	-618.587
-5.405	3.5	5756.258	2135.261	-3620.997	-0.207884615384615	0.0853658536585366	-0.207884615384615	-3620.997
-5.405	3.6	23193.88	1723.249	-21470.631	-0.207884615384615	0.0878048780487805	-0.207884615384615	-21470.631
-5.405	3.7	40795.52	1305.159	-39490.361	-0.207884615384615	0.0902439024390244	-0.207884615384615	-39490.361
-5.405	3.8	51424.97	733.6867	-50691.2833	-0.207884615384615	0.0926829268292683	-0.207884615384615	-50691.2833
-5.405	3.9	49646.06	389.6735	-49256.3865	-0.207884615384615	0.0951219512195122	-0.207884615384615	-49256.3865
-5.405	4	44736.16	252.0071	-44484.1529	-0.207884615384615	0.0975609756097561	-0.207884615384615	-44484.1529
-5.405	4.1	42607.78	62.32468	-42545.45532	-0.207884615384615	0.1	-0.207884615384615	-42545.45532
-5.405	4.2	36258.45	31.68738	-36226.76262	-0.207884615384615	0.102439024390244	-0.207884615384615	-36226.76262
-5.405	4.3	27663.42	32.6116	-27630.8084	-0.207884615384615	0.104878048780488	-0.207884615384615	-27630.8084
-5.405	4.4	14923.72	31.96113	-14891.75887	-0.207884615384615	0.107317073170732	-0.207884615384615	-14891.75887
-5.405	4.495	9364.991	48.19391	-9316.79709	-0.207884615384615	0.109634146341463	-0.207884615384615	-9316.79709
-5.405	4.6	7392.359	87.53559	-7304.82341	-0.207884615384615	0.11219512195122	-0.207884615384615	-7304.82341
-5.405	4.7	5254.001	70.94714	-5183.05386	-0.207884615384615	0.114634146341463	-0.207884615384615	-5183.05386
-5.405	4.8	4136.552	39.10751	-4097.44449	-0.207884615384615	0.117073170731707	-0.207884615384615	-4097.44449
-5.405	4.9	3200.027	36.23634	-3163.79066	-0.207884615384615	0.119512195121951	-0.207884615384615	-3163.79066
-5.405	4.995	2260.675	60.74286	-2199.93214	-0.207884615384615	0.121829268292683	-0.207884615384615	-2199.93214
-5.405	5.1	1842.497	175.8516	-1666.6454	-0.207884615384615	0.124390243902439	-0.207884615384615	-1666.6454
-5.405	5.2	1560.15	298.5035	-1261.6465	-0.207884615384615	0.126829268292683	-0.207884615384615	-1261.6465
-5.405	5.3	1393.315	413.1836	-980.1314	-0.207884615384615	0.129268292682927	-0.207884615384615	-980.1314
-5.405	5.4	1067.318	621.0951	-446.2229	-0.207884615384615	0.131707317073171	-0.207884615384615	-446.2229
-5.405	5.495	875.0665	773.9244	-101.1421	-0.207884615384615	0.134024390243902	-0.207884615384615	-101.1421
-5.405	5.6	745.9703	843.3513	97.3810000000001	-0.207884615384615	0.136585365853659	-0.207884615384615	97.3810000000001
-5.405	5.7	485.7387	854.2544	368.5157	-0.207884615384615	0.139024390243902	-0.207884615384615	368.5157
-5.405	5.8	361.8759	763.4427	401.5668	-0.207884615384615	0.141463414634146	-0.207884615384615	401.5668
-5.405	5.9	122.1748	562.5639	440.3891	-0.207884615384615	0.14390243902439	-0.207884615384615	440.3891
-5.405	5.995	37.65053	387.4068	349.75627	-0.207884615384615	0.146219512195122	-0.207884615384615	349.75627
-5.2	-6	1286.397	1294.076	7.67900000000009	-0.2	-0.146341463414634	-0.2	7.67900000000009
-5.2	-5.905	1287.308	1309.183	21.875	-0.2	-0.144024390243902	-0.2	21.875
-5.2	-5.8	1283.877	1362.511	78.634	-0.2	-0.141463414634146	-0.2	78.634
-5.2	-5.705	1266.036	1451.832	185.796	-0.2	-0.139146341463415	-0.2	185.796
-5.2	-5.6	1226.54	1521.371	294.831	-0.2	-0.136585365853659	-0.2	294.831
-5.2	-5.505	1167.572	1547.722	380.15	-0.2	-0.134268292682927	-0.2	380.15
-5.2	-5.405	1076.963	1494.009	417.046	-0.2	-0.131829268292683	-0.2	417.046
-5.2	-5.3	949.6244	1408.816	459.1916	-0.2	-0.129268292682927	-0.2	459.1916
-5.2	-5.205	789.393	1300.918	511.525	-0.2	-0.126951219512195	-0.2	511.525
-5.2	-5.1	489.1627	1170.009	680.8463	-0.2	-0.124390243902439	-0.2	680.8463
-5.2	-5.005	287.9086	1021.204	733.2954	-0.2	-0.122073170731707	-0.2	733.2954
-5.2	-4.905	170.629	853.3379	682.7089	-0.2	-0.119634146341463	-0.2	682.7089
-5.2	-4.8	196.8374	709.0989	512.2615	-0.2	-0.117073170731707	-0.2	512.2615
-5.2	-4.705	394.0755	470.8296	76.7541000000001	-0.2	-0.114756097560976	-0.2	76.7541000000001
-5.2	-4.6	777.5549	329.8694	-447.6855	-0.2	-0.11219512195122	-0.2	-447.6855
-5.2	-4.505	953.3577	204.5663	-748.7914	-0.2	-0.109878048780488	-0.2	-748.7914
-5.2	-4.405	1112.856	138.2068	-974.6492	-0.2	-0.107439024390244	-0.2	-974.6492
-5.2	-4.3	1142.47	117.4354	-1025.0346	-0.2	-0.104878048780488	-0.2	-1025.0346
-5.2	-4.205	1114.003	179.1108	-934.8922	-0.2	-0.102560975609756	-0.2	-934.8922
-5.2	-4.1	1034.097	302.1166	-731.9804	-0.2	-0.1	-0.2	-731.9804
-5.2	-4.005	943.5424	721.1744	-222.368	-0.2	-0.0976829268292683	-0.2	-222.368
-5.2	-3.905	785.7461	1186.182	400.4359	-0.2	-0.0952439024390244	-0.2	400.4359
-5.2	-3.805	677.1036	1477.795	800.6914	-0.2	-0.0928048780487805	-0.2	800.6914
-5.2	-3.7	548.3004	1532.295	983.9946	-0.2	-0.0902439024390244	-0.2	983.9946
-5.2	-3.6	478.2006	1473.851	995.6504	-0.2	-0.0878048780487805	-0.2	995.6504
-5.2	-3.5	425.7523	1355.999	930.2467	-0.2	-0.0853658536585366	-0.2	930.2467
-5.2	-3.4	388.2426	1207.335	819.0924	-0.2	-0.0829268292682927	-0.2	819.0924
-5.2	-3.3	340.7577	1021.849	681.0913	-0.2	-0.0804878048780488	-0.2	681.0913
-5.2	-3.2	285.909	799.4341	513.5251	-0.2	-0.0780487804878049	-0.2	513.5251
-5.2	-3.1	210.2588	683.1882	472.9294	-0.2	-0.075609756097561	-0.2	472.9294
-5.2	-3	172.7303	536.6127	363.8824	-0.2	-0.0731707317073171	-0.2	363.8824
-5.2	-2.9	138.42	449.9007	311.4807	-0.2	-0.0707317073170732	-0.2	311.4807
-5.2	-2.8	87.2207	363.7527	276.532	-0.2	-0.0682926829268293	-0.2	276.532
-5.2	-2.7	379.8714	264.042	-115.8294	-0.2	-0.0658536585365854	-0.2	-115.8294
-5.2	-2.6	1023.495	118.6352	-904.8598	-0.2	-0.0634146341463415	-0.2	-904.8598
-5.2	-2.5	1644.677	32.99237	-1611.68463	-0.2	-0.0609756097560976	-0.2	-1611.68463
-5.2	-2.4	1713.208	31.90116	-1681.30684	-0.2	-0.0585365853658537	-0.2	-1681.30684
-5.2	-2.3	1579.26	27.26343	-1551.99657	-0.2	-0.0560975609756098	-0.2	-1551.99657
-5.2	-2.2	1459.523	98.0783	-1361.4447	-0.2	-0.0536585365853659	-0.2	-1361.4447
-5.2	-2.1	1374.298	198.4247	-1175.8733	-0.2	-0.051219512195122	-0.2	-1175.8733
-5.2	-2	1368.637	235.8394	-1132.7976	-0.2	-0.0487804878048781	-0.2	-1132.7976
-5.2	-1.9	1542.448	286.32	-1256.128	-0.2	-0.0463414634146341	-0.2	-1256.128
-5.2	-1.8	1881.37	341.4791	-1539.8909	-0.2	-0.0439024390243902	-0.2	-1539.8909
-5.2	-1.705	2275.323	399.1598	-1876.1632	-0.2	-0.0415853658536585	-0.2	-1876.1632
-5.2	-1.6	2664.169	495.5213	-2168.6477	-0.2	-0.0390243902439024	-0.2	-2168.6477
-5.2	-1.5	2807.76	701.0423	-2106.7177	-0.2	-0.0365853658536585	-0.2	-2106.7177
-5.2	-1.4	2837.957	865.5657	-1972.3913	-0.2	-0.0341463414634146	-0.2	-1972.3913
-5.2	-1.3	2782.222	1020.624	-1761.598	-0.2	-0.0317073170731707	-0.2	-1761.598
-5.2	-1.2	2618.953	1074.138	-1544.815	-0.2	-0.0292682926829268	-0.2	-1544.815
-5.2	-1.1	2308.795	1084.435	-1224.36	-0.2	-0.0268292682926829	-0.2	-1224.36
-5.2	-1	1918.149	1040.407	-877.742	-0.2	-0.024390243902439	-0.2	-877.742
-5.2	-0.9	1490.827	971.0395	-519.7875	-0.2	-0.0219512195121951	-0.2	-519.7875
-5.2	-0.8	901.239	859.5693	-41.6697	-0.2	-0.0195121951219512	-0.2	-41.6697
-5.2	-0.7	382.4491	705.8657	323.4166	-0.2	-0.0170731707317073	-0.2	323.4166
-5.2	-0.6	148.888	465.8943	317.0063	-0.2	-0.0146341463414634	-0.2	317.0063
-5.2	-0.505	122.1913	323.5002	201.3089	-0.2	-0.0123170731707317	-0.2	201.3089
-5.2	-0.4	131.9419	29.41704	-102.52486	-0.2	-0.00975609756097561	-0.2	-102.52486
-5.2	-0.3	138.3805	64.10892	-74.27158	-0.2	-0.00731707317073171	-0.2	-74.27158
-5.2	-0.2	137.0047	40.91914	-96.08556	-0.2	-0.0048780487804878	-0.2	-96.08556
-5.2	-0.1	111.8926	76.59969	-35.29291	-0.2	-0.0024390243902439	-0.2	-35.29291
-5.2	0	61.40362	183.693	122.28938	-0.2	0	-0.2	122.28938
-5.2	0.1	54.12337	283.8845	229.76113	-0.2	0.0024390243902439	-0.2	229.76113
-5.2	0.2	122.2615	391.9647	269.7032	-0.2	0.0048780487804878	-0.2	269.7032
-5.2	0.3	160.5087	636.8523	476.3436	-0.2	0.00731707317073171	-0.2	476.3436
-5.2	0.4	173.6281	824.6325	651.0044	-0.2	0.00975609756097561	-0.2	651.0044
-5.2	0.495	197.3166	1065.09	867.7734	-0.2	0.0120731707317073	-0.2	867.7734
-5.2	0.6	203.7327	1222.324	1018.5913	-0.2	0.0146341463414634	-0.2	1018.5913
-5.2	0.7	196.664	1349.177	1152.513	-0.2	0.0170731707317073	-0.2	1152.513
-5.2	0.8	162.6237	1381.028	1218.4043	-0.2	0.0195121951219512	-0.2	1218.4043
-5.2	0.9	106.1017	1339.578	1233.4763	-0.2	0.0219512195121951	-0.2	1233.4763
-5.2	0.995	142.7227	1208.693	1065.9703	-0.2	0.0242682926829268	-0.2	1065.9703
-5.2	1.1	181.8329	1088.967	907.1341	-0.2	0.0268292682926829	-0.2	907.1341
-5.2	1.2	205.7721	981.1877	775.4156	-0.2	0.0292682926829268	-0.2	775.4156
-5.2	1.3	167.9891	846.3188	678.3297	-0.2	0.0317073170731707	-0.2	678.3297
-5.2	1.4	71.8449	686.5973	614.7524	-0.2	0.0341463414634146	-0.2	614.7524
-5.2	1.5	34.13428	473.7876	439.65332	-0.2	0.0365853658536585	-0.2	439.65332
-5.2	1.6	32.77814	378.1496	345.37146	-0.2	0.0390243902439024	-0.2	345.37146
-5.2	1.7	31.25006	276.1911	244.94104	-0.2	0.0414634146341463	-0.2	244.94104
-5.2	1.8	38.79868	175.2766	136.47792	-0.2	0.0439024390243902	-0.2	136.47792
-5.2	1.9	40.01637	248.9862	208.96983	-0.2	0.0463414634146341	-0.2	208.96983
-5.2	2	33.9714	333.6179	299.6465	-0.2	0.0487804878048781	-0.2	299.6465
-5.2	2.095	79.5477	420.7636	341.2159	-0.2	0.0510975609756098	-0.2	341.2159
-5.2	2.2	203.3922	472.4206	269.0284	-0.2	0.0536585365853659	-0.2	269.0284
-5.2	2.3	240.338	544.1396	303.8016	-0.2	0.0560975609756098	-0.2	303.8016
-5.2	2.4	246.409	718.1995	471.7905	-0.2	0.0585365853658537	-0.2	471.7905
-5.2	2.5	204.9551	1446.819	1241.8639	-0.2	0.0609756097560976	-0.2	1241.8639
-5.2	2.595	281.0108	1989.317	1708.3062	-0.2	0.0632926829268293	-0.2	1708.3062
-5.2	2.7	891.127	2625.101	1733.974	-0.2	0.0658536585365854	-0.2	1733.974
-5.2	2.8	1666.492	2749.549	1083.057	-0.2	0.0682926829268293	-0.2	1083.057
-5.2	2.9	2191.011	2854.788	663.777	-0.2	0.0707317073170732	-0.2	663.777
-5.2	3	2231.541	3032.563	801.022	-0.2	0.0731707317073171	-0.2	801.022
-5.2	3.095	2635.692	3139.143	503.451	-0.2	0.0754878048780488	-0.2	503.451
-5.2	3.2	11170.94	3047.488	-8123.452	-0.2	0.0780487804878049	-0.2	-8123.452
-5.2	3.3	22076.51	2818.723	-19257.787	-0.2	0.0804878048780488	-0.2	-19257.787
-5.2	3.4	31548.12	2489.775	-29058.345	-0.2	0.0829268292682927	-0.2	-29058.345
-5.2	3.5	45765.75	2123.394	-43642.356	-0.2	0.0853658536585366	-0.2	-43642.356
-5.2	3.6	43743.49	1709.028	-42034.462	-0.2	0.0878048780487805	-0.2	-42034.462
-5.2	3.7	43014.09	1296.186	-41717.904	-0.2	0.0902439024390244	-0.2	-41717.904
-5.2	3.8	42951.06	697.0927	-42253.9673	-0.2	0.0926829268292683	-0.2	-42253.9673
-5.2	3.9	36049.32	354.4898	-35694.8302	-0.2	0.0951219512195122	-0.2	-35694.8302
-5.2	4	27422	198.3689	-27223.6311	-0.2	0.0975609756097561	-0.2	-27223.6311
-5.2	4.1	19268.61	131.6393	-19136.9707	-0.2	0.1	-0.2	-19136.9707
-5.2	4.2	11517.21	74.37942	-11442.83058	-0.2	0.102439024390244	-0.2	-11442.83058
-5.2	4.3	8410.765	42.34905	-8368.41595	-0.2	0.104878048780488	-0.2	-8368.41595
-5.2	4.4	5776.007	34.0078	-5741.9992	-0.2	0.107317073170732	-0.2	-5741.9992
-5.2	4.495	4406.49	55.81133	-4350.67867	-0.2	0.109634146341463	-0.2	-4350.67867
-5.2	4.6	3301.467	82.79702	-3218.66998	-0.2	0.11219512195122	-0.2	-3218.66998
-5.2	4.7	2486.548	66.60943	-2419.93857	-0.2	0.114634146341463	-0.2	-2419.93857
-5.2	4.8	2122.922	33.4359	-2089.4861	-0.2	0.117073170731707	-0.2	-2089.4861
-5.2	4.9	1851.965	20.06386	-1831.90114	-0.2	0.119512195121951	-0.2	-1831.90114
-5.2	4.995	1594.489	71.47594	-1523.01306	-0.2	0.121829268292683	-0.2	-1523.01306
-5.2	5.1	1124.024	191.3684	-932.6556	-0.2	0.124390243902439	-0.2	-932.6556
-5.2	5.2	872.4082	294.6032	-577.805	-0.2	0.126829268292683	-0.2	-577.805
-5.2	5.3	771.9615	420.9154	-351.0461	-0.2	0.129268292682927	-0.2	-351.0461
-5.2	5.4	685.1696	589.6124	-95.5572	-0.2	0.131707317073171	-0.2	-95.5572
-5.2	5.495	419.3415	696.2806	276.9391	-0.2	0.134024390243902	-0.2	276.9391
-5.2	5.6	246.599	782.5657	535.9667	-0.2	0.136585365853659	-0.2	535.9667
-5.2	5.7	100.9597	811.0361	710.0764	-0.2	0.139024390243902	-0.2	710.0764
-5.2	5.8	56.31527	750.2718	693.95653	-0.2	0.141463414634146	-0.2	693.95653
-5.2	5.9	77.17706	598.3687	521.19164	-0.2	0.14390243902439	-0.2	521.19164
-5.2	5.995	180.1572	385.473	205.3158	-0.2	0.146219512195122	-0.2	205.3158
-5	-6	1141.4	1309.456	168.056	-0.192307692307692	-0.146341463414634	-0.192307692307692	168.056
-5	-5.905	1155.948	1318.762	162.814	-0.192307692307692	-0.144024390243902	-0.192307692307692	162.814
-5	-5.8	1139.569	1370.45	230.881	-0.192307692307692	-0.141463414634146	-0.192307692307692	230.881
-5	-5.705	1047.873	1461.963	414.09	-0.192307692307692	-0.139146341463415	-0.192307692307692	414.09
-5	-5.6	882.5618	1524.235	641.6732	-0.192307692307692	-0.136585365853659	-0.192307692307692	641.6732
-5	-5.505	667.4577	1545.308	877.8503	-0.192307692307692	-0.134268292682927	-0.192307692307692	877.8503
-5	-5.405	301.5243	1480.142	1178.6177	-0.192307692307692	-0.131829268292683	-0.192307692307692	1178.6177
-5	-5.3	165.9517	1388.257	1222.3053	-0.192307692307692	-0.129268292682927	-0.192307692307692	1222.3053
-5	-5.205	215.1094	1281.214	1066.1046	-0.192307692307692	-0.126951219512195	-0.192307692307692	1066.1046
-5	-5.1	455.4163	1146.715	691.2987	-0.192307692307692	-0.124390243902439	-0.192307692307692	691.2987
-5	-5.005	790.5739	927.4541	136.8802	-0.192307692307692	-0.122073170731707	-0.192307692307692	136.8802
-5	-4.905	934.8872	780.1497	-154.7375	-0.192307692307692	-0.119634146341463	-0.192307692307692	-154.7375
-5	-4.8	1015.385	648.7714	-366.6136	-0.192307692307692	-0.117073170731707	-0.192307692307692	-366.6136
-5	-4.705	987.5134	425.703	-561.8104	-0.192307692307692	-0.114756097560976	-0.192307692307692	-561.8104
-5	-4.6	933.4212	246.5654	-686.8558	-0.192307692307692	-0.11219512195122	-0.192307692307692	-686.8558
-5	-4.505	854.7834	132.1542	-722.6292	-0.192307692307692	-0.109878048780488	-0.192307692307692	-722.6292
-5	-4.405	771.7576	63.29343	-708.46417	-0.192307692307692	-0.107439024390244	-0.192307692307692	-708.46417
-5	-4.3	636.239	90.77595	-545.46305	-0.192307692307692	-0.104878048780488	-0.192307692307692	-545.46305
-5	-4.205	507.061	174.7842	-332.2768	-0.192307692307692	-0.102560975609756	-0.192307692307692	-332.2768
-5	-4.1	449.5256	317.7002	-131.8254	-0.192307692307692	-0.1	-0.192307692307692	-131.8254
-5	-4.005	411.9502	754.657	342.7068	-0.192307692307692	-0.0976829268292683	-0.192307692307692	342.7068
-5	-3.905	374.1838	1345.959	971.7752	-0.192307692307692	-0.0952439024390244	-0.192307692307692	971.7752
-5	-3.805	333.5497	1543.775	1210.2253	-0.192307692307692	-0.0928048780487805	-0.192307692307692	1210.2253
-5	-3.7	279.7704	1577.766	1297.9956	-0.192307692307692	-0.0902439024390244	-0.192307692307692	1297.9956
-5	-3.6	237.3575	1506.826	1269.4685	-0.192307692307692	-0.0878048780487805	-0.192307692307692	1269.4685
-5	-3.5	203.5072	1375.353	1171.8458	-0.192307692307692	-0.0853658536585366	-0.192307692307692	1171.8458
-5	-3.4	152.3077	1197.375	1045.0673	-0.192307692307692	-0.0829268292682927	-0.192307692307692	1045.0673
-5	-3.3	79.3028	1033.749	954.4462	-0.192307692307692	-0.0804878048780488	-0.192307692307692	954.4462
-5	-3.2	232.8933	805.7428	572.8495	-0.192307692307692	-0.0780487804878049	-0.192307692307692	572.8495
-5	-3.1	510.9596	664.5872	153.6276	-0.192307692307692	-0.075609756097561	-0.192307692307692	153.6276
-5	-3	1341.668	473.3927	-868.2753	-0.192307692307692	-0.0731707317073171	-0.192307692307692	-868.2753
-5	-2.9	1567.795	361.1121	-1206.6829	-0.192307692307692	-0.0707317073170732	-0.192307692307692	-1206.6829
-5	-2.8	1538.16	277.9693	-1260.1907	-0.192307692307692	-0.0682926829268293	-0.192307692307692	-1260.1907
-5	-2.7	1473.711	134.0475	-1339.6635	-0.192307692307692	-0.0658536585365854	-0.192307692307692	-1339.6635
-5	-2.6	1405.354	50.28559	-1355.06841	-0.192307692307692	-0.0634146341463415	-0.192307692307692	-1355.06841
-5	-2.5	1421.163	37.87702	-1383.28598	-0.192307692307692	-0.0609756097560976	-0.192307692307692	-1383.28598
-5	-2.4	1571.076	59.1077	-1511.9683	-0.192307692307692	-0.0585365853658537	-0.192307692307692	-1511.9683
-5	-2.3	1858.261	41.28851	-1816.97249	-0.192307692307692	-0.0560975609756098	-0.192307692307692	-1816.97249
-5	-2.2	2250.873	126.1549	-2124.7181	-0.192307692307692	-0.0536585365853659	-0.192307692307692	-2124.7181
-5	-2.1	2609.796	209.4545	-2400.3415	-0.192307692307692	-0.051219512195122	-0.192307692307692	-2400.3415
-5	-2	2720.966	245.8019	-2475.1641	-0.192307692307692	-0.0487804878048781	-0.192307692307692	-2475.1641
-5	-1.9	2729.116	296.365	-2432.751	-0.192307692307692	-0.0463414634146341	-0.192307692307692	-2432.751
-5	-1.8	2660.905	334.124	-2326.781	-0.192307692307692	-0.0439024390243902	-0.192307692307692	-2326.781
-5	-1.705	2483.223	394.5132	-2088.7098	-0.192307692307692	-0.0415853658536585	-0.192307692307692	-2088.7098
-5	-1.6	2183.53	535.2647	-1648.2653	-0.192307692307692	-0.0390243902439024	-0.192307692307692	-1648.2653
-5	-1.5	1724.509	650.402	-1074.107	-0.192307692307692	-0.0365853658536585	-0.192307692307692	-1074.107
-5	-1.4	1308.373	792.4089	-515.9641	-0.192307692307692	-0.0341463414634146	-0.192307692307692	-515.9641
-5	-1.3	682.3892	948.541	266.1518	-0.192307692307692	-0.0317073170731707	-0.192307692307692	266.1518
-5	-1.2	109.6129	1089.031	979.4181	-0.192307692307692	-0.0292682926829268	-0.192307692307692	979.4181
-5	-1.1	113.7829	1114.626	1000.8431	-0.192307692307692	-0.0268292682926829	-0.192307692307692	1000.8431
-5	-1	145.5162	1061.42	915.9038	-0.192307692307692	-0.024390243902439	-0.192307692307692	915.9038
-5	-0.9	149.8098	976.5077	826.6979	-0.192307692307692	-0.0219512195121951	-0.192307692307692	826.6979
-5	-0.8	147.1165	863.112	715.9955	-0.192307692307692	-0.0195121951219512	-0.192307692307692	715.9955
-5	-0.7	146.098	721.3825	575.2845	-0.192307692307692	-0.0170731707317073	-0.192307692307692	575.2845
-5	-0.6	102.7716	510.0858	407.3142	-0.192307692307692	-0.0146341463414634	-0.192307692307692	407.3142
-5	-0.505	51.09518	381.8362	330.74102	-0.192307692307692	-0.0123170731707317	-0.192307692307692	330.74102
-5	-0.4	60.5513	239.1308	178.5795	-0.192307692307692	-0.00975609756097561	-0.192307692307692	178.5795
-5	-0.3	80.47166	92.59	12.11834	-0.192307692307692	-0.00731707317073171	-0.192307692307692	12.11834
-5	-0.2	56.7585	87.31466	30.55616	-0.192307692307692	-0.0048780487804878	-0.192307692307692	30.55616
-5	-0.1	52.58686	133.2386	80.65174	-0.192307692307692	-0.0024390243902439	-0.192307692307692	80.65174
-5	0	52.88435	189.4948	136.61045	-0.192307692307692	0	-0.192307692307692	136.61045
-5	0.1	64.87667	270.5617	205.68503	-0.192307692307692	0.0024390243902439	-0.192307692307692	205.68503
-5	0.2	74.70515	397.9676	323.26245	-0.192307692307692	0.0048780487804878	-0.192307692307692	323.26245
-5	0.3	61.35665	646.9219	585.56525	-0.192307692307692	0.00731707317073171	-0.192307692307692	585.56525
-5	0.4	59.36152	825.4128	766.05128	-0.192307692307692	0.00975609756097561	-0.192307692307692	766.05128
-5	0.495	119.4089	1139.562	1020.1531	-0.192307692307692	0.0120731707317073	-0.192307692307692	1020.1531
-5	0.6	162.9381	1310.103	1147.1649	-0.192307692307692	0.0146341463414634	-0.192307692307692	1147.1649
-5	0.7	174.0178	1401.997	1227.9792	-0.192307692307692	0.0170731707317073	-0.192307692307692	1227.9792
-5	0.8	125.9151	1409.559	1283.6439	-0.192307692307692	0.0195121951219512	-0.192307692307692	1283.6439
-5	0.9	41.58504	1353.903	1312.31796	-0.192307692307692	0.0219512195121951	-0.192307692307692	1312.31796
-5	0.995	49.16637	1211.728	1162.56163	-0.192307692307692	0.0242682926829268	-0.192307692307692	1162.56163
-5	1.1	42.43259	1092.56	1050.12741	-0.192307692307692	0.0268292682926829	-0.192307692307692	1050.12741
-5	1.2	43.77489	975.4925	931.71761	-0.192307692307692	0.0292682926829268	-0.192307692307692	931.71761
-5	1.3	46.27081	838.2168	791.94599	-0.192307692307692	0.0317073170731707	-0.192307692307692	791.94599
-5	1.4	46.17683	681.754	635.57717	-0.192307692307692	0.0341463414634146	-0.192307692307692	635.57717
-5	1.5	44.90264	388.2792	343.37656	-0.192307692307692	0.0365853658536585	-0.192307692307692	343.37656
-5	1.6	123.8949	252.6523	128.7574	-0.192307692307692	0.0390243902439024	-0.192307692307692	128.7574
-5	1.7	238.1781	130.1274	-108.0507	-0.192307692307692	0.0414634146341463	-0.192307692307692	-108.0507
-5	1.8	278.6088	121.6264	-156.9824	-0.192307692307692	0.0439024390243902	-0.192307692307692	-156.9824
-5	1.9	269.6437	189.443	-80.2007	-0.192307692307692	0.0463414634146341	-0.192307692307692	-80.2007
-5	2	213.8124	289.2015	75.3891	-0.192307692307692	0.0487804878048781	-0.192307692307692	75.3891
-5	2.095	352.2469	394.7291	42.4822	-0.192307692307692	0.0510975609756098	-0.192307692307692	42.4822
-5	2.2	854.1697	459.9404	-394.2293	-0.192307692307692	0.0536585365853659	-0.192307692307692	-394.2293
-5	2.3	1369.321	582.201	-787.12	-0.192307692307692	0.0560975609756098	-0.192307692307692	-787.12
-5	2.4	1533.886	821.463	-712.423	-0.192307692307692	0.0585365853658537	-0.192307692307692	-712.423
-5	2.5	1632.978	1543.591	-89.3870000000002	-0.192307692307692	0.0609756097560976	-0.192307692307692	-89.3870000000002
-5	2.595	3145.896	2058.327	-1087.569	-0.192307692307692	0.0632926829268293	-0.192307692307692	-1087.569
-5	2.7	17719.67	2741.744	-14977.926	-0.192307692307692	0.0658536585365854	-0.192307692307692	-14977.926
-5	2.8	25276.93	2856.882	-22420.048	-0.192307692307692	0.0682926829268293	-0.192307692307692	-22420.048
-5	2.9	41244	2951.515	-38292.485	-0.192307692307692	0.0707317073170732	-0.192307692307692	-38292.485
-5	3	55164.2	3139.454	-52024.746	-0.192307692307692	0.0731707317073171	-0.192307692307692	-52024.746
-5	3.095	55718.39	3202.478	-52515.912	-0.192307692307692	0.0754878048780488	-0.192307692307692	-52515.912
-5	3.2	56566.03	3086.12	-53479.91	-0.192307692307692	0.0780487804878049	-0.192307692307692	-53479.91
-5	3.3	50769.77	2850.146	-47919.624	-0.192307692307692	0.0804878048780488	-0.192307692307692	-47919.624
-5	3.4	39527.51	2493.123	-37034.387	-0.192307692307692	0.0829268292682927	-0.192307692307692	-37034.387
-5	3.5	28709.68	2100.413	-26609.267	-0.192307692307692	0.0853658536585366	-0.192307692307692	-26609.267
-5	3.6	19574.01	1662.068	-17911.942	-0.192307692307692	0.0878048780487805	-0.192307692307692	-17911.942
-5	3.7	11477.57	1053.902	-10423.668	-0.192307692307692	0.0902439024390244	-0.192307692307692	-10423.668
-5	3.8	8215.945	654.6597	-7561.2853	-0.192307692307692	0.0926829268292683	-0.192307692307692	-7561.2853
-5	3.9	5715.735	278.6235	-5437.1115	-0.192307692307692	0.0951219512195122	-0.192307692307692	-5437.1115
-5	4	4364.832	34.4849	-4330.3471	-0.192307692307692	0.0975609756097561	-0.192307692307692	-4330.3471
-5	4.1	3244.742	34.4558	-3210.2862	-0.192307692307692	0.1	-0.192307692307692	-3210.2862
-5	4.2	2444.395	33.89907	-2410.49593	-0.192307692307692	0.102439024390244	-0.192307692307692	-2410.49593
-5	4.3	2018.45	33.57235	-1984.87765	-0.192307692307692	0.104878048780488	-0.192307692307692	-1984.87765
-5	4.4	1744.089	28.17048	-1715.91852	-0.192307692307692	0.107317073170732	-0.192307692307692	-1715.91852
-5	4.495	1582.871	57.25556	-1525.61544	-0.192307692307692	0.109634146341463	-0.192307692307692	-1525.61544
-5	4.6	1103.311	84.39299	-1018.91801	-0.192307692307692	0.11219512195122	-0.192307692307692	-1018.91801
-5	4.7	770.6648	63.75122	-706.91358	-0.192307692307692	0.114634146341463	-0.192307692307692	-706.91358
-5	4.8	689.0138	35.09888	-653.91492	-0.192307692307692	0.117073170731707	-0.192307692307692	-653.91492
-5	4.9	669.2197	33.22251	-635.99719	-0.192307692307692	0.119512195121951	-0.192307692307692	-635.99719
-5	4.995	467.3445	86.5691	-380.7754	-0.192307692307692	0.121829268292683	-0.192307692307692	-380.7754
-5	5.1	320.559	216.7598	-103.7992	-0.192307692307692	0.124390243902439	-0.192307692307692	-103.7992
-5	5.2	133.1345	324.7733	191.6388	-0.192307692307692	0.126829268292683	-0.192307692307692	191.6388
-5	5.3	75.78384	460.5789	384.79506	-0.192307692307692	0.129268292682927	-0.192307692307692	384.79506
-5	5.4	113.1126	673.2536	560.141	-0.192307692307692	0.131707317073171	-0.192307692307692	560.141
-5	5.495	211.0969	799.2095	588.1126	-0.192307692307692	0.134024390243902	-0.192307692307692	588.1126
-5	5.6	297.1014	865.0177	567.9163	-0.192307692307692	0.136585365853659	-0.192307692307692	567.9163
-5	5.7	299.3652	863.4234	564.0582	-0.192307692307692	0.139024390243902	-0.192307692307692	564.0582
-5	5.8	248.2468	781.2153	532.9685	-0.192307692307692	0.141463414634146	-0.192307692307692	532.9685
-5	5.9	224.6506	599.4017	374.7511	-0.192307692307692	0.14390243902439	-0.192307692307692	374.7511
-5	5.995	221.2918	398.0274	176.7356	-0.192307692307692	0.146219512195122	-0.192307692307692	176.7356
-4.8	-6	255.0577	1282.666	1027.6083	-0.184615384615385	-0.146341463414634	-0.184615384615385	1027.6083
-4.8	-5.905	238.3558	1295.477	1057.1212	-0.184615384615385	-0.144024390243902	-0.184615384615385	1057.1212
-4.8	-5.8	170.0017	1354.639	1184.6373	-0.184615384615385	-0.141463414634146	-0.184615384615385	1184.6373
-4.8	-5.705	89.12675	1448.994	1359.86725	-0.184615384615385	-0.139146341463415	-0.184615384615385	1359.86725
-4.8	-5.6	194.7823	1512.293	1317.5107	-0.184615384615385	-0.136585365853659	-0.184615384615385	1317.5107
-4.8	-5.505	401.7609	1534.788	1133.0271	-0.184615384615385	-0.134268292682927	-0.184615384615385	1133.0271
-4.8	-5.405	779.8415	1468.675	688.8335	-0.184615384615385	-0.131829268292683	-0.184615384615385	688.8335
-4.8	-5.3	931.7797	1362.712	430.9323	-0.184615384615385	-0.129268292682927	-0.184615384615385	430.9323
-4.8	-5.205	1032.44	1253.302	220.862	-0.184615384615385	-0.126951219512195	-0.184615384615385	220.862
-4.8	-5.1	1008.817	1126.482	117.665	-0.184615384615385	-0.124390243902439	-0.184615384615385	117.665
-4.8	-5.005	928.6247	985.6248	57.0001000000001	-0.184615384615385	-0.122073170731707	-0.184615384615385	57.0001000000001
-4.8	-4.905	828.5431	815.6234	-12.9197	-0.184615384615385	-0.119634146341463	-0.184615384615385	-12.9197
-4.8	-4.8	730.1631	664.7842	-65.3788999999999	-0.184615384615385	-0.117073170731707	-0.184615384615385	-65.3788999999999
-4.8	-4.705	533.5221	468.0955	-65.4266	-0.184615384615385	-0.114756097560976	-0.184615384615385	-65.4266
-4.8	-4.6	462.3624	346.0563	-116.3061	-0.184615384615385	-0.11219512195122	-0.184615384615385	-116.3061
-4.8	-4.505	410.6191	237.579	-173.0401	-0.184615384615385	-0.109878048780488	-0.184615384615385	-173.0401
-4.8	-4.405	365.2092	77.08547	-288.12373	-0.184615384615385	-0.107439024390244	-0.184615384615385	-288.12373
-4.8	-4.3	339.3053	102.6578	-236.6475	-0.184615384615385	-0.104878048780488	-0.184615384615385	-236.6475
-4.8	-4.205	315.7258	186.8147	-128.9111	-0.184615384615385	-0.102560975609756	-0.184615384615385	-128.9111
-4.8	-4.1	274.8992	338.7751	63.8759	-0.184615384615385	-0.1	-0.184615384615385	63.8759
-4.8	-4.005	170.6528	744.7736	574.1208	-0.184615384615385	-0.0976829268292683	-0.184615384615385	574.1208
-4.8	-3.905	81.79445	1243.144	1161.34955	-0.184615384615385	-0.0952439024390244	-0.184615384615385	1161.34955
-4.8	-3.805	55.63455	1436.931	1381.29645	-0.184615384615385	-0.0928048780487805	-0.184615384615385	1381.29645
-4.8	-3.7	76.98444	1485.718	1408.73356	-0.184615384615385	-0.0902439024390244	-0.184615384615385	1408.73356
-4.8	-3.6	51.64086	1435.071	1383.43014	-0.184615384615385	-0.0878048780487805	-0.184615384615385	1383.43014
-4.8	-3.5	524.6865	1316.053	791.3665	-0.184615384615385	-0.0853658536585366	-0.184615384615385	791.3665
-4.8	-3.4	1433.353	1148.647	-284.706	-0.184615384615385	-0.0829268292682927	-0.184615384615385	-284.706
-4.8	-3.3	1732.233	997.8595	-734.3735	-0.184615384615385	-0.0804878048780488	-0.184615384615385	-734.3735
-4.8	-3.2	1750.734	779.5181	-971.2159	-0.184615384615385	-0.0780487804878049	-0.184615384615385	-971.2159
-4.8	-3.1	1738.943	643.2584	-1095.6846	-0.184615384615385	-0.075609756097561	-0.184615384615385	-1095.6846
-4.8	-3	1710.056	546.5989	-1163.4571	-0.184615384615385	-0.0731707317073171	-0.184615384615385	-1163.4571
-4.8	-2.9	1721.899	478.5496	-1243.3494	-0.184615384615385	-0.0707317073170732	-0.184615384615385	-1243.3494
-4.8	-2.8	1819.069	361.8294	-1457.2396	-0.184615384615385	-0.0682926829268293	-0.184615384615385	-1457.2396
-4.8	-2.7	2000.138	269.9596	-1730.1784	-0.184615384615385	-0.0658536585365854	-0.184615384615385	-1730.1784
-4.8	-2.6	2251.666	154.1146	-2097.5514	-0.184615384615385	-0.0634146341463415	-0.184615384615385	-2097.5514
-4.8	-2.5	2563.273	99.37907	-2463.89393	-0.184615384615385	-0.0609756097560976	-0.184615384615385	-2463.89393
-4.8	-2.4	2727.853	78.05625	-2649.79675	-0.184615384615385	-0.0585365853658537	-0.184615384615385	-2649.79675
-4.8	-2.3	2764.363	58.463	-2705.9	-0.184615384615385	-0.0560975609756098	-0.184615384615385	-2705.9
-4.8	-2.2	2641.975	141.2579	-2500.7171	-0.184615384615385	-0.0536585365853659	-0.184615384615385	-2500.7171
-4.8	-2.1	2430.175	210.4603	-2219.7147	-0.184615384615385	-0.051219512195122	-0.184615384615385	-2219.7147
-4.8	-2	2146.353	240.3516	-1906.0014	-0.184615384615385	-0.0487804878048781	-0.184615384615385	-1906.0014
-4.8	-1.9	1557.851	291.5817	-1266.2693	-0.184615384615385	-0.0463414634146341	-0.184615384615385	-1266.2693
-4.8	-1.8	1070.462	333.3122	-737.1498	-0.184615384615385	-0.0439024390243902	-0.184615384615385	-737.1498
-4.8	-1.705	768.8135	395.1144	-373.6991	-0.184615384615385	-0.0415853658536585	-0.184615384615385	-373.6991
-4.8	-1.6	332.2309	606.02	273.7891	-0.184615384615385	-0.0390243902439024	-0.184615384615385	273.7891
-4.8	-1.5	122.1723	760.9782	638.8059	-0.184615384615385	-0.0365853658536585	-0.184615384615385	638.8059
-4.8	-1.4	23.94876	885.3183	861.36954	-0.184615384615385	-0.0341463414634146	-0.184615384615385	861.36954
-4.8	-1.3	32.41318	1012.814	980.40082	-0.184615384615385	-0.0317073170731707	-0.184615384615385	980.40082
-4.8	-1.2	48.25843	1044.594	996.33557	-0.184615384615385	-0.0292682926829268	-0.184615384615385	996.33557
-4.8	-1.1	70.66996	1044.402	973.73204	-0.184615384615385	-0.0268292682926829	-0.184615384615385	973.73204
-4.8	-1	87.7121	1006.604	918.8919	-0.184615384615385	-0.024390243902439	-0.184615384615385	918.8919
-4.8	-0.9	53.02109	934.3685	881.34741	-0.184615384615385	-0.0219512195121951	-0.184615384615385	881.34741
-4.8	-0.8	57.95238	826.4567	768.50432	-0.184615384615385	-0.0195121951219512	-0.184615384615385	768.50432
-4.8	-0.7	92.6711	696.1912	603.5201	-0.184615384615385	-0.0170731707317073	-0.184615384615385	603.5201
-4.8	-0.6	74.62084	430.5329	355.91206	-0.184615384615385	-0.0146341463414634	-0.184615384615385	355.91206
-4.8	-0.505	54.05001	276.2448	222.19479	-0.184615384615385	-0.0123170731707317	-0.184615384615385	222.19479
-4.8	-0.4	73.77786	111.9135	38.13564	-0.184615384615385	-0.00975609756097561	-0.184615384615385	38.13564
-4.8	-0.3	94.92923	60.58055	-34.34868	-0.184615384615385	-0.00731707317073171	-0.184615384615385	-34.34868
-4.8	-0.2	97.74207	60.57762	-37.16445	-0.184615384615385	-0.0048780487804878	-0.184615384615385	-37.16445
-4.8	-0.1	83.56288	115.0578	31.49492	-0.184615384615385	-0.0024390243902439	-0.184615384615385	31.49492
-4.8	0	87.77945	186.7752	98.99575	-0.184615384615385	0	-0.184615384615385	98.99575
-4.8	0.1	142.6587	272.9732	130.3145	-0.184615384615385	0.0024390243902439	-0.184615384615385	130.3145
-4.8	0.2	175.512	395.0399	219.5279	-0.184615384615385	0.0048780487804878	-0.184615384615385	219.5279
[truncated: 7,802 more rows]
