# Supplementary material for: Giant ferroelectric polarization in a bilayer graphene heterostructure
Source: Nat Commun. 2022 Oct 21;13:6241. doi: 10.1038/s41467-022-34104-z (PMC9587233; doi:10.1038/s41467-022-34104-z)
Supplement: Supplementary file 4 — Source Data [file 41467_2022_34104_MOESM4_ESM.zip › Figure 2/Figure.2c-g.dat]

7.995	93.44771	290.6112	225.5799	76177.07	389.4275
7.95	93.21016	303.9328	221.4049	56546.61	393.9083
7.9	92.83722	315.6964	216.0308	25096.36	398.0358
7.845	92.30973	325.3629	212.5555	18221.63	401.79
7.8	92.38843	333.5622	210.1481	11465.46	404.6082
7.75	92.38843	338.8624	208.0838	6708.346	408.0554
7.7	91.33123	342.9187	205.9618	4973.302	410.6127
7.65	91.27936	346.4415	204.2533	4537.836	412.767
7.595	91.99211	348.5995	203.5316	4218.808	415.6126
7.55	92.40767	350.6266	202.5491	4125.102	416.975
7.5	92.56951	352.0932	201.9321	4073.31	417.3988
7.45	92.71211	352.7651	202.0271	4052.716	417.782
7.4	92.38395	353.5197	201.3292	4058.138	418.3758
7.345	93.48426	353.3342	201.519	4083.228	419.3066
7.3	93.46054	353.2397	200.9873	4123.269	420.3326
7.25	93.38911	352.3364	200.5604	4173.301	421.0038
7.2	93.73828	351.2357	200.8355	4245.865	421.3869
7.15	93.21558	351.3156	200.6455	4304.338	422.0093
7.095	93.80491	351.0298	200.6315	4365.427	421.8653
7.05	94.24443	351.393	200.4654	4420.73	421.3381
7	93.8169	351.0128	200.3609	4475.178	421.2429
6.95	93.21106	350.2753	200.1712	4534.198	421.0038
6.9	93.16361	349.7293	200.8592	4582.032	421.963
6.845	91.86878	348.8744	200.8592	4626.384	422.0582
6.8	91.41727	348.4288	200.8494	4660.011	422.0582
6.75	91.71445	347.7629	201.1813	4684.358	421.2429
6.7	91.25096	348.0088	201.0058	4702.683	420.9549
6.65	91.86433	348.0318	200.7307	4711.451	420.8392
6.595	92.23241	348.0547	201.0768	4719.382	421.0038
6.55	92.63645	348.6263	200.8774	4729.899	420.9343
6.5	92.66741	348.8406	200.5216	4741.883	420.3609
6.45	92.9808	348.3635	200.4029	4755.056	420.1886
6.4	92.80276	348.0634	201.1284	4765.613	420.168
6.345	92.90963	347.7291	200.8677	4779.638	420.6
6.3	92.13752	346.9688	200.8677	4799.45	420.5306
6.25	92.02618	346.5172	201.6405	4826.831	420.6695
6.2	92.14925	346.5427	201.9015	4871.371	420.5254
6.15	92.70312	346.3107	201.8163	4910.176	421.0783
6.095	93.36833	346.3822	202.1623	4948.125	420.8598
6.05	93.21376	346.1371	202.4233	4977.921	420.3814
6	93.42776	345.9765	202.6604	4998.169	420.6
5.945	93.47067	345.3846	203.0872	5012.3	420.2657
5.9	93.13061	344.6649	203.1109	5021.505	420.7929
5.845	93.36833	344.4163	203.4331	5030.107	421.2429
5.8	93.4752	343.7338	203.2157	5037.017	420.8135
5.75	93.38006	343.6165	202.9073	5042.705	420.6695
5.695	94.06899	343.4251	203.3956	5045.495	420.0266
5.65	94.81275	342.8397	204.0735	5050.599	419.7849
5.595	95.62025	342.9022	204.0834	5057.207	420.6952
5.55	96.66077	342.5706	204.5716	5070.868	420.5512
5.5	97.08847	341.619	204.9747	5094.522	420.1475
5.445	96.93391	340.9558	205.0221	5139.903	419.9572
5.4	96.83904	340.1956	205.2732	5184.524	419.7644
5.345	96.82705	339.4189	205.1441	5236.868	426.3058
5.3	97.02904	339.9418	205.1204	5292.521	427.8591
5.25	97.02904	340.6535	205.1341	5353.607	427.4297
5.195	97.21905	340.702	204.8594	5437.22	426.2595
5.15	97.42129	340.9622	204.5617	5507.092	425.0332
5.095	98.56132	341.3907	205.3205	5586.224	423.8582
5.05	99.01754	342.0629	205.8186	5656.01	422.5903
5	97.61603	342.054	205.4965	5729.738	421.9681
4.945	97.20004	341.1535	205.4392	5812.608	424.4109
4.9	97.42129	340.4712	205.2732	5868.122	424.6293
4.845	98.43074	340.3054	204.9174	5928.208	423.0968
4.8	98.37608	339.9318	204.9885	5984.452	421.9268
4.75	97.9556	339.8604	205.4728	6039.899	421.1143
4.695	97.647	339.5518	205.5301	6100.19	419.9908
4.65	97.77759	339.4804	205.7809	6150.075	418.9367
4.595	97.23078	339.3441	206.208	6197.848	419.0807
4.55	97.09549	338.7818	205.9469	6246.588	419.4637
4.5	97.86073	338.9017	205.8186	6299.467	419.9908
4.445	98.39504	338.7589	206.0925	6367.809	420.469
4.4	98.11016	338.5217	206.5095	6426.696	420.3533
4.345	97.71343	338.5512	206.7839	6489.053	419.109
4.3	98.07445	338.3461	206.6279	6547.018	418.3145
4.25	97.59931	337.5861	206.0825	6606.092	417.4736
4.195	97.27847	337.5861	206.5469	6683.737	417.9802
4.15	96.72019	337.047	206.5705	6742.897	418.0958
4.095	96.83904	336.4758	206.2999	6810.569	417.4736
4.05	96.66807	336.5957	206.3709	6876.91	416.8025
4	97.36187	337.3071	206.7365	6942.923	416.4886
3.95	98.42597	337.047	206.4758	7024.078	416.0566
3.895	98.83688	337.3785	206.6655	7090.65	416.8025
3.845	99.21685	336.8813	206.3198	7160.379	417.3011
3.795	98.80118	336.7935	206.6279	7235.132	418.1447
3.75	99.62054	336.9593	206.7465	7313.577	417.782
3.7	100.1122	337.3163	206.7939	7419.555	417.206
3.645	100.1431	336.5401	206.7939	7504.978	416.797
3.595	100.5705	335.8746	206.8315	7594.999	417.4192
3.545	100.5302	335.0272	206.8789	7691.035	417.1312
3.5	99.59682	334.2903	206.3098	7786.284	417.3215
3.45	100.0077	334.6599	206.0352	7905.654	416.7685
3.395	100.3996	334.8281	206.4382	8004.779	415.5904
3.345	100.9812	334.6072	206.2386	8104.006	416.1665
3.295	101.5632	334.5655	205.8929	8198.377	415.5904
3.25	102.2162	334.156	206.2485	8285.613	414.4898
3.195	102.4536	333.3962	206.9362	8391.061	414.1066
3.145	102.5081	334.0684	206.8039	8473.484	414.8729
3.095	101.8572	335.0101	207.0549	8556.489	415.8296
3.045	102.0419	334.3676	206.9025	8639.478	414.8729
3	101.8113	334.7475	207.2482	8717.996	413.6958
2.945	101.099	334.7016	207.4852	8823.89	412.8343
2.895	100.8331	332.6365	207.5565	8915.298	412.4999
2.845	100.5552	331.2182	207.2482	9025.801	412.1167
2.795	99.75272	331.0295	207.3192	9141.789	412.088
2.75	100.4176	330.744	206.6555	9257.917	411.7738
2.695	101.2435	330.2144	205.8355	9407.036	412.1081
2.645	100.7688	331.8606	206.0589	9525.187	411.9152
2.595	100.7214	331.0525	205.8692	9643.921	411.4308
2.545	101.398	330.127	206.1301	9764.587	411.5058
2.5	101.7609	328.9001	206.3403	9886.615	411.4308
2.445	102.0576	326.9525	205.8896	10035.43	410.9034
2.395	102.9599	326.8882	205.9846	10169.19	410.6153
2.345	102.5395	327.1024	206.6584	10312.81	410.6153
2.295	101.7895	326.1541	206.4213	10455.62	410.5665
2.25	102.4613	325.606	206.8621	10598.94	410.5114
2.195	102.3496	326.9367	207.0041	10774.5	410.177
2.145	101.6611	327.3879	207.2783	10926.12	409.9841
2.095	100.4929	328.2973	206.9699	11078.34	410.5603
2.045	100.0777	329.1053	206.8989	11223.85	410.7507
2	100.3933	329.1053	206.9699	11357.93	410.5603
1.945	101.4851	329.3494	206.6142	11516.33	409.9352
1.895	101.0291	328.5025	206.4719	11650.65	409.6959
1.845	100.8226	327.6258	206.7671	11783.6	410.0329
1.795	100.0038	326.1923	206.6142	11919.34	410.177
1.75	99.25131	325.4329	206.5432	12050.88	409.9352
1.695	98.68177	325.0374	207.2546	12209.78	409.4015
1.645	99.07344	325.4655	207.5153	12345.32	408.9693
1.595	99.86825	326.1923	207.4206	12483.34	408.6837
1.545	100.528	327.8381	207.6002	12626.92	408.6059
1.5	99.68556	327.3482	207.6713	12775.4	408.6548
1.445	98.67699	327.3712	207.4206	12961.96	408.5596
1.395	98.94511	327.2998	207.1969	13124.07	409.0582
1.345	98.99943	327.2223	206.6516	13294.18	408.5307
1.295	97.96029	326.81	206.6042	13585.31	408.0032
1.25	97.51629	325.908	206.7939	13788.64	407.8327
1.195	97.32176	324.3663	207.3629	13944.86	407.3252
1.145	97.4238	323.52	207.3256	14101.47	407.6134
1.095	97.07233	323.4002	207.8136	14270.16	407.0568
1.045	96.56931	321.6446	207.5665	14451.26	407.0568
1	96.86117	320.0867	207.5089	14658.49	406.9616
0.945	97.51385	317.982	207.9731	14859.41	407.0568
0.895	98.97309	315.5999	207.5364	15087.49	406.5991
0.845	98.87353	313.4188	207.7971	15349.58	407.008
0.795	98.06676	310.4689	207.5601	15646.51	407.6543
0.745	97.80117	307.1692	208.058	16045.1	407.1267
0.695	98.31114	304.6846	207.892	16464.43	407.8936
0.645	97.54952	301.8615	208.058	16957.27	407.7958
0.595	96.60735	299.3238	207.892	17872.43	407.6054
0.545	96.72606	296.8889	207.8444	18522.25	407.4613
0.495	97.39068	294.1205	207.4651	19059.74	407.4812
0.445	97.19363	292.1854	207.5837	19652.68	408.1992
0.395	97.36699	290.0251	207.2281	20392.61	407.9798
0.345	97.83658	287.7017	207.8444	21391.76	408.2681
0.295	97.2316	284.5937	207.5125	23327.62	407.6941
0.25	96.9705	282.1692	207.5737	28062.52	407.357
0.195	96.00966	279.0709	207.716	40198.01	408.0976
0.145	95.98132	275.3469	207.7633	58972.7	407.9734
0.095	96.56233	271.3631	208.7115	85576.54	408.5275
0.045	96.27316	264.7073	209.0198	117557.3	408.8557
0	96.00037	259.5701	210.0119	140394.7	409.1904
-0.055	96.4793	254.6483	211.4923	167213.4	408.931
-0.1	96.8518	248.8486	212.488	175147.6	408.9246
-0.155	96.16377	242.6584	213.1622	178412.7	407.9155
-0.205	95.68212	234.8078	214.358	176347.3	408.2038
-0.255	94.78059	227.4789	215.5177	171096.2	407.4367
-0.305	94.85166	220.5535	216.382	164402.3	406.8137
-0.35	94.91561	213.5804	217.4489	156889	406.286
-0.405	94.69016	206.465	218.7164	147933.8	405.8932
-0.455	95.18845	198.7708	219.9367	136172.8	405.4632
-0.5	95.72705	192.4707	220.7669	128898.4	403.8335
-0.555	95.90952	188.2015	221.3361	122526.4	400.7621
-0.6	96.47428	184.5164	222.2137	113617.7	397.6737
-0.655	96.77552	180.5794	223.3997	100262.9	394.9693
-0.705	96.94633	176.4205	224.8225	73136.52	392.4853
-0.755	98.12142	172.1043	225.9611	60149.39	391.4677
-0.805	98.29927	167.946	228.0481	49494.51	389.204
-0.85	98.18579	163.337	229.3765	41095.32	387.097
-0.905	98.81465	159.5038	229.7559	25593.62	385.1163
-0.955	98.91423	154.9437	231.0367	21512.3	382.3857
-1.005	99.25131	152.4944	231.7008	18174.71	379.718
-1.055	99.9136	150.749	232.4361	13373.33	377.3758
-1.1	100.0015	149.9668	233.0889	10259.35	374.3443
-1.155	100.2962	149.3667	234.0375	8674.102	369.8264
-1.205	99.9972	148.6577	235.6862	6315.602	366.6119
-1.25	100.1991	148.8236	238.3424	4770.914	364.6095
-1.305	100.6026	148.9751	240.8209	3637.353	362.6065
-1.35	100.4176	149.2524	244.3894	3102.769	361.038
-1.405	100.7786	149.8772	248.0648	2480.738	359.2907
-1.455	101.0871	149.934	251.3252	2195.356	357.5952
-1.5	101.5097	150.3367	254.9063	1970.426	356.0291
-1.555	102.5799	151.5778	258.8295	1591.231	354.4142
-1.605	102.9193	152.2738	262.461	1425.908	352.3245
-1.655	103.472	153.2376	266.3623	1281.783	350.5192
-1.705	103.3314	154.5493	270.2665	1063.937	348.1785
-1.75	103.5589	155.3709	273.9679	896.4643	346.6502
-1.805	104.1421	156.7369	277.3293	833.0401	345.596
-1.855	104.5707	157.4317	280.5304	783.3088	343.9419
-1.905	105.3554	158.8922	281.6048	741.0856	342.8414
-1.955	106.6263	159.8792	281.9951	697.2751	330.9864
-2	107.3633	161.1973	281.9605	668.1605	326.5377
-2.055	108.237	162.9731	280.2961	641.1903	326.5679
-2.105	109.382	164.2676	276.5804	617.6393	328.7777
-2.155	110.0999	165.7039	267.6306	598.5425	332.0497
-2.205	110.3912	168.016	257.8394	580.8909	335.1157
-2.25	111.2047	169.6258	247.8053	565.073	337.9407
-2.305	111.7329	171.4333	231.4029	549.5283	340.4803
-2.355	112.9193	173.3272	214.7478	535.8586	343.7046
-2.405	114.1819	174.9844	223.919	520.1344	345.7995
-2.455	114.8166	177.6836	246.7899	509.3153	347.7685
-2.5	115.9968	180.8559	281.5275	500.1734	349.8948
-2.555	116.9331	185.1737	331.2885	490.8423	354.8486
-2.605	117.4549	189.7762	402.8549	482.4433	364.5185
-2.655	117.6858	193.9678	537.5116	474.4073	376.6085
-2.705	117.775	200.1337	631.5195	467.6618	385.963
-2.75	117.8759	205.3529	833.5949	461.309	393.9623
-2.805	117.6684	211.1071	1043.437	454.6458	402.9575
-2.855	117.5025	216.7401	1549.529	447.9167	412.2149
-2.905	117.159	221.9141	2979.746	441.1471	420.1547
-2.955	117.4851	227.3721	47722.23	434.2618	424.7501
-3	118.7883	231.967	25898.69	428.1924	428.9925
-3.055	120.4884	236.3602	18432.65	423.274	433.6794
-3.105	122.1828	241.938	10528.31	417.9014	438.9384
-3.155	124.4814	246.6635	4841.326	412.0319	448.1065
-3.205	126.691	252.5152	2516.413	406.3069	467.6512
-3.25	128.9719	258.2121	1491.731	399.3883	483.008
-3.305	132.5975	264.9561	1276.011	393.4477	501.9779
-3.355	134.9318	272.6125	990.1396	388.5261	524.6024
-3.405	137.3251	279.9284	902.3938	382.9708	542.6558
-3.455	139.4769	288.5489	841.8887	379.1514	559.4685
-3.5	140.8395	297.4451	796.2203	374.9409	573.1995
-3.555	143.6429	306.2047	758.2954	370.3316	585.2319
-3.605	145.8776	314.2784	727.5856	366.4368	596.95
-3.655	149.3498	320.816	695.9909	362.1131	603.745
-3.705	153.4218	324.1902	656.1096	357.6844	608.1412
-3.75	158.5059	325.2106	634.4403	354.3157	607.1416
-3.805	164.7828	329.5226	600.8189	350.2683	597.677
-3.855	171.2739	338.5939	582.2432	344.8864	576.1536
-3.905	178.8441	354.4134	567.5377	338.7286	551.8977
-3.955	186.9012	377.2915	555.3979	335.141	525.8246
-4	195.1728	399.4999	544.1022	331.9501	502.6132
-4.055	208.3644	425.6912	533.3379	329.1727	480.5822
-4.105	219.5996	480.3859	520.5046	327.6949	454.8263
-4.15	234.7737	519.2571	511.4452	325.9005	433.3916
-4.205	246.7023	549.49	501.3381	324.1086	411.2639
-4.25	263.258	578.2542	490.4242	323.3294	391.4526
-4.305	276.4855	608.8205	479.4192	322.7576	372.5572
-4.355	288.9831	671.4289	468.726	321.9156	354.4914
-4.4	298.9466	733.29	460.3245	321.6612	340.6606
-4.455	305.8006	802.2531	452.6075	322.3415	326.9994
-4.5	310.5219	894.1231	446.128	323.0257	316.394
-4.555	312.7668	1163.32	439.6601	323.8971	304.055
-4.605	314.1504	8456.542	432.1372	324.056	297.0439
-4.65	312.7482	6553.456	425.6395	324.5609	291.1936
-4.705	307.0889	5170.421	419.2155	325.2785	284.4924
-4.75	299.3303	4072.119	414.5702	326.2932	278.5029
-4.805	289.7764	2722.535	413.0475	329.5645	271.9367
-4.855	279.7752	1832.534	412.1724	331.1699	264.3647
-4.9	269.6833	1368.915	409.5083	330.9286	258.3626
-4.955	258.3739	1096.921	405.5094	331.4729	251.9269
-5	249.2397	912.4765	402.0893	336.6973	246.5582
-5.055	240.8675	847.7054	397.9567	344.6141	240.9652
-5.105	234.9341	796.8768	391.1531	352.275	234.4859
-5.15	230.6432	756.7951	385.5705	360.1809	229.9858
-5.205	224.8687	716.2671	380.0713	369.3166	225.4738
-5.25	219.9297	684.8775	375.5925	376.953	221.4964
-5.305	213.8582	654.9101	371.4601	383.0465	215.7329
-5.355	208.0089	628.7254	366.9483	388.1496	211.7775
-5.4	202.3111	578.3137	362.5542	392.1005	208.8066
-5.455	196.2243	553.2307	357.5846	396.6727	206.0121
-5.5	192.4712	534.8129	353.6706	403.0372	204.1216
-5.555	189.4077	516.4948	350.066	410.4081	202.2312
-5.605	187.1429	499.8929	345.7682	420.6317	200.7159
-5.65	186.6919	485.8841	341.5391	438.2345	199.0866
-5.705	187.2004	472.519	337.2049	457.121	197.183
-5.75	187.9444	463.3148	334.3407	477.309	195.6112
-5.805	188.4739	454.113	331.4461	499.254	194.3235
-5.855	188.7221	446.0737	327.5738	521.4389	192.5288
-5.9	189.1129	437.4747	324.0354	545.5016	190.5878
-5.955	190.6133	427.7406	320.6696	561.842	189.1021
-6	191.2589	419.9979	318.6948	574.622	187.4357
-6.055	191.6107	413.421	319.6687	584.4538	185.4714
-6.105	193.2621	408.3633	318.4525	589.8137	183.5842
-6.15	194.9474	403.2871	315.6673	591.1621	181.28
-6.205	197.1679	396.9759	311.7507	587.7515	179.1976
-6.25	199.6019	392.387	308.9891	578.4336	177.3992
-6.305	202.0928	387.3556	306.1311	561.2829	175.0094
-6.355	203.8243	381.6047	302.0756	538.5617	173.0607
-6.4	205.7696	376.4049	300.0244	511.7557	171.5465
-6.455	206.8608	371.3674	298.5031	485.6225	169.5353
-6.5	208.2605	366.783	297.2954	459.8755	167.6895
-6.555	210.8461	361.8891	295.2219	435.1357	166.0805
-6.605	212.9812	357.7989	292.4621	412.8204	163.2175
-6.65	215.1029	353.8999	290.9559	387.7882	161.5062
-6.705	218.3767	348.8792	289.1104	368.9503	160.3231
-6.75	220.6045	345.4535	287.8179	352.8353	158.8798
-6.805	223.1797	341.5071	286.6816	338.0238	156.9472
-6.855	225.1124	336.852	285.9699	325.6623	154.8652
-6.9	226.536	330.7282	285.4834	317.3987	153.2562
-6.955	228.7898	324.699	285.7451	314.0494	151.638
-7	231.7793	319.5398	287.8636	307.5169	150.0764
-7.055	235.528	311.7708	292.9295	299.7847	148.7818
-7.105	239.5376	307.5269	301.3101	289.8639	147.1561
-7.15	244.8405	302.201	307.2826	281.7691	145.6726
-7.205	251.5084	298.1786	312.6235	273.0136	144.733
-7.25	257.8085	295.7758	319.175	265.8439	143.7221
-7.305	263.7557	294.233	327.8418	258.3925	141.8523
-7.355	269.1847	292.4571	336.8784	250.1108	140.0771
-7.4	276.1065	290.4449	343.9504	244.4724	138.6569
-7.455	284.2146	288.871	351.1485	239.2369	137.497
-7.5	291.7868	286.953	357.8095	234.7597	136.2254
-7.555	301.0025	285.3539	365.7077	230.5195	135.0592
-7.605	310.9299	284.2321	377.2548	225.8746	133.8821
-7.65	319.8234	282.6722	388.3564	220.2942	132.4554
-7.705	330.0936	280.8735	403.2676	217.6984	131.4914
-7.75	339.0515	280.2587	420.5572	215.8372	130.4199
-7.805	347.9582	278.7326	442.6829	214.3413	129.148
-7.855	357.4554	275.7042	482.2824	213.5806	128.0055
-7.9	368.7269	272.0838	505.6609	212.9169	126.9167
-7.955	385.5258	270.0161	533.386	211.3629	127.1595
-8	399.9371	268.764	561.5456	209.9172	127.2362
