# Supplementary material for: Giant ferroelectric polarization in a bilayer graphene heterostructure
Source: Nat Commun. 2022 Oct 21;13:6241. doi: 10.1038/s41467-022-34104-z (PMC9587233; doi:10.1038/s41467-022-34104-z)
Supplement: Supplementary file 4 — Source Data [file 41467_2022_34104_MOESM4_ESM.zip › Figure 2/Figure.2h.dat]

x	y	z
-0.384807692307692	0.139998	578.555
-0.380961538461538	0.139998	610.908
-0.377115384615385	0.139998	768.824
-0.373269230769231	0.139998	865.519
-0.369423076923077	0.139998	919.384
-0.365576923076923	0.139998	1008.44
-0.361730769230769	0.139998	1417.79
-0.357884615384615	0.139998	1809.33
-0.354038461538462	0.139998	2260.09
-0.350192307692308	0.139998	2933.7
-0.346346153846154	0.139998	4433.39
-0.3425	0.139998	7281.4
-0.338653846153846	0.139998	9161.94
-0.334615384615385	0.139998	10674
-0.330961538461538	0.139998	15788.2
-0.327115384615385	0.139998	26497.7
-0.323269230769231	0.139998	34795.8
-0.319423076923077	0.139998	42489.8
-0.315384615384615	0.139998	57225.4
-0.311730769230769	0.139998	67165.2
-0.307692307692308	0.139998	67583.6
-0.304038461538462	0.139998	47767.2
-0.300192307692308	0.139998	23996.3
-0.296153846153846	0.139998	5131.85
-0.2925	0.139998	3858.64
-0.288461538461538	0.139998	3795.95
-0.284807692307692	0.139998	2226.77
-0.280961538461538	0.139998	1439.67
-0.276923076923077	0.139998	1122.19
-0.273269230769231	0.139998	1189.64
-0.269230769230769	0.139998	1245.56
-0.265576923076923	0.139998	1172.35
-0.261730769230769	0.139998	781.239
-0.257692307692308	0.139998	643.141
-0.254038461538462	0.139998	639.887
-0.25	0.139998	427.632
-0.246346153846154	0.139998	240.525
-0.2425	0.139998	166.11
-0.238461538461538	0.139998	296.258
-0.234807692307692	0.139998	476.067
-0.230769230769231	0.139998	733.807
-0.227115384615385	0.139998	872.929
-0.223269230769231	0.139998	1267.05
-0.219423076923077	0.139998	1518.32
-0.215576923076923	0.139998	1716.73
-0.211538461538462	0.139998	1851.3
-0.207884615384615	0.139998	1916.65
-0.204038461538462	0.139998	1917.88
-0.200192307692308	0.139998	1856.02
-0.196346153846154	0.139998	1698.61
-0.192307692307692	0.139998	1460.02
-0.188653846153846	0.139998	1223.26
-0.184807692307692	0.139998	897.845
-0.180961538461538	0.139998	670.552
-0.177115384615385	0.139998	569.162
-0.173076923076923	0.139998	736.919
-0.169423076923077	0.139998	1351.07
-0.165576923076923	0.139998	1784.55
-0.161730769230769	0.139998	2190.07
-0.157884615384615	0.139998	2563.6
-0.154038461538462	0.139998	2661.93
-0.150192307692308	0.139998	2019.51
-0.146346153846154	0.139998	1131.01
-0.1425	0.139998	465.394
-0.138653846153846	0.139998	286.982
-0.134807692307692	0.139998	247.498
-0.130961538461538	0.139998	303.369
-0.127115384615385	0.139998	416.956
-0.123269230769231	0.139998	613.724
-0.119423076923077	0.139998	765.044
-0.115576923076923	0.139998	862.016
-0.111730769230769	0.139998	943.926
-0.107884615384615	0.139998	1024.19
-0.104038461538462	0.139998	1096.64
-0.100192307692308	0.139998	1133.92
-0.0963461538461538	0.139998	1142.29
-0.0925	0.139998	1121.37
-0.0886538461538462	0.139998	1067.91
-0.0848076923076923	0.139998	894.213
-0.0809615384615385	0.139998	733.611
-0.0769230769230769	0.139998	443.116
-0.0732692307692308	0.139998	309.74
-0.0694230769230769	0.139998	203.232
-0.0655769230769231	0.139998	99.65
-0.0617307692307692	0.139998	71.1128
-0.0576923076923077	0.139998	135.863
-0.0540384615384615	0.139998	194.463
-0.0501923076923077	0.139998	244.432
-0.0463461538461538	0.139998	285.256
-0.0425	0.139998	316.184
-0.0384615384615385	0.139998	347.122
-0.0348076923076923	0.139998	363.298
-0.0309615384615385	0.139998	372.595
-0.0271153846153846	0.139998	378.59
-0.0232692307692308	0.139998	382.959
-0.0192307692307692	0.139998	384.148
-0.0155769230769231	0.139998	383.979
-0.0117307692307692	0.139998	384.586
-0.00788461538461538	0.139998	387.62
-0.00403846153846154	0.139998	390.265
0	0.139998	393.008
0.00365384615384615	0.139998	393.445
0.0075	0.139998	394.222
0.0113461538461538	0.139998	394.222
0.0151923076923077	0.139998	393.324
0.0192307692307692	0.139998	393.533
0.0228846153846154	0.139998	392.562
0.0267307692307692	0.139998	392.246
0.0305769230769231	0.139998	392.756
0.0346153846153846	0.139998	393.509
0.0384615384615385	0.139998	393.645
0.0421153846153846	0.139998	393.49
0.0459615384615385	0.139998	392.591
0.0498076923076923	0.139998	392.324
0.0538461538461538	0.139998	396.039
0.0576923076923077	0.139998	396.563
0.0613461538461538	0.139998	396.67
0.0651923076923077	0.139998	395.262
0.0690384615384615	0.139998	394.703
0.0730769230769231	0.139998	394.718
0.0767307692307692	0.139998	395.616
0.0805769230769231	0.139998	398.839
0.0844230769230769	0.139998	399.883
0.0882692307692308	0.139998	400.247
0.0921153846153846	0.139998	398.538
0.0959615384615385	0.139998	398.49
0.0998076923076923	0.139998	399.476
0.103653846153846	0.139998	399.938
0.1075	0.139998	400.74
0.111346153846154	0.139998	400.448
0.115192307692308	0.139998	400.521
0.119038461538462	0.139998	399.768
0.122884615384615	0.139998	397.984
0.126730769230769	0.139998	398.317
0.130576923076923	0.139998	396.541
0.134423076923077	0.139998	396.799
0.138269230769231	0.139998	396.387
0.142115384615385	0.139998	397.009
0.145961538461538	0.139998	396.735
0.149807692307692	0.139998	395.738
0.153846153846154	0.139998	396.579
0.1575	0.139998	396.798
0.161346153846154	0.139998	396.376
0.165384615384615	0.139998	398.199
0.169038461538462	0.139998	398.346
0.173076923076923	0.139998	398.929
0.176730769230769	0.139998	398.929
0.180576923076923	0.139998	398.419
0.184615384615385	0.139998	399.82
0.188269230769231	0.139998	400.589
0.192307692307692	0.139998	399.899
0.195961538461538	0.139998	397.32
0.199807692307692	0.139998	395.779
0.203846153846154	0.139998	393.143
0.2075	0.139998	392.341
0.211538461538462	0.139998	391.553
0.215192307692308	0.139998	394.559
0.219230769230769	0.139998	397.016
0.223076923076923	0.139998	395.046
0.226730769230769	0.139998	394.267
0.230769230769231	0.139998	393.212
0.234423076923077	0.139998	392.044
0.238269230769231	0.139998	391.207
0.242115384615385	0.139998	390.964
0.246153846153846	0.139998	389.592
0.25	0.139998	390.727
0.253653846153846	0.139998	393.978
0.2575	0.139998	393.978
0.261346153846154	0.139998	394.577
0.265384615384615	0.139998	393.58
0.269230769230769	0.139998	392.46
0.272884615384615	0.139998	390.649
0.276730769230769	0.139998	388.507
0.280576923076923	0.139998	386.706
0.284615384615385	0.139998	385.951
0.288461538461538	0.139998	386.413
0.292115384615385	0.139998	386.389
0.295961538461538	0.139998	387.572
0.299807692307692	0.139998	389.909
0.303846153846154	0.139998	389.617
0.3075	0.139998	387.221
0.311346153846154	0.139998	384.518
0.315192307692308	0.139998	383.326
0.319230769230769	0.139998	384.129
0.323076923076923	0.139998	382.341
0.326730769230769	0.139998	381.805
0.330576923076923	0.139998	383.864
0.334423076923077	0.139998	384.731
0.338461538461538	0.139998	385.656
0.342307692307692	0.139998	386.132
0.345961538461538	0.139998	387.18
0.349807692307692	0.139998	386.571
0.353653846153846	0.139998	387.023
0.357692307692308	0.139998	388.607
0.361538461538462	0.139998	389.898
0.365192307692308	0.139998	388.266
0.369038461538462	0.139998	385.416
0.372884615384615	0.139998	382.371
0.376923076923077	0.139998	374.2
0.380769230769231	0.139998	366.49
0.384615384615385	0.139998	351.809
-0.384807692307692	0.137997	714.352
-0.380961538461538	0.137997	565.016
-0.377115384615385	0.137997	565.013
-0.373269230769231	0.137997	700.243
-0.369423076923077	0.137997	838.87
-0.365576923076923	0.137997	921.115
-0.361730769230769	0.137997	1021.9
-0.357884615384615	0.137997	1375.93
-0.354038461538462	0.137997	1815.78
-0.350192307692308	0.137997	2187.66
-0.346346153846154	0.137997	2694.34
-0.3425	0.137997	3522.4
-0.338653846153846	0.137997	7075.6
-0.334615384615385	0.137997	9207.46
-0.330961538461538	0.137997	11171.8
-0.327115384615385	0.137997	16054.8
-0.323269230769231	0.137997	26157.9
-0.319423076923077	0.137997	36484.4
-0.315384615384615	0.137997	44464.9
-0.311730769230769	0.137997	58337.2
-0.307692307692308	0.137997	68474.5
-0.304038461538462	0.137997	66851.2
-0.300192307692308	0.137997	42769.7
-0.296153846153846	0.137997	23551.5
-0.2925	0.137997	9344.46
-0.288461538461538	0.137997	3849.61
-0.284807692307692	0.137997	2559.94
-0.280961538461538	0.137997	1690.45
-0.276923076923077	0.137997	1260.64
-0.273269230769231	0.137997	1283.49
-0.269230769230769	0.137997	1358.02
-0.265576923076923	0.137997	1300.46
-0.261730769230769	0.137997	881.704
-0.257692307692308	0.137997	656.013
-0.254038461538462	0.137997	634.648
-0.25	0.137997	477.669
-0.246346153846154	0.137997	284.643
-0.2425	0.137997	194.417
-0.238461538461538	0.137997	251.896
-0.234807692307692	0.137997	418.716
-0.230769230769231	0.137997	700.349
-0.227115384615385	0.137997	988.849
-0.223269230769231	0.137997	1275.32
-0.219423076923077	0.137997	1421.79
-0.215576923076923	0.137997	1400.36
-0.211538461538462	0.137997	1258.03
-0.207884615384615	0.137997	1021.93
-0.204038461538462	0.137997	783.361
-0.200192307692308	0.137997	704.56
-0.196346153846154	0.137997	899.493
-0.192307692307692	0.137997	1334.51
-0.188653846153846	0.137997	1646.35
-0.184807692307692	0.137997	2012.59
-0.180961538461538	0.137997	2428.97
-0.177115384615385	0.137997	2709.87
-0.173076923076923	0.137997	2934.84
-0.169423076923077	0.137997	3178.04
-0.165576923076923	0.137997	3441.18
-0.161730769230769	0.137997	3599.16
-0.157884615384615	0.137997	3508.32
-0.154038461538462	0.137997	3134.39
-0.150192307692308	0.137997	2237.97
-0.146346153846154	0.137997	1594.02
-0.1425	0.137997	573.068
-0.138653846153846	0.137997	307.948
-0.134807692307692	0.137997	240.976
-0.130961538461538	0.137997	197.185
-0.127115384615385	0.137997	288.852
-0.123269230769231	0.137997	422.155
-0.119423076923077	0.137997	638.681
-0.115576923076923	0.137997	756.618
-0.111730769230769	0.137997	835.872
-0.107884615384615	0.137997	917.554
-0.104038461538462	0.137997	990.68
-0.100192307692308	0.137997	1057.95
-0.0963461538461538	0.137997	1097.08
-0.0925	0.137997	1102.63
-0.0886538461538462	0.137997	1074.2
-0.0848076923076923	0.137997	990.092
-0.0809615384615385	0.137997	810.528
-0.0769230769230769	0.137997	661.981
-0.0732692307692308	0.137997	391.023
-0.0694230769230769	0.137997	242.127
-0.0655769230769231	0.137997	133.565
-0.0617307692307692	0.137997	77.2091
-0.0576923076923077	0.137997	143.685
-0.0540384615384615	0.137997	247.343
-0.0501923076923077	0.137997	312.254
-0.0463461538461538	0.137997	356.418
-0.0425	0.137997	381.665
-0.0384615384615385	0.137997	394.981
-0.0348076923076923	0.137997	408.139
-0.0309615384615385	0.137997	423.378
-0.0271153846153846	0.137997	442.936
-0.0232692307692308	0.137997	463.356
-0.0192307692307692	0.137997	482.221
-0.0155769230769231	0.137997	493.858
-0.0117307692307692	0.137997	500.792
-0.00788461538461538	0.137997	504.816
-0.00403846153846154	0.137997	511.459
0	0.137997	516.308
0.00365384615384615	0.137997	521.114
0.0075	0.137997	526.055
0.0113461538461538	0.137997	532.121
0.0151923076923077	0.137997	536.339
0.0192307692307692	0.137997	539.011
0.0228846153846154	0.137997	540.563
0.0267307692307692	0.137997	543.375
0.0305769230769231	0.137997	545.419
0.0346153846153846	0.137997	547.356
0.0384615384615385	0.137997	548.814
0.0421153846153846	0.137997	554.738
0.0459615384615385	0.137997	557.554
0.0498076923076923	0.137997	559.596
0.0538461538461538	0.137997	563.524
0.0576923076923077	0.137997	567.169
0.0613461538461538	0.137997	570.523
0.0651923076923077	0.137997	572.513
0.0690384615384615	0.137997	575.045
0.0730769230769231	0.137997	579.072
0.0767307692307692	0.137997	582.72
0.0805769230769231	0.137997	584.08
0.0844230769230769	0.137997	586.377
0.0882692307692308	0.137997	587.299
0.0921153846153846	0.137997	587.404
0.0959615384615385	0.137997	588.52
0.0998076923076923	0.137997	592.852
0.103653846153846	0.137997	596.491
0.1075	0.137997	596.736
0.111346153846154	0.137997	597.221
0.115192307692308	0.137997	598.687
0.119038461538462	0.137997	601.27
0.122884615384615	0.137997	602.146
0.126730769230769	0.137997	604.862
0.130576923076923	0.137997	605.845
0.134423076923077	0.137997	609.649
0.138269230769231	0.137997	612.135
0.142115384615385	0.137997	615.111
0.145961538461538	0.137997	616.972
0.149807692307692	0.137997	620.226
0.153846153846154	0.137997	621.644
0.1575	0.137997	621.889
0.161346153846154	0.137997	624.784
0.165384615384615	0.137997	625.524
0.169038461538462	0.137997	626.061
0.173076923076923	0.137997	627.546
0.176730769230769	0.137997	627.254
0.180576923076923	0.137997	628.386
0.184615384615385	0.137997	629.116
0.188269230769231	0.137997	629.941
0.192307692307692	0.137997	631.257
0.195961538461538	0.137997	630.928
0.199807692307692	0.137997	630.99
0.203846153846154	0.137997	630.228
0.2075	0.137997	628.588
0.211538461538462	0.137997	625.721
0.215192307692308	0.137997	623.496
0.219230769230769	0.137997	622.034
0.223076923076923	0.137997	619.275
0.226730769230769	0.137997	616.261
0.230769230769231	0.137997	615.445
0.234423076923077	0.137997	614.034
0.238269230769231	0.137997	610.595
0.242115384615385	0.137997	607.929
0.246153846153846	0.137997	603.757
0.25	0.137997	600.559
0.253653846153846	0.137997	597.018
0.2575	0.137997	593.464
0.261346153846154	0.137997	589.19
0.265384615384615	0.137997	583.786
0.269230769230769	0.137997	577.07
0.272884615384615	0.137997	569.239
0.276730769230769	0.137997	562.621
0.280576923076923	0.137997	555.513
0.284615384615385	0.137997	548.21
0.288461538461538	0.137997	538.332
0.292115384615385	0.137997	529.518
0.295961538461538	0.137997	520.613
0.299807692307692	0.137997	511.118
0.303846153846154	0.137997	500.602
0.3075	0.137997	489.547
0.311346153846154	0.137997	477.419
0.315192307692308	0.137997	465.046
0.319230769230769	0.137997	445.265
0.323076923076923	0.137997	431.527
0.326730769230769	0.137997	418.788
0.330576923076923	0.137997	404.855
0.334423076923077	0.137997	389.483
0.338461538461538	0.137997	373.7
0.342307692307692	0.137997	354.311
0.345961538461538	0.137997	334.459
0.349807692307692	0.137997	316.97
0.353653846153846	0.137997	299.451
0.357692307692308	0.137997	287.298
0.361538461538462	0.137997	274.414
0.365192307692308	0.137997	271.662
0.369038461538462	0.137997	279.675
0.372884615384615	0.137997	301.26
0.376923076923077	0.137997	338.409
0.380769230769231	0.137997	379.663
0.384615384615385	0.137997	402.905
-0.384807692307692	0.135999	862.872
-0.380961538461538	0.135999	639.249
-0.377115384615385	0.135999	628.715
-0.373269230769231	0.135999	770.311
-0.369423076923077	0.135999	899.4
-0.365576923076923	0.135999	975.779
-0.361730769230769	0.135999	1070.11
-0.357884615384615	0.135999	1455.05
-0.354038461538462	0.135999	1948.17
-0.350192307692308	0.135999	2643.41
-0.346346153846154	0.135999	3198.76
-0.3425	0.135999	6315.2
-0.338653846153846	0.135999	8382.14
-0.334615384615385	0.135999	10086.8
-0.330961538461538	0.135999	11673.2
-0.327115384615385	0.135999	18740.6
-0.323269230769231	0.135999	29155.7
-0.319423076923077	0.135999	35920.8
-0.315384615384615	0.135999	43432.9
-0.311730769230769	0.135999	55598.1
-0.307692307692308	0.135999	62885.2
-0.304038461538462	0.135999	52648
-0.300192307692308	0.135999	27989.7
-0.296153846153846	0.135999	11493.8
-0.2925	0.135999	4186.58
-0.288461538461538	0.135999	3734.69
-0.284807692307692	0.135999	2390.37
-0.280961538461538	0.135999	1587.19
-0.276923076923077	0.135999	1289.41
-0.273269230769231	0.135999	1345.91
-0.269230769230769	0.135999	1375.68
-0.265576923076923	0.135999	1271.8
-0.261730769230769	0.135999	784.654
-0.257692307692308	0.135999	594.543
-0.254038461538462	0.135999	502.357
-0.25	0.135999	311.134
-0.246346153846154	0.135999	164.738
-0.2425	0.135999	144.899
-0.238461538461538	0.135999	310.041
-0.234807692307692	0.135999	480.743
-0.230769230769231	0.135999	711.152
-0.227115384615385	0.135999	899.398
-0.223269230769231	0.135999	1371.53
-0.219423076923077	0.135999	1552.85
-0.215576923076923	0.135999	1605.31
-0.211538461538462	0.135999	1598.67
-0.207884615384615	0.135999	1551.28
-0.204038461538462	0.135999	1490.97
-0.200192307692308	0.135999	1403.07
-0.196346153846154	0.135999	1315.65
-0.192307692307692	0.135999	1171.14
-0.188653846153846	0.135999	910.749
-0.184807692307692	0.135999	676.163
-0.180961538461538	0.135999	510.628
-0.177115384615385	0.135999	477.276
-0.173076923076923	0.135999	661.118
-0.169423076923077	0.135999	944.096
-0.165576923076923	0.135999	1330.62
-0.161730769230769	0.135999	1568.77
-0.157884615384615	0.135999	1928.07
-0.154038461538462	0.135999	2170.45
-0.150192307692308	0.135999	2395.68
-0.146346153846154	0.135999	2638.77
-0.1425	0.135999	2906.09
-0.138653846153846	0.135999	3127.55
-0.134807692307692	0.135999	3310.5
-0.130961538461538	0.135999	3354.82
-0.127115384615385	0.135999	3072.49
-0.123269230769231	0.135999	2175.71
-0.119423076923077	0.135999	1135.54
-0.115576923076923	0.135999	444.07
-0.111730769230769	0.135999	322.924
-0.107884615384615	0.135999	338.24
-0.104038461538462	0.135999	495.874
-0.100192307692308	0.135999	634.672
-0.0963461538461538	0.135999	737.55
-0.0925	0.135999	788.098
-0.0886538461538462	0.135999	776.154
-0.0848076923076923	0.135999	637.774
-0.0809615384615385	0.135999	381.8
-0.0769230769230769	0.135999	205.568
-0.0732692307692308	0.135999	143.377
-0.0694230769230769	0.135999	154.719
-0.0655769230769231	0.135999	200.504
-0.0617307692307692	0.135999	282.691
-0.0576923076923077	0.135999	345.638
-0.0540384615384615	0.135999	392.894
-0.0501923076923077	0.135999	425.173
-0.0463461538461538	0.135999	460.104
-0.0425	0.135999	501.277
-0.0384615384615385	0.135999	541.271
-0.0348076923076923	0.135999	574.758
-0.0309615384615385	0.135999	600.839
-0.0271153846153846	0.135999	615.912
-0.0232692307692308	0.135999	624.12
-0.0192307692307692	0.135999	629.549
-0.0155769230769231	0.135999	633.927
-0.0117307692307692	0.135999	635.223
-0.00788461538461538	0.135999	636.644
-0.00403846153846154	0.135999	639.841
0	0.135999	640.924
0.00365384615384615	0.135999	642.184
0.0075	0.135999	644.383
0.0113461538461538	0.135999	647.842
0.0151923076923077	0.135999	648.909
0.0192307692307692	0.135999	649.067
0.0228846153846154	0.135999	649.423
0.0267307692307692	0.135999	649.878
0.0305769230769231	0.135999	650.165
0.0346153846153846	0.135999	650.118
0.0384615384615385	0.135999	649.797
0.0421153846153846	0.135999	650.135
0.0459615384615385	0.135999	648.162
0.0498076923076923	0.135999	647.468
0.0538461538461538	0.135999	646.704
0.0576923076923077	0.135999	644.521
0.0613461538461538	0.135999	641.479
0.0651923076923077	0.135999	639.312
0.0690384615384615	0.135999	637.176
0.0730769230769231	0.135999	635.882
0.0767307692307692	0.135999	634.089
0.0805769230769231	0.135999	632.208
0.0844230769230769	0.135999	629.685
0.0882692307692308	0.135999	626.933
0.0921153846153846	0.135999	623.049
0.0959615384615385	0.135999	620.083
0.0998076923076923	0.135999	616.398
0.103653846153846	0.135999	614.5
0.1075	0.135999	612.961
0.111346153846154	0.135999	611.807
0.115192307692308	0.135999	608.892
0.119038461538462	0.135999	607.305
0.122884615384615	0.135999	604.098
0.126730769230769	0.135999	602.896
0.130576923076923	0.135999	600.372
0.134423076923077	0.135999	597.516
0.138269230769231	0.135999	594.601
0.142115384615385	0.135999	591.844
0.145961538461538	0.135999	588.975
0.149807692307692	0.135999	585.924
0.153846153846154	0.135999	583.593
0.1575	0.135999	581.845
0.161346153846154	0.135999	579.279
0.165384615384615	0.135999	577.297
0.169038461538462	0.135999	575.078
0.173076923076923	0.135999	573.769
0.176730769230769	0.135999	571.203
0.180576923076923	0.135999	566.933
0.184615384615385	0.135999	561.683
0.188269230769231	0.135999	558.189
0.192307692307692	0.135999	554.592
0.195961538461538	0.135999	551.82
0.199807692307692	0.135999	547.446
0.203846153846154	0.135999	541.464
0.2075	0.135999	536.95
0.211538461538462	0.135999	531.459
0.215192307692308	0.135999	526.551
0.219230769230769	0.135999	520.473
0.223076923076923	0.135999	515.273
0.226730769230769	0.135999	510.701
0.230769230769231	0.135999	504.234
0.234423076923077	0.135999	499.419
0.238269230769231	0.135999	495.383
0.242115384615385	0.135999	492.124
0.246153846153846	0.135999	491.054
0.25	0.135999	490.324
0.253653846153846	0.135999	489.594
0.2575	0.135999	490.129
0.261346153846154	0.135999	486.14
0.265384615384615	0.135999	472.858
0.269230769230769	0.135999	444.318
0.272884615384615	0.135999	434.751
0.276730769230769	0.135999	425.335
0.280576923076923	0.135999	416.138
0.284615384615385	0.135999	405.822
0.288461538461538	0.135999	396.404
0.292115384615385	0.135999	386.866
0.295961538461538	0.135999	376.881
0.299807692307692	0.135999	368.559
0.303846153846154	0.135999	356.173
0.3075	0.135999	345.759
0.311346153846154	0.135999	332.749
0.315192307692308	0.135999	320.313
0.319230769230769	0.135999	304.592
0.323076923076923	0.135999	289.771
0.326730769230769	0.135999	273.466
0.330576923076923	0.135999	252.901
0.334423076923077	0.135999	229.371
0.338461538461538	0.135999	202.664
0.342307692307692	0.135999	176.349
0.345961538461538	0.135999	147.948
0.349807692307692	0.135999	112.319
0.353653846153846	0.135999	69.0393
0.357692307692308	0.135999	33.5891
0.361538461538462	0.135999	13.292
0.365192307692308	0.135999	11.2265
0.369038461538462	0.135999	10.3274
0.372884615384615	0.135999	14.5814
0.376923076923077	0.135999	24.4773
0.380769230769231	0.135999	54.9695
0.384615384615385	0.135999	142.733
-0.384807692307692	0.133998	920.248
-0.380961538461538	0.133998	642.695
-0.377115384615385	0.133998	652.138
-0.373269230769231	0.133998	780.241
-0.369423076923077	0.133998	870.904
-0.365576923076923	0.133998	929.121
-0.361730769230769	0.133998	1022.71
-0.357884615384615	0.133998	1436.49
-0.354038461538462	0.133998	1876.14
-0.350192307692308	0.133998	2675.91
-0.346346153846154	0.133998	3214.1
-0.3425	0.133998	5010.57
-0.338653846153846	0.133998	8427.38
-0.334615384615385	0.133998	10302.5
-0.330961538461538	0.133998	11904.5
-0.327115384615385	0.133998	18217.5
-0.323269230769231	0.133998	29126.8
-0.319423076923077	0.133998	37072.3
-0.315384615384615	0.133998	45236
-0.311730769230769	0.133998	57814.4
-0.307692307692308	0.133998	65311.3
-0.304038461538462	0.133998	53180.3
-0.300192307692308	0.133998	26262.1
-0.296153846153846	0.133998	5700.24
-0.2925	0.133998	3762.08
-0.288461538461538	0.133998	3449.35
-0.284807692307692	0.133998	1891.76
-0.280961538461538	0.133998	1431.38
-0.276923076923077	0.133998	1433.28
-0.273269230769231	0.133998	1478.91
-0.269230769230769	0.133998	1391.59
-0.265576923076923	0.133998	885.331
-0.261730769230769	0.133998	616.904
-0.257692307692308	0.133998	487.427
-0.254038461538462	0.133998	337.04
-0.25	0.133998	207.504
-0.246346153846154	0.133998	171.167
-0.2425	0.133998	305.082
-0.238461538461538	0.133998	459.326
-0.234807692307692	0.133998	675.493
-0.230769230769231	0.133998	973.851
-0.227115384615385	0.133998	1101.31
-0.223269230769231	0.133998	963.819
-0.219423076923077	0.133998	741.273
-0.215576923076923	0.133998	548.454
-0.211538461538462	0.133998	471.847
-0.207884615384615	0.133998	488.995
-0.204038461538462	0.133998	711.456
-0.200192307692308	0.133998	1095.68
-0.196346153846154	0.133998	1425.99
-0.192307692307692	0.133998	1692.96
-0.188653846153846	0.133998	1869.07
-0.184807692307692	0.133998	2046.58
-0.180961538461538	0.133998	2269.36
-0.177115384615385	0.133998	2717.6
-0.173076923076923	0.133998	2962.07
-0.169423076923077	0.133998	3158.64
-0.165576923076923	0.133998	3240.42
-0.161730769230769	0.133998	3071.55
-0.157884615384615	0.133998	2347.75
-0.154038461538462	0.133998	1589.39
-0.150192307692308	0.133998	802.152
-0.146346153846154	0.133998	371.299
-0.1425	0.133998	274.916
-0.138653846153846	0.133998	311.586
-0.134807692307692	0.133998	432.785
-0.130961538461538	0.133998	540.714
-0.127115384615385	0.133998	675.287
-0.123269230769231	0.133998	722.343
-0.119423076923077	0.133998	778.326
-0.115576923076923	0.133998	849.405
-0.111730769230769	0.133998	908.117
-0.107884615384615	0.133998	957.872
-0.104038461538462	0.133998	979.382
-0.100192307692308	0.133998	964.109
-0.0963461538461538	0.133998	861.876
-0.0925	0.133998	738.061
-0.0886538461538462	0.133998	588.84
-0.0848076923076923	0.133998	366.295
-0.0809615384615385	0.133998	219.783
-0.0769230769230769	0.133998	119.006
-0.0732692307692308	0.133998	132.053
-0.0694230769230769	0.133998	186.536
-0.0655769230769231	0.133998	288.166
-0.0617307692307692	0.133998	346.885
-0.0576923076923077	0.133998	389.401
-0.0540384615384615	0.133998	425.894
-0.0501923076923077	0.133998	464.56
-0.0463461538461538	0.133998	513.403
-0.0425	0.133998	563
-0.0384615384615385	0.133998	608.269
-0.0348076923076923	0.133998	628.726
-0.0309615384615385	0.133998	639.714
-0.0271153846153846	0.133998	646.309
-0.0232692307692308	0.133998	650.058
-0.0192307692307692	0.133998	653.015
-0.0155769230769231	0.133998	655.633
-0.0117307692307692	0.133998	658.298
-0.00788461538461538	0.133998	660.672
-0.00403846153846154	0.133998	662.707
0	0.133998	664.31
0.00365384615384615	0.133998	664.748
0.0075	0.133998	666.538
0.0113461538461538	0.133998	667.088
0.0151923076923077	0.133998	667.77
0.0192307692307692	0.133998	669.514
0.0228846153846154	0.133998	670.92
0.0267307692307692	0.133998	672.345
0.0305769230769231	0.133998	672.849
0.0346153846153846	0.133998	673.479
0.0384615384615385	0.133998	671.636
0.0421153846153846	0.133998	669.402
0.0459615384615385	0.133998	669.322
0.0498076923076923	0.133998	669.342
0.0538461538461538	0.133998	670.536
0.0576923076923077	0.133998	669.614
0.0613461538461538	0.133998	668.274
0.0651923076923077	0.133998	668.274
0.0690384615384615	0.133998	668.049
0.0730769230769231	0.133998	668.891
0.0767307692307692	0.133998	669.766
0.0805769230769231	0.133998	669.427
0.0844230769230769	0.133998	670.542
0.0882692307692308	0.133998	670.881
0.0921153846153846	0.133998	670.801
0.0959615384615385	0.133998	670.562
0.0998076923076923	0.133998	670.868
0.103653846153846	0.133998	671.664
0.1075	0.133998	672.685
0.111346153846154	0.133998	670.417
0.115192307692308	0.133998	665.442
0.119038461538462	0.133998	662.044
0.122884615384615	0.133998	660.749
0.126730769230769	0.133998	660.801
0.130576923076923	0.133998	659.699
0.134423076923077	0.133998	659.115
0.138269230769231	0.133998	659.798
0.142115384615385	0.133998	659.665
0.145961538461538	0.133998	657.306
0.149807692307692	0.133998	654.778
0.153846153846154	0.133998	652.319
0.1575	0.133998	650.199
0.161346153846154	0.133998	649.954
0.165384615384615	0.133998	651.139
0.169038461538462	0.133998	649.211
0.173076923076923	0.133998	647.528
0.176730769230769	0.133998	645.437
0.180576923076923	0.133998	643.847
0.184615384615385	0.133998	641.906
0.188269230769231	0.133998	640.123
0.192307692307692	0.133998	638.585
0.195961538461538	0.133998	637.077
0.199807692307692	0.133998	636.947
0.203846153846154	0.133998	634.195
0.2075	0.133998	633.136
0.211538461538462	0.133998	631.194
0.215192307692308	0.133998	629.163
0.219230769230769	0.133998	627.076
0.223076923076923	0.133998	626.845
0.226730769230769	0.133998	626.955
0.230769230769231	0.133998	625.753
0.234423076923077	0.133998	624.829
0.238269230769231	0.133998	623.434
0.242115384615385	0.133998	622.765
0.246153846153846	0.133998	623.704
0.25	0.133998	620.945
0.253653846153846	0.133998	618.657
0.2575	0.133998	617.101
0.261346153846154	0.133998	615.445
0.265384615384615	0.133998	614.388
0.269230769230769	0.133998	613.718
0.272884615384615	0.133998	612.746
0.276730769230769	0.133998	609.792
0.280576923076923	0.133998	607.76
0.284615384615385	0.133998	606.702
0.288461538461538	0.133998	604.959
0.292115384615385	0.133998	603.793
0.295961538461538	0.133998	601.125
0.299807692307692	0.133998	600.785
0.303846153846154	0.133998	599.034
0.3075	0.133998	597.536
0.311346153846154	0.133998	596.903
0.315192307692308	0.133998	594.72
0.319230769230769	0.133998	593.074
0.323076923076923	0.133998	591.041
0.326730769230769	0.133998	589.091
0.330576923076923	0.133998	585.399
0.334423076923077	0.133998	581.953
0.338461538461538	0.133998	579.328
0.342307692307692	0.133998	577.868
0.345961538461538	0.133998	575.143
0.349807692307692	0.133998	572.606
0.353653846153846	0.133998	571.157
0.357692307692308	0.133998	570.178
0.361538461538462	0.133998	569.262
0.365192307692308	0.133998	567.802
0.369038461538462	0.133998	569.025
0.372884615384615	0.133998	574.096
0.376923076923077	0.133998	584.037
0.380769230769231	0.133998	596.499
0.384615384615385	0.133998	610.569
-0.384807692307692	0.131999	892.972
-0.380961538461538	0.131999	642.099
-0.377115384615385	0.131999	611.927
-0.373269230769231	0.131999	736.274
-0.369423076923077	0.131999	861.669
-0.365576923076923	0.131999	927.398
-0.361730769230769	0.131999	1031.09
-0.357884615384615	0.131999	1392.01
-0.354038461538462	0.131999	1796.18
-0.350192307692308	0.131999	2242.74
-0.346346153846154	0.131999	2919.96
-0.3425	0.131999	4819.3
-0.338653846153846	0.131999	8355.28
-0.334615384615385	0.131999	10423.1
-0.330961538461538	0.131999	13742.7
-0.327115384615385	0.131999	19311.1
-0.323269230769231	0.131999	30922.5
-0.319423076923077	0.131999	39722.6
-0.315384615384615	0.131999	48702.8
-0.311730769230769	0.131999	61449.1
-0.307692307692308	0.131999	66915.5
-0.304038461538462	0.131999	49280.2
-0.300192307692308	0.131999	23351.5
-0.296153846153846	0.131999	4489.44
-0.2925	0.131999	3439.64
-0.288461538461538	0.131999	2248.01
-0.284807692307692	0.131999	1545.89
-0.280961538461538	0.131999	1490.9
-0.276923076923077	0.131999	1554.27
-0.273269230769231	0.131999	1528.06
-0.269230769230769	0.131999	1273.54
-0.265576923076923	0.131999	727.487
-0.261730769230769	0.131999	585.613
-0.257692307692308	0.131999	553.754
-0.254038461538462	0.131999	367.136
-0.25	0.131999	212.415
-0.246346153846154	0.131999	123.68
-0.2425	0.131999	244.582
-0.238461538461538	0.131999	352.411
-0.234807692307692	0.131999	498.668
-0.230769230769231	0.131999	752.117
-0.227115384615385	0.131999	1155.06
-0.223269230769231	0.131999	1424.96
-0.219423076923077	0.131999	1513.24
-0.215576923076923	0.131999	1499.15
-0.211538461538462	0.131999	1433.56
-0.207884615384615	0.131999	1341.49
-0.204038461538462	0.131999	1268.31
-0.200192307692308	0.131999	1195.14
-0.196346153846154	0.131999	1104.1
-0.192307692307692	0.131999	835.185
-0.188653846153846	0.131999	645.376
-0.184807692307692	0.131999	526.342
-0.180961538461538	0.131999	497.708
-0.177115384615385	0.131999	691.26
-0.173076923076923	0.131999	1059.97
-0.169423076923077	0.131999	1363.45
-0.165576923076923	0.131999	1534.93
-0.161730769230769	0.131999	1674.63
-0.157884615384615	0.131999	1823.88
-0.154038461538462	0.131999	1996.3
-0.150192307692308	0.131999	2189.63
-0.146346153846154	0.131999	2396.8
-0.1425	0.131999	2651.29
-0.138653846153846	0.131999	3006.61
-0.134807692307692	0.131999	3131.62
-0.130961538461538	0.131999	3039.33
-0.127115384615385	0.131999	2366.93
-0.123269230769231	0.131999	1146.48
-0.119423076923077	0.131999	541.786
-0.115576923076923	0.131999	310.105
-0.111730769230769	0.131999	286.368
-0.107884615384615	0.131999	386.699
-0.104038461538462	0.131999	534.37
-0.100192307692308	0.131999	670.211
-0.0963461538461538	0.131999	712.439
-0.0925	0.131999	764.546
-0.0886538461538462	0.131999	819.419
-0.0848076923076923	0.131999	869.214
-0.0809615384615385	0.131999	918.918
-0.0769230769230769	0.131999	948.042
-0.0732692307692308	0.131999	880.358
-0.0694230769230769	0.131999	751.382
-0.0655769230769231	0.131999	557.101
-0.0617307692307692	0.131999	405.211
-0.0576923076923077	0.131999	291.34
-0.0540384615384615	0.131999	268.451
-0.0501923076923077	0.131999	371.762
-0.0463461538461538	0.131999	495.508
-0.0425	0.131999	601.746
-0.0384615384615385	0.131999	666.745
-0.0348076923076923	0.131999	683.64
-0.0309615384615385	0.131999	671.158
-0.0271153846153846	0.131999	651.022
-0.0232692307692308	0.131999	626.825
-0.0192307692307692	0.131999	596.636
-0.0155769230769231	0.131999	572.155
-0.0117307692307692	0.131999	552.192
-0.00788461538461538	0.131999	535.33
-0.00403846153846154	0.131999	519.97
0	0.131999	510.279
0.00365384615384615	0.131999	499.57
0.0075	0.131999	487.651
0.0113461538461538	0.131999	472.773
0.0151923076923077	0.131999	462.355
0.0192307692307692	0.131999	451.596
0.0228846153846154	0.131999	442.244
0.0267307692307692	0.131999	438.27
0.0305769230769231	0.131999	438.319
0.0346153846153846	0.131999	431.776
0.0384615384615385	0.131999	425.325
0.0421153846153846	0.131999	420.309
0.0459615384615385	0.131999	415.414
0.0498076923076923	0.131999	411.343
0.0538461538461538	0.131999	403.783
0.0576923076923077	0.131999	398.961
0.0613461538461538	0.131999	393.652
0.0651923076923077	0.131999	388.006
0.0690384615384615	0.131999	383.039
0.0730769230769231	0.131999	379.08
0.0767307692307692	0.131999	375.251
0.0805769230769231	0.131999	373.006
0.0844230769230769	0.131999	367.554
0.0882692307692308	0.131999	360.758
0.0921153846153846	0.131999	354.724
0.0959615384615385	0.131999	349.669
0.0998076923076923	0.131999	343.78
0.103653846153846	0.131999	339.562
0.1075	0.131999	335.006
0.111346153846154	0.131999	329.706
0.115192307692308	0.131999	325.004
0.119038461538462	0.131999	319.235
0.122884615384615	0.131999	315.041
0.126730769230769	0.131999	312.278
0.130576923076923	0.131999	308.721
0.134423076923077	0.131999	306.224
0.138269230769231	0.131999	303.243
0.142115384615385	0.131999	297.793
0.145961538461538	0.131999	291.805
0.149807692307692	0.131999	286.884
0.153846153846154	0.131999	283.416
0.1575	0.131999	277.065
0.161346153846154	0.131999	269.551
0.165384615384615	0.131999	264.652
0.169038461538462	0.131999	259.099
0.173076923076923	0.131999	253.815
0.176730769230769	0.131999	245.668
0.180576923076923	0.131999	238.346
0.184615384615385	0.131999	233.255
0.188269230769231	0.131999	226.709
0.192307692307692	0.131999	221.691
0.195961538461538	0.131999	217.567
0.199807692307692	0.131999	212.378
0.203846153846154	0.131999	207.165
0.2075	0.131999	198.164
0.211538461538462	0.131999	192.005
0.215192307692308	0.131999	186.645
0.219230769230769	0.131999	181.31
0.223076923076923	0.131999	174.988
0.226730769230769	0.131999	169.509
0.230769230769231	0.131999	163.666
0.234423076923077	0.131999	157.628
0.238269230769231	0.131999	149.481
0.242115384615385	0.131999	145.325
0.246153846153846	0.131999	141.144
0.25	0.131999	137.312
0.253653846153846	0.131999	133.626
0.2575	0.131999	129.589
0.261346153846154	0.131999	121.901
0.265384615384615	0.131999	117.22
0.269230769230769	0.131999	113.096
0.272884615384615	0.131999	105.176
0.276730769230769	0.131999	97.3163
0.280576923076923	0.131999	90.6457
0.284615384615385	0.131999	84.1939
0.288461538461538	0.131999	75.5344
0.292115384615385	0.131999	64.9342
0.295961538461538	0.131999	56.8087
0.299807692307692	0.131999	50.2157
0.303846153846154	0.131999	43.4231
0.3075	0.131999	36.6829
0.311346153846154	0.131999	32.9709
0.315192307692308	0.131999	26.0808
0.319230769230769	0.131999	23.1959
0.323076923076923	0.131999	17.6881
0.326730769230769	0.131999	11.2836
0.330576923076923	0.131999	12.9823
0.334423076923077	0.131999	15.5804
0.338461538461538	0.131999	14.5368
0.342307692307692	0.131999	11.0179
0.345961538461538	0.131999	10.0724
0.349807692307692	0.131999	11.6997
0.353653846153846	0.131999	11.4085
0.357692307692308	0.131999	8.30229
0.361538461538462	0.131999	9.61414
0.365192307692308	0.131999	18.384
0.369038461538462	0.131999	39.7144
0.372884615384615	0.131999	108.472
0.376923076923077	0.131999	250.148
0.380769230769231	0.131999	364.872
0.384615384615385	0.131999	467.435
-0.384807692307692	0.129998	726.454
-0.380961538461538	0.129998	630.622
-0.377115384615385	0.129998	620.133
-0.373269230769231	0.129998	762.732
-0.369423076923077	0.129998	917.094
-0.365576923076923	0.129998	1007.96
-0.361730769230769	0.129998	1270.18
-0.357884615384615	0.129998	1678.08
-0.354038461538462	0.129998	2118.9
-0.350192307692308	0.129998	2813.24
-0.346346153846154	0.129998	4438.74
-0.3425	0.129998	7236.84
-0.338653846153846	0.129998	9514.93
-0.334615384615385	0.129998	11220.4
-0.330961538461538	0.129998	15556.6
-0.327115384615385	0.129998	24556.9
-0.323269230769231	0.129998	34703.5
-0.319423076923077	0.129998	43553.4
-0.315384615384615	0.129998	56696.4
-0.311730769230769	0.129998	67450.4
-0.307692307692308	0.129998	71234.4
-0.304038461538462	0.129998	44559.8
-0.300192307692308	0.129998	10808.8
-0.296153846153846	0.129998	4068.93
-0.2925	0.129998	3479.36
-0.288461538461538	0.129998	2086.68
-0.284807692307692	0.129998	1537.91
-0.280961538461538	0.129998	1437.86
-0.276923076923077	0.129998	1487.78
-0.273269230769231	0.129998	1383.97
-0.269230769230769	0.129998	860.469
-0.265576923076923	0.129998	597.389
-0.261730769230769	0.129998	568.549
-0.257692307692308	0.129998	408.028
-0.254038461538462	0.129998	241.342
-0.25	0.129998	159.836
-0.246346153846154	0.129998	218.747
-0.2425	0.129998	365.131
-0.238461538461538	0.129998	509.726
-0.234807692307692	0.129998	771.491
-0.230769230769231	0.129998	1257.39
-0.227115384615385	0.129998	1479.94
-0.223269230769231	0.129998	1540.64
-0.219423076923077	0.129998	1504.08
-0.215576923076923	0.129998	1419.56
-0.211538461538462	0.129998	1336.54
-0.207884615384615	0.129998	1257.12
-0.204038461538462	0.129998	1180.75
-0.200192307692308	0.129998	1059.36
-0.196346153846154	0.129998	815.645
-0.192307692307692	0.129998	643.395
-0.188653846153846	0.129998	523.551
-0.184807692307692	0.129998	573.667
-0.180961538461538	0.129998	878.341
-0.177115384615385	0.129998	1180.68
-0.173076923076923	0.129998	1407.24
-0.169423076923077	0.129998	1553.66
-0.165576923076923	0.129998	1637.79
-0.161730769230769	0.129998	1734.93
-0.157884615384615	0.129998	1838.73
-0.154038461538462	0.129998	1938.76
-0.150192307692308	0.129998	2156.62
-0.146346153846154	0.129998	2334.64
-0.1425	0.129998	2634.66
-0.138653846153846	0.129998	2774.14
-0.134807692307692	0.129998	2772.43
-0.130961538461538	0.129998	2322.93
-0.127115384615385	0.129998	1019.77
-0.123269230769231	0.129998	542.634
-0.119423076923077	0.129998	381.034
-0.115576923076923	0.129998	466.066
-0.111730769230769	0.129998	655.202
-0.107884615384615	0.129998	730.154
-0.104038461538462	0.129998	767.773
-0.100192307692308	0.129998	796.886
-0.0963461538461538	0.129998	830.166
-0.0925	0.129998	871.519
-0.0886538461538462	0.129998	911.788
-0.0848076923076923	0.129998	929.346
-0.0809615384615385	0.129998	881.629
-0.0769230769230769	0.129998	741.678
-0.0732692307692308	0.129998	595.138
-0.0694230769230769	0.129998	443.247
-0.0655769230769231	0.129998	321.722
-0.0617307692307692	0.129998	254.95
-0.0576923076923077	0.129998	317.085
-0.0540384615384615	0.129998	437.343
-0.0501923076923077	0.129998	544.612
-0.0463461538461538	0.129998	651.721
-0.0425	0.129998	712.619
-0.0384615384615385	0.129998	725.537
-0.0348076923076923	0.129998	706.009
-0.0309615384615385	0.129998	676.548
-0.0271153846153846	0.129998	650.684
-0.0232692307692308	0.129998	620.876
-0.0192307692307692	0.129998	597.088
-0.0155769230769231	0.129998	571.121
-0.0117307692307692	0.129998	555.037
-0.00788461538461538	0.129998	540.596
-0.00403846153846154	0.129998	528.726
0	0.129998	516.134
0.00365384615384615	0.129998	492.98
0.0075	0.129998	447.785
0.0113461538461538	0.129998	428.675
0.0151923076923077	0.129998	413.603
0.0192307692307692	0.129998	404.988
0.0228846153846154	0.129998	397.528
0.0267307692307692	0.129998	387.146
0.0305769230769231	0.129998	376.781
0.0346153846153846	0.129998	369.892
0.0384615384615385	0.129998	362.347
0.0421153846153846	0.129998	351.425
0.0459615384615385	0.129998	344.111
0.0498076923076923	0.129998	336.377
0.0538461538461538	0.129998	329.815
0.0576923076923077	0.129998	321.63
0.0613461538461538	0.129998	312.743
0.0651923076923077	0.129998	305.139
0.0690384615384615	0.129998	297.729
0.0730769230769231	0.129998	292.377
0.0767307692307692	0.129998	285.113
0.0805769230769231	0.129998	277.122
0.0844230769230769	0.129998	270.221
0.0882692307692308	0.129998	263.368
0.0921153846153846	0.129998	256.031
0.0959615384615385	0.129998	250.34
0.0998076923076923	0.129998	245.133
0.103653846153846	0.129998	236.198
0.1075	0.129998	228.376
0.111346153846154	0.129998	219.245
0.115192307692308	0.129998	209.194
0.119038461538462	0.129998	198.32
0.122884615384615	0.129998	189.165
0.126730769230769	0.129998	181.731
0.130576923076923	0.129998	172.705
0.134423076923077	0.129998	163.794
0.138269230769231	0.129998	156.263
0.142115384615385	0.129998	147.908
0.145961538461538	0.129998	139.893
0.149807692307692	0.129998	133.112
0.153846153846154	0.129998	123.426
0.1575	0.129998	110.678
0.161346153846154	0.129998	102.155
0.165384615384615	0.129998	88.9106
0.169038461538462	0.129998	79.3463
0.173076923076923	0.129998	69.0072
0.176730769230769	0.129998	54.7944
0.180576923076923	0.129998	45.7824
0.184615384615385	0.129998	39.1245
0.188269230769231	0.129998	34.6247
0.192307692307692	0.129998	30.0485
0.195961538461538	0.129998	22.7118
0.199807692307692	0.129998	13.6549
0.203846153846154	0.129998	11.6465
0.2075	0.129998	15.619
0.211538461538462	0.129998	14.4809
0.215192307692308	0.129998	16.0791
0.219230769230769	0.129998	17.1947
0.223076923076923	0.129998	16.058
0.226730769230769	0.129998	16.0339
0.230769230769231	0.129998	20.9042
0.234423076923077	0.129998	22.8904
0.238269230769231	0.129998	23.0842
0.242115384615385	0.129998	22.4324
0.246153846153846	0.129998	18.3383
0.25	0.129998	18.7278
0.253653846153846	0.129998	18.6812
0.2575	0.129998	14.6833
0.261346153846154	0.129998	12.5039
0.265384615384615	0.129998	14.8059
0.269230769230769	0.129998	15.3164
0.272884615384615	0.129998	13.3534
0.276730769230769	0.129998	10.7371
0.280576923076923	0.129998	11.7792
0.284615384615385	0.129998	14.9558
0.288461538461538	0.129998	20.7491
0.292115384615385	0.129998	24.654
0.295961538461538	0.129998	27.4904
0.299807692307692	0.129998	21.6987
0.303846153846154	0.129998	23.6406
0.3075	0.129998	28.808
0.311346153846154	0.129998	29.4385
0.315192307692308	0.129998	30.072
0.319230769230769	0.129998	27.504
0.323076923076923	0.129998	31.7031
0.326730769230769	0.129998	38.3978
0.330576923076923	0.129998	44.8742
0.334423076923077	0.129998	50.6524
0.338461538461538	0.129998	60.6714
0.342307692307692	0.129998	71.522
0.345961538461538	0.129998	83.4098
0.349807692307692	0.129998	90.7761
0.353653846153846	0.129998	101.364
0.357692307692308	0.129998	112.704
0.361538461538462	0.129998	122.337
0.365192307692308	0.129998	128.488
0.369038461538462	0.129998	132.433
0.372884615384615	0.129998	134.714
0.376923076923077	0.129998	133.234
0.380769230769231	0.129998	133.234
0.384615384615385	0.129998	130.068
-0.384807692307692	0.127999	861.349
-0.380961538461538	0.127999	615.925
-0.377115384615385	0.127999	650.491
-0.373269230769231	0.127999	823.191
-0.369423076923077	0.127999	932.059
-0.365576923076923	0.127999	982.421
-0.361730769230769	0.127999	1041.66
-0.357884615384615	0.127999	1382.32
-0.354038461538462	0.127999	1747.17
-0.350192307692308	0.127999	2325.88
-0.346346153846154	0.127999	3402.3
-0.3425	0.127999	5086.04
-0.338653846153846	0.127999	8695.51
-0.334615384615385	0.127999	11734.8
-0.330961538461538	0.127999	15544.2
-0.327115384615385	0.127999	24580.6
-0.323269230769231	0.127999	34892.3
-0.319423076923077	0.127999	43676
-0.315384615384615	0.127999	51082.7
-0.311730769230769	0.127999	57573.8
-0.307692307692308	0.127999	59967.5
-0.304038461538462	0.127999	30692.2
-0.300192307692308	0.127999	9712.17
-0.296153846153846	0.127999	3933.68
-0.2925	0.127999	2250.89
-0.288461538461538	0.127999	1617.13
-0.284807692307692	0.127999	1487.48
-0.280961538461538	0.127999	1495.71
-0.276923076923077	0.127999	1344.7
-0.273269230769231	0.127999	984.604
-0.269230769230769	0.127999	710.857
-0.265576923076923	0.127999	671.197
-0.261730769230769	0.127999	680
-0.257692307692308	0.127999	915.739
-0.254038461538462	0.127999	1196.38
-0.25	0.127999	1458.63
-0.246346153846154	0.127999	1406.4
-0.2425	0.127999	1313.9
-0.238461538461538	0.127999	1227.89
-0.234807692307692	0.127999	1118.42
-0.230769230769231	0.127999	1034.54
-0.227115384615385	0.127999	848.888
-0.223269230769231	0.127999	687.464
-0.219423076923077	0.127999	609.602
-0.215576923076923	0.127999	678.811
-0.211538461538462	0.127999	1098.15
-0.207884615384615	0.127999	1375.19
-0.204038461538462	0.127999	1515.74
-0.200192307692308	0.127999	1590.39
-0.196346153846154	0.127999	1626.89
-0.192307692307692	0.127999	1662.16
-0.188653846153846	0.127999	1685.92
-0.184807692307692	0.127999	1713.5
-0.180961538461538	0.127999	1765
-0.177115384615385	0.127999	1931.46
-0.173076923076923	0.127999	2133.14
-0.169423076923077	0.127999	2193.92
-0.165576923076923	0.127999	2128.35
-0.161730769230769	0.127999	1868.92
-0.157884615384615	0.127999	776.728
-0.154038461538462	0.127999	462.529
-0.150192307692308	0.127999	592.001
-0.146346153846154	0.127999	764.286
-0.1425	0.127999	854.032
-0.138653846153846	0.127999	882.454
-0.134807692307692	0.127999	903.459
-0.130961538461538	0.127999	941.825
-0.127115384615385	0.127999	980.169
-0.123269230769231	0.127999	1011.86
-0.119423076923077	0.127999	1026.16
-0.115576923076923	0.127999	1001.59
-0.111730769230769	0.127999	892.401
-0.107884615384615	0.127999	789.278
-0.104038461538462	0.127999	636.481
-0.100192307692308	0.127999	425.354
-0.0963461538461538	0.127999	297.357
-0.0925	0.127999	209.589
-0.0886538461538462	0.127999	193.989
-0.0848076923076923	0.127999	314.009
-0.0809615384615385	0.127999	426.337
-0.0769230769230769	0.127999	486.386
-0.0732692307692308	0.127999	542.501
-0.0694230769230769	0.127999	587.479
-0.0655769230769231	0.127999	639.302
-0.0617307692307692	0.127999	679.417
-0.0576923076923077	0.127999	717.983
-0.0540384615384615	0.127999	749.622
-0.0501923076923077	0.127999	773.344
-0.0463461538461538	0.127999	780.999
-0.0425	0.127999	782.606
-0.0384615384615385	0.127999	781.118
-0.0348076923076923	0.127999	772.474
-0.0309615384615385	0.127999	760.97
-0.0271153846153846	0.127999	752.393
-0.0232692307692308	0.127999	746.866
-0.0192307692307692	0.127999	741.657
-0.0155769230769231	0.127999	737.586
-0.0117307692307692	0.127999	731.622
-0.00788461538461538	0.127999	728.009
-0.00403846153846154	0.127999	722.434
0	0.127999	721.127
0.00365384615384615	0.127999	718.918
0.0075	0.127999	716.107
0.0113461538461538	0.127999	712.421
0.0151923076923077	0.127999	709.873
0.0192307692307692	0.127999	706.432
0.0228846153846154	0.127999	704.297
0.0267307692307692	0.127999	700.878
0.0305769230769231	0.127999	694.958
0.0346153846153846	0.127999	692.776
0.0384615384615385	0.127999	687.897
0.0421153846153846	0.127999	683.049
0.0459615384615385	0.127999	679.847
0.0498076923076923	0.127999	675.987
0.0538461538461538	0.127999	672.3
0.0576923076923077	0.127999	670.363
0.0613461538461538	0.127999	667.757
0.0651923076923077	0.127999	664.22
0.0690384615384615	0.127999	658.106
0.0730769230769231	0.127999	652.884
0.0767307692307692	0.127999	647.789
0.0805769230769231	0.127999	646.336
0.0844230769230769	0.127999	643.81
0.0882692307692308	0.127999	643.325
0.0921153846153846	0.127999	639.992
0.0959615384615385	0.127999	633.981
0.0998076923076923	0.127999	629.87
0.103653846153846	0.127999	624.238
0.1075	0.127999	620.018
0.111346153846154	0.127999	617.251
0.115192307692308	0.127999	614.339
0.119038461538462	0.127999	609.695
0.122884615384615	0.127999	606.503
0.126730769230769	0.127999	601.991
0.130576923076923	0.127999	595.581
0.134423076923077	0.127999	590.598
0.138269230769231	0.127999	587.357
0.142115384615385	0.127999	583.375
0.145961538461538	0.127999	578.179
0.149807692307692	0.127999	569.161
0.153846153846154	0.127999	564.063
0.1575	0.127999	559.596
0.161346153846154	0.127999	552.807
0.165384615384615	0.127999	550.239
0.169038461538462	0.127999	545.771
0.173076923076923	0.127999	541.163
0.176730769230769	0.127999	535.433
0.180576923076923	0.127999	528.785
0.184615384615385	0.127999	524.707
0.188269230769231	0.127999	519.269
0.192307692307692	0.127999	514.655
0.195961538461538	0.127999	508.78
0.199807692307692	0.127999	505.233
0.203846153846154	0.127999	501.835
0.2075	0.127999	495.568
0.211538461538462	0.127999	489.398
0.215192307692308	0.127999	487.066
0.219230769230769	0.127999	482.742
0.223076923076923	0.127999	480.264
0.226730769230769	0.127999	475.891
0.230769230769231	0.127999	472.005
0.234423076923077	0.127999	467.828
0.238269230769231	0.127999	460.784
0.242115384615385	0.127999	449.854
0.246153846153846	0.127999	443.733
0.25	0.127999	438.972
0.253653846153846	0.127999	433.968
0.2575	0.127999	429.153
0.261346153846154	0.127999	423.614
0.265384615384615	0.127999	415.542
0.269230769230769	0.127999	412.141
0.272884615384615	0.127999	408.982
0.276730769230769	0.127999	405.718
0.280576923076923	0.127999	401.199
0.284615384615385	0.127999	394.054
0.288461538461538	0.127999	386.814
0.292115384615385	0.127999	378.541
0.295961538461538	0.127999	371.727
0.299807692307692	0.127999	365.409
0.303846153846154	0.127999	362.48
0.3075	0.127999	359.563
0.311346153846154	0.127999	357.619
0.315192307692308	0.127999	353.112
0.319230769230769	0.127999	344.738
0.323076923076923	0.127999	336.669
0.326730769230769	0.127999	331.792
0.330576923076923	0.127999	326.396
0.334423076923077	0.127999	321.097
0.338461538461538	0.127999	317.84
0.342307692307692	0.127999	314.631
0.345961538461538	0.127999	312.086
0.349807692307692	0.127999	307.856
0.353653846153846	0.127999	303.626
0.357692307692308	0.127999	298.716
0.361538461538462	0.127999	290.431
0.365192307692308	0.127999	288.952
0.369038461538462	0.127999	289.807
0.372884615384615	0.127999	297.102
0.376923076923077	0.127999	308.075
0.380769230769231	0.127999	308.075
0.384615384615385	0.127999	329.412
-0.384807692307692	0.125999	1696.09
-0.380961538461538	0.125999	742.43
-0.377115384615385	0.125999	587.613
-0.373269230769231	0.125999	696.793
-0.369423076923077	0.125999	843.529
-0.365576923076923	0.125999	934.987
-0.361730769230769	0.125999	1001.25
-0.357884615384615	0.125999	1302.28
-0.354038461538462	0.125999	1661.85
-0.350192307692308	0.125999	2112.81
-0.346346153846154	0.125999	2869.04
-0.3425	0.125999	4709.99
-0.338653846153846	0.125999	8179.04
-0.334615384615385	0.125999	10753.8
-0.330961538461538	0.125999	12669.5
-0.327115384615385	0.125999	17727.4
-0.323269230769231	0.125999	29899.6
-0.319423076923077	0.125999	39158.8
-0.315384615384615	0.125999	48309.1
-0.311730769230769	0.125999	62753.7
-0.307692307692308	0.125999	66257.5
-0.304038461538462	0.125999	44713.1
-0.300192307692308	0.125999	11232
-0.296153846153846	0.125999	4268.76
-0.2925	0.125999	3475.99
-0.288461538461538	0.125999	2094.79
-0.284807692307692	0.125999	1618.76
-0.280961538461538	0.125999	1603.29
-0.276923076923077	0.125999	1605.37
-0.273269230769231	0.125999	1371.02
-0.269230769230769	0.125999	794.98
-0.265576923076923	0.125999	597.58
-0.261730769230769	0.125999	488.039
-0.257692307692308	0.125999	350.065
-0.254038461538462	0.125999	220.971
-0.25	0.125999	241.336
-0.246346153846154	0.125999	366.076
-0.2425	0.125999	598.439
-0.238461538461538	0.125999	795.896
-0.234807692307692	0.125999	1059.88
-0.230769230769231	0.125999	1479.27
-0.227115384615385	0.125999	1586.79
-0.223269230769231	0.125999	1566.76
-0.219423076923077	0.125999	1501.61
-0.215576923076923	0.125999	1408.21
-0.211538461538462	0.125999	1265.83
-0.207884615384615	0.125999	1135.76
-0.204038461538462	0.125999	996.961
-0.200192307692308	0.125999	859.55
-0.196346153846154	0.125999	723.313
-0.192307692307692	0.125999	697.285
-0.188653846153846	0.125999	923.335
-0.184807692307692	0.125999	1246.26
-0.180961538461538	0.125999	1580.27
-0.177115384615385	0.125999	1720.02
-0.173076923076923	0.125999	1692.43
-0.169423076923077	0.125999	1663.31
-0.165576923076923	0.125999	1621.13
-0.161730769230769	0.125999	1571.54
-0.157884615384615	0.125999	1533.98
-0.154038461538462	0.125999	1532.14
-0.150192307692308	0.125999	1574.1
-0.146346153846154	0.125999	1598.81
-0.1425	0.125999	1596.35
-0.138653846153846	0.125999	1550.3
-0.134807692307692	0.125999	1431.03
-0.130961538461538	0.125999	919.69
-0.127115384615385	0.125999	607.322
-0.123269230769231	0.125999	628.164
-0.119423076923077	0.125999	867.775
-0.115576923076923	0.125999	1004.32
-0.111730769230769	0.125999	1036.88
-0.107884615384615	0.125999	1027.69
-0.104038461538462	0.125999	1020.43
-0.100192307692308	0.125999	1014.06
-0.0963461538461538	0.125999	1003.2
-0.0925	0.125999	983.875
-0.0886538461538462	0.125999	950.255
-0.0848076923076923	0.125999	840.348
-0.0809615384615385	0.125999	726.295
-0.0769230769230769	0.125999	592.814
-0.0732692307692308	0.125999	421.202
-0.0694230769230769	0.125999	314.188
-0.0655769230769231	0.125999	256.421
-0.0617307692307692	0.125999	341.084
-0.0576923076923077	0.125999	439.409
-0.0540384615384615	0.125999	531.256
-0.0501923076923077	0.125999	583.838
-0.0463461538461538	0.125999	604.695
-0.0425	0.125999	604.636
-0.0384615384615385	0.125999	580.369
-0.0348076923076923	0.125999	469.383
-0.0309615384615385	0.125999	342.58
-0.0271153846153846	0.125999	224.307
-0.0232692307692308	0.125999	147.097
-0.0192307692307692	0.125999	60.3476
-0.0155769230769231	0.125999	25.0147
-0.0117307692307692	0.125999	17.5127
-0.00788461538461538	0.125999	17.0785
-0.00403846153846154	0.125999	16.9354
0	0.125999	16.6942
0.00365384615384615	0.125999	16.9354
0.0075	0.125999	17.3455
0.0113461538461538	0.125999	17.5627
0.0151923076923077	0.125999	17.1784
0.0192307692307692	0.125999	18.0952
0.0228846153846154	0.125999	19.7377
0.0267307692307692	0.125999	20.6808
0.0305769230769231	0.125999	19.8121
0.0346153846153846	0.125999	20.4657
0.0384615384615385	0.125999	26.1613
0.0421153846153846	0.125999	35.5288
0.0459615384615385	0.125999	50.2573
0.0498076923076923	0.125999	56.2195
0.0538461538461538	0.125999	21.8216
0.0576923076923077	0.125999	23.0043
0.0613461538461538	0.125999	24.0688
0.0651923076923077	0.125999	25.2036
0.0690384615384615	0.125999	27.3066
0.0730769230769231	0.125999	28.0336
0.0767307692307692	0.125999	29.6514
0.0805769230769231	0.125999	28.9299
0.0844230769230769	0.125999	28.6429
0.0882692307692308	0.125999	28.0874
0.0921153846153846	0.125999	31.4958
0.0959615384615385	0.125999	41.5717
0.0998076923076923	0.125999	39.6151
0.103653846153846	0.125999	37.5136
0.1075	0.125999	37.9763
0.111346153846154	0.125999	42.5705
0.115192307692308	0.125999	44.0529
0.119038461538462	0.125999	47.2039
0.122884615384615	0.125999	49.6743
0.126730769230769	0.125999	52.6232
0.130576923076923	0.125999	51.4682
0.134423076923077	0.125999	52.5558
0.138269230769231	0.125999	54.3745
0.142115384615385	0.125999	51.6666
0.145961538461538	0.125999	49.7325
0.149807692307692	0.125999	49.6407
0.153846153846154	0.125999	56.1503
0.1575	0.125999	58.2057
0.161346153846154	0.125999	54.5062
0.165384615384615	0.125999	59.6142
0.169038461538462	0.125999	61.3861
0.173076923076923	0.125999	58.0536
0.176730769230769	0.125999	64.3187
0.180576923076923	0.125999	66.1088
0.184615384615385	0.125999	64.8815
0.188269230769231	0.125999	71.2438
0.192307692307692	0.125999	76.3631
0.195961538461538	0.125999	77.4277
0.199807692307692	0.125999	81.7673
0.203846153846154	0.125999	82.0897
0.2075	0.125999	84.9456
0.211538461538462	0.125999	91.1988
0.215192307692308	0.125999	95.7489
0.219230769230769	0.125999	99.4283
0.223076923076923	0.125999	100.237
0.226730769230769	0.125999	101.302
0.230769230769231	0.125999	105.925
0.234423076923077	0.125999	109.543
0.238269230769231	0.125999	111.152
0.242115384615385	0.125999	112.773
0.246153846153846	0.125999	117.167
0.25	0.125999	121.659
0.253653846153846	0.125999	126.284
0.2575	0.125999	131.613
0.261346153846154	0.125999	135.308
0.265384615384615	0.125999	140.056
0.269230769230769	0.125999	145.108
0.272884615384615	0.125999	148.393
0.276730769230769	0.125999	150.346
0.280576923076923	0.125999	150.758
0.284615384615385	0.125999	154.909
0.288461538461538	0.125999	158.754
0.292115384615385	0.125999	161.25
0.295961538461538	0.125999	165.023
0.299807692307692	0.125999	169.968
0.303846153846154	0.125999	176.918
0.3075	0.125999	182.075
0.311346153846154	0.125999	186.894
0.315192307692308	0.125999	189.798
0.319230769230769	0.125999	194.308
0.323076923076923	0.125999	200.148
0.326730769230769	0.125999	206.402
0.330576923076923	0.125999	214.038
0.334423076923077	0.125999	223.062
0.338461538461538	0.125999	234.728
0.342307692307692	0.125999	247.076
0.345961538461538	0.125999	262.097
0.349807692307692	0.125999	281.781
0.353653846153846	0.125999	299.217
0.357692307692308	0.125999	315.917
0.361538461538462	0.125999	328.499
0.365192307692308	0.125999	338.558
0.369038461538462	0.125999	335.095
0.372884615384615	0.125999	315.081
0.376923076923077	0.125999	283.176
0.380769230769231	0.125999	283.176
0.384615384615385	0.125999	232.976
-0.384807692307692	0.123998	2502.72
-0.380961538461538	0.123998	2502.72
-0.377115384615385	0.123998	1750.99
-0.373269230769231	0.123998	759.784
-0.369423076923077	0.123998	558.342
-0.365576923076923	0.123998	625.224
-0.361730769230769	0.123998	789.159
-0.357884615384615	0.123998	907.736
-0.354038461538462	0.123998	964.719
-0.350192307692308	0.123998	1091.5
-0.346346153846154	0.123998	1524.81
-0.3425	0.123998	1990.37
-0.338653846153846	0.123998	2753.38
-0.334615384615385	0.123998	4106.67
-0.330961538461538	0.123998	7195.97
-0.327115384615385	0.123998	9808.25
-0.323269230769231	0.123998	11646.2
-0.319423076923077	0.123998	15329.2
-0.315384615384615	0.123998	24020.6
-0.311730769230769	0.123998	31108.3
-0.307692307692308	0.123998	38166
-0.304038461538462	0.123998	12338.7
-0.300192307692308	0.123998	1692.22
-0.296153846153846	0.123998	1008.94
-0.2925	0.123998	721.337
-0.288461538461538	0.123998	621.038
-0.284807692307692	0.123998	460.853
-0.280961538461538	0.123998	316.905
-0.276923076923077	0.123998	226.322
-0.273269230769231	0.123998	334.978
-0.269230769230769	0.123998	453.824
-0.265576923076923	0.123998	665.614
-0.261730769230769	0.123998	873.146
-0.257692307692308	0.123998	1152.52
-0.254038461538462	0.123998	1521.02
-0.25	0.123998	1577.47
-0.246346153846154	0.123998	1541.74
-0.2425	0.123998	1462.17
-0.238461538461538	0.123998	1348.03
-0.234807692307692	0.123998	1170.33
-0.230769230769231	0.123998	1030.35
-0.227115384615385	0.123998	897.519
-0.223269230769231	0.123998	783.89
-0.219423076923077	0.123998	751.855
-0.215576923076923	0.123998	991.253
-0.211538461538462	0.123998	1369.19
-0.207884615384615	0.123998	1920.58
-0.204038461538462	0.123998	1942.29
-0.200192307692308	0.123998	1848.97
-0.196346153846154	0.123998	1712.73
-0.192307692307692	0.123998	1593.48
-0.188653846153846	0.123998	1492.15
-0.184807692307692	0.123998	1418.06
-0.180961538461538	0.123998	1352.39
-0.177115384615385	0.123998	1291.94
-0.173076923076923	0.123998	1243.33
-0.169423076923077	0.123998	1167.39
-0.165576923076923	0.123998	1073.1
-0.161730769230769	0.123998	867.329
-0.157884615384615	0.123998	713.965
-0.154038461538462	0.123998	660.03
-0.150192307692308	0.123998	841.929
-0.146346153846154	0.123998	1152.02
-0.1425	0.123998	1300.58
-0.138653846153846	0.123998	1313.7
-0.134807692307692	0.123998	1265.9
-0.130961538461538	0.123998	1201.57
-0.127115384615385	0.123998	1156.04
-0.123269230769231	0.123998	1107.43
-0.119423076923077	0.123998	1041.63
-0.115576923076923	0.123998	859.762
-0.111730769230769	0.123998	739.205
-0.107884615384615	0.123998	597.809
-0.104038461538462	0.123998	447.914
-0.100192307692308	0.123998	322.208
-0.0963461538461538	0.123998	283.265
-0.0925	0.123998	325.698
-0.0886538461538462	0.123998	443.352
-0.0848076923076923	0.123998	603.59
-0.0809615384615385	0.123998	707.233
-0.0769230769230769	0.123998	769.223
-0.0732692307692308	0.123998	799.747
-0.0694230769230769	0.123998	814.13
-0.0655769230769231	0.123998	812.266
-0.0617307692307692	0.123998	799.919
-0.0576923076923077	0.123998	784.165
-0.0540384615384615	0.123998	759.879
-0.0501923076923077	0.123998	734.072
-0.0463461538461538	0.123998	705.158
-0.0425	0.123998	673.99
-0.0384615384615385	0.123998	631.435
-0.0348076923076923	0.123998	587.572
-0.0309615384615385	0.123998	543.586
-0.0271153846153846	0.123998	505.228
-0.0232692307692308	0.123998	452.608
-0.0192307692307692	0.123998	409.377
-0.0155769230769231	0.123998	374.351
-0.0117307692307692	0.123998	345.754
-0.00788461538461538	0.123998	315.964
-0.00403846153846154	0.123998	296.316
0	0.123998	280.884
0.00365384615384615	0.123998	269.2
0.0075	0.123998	255.485
0.0113461538461538	0.123998	246.1
0.0151923076923077	0.123998	237.295
0.0192307692307692	0.123998	229.458
0.0228846153846154	0.123998	223.921
0.0267307692307692	0.123998	218.089
0.0305769230769231	0.123998	211.827
0.0346153846153846	0.123998	205.011
0.0384615384615385	0.123998	198.263
0.0421153846153846	0.123998	193.813
0.0459615384615385	0.123998	188.129
0.0498076923076923	0.123998	182.059
0.0538461538461538	0.123998	176.4
0.0576923076923077	0.123998	171.926
0.0613461538461538	0.123998	167.169
0.0651923076923077	0.123998	162.397
0.0690384615384615	0.123998	157.594
0.0730769230769231	0.123998	153.893
0.0767307692307692	0.123998	151.572
0.0805769230769231	0.123998	146.47
0.0844230769230769	0.123998	140.618
0.0882692307692308	0.123998	137.039
0.0921153846153846	0.123998	132.625
0.0959615384615385	0.123998	129.868
0.0998076923076923	0.123998	123.86
0.103653846153846	0.123998	118.009
0.1075	0.123998	115.785
0.111346153846154	0.123998	109.826
0.115192307692308	0.123998	104.953
0.119038461538462	0.123998	97.2065
0.122884615384615	0.123998	92.2842
0.126730769230769	0.123998	85.82
0.130576923076923	0.123998	81.0415
0.134423076923077	0.123998	74.8209
0.138269230769231	0.123998	68.3004
0.142115384615385	0.123998	63.1505
0.145961538461538	0.123998	60.0561
0.149807692307692	0.123998	56.3812
0.153846153846154	0.123998	52.2281
0.1575	0.123998	48.6733
0.161346153846154	0.123998	47.3434
0.165384615384615	0.123998	44.5628
0.169038461538462	0.123998	43.0637
0.173076923076923	0.123998	40.6699
0.176730769230769	0.123998	37.1397
0.180576923076923	0.123998	34.7702
0.184615384615385	0.123998	32.5005
0.188269230769231	0.123998	29.4294
0.192307692307692	0.123998	23.5797
0.195961538461538	0.123998	20.3873
0.199807692307692	0.123998	18.9605
0.203846153846154	0.123998	21.3326
0.2075	0.123998	21.2359
0.211538461538462	0.123998	20.4861
0.215192307692308	0.123998	20.6333
0.219230769230769	0.123998	22.133
0.223076923076923	0.123998	24.7938
0.226730769230769	0.123998	22.2539
0.230769230769231	0.123998	21.7218
0.234423076923077	0.123998	18.6256
0.238269230769231	0.123998	18.0934
0.242115384615385	0.123998	21.2138
0.246153846153846	0.123998	21.8691
0.25	0.123998	22.8148
0.253653846153846	0.123998	20.3954
0.2575	0.123998	20.7846
0.261346153846154	0.123998	19.5505
0.265384615384615	0.123998	18.6572
0.269230769230769	0.123998	19.6493
0.272884615384615	0.123998	20.4236
0.276730769230769	0.123998	20.23
0.280576923076923	0.123998	17.1827
0.284615384615385	0.123998	18.6832
0.288461538461538	0.123998	21.1297
0.292115384615385	0.123998	18.5175
0.295961538461538	0.123998	15.7823
0.299807692307692	0.123998	11.2557
0.303846153846154	0.123998	16.1454
0.3075	0.123998	22.659
0.311346153846154	0.123998	22.5137
0.315192307692308	0.123998	19.0296
0.319230769230769	0.123998	17.4818
0.323076923076923	0.123998	17.3608
0.326730769230769	0.123998	16.636
0.330576923076923	0.123998	19.9536
0.334423076923077	0.123998	22.0603
0.338461538461538	0.123998	20.345
0.342307692307692	0.123998	18.2863
0.345961538461538	0.123998	18.2397
0.349807692307692	0.123998	20.3712
0.353653846153846	0.123998	19.1117
0.357692307692308	0.123998	16.3019
0.361538461538462	0.123998	15.5509
0.365192307692308	0.123998	17.4663
0.369038461538462	0.123998	21.2475
0.372884615384615	0.123998	25.1264
0.376923076923077	0.123998	31.3081
0.380769230769231	0.123998	40.9123
0.384615384615385	0.123998	60.7202
-0.384807692307692	0.121999	1276.57
-0.380961538461538	0.121999	1204.74
-0.377115384615385	0.121999	1186.63
-0.373269230769231	0.121999	1360.64
-0.369423076923077	0.121999	1835.18
-0.365576923076923	0.121999	3294.04
-0.361730769230769	0.121999	7740.83
-0.357884615384615	0.121999	13710.1
-0.354038461538462	0.121999	20165.6
-0.350192307692308	0.121999	26466.3
-0.346346153846154	0.121999	33411.6
-0.3425	0.121999	38997.3
-0.338653846153846	0.121999	44508.3
-0.334615384615385	0.121999	47298
-0.330961538461538	0.121999	49377.8
-0.327115384615385	0.121999	51297.5
-0.323269230769231	0.121999	54571.7
-0.319423076923077	0.121999	56173
-0.315384615384615	0.121999	58280.5
-0.311730769230769	0.121999	60813.5
-0.307692307692308	0.121999	65106.5
-0.304038461538462	0.121999	64429.9
-0.300192307692308	0.121999	43081.6
-0.296153846153846	0.121999	9791.34
-0.2925	0.121999	4015.57
-0.288461538461538	0.121999	2403.62
-0.284807692307692	0.121999	1723.27
-0.280961538461538	0.121999	1492.83
-0.276923076923077	0.121999	1457.81
-0.273269230769231	0.121999	1285.76
-0.269230769230769	0.121999	821.563
-0.265576923076923	0.121999	659.057
-0.261730769230769	0.121999	566.368
-0.257692307692308	0.121999	409.885
-0.254038461538462	0.121999	288.328
-0.25	0.121999	269.372
-0.246346153846154	0.121999	395.811
-0.2425	0.121999	506.417
-0.238461538461538	0.121999	661.879
-0.234807692307692	0.121999	860.957
-0.230769230769231	0.121999	1147.34
-0.227115384615385	0.121999	1430.74
-0.223269230769231	0.121999	1437.92
-0.219423076923077	0.121999	1350.89
-0.215576923076923	0.121999	1268.02
-0.211538461538462	0.121999	1228.7
-0.207884615384615	0.121999	1297.77
-0.204038461538462	0.121999	1488.76
-0.200192307692308	0.121999	1583.23
-0.196346153846154	0.121999	1361.1
-0.192307692307692	0.121999	1235.51
-0.188653846153846	0.121999	1135.49
-0.184807692307692	0.121999	1045.67
-0.180961538461538	0.121999	935.451
-0.177115384615385	0.121999	837.882
-0.173076923076923	0.121999	754.899
-0.169423076923077	0.121999	697.851
-0.165576923076923	0.121999	681.167
-0.161730769230769	0.121999	768.793
-0.157884615384615	0.121999	1027.53
-0.154038461538462	0.121999	1385.97
-0.150192307692308	0.121999	1724.63
-0.146346153846154	0.121999	1746.64
-0.1425	0.121999	1600.15
-0.138653846153846	0.121999	1354.9
-0.134807692307692	0.121999	1236.33
-0.130961538461538	0.121999	1120.98
-0.127115384615385	0.121999	1015.99
-0.123269230769231	0.121999	828.422
-0.119423076923077	0.121999	689.385
-0.115576923076923	0.121999	556.04
-0.111730769230769	0.121999	432.053
-0.107884615384615	0.121999	365.581
-0.104038461538462	0.121999	368.254
-0.100192307692308	0.121999	437.504
-0.0963461538461538	0.121999	669.044
-0.0925	0.121999	828.593
-0.0886538461538462	0.121999	929.523
-0.0848076923076923	0.121999	979.673
-0.0809615384615385	0.121999	976.366
-0.0769230769230769	0.121999	905.099
-0.0732692307692308	0.121999	845.826
-0.0694230769230769	0.121999	773.688
-0.0655769230769231	0.121999	703.955
-0.0617307692307692	0.121999	644.349
-0.0576923076923077	0.121999	569.04
-0.0540384615384615	0.121999	432.211
-0.0501923076923077	0.121999	343.513
-0.0463461538461538	0.121999	254.817
-0.0425	0.121999	158.11
-0.0384615384615385	0.121999	88.456
-0.0348076923076923	0.121999	39.8021
-0.0309615384615385	0.121999	47.372
-0.0271153846153846	0.121999	69.8233
-0.0232692307692308	0.121999	97.1018
-0.0192307692307692	0.121999	124.989
-0.0155769230769231	0.121999	136.845
-0.0117307692307692	0.121999	146.991
-0.00788461538461538	0.121999	158.489
-0.00403846153846154	0.121999	166.508
0	0.121999	173.072
0.00365384615384615	0.121999	179.147
0.0075	0.121999	184.185
0.0113461538461538	0.121999	187.656
0.0151923076923077	0.121999	191.416
0.0192307692307692	0.121999	192.84
0.0228846153846154	0.121999	194.844
0.0267307692307692	0.121999	198.341
0.0305769230769231	0.121999	200.847
0.0346153846153846	0.121999	202.924
0.0384615384615385	0.121999	206.16
0.0421153846153846	0.121999	206.88
0.0459615384615385	0.121999	208.084
0.0498076923076923	0.121999	209.822
0.0538461538461538	0.121999	213.418
0.0576923076923077	0.121999	216.748
0.0613461538461538	0.121999	220.203
0.0651923076923077	0.121999	223.246
0.0690384615384615	0.121999	225.08
0.0730769230769231	0.121999	226.334
0.0767307692307692	0.121999	227.106
0.0805769230769231	0.121999	229.255
0.0844230769230769	0.121999	231.381
0.0882692307692308	0.121999	231.502
0.0921153846153846	0.121999	231.743
0.0959615384615385	0.121999	232.709
0.0998076923076923	0.121999	232.829
0.103653846153846	0.121999	231.958
0.1075	0.121999	230.484
0.111346153846154	0.121999	228.236
0.115192307692308	0.121999	224.27
0.119038461538462	0.121999	220.957
0.122884615384615	0.121999	218.685
0.126730769230769	0.121999	227.894
0.130576923076923	0.121999	257.996
0.134423076923077	0.121999	261.842
0.138269230769231	0.121999	263.825
0.142115384615385	0.121999	267.21
0.145961538461538	0.121999	271.783
0.149807692307692	0.121999	274.47
0.153846153846154	0.121999	277.11
0.1575	0.121999	280.497
0.161346153846154	0.121999	284.705
0.165384615384615	0.121999	288.043
0.169038461538462	0.121999	293.297
0.173076923076923	0.121999	297.652
0.176730769230769	0.121999	301.939
0.180576923076923	0.121999	305.278
0.184615384615385	0.121999	307.89
0.188269230769231	0.121999	311.163
0.192307692307692	0.121999	315.615
0.195961538461538	0.121999	319.422
0.199807692307692	0.121999	321.196
0.203846153846154	0.121999	324.569
0.2075	0.121999	331.427
0.211538461538462	0.121999	335.252
0.215192307692308	0.121999	337.575
0.219230769230769	0.121999	341.24
0.223076923076923	0.121999	346.649
0.226730769230769	0.121999	350.654
0.230769230769231	0.121999	355.047
0.234423076923077	0.121999	360.035
0.238269230769231	0.121999	366.803
0.242115384615385	0.121999	372.98
0.246153846153846	0.121999	377.437
0.25	0.121999	382.949
0.253653846153846	0.121999	388.801
0.2575	0.121999	392.726
0.261346153846154	0.121999	397.128
0.265384615384615	0.121999	400.317
0.269230769230769	0.121999	406.37
0.272884615384615	0.121999	410.433
0.276730769230769	0.121999	416.34
0.280576923076923	0.121999	421.091
0.284615384615385	0.121999	426.514
0.288461538461538	0.121999	432.478
0.292115384615385	0.121999	438.484
0.295961538461538	0.121999	444.637
0.299807692307692	0.121999	450.695
0.303846153846154	0.121999	458.258
0.3075	0.121999	464.027
0.311346153846154	0.121999	468.973
0.315192307692308	0.121999	475.425
0.319230769230769	0.121999	479.063
0.323076923076923	0.121999	482.701
0.326730769230769	0.121999	487.649
0.330576923076923	0.121999	494.492
0.334423076923077	0.121999	497.262
0.338461538461538	0.121999	500.272
0.342307692307692	0.121999	503.72
[truncated: 14,282 more rows]
