# Supplementary material for: Giant ferroelectric polarization in a bilayer graphene heterostructure
Source: Nat Commun. 2022 Oct 21;13:6241. doi: 10.1038/s41467-022-34104-z (PMC9587233; doi:10.1038/s41467-022-34104-z)
Supplement: Supplementary file 4 — Source Data [file 41467_2022_34104_MOESM4_ESM.zip › Figure 2/Figure.2i.dat]

x	y	z
0.139998	-0.384807692307692	392.935
0.139998	-0.380961538461538	327.523
0.139998	-0.377115384615385	319.975
0.139998	-0.373269230769231	392.935
0.139998	-0.369423076923077	327.523
0.139998	-0.365576923076923	319.975
0.139998	-0.361730769230769	323.567
0.139998	-0.357884615384615	344.251
0.139998	-0.354038461538462	425.786
0.139998	-0.350192307692308	632.083
0.139998	-0.346346153846154	794.122
0.139998	-0.3425	944.642
0.139998	-0.338653846153846	972.546
0.139998	-0.334615384615385	971.876
0.139998	-0.330961538461538	994.842
0.139998	-0.327115384615385	1067.73
0.139998	-0.323269230769231	1170.53
0.139998	-0.319423076923077	1217.99
0.139998	-0.315384615384615	1131.97
0.139998	-0.311730769230769	859.645
0.139998	-0.307692307692308	720.665
0.139998	-0.304038461538462	638.734
0.139998	-0.300192307692308	571.791
0.139998	-0.296153846153846	499.771
0.139998	-0.2925	450.316
0.139998	-0.288461538461538	472.432
0.139998	-0.284807692307692	731.606
0.139998	-0.280961538461538	935.898
0.139998	-0.276923076923077	1125.35
0.139998	-0.273269230769231	1286.81
0.139998	-0.269230769230769	1290.85
0.139998	-0.265576923076923	1217.86
0.139998	-0.261730769230769	1161.14
0.139998	-0.257692307692308	1065.91
0.139998	-0.254038461538462	846.002
0.139998	-0.25	707.009
0.139998	-0.246346153846154	605.252
0.139998	-0.2425	563.726
0.139998	-0.238461538461538	717.813
0.139998	-0.234807692307692	828.101
0.139998	-0.230769230769231	874.713
0.139998	-0.227115384615385	859.618
0.139998	-0.223269230769231	851.528
0.139998	-0.219423076923077	902.6
0.139998	-0.215576923076923	1317.66
0.139998	-0.211538461538462	1771.15
0.139998	-0.207884615384615	2207.86
0.139998	-0.204038461538462	2537.67
0.139998	-0.200192307692308	2234.62
0.139998	-0.196346153846154	1876.97
0.139998	-0.192307692307692	1494.04
0.139998	-0.188653846153846	1046
0.139998	-0.184807692307692	538.023
0.139998	-0.180961538461538	348.372
0.139998	-0.177115384615385	173.779
0.139998	-0.173076923076923	116.711
0.139998	-0.169423076923077	137.005
0.139998	-0.165576923076923	172.793
0.139998	-0.161730769230769	215.021
0.139998	-0.157884615384615	289.382
0.139998	-0.154038461538462	332.687
0.139998	-0.150192307692308	384.323
0.139998	-0.146346153846154	489.929
0.139998	-0.1425	721.863
0.139998	-0.138653846153846	1205.08
0.139998	-0.134807692307692	1528.57
0.139998	-0.130961538461538	1947.07
0.139998	-0.127115384615385	3076.74
0.139998	-0.123269230769231	5437.37
0.139998	-0.119423076923077	9501.88
0.139998	-0.115576923076923	17731.1
0.139998	-0.111730769230769	34816.1
0.139998	-0.107884615384615	51153.8
0.139998	-0.104038461538462	74455.8
0.139998	-0.100192307692308	107342
0.139998	-0.0963461538461538	169941
0.139998	-0.0925	128882
0.139998	-0.0886538461538462	37493
0.139998	-0.0848076923076923	11238.2
0.139998	-0.0809615384615385	6824.24
0.139998	-0.0769230769230769	8946.92
0.139998	-0.0732692307692308	10410.5
0.139998	-0.0694230769230769	8806.73
0.139998	-0.0655769230769231	3123.24
0.139998	-0.0617307692307692	846.376
0.139998	-0.0576923076923077	757.333
0.139998	-0.0540384615384615	730.858
0.139998	-0.0501923076923077	768.278
0.139998	-0.0463461538461538	771.338
0.139998	-0.0425	715.583
0.139998	-0.0384615384615385	507.03
0.139998	-0.0348076923076923	287.877
0.139998	-0.0309615384615385	187.171
0.139998	-0.0271153846153846	164.37
0.139998	-0.0232692307692308	139.477
0.139998	-0.0192307692307692	118.565
0.139998	-0.0155769230769231	94.6563
0.139998	-0.0117307692307692	66.9035
0.139998	-0.00788461538461539	41.0423
0.139998	-0.00403846153846154	54.8922
0.139998	0	98.4963
0.139998	0.00365384615384615	129.612
0.139998	0.0075	144.804
0.139998	0.0113461538461538	153.27
0.139998	0.0151923076923077	161.72
0.139998	0.0192307692307692	167.076
0.139998	0.0228846153846154	168.886
0.139998	0.0267307692307692	168.862
0.139998	0.0305769230769231	167.159
0.139998	0.0346153846153846	166.815
0.139998	0.0384615384615385	168.289
0.139998	0.0421153846153846	170.722
0.139998	0.0459615384615385	172.105
0.139998	0.0498076923076923	172.744
0.139998	0.0538461538461538	173.8
0.139998	0.0576923076923077	173.203
0.139998	0.0613461538461538	172.835
0.139998	0.0651923076923077	175.334
0.139998	0.0690384615384615	177.595
0.139998	0.0730769230769231	181.52
0.139998	0.0767307692307692	187.714
0.139998	0.0805769230769231	195.774
0.139998	0.0844230769230769	204.446
0.139998	0.0882692307692308	210.64
0.139998	0.0921153846153846	215.163
0.139998	0.0959615384615385	219.707
0.139998	0.0998076923076923	223.835
0.139998	0.103653846153846	227.547
0.139998	0.1075	228.554
0.139998	0.111346153846154	230.128
0.139998	0.115192307692308	231.676
0.139998	0.119038461538462	235.093
0.139998	0.122884615384615	241.804
0.139998	0.126730769230769	249.673
0.139998	0.130576923076923	260.002
0.139998	0.134423076923077	265.313
0.139998	0.138269230769231	270.379
0.139998	0.142115384615385	269.914
0.139998	0.145961538461538	263.643
0.139998	0.149807692307692	267.43
0.139998	0.153846153846154	267.676
0.139998	0.1575	269.572
0.139998	0.161346153846154	272.229
0.139998	0.165384615384615	274.147
0.139998	0.169038461538462	272.354
0.139998	0.173076923076923	272.256
0.139998	0.176730769230769	274.47
0.139998	0.180576923076923	274.273
0.139998	0.184615384615385	273.19
0.139998	0.188269230769231	276.516
0.139998	0.192307692307692	279.075
0.139998	0.195961538461538	285.647
0.139998	0.199807692307692	292.221
0.139998	0.203846153846154	296.453
0.139998	0.2075	299.356
0.139998	0.211538461538462	303.964
0.139998	0.215192307692308	306.523
0.139998	0.219230769230769	308.443
0.139998	0.223076923076923	308.59
0.139998	0.226730769230769	306.849
0.139998	0.230769230769231	308.867
0.139998	0.234423076923077	311.132
0.139998	0.238269230769231	312.313
0.139998	0.242115384615385	315.069
0.139998	0.246153846153846	323.272
0.139998	0.25	327.013
0.139998	0.253653846153846	332.659
0.139998	0.2575	336.385
0.139998	0.261346153846154	342.097
0.139998	0.265384615384615	346.922
0.139998	0.269230769230769	350.565
0.139998	0.272884615384615	354.195
0.139998	0.276730769230769	358.134
0.139998	0.280576923076923	363.452
0.139998	0.284615384615385	369.952
0.139998	0.288461538461538	376.786
0.139998	0.292115384615385	384.567
0.139998	0.295961538461538	392.682
0.139998	0.299807692307692	400.652
0.139998	0.303846153846154	411.835
0.139998	0.3075	420.405
0.139998	0.311346153846154	429.167
0.139998	0.315192307692308	439.167
0.139998	0.319230769230769	446.798
0.139998	0.323076923076923	453.35
0.139998	0.326730769230769	459.558
0.139998	0.330576923076923	464.928
0.139998	0.334423076923077	470.248
0.139998	0.338461538461538	477.54
0.139998	0.342307692307692	484.88
0.139998	0.345961538461538	492.172
0.139998	0.349807692307692	498.724
0.139998	0.353653846153846	505.178
0.139998	0.357692307692308	513.307
0.139998	0.361538461538462	524.244
0.139998	0.365192307692308	533.361
0.139998	0.369038461538462	534.793
0.139998	0.372884615384615	519.628
0.139998	0.376923076923077	458.447
0.139998	0.380769230769231	416.731
0.139998	0.384615384615385	359.405
0.137997	-0.384807692307692	583.209
0.137997	-0.380961538461538	741.485
0.137997	-0.377115384615385	583.209
0.137997	-0.373269230769231	741.485
0.137997	-0.369423076923077	877.618
0.137997	-0.365576923076923	926.698
0.137997	-0.361730769230769	957.259
0.137997	-0.357884615384615	1026.96
0.137997	-0.354038461538462	1155.45
0.137997	-0.350192307692308	1303.55
0.137997	-0.346346153846154	1390.63
0.137997	-0.3425	1310.48
0.137997	-0.338653846153846	1136.22
0.137997	-0.334615384615385	887.722
0.137997	-0.330961538461538	775.299
0.137997	-0.327115384615385	693.991
0.137997	-0.323269230769231	628.95
0.137997	-0.319423076923077	552.994
0.137997	-0.315384615384615	528.339
0.137997	-0.311730769230769	682.931
0.137997	-0.307692307692308	882.738
0.137997	-0.304038461538462	1092.04
0.137997	-0.300192307692308	1284.61
0.137997	-0.296153846153846	1334.88
0.137997	-0.2925	1272.65
0.137997	-0.288461538461538	1221.04
0.137997	-0.284807692307692	1160.73
0.137997	-0.280961538461538	1083.03
0.137997	-0.276923076923077	907.298
0.137997	-0.273269230769231	757.397
0.137997	-0.269230769230769	656.739
0.137997	-0.265576923076923	612.314
0.137997	-0.261730769230769	803.532
0.137997	-0.257692307692308	902.008
0.137997	-0.254038461538462	934.989
0.137997	-0.25	944.23
0.137997	-0.246346153846154	979.376
0.137997	-0.2425	1271.86
0.137997	-0.238461538461538	1680.67
0.137997	-0.234807692307692	2249.89
0.137997	-0.230769230769231	2705.32
0.137997	-0.227115384615385	2874.07
0.137997	-0.223269230769231	2717.89
0.137997	-0.219423076923077	2301.43
0.137997	-0.215576923076923	2169.1
0.137997	-0.211538461538462	2190.91
0.137997	-0.207884615384615	2253.83
0.137997	-0.204038461538462	2220.18
0.137997	-0.200192307692308	2125.32
0.137997	-0.196346153846154	1972.66
0.137997	-0.192307692307692	1757.95
0.137997	-0.188653846153846	1415.72
0.137997	-0.184807692307692	899.533
0.137997	-0.180961538461538	444.121
0.137997	-0.177115384615385	333.356
0.137997	-0.173076923076923	216.171
0.137997	-0.169423076923077	165.344
0.137997	-0.165576923076923	111.303
0.137997	-0.161730769230769	130.195
0.137997	-0.157884615384615	172.432
0.137997	-0.154038461538462	321.069
0.137997	-0.150192307692308	457.28
0.137997	-0.146346153846154	755.121
0.137997	-0.1425	1282.45
0.137997	-0.138653846153846	1538.19
0.137997	-0.134807692307692	1880.56
0.137997	-0.130961538461538	3015
0.137997	-0.127115384615385	4077.93
0.137997	-0.123269230769231	6795.73
0.137997	-0.119423076923077	10048.7
0.137997	-0.115576923076923	18220.1
0.137997	-0.111730769230769	32424.8
0.137997	-0.107884615384615	49430.4
0.137997	-0.104038461538462	86561.7
0.137997	-0.100192307692308	121310
0.137997	-0.0963461538461538	132700
0.137997	-0.0925	71498.5
0.137997	-0.0886538461538462	27629.1
0.137997	-0.0848076923076923	8524.53
0.137997	-0.0809615384615385	7644.25
0.137997	-0.0769230769230769	9365.86
0.137997	-0.0732692307692308	7907.26
0.137997	-0.0694230769230769	3077.67
0.137997	-0.0655769230769231	784.077
0.137997	-0.0617307692307692	652.102
0.137997	-0.0576923076923077	597.999
0.137997	-0.0540384615384615	610.604
0.137997	-0.0501923076923077	619.625
0.137997	-0.0463461538461538	579.885
0.137997	-0.0425	548.72
0.137997	-0.0384615384615385	388.869
0.137997	-0.0348076923076923	218.335
0.137997	-0.0309615384615385	176.948
0.137997	-0.0271153846153846	152.329
0.137997	-0.0232692307692308	113.605
0.137997	-0.0192307692307692	92.9238
0.137997	-0.0155769230769231	68.2932
0.137997	-0.0117307692307692	42.8653
0.137997	-0.00788461538461539	53.2761
0.137997	-0.00403846153846154	95.2575
0.137997	0	131.139
0.137997	0.00365384615384615	141.889
0.137997	0.0075	150.957
0.137997	0.0113461538461538	165.332
0.137997	0.0151923076923077	179.308
0.137997	0.0192307692307692	191.645
0.137997	0.0228846153846154	200.861
0.137997	0.0267307692307692	207.498
0.137997	0.0305769230769231	212.901
0.137997	0.0346153846153846	217.399
0.137997	0.0384615384615385	220.668
0.137997	0.0421153846153846	224.896
0.137997	0.0459615384615385	227.304
0.137997	0.0498076923076923	228.609
0.137997	0.0538461538461538	229.199
0.137997	0.0576923076923077	229.076
0.137997	0.0613461538461538	232.441
0.137997	0.0651923076923077	236.177
0.137997	0.0690384615384615	242.101
0.137997	0.0730769230769231	250.728
0.137997	0.0767307692307692	256.015
0.137997	0.0805769230769231	261.426
0.137997	0.0844230769230769	265.436
0.137997	0.0882692307692308	267.873
0.137997	0.0921153846153846	269.201
0.137997	0.0959615384615385	268.17
0.137997	0.0998076923076923	268.124
0.137997	0.103653846153846	269.456
0.137997	0.1075	271.525
0.137997	0.111346153846154	274.551
0.137997	0.115192307692308	279.106
0.137997	0.119038461538462	274.557
0.137997	0.122884615384615	265.06
0.137997	0.126730769230769	270.622
0.137997	0.130576923076923	273.455
0.137997	0.134423076923077	274.095
0.137997	0.138269230769231	274.96
0.137997	0.142115384615385	273.411
0.137997	0.145961538461538	271.989
0.137997	0.149807692307692	271.179
0.137997	0.153846153846154	273.1
0.137997	0.1575	276.822
0.137997	0.161346153846154	283.176
0.137997	0.165384615384615	290.86
0.137997	0.169038461538462	294.603
0.137997	0.173076923076923	301.302
0.137997	0.176730769230769	309.756
0.137997	0.180576923076923	314.436
0.137997	0.184615384615385	317.342
0.137997	0.188269230769231	319.313
0.137997	0.192307692307692	322.515
0.137997	0.195961538461538	326.751
0.137997	0.199807692307692	327.933
0.137997	0.203846153846154	326.653
0.137997	0.2075	326.505
0.137997	0.211538461538462	323.056
0.137997	0.215192307692308	318.672
0.137997	0.219230769230769	317.884
0.137997	0.223076923076923	321.956
0.137997	0.226730769230769	324.355
0.137997	0.230769230769231	330.528
0.137997	0.234423076923077	337.573
0.137997	0.238269230769231	348.905
0.137997	0.242115384615385	357.958
0.137997	0.246153846153846	365.447
0.137997	0.25	371.015
0.137997	0.253653846153846	376.127
0.137997	0.2575	380.119
0.137997	0.261346153846154	384.1
0.137997	0.265384615384615	384.1
0.137997	0.269230769230769	383.657
0.137997	0.272884615384615	382.78
0.137997	0.276730769230769	384.061
0.137997	0.280576923076923	383.322
0.137997	0.284615384615385	387.166
0.137997	0.288461538461538	392.33
0.137997	0.292115384615385	400.707
0.137997	0.295961538461538	406.278
0.137997	0.299807692307692	411.362
0.137997	0.303846153846154	418.704
0.137997	0.3075	425.307
0.137997	0.311346153846154	435.409
0.137997	0.315192307692308	445.219
0.137997	0.319230769230769	453.152
0.137997	0.323076923076923	457.538
0.137997	0.326730769230769	462.218
0.137997	0.330576923076923	471.086
0.137997	0.334423076923077	477.294
0.137997	0.338461538461538	482.614
0.137997	0.342307692307692	490.152
0.137997	0.345961538461538	496.31
0.137997	0.349807692307692	500.447
0.137997	0.353653846153846	502.171
0.137997	0.357692307692308	504.486
0.137997	0.361538461538462	506.998
0.137997	0.365192307692308	505.717
0.137997	0.369038461538462	503.747
0.137997	0.372884615384615	499.414
0.137997	0.376923076923077	485.917
0.137997	0.380769230769231	454.196
0.137997	0.384615384615385	419.878
0.135999	-0.384807692307692	419.385
0.135999	-0.380961538461538	447.639
0.135999	-0.377115384615385	419.385
0.135999	-0.373269230769231	447.639
0.135999	-0.369423076923077	668.94
0.135999	-0.365576923076923	818.594
0.135999	-0.361730769230769	904.843
0.135999	-0.357884615384615	963.953
0.135999	-0.354038461538462	1085.92
0.135999	-0.350192307692308	1232.14
0.135999	-0.346346153846154	1427.11
0.135999	-0.3425	1561.02
0.135999	-0.338653846153846	1528.01
0.135999	-0.334615384615385	1371.62
0.135999	-0.330961538461538	1182.8
0.135999	-0.327115384615385	909.909
0.135999	-0.323269230769231	811.665
0.135999	-0.319423076923077	704.811
0.135999	-0.315384615384615	589.826
0.135999	-0.311730769230769	545.192
0.135999	-0.307692307692308	664.638
0.135999	-0.304038461538462	885.326
0.135999	-0.300192307692308	1094.26
0.135999	-0.296153846153846	1235.58
0.135999	-0.2925	1244.6
0.135999	-0.288461538461538	1155.47
0.135999	-0.284807692307692	1047.54
0.135999	-0.280961538461538	951.438
0.135999	-0.276923076923077	869.498
0.135999	-0.273269230769231	764.912
0.135999	-0.269230769230769	686.032
0.135999	-0.265576923076923	655.11
0.135999	-0.261730769230769	683.094
0.135999	-0.257692307692308	788.52
0.135999	-0.254038461538462	957.034
0.135999	-0.25	1010.65
0.135999	-0.246346153846154	1041.93
0.135999	-0.2425	1092.14
0.135999	-0.238461538461538	1373.31
0.135999	-0.234807692307692	1906.09
0.135999	-0.230769230769231	2378.87
0.135999	-0.227115384615385	2785.42
0.135999	-0.223269230769231	2771.57
0.135999	-0.219423076923077	2215.91
0.135999	-0.215576923076923	1897.49
0.135999	-0.211538461538462	1710.4
0.135999	-0.207884615384615	1423.87
0.135999	-0.204038461538462	501.084
0.135999	-0.200192307692308	290.063
0.135999	-0.196346153846154	213.939
0.135999	-0.192307692307692	196.495
0.135999	-0.188653846153846	186.911
0.135999	-0.184807692307692	87.102
0.135999	-0.180961538461538	63.5739
0.135999	-0.177115384615385	64.3
0.135999	-0.173076923076923	76.5547
0.135999	-0.169423076923077	132.275
0.135999	-0.165576923076923	187.309
0.135999	-0.161730769230769	235.992
0.135999	-0.157884615384615	296.863
0.135999	-0.154038461538462	349.963
0.135999	-0.150192307692308	407.656
0.135999	-0.146346153846154	519.44
0.135999	-0.1425	799.554
0.135999	-0.138653846153846	1326.25
0.135999	-0.134807692307692	1653.73
0.135999	-0.130961538461538	2524.61
0.135999	-0.127115384615385	3501
0.135999	-0.123269230769231	6025.69
0.135999	-0.119423076923077	9355.42
0.135999	-0.115576923076923	16866.7
0.135999	-0.111730769230769	30672.1
0.135999	-0.107884615384615	49985.9
0.135999	-0.104038461538462	89828.9
0.135999	-0.100192307692308	126684
0.135999	-0.0963461538461538	183928
0.135999	-0.0925	140066
0.135999	-0.0886538461538462	34798.2
0.135999	-0.0848076923076923	12834.9
0.135999	-0.0809615384615385	7958.03
0.135999	-0.0769230769230769	8354.17
0.135999	-0.0732692307692308	13072
0.135999	-0.0694230769230769	9586.59
0.135999	-0.0655769230769231	1223.78
0.135999	-0.0617307692307692	751.525
0.135999	-0.0576923076923077	575.5
0.135999	-0.0540384615384615	463.945
0.135999	-0.0501923076923077	446.201
0.135999	-0.0463461538461538	426.961
0.135999	-0.0425	372.602
0.135999	-0.0384615384615385	240.542
0.135999	-0.0348076923076923	253.787
0.135999	-0.0309615384615385	655.752
0.135999	-0.0271153846153846	1182.58
0.135999	-0.0232692307692308	1573.05
0.135999	-0.0192307692307692	2010.85
0.135999	-0.0155769230769231	2587.9
0.135999	-0.0117307692307692	3043.26
0.135999	-0.00788461538461539	3327.47
0.135999	-0.00403846153846154	3464.91
0.135999	0	3526.29
0.135999	0.00365384615384615	3552.84
0.135999	0.0075	3574.5
0.135999	0.0113461538461538	3595.81
0.135999	0.0151923076923077	3615.56
0.135999	0.0192307692307692	3627.75
0.135999	0.0228846153846154	3634.86
0.135999	0.0267307692307692	3643.14
0.135999	0.0305769230769231	3654.43
0.135999	0.0346153846153846	3664.09
0.135999	0.0384615384615385	3670.42
0.135999	0.0421153846153846	3672.99
0.135999	0.0459615384615385	3674.77
0.135999	0.0498076923076923	3675.16
0.135999	0.0538461538461538	3674.35
0.135999	0.0576923076923077	3669.8
0.135999	0.0613461538461538	3664.86
0.135999	0.0651923076923077	3658.93
0.135999	0.0690384615384615	3652.8
0.135999	0.0730769230769231	3647.24
0.135999	0.0767307692307692	3642.69
0.135999	0.0805769230769231	3634.78
0.135999	0.0844230769230769	3625.49
0.135999	0.0882692307692308	3613.03
0.135999	0.0921153846153846	3595
0.135999	0.0959615384615385	3578.95
0.135999	0.0998076923076923	3564.51
0.135999	0.103653846153846	3544.7
0.135999	0.1075	3520.18
0.135999	0.111346153846154	3496.84
0.135999	0.115192307692308	3472.51
0.135999	0.119038461538462	3446.55
0.135999	0.122884615384615	3406
0.135999	0.126730769230769	3375.09
0.135999	0.130576923076923	3344.28
0.135999	0.134423076923077	3315.74
0.135999	0.138269230769231	3285.87
0.135999	0.142115384615385	3259.69
0.135999	0.145961538461538	3228.42
0.135999	0.149807692307692	3202.11
0.135999	0.153846153846154	3171.24
0.135999	0.1575	3144.93
0.135999	0.161346153846154	3117.23
0.135999	0.165384615384615	3085.78
0.135999	0.169038461538462	3050.36
0.135999	0.173076923076923	3019.89
0.135999	0.176730769230769	2996.74
0.135999	0.180576923076923	2969.34
0.135999	0.184615384615385	2940.75
0.135999	0.188269230769231	2915.04
0.135999	0.192307692307692	2886.56
0.135999	0.195961538461538	2854.11
0.135999	0.199807692307692	2821.28
0.135999	0.203846153846154	2795.48
0.135999	0.2075	2771.07
0.135999	0.211538461538462	2741.81
0.135999	0.215192307692308	2707.71
0.135999	0.219230769230769	2671.13
0.135999	0.223076923076923	2632.77
0.135999	0.226730769230769	2597.7
0.135999	0.230769230769231	2555.2
0.135999	0.234423076923077	2507.49
0.135999	0.238269230769231	2465.92
0.135999	0.242115384615385	2427.08
0.135999	0.246153846153846	2376.05
0.135999	0.25	2326.95
0.135999	0.253653846153846	2247.56
0.135999	0.2575	2181.74
0.135999	0.261346153846154	2127.88
0.135999	0.265384615384615	2061.33
0.135999	0.269230769230769	1993.89
0.135999	0.272884615384615	1920.66
0.135999	0.276730769230769	1853.67
0.135999	0.280576923076923	1798.44
0.135999	0.284615384615385	1740.22
0.135999	0.288461538461538	1664.08
0.135999	0.292115384615385	1606.22
0.135999	0.295961538461538	1553.41
0.135999	0.299807692307692	1501.18
0.135999	0.303846153846154	1432.11
0.135999	0.3075	1376.5
0.135999	0.311346153846154	1324.94
0.135999	0.315192307692308	1275.88
0.135999	0.319230769230769	1216.67
0.135999	0.323076923076923	1158.59
0.135999	0.326730769230769	1101.82
0.135999	0.330576923076923	1041.56
0.135999	0.334423076923077	923.161
0.135999	0.338461538461538	838.443
0.135999	0.342307692307692	726.989
0.135999	0.345961538461538	487.5
0.135999	0.349807692307692	354.917
0.135999	0.353653846153846	233.128
0.135999	0.357692307692308	134.936
0.135999	0.361538461538462	51.567
0.135999	0.365192307692308	39.1335
0.135999	0.369038461538462	41.7358
0.135999	0.372884615384615	54.7048
0.135999	0.376923076923077	77.066
0.135999	0.380769230769231	128.142
0.135999	0.384615384615385	236.545
0.133998	-0.384807692307692	1127.03
0.133998	-0.380961538461538	782.615
0.133998	-0.377115384615385	626.123
0.133998	-0.373269230769231	1127.03
0.133998	-0.369423076923077	782.615
0.133998	-0.365576923076923	626.123
0.133998	-0.361730769230769	509.414
0.133998	-0.357884615384615	423.253
0.133998	-0.354038461538462	348.867
0.133998	-0.350192307692308	352.67
0.133998	-0.346346153846154	402.965
0.133998	-0.3425	493.714
0.133998	-0.338653846153846	753.749
0.133998	-0.334615384615385	932.912
0.133998	-0.330961538461538	1091.07
0.133998	-0.327115384615385	1229.26
0.133998	-0.323269230769231	1456.36
0.133998	-0.319423076923077	1663.75
0.133998	-0.315384615384615	1776.53
0.133998	-0.311730769230769	1742.54
0.133998	-0.307692307692308	1571.88
0.133998	-0.304038461538462	1380.95
0.133998	-0.300192307692308	1236.83
0.133998	-0.296153846153846	1067.62
0.133998	-0.2925	798.123
0.133998	-0.288461538461538	646.87
0.133998	-0.284807692307692	560.865
0.133998	-0.280961538461538	667.107
0.133998	-0.276923076923077	839.316
0.133998	-0.273269230769231	962.835
0.133998	-0.269230769230769	944.199
0.133998	-0.265576923076923	789.074
0.133998	-0.261730769230769	748.584
0.133998	-0.257692307692308	792.096
0.133998	-0.254038461538462	868.141
0.133998	-0.25	1001.92
0.133998	-0.246346153846154	1045.12
0.133998	-0.2425	1089.1
0.133998	-0.238461538461538	1300.38
0.133998	-0.234807692307692	1645.43
0.133998	-0.230769230769231	2124.51
0.133998	-0.227115384615385	2674.74
0.133998	-0.223269230769231	2900.42
0.133998	-0.219423076923077	2673.5
0.133998	-0.215576923076923	2093.11
0.133998	-0.211538461538462	1760.16
0.133998	-0.207884615384615	1443.55
0.133998	-0.204038461538462	559.217
0.133998	-0.200192307692308	256.455
0.133998	-0.196346153846154	173.857
0.133998	-0.192307692307692	192.049
0.133998	-0.188653846153846	225.082
0.133998	-0.184807692307692	183.222
0.133998	-0.180961538461538	63.5082
0.133998	-0.177115384615385	59.3915
0.133998	-0.173076923076923	74.4662
0.133998	-0.169423076923077	117.045
0.133998	-0.165576923076923	159.574
0.133998	-0.161730769230769	203.697
0.133998	-0.157884615384615	259.676
0.133998	-0.154038461538462	317.559
0.133998	-0.150192307692308	386.216
0.133998	-0.146346153846154	603.705
0.133998	-0.1425	834.127
0.133998	-0.138653846153846	1463.34
0.133998	-0.134807692307692	1884.34
0.133998	-0.130961538461538	3056.32
0.133998	-0.127115384615385	4328.95
0.133998	-0.123269230769231	7395.16
0.133998	-0.119423076923077	13748.5
0.133998	-0.115576923076923	19905.1
0.133998	-0.111730769230769	36817.1
0.133998	-0.107884615384615	54357.8
0.133998	-0.104038461538462	79870.4
0.133998	-0.100192307692308	111293
0.133998	-0.0963461538461538	143324
0.133998	-0.0925	77589.4
0.133998	-0.0886538461538462	14982.2
0.133998	-0.0848076923076923	5841.38
0.133998	-0.0809615384615385	7999.09
0.133998	-0.0769230769230769	10159.6
0.133998	-0.0732692307692308	9907.75
0.133998	-0.0694230769230769	7899.65
0.133998	-0.0655769230769231	3093.56
0.133998	-0.0617307692307692	532.751
0.133998	-0.0576923076923077	378.699
0.133998	-0.0540384615384615	347.461
0.133998	-0.0501923076923077	371.551
0.133998	-0.0463461538461538	369.581
0.133998	-0.0425	374.574
0.133998	-0.0384615384615385	355.204
0.133998	-0.0348076923076923	281.655
0.133998	-0.0309615384615385	224.071
0.133998	-0.0271153846153846	197.902
0.133998	-0.0232692307692308	169.818
0.133998	-0.0192307692307692	161.444
0.133998	-0.0155769230769231	153.734
0.133998	-0.0117307692307692	150.434
0.133998	-0.00788461538461539	147.756
0.133998	-0.00403846153846154	144.005
0.133998	0	139.519
0.133998	0.00365384615384615	137.154
0.133998	0.0075	136.105
0.133998	0.0113461538461538	134.489
0.133998	0.0151923076923077	132.406
0.133998	0.0192307692307692	133.885
0.133998	0.0228846153846154	133.835
0.133998	0.0267307692307692	134.525
0.133998	0.0305769230769231	131.284
0.133998	0.0346153846153846	128.378
0.133998	0.0384615384615385	118.868
0.133998	0.0421153846153846	117.156
0.133998	0.0459615384615385	117.944
0.133998	0.0498076923076923	112.66
0.133998	0.0538461538461538	115.123
0.133998	0.0576923076923077	112.34
0.133998	0.0613461538461538	112.61
0.133998	0.0651923076923077	119.323
0.133998	0.0690384615384615	124.202
0.133998	0.0730769230769231	122.428
0.133998	0.0767307692307692	125.729
0.133998	0.0805769230769231	126.813
0.133998	0.0844230769230769	126.616
0.133998	0.0882692307692308	124.399
0.133998	0.0921153846153846	125.151
0.133998	0.0959615384615385	121.676
0.133998	0.0998076923076923	118.029
0.133998	0.103653846153846	118.892
0.133998	0.1075	118.572
0.133998	0.111346153846154	112.805
0.133998	0.115192307692308	107.188
0.133998	0.119038461538462	99.3761
0.133998	0.122884615384615	90.0127
0.133998	0.126730769230769	85.8889
0.133998	0.130576923076923	83.9672
0.133998	0.134423076923077	76.4524
0.133998	0.138269230769231	67.5582
0.133998	0.142115384615385	60.2651
0.133998	0.145961538461538	50.1142
0.133998	0.149807692307692	41.5155
0.133998	0.153846153846154	38.2879
0.133998	0.1575	42.8706
0.133998	0.161346153846154	55.1352
0.133998	0.165384615384615	75.2698
0.133998	0.169038461538462	99.3905
0.133998	0.173076923076923	128.28
0.133998	0.176730769230769	153.102
0.133998	0.180576923076923	173.323
0.133998	0.184615384615385	193.238
0.133998	0.188269230769231	209.151
0.133998	0.192307692307692	224.601
0.133998	0.195961538461538	236.675
0.133998	0.199807692307692	249.217
0.133998	0.203846153846154	259.592
0.133998	0.2075	270.706
0.133998	0.211538461538462	277.902
0.133998	0.215192307692308	285.398
0.133998	0.219230769230769	289.021
0.133998	0.223076923076923	293.654
0.133998	0.226730769230769	296.685
0.133998	0.230769230769231	299.372
0.133998	0.234423076923077	305.065
0.133998	0.238269230769231	311.3
0.133998	0.242115384615385	320.082
0.133998	0.246153846153846	329.423
0.133998	0.25	339.834
0.133998	0.253653846153846	350.064
0.133998	0.2575	358.248
0.133998	0.261346153846154	366.123
0.133998	0.265384615384615	370.857
0.133998	0.269230769230769	377.354
0.133998	0.272884615384615	381.781
0.133998	0.276730769230769	383.965
0.133998	0.280576923076923	384.546
0.133998	0.284615384615385	381.735
0.133998	0.288461538461538	381.488
0.133998	0.292115384615385	383.51
0.133998	0.295961538461538	384.536
0.133998	0.299807692307692	383.894
0.133998	0.303846153846154	380.614
0.133998	0.3075	374.941
0.133998	0.311346153846154	367.393
0.133998	0.315192307692308	360.328
0.133998	0.319230769230769	358.207
0.133998	0.323076923076923	359.18
0.133998	0.326730769230769	360.18
0.133998	0.330576923076923	362.733
0.133998	0.334423076923077	363.793
0.133998	0.338461538461538	364.916
0.133998	0.342307692307692	365.878
0.133998	0.345961538461538	364.903
0.133998	0.349807692307692	365.557
0.133998	0.353653846153846	365.359
0.133998	0.357692307692308	364.754
0.133998	0.361538461538462	365.519
0.133998	0.365192307692308	366.161
0.133998	0.369038461538462	367.815
0.133998	0.372884615384615	367.58
0.133998	0.376923076923077	357.38
0.133998	0.380769230769231	333.552
0.133998	0.384615384615385	297.588
0.131999	-0.384807692307692	899.859
0.131999	-0.380961538461538	687.439
0.131999	-0.377115384615385	326.633
0.131999	-0.373269230769231	327.774
0.131999	-0.369423076923077	364.114
0.131999	-0.365576923076923	573.531
0.131999	-0.361730769230769	761.673
0.131999	-0.357884615384615	979.426
0.131999	-0.354038461538462	1124.55
0.131999	-0.350192307692308	1279.96
0.131999	-0.346346153846154	1498.96
0.131999	-0.3425	1757.82
0.131999	-0.338653846153846	1998.32
0.131999	-0.334615384615385	2084.42
0.131999	-0.330961538461538	1964.56
0.131999	-0.327115384615385	1760.09
0.131999	-0.323269230769231	1562.94
0.131999	-0.319423076923077	1307.39
0.131999	-0.315384615384615	972.389
0.131999	-0.311730769230769	748.773
0.131999	-0.307692307692308	563.033
0.131999	-0.304038461538462	518.835
0.131999	-0.300192307692308	645.866
0.131999	-0.296153846153846	1008.86
0.131999	-0.2925	1219.7
0.131999	-0.288461538461538	1322.14
0.131999	-0.284807692307692	1269.67
0.131999	-0.280961538461538	1138.46
0.131999	-0.276923076923077	969.175
0.131999	-0.273269230769231	837
0.131999	-0.269230769230769	755.865
0.131999	-0.265576923076923	769.921
0.131999	-0.261730769230769	823.795
0.131999	-0.257692307692308	911.015
0.131999	-0.254038461538462	1005.44
0.131999	-0.25	1070.69
0.131999	-0.246346153846154	1069.41
0.131999	-0.2425	1064.36
0.131999	-0.238461538461538	1116.17
0.131999	-0.234807692307692	1391.47
0.131999	-0.230769230769231	1909.73
0.131999	-0.227115384615385	2415.01
0.131999	-0.223269230769231	2751.12
0.131999	-0.219423076923077	2697.72
0.131999	-0.215576923076923	2133.57
0.131999	-0.211538461538462	1813.76
0.131999	-0.207884615384615	1541.3
0.131999	-0.204038461538462	597.274
0.131999	-0.200192307692308	248.35
0.131999	-0.196346153846154	73.26
0.131999	-0.192307692307692	189.46
0.131999	-0.188653846153846	256.29
0.131999	-0.184807692307692	210.502
0.131999	-0.180961538461538	82.5971
0.131999	-0.177115384615385	48.0867
0.131999	-0.173076923076923	52.7486
0.131999	-0.169423076923077	72.9764
0.131999	-0.165576923076923	77.6113
0.131999	-0.161730769230769	159.903
0.131999	-0.157884615384615	263.588
0.131999	-0.154038461538462	312.627
0.131999	-0.150192307692308	373.042
0.131999	-0.146346153846154	471.875
0.131999	-0.1425	740.736
0.131999	-0.138653846153846	1065.34
0.131999	-0.134807692307692	1542.21
0.131999	-0.130961538461538	1935.02
0.131999	-0.127115384615385	3024.3
0.131999	-0.123269230769231	5231.39
0.131999	-0.119423076923077	9365.87
0.131999	-0.115576923076923	17018.1
0.131999	-0.111730769230769	34255
0.131999	-0.107884615384615	50164.5
0.131999	-0.104038461538462	73498.8
0.131999	-0.100192307692308	129665
0.131999	-0.0963461538461538	149482
0.131999	-0.0925	120021
0.131999	-0.0886538461538462	7048.48
0.131999	-0.0848076923076923	3796.58
0.131999	-0.0809615384615385	602.427
0.131999	-0.0769230769230769	327.532
0.131999	-0.0732692307692308	334.908
0.131999	-0.0694230769230769	302.023
0.131999	-0.0655769230769231	285.318
0.131999	-0.0617307692307692	325.947
0.131999	-0.0576923076923077	314.964
0.131999	-0.0540384615384615	254.365
0.131999	-0.0501923076923077	209.122
0.131999	-0.0463461538461538	176.572
0.131999	-0.0425	169.734
0.131999	-0.0384615384615385	165.983
0.131999	-0.0348076923076923	156.619
0.131999	-0.0309615384615385	147.742
0.131999	-0.0271153846153846	139.466
0.131999	-0.0232692307692308	130.588
0.131999	-0.0192307692307692	130.031
0.131999	-0.0155769230769231	132.57
0.131999	-0.0117307692307692	132.359
0.131999	-0.00788461538461539	126.308
0.131999	-0.00403846153846154	114.481
0.131999	0	108.666
0.131999	0.00365384615384615	107.582
0.131999	0.0075	106.917
0.131999	0.0113461538461538	108.48
0.131999	0.0151923076923077	109.723
0.131999	0.0192307692307692	111.177
0.131999	0.0228846153846154	110.955
0.131999	0.0267307692307692	113.357
0.131999	0.0305769230769231	112.445
0.131999	0.0346153846153846	110.534
0.131999	0.0384615384615385	112.309
0.131999	0.0421153846153846	110.854
0.131999	0.0459615384615385	105.16
0.131999	0.0498076923076923	101.881
0.131999	0.0538461538461538	95.3733
0.131999	0.0576923076923077	88.1507
0.131999	0.0613461538461538	79.0715
0.131999	0.0651923076923077	71.2578
0.131999	0.0690384615384615	66.4024
0.131999	0.0730769230769231	57.9974
0.131999	0.0767307692307692	49.2717
0.131999	0.0805769230769231	40.3491
0.131999	0.0844230769230769	39.655
0.131999	0.0882692307692308	39.2853
0.131999	0.0921153846153846	40.9365
0.131999	0.0959615384615385	48.4781
0.131999	0.0998076923076923	57.6465
0.131999	0.103653846153846	74.233
0.131999	0.1075	89.2423
0.131999	0.111346153846154	109.255
0.131999	0.115192307692308	138.336
0.131999	0.119038461538462	157.19
0.131999	0.122884615384615	177.178
0.131999	0.126730769230769	199.778
0.131999	0.130576923076923	217.795
0.131999	0.134423076923077	234.972
0.131999	0.138269230769231	254.171
0.131999	0.142115384615385	273.075
0.131999	0.145961538461538	289.538
0.131999	0.149807692307692	304.547
0.131999	0.153846153846154	316.155
0.131999	0.1575	329.291
0.131999	0.161346153846154	338.952
0.131999	0.165384615384615	345.656
0.131999	0.169038461538462	352.715
0.131999	0.173076923076923	360.393
0.131999	0.176730769230769	369.883
0.131999	0.180576923076923	379.289
0.131999	0.184615384615385	388.928
0.131999	0.188269230769231	400.555
0.131999	0.192307692307692	408.783
0.131999	0.195961538461538	418.671
0.131999	0.199807692307692	427.221
0.131999	0.203846153846154	433.288
0.131999	0.2075	437.677
0.131999	0.211538461538462	439.473
0.131999	0.215192307692308	440.558
0.131999	0.219230769230769	440.631
0.131999	0.223076923076923	438.061
0.131999	0.226730769230769	434.904
0.131999	0.230769230769231	433.396
0.131999	0.234423076923077	430.455
0.131999	0.238269230769231	428.95
0.131999	0.242115384615385	427.883
0.131999	0.246153846153846	426.723
0.131999	0.25	425.662
0.131999	0.253653846153846	427.432
0.131999	0.2575	431.775
0.131999	0.261346153846154	436.902
0.131999	0.265384615384615	441.467
0.131999	0.269230769230769	443.24
0.131999	0.272884615384615	441.438
0.131999	0.276730769230769	440.352
0.131999	0.280576923076923	439.71
0.131999	0.284615384615385	438.693
0.131999	0.288461538461538	438.516
0.131999	0.292115384615385	436.145
0.131999	0.295961538461538	432.566
0.131999	0.299807692307692	428.641
0.131999	0.303846153846154	425.358
0.131999	0.3075	420.791
0.131999	0.311346153846154	417.557
0.131999	0.315192307692308	413.385
0.131999	0.319230769230769	409.584
0.131999	0.323076923076923	404.524
0.131999	0.326730769230769	399.773
0.131999	0.330576923076923	394.366
0.131999	0.334423076923077	389.627
0.131999	0.338461538461538	380.936
0.131999	0.342307692307692	371.135
0.131999	0.345961538461538	362.296
0.131999	0.349807692307692	352.811
0.131999	0.353653846153846	343.333
0.131999	0.357692307692308	325.849
0.131999	0.361538461538462	299.788
0.131999	0.365192307692308	257.798
0.131999	0.369038461538462	195.944
0.131999	0.372884615384615	299.788
0.131999	0.376923076923077	257.798
0.131999	0.380769230769231	195.944
0.131999	0.384615384615385	264.72
0.129998	-0.384807692307692	491.526
0.129998	-0.380961538461538	425.113
0.129998	-0.377115384615385	491.526
0.129998	-0.373269230769231	425.113
0.129998	-0.369423076923077	361.446
0.129998	-0.365576923076923	355.337
0.129998	-0.361730769230769	395.321
0.129998	-0.357884615384615	583.018
0.129998	-0.354038461538462	778.75
0.129998	-0.350192307692308	1047.39
0.129998	-0.346346153846154	1274.43
0.129998	-0.3425	1436.06
0.129998	-0.338653846153846	1834.89
0.129998	-0.334615384615385	2144.62
0.129998	-0.330961538461538	2335.73
0.129998	-0.327115384615385	2375.57
0.129998	-0.323269230769231	2081.26
0.129998	-0.319423076923077	1809.63
0.129998	-0.315384615384615	1555.36
0.129998	-0.311730769230769	1239.43
0.129998	-0.307692307692308	885.643
0.129998	-0.304038461538462	697.83
0.129998	-0.300192307692308	623.361
0.129998	-0.296153846153846	748.361
0.129998	-0.2925	967.268
0.129998	-0.288461538461538	1243.55
0.129998	-0.284807692307692	1405.71
0.129998	-0.280961538461538	1363.34
0.129998	-0.276923076923077	1213.93
0.129998	-0.273269230769231	1037.25
0.129998	-0.269230769230769	911.723
0.129998	-0.265576923076923	893.807
0.129998	-0.261730769230769	901.727
0.129998	-0.257692307692308	927.067
0.129998	-0.254038461538462	1029.47
0.129998	-0.25	1096.19
0.129998	-0.246346153846154	1151.64
0.129998	-0.2425	1125.23
0.129998	-0.238461538461538	1077.99
0.129998	-0.234807692307692	1072.06
0.129998	-0.230769230769231	1282.93
0.129998	-0.227115384615385	1622.56
0.129998	-0.223269230769231	2076.49
0.129998	-0.219423076923077	2460.07
0.129998	-0.215576923076923	2547.39
0.129998	-0.211538461538462	2111.71
0.129998	-0.207884615384615	1811.08
0.129998	-0.204038461538462	1514.5
0.129998	-0.200192307692308	599.902
0.129998	-0.196346153846154	232.107
0.129998	-0.192307692307692	121.339
0.129998	-0.188653846153846	239.52
0.129998	-0.184807692307692	308.588
0.129998	-0.180961538461538	225.384
0.129998	-0.177115384615385	104.064
0.129998	-0.173076923076923	55.1886
0.129998	-0.169423076923077	72.707
0.129998	-0.165576923076923	107.689
0.129998	-0.161730769230769	154.611
0.129998	-0.157884615384615	282.009
0.129998	-0.154038461538462	335.745
0.129998	-0.150192307692308	411.892
0.129998	-0.146346153846154	522.334
0.129998	-0.1425	748.863
0.129998	-0.138653846153846	1161.47
0.129998	-0.134807692307692	1793.44
0.129998	-0.130961538461538	2747.51
0.129998	-0.127115384615385	3793.01
0.129998	-0.123269230769231	7073.09
0.129998	-0.119423076923077	12867
0.129998	-0.115576923076923	19716.3
0.129998	-0.111730769230769	38450.4
0.129998	-0.107884615384615	56847.9
0.129998	-0.104038461538462	82544.1
0.129998	-0.100192307692308	117572
0.129998	-0.0963461538461538	134267
0.129998	-0.0925	75315.5
0.129998	-0.0886538461538462	12346.9
0.129998	-0.0848076923076923	5712.61
0.129998	-0.0809615384615385	7844.11
0.129998	-0.0769230769230769	9973.56
0.129998	-0.0732692307692308	10332.2
0.129998	-0.0694230769230769	8566.51
0.129998	-0.0655769230769231	3078.24
0.129998	-0.0617307692307692	443.965
0.129998	-0.0576923076923077	282.813
0.129998	-0.0540384615384615	241.472
0.129998	-0.0501923076923077	252.61
0.129998	-0.0463461538461538	270.655
0.129998	-0.0425	262.613
0.129998	-0.0384615384615385	326.229
0.129998	-0.0348076923076923	355.828
0.129998	-0.0309615384615385	286.962
0.129998	-0.0271153846153846	213.792
0.129998	-0.0232692307692308	175.428
0.129998	-0.0192307692307692	176.372
0.129998	-0.0155769230769231	172.251
0.129998	-0.0117307692307692	165.48
0.129998	-0.00788461538461539	161.068
0.129998	-0.00403846153846154	152.4
0.129998	0	148.268
0.129998	0.00365384615384615	147.603
0.129998	0.0075	145.607
0.129998	0.0113461538461538	144.262
0.129998	0.0151923076923077	143.114
0.129998	0.0192307692307692	138.147
0.129998	0.0228846153846154	134.635
0.129998	0.0267307692307692	127.761
0.129998	0.0305769230769231	119.865
0.129998	0.0346153846153846	115.912
0.129998	0.0384615384615385	109.347
0.129998	0.0421153846153846	107.697
0.129998	0.0459615384615385	103.09
0.129998	0.0498076923076923	96.5474
0.129998	0.0538461538461538	94.4291
0.129998	0.0576923076923077	91.867
0.129998	0.0613461538461538	92.0394
0.129998	0.0651923076923077	94.7243
0.129998	0.0690384615384615	94.281
0.129998	0.0730769230769231	91.0138
0.129998	0.0767307692307692	86.0614
0.129998	0.0805769230769231	82.1931
0.129998	0.0844230769230769	76.8714
0.129998	0.0882692307692308	72.7323
0.129998	0.0921153846153846	66.2342
0.129998	0.0959615384615385	58.7932
0.129998	0.0998076923076923	50.8094
0.129998	0.103653846153846	43.5692
0.129998	0.1075	38.3488
0.129998	0.111346153846154	34.6519
0.129998	0.115192307692308	32.3352
0.129998	0.119038461538462	32.958
0.129998	0.122884615384615	43.5374
0.129998	0.126730769230769	62.8288
0.129998	0.130576923076923	82.7036
0.129998	0.134423076923077	107.855
0.129998	0.138269230769231	135.633
0.129998	0.142115384615385	151.974
0.129998	0.145961538461538	170.553
0.129998	0.149807692307692	191.316
0.129998	0.153846153846154	224.954
0.129998	0.1575	279.531
0.129998	0.161346153846154	302.419
0.129998	0.165384615384615	326.342
0.129998	0.169038461538462	350.857
0.129998	0.173076923076923	374.04
0.129998	0.176730769230769	395.743
0.129998	0.180576923076923	419.717
0.129998	0.184615384615385	433.775
0.129998	0.188269230769231	446.699
0.129998	0.192307692307692	457.501
0.129998	0.195961538461538	469.29
0.129998	0.199807692307692	476.934
0.129998	0.203846153846154	483.596
0.129998	0.2075	491.292
0.129998	0.211538461538462	500.123
0.129998	0.215192307692308	507.674
0.129998	0.219230769230769	513.792
0.129998	0.223076923076923	518.186
0.129998	0.226730769230769	521.742
0.129998	0.230769230769231	524.456
0.129998	0.234423076923077	525.151
0.129998	0.238269230769231	525.993
0.129998	0.242115384615385	528.705
0.129998	0.246153846153846	529.202
0.129998	0.25	528.708
0.129998	0.253653846153846	527.672
0.129998	0.2575	523.723
0.129998	0.261346153846154	521.208
0.129998	0.265384615384615	519.777
0.129998	0.269230769230769	519.234
0.129998	0.272884615384615	521.06
0.129998	0.276730769230769	522.047
0.129998	0.280576923076923	523.479
0.129998	0.284615384615385	523.726
0.129998	0.288461538461538	521.801
0.129998	0.292115384615385	518.693
0.129998	0.295961538461538	514.991
0.129998	0.299807692307692	510.498
0.129998	0.303846153846154	504.376
0.129998	0.3075	497.859
0.129998	0.311346153846154	492.28
0.129998	0.315192307692308	489.367
0.129998	0.319230769230769	488.38
0.129998	0.323076923076923	485.219
0.129998	0.326730769230769	481.712
0.129998	0.330576923076923	477.911
0.129998	0.334423076923077	475.787
0.129998	0.338461538461538	472.971
0.129998	0.342307692307692	469.712
0.129998	0.345961538461538	468.773
0.129998	0.349807692307692	469.81
0.129998	0.353653846153846	471.835
0.129998	0.357692307692308	473.513
0.129998	0.361538461538462	467.783
0.129998	0.365192307692308	451.085
0.129998	0.369038461538462	447.572
0.129998	0.372884615384615	443.655
0.129998	0.376923076923077	436.25
0.129998	0.380769230769231	424.458
0.129998	0.384615384615385	401.194
0.127999	-0.384807692307692	1759.33
0.127999	-0.380961538461538	1526.22
0.127999	-0.377115384615385	1759.33
0.127999	-0.373269230769231	1526.22
0.127999	-0.369423076923077	1310.31
0.127999	-0.365576923076923	925.044
0.127999	-0.361730769230769	791.722
0.127999	-0.357884615384615	640.764
0.127999	-0.354038461538462	575.633
0.127999	-0.350192307692308	542.026
0.127999	-0.346346153846154	536.666
0.127999	-0.3425	559.007
0.127999	-0.338653846153846	710.617
0.127999	-0.334615384615385	922.379
0.127999	-0.330961538461538	1183.55
0.127999	-0.327115384615385	1498.62
0.127999	-0.323269230769231	1641.63
0.127999	-0.319423076923077	1727.29
0.127999	-0.315384615384615	1671.61
0.127999	-0.311730769230769	1294.27
0.127999	-0.307692307692308	961.31
0.127999	-0.304038461538462	775.841
0.127999	-0.300192307692308	678.556
0.127999	-0.296153846153846	736.917
0.127999	-0.2925	929.186
0.127999	-0.288461538461538	1227.96
0.127999	-0.284807692307692	1459.71
0.127999	-0.280961538461538	1567.74
0.127999	-0.276923076923077	1462.68
0.127999	-0.273269230769231	1256.33
0.127999	-0.269230769230769	1095.23
0.127999	-0.265576923076923	1039.7
0.127999	-0.261730769230769	1047.96
0.127999	-0.257692307692308	1072.34
0.127999	-0.254038461538462	1116.55
0.127999	-0.25	1155.15
0.127999	-0.246346153846154	1172.77
0.127999	-0.2425	1180.51
0.127999	-0.238461538461538	1109.58
0.127999	-0.234807692307692	1081.28
0.127999	-0.230769230769231	1101.5
0.127999	-0.227115384615385	1383.9
0.127999	-0.223269230769231	1758.09
0.127999	-0.219423076923077	2167.99
0.127999	-0.215576923076923	2298.04
0.127999	-0.211538461538462	2001.88
0.127999	-0.207884615384615	1663.69
0.127999	-0.204038461538462	1123.44
0.127999	-0.200192307692308	419.604
0.127999	-0.196346153846154	110.594
0.127999	-0.192307692307692	179.432
0.127999	-0.188653846153846	291.844
0.127999	-0.184807692307692	279.716
0.127999	-0.180961538461538	189.489
0.127999	-0.177115384615385	137.558
0.127999	-0.173076923076923	161.226
0.127999	-0.169423076923077	187.761
0.127999	-0.165576923076923	192.419
0.127999	-0.161730769230769	224.04
0.127999	-0.157884615384615	263.034
0.127999	-0.154038461538462	285.733
0.127999	-0.150192307692308	354.563
0.127999	-0.146346153846154	445.908
0.127999	-0.1425	663.429
0.127999	-0.138653846153846	1096.04
0.127999	-0.134807692307692	1693.54
0.127999	-0.130961538461538	2599.98
0.127999	-0.127115384615385	3672.47
0.127999	-0.123269230769231	6383.38
0.127999	-0.119423076923077	11912.8
0.127999	-0.115576923076923	19829.4
0.127999	-0.111730769230769	37388.8
0.127999	-0.107884615384615	55311.8
0.127999	-0.104038461538462	85350.9
0.127999	-0.100192307692308	114316
0.127999	-0.0963461538461538	134867
0.127999	-0.0925	126725
0.127999	-0.0886538461538462	14811.6
0.127999	-0.0848076923076923	5991.23
0.127999	-0.0809615384615385	8326.18
0.127999	-0.0769230769230769	10243.8
0.127999	-0.0732692307692308	10716.7
0.127999	-0.0694230769230769	9164.93
0.127999	-0.0655769230769231	5676.75
0.127999	-0.0617307692307692	527.14
0.127999	-0.0576923076923077	274.923
0.127999	-0.0540384615384615	239.188
0.127999	-0.0501923076923077	215.283
0.127999	-0.0463461538461538	204.641
0.127999	-0.0425	200.784
0.127999	-0.0384615384615385	161.347
0.127999	-0.0348076923076923	147.273
0.127999	-0.0309615384615385	487.544
0.127999	-0.0271153846153846	688.332
0.127999	-0.0232692307692308	756.109
0.127999	-0.0192307692307692	872.904
0.127999	-0.0155769230769231	983.143
0.127999	-0.0117307692307692	1064.68
0.127999	-0.00788461538461539	1121.93
0.127999	-0.00403846153846154	1172.18
0.127999	0	1221.68
0.127999	0.00365384615384615	1310.66
0.127999	0.0075	1346.6
0.127999	0.0113461538461538	1369.91
0.127999	0.0151923076923077	1397.5
0.127999	0.0192307692307692	1423.77
0.127999	0.0228846153846154	1456.78
0.127999	0.0267307692307692	1475.79
0.127999	0.0305769230769231	1491.32
0.127999	0.0346153846153846	1505.07
0.127999	0.0384615384615385	1516.86
0.127999	0.0421153846153846	1524.14
0.127999	0.0459615384615385	1530.19
0.127999	0.0498076923076923	1535.5
0.127999	0.0538461538461538	1541.79
0.127999	0.0576923076923077	1546.5
0.127999	0.0613461538461538	1554.72
0.127999	0.0651923076923077	1561.2
0.127999	0.0690384615384615	1569.81
0.127999	0.0730769230769231	1578.03
0.127999	0.0767307692307692	1584.87
0.127999	0.0805769230769231	1593.72
0.127999	0.0844230769230769	1601.98
0.127999	0.0882692307692308	1610.59
0.127999	0.0921153846153846	1617.87
0.127999	0.0959615384615385	1624.53
0.127999	0.0998076923076923	1634.33
0.127999	0.103653846153846	1641.18
0.127999	0.1075	1647.44
0.127999	0.111346153846154	1653.9
0.127999	0.115192307692308	1662.72
0.127999	0.119038461538462	1670.98
0.127999	0.122884615384615	1680.01
0.127999	0.126730769230769	1687.68
0.127999	0.130576923076923	1696.9
0.127999	0.134423076923077	1705.74
0.127999	0.138269230769231	1713.2
0.127999	0.142115384615385	1721.04
0.127999	0.145961538461538	1729.49
0.127999	0.149807692307692	1737.34
0.127999	0.153846153846154	1745.81
0.127999	0.1575	1752.87
0.127999	0.161346153846154	1762.7
0.127999	0.165384615384615	1770.36
0.127999	0.169038461538462	1777.23
0.127999	0.173076923076923	1784.72
0.127999	0.176730769230769	1793.37
0.127999	0.180576923076923	1802.22
0.127999	0.184615384615385	1810.67
0.127999	0.188269230769231	1820.33
0.127999	0.192307692307692	1831.74
0.127999	0.195961538461538	1839.81
0.127999	0.199807692307692	1847.89
0.127999	0.203846153846154	1858.11
0.127999	0.2075	1868.95
0.127999	0.211538461538462	1879.98
0.127999	0.215192307692308	1891.22
0.127999	0.219230769230769	1903.24
0.127999	0.223076923076923	1916.83
0.127999	0.226730769230769	1927.09
0.127999	0.230769230769231	1937.54
0.127999	0.234423076923077	1947.4
0.127999	0.238269230769231	1958.84
0.127999	0.242115384615385	1970.68
0.127999	0.246153846153846	1982.32
0.127999	0.25	1994.56
0.127999	0.253653846153846	2011.15
0.127999	0.2575	2024.77
0.127999	0.261346153846154	2038.2
0.127999	0.265384615384615	2054.78
0.127999	0.269230769230769	2069.2
0.127999	0.272884615384615	2083.61
0.127999	0.276730769230769	2097.44
0.127999	0.280576923076923	2107.71
0.127999	0.284615384615385	2116.61
0.127999	0.288461538461538	2116.81
0.127999	0.292115384615385	2111.08
0.127999	0.295961538461538	2095.68
0.127999	0.299807692307692	2070.01
0.127999	0.303846153846154	2043.16
0.127999	0.3075	2030.13
0.127999	0.311346153846154	2088.02
0.127999	0.315192307692308	2276.37
0.127999	0.319230769230769	2291.61
0.127999	0.323076923076923	2307.42
0.127999	0.326730769230769	2323.48
0.127999	0.330576923076923	2345.85
0.127999	0.334423076923077	2365.85
0.127999	0.338461538461538	2385.66
0.127999	0.342307692307692	2406.26
0.127999	0.345961538461538	2426.87
0.127999	0.349807692307692	2442.49
0.127999	0.353653846153846	2456.73
0.127999	0.357692307692308	2468.59
0.127999	0.361538461538462	2477.89
0.127999	0.365192307692308	2475.91
0.127999	0.369038461538462	2458.11
0.127999	0.372884615384615	2413.43
0.127999	0.376923076923077	2271.33
0.127999	0.380769230769231	2117.29
0.127999	0.384615384615385	1913.8
0.125999	-0.384807692307692	840.375
0.125999	-0.380961538461538	771.849
0.125999	-0.377115384615385	840.375
0.125999	-0.373269230769231	771.849
0.125999	-0.369423076923077	685.158
0.125999	-0.365576923076923	653.204
0.125999	-0.361730769230769	639.816
0.125999	-0.357884615384615	658.667
0.125999	-0.354038461538462	737.566
0.125999	-0.350192307692308	902.543
0.125999	-0.346346153846154	1184.06
0.125999	-0.3425	1505.24
0.125999	-0.338653846153846	1715.28
0.125999	-0.334615384615385	1875.7
0.125999	-0.330961538461538	1987.57
0.125999	-0.327115384615385	1979.74
0.125999	-0.323269230769231	1866.61
0.125999	-0.319423076923077	1624.43
0.125999	-0.315384615384615	1425.41
0.125999	-0.311730769230769	1251.46
0.125999	-0.307692307692308	1061.58
0.125999	-0.304038461538462	874.359
0.125999	-0.300192307692308	717.491
0.125999	-0.296153846153846	660.01
0.125999	-0.2925	703.066
0.125999	-0.288461538461538	880.791
0.125999	-0.284807692307692	1245.54
0.125999	-0.280961538461538	1579.06
0.125999	-0.276923076923077	1811.29
0.125999	-0.273269230769231	1684.27
0.125999	-0.269230769230769	1524.82
0.125999	-0.265576923076923	1469.52
0.125999	-0.261730769230769	1476.53
0.125999	-0.257692307692308	1494.48
0.125999	-0.254038461538462	1491.89
0.125999	-0.25	1467.85
0.125999	-0.246346153846154	1427.85
0.125999	-0.2425	1370.43
0.125999	-0.238461538461538	1268.94
0.125999	-0.234807692307692	1220.85
0.125999	-0.230769230769231	1226.18
0.125999	-0.227115384615385	1337.75
0.125999	-0.223269230769231	1651.81
0.125999	-0.219423076923077	1955.92
0.125999	-0.215576923076923	1982.37
0.125999	-0.211538461538462	1786.7
0.125999	-0.207884615384615	1518.03
0.125999	-0.204038461538462	1273.69
0.125999	-0.200192307692308	551.192
0.125999	-0.196346153846154	204.478
0.125999	-0.192307692307692	221.307
0.125999	-0.188653846153846	320.238
0.125999	-0.184807692307692	304.552
0.125999	-0.180961538461538	224.158
0.125999	-0.177115384615385	130.242
0.125999	-0.173076923076923	161.791
0.125999	-0.169423076923077	198.438
0.125999	-0.165576923076923	217.944
0.125999	-0.161730769230769	219.83
0.125999	-0.157884615384615	244.639
0.125999	-0.154038461538462	278.982
0.125999	-0.150192307692308	342.494
0.125999	-0.146346153846154	441.533
0.125999	-0.1425	687.983
0.125999	-0.138653846153846	1108.37
0.125999	-0.134807692307692	1609.85
0.125999	-0.130961538461538	2035.33
0.125999	-0.127115384615385	3185.09
0.125999	-0.123269230769231	4390.33
0.125999	-0.119423076923077	7502.66
0.125999	-0.115576923076923	14192.6
0.125999	-0.111730769230769	26392
0.125999	-0.107884615384615	40000.6
0.125999	-0.104038461538462	60840.9
0.125999	-0.100192307692308	86738.4
0.125999	-0.0963461538461538	132304
0.125999	-0.0925	131846
0.125999	-0.0886538461538462	14879
0.125999	-0.0848076923076923	5958.8
0.125999	-0.0809615384615385	9758.44
0.125999	-0.0769230769230769	12355.8
0.125999	-0.0732692307692308	13427.2
0.125999	-0.0694230769230769	12108
0.125999	-0.0655769230769231	9187.95
0.125999	-0.0617307692307692	1213.41
0.125999	-0.0576923076923077	273.239
0.125999	-0.0540384615384615	195.674
0.125999	-0.0501923076923077	159.978
0.125999	-0.0463461538461538	118.958
0.125999	-0.0425	84.2698
0.125999	-0.0384615384615385	140.125
0.125999	-0.0348076923076923	759.791
0.125999	-0.0309615384615385	1296.64
0.125999	-0.0271153846153846	1550.96
0.125999	-0.0232692307692308	1800.55
0.125999	-0.0192307692307692	1974
0.125999	-0.0155769230769231	2087.86
0.125999	-0.0117307692307692	2170.05
0.125999	-0.00788461538461539	2241.62
0.125999	-0.00403846153846154	2309.66
0.125999	0	2388.78
0.125999	0.00365384615384615	2452.69
0.125999	0.0075	2514.06
0.125999	0.0113461538461538	2568.48
0.125999	0.0151923076923077	2623.95
0.125999	0.0192307692307692	2665.95
0.125999	0.0228846153846154	2704.99
0.125999	0.0267307692307692	2739.69
0.125999	0.0305769230769231	2771.25
0.125999	0.0346153846153846	2793.53
0.125999	0.0384615384615385	2812.66
0.125999	0.0421153846153846	2830.6
0.125999	0.0459615384615385	2849.14
0.125999	0.0498076923076923	2866.77
0.125999	0.0538461538461538	2882.74
0.125999	0.0576923076923077	2898.32
0.125999	0.0613461538461538	2915.58
0.125999	0.0651923076923077	2928.79
0.125999	0.0690384615384615	2938.55
0.125999	0.0730769230769231	2949.3
0.125999	0.0767307692307692	2961.93
0.125999	0.0805769230769231	2973.28
0.125999	0.0844230769230769	2986.4
0.125999	0.0882692307692308	2998.44
0.125999	0.0921153846153846	3010.28
0.125999	0.0959615384615385	3017.28
0.125999	0.0998076923076923	3027.55
0.125999	0.103653846153846	3037.93
0.125999	0.1075	3052.14
0.125999	0.111346153846154	3065.08
0.125999	0.115192307692308	3076.53
0.125999	0.119038461538462	3086.31
0.125999	0.122884615384615	3095.11
0.125999	0.126730769230769	3101.94
0.125999	0.130576923076923	3110.03
0.125999	0.134423076923077	3120.02
0.125999	0.138269230769231	3135.22
0.125999	0.142115384615385	3147.07
0.125999	0.145961538461538	3155.68
0.125999	0.149807692307692	3162.39
0.125999	0.153846153846154	3172.19
0.125999	0.1575	3179.3
0.125999	0.161346153846154	3185.74
0.125999	0.165384615384615	3193.05
0.125999	0.169038461538462	3201.54
0.125999	0.173076923076923	3208.26
0.125999	0.176730769230769	3214.58
0.125999	0.180576923076923	3220.9
0.125999	0.184615384615385	3226.82
0.125999	0.188269230769231	3230.51
0.125999	0.192307692307692	3234.98
0.125999	0.195961538461538	3238.35
0.125999	0.199807692307692	3242.36
0.125999	0.203846153846154	3246.12
0.125999	0.2075	3251.06
0.125999	0.211538461538462	3254.35
0.125999	0.215192307692308	3258.89
0.125999	0.219230769230769	3264.23
0.125999	0.223076923076923	3269.52
0.125999	0.226730769230769	3274.39
0.125999	0.230769230769231	3279.07
0.125999	0.234423076923077	3282.43
0.125999	0.238269230769231	3284.93
0.125999	0.242115384615385	3288.29
0.125999	0.246153846153846	3291.72
0.125999	0.25	3293.3
0.125999	0.253653846153846	3295.02
0.125999	0.2575	3295.02
0.125999	0.261346153846154	3296.2
0.125999	0.265384615384615	3297.79
0.125999	0.269230769230769	3296.6
0.125999	0.272884615384615	3293.04
0.125999	0.276730769230769	3289.68
0.125999	0.280576923076923	3287.31
0.125999	0.284615384615385	3285.13
0.125999	0.288461538461538	3280.19
0.125999	0.292115384615385	3275.64
0.125999	0.295961538461538	3271.89
0.125999	0.299807692307692	3268.33
0.125999	0.303846153846154	3265.76
0.125999	0.3075	3264.64
0.125999	0.311346153846154	3261.54
0.125999	0.315192307692308	3255.55
0.125999	0.319230769230769	3251.46
0.125999	0.323076923076923	3249.29
0.125999	0.326730769230769	3244.22
0.125999	0.330576923076923	3237.09
0.125999	0.334423076923077	3228
0.125999	0.338461538461538	3218.05
0.125999	0.342307692307692	3207.77
0.125999	0.345961538461538	3193.95
0.125999	0.349807692307692	3178.21
0.125999	0.353653846153846	3154.78
0.125999	0.357692307692308	3128.19
0.125999	0.361538461538462	3100.73
0.125999	0.365192307692308	3060.64
0.125999	0.369038461538462	2997.04
0.125999	0.372884615384615	2926.22
0.125999	0.376923076923077	2821.7
0.125999	0.380769230769231	2684.25
0.125999	0.384615384615385	2283.06
0.123998	-0.384807692307692	1331.37
0.123998	-0.380961538461538	1397.69
0.123998	-0.377115384615385	1384.56
0.123998	-0.373269230769231	1317.65
0.123998	-0.369423076923077	1331.37
0.123998	-0.365576923076923	1397.69
0.123998	-0.361730769230769	1384.56
0.123998	-0.357884615384615	1317.65
0.123998	-0.354038461538462	1262.58
0.123998	-0.350192307692308	1212.33
0.123998	-0.346346153846154	1157.87
0.123998	-0.3425	1085.47
0.123998	-0.338653846153846	1037.54
0.123998	-0.334615384615385	1002.85
0.123998	-0.330961538461538	860.068
0.123998	-0.327115384615385	783.456
0.123998	-0.323269230769231	682.312
0.123998	-0.319423076923077	623.815
0.123998	-0.315384615384615	717.569
0.123998	-0.311730769230769	1005.4
0.123998	-0.307692307692308	1268.42
0.123998	-0.304038461538462	1579.54
0.123998	-0.300192307692308	1700.54
0.123998	-0.296153846153846	1749.06
0.123998	-0.2925	1748.53
0.123998	-0.288461538461538	1717.33
0.123998	-0.284807692307692	1653.68
0.123998	-0.280961538461538	1568.27
0.123998	-0.276923076923077	1378.73
0.123998	-0.273269230769231	1191.49
0.123998	-0.269230769230769	942.572
0.123998	-0.265576923076923	779.463
0.123998	-0.261730769230769	641.379
0.123998	-0.257692307692308	667.096
0.123998	-0.254038461538462	883.831
0.123998	-0.25	1289.44
0.123998	-0.246346153846154	1636.85
0.123998	-0.2425	2070.17
0.123998	-0.238461538461538	2033.59
0.123998	-0.234807692307692	2013.79
0.123998	-0.230769230769231	2050.72
0.123998	-0.227115384615385	2107.93
0.123998	-0.223269230769231	2165.01
0.123998	-0.219423076923077	2139.55
0.123998	-0.215576923076923	2062.4
0.123998	-0.211538461538462	1877.66
0.123998	-0.207884615384615	1475.48
0.123998	-0.204038461538462	1002.98
0.123998	-0.200192307692308	659.986
0.123998	-0.196346153846154	321.765
0.123998	-0.192307692307692	227.361
0.123998	-0.188653846153846	357.514
0.123998	-0.184807692307692	330.037
0.123998	-0.180961538461538	246.097
0.123998	-0.177115384615385	146.763
0.123998	-0.173076923076923	139.264
0.123998	-0.169423076923077	152.393
0.123998	-0.165576923076923	159.267
0.123998	-0.161730769230769	153.429
0.123998	-0.157884615384615	244.19
0.123998	-0.154038461538462	297.984
0.123998	-0.150192307692308	357.575
0.123998	-0.146346153846154	444.032
0.123998	-0.1425	685.766
0.123998	-0.138653846153846	1089.85
0.123998	-0.134807692307692	1690.54
0.123998	-0.130961538461538	2539.14
0.123998	-0.127115384615385	3488.97
0.123998	-0.123269230769231	6086.04
0.123998	-0.119423076923077	9132.94
0.123998	-0.115576923076923	16731.7
0.123998	-0.111730769230769	33445.5
0.123998	-0.107884615384615	49209.3
0.123998	-0.104038461538462	71538
0.123998	-0.100192307692308	100684
0.123998	-0.0963461538461538	146785
0.123998	-0.0925	141683
0.123998	-0.0886538461538462	40870.6
0.123998	-0.0848076923076923	6831.32
0.123998	-0.0809615384615385	8370.3
0.123998	-0.0769230769230769	10408.8
0.123998	-0.0732692307692308	10387
0.123998	-0.0694230769230769	8795.84
0.123998	-0.0655769230769231	5073.89
0.123998	-0.0617307692307692	442.863
0.123998	-0.0576923076923077	307.87
0.123998	-0.0540384615384615	285.992
0.123998	-0.0501923076923077	248.134
0.123998	-0.0463461538461538	201.989
0.123998	-0.0425	255.964
0.123998	-0.0384615384615385	367.056
0.123998	-0.0348076923076923	406.041
0.123998	-0.0309615384615385	326.137
0.123998	-0.0271153846153846	178.435
0.123998	-0.0232692307692308	142.858
0.123998	-0.0192307692307692	134.985
0.123998	-0.0155769230769231	117.935
0.123998	-0.0117307692307692	85.2524
0.123998	-0.00788461538461539	59.571
0.123998	-0.00403846153846154	36.5363
0.123998	0	28.0017
0.123998	0.00365384615384615	69.0935
0.123998	0.0075	144.772
0.123998	0.0113461538461538	254.723
0.123998	0.0151923076923077	310.984
0.123998	0.0192307692307692	367.293
0.123998	0.0228846153846154	412.128
0.123998	0.0267307692307692	463.715
0.123998	0.0305769230769231	498.227
0.123998	0.0346153846153846	529.392
0.123998	0.0384615384615385	565.349
0.123998	0.0421153846153846	601.906
0.123998	0.0459615384615385	629.743
0.123998	0.0498076923076923	651.186
0.123998	0.0538461538461538	671.869
0.123998	0.0576923076923077	691.053
0.123998	0.0613461538461538	708.248
0.123998	0.0651923076923077	720.392
0.123998	0.0690384615384615	731.189
0.123998	0.0730769230769231	742.553
0.123998	0.0767307692307692	751.351
0.123998	0.0805769230769231	761.213
0.123998	0.0844230769230769	770.115
0.123998	0.0882692307692308	782.933
0.123998	0.0921153846153846	791.25
0.123998	0.0959615384615385	796.704
0.123998	0.0998076923076923	802.571
0.123998	0.103653846153846	807.635
0.123998	0.1075	808.999
0.123998	0.111346153846154	810.577
0.123998	0.115192307692308	812.107
0.123998	0.119038461538462	815.04
0.123998	0.122884615384615	817.289
0.123998	0.126730769230769	820.09
0.123998	0.130576923076923	824.316
0.123998	0.134423076923077	825.978
0.123998	0.138269230769231	827.409
0.123998	0.142115384615385	828.3
0.123998	0.145961538461538	828.235
0.123998	0.149807692307692	826.952
0.123998	0.153846153846154	824.025
0.123998	0.1575	818.788
0.123998	0.161346153846154	814.528
0.123998	0.165384615384615	810.924
0.123998	0.169038461538462	806.624
0.123998	0.173076923076923	802.507
0.123998	0.176730769230769	798.758
0.123998	0.180576923076923	793.966
0.123998	0.184615384615385	787.005
0.123998	0.188269230769231	781.427
0.123998	0.192307692307692	774.317
0.123998	0.195961538461538	770.541
0.123998	0.199807692307692	768.444
0.123998	0.203846153846154	770.915
0.123998	0.2075	773.958
0.123998	0.211538461538462	776.774
0.123998	0.215192307692308	779.733
0.123998	0.219230769230769	781.742
0.123998	0.223076923076923	782.479
0.123998	0.226730769230769	781.249
0.123998	0.230769230769231	777.62
0.123998	0.234423076923077	774.095
0.123998	0.238269230769231	771.676
0.123998	0.242115384615385	771.409
0.123998	0.246153846153846	775.903
0.123998	0.25	780.427
0.123998	0.253653846153846	788.137
0.123998	0.2575	793.968
0.123998	0.261346153846154	803.786
0.123998	0.265384615384615	811.745
0.123998	0.269230769230769	815.585
0.123998	0.272884615384615	814.924
0.123998	0.276730769230769	809.186
0.123998	0.280576923076923	799.102
0.123998	0.284615384615385	784.75
0.123998	0.288461538461538	777.133
0.123998	0.292115384615385	773.357
0.123998	0.295961538461538	774.916
0.123998	0.299807692307692	782.535
0.123998	0.303846153846154	791.561
0.123998	0.3075	799.356
0.123998	0.311346153846154	806.559
0.123998	0.315192307692308	815.154
0.123998	0.319230769230769	816.19
0.123998	0.323076923076923	813.519
0.123998	0.326730769230769	811.394
0.123998	0.330576923076923	808.444
0.123998	0.334423076923077	809.681
0.123998	0.338461538461538	815.472
0.123998	0.342307692307692	821.555
0.123998	0.345961538461538	826.506
0.123998	0.349807692307692	832.291
0.123998	0.353653846153846	835.542
0.123998	0.357692307692308	839.702
0.123998	0.361538461538462	848.097
0.123998	0.365192307692308	858.294
0.123998	0.369038461538462	868.336
0.123998	0.372884615384615	880.157
0.123998	0.376923076923077	883.164
0.123998	0.380769230769231	878.65
0.123998	0.384615384615385	862.775
0.121999	-0.384807692307692	641.062
0.121999	-0.380961538461538	952.781
0.121999	-0.377115384615385	1073.85
0.121999	-0.373269230769231	641.062
0.121999	-0.369423076923077	952.781
0.121999	-0.365576923076923	1073.85
0.121999	-0.361730769230769	1155.8
0.121999	-0.357884615384615	1230.62
0.121999	-0.354038461538462	1287.67
0.121999	-0.350192307692308	1358.04
0.121999	-0.346346153846154	1434.66
0.121999	-0.3425	1460.83
0.121999	-0.338653846153846	1428.21
0.121999	-0.334615384615385	1300.33
0.121999	-0.330961538461538	1122.94
0.121999	-0.327115384615385	792.744
0.121999	-0.323269230769231	588.922
0.121999	-0.319423076923077	567.69
0.121999	-0.315384615384615	763.705
0.121999	-0.311730769230769	1042.04
0.121999	-0.307692307692308	1339.14
0.121999	-0.304038461538462	1464.6
0.121999	-0.300192307692308	1565.59
0.121999	-0.296153846153846	1632.44
0.121999	-0.2925	1671.92
0.121999	-0.288461538461538	1677.59
0.121999	-0.284807692307692	1614.56
0.121999	-0.280961538461538	1425.6
0.121999	-0.276923076923077	1224.04
0.121999	-0.273269230769231	857.037
0.121999	-0.269230769230769	704.5
0.121999	-0.265576923076923	562.172
0.121999	-0.261730769230769	507.486
0.121999	-0.257692307692308	688.004
0.121999	-0.254038461538462	1197.25
0.121999	-0.25	1650.63
0.121999	-0.246346153846154	2665.28
0.121999	-0.2425	3022.34
0.121999	-0.238461538461538	3185.14
0.121999	-0.234807692307692	3351.85
0.121999	-0.230769230769231	3464.78
0.121999	-0.227115384615385	3546.25
0.121999	-0.223269230769231	3629.58
0.121999	-0.219423076923077	3784.49
0.121999	-0.215576923076923	3547.3
0.121999	-0.211538461538462	2999.71
0.121999	-0.207884615384615	1946.79
0.121999	-0.204038461538462	1279.34
0.121999	-0.200192307692308	902.042
0.121999	-0.196346153846154	990.443
0.121999	-0.192307692307692	1108.18
0.121999	-0.188653846153846	973.363
0.121999	-0.184807692307692	670.882
0.121999	-0.180961538461538	380.202
0.121999	-0.177115384615385	241.006
0.121999	-0.173076923076923	233.817
0.121999	-0.169423076923077	217.27
0.121999	-0.165576923076923	169.082
0.121999	-0.161730769230769	177.764
0.121999	-0.157884615384615	253.481
0.121999	-0.154038461538462	312.746
0.121999	-0.150192307692308	374.568
0.121999	-0.146346153846154	446.608
0.121999	-0.1425	632.183
0.121999	-0.138653846153846	1080.02
0.121999	-0.134807692307692	1750.79
0.121999	-0.130961538461538	2848.25
0.121999	-0.127115384615385	4345.06
0.121999	-0.123269230769231	7925.36
0.121999	-0.119423076923077	14852.3
0.121999	-0.115576923076923	29748.4
0.121999	-0.111730769230769	45356.1
0.121999	-0.107884615384615	67137.9
0.121999	-0.104038461538462	96207.6
0.121999	-0.100192307692308	134973
0.121999	-0.0963461538461538	148271
0.121999	-0.0925	90499.6
0.121999	-0.0886538461538462	14708.9
0.121999	-0.0848076923076923	5541.24
0.121999	-0.0809615384615385	8489.6
0.121999	-0.0769230769230769	11121.1
0.121999	-0.0732692307692308	10374.3
0.121999	-0.0694230769230769	8650.83
0.121999	-0.0655769230769231	3067.7
0.121999	-0.0617307692307692	478.107
0.121999	-0.0576923076923077	313.234
0.121999	-0.0540384615384615	286.778
0.121999	-0.0501923076923077	244.494
0.121999	-0.0463461538461538	164.722
0.121999	-0.0425	102.78
0.121999	-0.0384615384615385	167.331
0.121999	-0.0348076923076923	707.616
0.121999	-0.0309615384615385	960.694
0.121999	-0.0271153846153846	1170.96
0.121999	-0.0232692307692308	1305.47
0.121999	-0.0192307692307692	1439.14
0.121999	-0.0155769230769231	1576.85
0.121999	-0.0117307692307692	1673.56
0.121999	-0.00788461538461539	1769.88
0.121999	-0.00403846153846154	1818.02
0.121999	0	1851.17
0.121999	0.00365384615384615	1873.86
0.121999	0.0075	1904.36
0.121999	0.0113461538461538	1925.49
0.121999	0.0151923076923077	1946.32
0.121999	0.0192307692307692	1964.48
0.121999	0.0228846153846154	1984.23
0.121999	0.0267307692307692	1998.84
0.121999	0.0305769230769231	2009.91
0.121999	0.0346153846153846	2019.49
0.121999	0.0384615384615385	2030.65
0.121999	0.0421153846153846	2040.53
0.121999	0.0459615384615385	2048.82
0.121999	0.0498076923076923	2058.71
0.121999	0.0538461538461538	2066.01
0.121999	0.0576923076923077	2072.52
0.121999	0.0613461538461538	2077.07
0.121999	0.0651923076923077	2081.61
0.121999	0.0690384615384615	2088.14
0.121999	0.0730769230769231	2090.8
0.121999	0.0767307692307692	2095.55
0.121999	0.0805769230769231	2100.11
0.121999	0.0844230769230769	2106.93
0.121999	0.0882692307692308	2113.06
0.121999	0.0921153846153846	2118.5
0.121999	0.0959615384615385	2122.94
0.121999	0.0998076923076923	2126.5
0.121999	0.103653846153846	2128.97
0.121999	0.1075	2130.55
0.121999	0.111346153846154	2131.44
0.121999	0.115192307692308	2132.53
0.121999	0.119038461538462	2132.23
0.121999	0.122884615384615	2133.04
0.121999	0.126730769230769	2132.64
0.121999	0.130576923076923	2132.37
0.121999	0.134423076923077	2132.29
0.121999	0.138269230769231	2131.29
0.121999	0.142115384615385	2131.7
0.121999	0.145961538461538	2131.41
0.121999	0.149807692307692	2132.09
0.121999	0.153846153846154	2132.91
0.121999	0.1575	2133.71
0.121999	0.161346153846154	2135.09
0.121999	0.165384615384615	2135.99
0.121999	0.169038461538462	2137.49
0.121999	0.173076923076923	2139.15
0.121999	0.176730769230769	2140.35
0.121999	0.180576923076923	2139.66
0.121999	0.184615384615385	2136.1
0.121999	0.188269230769231	2132.35
0.121999	0.192307692307692	2128.11
0.121999	0.195961538461538	2123.66
0.121999	0.199807692307692	2118.52
0.121999	0.203846153846154	2114.37
0.121999	0.2075	2108.53
0.121999	0.211538461538462	2105.18
0.121999	0.215192307692308	2101.93
0.121999	0.219230769230769	2098.76
0.121999	0.223076923076923	2095.5
0.121999	0.226730769230769	2093.74
0.121999	0.230769230769231	2092.84
0.121999	0.234423076923077	2091.86
0.121999	0.238269230769231	2092.15
0.121999	0.242115384615385	2091.26
0.121999	0.246153846153846	2092.36
0.121999	0.25	2091.17
0.121999	0.253653846153846	2088.99
0.121999	0.2575	2085.93
0.121999	0.261346153846154	2081.88
0.121999	0.265384615384615	2079.61
0.121999	0.269230769230769	2077.23
0.121999	0.272884615384615	2074.37
0.121999	0.276730769230769	2071.58
0.121999	0.280576923076923	2067.34
0.121999	0.284615384615385	2060.62
0.121999	0.288461538461538	2055.28
0.121999	0.292115384615385	2049.45
0.121999	0.295961538461538	2042.92
0.121999	0.299807692307692	2036.1
0.121999	0.303846153846154	2029.57
0.121999	0.3075	2023.73
0.121999	0.311346153846154	2018.5
0.121999	0.315192307692308	2010.49
0.121999	0.319230769230769	2004.85
0.121999	0.323076923076923	1999.61
0.121999	0.326730769230769	1995.26
0.121999	0.330576923076923	1990.91
0.121999	0.334423076923077	1986.46
0.121999	0.338461538461538	1983.29
0.121999	0.342307692307692	1980.43
[truncated: 14,282 more rows]
