# Supplementary material for: Giant ferroelectric polarization in a bilayer graphene heterostructure
Source: Nat Commun. 2022 Oct 21;13:6241. doi: 10.1038/s41467-022-34104-z (PMC9587233; doi:10.1038/s41467-022-34104-z)
Supplement: Supplementary file 4 — Source Data [file 41467_2022_34104_MOESM4_ESM.zip › Figure 2/Figure.2j.dat]

x	y	z
0.139998	-0.384615384615385	1126.42
0.139998	-0.380961538461538	1125
0.139998	-0.377115384615385	1125.76
0.139998	-0.373076923076923	1125.47
0.139998	-0.369423076923077	1119.53
0.139998	-0.365384615384615	1116.18
0.139998	-0.361730769230769	1113.98
0.139998	-0.357884615384615	1111.1
0.139998	-0.353846153846154	1107.56
0.139998	-0.350192307692308	1104.97
0.139998	-0.346153846153846	1100.75
0.139998	-0.3425	1098.93
0.139998	-0.338653846153846	1093.86
0.139998	-0.334615384615385	1085.23
0.139998	-0.330961538461538	1076.52
0.139998	-0.326923076923077	1067.81
0.139998	-0.323269230769231	1061.97
0.139998	-0.319423076923077	1054.4
0.139998	-0.315384615384615	1048.75
0.139998	-0.311730769230769	1036.98
0.139998	-0.307692307692308	1027.79
0.139998	-0.304038461538462	1019.17
0.139998	-0.3	1008.54
0.139998	-0.296153846153846	1000.21
0.139998	-0.292307692307692	994.181
0.139998	-0.288653846153846	984.892
0.139998	-0.284807692307692	978.191
0.139998	-0.280769230769231	968.615
0.139998	-0.276923076923077	960.284
0.139998	-0.273076923076923	954.635
0.139998	-0.269423076923077	946.112
0.139998	-0.265576923076923	937.589
0.139998	-0.261538461538462	929.549
0.139998	-0.257692307692308	923.611
0.139998	-0.253846153846154	916.43
0.139998	-0.250192307692308	907.049
0.139998	-0.246346153846154	900.438
0.139998	-0.242307692307692	894.208
0.139998	-0.238461538461538	890.475
0.139998	-0.234615384615385	886.363
0.139998	-0.230961538461538	881.768
0.139998	-0.226923076923077	874.494
0.139998	-0.223076923076923	865.767
0.139998	-0.219423076923077	856.19
0.139998	-0.215384615384615	849.31
0.139998	-0.211730769230769	844.124
0.139998	-0.207692307692308	839.527
0.139998	-0.203846153846154	834.453
0.139998	-0.2	828.515
0.139998	-0.196153846153846	825.071
0.139998	-0.1925	822.675
0.139998	-0.188461538461538	817.791
0.139998	-0.184615384615385	813.195
0.139998	-0.180769230769231	809.941
0.139998	-0.176923076923077	804.861
0.139998	-0.173269230769231	797.777
0.139998	-0.169230769230769	794.503
0.139998	-0.165384615384615	792.112
0.139998	-0.161538461538462	790.482
0.139998	-0.157692307692308	785.597
0.139998	-0.154038461538462	781.284
0.139998	-0.15	776.307
0.139998	-0.146153846153846	771.515
0.139998	-0.142307692307692	769.124
0.139998	-0.138461538461538	767.206
0.139998	-0.134615384615385	764.43
0.139998	-0.130769230769231	760.692
0.139998	-0.126923076923077	757.247
0.139998	-0.123076923076923	755.329
0.139998	-0.119230769230769	751.308
0.139998	-0.115384615384615	748.146
0.139998	-0.111538461538462	746.023
0.139998	-0.107692307692308	744.223
0.139998	-0.103846153846154	742.382
0.139998	-0.1	739.991
0.139998	-0.0961538461538462	735.872
0.139998	-0.0923076923076923	732.113
0.139998	-0.0884615384615385	730.385
0.139998	-0.0846153846153846	729.331
0.139998	-0.0807692307692308	725.597
0.139998	-0.0769230769230769	723.201
0.139998	-0.0732692307692308	719.918
0.139998	-0.0692307692307692	717.815
0.139998	-0.0653846153846154	713.885
0.139998	-0.0615384615384615	712.641
0.139998	-0.0576923076923077	710.054
0.139998	-0.0540384615384615	706.124
0.139998	-0.05	702.84
0.139998	-0.0461538461538461	700.638
0.139998	-0.0423076923076923	696.616
0.139998	-0.0384615384615385	692.208
0.139998	-0.0348076923076923	682.337
0.139998	-0.0307692307692308	666.944
0.139998	-0.0269230769230769	642.199
0.139998	-0.0230769230769231	575.71
0.139998	-0.0194230769230769	523.801
0.139998	-0.0153846153846154	468.852
0.139998	-0.0115384615384615	423.682
0.139998	-0.00769230769230769	378.637
0.139998	-0.00384615384615385	335.341
0.139998	0	290.998
0.139998	0.00384615384615385	254.394
0.139998	0.00769230769230769	217.306
0.139998	0.0115384615384615	202.184
0.139998	0.0153846153846154	187.944
0.139998	0.0190384615384615	178.124
0.139998	0.0230769230769231	168.096
0.139998	0.0269230769230769	161.55
0.139998	0.0307692307692308	152.758
0.139998	0.0346153846153846	149.527
0.139998	0.0382692307692308	166.423
0.139998	0.0423076923076923	255.514
0.139998	0.0461538461538461	417.523
0.139998	0.05	693.394
0.139998	0.0538461538461538	844.16
0.139998	0.0576923076923077	1007.91
0.139998	0.0615384615384615	1189.02
0.139998	0.0653846153846154	1326.65
0.139998	0.0692307692307692	1429.21
0.139998	0.0730769230769231	1499.54
0.139998	0.0769230769230769	1541.91
0.139998	0.0807692307692308	1533.02
0.139998	0.0846153846153846	1459.64
0.139998	0.0884615384615385	1321.3
0.139998	0.0923076923076923	1144.32
0.139998	0.0961538461538462	993.009
0.139998	0.1	798.479
0.139998	0.103846153846154	615.903
0.139998	0.107692307692308	439.501
0.139998	0.111538461538462	400.271
0.139998	0.115384615384615	403.351
0.139998	0.119230769230769	561.715
0.139998	0.123076923076923	834.641
0.139998	0.126923076923077	1034.67
0.139998	0.130769230769231	1131.51
0.139998	0.134615384615385	1213.96
0.139998	0.138461538461538	1242.87
0.139998	0.142307692307692	1218.39
0.139998	0.146153846153846	1117.68
0.139998	0.15	927.177
0.139998	0.153846153846154	785.219
0.139998	0.157692307692308	719.264
0.139998	0.161538461538462	711.006
0.139998	0.165384615384615	728.606
0.139998	0.169230769230769	724.513
0.139998	0.172884615384615	652.686
0.139998	0.176923076923077	845.356
0.139998	0.180769230769231	1378.74
0.139998	0.184615384615385	2065.46
0.139998	0.188461538461538	2273.67
0.139998	0.192115384615385	2273.56
0.139998	0.196153846153846	2189.03
0.139998	0.2	2017.69
0.139998	0.203846153846154	1771.46
0.139998	0.207692307692308	1400.06
0.139998	0.211346153846154	1042.63
0.139998	0.215384615384615	856.777
0.139998	0.219230769230769	698.502
0.139998	0.223076923076923	498.495
0.139998	0.226923076923077	372.271
0.139998	0.230576923076923	261.962
0.139998	0.234615384615385	164.907
0.139998	0.238269230769231	122.367
0.139998	0.242307692307692	67.1933
0.139998	0.246153846153846	56.5486
0.139998	0.249807692307692	79.1442
0.139998	0.253846153846154	129.432
0.139998	0.2575	174.885
0.139998	0.261538461538462	218.016
0.139998	0.265384615384615	286.251
0.139998	0.269038461538462	489.005
0.139998	0.273076923076923	721.318
0.139998	0.276730769230769	898.275
0.139998	0.280769230769231	1117.61
0.139998	0.284615384615385	1344.98
0.139998	0.288269230769231	1609.2
0.139998	0.292307692307692	1662.28
0.139998	0.295961538461538	2040.37
0.139998	0.3	6132.14
0.139998	0.303846153846154	22279.3
0.139998	0.3075	70068.7
0.139998	0.311538461538462	132373
0.139998	0.315192307692308	144943
0.139998	0.319230769230769	131699
0.139998	0.323076923076923	82236.8
0.139998	0.326730769230769	30881.8
0.139998	0.330769230769231	17704.6
0.139998	0.334423076923077	10846.3
0.139998	0.338461538461538	8611.61
0.139998	0.342307692307692	7374.85
0.139998	0.345961538461538	6309.61
0.139998	0.35	3728.54
0.139998	0.353846153846154	2775.94
0.139998	0.357692307692308	1962.29
0.139998	0.361538461538462	1575.04
0.139998	0.365192307692308	1339.24
0.139998	0.369230769230769	1054.65
0.139998	0.373076923076923	911.544
0.139998	0.376923076923077	747.826
0.139998	0.380769230769231	516.952
0.139998	0.384423076923077	359.471
0.137997	-0.384615384615385	1271.3
0.137997	-0.380961538461538	1276.38
0.137997	-0.377115384615385	1274.75
0.137997	-0.373076923076923	1267.63
0.137997	-0.369423076923077	1259.19
0.137997	-0.365384615384615	1254.43
0.137997	-0.361730769230769	1248.46
0.137997	-0.357884615384615	1243.21
0.137997	-0.353846153846154	1239.85
0.137997	-0.350192307692308	1236.18
0.137997	-0.346153846153846	1232.56
0.137997	-0.3425	1231.22
0.137997	-0.338653846153846	1230.74
0.137997	-0.334615384615385	1227.75
0.137997	-0.330961538461538	1227.17
0.137997	-0.326923076923077	1226.12
0.137997	-0.323269230769231	1220.94
0.137997	-0.319423076923077	1215.11
0.137997	-0.315384615384615	1211.57
0.137997	-0.311730769230769	1210.32
0.137997	-0.307692307692308	1206.68
0.137997	-0.304038461538462	1200.92
0.137997	-0.3	1195.75
0.137997	-0.296153846153846	1192.31
0.137997	-0.292307692307692	1191.15
0.137997	-0.288653846153846	1189.8
0.137997	-0.284807692307692	1185.87
0.137997	-0.280769230769231	1182.13
0.137997	-0.276923076923077	1178.49
0.137997	-0.273076923076923	1174.46
0.137997	-0.269423076923077	1169.66
0.137997	-0.265576923076923	1163.63
0.137997	-0.261538461538462	1161.42
0.137997	-0.257692307692308	1157.39
0.137997	-0.253846153846154	1151.26
0.137997	-0.250192307692308	1145.12
0.137997	-0.246346153846154	1142.72
0.137997	-0.242307692307692	1136.97
0.137997	-0.238461538461538	1130.84
0.137997	-0.234615384615385	1130.64
0.137997	-0.230961538461538	1129.39
0.137997	-0.226923076923077	1128.34
0.137997	-0.223076923076923	1124.98
0.137997	-0.219423076923077	1118.47
0.137997	-0.215384615384615	1111.55
0.137997	-0.211730769230769	1106.48
0.137997	-0.207692307692308	1102.63
0.137997	-0.203846153846154	1096.8
0.137997	-0.2	1089.98
0.137997	-0.196153846153846	1084.9
0.137997	-0.1925	1081.16
0.137997	-0.188461538461538	1075.22
0.137997	-0.184615384615385	1070.33
0.137997	-0.180769230769231	1064.77
0.137997	-0.176923076923077	1058.83
0.137997	-0.173269230769231	1054.51
0.137997	-0.169230769230769	1050.68
0.137997	-0.165384615384615	1043.58
0.137997	-0.161538461538462	1038.88
0.137997	-0.157692307692308	1035.24
0.137997	-0.154038461538462	1029.58
0.137997	-0.15	1025.46
0.137997	-0.146153846153846	1020.48
0.137997	-0.142307692307692	1016.93
0.137997	-0.138461538461538	1015.49
0.137997	-0.134615384615385	1010.22
0.137997	-0.130769230769231	1004.65
0.137997	-0.126923076923077	1003.03
0.137997	-0.123076923076923	998.517
0.137997	-0.119230769230769	992.767
0.137997	-0.115384615384615	989.122
0.137997	-0.111538461538462	987.49
0.137997	-0.107692307692308	986.052
0.137997	-0.103846153846154	981.928
0.137997	-0.1	976.944
0.137997	-0.0961538461538462	975.122
0.137997	-0.0923076923076923	972.244
0.137997	-0.0884615384615385	968.12
0.137997	-0.0846153846153846	965.437
0.137997	-0.0807692307692308	964.475
0.137997	-0.0769230769230769	961.983
0.137997	-0.0732692307692308	959.872
0.137997	-0.0692307692307692	958.533
0.137997	-0.0653846153846154	955.367
0.137997	-0.0615384615384615	951.722
0.137997	-0.0576923076923077	950.862
0.137997	-0.0540384615384615	950.187
0.137997	-0.05	945.584
0.137997	-0.0461538461538461	941.459
0.137997	-0.0423076923076923	937.912
0.137997	-0.0384615384615385	934.076
0.137997	-0.0348076923076923	927.647
0.137997	-0.0307692307692308	920.168
0.137997	-0.0269230769230769	906.646
0.137997	-0.0230769230769231	883.059
0.137997	-0.0194230769230769	836.672
0.137997	-0.0153846153846154	777.396
0.137997	-0.0115384615384615	683.135
0.137997	-0.00769230769230769	508.909
0.137997	-0.00384615384615385	414.325
0.137997	0	338.75
0.137997	0.00384615384615385	270.258
0.137997	0.00769230769230769	201.994
0.137997	0.0115384615384615	214.387
0.137997	0.0153846153846154	319.191
0.137997	0.0190384615384615	469.281
0.137997	0.0230769230769231	685.938
0.137997	0.0269230769230769	730.145
0.137997	0.0307692307692308	733.473
0.137997	0.0346153846153846	715.399
0.137997	0.0382692307692308	802.998
0.137997	0.0423076923076923	1125.58
0.137997	0.0461538461538461	1308.71
0.137997	0.05	1389.64
0.137997	0.0538461538461538	1352.36
0.137997	0.0576923076923077	1241.55
0.137997	0.0615384615384615	1134.31
0.137997	0.0653846153846154	1026.01
0.137997	0.0692307692307692	893.428
0.137997	0.0730769230769231	738.482
0.137997	0.0769230769230769	497.748
0.137997	0.0807692307692308	471.423
0.137997	0.0846153846153846	640.759
0.137997	0.0884615384615385	826.747
0.137997	0.0923076923076923	1036.68
0.137997	0.0961538461538462	1122.04
0.137997	0.1	1186.33
0.137997	0.103846153846154	1228.86
0.137997	0.107692307692308	1257.17
0.137997	0.111538461538462	1273.63
0.137997	0.115384615384615	1287.68
0.137997	0.119230769230769	1296.73
0.137997	0.123076923076923	1301.57
0.137997	0.126923076923077	1304.84
0.137997	0.130769230769231	1306.02
0.137997	0.134615384615385	1304.71
0.137997	0.138461538461538	1299.51
0.137997	0.142307692307692	1257.35
0.137997	0.146153846153846	1148.87
0.137997	0.15	996.019
0.137997	0.153846153846154	859.66
0.137997	0.157692307692308	794.578
0.137997	0.161538461538462	762.422
0.137997	0.165384615384615	761.467
0.137997	0.169230769230769	762.096
0.137997	0.172884615384615	680.946
0.137997	0.176923076923077	576.332
0.137997	0.180769230769231	689.243
0.137997	0.184615384615385	1805.32
0.137997	0.188461538461538	2272.18
0.137997	0.192115384615385	2798.25
0.137997	0.196153846153846	2806.17
0.137997	0.2	2659.05
0.137997	0.203846153846154	2476.53
0.137997	0.207692307692308	2068.9
0.137997	0.211346153846154	1661.5
0.137997	0.215384615384615	1238.95
0.137997	0.219230769230769	851.183
0.137997	0.223076923076923	719.512
0.137997	0.226923076923077	467.864
0.137997	0.230576923076923	271.17
0.137997	0.234615384615385	138.206
0.137997	0.238269230769231	77.1577
0.137997	0.242307692307692	38.8544
0.137997	0.246153846153846	55.3972
0.137997	0.249807692307692	64.9047
0.137997	0.253846153846154	104.653
0.137997	0.2575	156.089
0.137997	0.261538461538462	167.193
0.137997	0.265384615384615	194.202
0.137997	0.269038461538462	339.357
0.137997	0.273076923076923	580.266
0.137997	0.276730769230769	801.329
0.137997	0.280769230769231	980.718
0.137997	0.284615384615385	1084.95
0.137997	0.288269230769231	1182.08
0.137997	0.292307692307692	1430.65
0.137997	0.295961538461538	1458.96
0.137997	0.3	2096
0.137997	0.303846153846154	6149.93
0.137997	0.3075	31936.3
0.137997	0.311538461538462	129211
0.137997	0.315192307692308	141780
0.137997	0.319230769230769	141377
0.137997	0.323076923076923	91298.3
0.137997	0.326730769230769	62518.2
0.137997	0.330769230769231	42612.6
0.137997	0.334423076923077	21863.7
0.137997	0.338461538461538	9530.76
0.137997	0.342307692307692	7254.3
0.137997	0.345961538461538	7712.23
0.137997	0.35	7242.9
0.137997	0.353846153846154	5775.49
0.137997	0.357692307692308	4203.48
0.137997	0.361538461538462	2559.78
0.137997	0.365192307692308	1632.58
0.137997	0.369230769230769	1077.85
0.137997	0.373076923076923	819.658
0.137997	0.376923076923077	365.714
0.137997	0.380769230769231	186.255
0.137997	0.384423076923077	261.588
0.135999	-0.384615384615385	1073.9
0.135999	-0.380961538461538	1073.9
0.135999	-0.377115384615385	1075.52
0.135999	-0.373076923076923	1074.28
0.135999	-0.369423076923077	1068.44
0.135999	-0.365384615384615	1060.79
0.135999	-0.361730769230769	1054.76
0.135999	-0.357884615384615	1050.07
0.135999	-0.353846153846154	1049.98
0.135999	-0.350192307692308	1061.02
0.135999	-0.346153846153846	1079.15
0.135999	-0.3425	1104.78
0.135999	-0.338653846153846	1137.42
0.135999	-0.334615384615385	1181.1
0.135999	-0.330961538461538	1216.91
0.135999	-0.326923076923077	1250.64
0.135999	-0.323269230769231	1284.84
0.135999	-0.319423076923077	1318.36
0.135999	-0.315384615384615	1348.16
0.135999	-0.311730769230769	1375.56
0.135999	-0.307692307692308	1400.56
0.135999	-0.304038461538462	1430.08
0.135999	-0.3	1446.36
0.135999	-0.296153846153846	1464.89
0.135999	-0.292307692307692	1480.69
0.135999	-0.288653846153846	1496.54
0.135999	-0.284807692307692	1510.61
0.135999	-0.280769230769231	1522.33
0.135999	-0.276923076923077	1533.38
0.135999	-0.273076923076923	1542.75
0.135999	-0.269423076923077	1548.42
0.135999	-0.265576923076923	1554.75
0.135999	-0.261538461538462	1562.44
0.135999	-0.257692307692308	1567.47
0.135999	-0.253846153846154	1571.41
0.135999	-0.250192307692308	1573.72
0.135999	-0.246346153846154	1572.95
0.135999	-0.242307692307692	1573.77
0.135999	-0.238461538461538	1574.84
0.135999	-0.234615384615385	1575.48
0.135999	-0.230961538461538	1578.07
0.135999	-0.226923076923077	1579.36
0.135999	-0.223076923076923	1578.39
0.135999	-0.219423076923077	1578.2
0.135999	-0.215384615384615	1576.76
0.135999	-0.211730769230769	1574.45
0.135999	-0.207692307692308	1574.26
0.135999	-0.203846153846154	1572.43
0.135999	-0.2	1569.03
0.135999	-0.196153846153846	1567.3
0.135999	-0.1925	1563.71
0.135999	-0.188461538461538	1560.25
0.135999	-0.184615384615385	1557.81
0.135999	-0.180769230769231	1554.35
0.135999	-0.176923076923077	1552.14
0.135999	-0.173269230769231	1549.35
0.135999	-0.169230769230769	1546.18
0.135999	-0.165384615384615	1542.11
0.135999	-0.161538461538462	1537.39
0.135999	-0.157692307692308	1533.94
0.135999	-0.154038461538462	1531.82
0.135999	-0.15	1527.01
0.135999	-0.146153846153846	1521.83
0.135999	-0.142307692307692	1517.31
0.135999	-0.138461538461538	1513.66
0.135999	-0.134615384615385	1510.1
0.135999	-0.130769230769231	1504.53
0.135999	-0.126923076923077	1499.82
0.135999	-0.123076923076923	1497.32
0.135999	-0.119230769230769	1493
0.135999	-0.115384615384615	1490.16
0.135999	-0.111538461538462	1488.68
0.135999	-0.107692307692308	1485.7
0.135999	-0.103846153846154	1479.16
0.135999	-0.1	1475.7
0.135999	-0.0961538461538462	1470.51
0.135999	-0.0923076923076923	1467.62
0.135999	-0.0884615384615385	1463.64
0.135999	-0.0846153846153846	1461.81
0.135999	-0.0807692307692308	1460.66
0.135999	-0.0769230769230769	1457.29
0.135999	-0.0732692307692308	1452.01
0.135999	-0.0692307692307692	1449.6
0.135999	-0.0653846153846154	1445.86
0.135999	-0.0615384615384615	1442.97
0.135999	-0.0576923076923077	1439.75
0.135999	-0.0540384615384615	1437.01
0.135999	-0.05	1435.42
0.135999	-0.0461538461538461	1431.87
0.135999	-0.0423076923076923	1427.83
0.135999	-0.0384615384615385	1421.96
0.135999	-0.0348076923076923	1418.31
0.135999	-0.0307692307692308	1411.87
0.135999	-0.0269230769230769	1391.39
0.135999	-0.0230769230769231	1352.83
0.135999	-0.0194230769230769	1290.36
0.135999	-0.0153846153846154	1195.23
0.135999	-0.0115384615384615	1034.24
0.135999	-0.00769230769230769	912.69
0.135999	-0.00384615384615385	774.444
0.135999	0	637.346
0.135999	0.00384615384615385	454.126
0.135999	0.00769230769230769	365.958
0.135999	0.0115384615384615	292.481
0.135999	0.0153846153846154	255.414
0.135999	0.0190384615384615	318.737
0.135999	0.0230769230769231	434.851
0.135999	0.0269230769230769	532.646
0.135999	0.0307692307692308	616.667
0.135999	0.0346153846153846	652.814
0.135999	0.0382692307692308	766.02
0.135999	0.0423076923076923	1174.6
0.135999	0.0461538461538461	1404.92
0.135999	0.05	1535.1
0.135999	0.0538461538461538	1554.34
0.135999	0.0576923076923077	1474.56
0.135999	0.0615384615384615	1364.83
0.135999	0.0653846153846154	1237.09
0.135999	0.0692307692307692	1067.93
0.135999	0.0730769230769231	835.279
0.135999	0.0769230769230769	623.659
0.135999	0.0807692307692308	471.758
0.135999	0.0846153846153846	448.818
0.135999	0.0884615384615385	446.628
0.135999	0.0923076923076923	452.534
0.135999	0.0961538461538462	465.779
0.135999	0.1	474.801
0.135999	0.103846153846154	488.905
0.135999	0.107692307692308	500.418
0.135999	0.111538461538462	507.135
0.135999	0.115384615384615	516.012
0.135999	0.119230769230769	541.491
0.135999	0.123076923076923	650.317
0.135999	0.126923076923077	836.649
0.135999	0.130769230769231	1002.14
0.135999	0.134615384615385	1044.77
0.135999	0.138461538461538	1071.04
0.135999	0.142307692307692	1081.74
0.135999	0.146153846153846	1079.34
0.135999	0.15	1043.16
0.135999	0.153846153846154	959.72
0.135999	0.157692307692308	839.102
0.135999	0.161538461538462	742.222
0.135999	0.165384615384615	692.945
0.135999	0.169230769230769	697.104
0.135999	0.172884615384615	741.634
0.135999	0.176923076923077	761.261
0.135999	0.180769230769231	689.238
0.135999	0.184615384615385	720.43
0.135999	0.188461538461538	973.715
0.135999	0.192115384615385	1419.92
0.135999	0.196153846153846	1674.97
0.135999	0.2	1859.78
0.135999	0.203846153846154	1999.77
0.135999	0.207692307692308	2013.29
0.135999	0.211346153846154	1802.18
0.135999	0.215384615384615	1422.05
0.135999	0.219230769230769	1072.42
0.135999	0.223076923076923	739.276
0.135999	0.226923076923077	424.768
0.135999	0.230576923076923	286.84
0.135999	0.234615384615385	192.699
0.135999	0.238269230769231	171.571
0.135999	0.242307692307692	141.923
0.135999	0.246153846153846	78.0554
0.135999	0.249807692307692	44.6232
0.135999	0.253846153846154	44.1282
0.135999	0.2575	104.906
0.135999	0.261538461538462	143.069
0.135999	0.265384615384615	183.931
0.135999	0.269038461538462	256.341
0.135999	0.273076923076923	338.189
0.135999	0.276730769230769	538.48
0.135999	0.280769230769231	797.09
0.135999	0.284615384615385	953.87
0.135999	0.288269230769231	1123.99
0.135999	0.292307692307692	1307.77
0.135999	0.295961538461538	1545.1
0.135999	0.3	2080.06
0.135999	0.303846153846154	4255.69
0.135999	0.3075	12625.2
0.135999	0.311538461538462	76007.5
0.135999	0.315192307692308	134456
0.135999	0.319230769230769	124621
0.135999	0.323076923076923	79565.8
0.135999	0.326730769230769	56489
0.135999	0.330769230769231	31354.7
0.135999	0.334423076923077	19410.8
0.135999	0.338461538461538	9198.14
0.135999	0.342307692307692	7505.49
0.135999	0.345961538461538	6416.34
0.135999	0.35	3703.59
0.135999	0.353846153846154	1857.92
0.135999	0.357692307692308	1163.26
0.135999	0.361538461538462	896.391
0.135999	0.365192307692308	1924.04
0.135999	0.369230769230769	2424.79
0.135999	0.373076923076923	2664.64
0.135999	0.376923076923077	2301.14
0.135999	0.380769230769231	1761.24
0.135999	0.384423076923077	1254.64
0.133998	-0.384615384615385	1316.4
0.133998	-0.380961538461538	1316.53
0.133998	-0.377115384615385	1353.74
0.133998	-0.373076923076923	1366.06
0.133998	-0.369423076923077	1380.35
0.133998	-0.365384615384615	1397.13
0.133998	-0.361730769230769	1410.89
0.133998	-0.357884615384615	1423.02
0.133998	-0.353846153846154	1436.93
0.133998	-0.350192307692308	1454.53
0.133998	-0.346153846153846	1469.11
0.133998	-0.3425	1480.87
0.133998	-0.338653846153846	1496.27
0.133998	-0.334615384615385	1510.33
0.133998	-0.330961538461538	1523.86
0.133998	-0.326923076923077	1538.69
0.133998	-0.323269230769231	1551.75
0.133998	-0.319423076923077	1570.58
0.133998	-0.315384615384615	1584.12
0.133998	-0.311730769230769	1596.66
0.133998	-0.307692307692308	1612.31
0.133998	-0.304038461538462	1629.3
0.133998	-0.3	1639.25
0.133998	-0.296153846153846	1652.28
0.133998	-0.292307692307692	1665.15
0.133998	-0.288653846153846	1676.75
0.133998	-0.284807692307692	1688.94
0.133998	-0.280769230769231	1699.99
0.133998	-0.276923076923077	1707.96
0.133998	-0.273076923076923	1717.35
0.133998	-0.269423076923077	1724.26
0.133998	-0.265576923076923	1733.29
0.133998	-0.261538461538462	1741.72
0.133998	-0.257692307692308	1749.79
0.133998	-0.253846153846154	1756.1
0.133998	-0.250192307692308	1764.64
0.133998	-0.246346153846154	1772.3
0.133998	-0.242307692307692	1780.86
0.133998	-0.238461538461538	1787.68
0.133998	-0.234615384615385	1793.92
0.133998	-0.230961538461538	1798.13
0.133998	-0.226923076923077	1803.51
0.133998	-0.223076923076923	1808.89
0.133998	-0.219423076923077	1813.12
0.133998	-0.215384615384615	1814.55
0.133998	-0.211730769230769	1816.95
0.133998	-0.207692307692308	1819.35
0.133998	-0.203846153846154	1820.98
0.133998	-0.2	1822.51
0.133998	-0.196153846153846	1826.44
0.133998	-0.1925	1829.8
0.133998	-0.188461538461538	1832.98
0.133998	-0.184615384615385	1834.42
0.133998	-0.180769230769231	1836.13
0.133998	-0.176923076923077	1835.65
0.133998	-0.173269230769231	1835.74
0.133998	-0.169230769230769	1836.22
0.133998	-0.165384615384615	1834.19
0.133998	-0.161538461538462	1835.15
0.133998	-0.157692307692308	1836.67
0.133998	-0.154038461538462	1837.15
0.133998	-0.15	1838.31
0.133998	-0.146153846153846	1839.75
0.133998	-0.142307692307692	1838.79
0.133998	-0.138461538461538	1839.17
0.133998	-0.134615384615385	1842.54
0.133998	-0.130769230769231	1843.69
0.133998	-0.126923076923077	1842.83
0.133998	-0.123076923076923	1844.17
0.133998	-0.119230769230769	1846.47
0.133998	-0.115384615384615	1845.8
0.133998	-0.111538461538462	1846.17
0.133998	-0.107692307692308	1847.14
0.133998	-0.103846153846154	1848.48
0.133998	-0.1	1848.29
0.133998	-0.0961538461538462	1847.33
0.133998	-0.0923076923076923	1847.22
0.133998	-0.0884615384615385	1848.65
0.133998	-0.0846153846153846	1848.75
0.133998	-0.0807692307692308	1847.11
0.133998	-0.0769230769230769	1846.25
0.133998	-0.0732692307692308	1847.21
0.133998	-0.0692307692307692	1845.38
0.133998	-0.0653846153846154	1841.91
0.133998	-0.0615384615384615	1840.57
0.133998	-0.0576923076923077	1837.68
0.133998	-0.0540384615384615	1834.13
0.133998	-0.05	1832
0.133998	-0.0461538461538461	1827.68
0.133998	-0.0423076923076923	1813.05
0.133998	-0.0384615384615385	1784.02
0.133998	-0.0348076923076923	1767.19
0.133998	-0.0307692307692308	1753.43
0.133998	-0.0269230769230769	1746.02
0.133998	-0.0230769230769231	1738.04
0.133998	-0.0194230769230769	1730.05
0.133998	-0.0153846153846154	1720.92
0.133998	-0.0115384615384615	1714.18
0.133998	-0.00769230769230769	1708.2
0.133998	-0.00384615384615385	1701.94
0.133998	0	1695.11
0.133998	0.00384615384615385	1682.38
0.133998	0.00769230769230769	1627.83
0.133998	0.0115384615384615	1512.67
0.133998	0.0153846153846154	1366.01
0.133998	0.0190384615384615	1190.31
0.133998	0.0230769230769231	1002.47
0.133998	0.0269230769230769	828.713
0.133998	0.0307692307692308	649.89
0.133998	0.0346153846153846	446.411
0.133998	0.0382692307692308	339.673
0.133998	0.0423076923076923	263.038
0.133998	0.0461538461538461	230.266
0.133998	0.05	239.531
0.133998	0.0538461538461538	333.173
0.133998	0.0576923076923077	438.077
0.133998	0.0615384615384615	653.354
0.133998	0.0653846153846154	771.114
0.133998	0.0692307692307692	950.657
0.133998	0.0730769230769231	1343.74
0.133998	0.0769230769230769	1608.04
0.133998	0.0807692307692308	1762.95
0.133998	0.0846153846153846	1780.91
0.133998	0.0884615384615385	1718.62
0.133998	0.0923076923076923	1612.8
0.133998	0.0961538461538462	1468.79
0.133998	0.1	1233.56
0.133998	0.103846153846154	1001.13
0.133998	0.107692307692308	779.801
0.133998	0.111538461538462	672.137
0.133998	0.115384615384615	741.673
0.133998	0.119230769230769	873.791
0.133998	0.123076923076923	1058.21
0.133998	0.126923076923077	1193.14
0.133998	0.130769230769231	1194.91
0.133998	0.134615384615385	1117.06
0.133998	0.138461538461538	997.251
0.133998	0.142307692307692	898.982
0.133998	0.146153846153846	814.942
0.133998	0.15	743.658
0.133998	0.153846153846154	718.959
0.133998	0.157692307692308	735.289
0.133998	0.161538461538462	770.3
0.133998	0.165384615384615	807.546
0.133998	0.169230769230769	799.554
0.133998	0.172884615384615	724.871
0.133998	0.176923076923077	654.476
0.133998	0.180769230769231	826.332
0.133998	0.184615384615385	2090.68
0.133998	0.188461538461538	2721.34
0.133998	0.192115384615385	2793.77
0.133998	0.196153846153846	2730.64
0.133998	0.2	2528.9
0.133998	0.203846153846154	1929.2
0.133998	0.207692307692308	1410.69
0.133998	0.211346153846154	811.537
0.133998	0.215384615384615	610.144
0.133998	0.219230769230769	443.027
0.133998	0.223076923076923	323.284
0.133998	0.226923076923077	187.016
0.133998	0.230576923076923	166.609
0.133998	0.234615384615385	162.7
0.133998	0.238269230769231	152.357
0.133998	0.242307692307692	94.2836
0.133998	0.246153846153846	84.4992
0.133998	0.249807692307692	101.641
0.133998	0.253846153846154	145.62
0.133998	0.2575	142.823
0.133998	0.261538461538462	163.867
0.133998	0.265384615384615	210.391
0.133998	0.269038461538462	298.681
0.133998	0.273076923076923	421.012
0.133998	0.276730769230769	762.823
0.133998	0.280769230769231	971.995
0.133998	0.284615384615385	1221.13
0.133998	0.288269230769231	1419.04
0.133998	0.292307692307692	1484.37
0.133998	0.295961538461538	2143.98
0.133998	0.3	5069.94
0.133998	0.303846153846154	9850.42
0.133998	0.3075	21076.6
0.133998	0.311538461538462	51021.3
0.133998	0.315192307692308	81550.7
0.133998	0.319230769230769	61925.1
0.133998	0.323076923076923	43978.3
0.133998	0.326730769230769	20323.9
0.133998	0.330769230769231	16227.2
0.133998	0.334423076923077	11557.3
0.133998	0.338461538461538	6701.42
0.133998	0.342307692307692	7276.38
0.133998	0.345961538461538	7236.08
0.133998	0.35	5830.87
0.133998	0.353846153846154	4310.81
0.133998	0.357692307692308	2964.51
0.133998	0.361538461538462	1651.98
0.133998	0.365192307692308	1029.06
0.133998	0.369230769230769	725.227
0.133998	0.373076923076923	1651.98
0.133998	0.376923076923077	1029.06
0.133998	0.380769230769231	725.227
0.133998	0.384423076923077	370.835
0.131999	-0.384615384615385	1470.4
0.131999	-0.380961538461538	1475.48
0.131999	-0.377115384615385	1481.52
0.131999	-0.373076923076923	1492.02
0.131999	-0.369423076923077	1501.13
0.131999	-0.365384615384615	1511.91
0.131999	-0.361730769230769	1524.33
0.131999	-0.357884615384615	1541.84
0.131999	-0.353846153846154	1556.47
0.131999	-0.350192307692308	1570.09
0.131999	-0.346153846153846	1586.4
0.131999	-0.3425	1608.24
0.131999	-0.338653846153846	1627.29
0.131999	-0.334615384615385	1647.53
0.131999	-0.330961538461538	1667.71
0.131999	-0.326923076923077	1693.3
0.131999	-0.323269230769231	1714.22
0.131999	-0.319423076923077	1736.74
0.131999	-0.315384615384615	1758.24
0.131999	-0.311730769230769	1783.84
0.131999	-0.307692307692308	1805.34
0.131999	-0.304038461538462	1826.93
0.131999	-0.3	1849.28
0.131999	-0.296153846153846	1875.76
0.131999	-0.292307692307692	1895.53
0.131999	-0.288653846153846	1915.49
0.131999	-0.284807692307692	1937.48
0.131999	-0.280769230769231	1958.5
0.131999	-0.276923076923077	1977.7
0.131999	-0.273076923076923	1995.65
0.131999	-0.269423076923077	2013.23
0.131999	-0.265576923076923	2032.17
0.131999	-0.261538461538462	2047.24
0.131999	-0.257692307692308	2061.07
0.131999	-0.253846153846154	2075.78
0.131999	-0.250192307692308	2093.35
0.131999	-0.246346153846154	2109.01
0.131999	-0.242307692307692	2120.35
0.131999	-0.238461538461538	2133.22
0.131999	-0.234615384615385	2148.42
0.131999	-0.230961538461538	2159.85
0.131999	-0.226923076923077	2172.05
0.131999	-0.223076923076923	2183.39
0.131999	-0.219423076923077	2196.38
0.131999	-0.215384615384615	2198.13
0.131999	-0.211730769230769	2200.85
0.131999	-0.207692307692308	2213.91
0.131999	-0.203846153846154	2226.24
0.131999	-0.2	2235.08
0.131999	-0.196153846153846	2245.65
0.131999	-0.1925	2255.67
0.131999	-0.188461538461538	2265.28
0.131999	-0.184615384615385	2272.01
0.131999	-0.180769230769231	2276.11
0.131999	-0.176923076923077	2281.3
0.131999	-0.173269230769231	2283.99
0.131999	-0.169230769230769	2285.76
0.131999	-0.165384615384615	2285.56
0.131999	-0.161538461538462	2287.71
0.131999	-0.157692307692308	2289.66
0.131999	-0.154038461538462	2290.05
0.131999	-0.15	2289.52
0.131999	-0.146153846153846	2288.56
0.131999	-0.142307692307692	2287.98
0.131999	-0.138461538461538	2288.12
0.131999	-0.134615384615385	2286.82
0.131999	-0.130769230769231	2284.13
0.131999	-0.126923076923077	2283.94
0.131999	-0.123076923076923	2281.28
0.131999	-0.119230769230769	2280.31
0.131999	-0.115384615384615	2279.16
0.131999	-0.111538461538462	2276.47
0.131999	-0.107692307692308	2272.84
0.131999	-0.103846153846154	2271.88
0.131999	-0.1	2269.38
0.131999	-0.0961538461538462	2267.11
0.131999	-0.0923076923076923	2263.45
0.131999	-0.0884615384615385	2260.21
0.131999	-0.0846153846153846	2257.51
0.131999	-0.0807692307692308	2255.01
0.131999	-0.0769230769230769	2252.13
0.131999	-0.0732692307692308	2248.28
0.131999	-0.0692307692307692	2243.88
0.131999	-0.0653846153846154	2240.61
0.131999	-0.0615384615384615	2236.4
0.131999	-0.0576923076923077	2232.17
0.131999	-0.0540384615384615	2227.55
0.131999	-0.05	2222.16
0.131999	-0.0461538461538461	2218.91
0.131999	-0.0423076923076923	2215.64
0.131999	-0.0384615384615385	2210.83
0.131999	-0.0348076923076923	2204.67
0.131999	-0.0307692307692308	2197.36
0.131999	-0.0269230769230769	2187.35
0.131999	-0.0230769230769231	2157.14
0.131999	-0.0194230769230769	2007.01
0.131999	-0.0153846153846154	1849.62
0.131999	-0.0115384615384615	1639.56
0.131999	-0.00769230769230769	1484.73
0.131999	-0.00384615384615385	1355.05
0.131999	0	1275.13
0.131999	0.00384615384615385	1204.69
0.131999	0.00769230769230769	1176.35
0.131999	0.0115384615384615	1151.46
0.131999	0.0153846153846154	1133.03
0.131999	0.0190384615384615	1114.41
0.131999	0.0230769230769231	1099.34
0.131999	0.0269230769230769	1089.16
0.131999	0.0307692307692308	1025.12
0.131999	0.0346153846153846	944.321
0.131999	0.0382692307692308	847.565
0.131999	0.0423076923076923	739.058
0.131999	0.0461538461538461	619.799
0.131999	0.05	394.702
0.131999	0.0538461538461538	308.229
0.131999	0.0576923076923077	231.817
0.131999	0.0615384615384615	316.198
0.131999	0.0653846153846154	464.864
0.131999	0.0692307692307692	609.754
0.131999	0.0730769230769231	687.155
0.131999	0.0769230769230769	773.896
0.131999	0.0807692307692308	1080.93
0.131999	0.0846153846153846	1399.87
0.131999	0.0884615384615385	1709.2
0.131999	0.0923076923076923	1926.85
0.131999	0.0961538461538462	2018.83
0.131999	0.1	2019.83
0.131999	0.103846153846154	1974.73
0.131999	0.107692307692308	1781.33
0.131999	0.111538461538462	1446.23
0.131999	0.115384615384615	1160.06
0.131999	0.119230769230769	914.551
0.131999	0.123076923076923	734.971
0.131999	0.126923076923077	649.247
0.131999	0.130769230769231	706.134
0.131999	0.134615384615385	865.4
0.131999	0.138461538461538	1048.86
0.131999	0.142307692307692	1171.28
0.131999	0.146153846153846	1193.37
0.131999	0.15	1144.02
0.131999	0.153846153846154	1050.69
0.131999	0.157692307692308	943.348
0.131999	0.161538461538462	808.987
0.131999	0.165384615384615	783.851
0.131999	0.169230769230769	807.712
0.131999	0.172884615384615	870.264
0.131999	0.176923076923077	917.836
0.131999	0.180769230769231	921.214
0.131999	0.184615384615385	840.816
0.131999	0.188461538461538	744.069
0.131999	0.192115384615385	765.037
0.131999	0.196153846153846	1276.37
0.131999	0.2	1798.41
0.131999	0.203846153846154	2273.63
0.131999	0.207692307692308	2340.16
0.131999	0.211346153846154	2274.44
0.131999	0.215384615384615	2063.49
0.131999	0.219230769230769	1619.38
0.131999	0.223076923076923	1057.66
0.131999	0.226923076923077	873.101
0.131999	0.230576923076923	768.383
0.131999	0.234615384615385	555.936
0.131999	0.238269230769231	435.076
0.131999	0.242307692307692	338.341
0.131999	0.246153846153846	263.501
0.131999	0.249807692307692	137.393
0.131999	0.253846153846154	104.299
0.131999	0.2575	112.377
0.131999	0.261538461538462	137.55
0.131999	0.265384615384615	183.186
0.131999	0.269038461538462	246.261
0.131999	0.273076923076923	322.691
0.131999	0.276730769230769	514.037
0.131999	0.280769230769231	911.668
0.131999	0.284615384615385	1041.54
0.131999	0.288269230769231	1053.22
0.131999	0.292307692307692	1865.08
0.131999	0.295961538461538	6107.93
0.131999	0.3	9051.2
0.131999	0.303846153846154	12139.4
0.131999	0.3075	19853
0.131999	0.311538461538462	79515.7
0.131999	0.315192307692308	130960
0.131999	0.319230769230769	63261.8
0.131999	0.323076923076923	30274
0.131999	0.326730769230769	18844.3
0.131999	0.330769230769231	12928.7
0.131999	0.334423076923077	10827.7
0.131999	0.338461538461538	8270.61
0.131999	0.342307692307692	6079.94
0.131999	0.345961538461538	6637.15
0.131999	0.35	7542.83
0.131999	0.353846153846154	6965.25
0.131999	0.357692307692308	5452.19
0.131999	0.361538461538462	3690.77
0.131999	0.365192307692308	2512.41
0.131999	0.369230769230769	1498.11
0.131999	0.373076923076923	888.404
0.131999	0.376923076923077	641.121
0.131999	0.380769230769231	641.121
0.131999	0.384423076923077	391.087
0.129998	-0.384615384615385	1445.05
0.129998	-0.380961538461538	1458.77
0.129998	-0.377115384615385	1476.27
0.129998	-0.373076923076923	1501.99
0.129998	-0.369423076923077	1525.33
0.129998	-0.365384615384615	1550.55
0.129998	-0.361730769230769	1576.95
0.129998	-0.357884615384615	1610.36
0.129998	-0.353846153846154	1635.87
0.129998	-0.350192307692308	1662.82
0.129998	-0.346153846153846	1684.42
0.129998	-0.3425	1706.86
0.129998	-0.338653846153846	1726.55
0.129998	-0.334615384615385	1743.07
0.129998	-0.330961538461538	1737.18
0.129998	-0.326923076923077	1716.57
0.129998	-0.323269230769231	1734.37
0.129998	-0.319423076923077	1760.57
0.129998	-0.315384615384615	1786.04
0.129998	-0.311730769230769	1813.41
0.129998	-0.307692307692308	1836.11
0.129998	-0.304038461538462	1859.01
0.129998	-0.3	1880.56
0.129998	-0.296153846153846	1903.75
0.129998	-0.292307692307692	1922.82
0.129998	-0.288653846153846	1944.3
0.129998	-0.284807692307692	1964.63
0.129998	-0.280769230769231	1991.49
0.129998	-0.276923076923077	2014.04
0.129998	-0.273076923076923	2035.63
0.129998	-0.269423076923077	2056.75
0.129998	-0.265576923076923	2082.57
0.129998	-0.261538461538462	2106.67
0.129998	-0.257692307692308	2128.28
0.129998	-0.253846153846154	2150.85
0.129998	-0.250192307692308	2176.02
0.129998	-0.246346153846154	2196.68
0.129998	-0.242307692307692	2234.8
0.129998	-0.238461538461538	2257.48
0.129998	-0.234615384615385	2274
0.129998	-0.230961538461538	2287.86
0.129998	-0.226923076923077	2302.31
0.129998	-0.223076923076923	2321.32
0.129998	-0.219423076923077	2337.26
0.129998	-0.215384615384615	2354.05
0.129998	-0.211730769230769	2371.15
0.129998	-0.207692307692308	2386.56
0.129998	-0.203846153846154	2400.97
0.129998	-0.2	2414.22
0.129998	-0.196153846153846	2426.71
0.129998	-0.1925	2441.16
0.129998	-0.188461538461538	2452.55
0.129998	-0.184615384615385	2463.17
0.129998	-0.180769230769231	2473.79
0.129998	-0.176923076923077	2485.89
0.129998	-0.173269230769231	2494.16
0.129998	-0.169230769230769	2502.81
0.129998	-0.165384615384615	2508.24
0.129998	-0.161538461538462	2514.4
0.129998	-0.157692307692308	2518.24
0.129998	-0.154038461538462	2524.01
0.129998	-0.15	2528.43
0.129998	-0.146153846153846	2532.33
0.129998	-0.142307692307692	2536.36
0.129998	-0.138461538461538	2539.88
0.129998	-0.134615384615385	2542.76
0.129998	-0.130769230769231	2546.09
0.129998	-0.126923076923077	2549.55
0.129998	-0.123076923076923	2552.82
0.129998	-0.119230769230769	2555.38
0.129998	-0.115384615384615	2558.13
0.129998	-0.111538461538462	2559.09
0.129998	-0.107692307692308	2562.55
0.129998	-0.103846153846154	2564.36
0.129998	-0.1	2566.02
0.129998	-0.0961538461538462	2566.4
0.129998	-0.0923076923076923	2566.66
0.129998	-0.0884615384615385	2566.09
0.129998	-0.0846153846153846	2568.01
0.129998	-0.0807692307692308	2569.22
0.129998	-0.0769230769230769	2569.03
0.129998	-0.0732692307692308	2569.09
0.129998	-0.0692307692307692	2570.05
0.129998	-0.0653846153846154	2570.5
0.129998	-0.0615384615384615	2568.19
0.129998	-0.0576923076923077	2565.31
0.129998	-0.0540384615384615	2563.25
0.129998	-0.05	2561.51
0.129998	-0.0461538461538461	2559.78
0.129998	-0.0423076923076923	2558.88
0.129998	-0.0384615384615385	2558.11
0.129998	-0.0348076923076923	2555.42
0.129998	-0.0307692307692308	2553.3
0.129998	-0.0269230769230769	2551.05
0.129998	-0.0230769230769231	2548.8
0.129998	-0.0194230769230769	2547.06
0.129998	-0.0153846153846154	2544.37
0.129998	-0.0115384615384615	2542.25
0.129998	-0.00769230769230769	2539.94
0.129998	-0.00384615384615385	2536.67
0.129998	0	2528.4
0.129998	0.00384615384615385	2402.14
0.129998	0.00769230769230769	2158.06
0.129998	0.0115384615384615	1912.74
0.129998	0.0153846153846154	1564.31
0.129998	0.0190384615384615	1297.03
0.129998	0.0230769230769231	1031.35
0.129998	0.0269230769230769	888.054
0.129998	0.0307692307692308	750.293
0.129998	0.0346153846153846	647.435
0.129998	0.0382692307692308	505.227
0.129998	0.0423076923076923	405.419
0.129998	0.0461538461538461	305.528
0.129998	0.05	369.161
0.129998	0.0538461538461538	531.818
0.129998	0.0576923076923077	664.218
0.129998	0.0615384615384615	756.574
0.129998	0.0653846153846154	901.669
0.129998	0.0692307692307692	1220.58
0.129998	0.0730769230769231	1421.72
0.129998	0.0769230769230769	1669.62
0.129998	0.0807692307692308	1883
0.129998	0.0846153846153846	2088.6
0.129998	0.0884615384615385	2339.13
0.129998	0.0923076923076923	2381.83
0.129998	0.0961538461538462	2328.39
0.129998	0.1	2227.31
0.129998	0.103846153846154	2081.59
0.129998	0.107692307692308	1904.42
0.129998	0.111538461538462	1677.12
0.129998	0.115384615384615	1371.63
0.129998	0.119230769230769	859.817
0.129998	0.123076923076923	699.993
0.129998	0.126923076923077	671.73
0.129998	0.130769230769231	790.086
0.129998	0.134615384615385	1021.15
0.129998	0.138461538461538	1200.5
0.129998	0.142307692307692	1259.14
0.129998	0.146153846153846	1220.63
0.129998	0.15	1109.14
0.129998	0.153846153846154	991.496
0.129998	0.157692307692308	948.213
0.129998	0.161538461538462	983.322
0.129998	0.165384615384615	1046.38
0.129998	0.169230769230769	1089.09
0.129998	0.172884615384615	1301.24
0.129998	0.176923076923077	2022.21
0.129998	0.180769230769231	2389.34
0.129998	0.184615384615385	2755.92
0.129998	0.188461538461538	2921.86
0.129998	0.192115384615385	3005.15
0.129998	0.196153846153846	2971.24
0.129998	0.2	2811.81
0.129998	0.203846153846154	2626.87
0.129998	0.207692307692308	2381.47
0.129998	0.211346153846154	1970.97
0.129998	0.215384615384615	1460.72
0.129998	0.219230769230769	848.544
0.129998	0.223076923076923	610.301
0.129998	0.226923076923077	356.897
0.129998	0.230576923076923	122.329
0.129998	0.234615384615385	44.652
0.129998	0.238269230769231	44.1105
0.129998	0.242307692307692	55.441
0.129998	0.246153846153846	68.4438
0.129998	0.249807692307692	101.085
0.129998	0.253846153846154	133.944
0.129998	0.2575	153.469
0.129998	0.261538461538462	173.236
0.129998	0.265384615384615	178.338
0.129998	0.269038461538462	226.888
0.129998	0.273076923076923	355.096
0.129998	0.276730769230769	759.036
0.129998	0.280769230769231	1001.49
0.129998	0.284615384615385	1243.07
0.129998	0.288269230769231	1381.06
0.129998	0.292307692307692	1419.88
0.129998	0.295961538461538	1629.97
0.129998	0.3	6116.42
0.129998	0.303846153846154	19007.6
0.129998	0.3075	45243.4
0.129998	0.311538461538462	101803
0.129998	0.315192307692308	148821
0.129998	0.319230769230769	112210
0.129998	0.323076923076923	44453.5
0.129998	0.326730769230769	30869.8
0.129998	0.330769230769231	18603.6
0.129998	0.334423076923077	9013.17
0.129998	0.338461538461538	7717.13
0.129998	0.342307692307692	8852.01
0.129998	0.345961538461538	9112.74
0.129998	0.35	7813.88
0.129998	0.353846153846154	5987
0.129998	0.357692307692308	4294.43
0.129998	0.361538461538462	2895.15
0.129998	0.365192307692308	1724.31
0.129998	0.369230769230769	1225.99
0.129998	0.373076923076923	644.048
0.129998	0.376923076923077	274.421
0.129998	0.380769230769231	274.421
0.129998	0.384423076923077	250.005
0.127999	-0.384615384615385	758.784
0.127999	-0.380961538461538	759.926
0.127999	-0.377115384615385	763.171
0.127999	-0.373076923076923	758.784
0.127999	-0.369423076923077	759.926
0.127999	-0.365384615384615	763.171
0.127999	-0.361730769230769	770.89
0.127999	-0.357884615384615	784.322
0.127999	-0.353846153846154	801.279
0.127999	-0.350192307692308	819.192
0.127999	-0.346153846153846	840.257
0.127999	-0.3425	871.351
0.127999	-0.338653846153846	897.007
0.127999	-0.334615384615385	927.621
0.127999	-0.330961538461538	959.006
0.127999	-0.326923076923077	996.987
0.127999	-0.323269230769231	1035.07
0.127999	-0.319423076923077	1077.93
0.127999	-0.315384615384615	1119.19
0.127999	-0.311730769230769	1170.57
0.127999	-0.307692307692308	1210.53
0.127999	-0.304038461538462	1250.18
0.127999	-0.3	1290.04
0.127999	-0.296153846153846	1340.52
0.127999	-0.292307692307692	1381.44
0.127999	-0.288653846153846	1424.71
0.127999	-0.284807692307692	1464.13
0.127999	-0.280769230769231	1509.14
0.127999	-0.276923076923077	1549.25
0.127999	-0.273076923076923	1592.1
0.127999	-0.269423076923077	1629.45
0.127999	-0.265576923076923	1668.98
0.127999	-0.261538461538462	1706.46
0.127999	-0.257692307692308	1737.23
0.127999	-0.253846153846154	1770.58
0.127999	-0.250192307692308	1805.39
0.127999	-0.246346153846154	1833.42
0.127999	-0.242307692307692	1859.71
0.127999	-0.238461538461538	1884.01
0.127999	-0.234615384615385	1910.72
0.127999	-0.230961538461538	1932.63
0.127999	-0.226923076923077	1954.27
0.127999	-0.223076923076923	1977.44
0.127999	-0.219423076923077	1999.47
0.127999	-0.215384615384615	2019.41
0.127999	-0.211730769230769	2037.33
0.127999	-0.207692307692308	2053.44
0.127999	-0.203846153846154	2074.06
0.127999	-0.2	2090.15
0.127999	-0.196153846153846	2104.26
0.127999	-0.1925	2117.3
0.127999	-0.188461538461538	2133.23
0.127999	-0.184615384615385	2145.23
0.127999	-0.180769230769231	2157.73
0.127999	-0.176923076923077	2168.97
0.127999	-0.173269230769231	2182.32
0.127999	-0.169230769230769	2178.9
0.127999	-0.165384615384615	2181.8
0.127999	-0.161538461538462	2195.44
0.127999	-0.157692307692308	2210.24
0.127999	-0.154038461538462	2223.1
0.127999	-0.15	2235.82
0.127999	-0.146153846153846	2249.63
0.127999	-0.142307692307692	2259.42
0.127999	-0.138461538461538	2265.98
0.127999	-0.134615384615385	2273.07
0.127999	-0.130769230769231	2281.72
0.127999	-0.126923076923077	2288.66
0.127999	-0.123076923076923	2294.22
0.127999	-0.119230769230769	2300.43
0.127999	-0.115384615384615	2306.96
0.127999	-0.111538461538462	2311.79
0.127999	-0.107692307692308	2319.09
0.127999	-0.103846153846154	2324.28
0.127999	-0.1	2329.49
0.127999	-0.0961538461538462	2335.45
0.127999	-0.0923076923076923	2341.44
0.127999	-0.0884615384615385	2346.24
0.127999	-0.0846153846153846	2352
0.127999	-0.0807692307692308	2357.62
0.127999	-0.0769230769230769	2363.96
0.127999	-0.0732692307692308	2370.68
0.127999	-0.0692307692307692	2377.02
0.127999	-0.0653846153846154	2383.01
0.127999	-0.0615384615384615	2387.05
0.127999	-0.0576923076923077	2389.97
0.127999	-0.0540384615384615	2395.16
0.127999	-0.05	2398.47
0.127999	-0.0461538461538461	2402.69
0.127999	-0.0423076923076923	2406.77
0.127999	-0.0384615384615385	2409.84
0.127999	-0.0348076923076923	2413.59
0.127999	-0.0307692307692308	2418
0.127999	-0.0269230769230769	2423.24
0.127999	-0.0230769230769231	2428.24
0.127999	-0.0194230769230769	2426.51
0.127999	-0.0153846153846154	2407.57
0.127999	-0.0115384615384615	2343.21
0.127999	-0.00769230769230769	2196.75
0.127999	-0.00384615384615385	1917.93
0.127999	0	1614.89
0.127999	0.00384615384615385	1415.09
0.127999	0.00769230769230769	1235.72
0.127999	0.0115384615384615	990.664
0.127999	0.0153846153846154	822.78
0.127999	0.0190384615384615	701.634
0.127999	0.0230769230769231	572.316
0.127999	0.0269230769230769	426.498
0.127999	0.0307692307692308	309.585
0.127999	0.0346153846153846	282.519
0.127999	0.0382692307692308	363.929
0.127999	0.0423076923076923	525.537
0.127999	0.0461538461538461	705.85
0.127999	0.05	867.032
0.127999	0.0538461538461538	1268.18
0.127999	0.0576923076923077	1660.24
0.127999	0.0615384615384615	1951.4
0.127999	0.0653846153846154	2139.47
0.127999	0.0692307692307692	2188.76
0.127999	0.0730769230769231	2116.78
0.127999	0.0769230769230769	1976.96
0.127999	0.0807692307692308	1853.45
0.127999	0.0846153846153846	1743.05
0.127999	0.0884615384615385	1667.11
0.127999	0.0923076923076923	1611.72
0.127999	0.0961538461538462	1570.33
0.127999	0.1	1533.22
0.127999	0.103846153846154	1509.13
0.127999	0.107692307692308	1467.7
0.127999	0.111538461538462	1334.12
0.127999	0.115384615384615	1086.56
0.127999	0.119230769230769	831.74
0.127999	0.123076923076923	608.706
0.127999	0.126923076923077	666.947
0.127999	0.130769230769231	1055.6
0.127999	0.134615384615385	1463.49
0.127999	0.138461538461538	1700.23
0.127999	0.142307692307692	1800.4
0.127999	0.146153846153846	1794.38
0.127999	0.15	1583.38
0.127999	0.153846153846154	1400.92
0.127999	0.157692307692308	1271.93
0.127999	0.161538461538462	1179.63
0.127999	0.165384615384615	1117.69
0.127999	0.169230769230769	1099.47
0.127999	0.172884615384615	1114.88
0.127999	0.176923076923077	1138.38
0.127999	0.180769230769231	1167.73
0.127999	0.184615384615385	1163.55
0.127999	0.188461538461538	1109.35
0.127999	0.192115384615385	955.811
0.127999	0.196153846153846	883.91
0.127999	0.2	1152.25
0.127999	0.203846153846154	1528.42
0.127999	0.207692307692308	1812.31
0.127999	0.211346153846154	1924.85
0.127999	0.215384615384615	1978.44
0.127999	0.219230769230769	1911.64
0.127999	0.223076923076923	1595.5
0.127999	0.226923076923077	1194.46
0.127999	0.230576923076923	967.329
0.127999	0.234615384615385	690.078
0.127999	0.238269230769231	369.365
0.127999	0.242307692307692	217.938
0.127999	0.246153846153846	34.8445
0.127999	0.249807692307692	34.3259
0.127999	0.253846153846154	51.298
0.127999	0.2575	107.883
0.127999	0.261538461538462	169.919
0.127999	0.265384615384615	192.459
0.127999	0.269038461538462	213.934
0.127999	0.273076923076923	286.061
0.127999	0.276730769230769	423.079
0.127999	0.280769230769231	721.945
0.127999	0.284615384615385	876.118
0.127999	0.288269230769231	1104.36
0.127999	0.292307692307692	1243.51
0.127999	0.295961538461538	1383.93
0.127999	0.3	1511.6
0.127999	0.303846153846154	2595.35
0.127999	0.3075	39310.4
0.127999	0.311538461538462	256906
0.127999	0.315192307692308	273595
0.127999	0.319230769230769	257920
0.127999	0.323076923076923	233654
0.127999	0.326730769230769	209597
0.127999	0.330769230769231	170872
0.127999	0.334423076923077	89235.7
0.127999	0.338461538461538	47519.2
0.127999	0.342307692307692	14208.8
0.127999	0.345961538461538	8113.39
0.127999	0.35	9090.39
0.127999	0.353846153846154	8498.08
0.127999	0.357692307692308	6909.36
0.127999	0.361538461538462	4954.81
0.127999	0.365192307692308	3306.83
0.127999	0.369230769230769	1900.23
0.127999	0.373076923076923	1421.34
0.127999	0.376923076923077	864.602
0.127999	0.380769230769231	615.156
0.127999	0.384423076923077	352.705
0.125999	-0.384615384615385	283.561
0.125999	-0.380961538461538	280.561
0.125999	-0.377115384615385	283.561
0.125999	-0.373076923076923	280.561
0.125999	-0.369423076923077	273.849
0.125999	-0.365384615384615	262.254
0.125999	-0.361730769230769	246.139
0.125999	-0.357884615384615	226.485
0.125999	-0.353846153846154	195.032
0.125999	-0.350192307692308	167.882
0.125999	-0.346153846153846	138.099
0.125999	-0.3425	103.582
0.125999	-0.338653846153846	95.1599
0.125999	-0.334615384615385	89.1044
0.125999	-0.330961538461538	78.0053
0.125999	-0.326923076923077	78.9796
0.125999	-0.323269230769231	93.1928
0.125999	-0.319423076923077	125.933
0.125999	-0.315384615384615	151.405
0.125999	-0.311730769230769	186.196
0.125999	-0.307692307692308	222.38
0.125999	-0.304038461538462	262.785
0.125999	-0.3	305.502
0.125999	-0.296153846153846	354.508
0.125999	-0.292307692307692	403.778
0.125999	-0.288653846153846	446.85
0.125999	-0.284807692307692	506.466
0.125999	-0.280769230769231	542.652
0.125999	-0.276923076923077	578.374
0.125999	-0.273076923076923	612.435
0.125999	-0.269423076923077	649.356
0.125999	-0.265576923076923	679.001
0.125999	-0.261538461538462	706.719
0.125999	-0.257692307692308	734.614
0.125999	-0.253846153846154	763.969
0.125999	-0.250192307692308	785.066
0.125999	-0.246346153846154	810.275
0.125999	-0.242307692307692	832.314
0.125999	-0.238461538461538	855.758
0.125999	-0.234615384615385	878.106
0.125999	-0.230961538461538	930.012
0.125999	-0.226923076923077	960.343
0.125999	-0.223076923076923	977.135
0.125999	-0.219423076923077	993.352
0.125999	-0.215384615384615	1007.76
0.125999	-0.211730769230769	1026.08
0.125999	-0.207692307692308	1042.88
0.125999	-0.203846153846154	1061.4
0.125999	-0.2	1081.46
0.125999	-0.196153846153846	1103.62
0.125999	-0.1925	1121.39
0.125999	-0.188461538461538	1141.55
0.125999	-0.184615384615385	1162.38
0.125999	-0.180769230769231	1185.32
0.125999	-0.176923076923077	1207
0.125999	-0.173269230769231	1226.6
0.125999	-0.169230769230769	1245.63
0.125999	-0.165384615384615	1268.36
0.125999	-0.161538461538462	1287.12
0.125999	-0.157692307692308	1307.63
0.125999	-0.154038461538462	1326.2
0.125999	-0.15	1348.97
0.125999	-0.146153846153846	1367.93
0.125999	-0.142307692307692	1387.76
0.125999	-0.138461538461538	1405.72
0.125999	-0.134615384615385	1427.18
0.125999	-0.130769230769231	1443.95
0.125999	-0.126923076923077	1461.02
0.125999	-0.123076923076923	1474.83
0.125999	-0.119230769230769	1491.52
0.125999	-0.115384615384615	1505.63
0.125999	-0.111538461538462	1518.64
0.125999	-0.107692307692308	1530.84
0.125999	-0.103846153846154	1545.34
0.125999	-0.1	1557.64
0.125999	-0.0961538461538462	1568.32
0.125999	-0.0923076923076923	1579.29
0.125999	-0.0884615384615385	1594.56
0.125999	-0.0846153846153846	1604.8
0.125999	-0.0807692307692308	1615.87
0.125999	-0.0769230769230769	1627.92
0.125999	-0.0732692307692308	1639.66
0.125999	-0.0692307692307692	1650.86
0.125999	-0.0653846153846154	1660.5
0.125999	-0.0615384615384615	1671.77
0.125999	-0.0576923076923077	1684.95
0.125999	-0.0540384615384615	1694.72
0.125999	-0.05	1703.22
0.125999	-0.0461538461538461	1711.52
0.125999	-0.0423076923076923	1719.54
0.125999	-0.0384615384615385	1729.02
0.125999	-0.0348076923076923	1738.31
0.125999	-0.0307692307692308	1747.31
0.125999	-0.0269230769230769	1759.27
0.125999	-0.0230769230769231	1781.38
0.125999	-0.0194230769230769	1820.04
0.125999	-0.0153846153846154	1874.05
0.125999	-0.0115384615384615	1933.56
0.125999	-0.00769230769230769	1951.11
0.125999	-0.00384615384615385	1878.22
0.125999	0	1626.52
0.125999	0.00384615384615385	1445.49
0.125999	0.00769230769230769	1354.51
0.125999	0.0115384615384615	1261.75
0.125999	0.0153846153846154	1192.62
0.125999	0.0190384615384615	1093.17
0.125999	0.0230769230769231	975.793
0.125999	0.0269230769230769	894.989
0.125999	0.0307692307692308	861.743
0.125999	0.0346153846153846	836.643
0.125999	0.0382692307692308	822.746
0.125999	0.0423076923076923	813.835
0.125999	0.0461538461538461	806.745
0.125999	0.05	797.736
0.125999	0.0538461538461538	791.794
0.125999	0.0576923076923077	782.877
0.125999	0.0615384615384615	758.916
0.125999	0.0653846153846154	681.628
0.125999	0.0692307692307692	419.852
0.125999	0.0730769230769231	308.571
0.125999	0.0769230769230769	281.717
0.125999	0.0807692307692308	402.662
0.125999	0.0846153846153846	605.311
0.125999	0.0884615384615385	868.505
0.125999	0.0923076923076923	1288.01
0.125999	0.0961538461538462	1525.43
0.125999	0.1	1673.5
0.125999	0.103846153846154	1742.43
0.125999	0.107692307692308	1774.38
0.125999	0.111538461538462	1762.97
0.125999	0.115384615384615	1686.42
0.125999	0.119230769230769	1621
0.125999	0.123076923076923	1467.07
0.125999	0.126923076923077	1246.09
0.125999	0.130769230769231	811.154
0.125999	0.134615384615385	652.609
0.125999	0.138461538461538	672.691
0.125999	0.142307692307692	837.803
0.125999	0.146153846153846	1013.73
0.125999	0.15	1249.11
0.125999	0.153846153846154	1386.28
0.125999	0.157692307692308	1430.07
0.125999	0.161538461538462	1450.87
0.125999	0.165384615384615	1469.47
0.125999	0.169230769230769	1468.03
0.125999	0.172884615384615	1480.44
0.125999	0.176923076923077	1491.88
0.125999	0.180769230769231	1500.38
0.125999	0.184615384615385	1497.66
0.125999	0.188461538461538	1452.71
0.125999	0.192115384615385	1302.73
0.125999	0.196153846153846	1027.43
0.125999	0.2	944.096
0.125999	0.203846153846154	1220.85
0.125999	0.207692307692308	1499.99
0.125999	0.211346153846154	1652.24
0.125999	0.215384615384615	1717.3
0.125999	0.219230769230769	1668.41
0.125999	0.223076923076923	1383.64
0.125999	0.226923076923077	1032.86
0.125999	0.230576923076923	783.462
0.125999	0.234615384615385	657.688
0.125999	0.238269230769231	430.457
0.125999	0.242307692307692	304.113
0.125999	0.246153846153846	190.798
0.125999	0.249807692307692	146.479
0.125999	0.253846153846154	94.3275
0.125999	0.2575	114.671
0.125999	0.261538461538462	148.502
0.125999	0.265384615384615	174.72
0.125999	0.269038461538462	228.3
0.125999	0.273076923076923	338.677
0.125999	0.276730769230769	521.905
0.125999	0.280769230769231	783.338
0.125999	0.284615384615385	953.342
0.125999	0.288269230769231	1417.62
0.125999	0.292307692307692	2254.56
0.125999	0.295961538461538	4364.5
0.125999	0.3	12377.2
0.125999	0.303846153846154	48705.4
0.125999	0.3075	97952.6
0.125999	0.311538461538462	143343
0.125999	0.315192307692308	154451
0.125999	0.319230769230769	125397
0.125999	0.323076923076923	86395.9
0.125999	0.326730769230769	58444.2
0.125999	0.330769230769231	39172.8
0.125999	0.334423076923077	17166.6
0.125999	0.338461538461538	5542.42
0.125999	0.342307692307692	4876.65
0.125999	0.345961538461538	4705.68
0.125999	0.35	4609.49
0.125999	0.353846153846154	4015.29
0.125999	0.357692307692308	3076.92
0.125999	0.361538461538462	1743.42
0.125999	0.365192307692308	1065.99
0.125999	0.369230769230769	823.375
0.125999	0.373076923076923	553.03
0.125999	0.376923076923077	303.632
0.125999	0.380769230769231	766.663
0.125999	0.384423076923077	1235.37
0.123998	-0.384615384615385	203.182
0.123998	-0.380961538461538	200.141
0.123998	-0.377115384615385	195.36
0.123998	-0.373076923076923	191.245
0.123998	-0.369423076923077	187.035
0.123998	-0.365384615384615	180.994
0.123998	-0.361730769230769	174.62
0.123998	-0.357884615384615	167.992
0.123998	-0.353846153846154	160.921
0.123998	-0.350192307692308	153.581
0.123998	-0.346153846153846	144.639
0.123998	-0.3425	134.246
0.123998	-0.338653846153846	126.362
0.123998	-0.334615384615385	113.605
0.123998	-0.330961538461538	99.9147
0.123998	-0.326923076923077	92.1559
0.123998	-0.323269230769231	83.979
0.123998	-0.319423076923077	75.6998
0.123998	-0.315384615384615	69.4181
0.123998	-0.311730769230769	65.7584
0.123998	-0.307692307692308	61.4097
0.123998	-0.304038461538462	57.9398
0.123998	-0.3	54.0845
0.123998	-0.296153846153846	51.9882
0.123998	-0.292307692307692	50.14
0.123998	-0.288653846153846	53.7992
0.123998	-0.284807692307692	58.5047
0.123998	-0.280769230769231	64.683
0.123998	-0.276923076923077	72.0327
0.123998	-0.273076923076923	79.6849
0.123998	-0.269423076923077	88.7631
0.123998	-0.265576923076923	97.6613
0.123998	-0.261538461538462	110.506
0.123998	-0.257692307692308	125.041
0.123998	-0.253846153846154	134.894
0.123998	-0.250192307692308	147.136
0.123998	-0.246346153846154	161.128
0.123998	-0.242307692307692	174.702
0.123998	-0.238461538461538	190.534
0.123998	-0.234615384615385	206.411
0.123998	-0.230961538461538	219.959
0.123998	-0.226923076923077	233.63
0.123998	-0.223076923076923	248.397
0.123998	-0.219423076923077	263.498
0.123998	-0.215384615384615	279.53
0.123998	-0.211730769230769	297.208
0.123998	-0.207692307692308	314.245
0.123998	-0.203846153846154	335.553
0.123998	-0.2	354.241
0.123998	-0.196153846153846	370.767
0.123998	-0.1925	386.974
0.123998	-0.188461538461538	405.124
0.123998	-0.184615384615385	416.144
0.123998	-0.180769230769231	430.632
0.123998	-0.176923076923077	446.956
0.123998	-0.173269230769231	455.666
0.123998	-0.169230769230769	466.757
0.123998	-0.165384615384615	480.565
0.123998	-0.161538461538462	496.901
0.123998	-0.157692307692308	509.712
0.123998	-0.154038461538462	509.76
0.123998	-0.15	513.763
0.123998	-0.146153846153846	528.204
0.123998	-0.142307692307692	540.457
0.123998	-0.138461538461538	554.897
0.123998	-0.134615384615385	569.909
0.123998	-0.130769230769231	581.79
0.123998	-0.126923076923077	590.51
0.123998	-0.123076923076923	599.724
0.123998	-0.119230769230769	609.983
0.123998	-0.115384615384615	622.865
0.123998	-0.111538461538462	633.272
0.123998	-0.107692307692308	640.103
0.123998	-0.103846153846154	649.831
0.123998	-0.1	659.577
0.123998	-0.0961538461538462	667.46
0.123998	-0.0923076923076923	677.62
0.123998	-0.0884615384615385	686.13
0.123998	-0.0846153846153846	693.69
0.123998	-0.0807692307692308	700.863
0.123998	-0.0769230769230769	709.425
0.123998	-0.0732692307692308	717.299
0.123998	-0.0692307692307692	725.479
0.123998	-0.0653846153846154	731.801
0.123998	-0.0615384615384615	737.263
0.123998	-0.0576923076923077	743.566
0.123998	-0.0540384615384615	751.849
0.123998	-0.05	760.512
0.123998	-0.0461538461538461	768.723
0.123998	-0.0423076923076923	778.773
0.123998	-0.0384615384615385	789.851
0.123998	-0.0348076923076923	802.441
0.123998	-0.0307692307692308	818.705
0.123998	-0.0269230769230769	846.992
0.123998	-0.0230769230769231	922.678
0.123998	-0.0194230769230769	988.033
0.123998	-0.0153846153846154	1051.91
0.123998	-0.0115384615384615	1102.44
0.123998	-0.00769230769230769	1138.13
0.123998	-0.00384615384615385	1161.41
0.123998	0	1179.91
0.123998	0.00384615384615385	1196.01
0.123998	0.00769230769230769	1209.14
0.123998	0.0115384615384615	1214.81
0.123998	0.0153846153846154	1222.78
0.123998	0.0190384615384615	1234.68
0.123998	0.0230769230769231	1288.57
0.123998	0.0269230769230769	1343.19
0.123998	0.0307692307692308	1389.56
0.123998	0.0346153846153846	1341.83
0.123998	0.0382692307692308	1288.59
0.123998	0.0423076923076923	1213.17
0.123998	0.0461538461538461	1145.54
0.123998	0.05	1105.18
0.123998	0.0538461538461538	1074.97
0.123998	0.0576923076923077	1053.18
0.123998	0.0615384615384615	1033.33
0.123998	0.0653846153846154	1000.72
0.123998	0.0692307692307692	948.966
0.123998	0.0730769230769231	839.805
0.123998	0.0769230769230769	577.98
0.123998	0.0807692307692308	471.66
0.123998	0.0846153846153846	517.366
0.123998	0.0884615384615385	666.86
0.123998	0.0923076923076923	858.823
0.123998	0.0961538461538462	1244.64
0.123998	0.1	1419.62
0.123998	0.103846153846154	1553.98
0.123998	0.107692307692308	1651.28
0.123998	0.111538461538462	1727.97
0.123998	0.115384615384615	1753.93
0.123998	0.119230769230769	1688.63
0.123998	0.123076923076923	1516.63
0.123998	0.126923076923077	1292.91
0.123998	0.130769230769231	905.432
0.123998	0.134615384615385	765.193
0.123998	0.138461538461538	809.664
0.123998	0.142307692307692	1086.52
0.123998	0.146153846153846	1408.66
0.123998	0.15	1676.64
0.123998	0.153846153846154	1831.02
0.123998	0.157692307692308	1939.32
0.123998	0.161538461538462	2040.69
0.123998	0.165384615384615	2078.79
0.123998	0.169230769230769	2203.28
0.123998	0.172884615384615	2226.36
0.123998	0.176923076923077	2228.85
0.123998	0.180769230769231	2240.4
0.123998	0.184615384615385	2240.2
0.123998	0.188461538461538	1991.03
0.123998	0.192115384615385	1381.42
0.123998	0.196153846153846	980.907
0.123998	0.2	1041.61
0.123998	0.203846153846154	1209.43
0.123998	0.207692307692308	1334.24
0.123998	0.211346153846154	1419.07
0.123998	0.215384615384615	1418.92
0.123998	0.219230769230769	1258.23
0.123998	0.223076923076923	979.006
0.123998	0.226923076923077	733.365
0.123998	0.230576923076923	531.85
0.123998	0.234615384615385	411.775
0.123998	0.238269230769231	310.003
0.123998	0.242307692307692	271.809
0.123998	0.246153846153846	274.508
0.123998	0.249807692307692	247.119
0.123998	0.253846153846154	195.032
0.123998	0.2575	169.504
0.123998	0.261538461538462	168.943
0.123998	0.265384615384615	173.893
0.123998	0.269038461538462	179.91
0.123998	0.273076923076923	218.707
0.123998	0.276730769230769	283.742
0.123998	0.280769230769231	462.26
0.123998	0.284615384615385	783.233
0.123998	0.288269230769231	998.658
0.123998	0.292307692307692	1401.71
0.123998	0.295961538461538	1427.96
0.123998	0.3	1494.64
0.123998	0.303846153846154	2583.84
0.123998	0.3075	12699.4
0.123998	0.311538461538462	55864.8
0.123998	0.315192307692308	106028
0.123998	0.319230769230769	101846
0.123998	0.323076923076923	69715.2
0.123998	0.326730769230769	42484.3
0.123998	0.330769230769231	31046.3
0.123998	0.334423076923077	17750.8
0.123998	0.338461538461538	7561.32
0.123998	0.342307692307692	4680.45
0.123998	0.345961538461538	6277.53
0.123998	0.35	7573.48
0.123998	0.353846153846154	7762.28
0.123998	0.357692307692308	6770.99
0.123998	0.361538461538462	5002.79
0.123998	0.365192307692308	3503.41
0.123998	0.369230769230769	2036.29
0.123998	0.373076923076923	1350.33
0.123998	0.376923076923077	720.277
0.123998	0.380769230769231	720.277
0.123998	0.384423076923077	295.457
0.121999	-0.384615384615385	590.619
0.121999	-0.380961538461538	589.759
0.121999	-0.377115384615385	593.239
0.121999	-0.373076923076923	598.589
0.121999	-0.369423076923077	601.392
0.121999	-0.365384615384615	599.913
0.121999	-0.361730769230769	598.232
0.121999	-0.357884615384615	590.619
0.121999	-0.353846153846154	589.759
0.121999	-0.350192307692308	593.239
0.121999	-0.346153846153846	598.589
0.121999	-0.3425	601.392
0.121999	-0.338653846153846	599.913
0.121999	-0.334615384615385	598.232
0.121999	-0.330961538461538	595.945
0.121999	-0.326923076923077	589.323
0.121999	-0.323269230769231	580.362
0.121999	-0.319423076923077	571.923
0.121999	-0.315384615384615	565.107
0.121999	-0.311730769230769	557.722
0.121999	-0.307692307692308	548.097
0.121999	-0.304038461538462	539.709
0.121999	-0.3	528.604
0.121999	-0.296153846153846	520.073
0.121999	-0.292307692307692	511.587
0.121999	-0.288653846153846	501.053
0.121999	-0.284807692307692	493.381
0.121999	-0.280769230769231	484.946
0.121999	-0.276923076923077	476.417
0.121999	-0.273076923076923	468.84
0.121999	-0.269423076923077	458.598
0.121999	-0.265576923076923	449.402
0.121999	-0.261538461538462	441.594
0.121999	-0.257692307692308	433.452
0.121999	-0.253846153846154	423.591
0.121999	-0.250192307692308	414.493
0.121999	-0.246346153846154	406.162
0.121999	-0.242307692307692	400.074
0.121999	-0.238461538461538	390.358
0.121999	-0.234615384615385	380.688
0.121999	-0.230961538461538	370.163
0.121999	-0.226923076923077	359.875
0.121999	-0.223076923076923	350.125
0.121999	-0.219423076923077	341.267
0.121999	-0.215384615384615	330.282
0.121999	-0.211730769230769	321.71
0.121999	-0.207692307692308	312.585
0.121999	-0.203846153846154	302.747
0.121999	-0.2	293.482
0.121999	-0.196153846153846	283.533
0.121999	-0.1925	270.892
0.121999	-0.188461538461538	261.111
0.121999	-0.184615384615385	254.422
0.121999	-0.180769230769231	264.942
0.121999	-0.176923076923077	261.965
0.121999	-0.173269230769231	250.78
0.121999	-0.169230769230769	237.763
0.121999	-0.165384615384615	222.294
0.121999	-0.161538461538462	210.324
0.121999	-0.157692307692308	198.521
0.121999	-0.154038461538462	188.65
0.121999	-0.15	180.131
0.121999	-0.146153846153846	171.874
0.121999	-0.142307692307692	164.164
0.121999	-0.138461538461538	159.58
0.121999	-0.134615384615385	153.87
0.121999	-0.130769230769231	147.755
0.121999	-0.126923076923077	142.901
0.121999	-0.123076923076923	137.691
0.121999	-0.119230769230769	131.825
0.121999	-0.115384615384615	128.137
0.121999	-0.111538461538462	122.749
0.121999	-0.107692307692308	113.495
0.121999	-0.103846153846154	109.44
0.121999	-0.1	105.016
0.121999	-0.0961538461538462	98.8927
0.121999	-0.0923076923076923	93.7551
0.121999	-0.0884615384615385	90.925
0.121999	-0.0846153846153846	87.8569
0.121999	-0.0807692307692308	84.2659
0.121999	-0.0769230769230769	81.4749
0.121999	-0.0732692307692308	78.7401
0.121999	-0.0692307692307692	75.7987
0.121999	-0.0653846153846154	74.4432
0.121999	-0.0615384615384615	71.1302
0.121999	-0.0576923076923077	71.6771
0.121999	-0.0540384615384615	68.8234
0.121999	-0.05	68.0624
0.121999	-0.0461538461538461	64.7566
0.121999	-0.0423076923076923	63.9069
0.121999	-0.0384615384615385	61.0709
0.121999	-0.0348076923076923	60.809
0.121999	-0.0307692307692308	57.5747
0.121999	-0.0269230769230769	55.6963
0.121999	-0.0230769230769231	54.2032
0.121999	-0.0194230769230769	53.3707
0.121999	-0.0153846153846154	50.4216
0.121999	-0.0115384615384615	52.3957
0.121999	-0.00769230769230769	66.7135
0.121999	-0.00384615384615385	134.801
0.121999	0	214.293
0.121999	0.00384615384615385	304.585
0.121999	0.00769230769230769	408.085
0.121999	0.0115384615384615	598.594
0.121999	0.0153846153846154	707.845
0.121999	0.0190384615384615	806.999
0.121999	0.0230769230769231	956.897
0.121999	0.0269230769230769	1067.24
0.121999	0.0307692307692308	1153.47
0.121999	0.0346153846153846	1237.93
0.121999	0.0382692307692308	1335.18
0.121999	0.0423076923076923	1456.88
0.121999	0.0461538461538461	1548.03
0.121999	0.05	1581.22
0.121999	0.0538461538461538	1565.94
0.121999	0.0576923076923077	1308.09
0.121999	0.0615384615384615	962.882
0.121999	0.0653846153846154	768.052
0.121999	0.0692307692307692	643.046
0.121999	0.0730769230769231	504.565
0.121999	0.0769230769230769	445.828
0.121999	0.0807692307692308	416.18
0.121999	0.0846153846153846	393.032
0.121999	0.0884615384615385	372.643
0.121999	0.0923076923076923	352.27
0.121999	0.0961538461538462	328.225
0.121999	0.1	287.499
0.121999	0.103846153846154	248.196
0.121999	0.107692307692308	323.7
0.121999	0.111538461538462	672.167
0.121999	0.115384615384615	935.291
0.121999	0.119230769230769	1152.23
0.121999	0.123076923076923	1285.92
0.121999	0.126923076923077	1447.92
0.121999	0.130769230769231	1570.29
0.121999	0.134615384615385	1701.46
0.121999	0.138461538461538	1750.51
0.121999	0.142307692307692	1750.83
0.121999	0.146153846153846	1703.87
0.121999	0.15	1587.2
0.121999	0.153846153846154	1368.19
0.121999	0.157692307692308	941.815
0.121999	0.161538461538462	724.38
0.121999	0.165384615384615	644.595
0.121999	0.169230769230769	885.961
0.121999	0.172884615384615	1344.75
0.121999	0.176923076923077	1756.49
0.121999	0.180769230769231	2086.06
0.121999	0.184615384615385	2705.89
0.121999	0.188461538461538	3075.24
0.121999	0.192115384615385	3162.76
0.121999	0.196153846153846	3239.7
0.121999	0.2	3401.64
0.121999	0.203846153846154	3604.99
0.121999	0.207692307692308	3726.18
0.121999	0.211346153846154	3800.56
0.121999	0.215384615384615	3669.75
0.121999	0.219230769230769	2230.25
0.121999	0.223076923076923	1528.86
0.121999	0.226923076923077	1402.42
0.121999	0.230576923076923	1360.41
0.121999	0.234615384615385	1177.69
0.121999	0.238269230769231	1116.83
0.121999	0.242307692307692	1061.42
0.121999	0.246153846153846	907.241
0.121999	0.249807692307692	706.616
0.121999	0.253846153846154	575.3
0.121999	0.2575	564.052
0.121999	0.261538461538462	525.678
0.121999	0.265384615384615	432.64
0.121999	0.269038461538462	363.341
0.121999	0.273076923076923	312.771
0.121999	0.276730769230769	254.569
0.121999	0.280769230769231	180.434
0.121999	0.284615384615385	157.369
0.121999	0.288269230769231	152.466
0.121999	0.292307692307692	250.783
0.121999	0.295961538461538	457.321
0.121999	0.3	737.144
0.121999	0.303846153846154	832.264
0.121999	0.3075	975.759
0.121999	0.311538461538462	2978.34
0.121999	0.315192307692308	21003.8
0.121999	0.319230769230769	14452.2
0.121999	0.323076923076923	10735.3
0.121999	0.326730769230769	5631.53
0.121999	0.330769230769231	5873.2
0.121999	0.334423076923077	7247.67
0.121999	0.338461538461538	7570.35
0.121999	0.342307692307692	6051.94
[truncated: 14,282 more rows]
