# Supplementary material for: Giant ferroelectric polarization in a bilayer graphene heterostructure
Source: Nat Commun. 2022 Oct 21;13:6241. doi: 10.1038/s41467-022-34104-z (PMC9587233; doi:10.1038/s41467-022-34104-z)
Supplement: Supplementary file 4 — Source Data [file 41467_2022_34104_MOESM4_ESM.zip › Figure 3/Figure 3a.dat]

0	0	--	--	--	--	--	--	--	--	0
-0.05	-0.00192307692307692	--	--	--	--	--	--	--	--	-0.00192307692307692
-0.1	-0.00384615384615385	--	--	--	--	--	--	--	--	-0.00384615384615385
-0.155	-0.00596153846153846	--	--	--	--	--	--	--	--	-0.00596153846153846
-0.21	-0.00807692307692308	--	--	--	--	--	--	--	--	-0.00807692307692308
-0.265	-0.0101923076923077	--	--	--	--	--	--	--	--	-0.0101923076923077
-0.315	-0.0121153846153846	--	--	--	--	--	--	--	--	-0.0121153846153846
-0.365	-0.0140384615384615	--	--	--	--	--	--	--	--	-0.0140384615384615
-0.415	-0.0159615384615385	--	--	--	--	--	--	--	--	-0.0159615384615385
-0.465	-0.0178846153846154	--	--	--	--	--	--	--	--	-0.0178846153846154
-0.515	-0.0198076923076923	--	--	--	--	--	--	--	--	-0.0198076923076923
-0.57	-0.0219230769230769	--	--	--	--	--	--	--	--	-0.0219230769230769
-0.625	-0.0240384615384615	--	--	--	--	--	--	--	--	-0.0240384615384615
-0.68	-0.0261538461538462	--	--	--	--	--	--	--	--	-0.0261538461538462
-0.735	-0.0282692307692308	--	--	--	--	--	--	--	--	-0.0282692307692308
-0.79	-0.0303846153846154	--	--	--	--	--	--	--	--	-0.0303846153846154
-0.845	-0.0325	--	--	--	--	--	--	--	--	-0.0325
-0.9	-0.0346153846153846	--	--	--	--	--	--	--	--	-0.0346153846153846
-0.955	-0.0367307692307692	--	--	--	--	--	--	--	--	-0.0367307692307692
-1.005	-0.0386538461538461	--	--	--	--	--	--	--	--	-0.0386538461538461
-1.06	-0.0407692307692308	--	--	--	--	--	--	--	--	-0.0407692307692308
-1.115	-0.0428846153846154	--	--	--	--	--	--	--	--	-0.0428846153846154
-1.17	-0.045	--	--	--	--	--	--	--	--	-0.045
-1.225	-0.0471153846153846	--	--	--	--	--	--	--	--	-0.0471153846153846
-1.28	-0.0492307692307692	--	--	--	--	--	--	--	--	-0.0492307692307692
-1.335	-0.0513461538461538	--	--	--	--	--	--	--	--	-0.0513461538461538
-1.39	-0.0534615384615385	--	--	--	--	--	--	--	--	-0.0534615384615385
-1.445	-0.0555769230769231	--	--	--	--	--	--	--	--	-0.0555769230769231
-1.5	-0.0576923076923077	--	--	--	--	--	--	--	--	-0.0576923076923077
-1.555	-0.0598076923076923	--	--	--	--	--	--	--	--	-0.0598076923076923
-1.61	-0.0619230769230769	--	--	--	--	--	--	--	--	-0.0619230769230769
-1.665	-0.0640384615384615	--	--	--	--	--	--	--	--	-0.0640384615384615
-1.72	-0.0661538461538461	--	--	--	--	--	--	--	--	-0.0661538461538461
-1.775	-0.0682692307692308	--	--	--	--	--	--	--	--	-0.0682692307692308
-1.83	-0.0703846153846154	--	--	--	--	--	--	--	--	-0.0703846153846154
-1.885	-0.0725	--	--	--	--	--	--	--	--	-0.0725
-1.94	-0.0746153846153846	--	--	--	--	--	--	--	--	-0.0746153846153846
-1.995	-0.0767307692307692	--	--	--	--	--	--	--	--	-0.0767307692307692
-2.045	-0.0786538461538462	--	--	--	--	--	--	--	--	-0.0786538461538462
-2.095	-0.0805769230769231	--	--	--	--	--	--	--	--	-0.0805769230769231
-2.145	-0.0825	--	--	--	--	--	--	--	--	-0.0825
-2.195	-0.0844230769230769	--	--	--	--	--	--	--	--	-0.0844230769230769
-2.245	-0.0863461538461539	--	--	--	--	--	--	--	--	-0.0863461538461539
-2.295	-0.0882692307692308	--	--	--	--	--	--	--	--	-0.0882692307692308
-2.345	-0.0901923076923077	--	--	--	--	--	--	--	--	-0.0901923076923077
-2.395	-0.0921153846153846	--	--	--	--	--	--	--	--	-0.0921153846153846
-2.445	-0.0940384615384615	--	--	--	--	--	--	--	--	-0.0940384615384615
-2.495	-0.0959615384615385	--	--	--	--	--	--	--	--	-0.0959615384615385
-2.545	-0.0978846153846154	--	--	--	--	--	--	--	--	-0.0978846153846154
-2.595	-0.0998076923076923	--	--	--	--	--	--	--	--	-0.0998076923076923
-2.645	-0.101730769230769	--	--	--	--	--	--	--	--	-0.101730769230769
-2.695	-0.103653846153846	--	--	--	--	--	--	--	--	-0.103653846153846
-2.745	-0.105576923076923	--	--	--	--	--	--	--	--	-0.105576923076923
-2.795	-0.1075	--	--	--	--	--	--	--	--	-0.1075
-2.845	-0.109423076923077	--	--	--	--	--	--	--	--	-0.109423076923077
-2.895	-0.111346153846154	--	--	--	--	--	--	--	--	-0.111346153846154
-2.945	-0.113269230769231	--	--	--	--	--	--	--	--	-0.113269230769231
-2.995	-0.115192307692308	--	--	--	--	--	--	--	--	-0.115192307692308
-3.045	-0.117115384615385	--	--	--	--	--	--	--	--	-0.117115384615385
-3.095	-0.119038461538462	--	--	--	--	--	--	--	--	-0.119038461538462
-3.145	-0.120961538461538	--	--	--	--	--	--	--	--	-0.120961538461538
-3.195	-0.122884615384615	--	--	--	--	--	--	--	--	-0.122884615384615
-3.245	-0.124807692307692	--	--	--	--	--	--	--	--	-0.124807692307692
-3.295	-0.126730769230769	--	--	--	--	--	--	--	--	-0.126730769230769
-3.345	-0.128653846153846	--	--	--	--	--	--	--	--	-0.128653846153846
-3.395	-0.130576923076923	--	--	--	--	--	--	--	--	-0.130576923076923
-3.445	-0.1325	--	--	--	--	--	--	--	--	-0.1325
-3.495	-0.134423076923077	--	--	--	--	--	--	--	--	-0.134423076923077
-3.545	-0.136346153846154	--	--	--	--	--	--	--	--	-0.136346153846154
-3.595	-0.138269230769231	--	--	--	--	--	--	--	--	-0.138269230769231
-3.645	-0.140192307692308	--	--	--	--	--	--	--	--	-0.140192307692308
-3.695	-0.142115384615385	--	--	--	--	--	--	--	--	-0.142115384615385
-3.745	-0.144038461538462	--	--	--	--	--	--	--	--	-0.144038461538462
-3.795	-0.145961538461538	--	--	--	--	--	--	--	--	-0.145961538461538
-3.845	-0.147884615384615	--	--	--	--	--	--	--	--	-0.147884615384615
-3.895	-0.149807692307692	--	--	--	--	--	--	--	--	-0.149807692307692
-3.945	-0.151730769230769	--	--	--	--	--	--	--	--	-0.151730769230769
-3.995	-0.153653846153846	--	--	--	--	--	--	--	--	-0.153653846153846
-4.045	-0.155576923076923	--	--	--	--	--	--	--	--	-0.155576923076923
-4.095	-0.1575	--	--	--	--	--	--	--	--	-0.1575
-4.145	-0.159423076923077	--	--	--	--	--	--	--	--	-0.159423076923077
-4.195	-0.161346153846154	--	--	--	--	--	--	--	--	-0.161346153846154
-4.245	-0.163269230769231	--	--	--	--	--	--	--	--	-0.163269230769231
-4.295	-0.165192307692308	--	--	--	--	--	--	--	--	-0.165192307692308
-4.345	-0.167115384615385	--	--	--	--	--	--	--	--	-0.167115384615385
-4.395	-0.169038461538462	--	--	--	--	--	--	--	--	-0.169038461538462
-4.445	-0.170961538461538	--	--	--	--	--	--	--	--	-0.170961538461538
-4.495	-0.172884615384615	--	--	--	--	--	--	--	--	-0.172884615384615
-4.545	-0.174807692307692	--	--	--	--	--	--	--	--	-0.174807692307692
-4.595	-0.176730769230769	--	--	--	--	--	--	--	--	-0.176730769230769
-4.645	-0.178653846153846	--	--	--	--	--	--	--	--	-0.178653846153846
-4.695	-0.180576923076923	--	--	--	--	--	--	--	--	-0.180576923076923
-4.745	-0.1825	--	--	--	--	--	--	--	--	-0.1825
-4.795	-0.184423076923077	--	--	--	--	--	--	--	--	-0.184423076923077
-4.845	-0.186346153846154	--	--	--	--	--	--	--	--	-0.186346153846154
-4.895	-0.188269230769231	--	--	--	--	--	--	--	--	-0.188269230769231
-4.945	-0.190192307692308	--	--	--	--	--	--	--	--	-0.190192307692308
-4.995	-0.192115384615385	--	--	--	--	--	--	--	--	-0.192115384615385
-5.045	-0.194038461538462	--	--	--	--	--	--	--	--	-0.194038461538462
-5.095	-0.195961538461538	--	--	--	--	--	--	--	--	-0.195961538461538
-5.145	-0.197884615384615	--	--	--	--	--	--	--	--	-0.197884615384615
-5.195	-0.199807692307692	--	--	--	--	--	--	--	--	-0.199807692307692
-5.245	-0.201730769230769	--	--	--	--	--	--	--	--	-0.201730769230769
-5.295	-0.203653846153846	--	--	--	--	--	--	--	--	-0.203653846153846
-5.345	-0.205576923076923	--	--	--	--	--	--	--	--	-0.205576923076923
-5.395	-0.2075	--	--	--	--	--	--	--	--	-0.2075
-5.445	-0.209423076923077	--	--	--	--	--	--	--	--	-0.209423076923077
-5.495	-0.211346153846154	--	--	--	--	--	--	--	--	-0.211346153846154
-5.545	-0.213269230769231	--	--	--	--	--	--	--	--	-0.213269230769231
-5.595	-0.215192307692308	--	--	--	--	--	--	--	--	-0.215192307692308
-5.645	-0.217115384615385	--	--	--	--	--	--	--	--	-0.217115384615385
-5.695	-0.219038461538462	--	--	--	--	--	--	--	--	-0.219038461538462
-5.745	-0.220961538461538	--	--	--	--	--	--	--	--	-0.220961538461538
-5.795	-0.222884615384615	--	--	--	--	--	--	--	--	-0.222884615384615
-5.845	-0.224807692307692	--	--	--	--	--	--	--	--	-0.224807692307692
-5.895	-0.226730769230769	--	--	--	--	--	--	--	--	-0.226730769230769
-5.945	-0.228653846153846	--	--	--	--	--	--	--	--	-0.228653846153846
-5.995	-0.230576923076923	--	--	--	--	--	--	--	--	-0.230576923076923
-6.045	-0.2325	--	--	--	--	--	--	--	--	-0.2325
-6.095	-0.234423076923077	--	--	--	--	--	--	--	--	-0.234423076923077
-6.145	-0.236346153846154	--	--	--	--	--	--	--	--	-0.236346153846154
-6.195	-0.238269230769231	--	--	--	--	--	--	--	--	-0.238269230769231
-6.245	-0.240192307692308	--	--	--	--	--	--	--	--	-0.240192307692308
-6.295	-0.242115384615385	--	--	--	--	--	--	--	--	-0.242115384615385
-6.345	-0.244038461538462	--	--	--	--	--	--	--	--	-0.244038461538462
-6.395	-0.245961538461538	--	--	--	--	--	--	--	--	-0.245961538461538
-6.445	-0.247884615384615	--	--	--	--	--	--	--	--	-0.247884615384615
-6.495	-0.249807692307692	--	--	--	--	--	--	--	--	-0.249807692307692
-6.545	-0.251730769230769	--	--	--	--	--	--	--	--	-0.251730769230769
-6.595	-0.253653846153846	--	--	--	--	--	--	--	--	-0.253653846153846
-6.645	-0.255576923076923	--	--	--	--	--	--	--	--	-0.255576923076923
-6.695	-0.2575	--	--	--	--	--	--	--	--	-0.2575
-6.745	-0.259423076923077	--	--	--	--	--	--	--	--	-0.259423076923077
-6.795	-0.261346153846154	--	--	--	--	--	--	--	--	-0.261346153846154
-6.845	-0.263269230769231	--	--	--	--	--	--	--	--	-0.263269230769231
-6.895	-0.265192307692308	--	--	--	--	--	--	--	--	-0.265192307692308
-6.945	-0.267115384615385	--	--	--	--	--	--	--	--	-0.267115384615385
-6.995	-0.269038461538462	--	--	--	--	--	--	--	--	-0.269038461538462
-7.045	-0.270961538461538	--	--	--	--	--	--	--	--	-0.270961538461538
-7.095	-0.272884615384615	--	--	--	--	--	--	--	--	-0.272884615384615
-7.145	-0.274807692307692	--	--	--	--	--	--	--	--	-0.274807692307692
-7.195	-0.276730769230769	--	--	--	--	--	--	--	--	-0.276730769230769
-7.245	-0.278653846153846	--	--	--	--	--	--	--	--	-0.278653846153846
-7.295	-0.280576923076923	--	--	--	--	--	--	--	--	-0.280576923076923
-7.345	-0.2825	--	--	--	--	--	--	--	--	-0.2825
-7.395	-0.284423076923077	--	--	--	--	--	--	--	--	-0.284423076923077
-7.445	-0.286346153846154	--	--	--	--	--	--	--	--	-0.286346153846154
-7.495	-0.288269230769231	--	--	--	--	--	--	--	--	-0.288269230769231
-7.545	-0.290192307692308	--	--	--	--	--	--	--	--	-0.290192307692308
-7.595	-0.292115384615385	--	--	--	--	--	--	--	--	-0.292115384615385
-7.645	-0.294038461538462	--	--	--	--	--	--	--	--	-0.294038461538462
-7.695	-0.295961538461538	--	--	--	--	--	--	--	--	-0.295961538461538
-7.745	-0.297884615384615	--	--	--	--	--	--	--	--	-0.297884615384615
-7.795	-0.299807692307692	--	--	--	--	--	--	--	--	-0.299807692307692
-7.845	-0.301730769230769	--	--	--	--	--	--	--	--	-0.301730769230769
-7.895	-0.303653846153846	--	--	--	--	--	--	--	--	-0.303653846153846
-7.945	-0.305576923076923	--	--	--	--	--	--	--	--	-0.305576923076923
-7.995	-0.3075	--	--	--	--	--	--	--	--	-0.3075
-8.045	-0.309423076923077	--	--	--	--	--	--	--	--	-0.309423076923077
-8.1	-0.311538461538462	--	--	--	--	--	--	--	--	-0.311538461538462
-8.155	-0.313653846153846	--	--	--	--	--	--	--	--	-0.313653846153846
-8.21	-0.315769230769231	--	--	--	--	--	--	--	--	-0.315769230769231
-8.265	-0.317884615384615	--	--	--	--	--	--	--	--	-0.317884615384615
-8.32	-0.32	--	--	--	--	--	--	--	--	-0.32
-8.375	-0.322115384615385	--	--	--	--	--	--	--	--	-0.322115384615385
-8.43	-0.324230769230769	--	--	--	--	--	--	--	--	-0.324230769230769
-8.485	-0.326346153846154	--	--	--	--	--	--	--	--	-0.326346153846154
-8.54	-0.328461538461538	--	--	--	--	--	--	--	--	-0.328461538461538
-8.595	-0.330576923076923	--	--	--	--	--	--	--	--	-0.330576923076923
-8.65	-0.332692307692308	--	--	--	--	--	--	--	--	-0.332692307692308
-8.705	-0.334807692307692	--	--	--	--	--	--	--	--	-0.334807692307692
-8.76	-0.336923076923077	--	--	--	--	--	--	--	--	-0.336923076923077
-8.815	-0.339038461538462	--	--	--	--	--	--	--	--	-0.339038461538462
-8.87	-0.341153846153846	--	--	--	--	--	--	--	--	-0.341153846153846
-8.925	-0.343269230769231	--	--	--	--	--	--	--	--	-0.343269230769231
-8.98	-0.345384615384615	--	--	--	--	--	--	--	--	-0.345384615384615
-9.035	-0.3475	--	--	--	--	--	--	--	--	-0.3475
-9.09	-0.349615384615385	--	--	--	--	--	--	--	--	-0.349615384615385
-9.145	-0.351730769230769	--	--	--	--	--	--	--	--	-0.351730769230769
-9.2	-0.353846153846154	--	--	--	--	--	--	--	--	-0.353846153846154
-9.255	-0.355961538461538	--	--	--	--	--	--	--	--	-0.355961538461538
-9.31	-0.358076923076923	--	--	--	--	--	--	--	--	-0.358076923076923
-9.365	-0.360192307692308	--	--	--	--	--	--	--	--	-0.360192307692308
-9.42	-0.362307692307692	--	--	--	--	--	--	--	--	-0.362307692307692
-9.475	-0.364423076923077	--	--	--	--	--	--	--	--	-0.364423076923077
-9.53	-0.366538461538462	--	--	--	--	--	--	--	--	-0.366538461538462
-9.585	-0.368653846153846	--	--	--	--	--	--	--	--	-0.368653846153846
-9.64	-0.370769230769231	--	--	--	--	--	--	--	--	-0.370769230769231
-9.695	-0.372884615384615	--	--	--	--	--	--	--	--	-0.372884615384615
-9.75	-0.375	--	--	--	--	--	--	--	--	-0.375
-9.805	-0.377115384615385	--	--	--	--	--	--	--	--	-0.377115384615385
-9.86	-0.379230769230769	--	--	--	--	--	--	--	--	-0.379230769230769
-9.915	-0.381346153846154	--	--	--	--	--	--	--	--	-0.381346153846154
-9.97	-0.383461538461538	--	--	--	--	--	--	--	--	-0.383461538461538
-10.025	-0.385576923076923	--	--	--	--	--	--	--	--	-0.385576923076923
-10.08	-0.387692307692308	--	--	--	--	--	--	--	--	-0.387692307692308
-10.135	-0.389807692307692	--	--	--	--	--	--	--	--	-0.389807692307692
-10.19	-0.391923076923077	--	--	--	--	--	--	--	--	-0.391923076923077
-10.245	-0.394038461538462	--	--	--	--	--	--	--	--	-0.394038461538462
-10.3	-0.396153846153846	--	--	--	--	--	--	--	--	-0.396153846153846
-10.355	-0.398269230769231	--	--	--	--	--	--	--	--	-0.398269230769231
-10.41	-0.400384615384615	--	--	--	--	--	--	--	--	-0.400384615384615
-10.465	-0.4025	--	--	--	--	--	--	--	--	-0.4025
-10.52	-0.404615384615385	--	--	--	--	--	--	--	--	-0.404615384615385
-10.575	-0.406730769230769	--	--	--	--	--	--	--	--	-0.406730769230769
-10.63	-0.408846153846154	--	--	--	--	--	--	--	--	-0.408846153846154
-10.685	-0.410961538461538	--	--	--	--	--	--	--	--	-0.410961538461538
-10.74	-0.413076923076923	--	--	--	--	--	--	--	--	-0.413076923076923
-10.795	-0.415192307692308	--	--	--	--	--	--	--	--	-0.415192307692308
-10.85	-0.417307692307692	--	--	--	--	--	--	--	--	-0.417307692307692
-10.905	-0.419423076923077	--	--	--	--	--	--	--	--	-0.419423076923077
-10.96	-0.421538461538462	--	--	--	--	--	--	--	--	-0.421538461538462
-11.015	-0.423653846153846	--	--	--	--	--	--	--	--	-0.423653846153846
-11.07	-0.425769230769231	--	--	--	--	--	--	--	--	-0.425769230769231
-11.125	-0.427884615384615	--	--	--	--	--	--	--	--	-0.427884615384615
-11.18	-0.43	--	--	--	--	--	--	--	--	-0.43
-11.235	-0.432115384615385	--	--	--	--	--	--	--	--	-0.432115384615385
-11.29	-0.434230769230769	--	--	--	--	--	--	--	--	-0.434230769230769
-11.345	-0.436346153846154	--	--	--	--	--	--	--	--	-0.436346153846154
-11.4	-0.438461538461539	--	--	--	--	--	--	--	--	-0.438461538461539
-11.455	-0.440576923076923	--	--	--	--	--	--	--	--	-0.440576923076923
-11.51	-0.442692307692308	--	--	--	--	--	--	--	--	-0.442692307692308
-11.565	-0.444807692307692	--	--	--	--	--	--	--	--	-0.444807692307692
-11.62	-0.446923076923077	--	--	--	--	--	--	--	--	-0.446923076923077
-11.675	-0.449038461538462	--	--	--	--	--	--	--	--	-0.449038461538462
-11.73	-0.451153846153846	--	--	--	--	--	--	--	--	-0.451153846153846
-11.785	-0.453269230769231	--	--	--	--	--	--	--	--	-0.453269230769231
-11.84	-0.455384615384615	--	--	--	--	--	--	--	--	-0.455384615384615
-11.895	-0.4575	--	--	--	--	--	--	--	--	-0.4575
-11.95	-0.459615384615385	--	--	--	--	--	--	--	--	-0.459615384615385
-12.005	-0.461730769230769	--	--	--	--	--	--	--	--	-0.461730769230769
-11.955	-0.459807692307692	--	--	--	--	--	--	--	--	-0.459807692307692
-11.905	-0.457884615384615	--	--	--	--	--	--	--	--	-0.457884615384615
-11.855	-0.455961538461538	--	--	--	--	--	--	--	--	-0.455961538461538
-11.805	-0.454038461538462	--	--	--	--	--	--	--	--	-0.454038461538462
-11.755	-0.452115384615385	--	--	--	--	--	--	--	--	-0.452115384615385
-11.705	-0.450192307692308	--	--	--	--	--	--	--	--	-0.450192307692308
-11.655	-0.448269230769231	--	--	--	--	--	--	--	--	-0.448269230769231
-11.605	-0.446346153846154	--	--	--	--	--	--	--	--	-0.446346153846154
-11.555	-0.444423076923077	--	--	--	--	--	--	--	--	-0.444423076923077
-11.505	-0.4425	--	--	--	--	--	--	--	--	-0.4425
-11.455	-0.440576923076923	--	--	--	--	--	--	--	--	-0.440576923076923
-11.405	-0.438653846153846	--	--	--	--	--	--	--	--	-0.438653846153846
-11.355	-0.436730769230769	--	--	--	--	--	--	--	--	-0.436730769230769
-11.305	-0.434807692307692	--	--	--	--	--	--	--	--	-0.434807692307692
-11.255	-0.432884615384615	--	--	--	--	--	--	--	--	-0.432884615384615
-11.205	-0.430961538461538	--	--	--	--	--	--	--	--	-0.430961538461538
-11.155	-0.429038461538462	--	--	--	--	--	--	--	--	-0.429038461538462
-11.105	-0.427115384615385	--	--	--	--	--	--	--	--	-0.427115384615385
-11.055	-0.425192307692308	--	--	--	--	--	--	--	--	-0.425192307692308
-11.005	-0.423269230769231	--	--	--	--	--	--	--	--	-0.423269230769231
-10.955	-0.421346153846154	--	--	--	--	--	--	--	--	-0.421346153846154
-10.905	-0.419423076923077	--	--	--	--	--	--	--	--	-0.419423076923077
-10.855	-0.4175	--	--	--	--	--	--	--	--	-0.4175
-10.805	-0.415576923076923	--	--	--	--	--	--	--	--	-0.415576923076923
-10.755	-0.413653846153846	--	--	--	--	--	--	--	--	-0.413653846153846
-10.705	-0.411730769230769	--	--	--	--	--	--	--	--	-0.411730769230769
-10.655	-0.409807692307692	--	--	--	--	--	--	--	--	-0.409807692307692
-10.605	-0.407884615384615	--	--	--	--	--	--	--	--	-0.407884615384615
-10.555	-0.405961538461539	--	--	--	--	--	--	--	--	-0.405961538461539
-10.505	-0.404038461538462	--	--	--	--	--	--	--	--	-0.404038461538462
-10.455	-0.402115384615385	--	--	--	--	--	--	--	--	-0.402115384615385
-10.405	-0.400192307692308	--	--	--	--	--	--	--	--	-0.400192307692308
-10.355	-0.398269230769231	--	--	--	--	--	--	--	--	-0.398269230769231
-10.305	-0.396346153846154	--	--	--	--	--	--	--	--	-0.396346153846154
-10.255	-0.394423076923077	--	--	--	--	--	--	--	--	-0.394423076923077
-10.205	-0.3925	--	--	--	--	--	--	--	--	-0.3925
-10.155	-0.390576923076923	--	--	--	--	--	--	--	--	-0.390576923076923
-10.105	-0.388653846153846	--	--	--	--	--	--	--	--	-0.388653846153846
-10.055	-0.386730769230769	--	--	--	--	--	--	--	--	-0.386730769230769
-10.005	-0.384807692307692	--	--	--	--	--	--	--	--	-0.384807692307692
-9.955	-0.382884615384615	--	--	--	--	--	--	--	--	-0.382884615384615
-9.905	-0.380961538461538	--	--	--	--	--	--	--	--	-0.380961538461538
-9.855	-0.379038461538462	--	--	--	--	--	--	--	--	-0.379038461538462
-9.805	-0.377115384615385	--	--	--	--	--	--	--	--	-0.377115384615385
-9.755	-0.375192307692308	--	--	--	--	--	--	--	--	-0.375192307692308
-9.705	-0.373269230769231	--	--	--	--	--	--	--	--	-0.373269230769231
-9.655	-0.371346153846154	--	--	--	--	--	--	--	--	-0.371346153846154
-9.605	-0.369423076923077	--	--	--	--	--	--	--	--	-0.369423076923077
-9.555	-0.3675	--	--	--	--	--	--	--	--	-0.3675
-9.505	-0.365576923076923	--	--	--	--	--	--	--	--	-0.365576923076923
-9.455	-0.363653846153846	--	--	--	--	--	--	--	--	-0.363653846153846
-9.405	-0.361730769230769	--	--	--	--	--	--	--	--	-0.361730769230769
-9.355	-0.359807692307692	--	--	--	--	--	--	--	--	-0.359807692307692
-9.305	-0.357884615384615	--	--	--	--	--	--	--	--	-0.357884615384615
-9.255	-0.355961538461538	--	--	--	--	--	--	--	--	-0.355961538461538
-9.205	-0.354038461538462	--	--	--	--	--	--	--	--	-0.354038461538462
-9.155	-0.352115384615385	--	--	--	--	--	--	--	--	-0.352115384615385
-9.105	-0.350192307692308	--	--	--	--	--	--	--	--	-0.350192307692308
-9.055	-0.348269230769231	--	--	--	--	--	--	--	--	-0.348269230769231
-9.005	-0.346346153846154	--	--	--	--	--	--	--	--	-0.346346153846154
-8.955	-0.344423076923077	--	--	--	--	--	--	--	--	-0.344423076923077
-8.905	-0.3425	--	--	--	--	--	--	--	--	-0.3425
-8.855	-0.340576923076923	--	--	--	--	--	--	--	--	-0.340576923076923
-8.805	-0.338653846153846	--	--	--	--	--	--	--	--	-0.338653846153846
-8.755	-0.336730769230769	--	--	--	--	--	--	--	--	-0.336730769230769
-8.705	-0.334807692307692	--	--	--	--	--	--	--	--	-0.334807692307692
-8.655	-0.332884615384615	--	--	--	--	--	--	--	--	-0.332884615384615
-8.605	-0.330961538461538	--	--	--	--	--	--	--	--	-0.330961538461538
-8.555	-0.329038461538462	--	--	--	--	--	--	--	--	-0.329038461538462
-8.505	-0.327115384615385	--	--	--	--	--	--	--	--	-0.327115384615385
-8.455	-0.325192307692308	--	--	--	--	--	--	--	--	-0.325192307692308
-8.405	-0.323269230769231	--	--	--	--	--	--	--	--	-0.323269230769231
-8.355	-0.321346153846154	--	--	--	--	--	--	--	--	-0.321346153846154
-8.305	-0.319423076923077	--	--	--	--	--	--	--	--	-0.319423076923077
-8.255	-0.3175	--	--	--	--	--	--	--	--	-0.3175
-8.205	-0.315576923076923	--	--	--	--	--	--	--	--	-0.315576923076923
-8.155	-0.313653846153846	--	--	--	--	--	--	--	--	-0.313653846153846
-8.105	-0.311730769230769	--	--	--	--	--	--	--	--	-0.311730769230769
-8.055	-0.309807692307692	--	--	--	--	--	--	--	--	-0.309807692307692
-8.005	-0.307884615384615	--	--	--	--	--	--	--	--	-0.307884615384615
-7.96	-0.306153846153846	--	--	--	--	--	--	--	--	-0.306153846153846
-7.915	-0.304423076923077	--	--	--	--	--	--	--	--	-0.304423076923077
-7.87	-0.302692307692308	--	--	--	--	--	--	--	--	-0.302692307692308
-7.825	-0.300961538461538	--	--	--	--	--	--	--	--	-0.300961538461538
-7.78	-0.299230769230769	--	--	--	--	--	--	--	--	-0.299230769230769
-7.735	-0.2975	--	--	--	--	--	--	--	--	-0.2975
-7.69	-0.295769230769231	--	--	--	--	--	--	--	--	-0.295769230769231
-7.645	-0.294038461538462	--	--	--	--	--	--	--	--	-0.294038461538462
-7.6	-0.292307692307692	--	--	--	--	--	--	--	--	-0.292307692307692
-7.555	-0.290576923076923	--	--	--	--	--	--	--	--	-0.290576923076923
-7.51	-0.288846153846154	--	--	--	--	--	--	--	--	-0.288846153846154
-7.465	-0.287115384615385	--	--	--	--	--	--	--	--	-0.287115384615385
-7.42	-0.285384615384615	--	--	--	--	--	--	--	--	-0.285384615384615
-7.375	-0.283653846153846	--	--	--	--	--	--	--	--	-0.283653846153846
-7.33	-0.281923076923077	--	--	--	--	--	--	--	--	-0.281923076923077
-7.285	-0.280192307692308	--	--	--	--	--	--	--	--	-0.280192307692308
-7.24	-0.278461538461538	--	--	--	--	--	--	--	--	-0.278461538461538
-7.195	-0.276730769230769	--	--	--	--	--	--	--	--	-0.276730769230769
-7.15	-0.275	--	--	--	--	--	--	--	--	-0.275
-7.105	-0.273269230769231	--	--	--	--	--	--	--	--	-0.273269230769231
-7.06	-0.271538461538462	--	--	--	--	--	--	--	--	-0.271538461538462
-7.015	-0.269807692307692	--	--	--	--	--	--	--	--	-0.269807692307692
-6.97	-0.268076923076923	--	--	--	--	--	--	--	--	-0.268076923076923
-6.925	-0.266346153846154	--	--	--	--	--	--	--	--	-0.266346153846154
-6.88	-0.264615384615385	--	--	--	--	--	--	--	--	-0.264615384615385
-6.835	-0.262884615384615	--	--	--	--	--	--	--	--	-0.262884615384615
-6.79	-0.261153846153846	--	--	--	--	--	--	--	--	-0.261153846153846
-6.745	-0.259423076923077	--	--	--	--	--	--	--	--	-0.259423076923077
-6.7	-0.257692307692308	--	--	--	--	--	--	--	--	-0.257692307692308
-6.655	-0.255961538461538	--	--	--	--	--	--	--	--	-0.255961538461538
-6.61	-0.254230769230769	--	--	--	--	--	--	--	--	-0.254230769230769
-6.565	-0.2525	--	--	--	--	--	--	--	--	-0.2525
-6.52	-0.250769230769231	--	--	--	--	--	--	--	--	-0.250769230769231
-6.475	-0.249038461538462	--	--	--	--	--	--	--	--	-0.249038461538462
-6.43	-0.247307692307692	--	--	--	--	--	--	--	--	-0.247307692307692
-6.385	-0.245576923076923	--	--	--	--	--	--	--	--	-0.245576923076923
-6.34	-0.243846153846154	--	--	--	--	--	--	--	--	-0.243846153846154
-6.295	-0.242115384615385	--	--	--	--	--	--	--	--	-0.242115384615385
-6.25	-0.240384615384615	--	--	--	--	--	--	--	--	-0.240384615384615
-6.205	-0.238653846153846	--	--	--	--	--	--	--	--	-0.238653846153846
-6.16	-0.236923076923077	--	--	--	--	--	--	--	--	-0.236923076923077
-6.115	-0.235192307692308	--	--	--	--	--	--	--	--	-0.235192307692308
-6.07	-0.233461538461538	--	--	--	--	--	--	--	--	-0.233461538461538
-6.025	-0.231730769230769	--	--	--	--	--	--	--	--	-0.231730769230769
-5.98	-0.23	--	--	--	--	--	--	--	--	-0.23
-5.935	-0.228269230769231	--	--	--	--	--	--	--	--	-0.228269230769231
-5.89	-0.226538461538462	--	--	--	--	--	--	--	--	-0.226538461538462
-5.845	-0.224807692307692	--	--	--	--	--	--	--	--	-0.224807692307692
-5.8	-0.223076923076923	--	--	--	--	--	--	--	--	-0.223076923076923
-5.755	-0.221346153846154	--	--	--	--	--	--	--	--	-0.221346153846154
-5.71	-0.219615384615385	--	--	--	--	--	--	--	--	-0.219615384615385
-5.665	-0.217884615384615	--	--	--	--	--	--	--	--	-0.217884615384615
-5.62	-0.216153846153846	--	--	--	--	--	--	--	--	-0.216153846153846
-5.575	-0.214423076923077	--	--	--	--	--	--	--	--	-0.214423076923077
-5.53	-0.212692307692308	--	--	--	--	--	--	--	--	-0.212692307692308
-5.485	-0.210961538461538	--	--	--	--	--	--	--	--	-0.210961538461538
-5.44	-0.209230769230769	--	--	--	--	--	--	--	--	-0.209230769230769
-5.395	-0.2075	--	--	--	--	--	--	--	--	-0.2075
-5.35	-0.205769230769231	--	--	--	--	--	--	--	--	-0.205769230769231
-5.305	-0.204038461538462	--	--	--	--	--	--	--	--	-0.204038461538462
-5.26	-0.202307692307692	--	--	--	--	--	--	--	--	-0.202307692307692
-5.215	-0.200576923076923	--	--	--	--	--	--	--	--	-0.200576923076923
-5.17	-0.198846153846154	--	--	--	--	--	--	--	--	-0.198846153846154
-5.125	-0.197115384615385	--	--	--	--	--	--	--	--	-0.197115384615385
-5.08	-0.195384615384615	--	--	--	--	--	--	--	--	-0.195384615384615
-5.035	-0.193653846153846	--	--	--	--	--	--	--	--	-0.193653846153846
-4.99	-0.191923076923077	--	--	--	--	--	--	--	--	-0.191923076923077
-4.945	-0.190192307692308	--	--	--	--	--	--	--	--	-0.190192307692308
-4.9	-0.188461538461538	--	--	--	--	--	--	--	--	-0.188461538461538
-4.855	-0.186730769230769	--	--	--	--	--	--	--	--	-0.186730769230769
-4.81	-0.185	--	--	--	--	--	--	--	--	-0.185
-4.765	-0.183269230769231	--	--	--	--	--	--	--	--	-0.183269230769231
-4.72	-0.181538461538462	--	--	--	--	--	--	--	--	-0.181538461538462
-4.675	-0.179807692307692	--	--	--	--	--	--	--	--	-0.179807692307692
-4.63	-0.178076923076923	--	--	--	--	--	--	--	--	-0.178076923076923
-4.585	-0.176346153846154	--	--	--	--	--	--	--	--	-0.176346153846154
-4.54	-0.174615384615385	--	--	--	--	--	--	--	--	-0.174615384615385
-4.495	-0.172884615384615	--	--	--	--	--	--	--	--	-0.172884615384615
-4.45	-0.171153846153846	--	--	--	--	--	--	--	--	-0.171153846153846
-4.405	-0.169423076923077	--	--	--	--	--	--	--	--	-0.169423076923077
-4.36	-0.167692307692308	--	--	--	--	--	--	--	--	-0.167692307692308
-4.315	-0.165961538461538	--	--	--	--	--	--	--	--	-0.165961538461538
-4.27	-0.164230769230769	--	--	--	--	--	--	--	--	-0.164230769230769
-4.225	-0.1625	--	--	--	--	--	--	--	--	-0.1625
-4.18	-0.160769230769231	--	--	--	--	--	--	--	--	-0.160769230769231
-4.135	-0.159038461538462	--	--	--	--	--	--	--	--	-0.159038461538462
-4.09	-0.157307692307692	--	--	--	--	--	--	--	--	-0.157307692307692
-4.045	-0.155576923076923	--	--	--	--	--	--	--	--	-0.155576923076923
-4	-0.153846153846154	--	--	--	--	--	--	--	--	-0.153846153846154
-3.955	-0.152115384615385	--	--	--	--	--	--	--	--	-0.152115384615385
-3.91	-0.150384615384615	--	--	--	--	--	--	--	--	-0.150384615384615
-3.865	-0.148653846153846	--	--	--	--	--	--	--	--	-0.148653846153846
-3.82	-0.146923076923077	--	--	--	--	--	--	--	--	-0.146923076923077
-3.775	-0.145192307692308	--	--	--	--	--	--	--	--	-0.145192307692308
-3.73	-0.143461538461538	--	--	--	--	--	--	--	--	-0.143461538461538
-3.685	-0.141730769230769	--	--	--	--	--	--	--	--	-0.141730769230769
-3.64	-0.14	--	--	--	--	--	--	--	--	-0.14
-3.595	-0.138269230769231	--	--	--	--	--	--	--	--	-0.138269230769231
-3.55	-0.136538461538462	--	--	--	--	--	--	--	--	-0.136538461538462
-3.505	-0.134807692307692	--	--	--	--	--	--	--	--	-0.134807692307692
-3.46	-0.133076923076923	--	--	--	--	--	--	--	--	-0.133076923076923
-3.415	-0.131346153846154	--	--	--	--	--	--	--	--	-0.131346153846154
-3.37	-0.129615384615385	--	--	--	--	--	--	--	--	-0.129615384615385
-3.325	-0.127884615384615	--	--	--	--	--	--	--	--	-0.127884615384615
-3.28	-0.126153846153846	--	--	--	--	--	--	--	--	-0.126153846153846
-3.235	-0.124423076923077	--	--	--	--	--	--	--	--	-0.124423076923077
-3.19	-0.122692307692308	--	--	--	--	--	--	--	--	-0.122692307692308
-3.145	-0.120961538461538	--	--	--	--	--	--	--	--	-0.120961538461538
-3.1	-0.119230769230769	--	--	--	--	--	--	--	--	-0.119230769230769
-3.055	-0.1175	--	--	--	--	--	--	--	--	-0.1175
-3.01	-0.115769230769231	--	--	--	--	--	--	--	--	-0.115769230769231
-2.965	-0.114038461538462	--	--	--	--	--	--	--	--	-0.114038461538462
-2.92	-0.112307692307692	--	--	--	--	--	--	--	--	-0.112307692307692
-2.875	-0.110576923076923	--	--	--	--	--	--	--	--	-0.110576923076923
-2.83	-0.108846153846154	--	--	--	--	--	--	--	--	-0.108846153846154
-2.785	-0.107115384615385	--	--	--	--	--	--	--	--	-0.107115384615385
-2.74	-0.105384615384615	--	--	--	--	--	--	--	--	-0.105384615384615
-2.695	-0.103653846153846	--	--	--	--	--	--	--	--	-0.103653846153846
-2.65	-0.101923076923077	--	--	--	--	--	--	--	--	-0.101923076923077
-2.605	-0.100192307692308	--	--	--	--	--	--	--	--	-0.100192307692308
-2.56	-0.0984615384615385	--	--	--	--	--	--	--	--	-0.0984615384615385
-2.515	-0.0967307692307692	--	--	--	--	--	--	--	--	-0.0967307692307692
-2.47	-0.095	--	--	--	--	--	--	--	--	-0.095
-2.425	-0.0932692307692308	--	--	--	--	--	--	--	--	-0.0932692307692308
-2.38	-0.0915384615384615	--	--	--	--	--	--	--	--	-0.0915384615384615
-2.335	-0.0898076923076923	--	--	--	--	--	--	--	--	-0.0898076923076923
-2.29	-0.0880769230769231	--	--	--	--	--	--	--	--	-0.0880769230769231
-2.245	-0.0863461538461539	--	--	--	--	--	--	--	--	-0.0863461538461539
-2.2	-0.0846153846153846	--	--	--	--	--	--	--	--	-0.0846153846153846
-2.155	-0.0828846153846154	--	--	--	--	--	--	--	--	-0.0828846153846154
-2.11	-0.0811538461538461	--	--	--	--	--	--	--	--	-0.0811538461538461
-2.065	-0.0794230769230769	--	--	--	--	--	--	--	--	-0.0794230769230769
-2.02	-0.0776923076923077	--	--	--	--	--	--	--	--	-0.0776923076923077
-1.97	-0.0757692307692308	--	--	--	--	--	--	--	--	-0.0757692307692308
-1.92	-0.0738461538461538	--	--	--	--	--	--	--	--	-0.0738461538461538
-1.87	-0.0719230769230769	--	--	--	--	--	--	--	--	-0.0719230769230769
-1.82	-0.07	--	--	--	--	--	--	--	--	-0.07
-1.77	-0.0680769230769231	--	--	--	--	--	--	--	--	-0.0680769230769231
-1.72	-0.0661538461538461	--	--	--	--	--	--	--	--	-0.0661538461538461
-1.67	-0.0642307692307692	--	--	--	--	--	--	--	--	-0.0642307692307692
-1.62	-0.0623076923076923	--	--	--	--	--	--	--	--	-0.0623076923076923
-1.57	-0.0603846153846154	--	--	--	--	--	--	--	--	-0.0603846153846154
-1.52	-0.0584615384615385	--	--	--	--	--	--	--	--	-0.0584615384615385
-1.47	-0.0565384615384615	--	--	--	--	--	--	--	--	-0.0565384615384615
-1.42	-0.0546153846153846	--	--	--	--	--	--	--	--	-0.0546153846153846
-1.37	-0.0526923076923077	--	--	--	--	--	--	--	--	-0.0526923076923077
-1.32	-0.0507692307692308	--	--	--	--	--	--	--	--	-0.0507692307692308
-1.27	-0.0488461538461538	--	--	--	--	--	--	--	--	-0.0488461538461538
-1.22	-0.0469230769230769	--	--	--	--	--	--	--	--	-0.0469230769230769
-1.17	-0.045	--	--	--	--	--	--	--	--	-0.045
-1.12	-0.0430769230769231	--	--	--	--	--	--	--	--	-0.0430769230769231
-1.07	-0.0411538461538462	--	--	--	--	--	--	--	--	-0.0411538461538462
-1.02	-0.0392307692307692	--	--	--	--	--	--	--	--	-0.0392307692307692
-0.97	-0.0373076923076923	--	--	--	--	--	--	--	--	-0.0373076923076923
-0.92	-0.0353846153846154	--	--	--	--	--	--	--	--	-0.0353846153846154
-0.87	-0.0334615384615385	--	--	--	--	--	--	--	--	-0.0334615384615385
-0.82	-0.0315384615384615	--	--	--	--	--	--	--	--	-0.0315384615384615
-0.77	-0.0296153846153846	--	--	--	--	--	--	--	--	-0.0296153846153846
-0.72	-0.0276923076923077	--	--	--	--	--	--	--	--	-0.0276923076923077
-0.67	-0.0257692307692308	--	--	--	--	--	--	--	--	-0.0257692307692308
-0.62	-0.0238461538461538	--	--	--	--	--	--	--	--	-0.0238461538461538
-0.57	-0.0219230769230769	--	--	--	--	--	--	--	--	-0.0219230769230769
-0.52	-0.02	--	--	--	--	--	--	--	--	-0.02
-0.475	-0.0182692307692308	--	--	--	--	--	--	--	--	-0.0182692307692308
-0.43	-0.0165384615384615	--	--	--	--	--	--	--	--	-0.0165384615384615
-0.385	-0.0148076923076923	--	--	--	--	--	--	--	--	-0.0148076923076923
-0.34	-0.0130769230769231	--	--	--	--	--	--	--	--	-0.0130769230769231
-0.295	-0.0113461538461538	--	--	--	--	--	--	--	--	-0.0113461538461538
-0.25	-0.00961538461538462	--	--	--	--	--	--	--	--	-0.00961538461538462
-0.205	-0.00788461538461538	--	--	--	--	--	--	--	--	-0.00788461538461538
-0.155	-0.00596153846153846	--	--	--	--	--	--	--	--	-0.00596153846153846
-0.105	-0.00403846153846154	--	--	--	--	--	--	--	--	-0.00403846153846154
-0.055	-0.00211538461538462	--	--	--	--	--	--	--	--	-0.00211538461538462
-0.005	-1.92307692307692E-4	--	--	--	--	--	--	--	--	-1.92307692307692E-4
0.045	0.00173076923076923	--	--	--	--	--	--	--	--	0.00173076923076923
0.095	0.00365384615384615	--	--	--	--	--	--	--	--	0.00365384615384615
0.145	0.00557692307692308	--	--	--	--	--	--	--	--	0.00557692307692308
0.195	0.0075	--	--	--	--	--	--	--	--	0.0075
0.24	0.00923076923076923	--	--	--	--	--	--	--	--	0.00923076923076923
0.285	0.0109615384615385	--	--	--	--	--	--	--	--	0.0109615384615385
0.33	0.0126923076923077	--	--	--	--	--	--	--	--	0.0126923076923077
0.375	0.0144230769230769	--	--	--	--	--	--	--	--	0.0144230769230769
0.42	0.0161538461538462	--	--	--	--	--	--	--	--	0.0161538461538462
0.465	0.0178846153846154	--	--	--	--	--	--	--	--	0.0178846153846154
0.51	0.0196153846153846	--	--	--	--	--	--	--	--	0.0196153846153846
0.56	0.0215384615384615	--	--	--	--	--	--	--	--	0.0215384615384615
0.61	0.0234615384615385	--	--	--	--	--	--	--	--	0.0234615384615385
0.66	0.0253846153846154	--	--	--	--	--	--	--	--	0.0253846153846154
0.71	0.0273076923076923	--	--	--	--	--	--	--	--	0.0273076923076923
0.76	0.0292307692307692	--	--	--	--	--	--	--	--	0.0292307692307692
0.81	0.0311538461538462	--	--	--	--	--	--	--	--	0.0311538461538462
0.86	0.0330769230769231	--	--	--	--	--	--	--	--	0.0330769230769231
0.91	0.035	--	--	--	--	--	--	--	--	0.035
0.96	0.0369230769230769	--	--	--	--	--	--	--	--	0.0369230769230769
1.01	0.0388461538461538	--	--	--	--	--	--	--	--	0.0388461538461538
1.06	0.0407692307692308	--	--	--	--	--	--	--	--	0.0407692307692308
1.11	0.0426923076923077	--	--	--	--	--	--	--	--	0.0426923076923077
1.16	0.0446153846153846	--	--	--	--	--	--	--	--	0.0446153846153846
1.21	0.0465384615384615	--	--	--	--	--	--	--	--	0.0465384615384615
1.26	0.0484615384615385	--	--	--	--	--	--	--	--	0.0484615384615385
1.31	0.0503846153846154	--	--	--	--	--	--	--	--	0.0503846153846154
1.36	0.0523076923076923	--	--	--	--	--	--	--	--	0.0523076923076923
1.41	0.0542307692307692	--	--	--	--	--	--	--	--	0.0542307692307692
1.46	0.0561538461538462	--	--	--	--	--	--	--	--	0.0561538461538462
1.51	0.0580769230769231	--	--	--	--	--	--	--	--	0.0580769230769231
1.56	0.06	--	--	--	--	--	--	--	--	0.06
1.61	0.0619230769230769	--	--	--	--	--	--	--	--	0.0619230769230769
1.66	0.0638461538461539	--	--	--	--	--	--	--	--	0.0638461538461539
1.71	0.0657692307692308	--	--	--	--	--	--	--	--	0.0657692307692308
1.76	0.0676923076923077	--	--	--	--	--	--	--	--	0.0676923076923077
1.81	0.0696153846153846	--	--	--	--	--	--	--	--	0.0696153846153846
1.86	0.0715384615384615	--	--	--	--	--	--	--	--	0.0715384615384615
1.91	0.0734615384615385	--	--	--	--	--	--	--	--	0.0734615384615385
1.96	0.0753846153846154	--	--	--	--	--	--	--	--	0.0753846153846154
2.005	0.0771153846153846	--	--	--	--	--	--	--	--	0.0771153846153846
2.05	0.0788461538461538	--	--	--	--	--	--	--	--	0.0788461538461538
2.095	0.0805769230769231	--	--	--	--	--	--	--	--	0.0805769230769231
2.14	0.0823076923076923	--	--	--	--	--	--	--	--	0.0823076923076923
2.185	0.0840384615384615	--	--	--	--	--	--	--	--	0.0840384615384615
2.23	0.0857692307692308	--	--	--	--	--	--	--	--	0.0857692307692308
2.275	0.0875	--	--	--	--	--	--	--	--	0.0875
2.32	0.0892307692307692	--	--	--	--	--	--	--	--	0.0892307692307692
2.365	0.0909615384615385	--	--	--	--	--	--	--	--	0.0909615384615385
2.41	0.0926923076923077	--	--	--	--	--	--	--	--	0.0926923076923077
2.455	0.0944230769230769	--	--	--	--	--	--	--	--	0.0944230769230769
2.5	0.0961538461538462	--	--	--	--	--	--	--	--	0.0961538461538462
2.545	0.0978846153846154	--	--	--	--	--	--	--	--	0.0978846153846154
2.59	0.0996153846153846	--	--	--	--	--	--	--	--	0.0996153846153846
2.635	0.101346153846154	--	--	--	--	--	--	--	--	0.101346153846154
2.68	0.103076923076923	--	--	--	--	--	--	--	--	0.103076923076923
2.725	0.104807692307692	--	--	--	--	--	--	--	--	0.104807692307692
2.77	0.106538461538462	--	--	--	--	--	--	--	--	0.106538461538462
2.815	0.108269230769231	--	--	--	--	--	--	--	--	0.108269230769231
2.86	0.11	--	--	--	--	--	--	--	--	0.11
2.905	0.111730769230769	--	--	--	--	--	--	--	--	0.111730769230769
2.95	0.113461538461538	--	--	--	--	--	--	--	--	0.113461538461538
2.995	0.115192307692308	--	--	--	--	--	--	--	--	0.115192307692308
3.04	0.116923076923077	--	--	--	--	--	--	--	--	0.116923076923077
3.085	0.118653846153846	--	--	--	--	--	--	--	--	0.118653846153846
3.13	0.120384615384615	--	--	--	--	--	--	--	--	0.120384615384615
3.175	0.122115384615385	--	--	--	--	--	--	--	--	0.122115384615385
3.22	0.123846153846154	--	--	--	--	--	--	--	--	0.123846153846154
3.265	0.125576923076923	--	--	--	--	--	--	--	--	0.125576923076923
3.31	0.127307692307692	--	--	--	--	--	--	--	--	0.127307692307692
3.355	0.129038461538462	--	--	--	--	--	--	--	--	0.129038461538462
3.4	0.130769230769231	--	--	--	--	--	--	--	--	0.130769230769231
3.445	0.1325	--	--	--	--	--	--	--	--	0.1325
3.49	0.134230769230769	--	--	--	--	--	--	--	--	0.134230769230769
3.535	0.135961538461538	--	--	--	--	--	--	--	--	0.135961538461538
3.58	0.137692307692308	--	--	--	--	--	--	--	--	0.137692307692308
3.625	0.139423076923077	--	--	--	--	--	--	--	--	0.139423076923077
3.67	0.141153846153846	--	--	--	--	--	--	--	--	0.141153846153846
3.715	0.142884615384615	--	--	--	--	--	--	--	--	0.142884615384615
3.76	0.144615384615385	--	--	--	--	--	--	--	--	0.144615384615385
3.805	0.146346153846154	--	--	--	--	--	--	--	--	0.146346153846154
3.85	0.148076923076923	--	--	--	--	--	--	--	--	0.148076923076923
3.895	0.149807692307692	--	--	--	--	--	--	--	--	0.149807692307692
3.94	0.151538461538462	--	--	--	--	--	--	--	--	0.151538461538462
3.985	0.153269230769231	--	--	--	--	--	--	--	--	0.153269230769231
4.035	0.155192307692308	--	--	--	--	--	--	--	--	0.155192307692308
4.08	0.156923076923077	--	--	--	--	--	--	--	--	0.156923076923077
4.125	0.158653846153846	--	--	--	--	--	--	--	--	0.158653846153846
4.17	0.160384615384615	--	--	--	--	--	--	--	--	0.160384615384615
4.215	0.162115384615385	--	--	--	--	--	--	--	--	0.162115384615385
4.26	0.163846153846154	--	--	--	--	--	--	--	--	0.163846153846154
4.305	0.165576923076923	--	--	--	--	--	--	--	--	0.165576923076923
4.35	0.167307692307692	--	--	--	--	--	--	--	--	0.167307692307692
4.395	0.169038461538462	--	--	--	--	--	--	--	--	0.169038461538462
4.44	0.170769230769231	--	--	--	--	--	--	--	--	0.170769230769231
4.485	0.1725	--	--	--	--	--	--	--	--	0.1725
4.53	0.174230769230769	--	--	--	--	--	--	--	--	0.174230769230769
4.575	0.175961538461538	--	--	--	--	--	--	--	--	0.175961538461538
4.62	0.177692307692308	--	--	--	--	--	--	--	--	0.177692307692308
4.665	0.179423076923077	--	--	--	--	--	--	--	--	0.179423076923077
4.71	0.181153846153846	--	--	--	--	--	--	--	--	0.181153846153846
4.755	0.182884615384615	--	--	--	--	--	--	--	--	0.182884615384615
4.8	0.184615384615385	--	--	--	--	--	--	--	--	0.184615384615385
4.845	0.186346153846154	--	--	--	--	--	--	--	--	0.186346153846154
4.89	0.188076923076923	--	--	--	--	--	--	--	--	0.188076923076923
4.935	0.189807692307692	--	--	--	--	--	--	--	--	0.189807692307692
4.98	0.191538461538462	--	--	--	--	--	--	--	--	0.191538461538462
5.025	0.193269230769231	--	--	--	--	--	--	--	--	0.193269230769231
5.07	0.195	--	--	--	--	--	--	--	--	0.195
5.115	0.196730769230769	--	--	--	--	--	--	--	--	0.196730769230769
5.16	0.198461538461538	--	--	--	--	--	--	--	--	0.198461538461538
5.205	0.200192307692308	--	--	--	--	--	--	--	--	0.200192307692308
5.25	0.201923076923077	--	--	--	--	--	--	--	--	0.201923076923077
5.295	0.203653846153846	--	--	--	--	--	--	--	--	0.203653846153846
5.34	0.205384615384615	--	--	--	--	--	--	--	--	0.205384615384615
5.385	0.207115384615385	--	--	--	--	--	--	--	--	0.207115384615385
5.43	0.208846153846154	--	--	--	--	--	--	--	--	0.208846153846154
5.475	0.210576923076923	--	--	--	--	--	--	--	--	0.210576923076923
5.52	0.212307692307692	--	--	--	--	--	--	--	--	0.212307692307692
5.565	0.214038461538462	--	--	--	--	--	--	--	--	0.214038461538462
5.61	0.215769230769231	--	--	--	--	--	--	--	--	0.215769230769231
5.655	0.2175	--	--	--	--	--	--	--	--	0.2175
5.7	0.219230769230769	--	--	--	--	--	--	--	--	0.219230769230769
5.745	0.220961538461538	--	--	--	--	--	--	--	--	0.220961538461538
5.79	0.222692307692308	--	--	--	--	--	--	--	--	0.222692307692308
5.835	0.224423076923077	--	--	--	--	--	--	--	--	0.224423076923077
5.88	0.226153846153846	--	--	--	--	--	--	--	--	0.226153846153846
5.925	0.227884615384615	--	--	--	--	--	--	--	--	0.227884615384615
5.97	0.229615384615385	--	--	--	--	--	--	--	--	0.229615384615385
6.015	0.231346153846154	--	--	--	--	--	--	--	--	0.231346153846154
6.06	0.233076923076923	--	--	--	--	--	--	--	--	0.233076923076923
6.105	0.234807692307692	--	--	--	--	--	--	--	--	0.234807692307692
6.15	0.236538461538462	--	--	--	--	--	--	--	--	0.236538461538462
6.195	0.238269230769231	--	--	--	--	--	--	--	--	0.238269230769231
6.24	0.24	--	--	--	--	--	--	--	--	0.24
6.285	0.241730769230769	--	--	--	--	--	--	--	--	0.241730769230769
6.33	0.243461538461538	--	--	--	--	--	--	--	--	0.243461538461538
6.375	0.245192307692308	--	--	--	--	--	--	--	--	0.245192307692308
6.42	0.246923076923077	--	--	--	--	--	--	--	--	0.246923076923077
6.465	0.248653846153846	--	--	--	--	--	--	--	--	0.248653846153846
6.51	0.250384615384615	--	--	--	--	--	--	--	--	0.250384615384615
6.555	0.252115384615385	--	--	--	--	--	--	--	--	0.252115384615385
6.6	0.253846153846154	--	--	--	--	--	--	--	--	0.253846153846154
6.645	0.255576923076923	--	--	--	--	--	--	--	--	0.255576923076923
6.69	0.257307692307692	--	--	--	--	--	--	--	--	0.257307692307692
6.735	0.259038461538462	--	--	--	--	--	--	--	--	0.259038461538462
6.78	0.260769230769231	--	--	--	--	--	--	--	--	0.260769230769231
6.825	0.2625	--	--	--	--	--	--	--	--	0.2625
6.87	0.264230769230769	--	--	--	--	--	--	--	--	0.264230769230769
6.915	0.265961538461538	--	--	--	--	--	--	--	--	0.265961538461538
6.96	0.267692307692308	--	--	--	--	--	--	--	--	0.267692307692308
7.005	0.269423076923077	--	--	--	--	--	--	--	--	0.269423076923077
7.05	0.271153846153846	--	--	--	--	--	--	--	--	0.271153846153846
7.095	0.272884615384615	--	--	--	--	--	--	--	--	0.272884615384615
7.14	0.274615384615385	--	--	--	--	--	--	--	--	0.274615384615385
7.185	0.276346153846154	--	--	--	--	--	--	--	--	0.276346153846154
7.23	0.278076923076923	--	--	--	--	--	--	--	--	0.278076923076923
7.275	0.279807692307692	--	--	--	--	--	--	--	--	0.279807692307692
7.32	0.281538461538462	--	--	--	--	--	--	--	--	0.281538461538462
7.365	0.283269230769231	--	--	--	--	--	--	--	--	0.283269230769231
7.41	0.285	--	--	--	--	--	--	--	--	0.285
7.455	0.286730769230769	--	--	--	--	--	--	--	--	0.286730769230769
7.5	0.288461538461538	--	--	--	--	--	--	--	--	0.288461538461538
7.545	0.290192307692308	--	--	--	--	--	--	--	--	0.290192307692308
7.59	0.291923076923077	--	--	--	--	--	--	--	--	0.291923076923077
7.635	0.293653846153846	--	--	--	--	--	--	--	--	0.293653846153846
7.68	0.295384615384615	--	--	--	--	--	--	--	--	0.295384615384615
7.725	0.297115384615385	--	--	--	--	--	--	--	--	0.297115384615385
7.77	0.298846153846154	--	--	--	--	--	--	--	--	0.298846153846154
7.815	0.300576923076923	--	--	--	--	--	--	--	--	0.300576923076923
7.86	0.302307692307692	--	--	--	--	--	--	--	--	0.302307692307692
7.905	0.304038461538462	--	--	--	--	--	--	--	--	0.304038461538462
7.95	0.305769230769231	--	--	--	--	--	--	--	--	0.305769230769231
7.995	0.3075	--	--	--	--	--	--	--	--	0.3075
8.04	0.309230769230769	--	--	--	--	--	--	--	--	0.309230769230769
8.09	0.311153846153846	--	--	--	--	--	--	--	--	0.311153846153846
8.14	0.313076923076923	--	--	--	--	--	--	--	--	0.313076923076923
8.19	0.315	--	--	--	--	--	--	--	--	0.315
8.24	0.316923076923077	--	--	--	--	--	--	--	--	0.316923076923077
8.29	0.318846153846154	--	--	--	--	--	--	--	--	0.318846153846154
8.34	0.320769230769231	--	--	--	--	--	--	--	--	0.320769230769231
8.39	0.322692307692308	--	--	--	--	--	--	--	--	0.322692307692308
8.44	0.324615384615385	--	--	--	--	--	--	--	--	0.324615384615385
8.49	0.326538461538462	--	--	--	--	--	--	--	--	0.326538461538462
8.54	0.328461538461538	--	--	--	--	--	--	--	--	0.328461538461538
8.59	0.330384615384615	--	--	--	--	--	--	--	--	0.330384615384615
8.64	0.332307692307692	--	--	--	--	--	--	--	--	0.332307692307692
8.69	0.334230769230769	--	--	--	--	--	--	--	--	0.334230769230769
8.74	0.336153846153846	--	--	--	--	--	--	--	--	0.336153846153846
8.79	0.338076923076923	--	--	--	--	--	--	--	--	0.338076923076923
8.84	0.34	--	--	--	--	--	--	--	--	0.34
8.89	0.341923076923077	--	--	--	--	--	--	--	--	0.341923076923077
8.94	0.343846153846154	--	--	--	--	--	--	--	--	0.343846153846154
8.99	0.345769230769231	--	--	--	--	--	--	--	--	0.345769230769231
9.04	0.347692307692308	--	--	--	--	--	--	--	--	0.347692307692308
9.09	0.349615384615385	--	--	--	--	--	--	--	--	0.349615384615385
9.14	0.351538461538462	--	--	--	--	--	--	--	--	0.351538461538462
9.19	0.353461538461538	--	--	--	--	--	--	--	--	0.353461538461538
9.24	0.355384615384615	--	--	--	--	--	--	--	--	0.355384615384615
9.29	0.357307692307692	--	--	--	--	--	--	--	--	0.357307692307692
9.34	0.359230769230769	--	--	--	--	--	--	--	--	0.359230769230769
9.39	0.361153846153846	--	--	--	--	--	--	--	--	0.361153846153846
9.44	0.363076923076923	--	--	--	--	--	--	--	--	0.363076923076923
9.49	0.365	--	--	--	--	--	--	--	--	0.365
9.54	0.366923076923077	--	--	--	--	--	--	--	--	0.366923076923077
9.59	0.368846153846154	--	--	--	--	--	--	--	--	0.368846153846154
9.64	0.370769230769231	--	--	--	--	--	--	--	--	0.370769230769231
9.69	0.372692307692308	--	--	--	--	--	--	--	--	0.372692307692308
9.74	0.374615384615385	--	--	--	--	--	--	--	--	0.374615384615385
9.79	0.376538461538461	--	--	--	--	--	--	--	--	0.376538461538461
9.84	0.378461538461538	--	--	--	--	--	--	--	--	0.378461538461538
9.89	0.380384615384615	--	--	--	--	--	--	--	--	0.380384615384615
9.94	0.382307692307692	--	--	--	--	--	--	--	--	0.382307692307692
9.99	0.384230769230769	--	--	--	--	--	--	--	--	0.384230769230769
10.04	0.386153846153846	--	--	--	--	--	--	--	--	0.386153846153846
10.09	0.388076923076923	--	--	--	--	--	--	--	--	0.388076923076923
10.14	0.39	--	--	--	--	--	--	--	--	0.39
10.19	0.391923076923077	--	--	--	--	--	--	--	--	0.391923076923077
10.24	0.393846153846154	--	--	--	--	--	--	--	--	0.393846153846154
10.29	0.395769230769231	--	--	--	--	--	--	--	--	0.395769230769231
10.34	0.397692307692308	--	--	--	--	--	--	--	--	0.397692307692308
10.39	0.399615384615385	--	--	--	--	--	--	--	--	0.399615384615385
10.44	0.401538461538462	--	--	--	--	--	--	--	--	0.401538461538462
10.49	0.403461538461538	--	--	--	--	--	--	--	--	0.403461538461538
10.54	0.405384615384615	--	--	--	--	--	--	--	--	0.405384615384615
10.59	0.407307692307692	--	--	--	--	--	--	--	--	0.407307692307692
10.64	0.409230769230769	--	--	--	--	--	--	--	--	0.409230769230769
10.69	0.411153846153846	--	--	--	--	--	--	--	--	0.411153846153846
10.74	0.413076923076923	--	--	--	--	--	--	--	--	0.413076923076923
10.79	0.415	--	--	--	--	--	--	--	--	0.415
10.84	0.416923076923077	--	--	--	--	--	--	--	--	0.416923076923077
10.89	0.418846153846154	--	--	--	--	--	--	--	--	0.418846153846154
10.94	0.420769230769231	--	--	--	--	--	--	--	--	0.420769230769231
10.99	0.422692307692308	--	--	--	--	--	--	--	--	0.422692307692308
11.04	0.424615384615385	--	--	--	--	--	--	--	--	0.424615384615385
11.09	0.426538461538462	--	--	--	--	--	--	--	--	0.426538461538462
11.14	0.428461538461539	--	--	--	--	--	--	--	--	0.428461538461539
11.19	0.430384615384615	--	--	--	--	--	--	--	--	0.430384615384615
11.24	0.432307692307692	--	--	--	--	--	--	--	--	0.432307692307692
11.29	0.434230769230769	--	--	--	--	--	--	--	--	0.434230769230769
11.34	0.436153846153846	--	--	--	--	--	--	--	--	0.436153846153846
11.39	0.438076923076923	--	--	--	--	--	--	--	--	0.438076923076923
11.44	0.44	--	--	--	--	--	--	--	--	0.44
11.49	0.441923076923077	--	--	--	--	--	--	--	--	0.441923076923077
11.54	0.443846153846154	--	--	--	--	--	--	--	--	0.443846153846154
11.59	0.445769230769231	--	--	--	--	--	--	--	--	0.445769230769231
11.64	0.447692307692308	--	--	--	--	--	--	--	--	0.447692307692308
11.69	0.449615384615385	--	--	--	--	--	--	--	--	0.449615384615385
11.74	0.451538461538461	--	--	--	--	--	--	--	--	0.451538461538461
11.79	0.453461538461538	--	--	--	--	--	--	--	--	0.453461538461538
11.84	0.455384615384615	--	--	--	--	--	--	--	--	0.455384615384615
11.89	0.457307692307692	--	--	--	--	--	--	--	--	0.457307692307692
11.94	0.459230769230769	--	--	--	--	--	--	--	--	0.459230769230769
11.99	0.461153846153846	--	--	--	--	--	--	--	--	0.461153846153846
12.04	0.463076923076923	--	--	--	--	--	--	--	--	0.463076923076923
11.985	0.460961538461539	--	--	--	--	--	--	--	--	0.460961538461539
11.93	0.458846153846154	--	--	--	--	--	--	--	--	0.458846153846154
11.875	0.456730769230769	--	--	--	--	--	--	--	--	0.456730769230769
11.82	0.454615384615385	--	--	--	--	--	--	--	--	0.454615384615385
11.765	0.4525	--	--	--	--	--	--	--	--	0.4525
11.71	0.450384615384615	--	--	--	--	--	--	--	--	0.450384615384615
11.655	0.448269230769231	--	--	--	--	--	--	--	--	0.448269230769231
11.6	0.446153846153846	--	--	--	--	--	--	--	--	0.446153846153846
11.545	0.444038461538462	--	--	--	--	--	--	--	--	0.444038461538462
11.49	0.441923076923077	--	--	--	--	--	--	--	--	0.441923076923077
11.435	0.439807692307692	--	--	--	--	--	--	--	--	0.439807692307692
11.38	0.437692307692308	--	--	--	--	--	--	--	--	0.437692307692308
11.325	0.435576923076923	--	--	--	--	--	--	--	--	0.435576923076923
11.27	0.433461538461538	--	--	--	--	--	--	--	--	0.433461538461538
11.215	0.431346153846154	--	--	--	--	--	--	--	--	0.431346153846154
11.16	0.429230769230769	--	--	--	--	--	--	--	--	0.429230769230769
11.105	0.427115384615385	--	--	--	--	--	--	--	--	0.427115384615385
11.05	0.425	--	--	--	--	--	--	--	--	0.425
10.995	0.422884615384615	--	--	--	--	--	--	--	--	0.422884615384615
10.94	0.420769230769231	--	--	--	--	--	--	--	--	0.420769230769231
10.885	0.418653846153846	--	--	--	--	--	--	--	--	0.418653846153846
10.83	0.416538461538462	--	--	--	--	--	--	--	--	0.416538461538462
10.775	0.414423076923077	--	--	--	--	--	--	--	--	0.414423076923077
10.72	0.412307692307692	--	--	--	--	--	--	--	--	0.412307692307692
10.665	0.410192307692308	--	--	--	--	--	--	--	--	0.410192307692308
10.61	0.408076923076923	--	--	--	--	--	--	--	--	0.408076923076923
10.555	0.405961538461539	--	--	--	--	--	--	--	--	0.405961538461539
10.5	0.403846153846154	--	--	--	--	--	--	--	--	0.403846153846154
10.445	0.401730769230769	--	--	--	--	--	--	--	--	0.401730769230769
10.39	0.399615384615385	--	--	--	--	--	--	--	--	0.399615384615385
10.335	0.3975	--	--	--	--	--	--	--	--	0.3975
10.28	0.395384615384615	--	--	--	--	--	--	--	--	0.395384615384615
10.225	0.393269230769231	--	--	--	--	--	--	--	--	0.393269230769231
10.17	0.391153846153846	--	--	--	--	--	--	--	--	0.391153846153846
10.115	0.389038461538462	--	--	--	--	--	--	--	--	0.389038461538462
10.06	0.386923076923077	--	--	--	--	--	--	--	--	0.386923076923077
10.005	0.384807692307692	--	--	--	--	--	--	--	--	0.384807692307692
9.95	0.382692307692308	--	--	--	--	--	--	--	--	0.382692307692308
9.895	0.380576923076923	--	--	--	--	--	--	--	--	0.380576923076923
9.84	0.378461538461538	--	--	--	--	--	--	--	--	0.378461538461538
9.785	0.376346153846154	--	--	--	--	--	--	--	--	0.376346153846154
9.73	0.374230769230769	--	--	--	--	--	--	--	--	0.374230769230769
9.675	0.372115384615385	--	--	--	--	--	--	--	--	0.372115384615385
9.62	0.37	--	--	--	--	--	--	--	--	0.37
9.565	0.367884615384615	--	--	--	--	--	--	--	--	0.367884615384615
9.51	0.365769230769231	--	--	--	--	--	--	--	--	0.365769230769231
9.455	0.363653846153846	--	--	--	--	--	--	--	--	0.363653846153846
9.4	0.361538461538462	--	--	--	--	--	--	--	--	0.361538461538462
9.345	0.359423076923077	--	--	--	--	--	--	--	--	0.359423076923077
9.29	0.357307692307692	--	--	--	--	--	--	--	--	0.357307692307692
9.235	0.355192307692308	--	--	--	--	--	--	--	--	0.355192307692308
9.18	0.353076923076923	--	--	--	--	--	--	--	--	0.353076923076923
9.125	0.350961538461538	--	--	--	--	--	--	--	--	0.350961538461538
9.07	0.348846153846154	--	--	--	--	--	--	--	--	0.348846153846154
9.015	0.346730769230769	--	--	--	--	--	--	--	--	0.346730769230769
8.96	0.344615384615385	--	--	--	--	--	--	--	--	0.344615384615385
8.905	0.3425	--	--	--	--	--	--	--	--	0.3425
8.85	0.340384615384615	--	--	--	--	--	--	--	--	0.340384615384615
8.795	0.338269230769231	--	--	--	--	--	--	--	--	0.338269230769231
8.74	0.336153846153846	--	--	--	--	--	--	--	--	0.336153846153846
8.685	0.334038461538462	--	--	--	--	--	--	--	--	0.334038461538462
8.63	0.331923076923077	--	--	--	--	--	--	--	--	0.331923076923077
8.575	0.329807692307692	--	--	--	--	--	--	--	--	0.329807692307692
8.52	0.327692307692308	--	--	--	--	--	--	--	--	0.327692307692308
8.465	0.325576923076923	--	--	--	--	--	--	--	--	0.325576923076923
8.41	0.323461538461538	--	--	--	--	--	--	--	--	0.323461538461538
8.355	0.321346153846154	--	--	--	--	--	--	--	--	0.321346153846154
8.3	0.319230769230769	--	--	--	--	--	--	--	--	0.319230769230769
8.245	0.317115384615385	--	--	--	--	--	--	--	--	0.317115384615385
8.19	0.315	--	--	--	--	--	--	--	--	0.315
8.135	0.312884615384615	--	--	--	--	--	--	--	--	0.312884615384615
8.08	0.310769230769231	--	--	--	--	--	--	--	--	0.310769230769231
8.025	0.308653846153846	--	--	--	--	--	--	--	--	0.308653846153846
7.975	0.306730769230769	--	--	--	--	--	--	--	--	0.306730769230769
7.925	0.304807692307692	--	--	--	--	--	--	--	--	0.304807692307692
7.875	0.302884615384615	--	--	--	--	--	--	--	--	0.302884615384615
7.825	0.300961538461538	--	--	--	--	--	--	--	--	0.300961538461538
7.775	0.299038461538462	--	--	--	--	--	--	--	--	0.299038461538462
7.725	0.297115384615385	--	--	--	--	--	--	--	--	0.297115384615385
7.675	0.295192307692308	--	--	--	--	--	--	--	--	0.295192307692308
7.625	0.293269230769231	--	--	--	--	--	--	--	--	0.293269230769231
7.575	0.291346153846154	--	--	--	--	--	--	--	--	0.291346153846154
7.525	0.289423076923077	--	--	--	--	--	--	--	--	0.289423076923077
7.475	0.2875	--	--	--	--	--	--	--	--	0.2875
7.425	0.285576923076923	--	--	--	--	--	--	--	--	0.285576923076923
7.375	0.283653846153846	--	--	--	--	--	--	--	--	0.283653846153846
7.325	0.281730769230769	--	--	--	--	--	--	--	--	0.281730769230769
7.275	0.279807692307692	--	--	--	--	--	--	--	--	0.279807692307692
7.225	0.277884615384615	--	--	--	--	--	--	--	--	0.277884615384615
7.175	0.275961538461538	--	--	--	--	--	--	--	--	0.275961538461538
7.125	0.274038461538462	--	--	--	--	--	--	--	--	0.274038461538462
7.075	0.272115384615385	--	--	--	--	--	--	--	--	0.272115384615385
7.025	0.270192307692308	--	--	--	--	--	--	--	--	0.270192307692308
6.975	0.268269230769231	--	--	--	--	--	--	--	--	0.268269230769231
6.925	0.266346153846154	--	--	--	--	--	--	--	--	0.266346153846154
6.875	0.264423076923077	--	--	--	--	--	--	--	--	0.264423076923077
6.825	0.2625	--	--	--	--	--	--	--	--	0.2625
6.775	0.260576923076923	--	--	--	--	--	--	--	--	0.260576923076923
6.725	0.258653846153846	--	--	--	--	--	--	--	--	0.258653846153846
6.675	0.256730769230769	--	--	--	--	--	--	--	--	0.256730769230769
6.625	0.254807692307692	--	--	--	--	--	--	--	--	0.254807692307692
6.575	0.252884615384615	--	--	--	--	--	--	--	--	0.252884615384615
6.525	0.250961538461538	--	--	--	--	--	--	--	--	0.250961538461538
6.475	0.249038461538462	--	--	--	--	--	--	--	--	0.249038461538462
6.425	0.247115384615385	--	--	--	--	--	--	--	--	0.247115384615385
6.375	0.245192307692308	--	--	--	--	--	--	--	--	0.245192307692308
6.325	0.243269230769231	--	--	--	--	--	--	--	--	0.243269230769231
6.275	0.241346153846154	--	--	--	--	--	--	--	--	0.241346153846154
6.225	0.239423076923077	--	--	--	--	--	--	--	--	0.239423076923077
6.175	0.2375	--	--	--	--	--	--	--	--	0.2375
6.125	0.235576923076923	--	--	--	--	--	--	--	--	0.235576923076923
6.075	0.233653846153846	--	--	--	--	--	--	--	--	0.233653846153846
6.025	0.231730769230769	--	--	--	--	--	--	--	--	0.231730769230769
5.975	0.229807692307692	--	--	--	--	--	--	--	--	0.229807692307692
5.925	0.227884615384615	--	--	--	--	--	--	--	--	0.227884615384615
5.875	0.225961538461538	--	--	--	--	--	--	--	--	0.225961538461538
5.825	0.224038461538462	--	--	--	--	--	--	--	--	0.224038461538462
5.775	0.222115384615385	--	--	--	--	--	--	--	--	0.222115384615385
5.725	0.220192307692308	--	--	--	--	--	--	--	--	0.220192307692308
5.675	0.218269230769231	--	--	--	--	--	--	--	--	0.218269230769231
5.625	0.216346153846154	--	--	--	--	--	--	--	--	0.216346153846154
5.575	0.214423076923077	--	--	--	--	--	--	--	--	0.214423076923077
5.525	0.2125	--	--	--	--	--	--	--	--	0.2125
5.475	0.210576923076923	--	--	--	--	--	--	--	--	0.210576923076923
5.425	0.208653846153846	--	--	--	--	--	--	--	--	0.208653846153846
5.375	0.206730769230769	--	--	--	--	--	--	--	--	0.206730769230769
5.325	0.204807692307692	--	--	--	--	--	--	--	--	0.204807692307692
5.275	0.202884615384615	--	--	--	--	--	--	--	--	0.202884615384615
5.225	0.200961538461538	--	--	--	--	--	--	--	--	0.200961538461538
5.175	0.199038461538462	--	--	--	--	--	--	--	--	0.199038461538462
5.125	0.197115384615385	--	--	--	--	--	--	--	--	0.197115384615385
5.075	0.195192307692308	--	--	--	--	--	--	--	--	0.195192307692308
5.025	0.193269230769231	--	--	--	--	--	--	--	--	0.193269230769231
4.975	0.191346153846154	--	--	--	--	--	--	--	--	0.191346153846154
4.925	0.189423076923077	--	--	--	--	--	--	--	--	0.189423076923077
4.875	0.1875	--	--	--	--	--	--	--	--	0.1875
4.825	0.185576923076923	--	--	--	--	--	--	--	--	0.185576923076923
4.775	0.183653846153846	--	--	--	--	--	--	--	--	0.183653846153846
4.725	0.181730769230769	--	--	--	--	--	--	--	--	0.181730769230769
4.675	0.179807692307692	--	--	--	--	--	--	--	--	0.179807692307692
4.625	0.177884615384615	--	--	--	--	--	--	--	--	0.177884615384615
4.575	0.175961538461538	--	--	--	--	--	--	--	--	0.175961538461538
4.525	0.174038461538462	--	--	--	--	--	--	--	--	0.174038461538462
4.475	0.172115384615385	--	--	--	--	--	--	--	--	0.172115384615385
4.425	0.170192307692308	--	--	--	--	--	--	--	--	0.170192307692308
4.375	0.168269230769231	--	--	--	--	--	--	--	--	0.168269230769231
4.325	0.166346153846154	--	--	--	--	--	--	--	--	0.166346153846154
4.275	0.164423076923077	--	--	--	--	--	--	--	--	0.164423076923077
4.225	0.1625	--	--	--	--	--	--	--	--	0.1625
4.175	0.160576923076923	--	--	--	--	--	--	--	--	0.160576923076923
4.125	0.158653846153846	--	--	--	--	--	--	--	--	0.158653846153846
4.075	0.156730769230769	--	--	--	--	--	--	--	--	0.156730769230769
4.025	0.154807692307692	--	--	--	--	--	--	--	--	0.154807692307692
3.975	0.152884615384615	--	--	--	--	--	--	--	--	0.152884615384615
3.925	0.150961538461538	--	--	--	--	--	--	--	--	0.150961538461538
3.875	0.149038461538462	--	--	--	--	--	--	--	--	0.149038461538462
3.825	0.147115384615385	--	--	--	--	--	--	--	--	0.147115384615385
3.775	0.145192307692308	--	--	--	--	--	--	--	--	0.145192307692308
3.725	0.143269230769231	--	--	--	--	--	--	--	--	0.143269230769231
3.675	0.141346153846154	--	--	--	--	--	--	--	--	0.141346153846154
3.625	0.139423076923077	--	--	--	--	--	--	--	--	0.139423076923077
3.575	0.1375	--	--	--	--	--	--	--	--	0.1375
3.525	0.135576923076923	--	--	--	--	--	--	--	--	0.135576923076923
3.475	0.133653846153846	--	--	--	--	--	--	--	--	0.133653846153846
3.425	0.131730769230769	--	--	--	--	--	--	--	--	0.131730769230769
3.375	0.129807692307692	--	--	--	--	--	--	--	--	0.129807692307692
3.325	0.127884615384615	--	--	--	--	--	--	--	--	0.127884615384615
3.275	0.125961538461538	--	--	--	--	--	--	--	--	0.125961538461538
3.225	0.124038461538462	--	--	--	--	--	--	--	--	0.124038461538462
3.175	0.122115384615385	--	--	--	--	--	--	--	--	0.122115384615385
3.125	0.120192307692308	--	--	--	--	--	--	--	--	0.120192307692308
3.075	0.118269230769231	--	--	--	--	--	--	--	--	0.118269230769231
3.025	0.116346153846154	--	--	--	--	--	--	--	--	0.116346153846154
2.975	0.114423076923077	--	--	--	--	--	--	--	--	0.114423076923077
2.925	0.1125	--	--	--	--	--	--	--	--	0.1125
2.875	0.110576923076923	--	--	--	--	--	--	--	--	0.110576923076923
2.825	0.108653846153846	--	--	--	--	--	--	--	--	0.108653846153846
2.775	0.106730769230769	--	--	--	--	--	--	--	--	0.106730769230769
2.725	0.104807692307692	--	--	--	--	--	--	--	--	0.104807692307692
2.675	0.102884615384615	--	--	--	--	--	--	--	--	0.102884615384615
2.625	0.100961538461538	--	--	--	--	--	--	--	--	0.100961538461538
2.575	0.0990384615384615	--	--	--	--	--	--	--	--	0.0990384615384615
2.525	0.0971153846153846	--	--	--	--	--	--	--	--	0.0971153846153846
2.475	0.0951923076923077	--	--	--	--	--	--	--	--	0.0951923076923077
2.425	0.0932692307692308	--	--	--	--	--	--	--	--	0.0932692307692308
2.375	0.0913461538461538	--	--	--	--	--	--	--	--	0.0913461538461538
2.325	0.0894230769230769	--	--	--	--	--	--	--	--	0.0894230769230769
2.275	0.0875	--	--	--	--	--	--	--	--	0.0875
2.225	0.0855769230769231	--	--	--	--	--	--	--	--	0.0855769230769231
2.175	0.0836538461538461	--	--	--	--	--	--	--	--	0.0836538461538461
2.125	0.0817307692307692	--	--	--	--	--	--	--	--	0.0817307692307692
2.075	0.0798076923076923	--	--	--	--	--	--	--	--	0.0798076923076923
2.025	0.0778846153846154	--	--	--	--	--	--	--	--	0.0778846153846154
1.97	0.0757692307692308	--	--	--	--	--	--	--	--	0.0757692307692308
1.915	0.0736538461538462	--	--	--	--	--	--	--	--	0.0736538461538462
1.86	0.0715384615384615	--	--	--	--	--	--	--	--	0.0715384615384615
1.805	0.0694230769230769	--	--	--	--	--	--	--	--	0.0694230769230769
1.75	0.0673076923076923	--	--	--	--	--	--	--	--	0.0673076923076923
1.695	0.0651923076923077	--	--	--	--	--	--	--	--	0.0651923076923077
1.64	0.0630769230769231	--	--	--	--	--	--	--	--	0.0630769230769231
1.585	0.0609615384615385	--	--	--	--	--	--	--	--	0.0609615384615385
1.53	0.0588461538461538	--	--	--	--	--	--	--	--	0.0588461538461538
1.475	0.0567307692307692	--	--	--	--	--	--	--	--	0.0567307692307692
1.42	0.0546153846153846	--	--	--	--	--	--	--	--	0.0546153846153846
1.365	0.0525	--	--	--	--	--	--	--	--	0.0525
1.31	0.0503846153846154	--	--	--	--	--	--	--	--	0.0503846153846154
1.255	0.0482692307692308	--	--	--	--	--	--	--	--	0.0482692307692308
1.2	0.0461538461538461	--	--	--	--	--	--	--	--	0.0461538461538461
1.145	0.0440384615384615	--	--	--	--	--	--	--	--	0.0440384615384615
1.09	0.0419230769230769	--	--	--	--	--	--	--	--	0.0419230769230769
1.035	0.0398076923076923	--	--	--	--	--	--	--	--	0.0398076923076923
0.98	0.0376923076923077	--	--	--	--	--	--	--	--	0.0376923076923077
0.925	0.0355769230769231	--	--	--	--	--	--	--	--	0.0355769230769231
0.87	0.0334615384615385	--	--	--	--	--	--	--	--	0.0334615384615385
0.815	0.0313461538461538	--	--	--	--	--	--	--	--	0.0313461538461538
0.76	0.0292307692307692	--	--	--	--	--	--	--	--	0.0292307692307692
0.705	0.0271153846153846	--	--	--	--	--	--	--	--	0.0271153846153846
0.65	0.025	--	--	--	--	--	--	--	--	0.025
0.595	0.0228846153846154	--	--	--	--	--	--	--	--	0.0228846153846154
0.54	0.0207692307692308	--	--	--	--	--	--	--	--	0.0207692307692308
0.49	0.0188461538461538	--	--	--	--	--	--	--	--	0.0188461538461538
0.44	0.0169230769230769	--	--	--	--	--	--	--	--	0.0169230769230769
0.39	0.015	--	--	--	--	--	--	--	--	0.015
0.34	0.0130769230769231	--	--	--	--	--	--	--	--	0.0130769230769231
0.29	0.0111538461538462	--	--	--	--	--	--	--	--	0.0111538461538462
0.24	0.00923076923076923	--	--	--	--	--	--	--	--	0.00923076923076923
0.19	0.00730769230769231	--	--	--	--	--	--	--	--	0.00730769230769231
0.14	0.00538461538461538	--	--	--	--	--	--	--	--	0.00538461538461538
0.09	0.00346153846153846	--	--	--	--	--	--	--	--	0.00346153846153846
0.04	0.00153846153846154	--	--	--	--	--	--	--	--	0.00153846153846154
-0.01	-3.84615384615385E-4	260.1878	--	--	--	--	--	--	--	-3.84615384615385E-4
-0.06	-0.00230769230769231	259.9918	--	--	--	--	--	--	--	-0.00230769230769231
-0.11	-0.00423076923076923	260.1518	--	--	--	--	--	--	--	-0.00423076923076923
-0.16	-0.00615384615384615	260.6925	--	--	--	--	--	--	--	-0.00615384615384615
-0.215	-0.00826923076923077	261.2936	--	--	--	--	--	--	--	-0.00826923076923077
-0.27	-0.0103846153846154	261.4293	--	--	--	--	--	--	--	-0.0103846153846154
-0.32	-0.0123076923076923	261.6008	--	--	--	--	--	--	--	-0.0123076923076923
-0.37	-0.0142307692307692	261.8971	--	--	--	--	--	--	--	-0.0142307692307692
-0.42	-0.0161538461538462	262.1421	--	--	--	--	--	--	--	-0.0161538461538462
-0.47	-0.0180769230769231	263.0263	--	--	--	--	--	--	--	-0.0180769230769231
-0.525	-0.0201923076923077	263.1735	--	--	--	--	--	--	--	-0.0201923076923077
-0.58	-0.0223076923076923	263.2243	--	--	--	--	--	--	--	-0.0223076923076923
-0.635	-0.0244230769230769	263.1885	--	--	--	--	--	--	--	-0.0244230769230769
-0.69	-0.0265384615384615	262.9205	--	--	--	--	--	--	--	-0.0265384615384615
-0.745	-0.0286538461538462	263.1787	--	--	--	--	--	--	--	-0.0286538461538462
-0.8	-0.0307692307692308	264.4037	--	--	--	--	--	--	--	-0.0307692307692308
-0.855	-0.0328846153846154	265.3622	--	--	--	--	--	--	--	-0.0328846153846154
-0.91	-0.035	266.039	--	--	--	--	--	--	--	-0.035
-0.965	-0.0371153846153846	266.4183	--	--	--	--	--	--	--	-0.0371153846153846
-1.015	-0.0390384615384615	266.3245	--	--	--	--	--	--	--	-0.0390384615384615
-1.07	-0.0411538461538462	266.559	--	--	--	--	--	--	--	-0.0411538461538462
-1.125	-0.0432692307692308	267.9946	--	--	--	--	--	--	--	-0.0432692307692308
-1.18	-0.0453846153846154	269.2084	--	--	--	--	--	--	--	-0.0453846153846154
-1.235	-0.0475	269.7585	--	--	--	--	--	--	--	-0.0475
-1.29	-0.0496153846153846	269.9296	--	--	--	--	--	--	--	-0.0496153846153846
-1.345	-0.0517307692307692	270.5432	--	--	--	--	--	--	--	-0.0517307692307692
-1.4	-0.0538461538461538	271.2042	--	--	--	--	--	--	--	-0.0538461538461538
-1.455	-0.0559615384615385	272.039	--	--	--	--	--	--	--	-0.0559615384615385
-1.51	-0.0580769230769231	272.5187	--	--	--	--	--	--	--	-0.0580769230769231
-1.565	-0.0601923076923077	272.6061	--	--	--	--	--	--	--	-0.0601923076923077
-1.62	-0.0623076923076923	273.8208	--	--	--	--	--	--	--	-0.0623076923076923
-1.675	-0.0644230769230769	275.1093	--	--	--	--	--	--	--	-0.0644230769230769
-1.73	-0.0665384615384615	275.5156	--	--	--	--	--	--	--	-0.0665384615384615
-1.785	-0.0686538461538462	277.8369	--	--	--	--	--	--	--	-0.0686538461538462
-1.84	-0.0707692307692308	279.6422	--	--	--	--	--	--	--	-0.0707692307692308
-1.895	-0.0728846153846154	279.9749	--	--	--	--	--	--	--	-0.0728846153846154
-1.95	-0.075	278.5162	--	--	--	--	--	--	--	-0.075
-2.005	-0.0771153846153846	277.2688	--	--	--	--	--	--	--	-0.0771153846153846
-2.055	-0.0790384615384615	278.0562	--	--	--	--	--	--	--	-0.0790384615384615
-2.105	-0.0809615384615385	278.3416	--	--	--	--	--	--	--	-0.0809615384615385
-2.155	-0.0828846153846154	279.5933	--	--	--	--	--	--	--	-0.0828846153846154
-2.205	-0.0848076923076923	281.3133	--	--	--	--	--	--	--	-0.0848076923076923
-2.255	-0.0867307692307692	283.3315	--	--	--	--	--	--	--	-0.0867307692307692
-2.305	-0.0886538461538462	286.5903	--	--	--	--	--	--	--	-0.0886538461538462
-2.355	-0.0905769230769231	286.6878	--	--	--	--	--	--	--	-0.0905769230769231
-2.405	-0.0925	284.9095	--	--	--	--	--	--	--	-0.0925
-2.455	-0.0944230769230769	284.7165	--	--	--	--	--	--	--	-0.0944230769230769
-2.505	-0.0963461538461538	283.7737	--	--	--	--	--	--	--	-0.0963461538461538
-2.555	-0.0982692307692308	285.6604	--	--	--	--	--	--	--	-0.0982692307692308
-2.605	-0.100192307692308	287.6131	--	--	--	--	--	--	--	-0.100192307692308
-2.655	-0.102115384615385	287.9493	--	--	--	--	--	--	--	-0.102115384615385
-2.705	-0.104038461538462	288.0638	--	--	--	--	--	--	--	-0.104038461538462
-2.755	-0.105961538461538	289.8127	--	--	--	--	--	--	--	-0.105961538461538
-2.805	-0.107884615384615	291.4351	--	--	--	--	--	--	--	-0.107884615384615
-2.855	-0.109807692307692	291.4789	--	--	--	--	--	--	--	-0.109807692307692
-2.905	-0.111730769230769	290.2402	--	--	--	--	--	--	--	-0.111730769230769
-2.955	-0.113653846153846	290.1223	--	--	--	--	--	--	--	-0.113653846153846
-3.005	-0.115576923076923	291.2188	--	--	--	--	--	--	--	-0.115576923076923
-3.055	-0.1175	292.4278	--	--	--	--	--	--	--	-0.1175
-3.105	-0.119423076923077	292.7026	--	--	--	--	--	--	--	-0.119423076923077
-3.155	-0.121346153846154	293.7641	--	--	--	--	--	--	--	-0.121346153846154
-3.205	-0.123269230769231	293.9915	--	--	--	--	--	--	--	-0.123269230769231
-3.255	-0.125192307692308	294.7577	--	--	--	--	--	--	--	-0.125192307692308
-3.305	-0.127115384615385	294.3708	--	--	--	--	--	--	--	-0.127115384615385
-3.355	-0.129038461538462	295.1963	--	--	--	--	--	--	--	-0.129038461538462
-3.405	-0.130961538461538	295.2111	--	--	--	--	--	--	--	-0.130961538461538
-3.455	-0.132884615384615	294.7997	--	--	--	--	--	--	--	-0.132884615384615
-3.505	-0.134807692307692	295.0601	--	--	--	--	--	--	--	-0.134807692307692
-3.555	-0.136730769230769	294.498	--	--	--	--	--	--	--	-0.136730769230769
-3.605	-0.138653846153846	295.9895	--	--	--	--	--	--	--	-0.138653846153846
-3.655	-0.140576923076923	297.1058	--	--	--	--	--	--	--	-0.140576923076923
-3.705	-0.1425	297.1424	--	--	--	--	--	--	--	-0.1425
-3.755	-0.144423076923077	297.2673	--	--	--	--	--	--	--	-0.144423076923077
-3.805	-0.146346153846154	297.3896	--	--	--	--	--	--	--	-0.146346153846154
-3.855	-0.148269230769231	298.3977	--	--	--	--	--	--	--	-0.148269230769231
-3.905	-0.150192307692308	299.1506	--	--	--	--	--	--	--	-0.150192307692308
-3.955	-0.152115384615385	299.6789	--	--	--	--	--	--	--	-0.152115384615385
-4.005	-0.154038461538462	300.4973	--	--	--	--	--	--	--	-0.154038461538462
-4.055	-0.155961538461538	301.2067	--	--	--	--	--	--	--	-0.155961538461538
-4.105	-0.157884615384615	302.357	--	--	--	--	--	--	--	-0.157884615384615
-4.155	-0.159807692307692	303.1264	--	--	--	--	--	--	--	-0.159807692307692
-4.205	-0.161730769230769	303.4381	--	--	--	--	--	--	--	-0.161730769230769
-4.255	-0.163653846153846	304.0547	--	--	--	--	--	--	--	-0.163653846153846
-4.305	-0.165576923076923	304.1593	--	--	--	--	--	--	--	-0.165576923076923
-4.355	-0.1675	304.6822	--	--	--	--	--	--	--	-0.1675
-4.405	-0.169423076923077	305.2317	--	--	--	--	--	--	--	-0.169423076923077
-4.455	-0.171346153846154	306.2318	--	--	--	--	--	--	--	-0.171346153846154
-4.505	-0.173269230769231	307.0446	--	--	--	--	--	--	--	-0.173269230769231
-4.555	-0.175192307692308	308.2698	--	--	--	--	--	--	--	-0.175192307692308
-4.605	-0.177115384615385	309.5273	--	--	--	--	--	--	--	-0.177115384615385
-4.655	-0.179038461538462	310.6284	--	--	--	--	--	--	--	-0.179038461538462
-4.705	-0.180961538461538	312.2961	--	--	--	--	--	--	--	-0.180961538461538
-4.755	-0.182884615384615	312.9773	--	--	--	--	--	--	--	-0.182884615384615
-4.805	-0.184807692307692	314.1105	--	--	--	--	--	--	--	-0.184807692307692
-4.855	-0.186730769230769	315.5985	--	--	--	--	--	--	--	-0.186730769230769
-4.905	-0.188653846153846	316.6499	--	--	--	--	--	--	--	-0.188653846153846
-4.955	-0.190576923076923	317.553	--	--	--	--	--	--	--	-0.190576923076923
-5.005	-0.1925	318.6071	--	--	--	--	--	--	--	-0.1925
-5.055	-0.194423076923077	319.386	--	--	--	--	--	--	--	-0.194423076923077
-5.105	-0.196346153846154	320.4215	--	--	--	--	--	--	--	-0.196346153846154
-5.155	-0.198269230769231	321.5398	--	--	--	--	--	--	--	-0.198269230769231
-5.205	-0.200192307692308	322.0411	--	--	--	--	--	--	--	-0.200192307692308
-5.255	-0.202115384615385	323.0292	--	--	--	--	--	--	--	-0.202115384615385
-5.305	-0.204038461538462	324.4836	--	--	--	--	--	--	--	-0.204038461538462
-5.355	-0.205961538461538	325.4139	--	--	--	--	--	--	--	-0.205961538461538
-5.405	-0.207884615384615	326.4736	--	--	--	--	--	--	--	-0.207884615384615
-5.455	-0.209807692307692	327.4856	--	--	--	--	--	--	--	-0.209807692307692
-5.505	-0.211730769230769	328.0956	--	--	--	--	--	--	--	-0.211730769230769
-5.555	-0.213653846153846	328.8038	--	--	--	--	--	--	--	-0.213653846153846
-5.605	-0.215576923076923	329.8565	--	--	--	--	--	--	--	-0.215576923076923
-5.655	-0.2175	330.7681	--	--	--	--	--	--	--	-0.2175
-5.705	-0.219423076923077	332.1849	--	--	--	--	--	--	--	-0.219423076923077
-5.755	-0.221346153846154	333.5348	--	--	--	--	--	--	--	-0.221346153846154
-5.805	-0.223269230769231	334.6048	--	--	--	--	--	--	--	-0.223269230769231
-5.855	-0.225192307692308	336.0531	--	--	--	--	--	--	--	-0.225192307692308
-5.905	-0.227115384615385	337.1808	--	--	--	--	--	--	--	-0.227115384615385
-5.955	-0.229038461538462	337.7004	--	--	--	--	--	--	--	-0.229038461538462
-6.005	-0.230961538461538	338.5748	--	--	--	--	--	--	--	-0.230961538461538
-6.055	-0.232884615384615	339.2011	--	--	--	--	--	--	--	-0.232884615384615
-6.105	-0.234807692307692	340.4035	--	--	--	--	--	--	--	-0.234807692307692
-6.155	-0.236730769230769	341.7545	--	--	--	--	--	--	--	-0.236730769230769
-6.205	-0.238653846153846	342.4878	--	--	--	--	--	--	--	-0.238653846153846
-6.255	-0.240576923076923	343.2277	--	--	--	--	--	--	--	-0.240576923076923
-6.305	-0.2425	344.1773	--	--	--	--	--	--	--	-0.2425
-6.355	-0.244423076923077	345.5965	--	--	--	--	--	--	--	-0.244423076923077
-6.405	-0.246346153846154	347.8543	--	--	--	--	--	--	--	-0.246346153846154
-6.455	-0.248269230769231	350.1188	--	--	--	--	--	--	--	-0.248269230769231
-6.505	-0.250192307692308	351.8185	--	--	--	--	--	--	--	-0.250192307692308
-6.555	-0.252115384615385	353.5395	--	--	--	--	--	--	--	-0.252115384615385
-6.605	-0.254038461538462	355.1575	--	--	--	--	--	--	--	-0.254038461538462
-6.655	-0.255961538461538	356.5786	--	--	--	--	--	--	--	-0.255961538461538
-6.705	-0.257884615384615	358.2345	--	--	--	--	--	--	--	-0.257884615384615
-6.755	-0.259807692307692	360.0067	--	--	--	--	--	--	--	-0.259807692307692
-6.805	-0.261730769230769	362.2432	--	--	--	--	--	--	--	-0.261730769230769
-6.855	-0.263653846153846	364.56	--	--	--	--	--	--	--	-0.263653846153846
-6.905	-0.265576923076923	366.7469	--	--	--	--	--	--	--	-0.265576923076923
-6.955	-0.2675	368.4166	--	--	--	--	--	--	--	-0.2675
-7.005	-0.269423076923077	369.9618	--	--	--	--	--	--	--	-0.269423076923077
-7.055	-0.271346153846154	371.2375	--	--	--	--	--	--	--	-0.271346153846154
-7.105	-0.273269230769231	372.1645	--	--	--	--	--	--	--	-0.273269230769231
-7.155	-0.275192307692308	373.1978	--	--	--	--	--	--	--	-0.275192307692308
-7.205	-0.277115384615385	374.4731	--	--	--	--	--	--	--	-0.277115384615385
-7.255	-0.279038461538462	376.113	--	--	--	--	--	--	--	-0.279038461538462
-7.305	-0.280961538461538	377.6409	--	--	--	--	--	--	--	-0.280961538461538
-7.355	-0.282884615384615	378.5069	--	--	--	--	--	--	--	-0.282884615384615
-7.405	-0.284807692307692	379.3607	--	--	--	--	--	--	--	-0.284807692307692
-7.455	-0.286730769230769	380.2901	--	--	--	--	--	--	--	-0.286730769230769
-7.505	-0.288653846153846	381.3868	--	--	--	--	--	--	--	-0.288653846153846
-7.555	-0.290576923076923	383.091	--	--	--	--	--	--	--	-0.290576923076923
-7.605	-0.2925	384.8121	--	--	--	--	--	--	--	-0.2925
-7.655	-0.294423076923077	385.8903	--	--	--	--	--	--	--	-0.294423076923077
-7.705	-0.296346153846154	386.133	--	--	--	--	--	--	--	-0.296346153846154
-7.755	-0.298269230769231	385.9992	--	--	--	--	--	--	--	-0.298269230769231
-7.805	-0.300192307692308	386.1137	--	--	--	--	--	--	--	-0.300192307692308
-7.855	-0.302115384615385	386.4044	--	--	--	--	--	--	--	-0.302115384615385
-7.905	-0.304038461538462	387.5533	--	--	--	--	--	--	--	-0.304038461538462
-7.955	-0.305961538461538	387.7767	--	--	--	--	--	--	--	-0.305961538461538
-8.01	-0.308076923076923	388.3063	--	--	--	--	--	--	--	-0.308076923076923
-8.065	-0.310192307692308	387.9226	--	--	--	--	--	--	--	-0.310192307692308
-8.12	-0.312307692307692	386.8471	--	--	--	--	--	--	--	-0.312307692307692
-8.175	-0.314423076923077	385.7715	--	--	--	--	--	--	--	-0.314423076923077
-8.23	-0.316538461538462	383.9037	--	--	--	--	--	--	--	-0.316538461538462
-8.285	-0.318653846153846	380.72	--	--	--	--	--	--	--	-0.318653846153846
-8.34	-0.320769230769231	377.4877	--	--	--	--	--	--	--	-0.320769230769231
-8.395	-0.322884615384615	374.3293	--	--	--	--	--	--	--	-0.322884615384615
-8.45	-0.325	372.025	--	--	--	--	--	--	--	-0.325
-8.505	-0.327115384615385	370.356	--	--	--	--	--	--	--	-0.327115384615385
-8.56	-0.329230769230769	369.111	--	--	--	--	--	--	--	-0.329230769230769
-8.615	-0.331346153846154	367.5509	--	--	--	--	--	--	--	-0.331346153846154
-8.67	-0.333461538461538	366.2406	--	--	--	--	--	--	--	-0.333461538461538
-8.725	-0.335576923076923	365.6147	--	--	--	--	--	--	--	-0.335576923076923
-8.78	-0.337692307692308	364.9326	--	--	--	--	--	--	--	-0.337692307692308
-8.835	-0.339807692307692	363.7845	--	--	--	--	--	--	--	-0.339807692307692
-8.89	-0.341923076923077	363.6906	--	--	--	--	--	--	--	-0.341923076923077
-8.945	-0.344038461538462	364.7027	--	--	--	--	--	--	--	-0.344038461538462
-9	-0.346153846153846	365.7528	--	--	--	--	--	--	--	-0.346153846153846
-9.055	-0.348269230769231	366.9728	--	--	--	--	--	--	--	-0.348269230769231
-9.11	-0.350384615384615	368.6543	--	--	--	--	--	--	--	-0.350384615384615
-9.165	-0.3525	371.0691	--	--	--	--	--	--	--	-0.3525
-9.22	-0.354615384615385	373.1671	--	--	--	--	--	--	--	-0.354615384615385
-9.275	-0.356730769230769	375.1909	--	--	--	--	--	--	--	-0.356730769230769
-9.33	-0.358846153846154	377.8805	--	--	--	--	--	--	--	-0.358846153846154
-9.385	-0.360961538461538	381.4852	--	--	--	--	--	--	--	-0.360961538461538
-9.44	-0.363076923076923	385.7022	--	--	--	--	--	--	--	-0.363076923076923
-9.495	-0.365192307692308	390.8288	--	--	--	--	--	--	--	-0.365192307692308
-9.55	-0.367307692307692	397.1025	--	--	--	--	--	--	--	-0.367307692307692
-9.605	-0.369423076923077	404.3942	--	--	--	--	--	--	--	-0.369423076923077
-9.66	-0.371538461538462	411.37	--	--	--	--	--	--	--	-0.371538461538462
-9.715	-0.373653846153846	418.2161	--	--	--	--	--	--	--	-0.373653846153846
-9.77	-0.375769230769231	426.5086	--	--	--	--	--	--	--	-0.375769230769231
-9.825	-0.377884615384615	434.9023	--	--	--	--	--	--	--	-0.377884615384615
-9.88	-0.38	442.8034	--	--	--	--	--	--	--	-0.38
-9.935	-0.382115384615385	450.2565	--	--	--	--	--	--	--	-0.382115384615385
-9.99	-0.384230769230769	456.5923	--	--	--	--	--	--	--	-0.384230769230769
-10.045	-0.386346153846154	467.6302	--	--	--	--	--	--	--	-0.386346153846154
-10.1	-0.388461538461538	474.0957	--	--	--	--	--	--	--	-0.388461538461538
-10.155	-0.390576923076923	480.7399	--	--	--	--	--	--	--	-0.390576923076923
-10.21	-0.392692307692308	488.7046	--	--	--	--	--	--	--	-0.392692307692308
-10.265	-0.394807692307692	498.0924	--	--	--	--	--	--	--	-0.394807692307692
-10.32	-0.396923076923077	507.5075	--	--	--	--	--	--	--	-0.396923076923077
-10.375	-0.399038461538462	517.3233	--	--	--	--	--	--	--	-0.399038461538462
-10.43	-0.401153846153846	527.8179	--	--	--	--	--	--	--	-0.401153846153846
-10.485	-0.403269230769231	538.0158	--	--	--	--	--	--	--	-0.403269230769231
-10.54	-0.405384615384615	547.8242	--	--	--	--	--	--	--	-0.405384615384615
-10.595	-0.4075	556.3335	--	--	--	--	--	--	--	-0.4075
-10.65	-0.409615384615385	563.5981	--	--	--	--	--	--	--	-0.409615384615385
-10.705	-0.411730769230769	570.2693	--	--	--	--	--	--	--	-0.411730769230769
-10.76	-0.413846153846154	577.3373	--	--	--	--	--	--	--	-0.413846153846154
-10.815	-0.415961538461538	584.9679	--	--	--	--	--	--	--	-0.415961538461538
-10.87	-0.418076923076923	594.2707	--	--	--	--	--	--	--	-0.418076923076923
-10.925	-0.420192307692308	604.4229	--	--	--	--	--	--	--	-0.420192307692308
-10.98	-0.422307692307692	615.0816	--	--	--	--	--	--	--	-0.422307692307692
-11.035	-0.424423076923077	626.3233	--	--	--	--	--	--	--	-0.424423076923077
-11.09	-0.426538461538462	639.3025	--	--	--	--	--	--	--	-0.426538461538462
-11.145	-0.428653846153846	654.671	--	--	--	--	--	--	--	-0.428653846153846
-11.2	-0.430769230769231	671.8161	--	--	--	--	--	--	--	-0.430769230769231
-11.255	-0.432884615384615	690.8303	--	--	--	--	--	--	--	-0.432884615384615
-11.31	-0.435	712.6225	--	--	--	--	--	--	--	-0.435
-11.365	-0.437115384615385	738.4275	--	--	--	--	--	--	--	-0.437115384615385
-11.42	-0.439230769230769	767.1111	--	--	--	--	--	--	--	-0.439230769230769
-11.475	-0.441346153846154	799.4831	--	--	--	--	--	--	--	-0.441346153846154
-11.53	-0.443461538461539	836.2947	--	--	--	--	--	--	--	-0.443461538461539
-11.585	-0.445576923076923	879.264	--	--	--	--	--	--	--	-0.445576923076923
-11.64	-0.447692307692308	934.5797	--	--	--	--	--	--	--	-0.447692307692308
-11.695	-0.449807692307692	1005.23	--	--	--	--	--	--	--	-0.449807692307692
-11.75	-0.451923076923077	1182.359	--	--	--	--	--	--	--	-0.451923076923077
-11.805	-0.454038461538462	1557.224	--	--	--	--	--	--	--	-0.454038461538462
-11.86	-0.456153846153846	2106.006	--	--	--	--	--	--	--	-0.456153846153846
-11.915	-0.458269230769231	6458.926	--	--	--	--	--	--	--	-0.458269230769231
-11.97	-0.460384615384615	11759.08	--	--	--	--	--	--	--	-0.460384615384615
-12.025	-0.4625	9422.613	--	--	--	--	--	--	--	-0.4625
-12.08	-0.464615384615385	7400.962	--	--	--	--	--	--	--	-0.464615384615385
-12.135	-0.466730769230769	4094.413	--	--	--	--	--	--	--	-0.466730769230769
-12.19	-0.468846153846154	2758.74	--	--	--	--	--	--	--	-0.468846153846154
-12.245	-0.470961538461538	1941.998	--	--	--	--	--	--	--	-0.470961538461538
-12.3	-0.473076923076923	1437.851	--	--	--	--	--	--	--	-0.473076923076923
-12.355	-0.475192307692308	1139.994	--	--	--	--	--	--	--	-0.475192307692308
-12.41	-0.477307692307692	953.0976	--	--	--	--	--	--	--	-0.477307692307692
-12.465	-0.479423076923077	879.9131	--	--	--	--	--	--	--	-0.479423076923077
-12.52	-0.481538461538462	822.8759	--	--	--	--	--	--	--	-0.481538461538462
-12.575	-0.483653846153846	777.8838	--	--	--	--	--	--	--	-0.483653846153846
-12.63	-0.485769230769231	714.5359	--	--	--	--	--	--	--	-0.485769230769231
-12.685	-0.487884615384615	684.1133	--	--	--	--	--	--	--	-0.487884615384615
-12.74	-0.49	639.0927	--	--	--	--	--	--	--	-0.49
-12.795	-0.492115384615385	615.874	--	--	--	--	--	--	--	-0.492115384615385
-12.85	-0.494230769230769	595.0407	--	--	--	--	--	--	--	-0.494230769230769
-12.905	-0.496346153846154	576.1335	--	--	--	--	--	--	--	-0.496346153846154
-12.96	-0.498461538461539	557.8631	--	--	--	--	--	--	--	-0.498461538461539
-13.015	-0.500576923076923	540.5267	--	--	--	--	--	--	--	-0.500576923076923
-13.07	-0.502692307692308	524.4406	--	--	--	--	--	--	--	-0.502692307692308
-13.125	-0.504807692307692	510.6045	--	--	--	--	--	--	--	-0.504807692307692
-13.18	-0.506923076923077	498.543	--	--	--	--	--	--	--	-0.506923076923077
-13.235	-0.509038461538462	486.7569	--	--	--	--	--	--	--	-0.509038461538462
-13.29	-0.511153846153846	475.3027	--	--	--	--	--	--	--	-0.511153846153846
-13.345	-0.513269230769231	464.095	--	--	--	--	--	--	--	-0.513269230769231
-13.4	-0.515384615384615	453.8119	--	--	--	--	--	--	--	-0.515384615384615
-13.455	-0.5175	444.2566	--	--	--	--	--	--	--	-0.5175
-13.51	-0.519615384615385	434.5495	--	--	--	--	--	--	--	-0.519615384615385
-13.565	-0.521730769230769	424.8244	--	--	--	--	--	--	--	-0.521730769230769
-13.62	-0.523846153846154	416.4166	--	--	--	--	--	--	--	-0.523846153846154
-13.675	-0.525961538461538	408.7806	--	--	--	--	--	--	--	-0.525961538461538
-13.73	-0.528076923076923	402.3832	--	--	--	--	--	--	--	-0.528076923076923
-13.785	-0.530192307692308	397.264	--	--	--	--	--	--	--	-0.530192307692308
-13.84	-0.532307692307692	392.5409	--	--	--	--	--	--	--	-0.532307692307692
-13.895	-0.534423076923077	387.1008	--	--	--	--	--	--	--	-0.534423076923077
-13.95	-0.536538461538462	380.8789	--	--	--	--	--	--	--	-0.536538461538462
-14.005	-0.538653846153846	374.86	--	--	--	--	--	--	--	-0.538653846153846
-14.06	-0.540769230769231	368.7868	--	--	--	--	--	--	--	-0.540769230769231
-14.115	-0.542884615384615	363.6137	--	--	--	--	--	--	--	-0.542884615384615
-14.17	-0.545	359.0195	--	--	--	--	--	--	--	-0.545
-14.225	-0.547115384615385	353.8276	--	--	--	--	--	--	--	-0.547115384615385
-14.28	-0.549230769230769	349.0197	--	--	--	--	--	--	--	-0.549230769230769
-14.335	-0.551346153846154	343.2469	--	--	--	--	--	--	--	-0.551346153846154
-14.39	-0.553461538461538	336.823	--	--	--	--	--	--	--	-0.553461538461538
-14.445	-0.555576923076923	334.0948	--	--	--	--	--	--	--	-0.555576923076923
-14.5	-0.557692307692308	332.4628	--	--	--	--	--	--	--	-0.557692307692308
-14.555	-0.559807692307692	327.8181	--	--	--	--	--	--	--	-0.559807692307692
-14.61	-0.561923076923077	322.415	--	--	--	--	--	--	--	-0.561923076923077
-14.665	-0.564038461538461	316.7619	--	--	--	--	--	--	--	-0.564038461538461
-14.72	-0.566153846153846	311.2825	--	--	--	--	--	--	--	-0.566153846153846
-14.775	-0.568269230769231	306.5934	--	--	--	--	--	--	--	-0.568269230769231
-14.83	-0.570384615384615	302.2674	--	--	--	--	--	--	--	-0.570384615384615
-14.885	-0.5725	298.0367	--	--	--	--	--	--	--	-0.5725
-14.94	-0.574615384615385	293.1075	--	--	--	--	--	--	--	-0.574615384615385
-14.995	-0.576730769230769	287.4912	--	--	--	--	--	--	--	-0.576730769230769
-15.05	-0.578846153846154	281.8665	--	--	--	--	--	--	--	-0.578846153846154
-15	-0.576923076923077	--	276.2216	--	--	--	--	--	--	-0.576923076923077
-14.95	-0.575	--	270.688	--	--	--	--	--	--	-0.575
-14.9	-0.573076923076923	--	266.2643	--	--	--	--	--	--	-0.573076923076923
-14.85	-0.571153846153846	--	262.5397	--	--	--	--	--	--	-0.571153846153846
-14.8	-0.569230769230769	--	258.9266	--	--	--	--	--	--	-0.569230769230769
-14.75	-0.567307692307692	--	255.9019	--	--	--	--	--	--	-0.567307692307692
-14.7	-0.565384615384615	--	252.9771	--	--	--	--	--	--	-0.565384615384615
-14.65	-0.563461538461538	--	250.5023	--	--	--	--	--	--	-0.563461538461538
-14.6	-0.561538461538462	--	248.8397	--	--	--	--	--	--	-0.561538461538462
-14.55	-0.559615384615385	--	242.1661	--	--	--	--	--	--	-0.559615384615385
-14.5	-0.557692307692308	--	242.4164	--	--	--	--	--	--	-0.557692307692308
-14.45	-0.555769230769231	--	243.391	--	--	--	--	--	--	-0.555769230769231
-14.4	-0.553846153846154	--	244.3532	--	--	--	--	--	--	-0.553846153846154
-14.35	-0.551923076923077	--	245.3903	--	--	--	--	--	--	-0.551923076923077
-14.3	-0.55	--	245.5652	--	--	--	--	--	--	-0.55
-14.25	-0.548076923076923	--	245.8891	--	--	--	--	--	--	-0.548076923076923
-14.2	-0.546153846153846	--	246.5887	--	--	--	--	--	--	-0.546153846153846
-14.15	-0.544230769230769	--	246.8387	--	--	--	--	--	--	-0.544230769230769
-14.1	-0.542307692307692	--	246.8261	--	--	--	--	--	--	-0.542307692307692
-14.05	-0.540384615384615	--	247.7003	--	--	--	--	--	--	-0.540384615384615
-14	-0.538461538461538	--	248.8119	--	--	--	--	--	--	-0.538461538461538
-13.95	-0.536538461538462	--	249.3488	--	--	--	--	--	--	-0.536538461538462
-13.9	-0.534615384615385	--	250.1481	--	--	--	--	--	--	-0.534615384615385
-13.85	-0.532692307692308	--	250.4729	--	--	--	--	--	--	-0.532692307692308
-13.8	-0.530769230769231	--	250.2852	--	--	--	--	--	--	-0.530769230769231
-13.75	-0.528846153846154	--	250.7971	--	--	--	--	--	--	-0.528846153846154
-13.7	-0.526923076923077	--	250.7721	--	--	--	--	--	--	-0.526923076923077
-13.65	-0.525	--	250.4468	--	--	--	--	--	--	-0.525
-13.6	-0.523076923076923	--	250.1971	--	--	--	--	--	--	-0.523076923076923
-13.55	-0.521153846153846	--	249.7599	--	--	--	--	--	--	-0.521153846153846
-13.5	-0.519230769230769	--	249.9464	--	--	--	--	--	--	-0.519230769230769
-13.45	-0.517307692307692	--	250.6942	--	--	--	--	--	--	-0.517307692307692
-13.4	-0.515384615384615	--	250.4188	--	--	--	--	--	--	-0.515384615384615
-13.35	-0.513461538461538	--	251.255	--	--	--	--	--	--	-0.513461538461538
-13.3	-0.511538461538462	--	251.1173	--	--	--	--	--	--	-0.511538461538462
-13.25	-0.509615384615385	--	251.7038	--	--	--	--	--	--	-0.509615384615385
-13.2	-0.507692307692308	--	251.491	--	--	--	--	--	--	-0.507692307692308
-13.15	-0.505769230769231	--	252.1273	--	--	--	--	--	--	-0.505769230769231
-13.1	-0.503846153846154	--	251.9148	--	--	--	--	--	--	-0.503846153846154
-13.05	-0.501923076923077	--	251.9518	--	--	--	--	--	--	-0.501923076923077
-13	-0.5	--	252.5627	--	--	--	--	--	--	-0.5
-12.95	-0.498076923076923	--	252.6747	--	--	--	--	--	--	-0.498076923076923
-12.9	-0.496153846153846	--	252.4488	--	--	--	--	--	--	-0.496153846153846
-12.85	-0.494230769230769	--	252.3231	--	--	--	--	--	--	-0.494230769230769
-12.8	-0.492307692307692	--	252.6347	--	--	--	--	--	--	-0.492307692307692
-12.75	-0.490384615384615	--	252.7089	--	--	--	--	--	--	-0.490384615384615
-12.7	-0.488461538461538	--	253.8802	--	--	--	--	--	--	-0.488461538461538
-12.65	-0.486538461538462	--	253.5061	--	--	--	--	--	--	-0.486538461538462
-12.6	-0.484615384615385	--	253.8544	--	--	--	--	--	--	-0.484615384615385
-12.55	-0.482692307692308	--	253.8166	--	--	--	--	--	--	-0.482692307692308
-12.5	-0.480769230769231	--	253.5292	--	--	--	--	--	--	-0.480769230769231
-12.45	-0.478846153846154	--	253.5163	--	--	--	--	--	--	-0.478846153846154
-12.4	-0.476923076923077	--	252.9428	--	--	--	--	--	--	-0.476923076923077
-12.35	-0.475	--	252.2932	--	--	--	--	--	--	-0.475
-12.3	-0.473076923076923	--	252.0809	--	--	--	--	--	--	-0.473076923076923
-12.25	-0.471153846153846	--	252.2555	--	--	--	--	--	--	-0.471153846153846
-12.2	-0.469230769230769	--	252.1051	--	--	--	--	--	--	-0.469230769230769
-12.15	-0.467307692307692	--	252.3794	--	--	--	--	--	--	-0.467307692307692
-12.1	-0.465384615384615	--	253.3507	--	--	--	--	--	--	-0.465384615384615
-12.05	-0.463461538461538	--	252.976	--	--	--	--	--	--	-0.463461538461538
-12	-0.461538461538462	--	253.1617	--	--	--	--	--	--	-0.461538461538462
-11.95	-0.459615384615385	--	252.5259	--	--	--	--	--	--	-0.459615384615385
-11.9	-0.457692307692308	--	252.1642	--	--	--	--	--	--	-0.457692307692308
-11.85	-0.455769230769231	--	252.1763	--	--	--	--	--	--	-0.455769230769231
-11.8	-0.453846153846154	--	251.8142	--	--	--	--	--	--	-0.453846153846154
-11.75	-0.451923076923077	--	252.8099	--	--	--	--	--	--	-0.451923076923077
-11.7	-0.45	--	253.3571	--	--	--	--	--	--	-0.45
-11.65	-0.448076923076923	--	253.2573	--	--	--	--	--	--	-0.448076923076923
-11.6	-0.446153846153846	--	253.0824	--	--	--	--	--	--	-0.446153846153846
-11.55	-0.444230769230769	--	253.0824	--	--	--	--	--	--	-0.444230769230769
-11.5	-0.442307692307692	--	253.7298	--	--	--	--	--	--	-0.442307692307692
-11.45	-0.440384615384615	--	254.3895	--	--	--	--	--	--	-0.440384615384615
-11.4	-0.438461538461539	--	254.9115	--	--	--	--	--	--	-0.438461538461539
-11.35	-0.436538461538462	--	255.7451	--	--	--	--	--	--	-0.436538461538462
-11.3	-0.434615384615385	--	255.3586	--	--	--	--	--	--	-0.434615384615385
-11.25	-0.432692307692308	--	255.6446	--	--	--	--	--	--	-0.432692307692308
-11.2	-0.430769230769231	--	256.3278	--	--	--	--	--	--	-0.430769230769231
-11.15	-0.428846153846154	--	256.2769	--	--	--	--	--	--	-0.428846153846154
-11.1	-0.426923076923077	--	256.7868	--	--	--	--	--	--	-0.426923076923077
-11.05	-0.425	--	256.4134	--	--	--	--	--	--	-0.425
-11	-0.423076923076923	--	256.3376	--	--	--	--	--	--	-0.423076923076923
-10.95	-0.421153846153846	--	256.6613	--	--	--	--	--	--	-0.421153846153846
-10.9	-0.419230769230769	--	256.8092	--	--	--	--	--	--	-0.419230769230769
-10.85	-0.417307692307692	--	256.4358	--	--	--	--	--	--	-0.417307692307692
-10.8	-0.415384615384615	--	255.7261	--	--	--	--	--	--	-0.415384615384615
-10.75	-0.413461538461538	--	254.2696	--	--	--	--	--	--	-0.413461538461538
-10.7	-0.411538461538462	--	254.3942	--	--	--	--	--	--	-0.411538461538462
-10.65	-0.409615384615385	--	254.9546	--	--	--	--	--	--	-0.409615384615385
-10.6	-0.407692307692308	--	255.2153	--	--	--	--	--	--	-0.407692307692308
-10.55	-0.405769230769231	--	256.7831	--	--	--	--	--	--	-0.405769230769231
-10.5	-0.403846153846154	--	257.2679	--	--	--	--	--	--	-0.403846153846154
-10.45	-0.401923076923077	--	256.9194	--	--	--	--	--	--	-0.401923076923077
-10.4	-0.4	--	257.1564	--	--	--	--	--	--	-0.4
-10.35	-0.398076923076923	--	257.3294	--	--	--	--	--	--	-0.398076923076923
-10.3	-0.396153846153846	--	257.1303	--	--	--	--	--	--	-0.396153846153846
-10.25	-0.394230769230769	--	257.9882	--	--	--	--	--	--	-0.394230769230769
-10.2	-0.392307692307692	--	258.3484	--	--	--	--	--	--	-0.392307692307692
-10.15	-0.390384615384615	--	259.1197	--	--	--	--	--	--	-0.390384615384615
-10.1	-0.388461538461538	--	259.6035	--	--	--	--	--	--	-0.388461538461538
-10.05	-0.386538461538461	--	259.1307	--	--	--	--	--	--	-0.386538461538461
-10	-0.384615384615385	--	258.8191	--	--	--	--	--	--	-0.384615384615385
-9.95	-0.382692307692308	--	258.9302	--	--	--	--	--	--	-0.382692307692308
-9.9	-0.380769230769231	--	259.1161	--	--	--	--	--	--	-0.380769230769231
-9.85	-0.378846153846154	--	259.0532	--	--	--	--	--	--	-0.378846153846154
-9.8	-0.376923076923077	--	258.5177	--	--	--	--	--	--	-0.376923076923077
-9.75	-0.375	--	258.8777	--	--	--	--	--	--	-0.375
-9.7	-0.373076923076923	--	258.9641	--	--	--	--	--	--	-0.373076923076923
-9.65	-0.371153846153846	--	259.0255	--	--	--	--	--	--	-0.371153846153846
-9.6	-0.369230769230769	--	259.2875	--	--	--	--	--	--	-0.369230769230769
-9.55	-0.367307692307692	--	259.9341	--	--	--	--	--	--	-0.367307692307692
-9.5	-0.365384615384615	--	260.4316	--	--	--	--	--	--	-0.365384615384615
-9.45	-0.363461538461538	--	261.6618	--	--	--	--	--	--	-0.363461538461538
-9.4	-0.361538461538462	--	262.582	--	--	--	--	--	--	-0.361538461538462
-9.35	-0.359615384615385	--	263.1273	--	--	--	--	--	--	-0.359615384615385
-9.3	-0.357692307692308	--	263.923	--	--	--	--	--	--	-0.357692307692308
-9.25	-0.355769230769231	--	264.147	--	--	--	--	--	--	-0.355769230769231
-9.2	-0.353846153846154	--	264.2081	--	--	--	--	--	--	-0.353846153846154
-9.15	-0.351923076923077	--	264.7418	--	--	--	--	--	--	-0.351923076923077
-9.1	-0.35	--	265.1751	--	--	--	--	--	--	-0.35
-9.05	-0.348076923076923	--	266.0816	--	--	--	--	--	--	-0.348076923076923
-9	-0.346153846153846	--	266.4793	--	--	--	--	--	--	-0.346153846153846
-8.95	-0.344230769230769	--	266.8523	--	--	--	--	--	--	-0.344230769230769
-8.9	-0.342307692307692	--	267.0379	--	--	--	--	--	--	-0.342307692307692
-8.85	-0.340384615384615	--	266.4275	--	--	--	--	--	--	-0.340384615384615
-8.8	-0.338461538461538	--	266.4636	--	--	--	--	--	--	-0.338461538461538
-8.75	-0.336538461538462	--	266.4005	--	--	--	--	--	--	-0.336538461538462
-8.7	-0.334615384615385	--	267.2319	--	--	--	--	--	--	-0.334615384615385
-8.65	-0.332692307692308	--	267.8298	--	--	--	--	--	--	-0.332692307692308
-8.6	-0.330769230769231	--	269.2443	--	--	--	--	--	--	-0.330769230769231
-8.55	-0.328846153846154	--	270.1754	--	--	--	--	--	--	-0.328846153846154
-8.5	-0.326923076923077	--	271.456	--	--	--	--	--	--	-0.326923076923077
-8.45	-0.325	--	273.3049	--	--	--	--	--	--	-0.325
-8.4	-0.323076923076923	--	273.315	--	--	--	--	--	--	-0.323076923076923
-8.35	-0.321153846153846	--	274.123	--	--	--	--	--	--	-0.321153846153846
-8.3	-0.319230769230769	--	274.7447	--	--	--	--	--	--	-0.319230769230769
-8.25	-0.317307692307692	--	275.4512	--	--	--	--	--	--	-0.317307692307692
-8.2	-0.315384615384615	--	276.0921	--	--	--	--	--	--	-0.315384615384615
-8.15	-0.313461538461538	--	277.1479	--	--	--	--	--	--	-0.313461538461538
-8.1	-0.311538461538462	--	279.3087	--	--	--	--	--	--	-0.311538461538462
-8.05	-0.309615384615385	--	280.9085	--	--	--	--	--	--	-0.309615384615385
-8	-0.307692307692308	--	281.9879	--	--	--	--	--	--	-0.307692307692308
-7.955	-0.305961538461538	--	282.4554	--	--	--	--	--	--	-0.305961538461538
-7.91	-0.304230769230769	--	284.0909	--	--	--	--	--	--	-0.304230769230769
-7.865	-0.3025	--	284.3512	--	--	--	--	--	--	-0.3025
-7.82	-0.300769230769231	--	284.7725	--	--	--	--	--	--	-0.300769230769231
-7.775	-0.299038461538462	--	286.3714	--	--	--	--	--	--	-0.299038461538462
-7.73	-0.297307692307692	--	287.3755	--	--	--	--	--	--	-0.297307692307692
-7.685	-0.295576923076923	--	289.1741	--	--	--	--	--	--	-0.295576923076923
-7.64	-0.293846153846154	--	290.1033	--	--	--	--	--	--	-0.293846153846154
-7.595	-0.292115384615385	--	291.2408	--	--	--	--	--	--	-0.292115384615385
-7.55	-0.290384615384615	--	293.2509	--	--	--	--	--	--	-0.290384615384615
-7.505	-0.288653846153846	--	295.0248	--	--	--	--	--	--	-0.288653846153846
-7.46	-0.286923076923077	--	296.1151	--	--	--	--	--	--	-0.286923076923077
-7.415	-0.285192307692308	--	297.9874	--	--	--	--	--	--	-0.285192307692308
-7.37	-0.283461538461538	--	300.2567	--	--	--	--	--	--	-0.283461538461538
-7.325	-0.281730769230769	--	301.9287	--	--	--	--	--	--	-0.281730769230769
-7.28	-0.28	--	304.0003	--	--	--	--	--	--	-0.28
-7.235	-0.278269230769231	--	306.3254	--	--	--	--	--	--	-0.278269230769231
-7.19	-0.276538461538462	--	308.1486	--	--	--	--	--	--	-0.276538461538462
-7.145	-0.274807692307692	--	309.6789	--	--	--	--	--	--	-0.274807692307692
-7.1	-0.273076923076923	--	312.4689	--	--	--	--	--	--	-0.273076923076923
-7.055	-0.271346153846154	--	314.1635	--	--	--	--	--	--	-0.271346153846154
-7.01	-0.269615384615385	--	316.1751	--	--	--	--	--	--	-0.269615384615385
-6.965	-0.267884615384615	--	318.3162	--	--	--	--	--	--	-0.267884615384615
-6.92	-0.266153846153846	--	318.5824	--	--	--	--	--	--	-0.266153846153846
-6.875	-0.264423076923077	--	317.6873	--	--	--	--	--	--	-0.264423076923077
-6.83	-0.262692307692308	--	318.6408	--	--	--	--	--	--	-0.262692307692308
-6.785	-0.260961538461538	--	320.0948	--	--	--	--	--	--	-0.260961538461538
-6.74	-0.259230769230769	--	323.1712	--	--	--	--	--	--	-0.259230769230769
-6.695	-0.2575	--	326.0995	--	--	--	--	--	--	-0.2575
-6.65	-0.255769230769231	--	327.1987	--	--	--	--	--	--	-0.255769230769231
-6.605	-0.254038461538462	--	328.4542	--	--	--	--	--	--	-0.254038461538462
-6.56	-0.252307692307692	--	328.7358	--	--	--	--	--	--	-0.252307692307692
-6.515	-0.250576923076923	--	329.1977	--	--	--	--	--	--	-0.250576923076923
-6.47	-0.248846153846154	--	329.4046	--	--	--	--	--	--	-0.248846153846154
-6.425	-0.247115384615385	--	329.4937	--	--	--	--	--	--	-0.247115384615385
-6.38	-0.245384615384615	--	330.2701	--	--	--	--	--	--	-0.245384615384615
-6.335	-0.243653846153846	--	331.121	--	--	--	--	--	--	-0.243653846153846
-6.29	-0.241923076923077	--	331.2054	--	--	--	--	--	--	-0.241923076923077
-6.245	-0.240192307692308	--	331.4361	--	--	--	--	--	--	-0.240192307692308
-6.2	-0.238461538461538	--	332.2601	--	--	--	--	--	--	-0.238461538461538
-6.155	-0.236730769230769	--	332.8154	--	--	--	--	--	--	-0.236730769230769
-6.11	-0.235	--	333.2925	--	--	--	--	--	--	-0.235
-6.065	-0.233269230769231	--	333.7705	--	--	--	--	--	--	-0.233269230769231
-6.02	-0.231538461538462	--	334.597	--	--	--	--	--	--	-0.231538461538462
-5.975	-0.229807692307692	--	335.7355	--	--	--	--	--	--	-0.229807692307692
-5.93	-0.228076923076923	--	336.2878	--	--	--	--	--	--	-0.228076923076923
-5.885	-0.226346153846154	--	336.4704	--	--	--	--	--	--	-0.226346153846154
-5.84	-0.224615384615385	--	336.989	--	--	--	--	--	--	-0.224615384615385
-5.795	-0.222884615384615	--	336.2199	--	--	--	--	--	--	-0.222884615384615
-5.75	-0.221153846153846	--	336.172	--	--	--	--	--	--	-0.221153846153846
-5.705	-0.219423076923077	--	335.4778	--	--	--	--	--	--	-0.219423076923077
-5.66	-0.217692307692308	--	334.1737	--	--	--	--	--	--	-0.217692307692308
-5.615	-0.215961538461538	--	333.4628	--	--	--	--	--	--	-0.215961538461538
-5.57	-0.214230769230769	--	332.4469	--	--	--	--	--	--	-0.214230769230769
-5.525	-0.2125	--	331.3497	--	--	--	--	--	--	-0.2125
-5.48	-0.210769230769231	--	331.4553	--	--	--	--	--	--	-0.210769230769231
-5.435	-0.209038461538462	--	330.7134	--	--	--	--	--	--	-0.209038461538462
-5.39	-0.207307692307692	--	330.6701	--	--	--	--	--	--	-0.207307692307692
-5.345	-0.205576923076923	--	329.2435	--	--	--	--	--	--	-0.205576923076923
-5.3	-0.203846153846154	--	328.3096	--	--	--	--	--	--	-0.203846153846154
-5.255	-0.202115384615385	--	327.1553	--	--	--	--	--	--	-0.202115384615385
-5.21	-0.200384615384615	--	325.8181	--	--	--	--	--	--	-0.200384615384615
-5.165	-0.198653846153846	--	325.4699	--	--	--	--	--	--	-0.198653846153846
-5.12	-0.196923076923077	--	324.8341	--	--	--	--	--	--	-0.196923076923077
-5.075	-0.195192307692308	--	323.598	--	--	--	--	--	--	-0.195192307692308
-5.03	-0.193461538461538	--	322.13	--	--	--	--	--	--	-0.193461538461538
-4.985	-0.191730769230769	--	321.3858	--	--	--	--	--	--	-0.191730769230769
-4.94	-0.19	--	320.7186	--	--	--	--	--	--	-0.19
-4.895	-0.188269230769231	--	319.9582	--	--	--	--	--	--	-0.188269230769231
-4.85	-0.186538461538462	--	319.8094	--	--	--	--	--	--	-0.186538461538462
-4.805	-0.184807692307692	--	319.3494	--	--	--	--	--	--	-0.184807692307692
-4.76	-0.183076923076923	--	317.8637	--	--	--	--	--	--	-0.183076923076923
-4.715	-0.181346153846154	--	316.8564	--	--	--	--	--	--	-0.181346153846154
-4.67	-0.179615384615385	--	316.3037	--	--	--	--	--	--	-0.179615384615385
-4.625	-0.177884615384615	--	315.0918	--	--	--	--	--	--	-0.177884615384615
-4.58	-0.176153846153846	--	314.8366	--	--	--	--	--	--	-0.176153846153846
-4.535	-0.174423076923077	--	313.8691	--	--	--	--	--	--	-0.174423076923077
-4.49	-0.172692307692308	--	313.1118	--	--	--	--	--	--	-0.172692307692308
-4.445	-0.170961538461538	--	313.0134	--	--	--	--	--	--	-0.170961538461538
-4.4	-0.169230769230769	--	312.1204	--	--	--	--	--	--	-0.169230769230769
-4.355	-0.1675	--	311.8412	--	--	--	--	--	--	-0.1675
-4.31	-0.165769230769231	--	311.4773	--	--	--	--	--	--	-0.165769230769231
-4.265	-0.164038461538462	--	310.5474	--	--	--	--	--	--	-0.164038461538462
-4.22	-0.162307692307692	--	310.5317	--	--	--	--	--	--	-0.162307692307692
-4.175	-0.160576923076923	--	309.7398	--	--	--	--	--	--	-0.160576923076923
-4.13	-0.158846153846154	--	309.094	--	--	--	--	--	--	-0.158846153846154
-4.085	-0.157115384615385	--	308.9718	--	--	--	--	--	--	-0.157115384615385
-4.04	-0.155384615384615	--	308.1404	--	--	--	--	--	--	-0.155384615384615
-3.995	-0.153653846153846	--	307.875	--	--	--	--	--	--	-0.153653846153846
-3.95	-0.151923076923077	--	306.6085	--	--	--	--	--	--	-0.151923076923077
-3.905	-0.150192307692308	--	306.3451	--	--	--	--	--	--	-0.150192307692308
-3.86	-0.148461538461538	--	305.2319	--	--	--	--	--	--	-0.148461538461538
-3.815	-0.146730769230769	--	303.9546	--	--	--	--	--	--	-0.146730769230769
-3.77	-0.145	--	303.246	--	--	--	--	--	--	-0.145
-3.725	-0.143269230769231	--	302.0911	--	--	--	--	--	--	-0.143269230769231
-3.68	-0.141538461538462	--	301.5513	--	--	--	--	--	--	-0.141538461538462
-3.635	-0.139807692307692	--	301.4074	--	--	--	--	--	--	-0.139807692307692
-3.59	-0.138076923076923	--	300.9879	--	--	--	--	--	--	-0.138076923076923
-3.545	-0.136346153846154	--	300.5266	--	--	--	--	--	--	-0.136346153846154
-3.5	-0.134615384615385	--	300.1006	--	--	--	--	--	--	-0.134615384615385
-3.455	-0.132884615384615	--	299.0705	--	--	--	--	--	--	-0.132884615384615
-3.41	-0.131153846153846	--	296.8007	--	--	--	--	--	--	-0.131153846153846
-3.365	-0.129423076923077	--	294.5347	--	--	--	--	--	--	-0.129423076923077
-3.32	-0.127692307692308	--	293.8744	--	--	--	--	--	--	-0.127692307692308
-3.275	-0.125961538461538	--	294.0799	--	--	--	--	--	--	-0.125961538461538
-3.23	-0.124230769230769	--	295.3107	--	--	--	--	--	--	-0.124230769230769
-3.185	-0.1225	--	297.4956	--	--	--	--	--	--	-0.1225
-3.14	-0.120769230769231	--	299.0143	--	--	--	--	--	--	-0.120769230769231
-3.095	-0.119038461538462	--	300.095	--	--	--	--	--	--	-0.119038461538462
-3.05	-0.117307692307692	--	300.8113	--	--	--	--	--	--	-0.117307692307692
-3.005	-0.115576923076923	--	300.416	--	--	--	--	--	--	-0.115576923076923
-2.96	-0.113846153846154	--	298.7932	--	--	--	--	--	--	-0.113846153846154
-2.915	-0.112115384615385	--	298.1122	--	--	--	--	--	--	-0.112115384615385
-2.87	-0.110384615384615	--	296.4923	--	--	--	--	--	--	-0.110384615384615
-2.825	-0.108653846153846	--	295.2502	--	--	--	--	--	--	-0.108653846153846
-2.78	-0.106923076923077	--	295.987	--	--	--	--	--	--	-0.106923076923077
-2.735	-0.105192307692308	--	295.1817	--	--	--	--	--	--	-0.105192307692308
-2.69	-0.103461538461538	--	293.9576	--	--	--	--	--	--	-0.103461538461538
-2.645	-0.101730769230769	--	294.3708	--	--	--	--	--	--	-0.101730769230769
-2.6	-0.1	--	294.9194	--	--	--	--	--	--	-0.1
-2.555	-0.0982692307692308	--	294.4295	--	--	--	--	--	--	-0.0982692307692308
-2.51	-0.0965384615384615	--	292.5498	--	--	--	--	--	--	-0.0965384615384615
-2.465	-0.0948076923076923	--	292.8054	--	--	--	--	--	--	-0.0948076923076923
-2.42	-0.0930769230769231	--	292.3306	--	--	--	--	--	--	-0.0930769230769231
-2.375	-0.0913461538461538	--	292.3012	--	--	--	--	--	--	-0.0913461538461538
-2.33	-0.0896153846153846	--	293.0761	--	--	--	--	--	--	-0.0896153846153846
-2.285	-0.0878846153846154	--	292.7994	--	--	--	--	--	--	-0.0878846153846154
-2.24	-0.0861538461538462	--	292.737	--	--	--	--	--	--	-0.0861538461538462
-2.195	-0.0844230769230769	--	292.6481	--	--	--	--	--	--	-0.0844230769230769
-2.15	-0.0826923076923077	--	291.9805	--	--	--	--	--	--	-0.0826923076923077
-2.105	-0.0809615384615385	--	290.5353	--	--	--	--	--	--	-0.0809615384615385
-2.06	-0.0792307692307692	--	290.126	--	--	--	--	--	--	-0.0792307692307692
-2.015	-0.0775	--	287.3939	--	--	--	--	--	--	-0.0775
-1.965	-0.0755769230769231	--	286.7861	--	--	--	--	--	--	-0.0755769230769231
-1.915	-0.0736538461538462	--	286.6261	--	--	--	--	--	--	-0.0736538461538462
-1.865	-0.0717307692307692	--	286.511	--	--	--	--	--	--	-0.0717307692307692
-1.815	-0.0698076923076923	--	287.6658	--	--	--	--	--	--	-0.0698076923076923
-1.765	-0.0678846153846154	--	288.253	--	--	--	--	--	--	-0.0678846153846154
-1.715	-0.0659615384615385	--	289.3452	--	--	--	--	--	--	-0.0659615384615385
-1.665	-0.0640384615384615	--	289.5027	--	--	--	--	--	--	-0.0640384615384615
-1.615	-0.0621153846153846	--	289.3399	--	--	--	--	--	--	-0.0621153846153846
-1.565	-0.0601923076923077	--	288.2401	--	--	--	--	--	--	-0.0601923076923077
-1.515	-0.0582692307692308	--	286.3876	--	--	--	--	--	--	-0.0582692307692308
-1.465	-0.0563461538461539	--	284.299	--	--	--	--	--	--	-0.0563461538461539
-1.415	-0.0544230769230769	--	283.1848	--	--	--	--	--	--	-0.0544230769230769
-1.365	-0.0525	--	282.5541	--	--	--	--	--	--	-0.0525
-1.315	-0.0505769230769231	--	281.2092	--	--	--	--	--	--	-0.0505769230769231
-1.265	-0.0486538461538462	--	280.1466	--	--	--	--	--	--	-0.0486538461538462
-1.215	-0.0467307692307692	--	279.5885	--	--	--	--	--	--	-0.0467307692307692
-1.165	-0.0448076923076923	--	279.3005	--	--	--	--	--	--	-0.0448076923076923
-1.115	-0.0428846153846154	--	278.5558	--	--	--	--	--	--	-0.0428846153846154
-1.065	-0.0409615384615385	--	277.9877	--	--	--	--	--	--	-0.0409615384615385
-1.015	-0.0390384615384615	--	277.0253	--	--	--	--	--	--	-0.0390384615384615
-0.965	-0.0371153846153846	--	276.0979	--	--	--	--	--	--	-0.0371153846153846
-0.915	-0.0351923076923077	--	275.5923	--	--	--	--	--	--	-0.0351923076923077
-0.865	-0.0332692307692308	--	275.3929	--	--	--	--	--	--	-0.0332692307692308
-0.815	-0.0313461538461538	--	274.4909	--	--	--	--	--	--	-0.0313461538461538
-0.765	-0.0294230769230769	--	273.9856	--	--	--	--	--	--	-0.0294230769230769
-0.715	-0.0275	--	273.4163	--	--	--	--	--	--	-0.0275
-0.665	-0.0255769230769231	--	272.605	--	--	--	--	--	--	-0.0255769230769231
-0.615	-0.0236538461538462	--	271.8514	--	--	--	--	--	--	-0.0236538461538462
-0.565	-0.0217307692307692	--	270.569	--	--	--	--	--	--	-0.0217307692307692
-0.515	-0.0198076923076923	--	269.9655	--	--	--	--	--	--	-0.0198076923076923
-0.47	-0.0180769230769231	--	269.1144	--	--	--	--	--	--	-0.0180769230769231
-0.425	-0.0163461538461538	--	268.4378	--	--	--	--	--	--	-0.0163461538461538
-0.38	-0.0146153846153846	--	268.0545	--	--	--	--	--	--	-0.0146153846153846
-0.335	-0.0128846153846154	--	266.7387	--	--	--	--	--	--	-0.0128846153846154
-0.29	-0.0111538461538462	--	266.3689	--	--	--	--	--	--	-0.0111538461538462
-0.245	-0.00942307692307692	--	266.0831	--	--	--	--	--	--	-0.00942307692307692
-0.2	-0.00769230769230769	--	266.3154	--	--	--	--	--	--	-0.00769230769230769
-0.155	-0.00596153846153846	--	265.8242	--	--	--	--	--	--	-0.00596153846153846
-0.105	-0.00403846153846154	--	265.2059	--	--	--	--	--	--	-0.00403846153846154
-0.055	-0.00211538461538462	--	264.2103	--	--	--	--	--	--	-0.00211538461538462
-0.005	-1.92307692307692E-4	--	263.9008	--	--	--	--	--	--	-1.92307692307692E-4
0.045	0.00173076923076923	--	250.0306	--	--	--	--	--	--	0.00173076923076923
0.095	0.00365384615384615	--	245.9484	--	--	--	--	--	--	0.00365384615384615
0.145	0.00557692307692308	--	245.8132	--	--	--	--	--	--	0.00557692307692308
0.195	0.0075	--	247.5108	--	--	--	--	--	--	0.0075
0.24	0.00923076923076923	--	249.7119	--	--	--	--	--	--	0.00923076923076923
0.285	0.0109615384615385	--	251.7783	--	--	--	--	--	--	0.0109615384615385
0.33	0.0126923076923077	--	253.0929	--	--	--	--	--	--	0.0126923076923077
0.375	0.0144230769230769	--	253.9513	--	--	--	--	--	--	0.0144230769230769
0.42	0.0161538461538462	--	255.4245	--	--	--	--	--	--	0.0161538461538462
0.465	0.0178846153846154	--	256.271	--	--	--	--	--	--	0.0178846153846154
0.51	0.0196153846153846	--	257.3267	--	--	--	--	--	--	0.0196153846153846
0.56	0.0215384615384615	--	257.8148	--	--	--	--	--	--	0.0215384615384615
0.61	0.0234615384615385	--	258.5754	--	--	--	--	--	--	0.0234615384615385
0.66	0.0253846153846154	--	258.5624	--	--	--	--	--	--	0.0253846153846154
0.71	0.0273076923076923	--	258.808	--	--	--	--	--	--	0.0273076923076923
0.76	0.0292307692307692	--	259.2372	--	--	--	--	--	--	0.0292307692307692
0.81	0.0311538461538462	--	258.9526	--	--	--	--	--	--	0.0311538461538462
0.86	0.0330769230769231	--	258.5583	--	--	--	--	--	--	0.0330769230769231
0.91	0.035	--	257.563	--	--	--	--	--	--	0.035
0.96	0.0369230769230769	--	257.2191	--	--	--	--	--	--	0.0369230769230769
1.01	0.0388461538461538	--	256.7259	--	--	--	--	--	--	0.0388461538461538
1.06	0.0407692307692308	--	256.1355	--	--	--	--	--	--	0.0407692307692308
1.11	0.0426923076923077	--	255.6808	--	--	--	--	--	--	0.0426923076923077
1.16	0.0446153846153846	--	255.4833	--	--	--	--	--	--	0.0446153846153846
1.21	0.0465384615384615	--	254.8696	--	--	--	--	--	--	0.0465384615384615
1.26	0.0484615384615385	--	254.2922	--	--	--	--	--	--	0.0484615384615385
1.31	0.0503846153846154	--	254.5493	--	--	--	--	--	--	0.0503846153846154
1.36	0.0523076923076923	--	253.9593	--	--	--	--	--	--	0.0523076923076923
1.41	0.0542307692307692	--	253.2958	--	--	--	--	--	--	0.0542307692307692
1.46	0.0561538461538462	--	253.3567	--	--	--	--	--	--	0.0561538461538462
1.51	0.0580769230769231	--	252.6942	--	--	--	--	--	--	0.0580769230769231
1.56	0.06	--	252.8657	--	--	--	--	--	--	0.06
1.61	0.0619230769230769	--	253.3796	--	--	--	--	--	--	0.0619230769230769
1.66	0.0638461538461539	--	253.1335	--	--	--	--	--	--	0.0638461538461539
1.71	0.0657692307692308	--	253.8079	--	--	--	--	--	--	0.0657692307692308
1.76	0.0676923076923077	--	253.5499	--	--	--	--	--	--	0.0676923076923077
1.81	0.0696153846153846	--	253.8805	--	--	--	--	--	--	0.0696153846153846
1.86	0.0715384615384615	--	253.7698	--	--	--	--	--	--	0.0715384615384615
1.91	0.0734615384615385	--	254.4686	--	--	--	--	--	--	0.0734615384615385
1.96	0.0753846153846154	--	253.9152	--	--	--	--	--	--	0.0753846153846154
2.005	0.0771153846153846	--	254.1722	--	--	--	--	--	--	0.0771153846153846
2.05	0.0788461538461538	--	253.7426	--	--	--	--	--	--	0.0788461538461538
2.095	0.0805769230769231	--	254.6501	--	--	--	--	--	--	0.0805769230769231
2.14	0.0823076923076923	--	255.4103	--	--	--	--	--	--	0.0823076923076923
2.185	0.0840384615384615	--	254.76	--	--	--	--	--	--	0.0840384615384615
2.23	0.0857692307692308	--	254.464	--	--	--	--	--	--	0.0857692307692308
2.275	0.0875	--	254.6846	--	--	--	--	--	--	0.0875
2.32	0.0892307692307692	--	254.059	--	--	--	--	--	--	0.0892307692307692
2.365	0.0909615384615385	--	254.1079	--	--	--	--	--	--	0.0909615384615385
2.41	0.0926923076923077	--	253.2246	--	--	--	--	--	--	0.0926923076923077
2.455	0.0944230769230769	--	252.1702	--	--	--	--	--	--	0.0944230769230769
2.5	0.0961538461538462	--	251.6671	--	--	--	--	--	--	0.0961538461538462
2.545	0.0978846153846154	--	251.9125	--	--	--	--	--	--	0.0978846153846154
2.59	0.0996153846153846	--	251.6301	--	--	--	--	--	--	0.0996153846153846
2.635	0.101346153846154	--	251.1033	--	--	--	--	--	--	0.101346153846154
2.68	0.103076923076923	--	250.9191	--	--	--	--	--	--	0.103076923076923
2.725	0.104807692307692	--	250.894	--	--	--	--	--	--	0.104807692307692
2.77	0.106538461538462	--	249.95	--	--	--	--	--	--	0.106538461538462
2.815	0.108269230769231	--	249.8151	--	--	--	--	--	--	0.108269230769231
2.86	0.11	--	249.631	--	--	--	--	--	--	0.11
2.905	0.111730769230769	--	248.8713	--	--	--	--	--	--	0.111730769230769
2.95	0.113461538461538	--	248.0009	--	--	--	--	--	--	0.113461538461538
2.995	0.115192307692308	--	248.3196	--	--	--	--	--	--	0.115192307692308
3.04	0.116923076923077	--	248.0746	--	--	--	--	--	--	0.116923076923077
3.085	0.118653846153846	--	247.9389	--	--	--	--	--	--	0.118653846153846
3.13	0.120384615384615	--	248.147	--	--	--	--	--	--	0.120384615384615
3.175	0.122115384615385	--	247.4242	--	--	--	--	--	--	0.122115384615385
3.22	0.123846153846154	--	246.3091	--	--	--	--	--	--	0.123846153846154
3.265	0.125576923076923	--	245.8189	--	--	--	--	--	--	0.125576923076923
3.31	0.127307692307692	--	244.9736	--	--	--	--	--	--	0.127307692307692
3.355	0.129038461538462	--	245.1084	--	--	--	--	--	--	0.129038461538462
3.4	0.130769230769231	--	244.7775	--	--	--	--	--	--	0.130769230769231
3.445	0.1325	--	244.5326	--	--	--	--	--	--	0.1325
3.49	0.134230769230769	--	244.3733	--	--	--	--	--	--	0.134230769230769
3.535	0.135961538461538	--	243.2708	--	--	--	--	--	--	0.135961538461538
3.58	0.137692307692308	--	242.94	--	--	--	--	--	--	0.137692307692308
3.625	0.139423076923077	--	242.9156	--	--	--	--	--	--	0.139423076923077
3.67	0.141153846153846	--	243.5772	--	--	--	--	--	--	0.141153846153846
3.715	0.142884615384615	--	244.0917	--	--	--	--	--	--	0.142884615384615
3.76	0.144615384615385	--	243.4057	--	--	--	--	--	--	0.144615384615385
3.805	0.146346153846154	--	243.5772	--	--	--	--	--	--	0.146346153846154
3.85	0.148076923076923	--	242.4626	--	--	--	--	--	--	0.148076923076923
3.895	0.149807692307692	--	242.2174	--	--	--	--	--	--	0.149807692307692
3.94	0.151538461538462	--	242.1932	--	--	--	--	--	--	0.151538461538462
3.985	0.153269230769231	--	240.8215	--	--	--	--	--	--	0.153269230769231
4.035	0.155192307692308	--	240.9317	--	--	--	--	--	--	0.155192307692308
4.08	0.156923076923077	--	240.2946	--	--	--	--	--	--	0.156923076923077
4.125	0.158653846153846	--	240.6745	--	--	--	--	--	--	0.158653846153846
4.17	0.160384615384615	--	239.7437	--	--	--	--	--	--	0.160384615384615
4.215	0.162115384615385	--	238.9234	--	--	--	--	--	--	0.162115384615385
4.26	0.163846153846154	--	239.046	--	--	--	--	--	--	0.163846153846154
4.305	0.165576923076923	--	237.9927	--	--	--	--	--	--	0.165576923076923
4.35	0.167307692307692	--	237.919	--	--	--	--	--	--	0.167307692307692
4.395	0.169038461538462	--	237.6993	--	--	--	--	--	--	0.169038461538462
4.44	0.170769230769231	--	237.4671	--	--	--	--	--	--	0.170769230769231
4.485	0.1725	--	237.4182	--	--	--	--	--	--	0.1725
4.53	0.174230769230769	--	236.7568	--	--	--	--	--	--	0.174230769230769
4.575	0.175961538461538	--	236.61	--	--	--	--	--	--	0.175961538461538
4.62	0.177692307692308	--	236.3405	--	--	--	--	--	--	0.177692307692308
4.665	0.179423076923077	--	235.4343	--	--	--	--	--	--	0.179423076923077
4.71	0.181153846153846	--	236.3525	--	--	--	--	--	--	0.181153846153846
4.755	0.182884615384615	--	237.3693	--	--	--	--	--	--	0.182884615384615
4.8	0.184615384615385	--	237.2957	--	--	--	--	--	--	0.184615384615385
4.845	0.186346153846154	--	238.2018	--	--	--	--	--	--	0.186346153846154
4.89	0.188076923076923	--	237.5778	--	--	--	--	--	--	0.188076923076923
4.935	0.189807692307692	--	237.6393	--	--	--	--	--	--	0.189807692307692
4.98	0.191538461538462	--	236.8195	--	--	--	--	--	--	0.191538461538462
5.025	0.193269230769231	--	236.9058	--	--	--	--	--	--	0.193269230769231
5.07	0.195	--	235.8773	--	--	--	--	--	--	0.195
5.115	0.196730769230769	--	235.2409	--	--	--	--	--	--	0.196730769230769
5.16	0.198461538461538	--	235.1066	--	--	--	--	--	--	0.198461538461538
5.205	0.200192307692308	--	235.7557	--	--	--	--	--	--	0.200192307692308
5.25	0.201923076923077	--	236.5401	--	--	--	--	--	--	0.201923076923077
5.295	0.203653846153846	--	235.7077	--	--	--	--	--	--	0.203653846153846
5.34	0.205384615384615	--	235.2799	--	--	--	--	--	--	0.205384615384615
5.385	0.207115384615385	--	234.7297	--	--	--	--	--	--	0.207115384615385
5.43	0.208846153846154	--	234.1667	--	--	--	--	--	--	0.208846153846154
5.475	0.210576923076923	--	233.3596	--	--	--	--	--	--	0.210576923076923
5.52	0.212307692307692	--	232.8456	--	--	--	--	--	--	0.212307692307692
5.565	0.214038461538462	--	232.8456	--	--	--	--	--	--	0.214038461538462
5.61	0.215769230769231	--	232.6626	--	--	--	--	--	--	0.215769230769231
5.655	0.2175	--	232.1114	--	--	--	--	--	--	0.2175
5.7	0.219230769230769	--	232.2595	--	--	--	--	--	--	0.219230769230769
5.745	0.220961538461538	--	233.08	--	--	--	--	--	--	0.220961538461538
5.79	0.222692307692308	--	232.7502	--	--	--	--	--	--	0.222692307692308
5.835	0.224423076923077	--	232.494	--	--	--	--	--	--	0.224423076923077
5.88	0.226153846153846	--	232.0534	--	--	--	--	--	--	0.226153846153846
5.925	0.227884615384615	--	231.895	--	--	--	--	--	--	0.227884615384615
5.97	0.229615384615385	--	232.1154	--	--	--	--	--	--	0.229615384615385
6.015	0.231346153846154	--	232.6418	--	--	--	--	--	--	0.231346153846154
6.06	0.233076923076923	--	233.6823	--	--	--	--	--	--	0.233076923076923
6.105	0.234807692307692	--	234.3556	--	--	--	--	--	--	0.234807692307692
6.15	0.236538461538462	--	234.1599	--	--	--	--	--	--	0.236538461538462
6.195	0.238269230769231	--	234.5885	--	--	--	--	--	--	0.238269230769231
6.24	0.24	--	234.3811	--	--	--	--	--	--	0.24
6.285	0.241730769230769	--	234.7851	--	--	--	--	--	--	0.241730769230769
6.33	0.243461538461538	--	234.9938	--	--	--	--	--	--	0.243461538461538
6.375	0.245192307692308	--	235.2259	--	--	--	--	--	--	0.245192307692308
6.42	0.246923076923077	--	235.9967	--	--	--	--	--	--	0.246923076923077
6.465	0.248653846153846	--	236.3517	--	--	--	--	--	--	0.248653846153846
6.51	0.250384615384615	--	237.759	--	--	--	--	--	--	0.250384615384615
6.555	0.252115384615385	--	238.5783	--	--	--	--	--	--	0.252115384615385
6.6	0.253846153846154	--	238.5539	--	--	--	--	--	--	0.253846153846154
6.645	0.255576923076923	--	238.9087	--	--	--	--	--	--	0.255576923076923
6.69	0.257307692307692	--	238.6155	--	--	--	--	--	--	0.257307692307692
6.735	0.259038461538462	--	238.848	--	--	--	--	--	--	0.259038461538462
6.78	0.260769230769231	--	237.7116	--	--	--	--	--	--	0.260769230769231
6.825	0.2625	--	236.6611	--	--	--	--	--	--	0.2625
6.87	0.264230769230769	--	236.1977	--	--	--	--	--	--	0.264230769230769
6.915	0.265961538461538	--	236.4911	--	--	--	--	--	--	0.265961538461538
6.96	0.267692307692308	--	236.0874	--	--	--	--	--	--	0.267692307692308
7.005	0.269423076923077	--	235.2087	--	--	--	--	--	--	0.269423076923077
7.05	0.271153846153846	--	235.6738	--	--	--	--	--	--	0.271153846153846
7.095	0.272884615384615	--	235.5401	--	--	--	--	--	--	0.272884615384615
7.14	0.274615384615385	--	236.2369	--	--	--	--	--	--	0.274615384615385
7.185	0.276346153846154	--	236.4811	--	--	--	--	--	--	0.276346153846154
7.23	0.278076923076923	--	235.9806	--	--	--	--	--	--	0.278076923076923
7.275	0.279807692307692	--	237.1417	--	--	--	--	--	--	0.279807692307692
7.32	0.281538461538462	--	238.1926	--	--	--	--	--	--	0.281538461538462
7.365	0.283269230769231	--	240.1474	--	--	--	--	--	--	0.283269230769231
7.41	0.285	--	241.2339	--	--	--	--	--	--	0.285
7.455	0.286730769230769	--	241.2953	--	--	--	--	--	--	0.286730769230769
7.5	0.288461538461538	--	242.1866	--	--	--	--	--	--	0.288461538461538
7.545	0.290192307692308	--	242.48	--	--	--	--	--	--	0.290192307692308
7.59	0.291923076923077	--	242.9078	--	--	--	--	--	--	0.291923076923077
7.635	0.293653846153846	--	244.1531	--	--	--	--	--	--	0.293653846153846
7.68	0.295384615384615	--	243.8722	--	--	--	--	--	--	0.295384615384615
7.725	0.297115384615385	--	244.3484	--	--	--	--	--	--	0.297115384615385
7.77	0.298846153846154	--	243.1891	--	--	--	--	--	--	0.298846153846154
7.815	0.300576923076923	--	242.9327	--	--	--	--	--	--	0.300576923076923
7.86	0.302307692307692	--	244.1891	--	--	--	--	--	--	0.302307692307692
7.905	0.304038461538462	--	244.7505	--	--	--	--	--	--	0.304038461538462
7.95	0.305769230769231	--	246.0318	--	--	--	--	--	--	0.305769230769231
7.995	0.3075	--	246.2635	--	--	--	--	--	--	0.3075
8.04	0.309230769230769	--	247.8983	--	--	--	--	--	--	0.309230769230769
8.09	0.311153846153846	--	249.5327	--	--	--	--	--	--	0.311153846153846
8.14	0.313076923076923	--	251.728	--	--	--	--	--	--	0.313076923076923
8.19	0.315	--	254.7163	--	--	--	--	--	--	0.315
8.24	0.316923076923077	--	258.2767	--	--	--	--	--	--	0.316923076923077
8.29	0.318846153846154	--	262.0326	--	--	--	--	--	--	0.318846153846154
8.34	0.320769230769231	--	264.08	--	--	--	--	--	--	0.320769230769231
8.39	0.322692307692308	--	264.7242	--	--	--	--	--	--	0.322692307692308
8.44	0.324615384615385	--	265.7611	--	--	--	--	--	--	0.324615384615385
8.49	0.326538461538462	--	267.4054	--	--	--	--	--	--	0.326538461538462
8.54	0.328461538461538	--	268.6856	--	--	--	--	--	--	0.328461538461538
8.59	0.330384615384615	--	269.5258	--	--	--	--	--	--	0.330384615384615
8.64	0.332307692307692	--	270.9262	--	--	--	--	--	--	0.332307692307692
8.69	0.334230769230769	--	272.3365	--	--	--	--	--	--	0.334230769230769
8.74	0.336153846153846	--	273.8496	--	--	--	--	--	--	0.336153846153846
8.79	0.338076923076923	--	276.2136	--	--	--	--	--	--	0.338076923076923
8.84	0.34	--	278.9066	--	--	--	--	--	--	0.34
8.89	0.341923076923077	--	280.3699	--	--	--	--	--	--	0.341923076923077
8.94	0.343846153846154	--	280.746	--	--	--	--	--	--	0.343846153846154
8.99	0.345769230769231	--	281.7415	--	--	--	--	--	--	0.345769230769231
9.04	0.347692307692308	--	283.2638	--	--	--	--	--	--	0.347692307692308
9.09	0.349615384615385	--	285.2608	--	--	--	--	--	--	0.349615384615385
9.14	0.351538461538462	--	286.4276	--	--	--	--	--	--	0.351538461538462
9.19	0.353461538461538	--	288.6206	--	--	--	--	--	--	0.353461538461538
9.24	0.355384615384615	--	290.8725	--	--	--	--	--	--	0.355384615384615
9.29	0.357307692307692	--	292.5144	--	--	--	--	--	--	0.357307692307692
9.34	0.359230769230769	--	295.5455	--	--	--	--	--	--	0.359230769230769
9.39	0.361153846153846	--	297.6676	--	--	--	--	--	--	0.361153846153846
9.44	0.363076923076923	--	300.8919	--	--	--	--	--	--	0.363076923076923
9.49	0.365	--	305.7277	--	--	--	--	--	--	0.365
9.54	0.366923076923077	--	309.8928	--	--	--	--	--	--	0.366923076923077
9.59	0.368846153846154	--	313.2969	--	--	--	--	--	--	0.368846153846154
9.64	0.370769230769231	--	317.8699	--	--	--	--	--	--	0.370769230769231
9.69	0.372692307692308	--	320.3891	--	--	--	--	--	--	0.372692307692308
9.74	0.374615384615385	--	324.0411	--	--	--	--	--	--	0.374615384615385
9.79	0.376538461538461	--	328.5087	--	--	--	--	--	--	0.376538461538461
9.84	0.378461538461538	--	331.9766	--	--	--	--	--	--	0.378461538461538
9.89	0.380384615384615	--	337.1899	--	--	--	--	--	--	0.380384615384615
9.94	0.382307692307692	--	340.2111	--	--	--	--	--	--	0.382307692307692
9.99	0.384230769230769	--	344.0461	--	--	--	--	--	--	0.384230769230769
10.04	0.386153846153846	--	348.3401	--	--	--	--	--	--	0.386153846153846
10.09	0.388076923076923	--	351.7015	--	--	--	--	--	--	0.388076923076923
10.14	0.39	--	356.2643	--	--	--	--	--	--	0.39
10.19	0.391923076923077	--	363.0131	--	--	--	--	--	--	0.391923076923077
10.24	0.393846153846154	--	369.6992	--	--	--	--	--	--	0.393846153846154
10.29	0.395769230769231	--	376.2054	--	--	--	--	--	--	0.395769230769231
10.34	0.397692307692308	--	384.0509	--	--	--	--	--	--	0.397692307692308
10.39	0.399615384615385	--	398.6358	--	--	--	--	--	--	0.399615384615385
10.44	0.401538461538462	--	407.1257	--	--	--	--	--	--	0.401538461538462
10.49	0.403461538461538	--	417.1347	--	--	--	--	--	--	0.403461538461538
10.54	0.405384615384615	--	428.1373	--	--	--	--	--	--	0.405384615384615
10.59	0.407307692307692	--	444.4389	--	--	--	--	--	--	0.407307692307692
10.64	0.409230769230769	--	455.7178	--	--	--	--	--	--	0.409230769230769
10.69	0.411153846153846	--	464.1517	--	--	--	--	--	--	0.411153846153846
10.74	0.413076923076923	--	478.7632	--	--	--	--	--	--	0.413076923076923
10.79	0.415	--	495.5303	--	--	--	--	--	--	0.415
10.84	0.416923076923077	--	515.7448	--	--	--	--	--	--	0.416923076923077
10.89	0.418846153846154	--	537.8697	--	--	--	--	--	--	0.418846153846154
10.94	0.420769230769231	--	560.9305	--	--	--	--	--	--	0.420769230769231
10.99	0.422692307692308	--	585.1437	--	--	--	--	--	--	0.422692307692308
11.04	0.424615384615385	--	611.0423	--	--	--	--	--	--	0.424615384615385
11.09	0.426538461538462	--	638.5607	--	--	--	--	--	--	0.426538461538462
11.14	0.428461538461539	--	669.5862	--	--	--	--	--	--	0.428461538461539
11.19	0.430384615384615	--	705.1646	--	--	--	--	--	--	0.430384615384615
11.24	0.432307692307692	--	745.3045	--	--	--	--	--	--	0.432307692307692
11.29	0.434230769230769	--	792.8684	--	--	--	--	--	--	0.434230769230769
11.34	0.436153846153846	--	852.6608	--	--	--	--	--	--	0.436153846153846
11.39	0.438076923076923	--	927.121	--	--	--	--	--	--	0.438076923076923
11.44	0.44	--	1023.017	--	--	--	--	--	--	0.44
11.49	0.441923076923077	--	1357.487	--	--	--	--	--	--	0.441923076923077
11.54	0.443846153846154	--	3106.988	--	--	--	--	--	--	0.443846153846154
11.59	0.445769230769231	--	10755.84	--	--	--	--	--	--	0.445769230769231
11.64	0.447692307692308	--	8759.643	--	--	--	--	--	--	0.447692307692308
11.69	0.449615384615385	--	6934.755	--	--	--	--	--	--	0.449615384615385
11.74	0.451538461538461	--	4523.983	--	--	--	--	--	--	0.451538461538461
11.79	0.453461538461538	--	3531.563	--	--	--	--	--	--	0.453461538461538
11.84	0.455384615384615	--	1977.575	--	--	--	--	--	--	0.455384615384615
11.89	0.457307692307692	--	1600.012	--	--	--	--	--	--	0.457307692307692
11.94	0.459230769230769	--	1147.131	--	--	--	--	--	--	0.459230769230769
11.99	0.461153846153846	--	797.3788	--	--	--	--	--	--	0.461153846153846
12.04	0.463076923076923	--	707.6893	--	--	--	--	--	--	0.463076923076923
12.09	0.465	--	637.4892	--	--	--	--	--	--	0.465
12.14	0.466923076923077	--	549.8324	--	--	--	--	--	--	0.466923076923077
12.19	0.468846153846154	--	511.4757	--	--	--	--	--	--	0.468846153846154
12.24	0.470769230769231	--	454.2534	--	--	--	--	--	--	0.470769230769231
12.29	0.472692307692308	--	425.4039	--	--	--	--	--	--	0.472692307692308
12.34	0.474615384615385	--	400.0658	--	--	--	--	--	--	0.474615384615385
12.39	0.476538461538461	--	379.1455	--	--	--	--	--	--	0.476538461538461
12.44	0.478461538461538	--	364.7171	--	--	--	--	--	--	0.478461538461538
12.49	0.480384615384615	--	354.7154	--	--	--	--	--	--	0.480384615384615
12.54	0.482307692307692	--	348.8001	--	--	--	--	--	--	0.482307692307692
12.59	0.484230769230769	--	343.8079	--	--	--	--	--	--	0.484230769230769
12.64	0.486153846153846	--	338.3352	--	--	--	--	--	--	0.486153846153846
12.69	0.488076923076923	--	333.2048	--	--	--	--	--	--	0.488076923076923
12.74	0.49	--	326.4742	--	--	--	--	--	--	0.49
12.79	0.491923076923077	--	315.5395	--	--	--	--	--	--	0.491923076923077
12.84	0.493846153846154	--	309.2948	--	--	--	--	--	--	0.493846153846154
12.89	0.495769230769231	--	301.2091	--	--	--	--	--	--	0.495769230769231
12.94	0.497692307692308	--	293.6026	--	--	--	--	--	--	0.497692307692308
12.99	0.499615384615385	--	285.6366	--	--	--	--	--	--	0.499615384615385
13.04	0.501538461538462	--	277.6682	--	--	--	--	--	--	0.501538461538462
13.09	0.503461538461538	--	271.1958	--	--	--	--	--	--	0.503461538461538
13.14	0.505384615384615	--	265.7048	--	--	--	--	--	--	0.505384615384615
13.19	0.507307692307692	--	260.086	--	--	--	--	--	--	0.507307692307692
13.24	0.509230769230769	--	255.7136	--	--	--	--	--	--	0.509230769230769
13.29	0.511153846153846	--	249.9623	--	--	--	--	--	--	0.511153846153846
13.34	0.513076923076923	--	244.7093	--	--	--	--	--	--	0.513076923076923
13.39	0.515	--	239.5908	--	--	--	--	--	--	0.515
13.44	0.516923076923077	--	234.9096	--	--	--	--	--	--	0.516923076923077
13.49	0.518846153846154	--	229.7457	--	--	--	--	--	--	0.518846153846154
13.54	0.520769230769231	--	225.781	--	--	--	--	--	--	0.520769230769231
13.59	0.522692307692308	--	221.2602	--	--	--	--	--	--	0.522692307692308
13.64	0.524615384615385	--	216.8261	--	--	--	--	--	--	0.524615384615385
13.69	0.526538461538462	--	211.6058	--	--	--	--	--	--	0.526538461538462
13.74	0.528461538461539	--	206.01	--	--	--	--	--	--	0.528461538461539
13.79	0.530384615384615	--	201.7202	--	--	--	--	--	--	0.530384615384615
13.84	0.532307692307692	--	197.4539	--	--	--	--	--	--	0.532307692307692
13.89	0.534230769230769	--	193.0829	--	--	--	--	--	--	0.534230769230769
13.94	0.536153846153846	--	190.0519	--	--	--	--	--	--	0.536153846153846
13.99	0.538076923076923	--	187.6158	--	--	--	--	--	--	0.538076923076923
14.04	0.54	--	184.9813	--	--	--	--	--	--	0.54
14.09	0.541923076923077	--	183.0448	--	--	--	--	--	--	0.541923076923077
14.14	0.543846153846154	--	181.9152	--	--	--	--	--	--	0.543846153846154
14.19	0.545769230769231	--	180.1904	--	--	--	--	--	--	0.545769230769231
14.24	0.547692307692308	--	177.9192	--	--	--	--	--	--	0.547692307692308
14.29	0.549615384615385	--	176.2914	--	--	--	--	--	--	0.549615384615385
14.34	0.551538461538462	--	174.2291	--	--	--	--	--	--	0.551538461538462
14.39	0.553461538461538	--	172.786	--	--	--	--	--	--	0.553461538461538
14.44	0.555384615384615	--	171.2554	--	--	--	--	--	--	0.555384615384615
14.49	0.557307692307692	--	168.6298	--	--	--	--	--	--	0.557307692307692
14.54	0.559230769230769	--	166.3593	--	--	--	--	--	--	0.559230769230769
14.59	0.561153846153846	--	164.2335	--	--	--	--	--	--	0.561153846153846
14.64	0.563076923076923	--	161.6651	--	--	--	--	--	--	0.563076923076923
14.69	0.565	--	159.7974	--	--	--	--	--	--	0.565
14.74	0.566923076923077	--	157.1976	--	--	--	--	--	--	0.566923076923077
14.79	0.568846153846154	--	155.2336	--	--	--	--	--	--	0.568846153846154
14.84	0.570769230769231	--	152.2799	--	--	--	--	--	--	0.570769230769231
14.89	0.572692307692308	--	149.7852	--	--	--	--	--	--	0.572692307692308
14.94	0.574615384615385	--	146.6702	--	--	--	--	--	--	0.574615384615385
14.99	0.576538461538462	--	144.6419	--	--	--	--	--	--	0.576538461538462
15.04	0.578461538461538	--	140.4403	--	--	--	--	--	--	0.578461538461538
15.09	0.580384615384615	--	139.0641	--	--	--	--	--	--	0.580384615384615
15.14	0.582307692307692	--	137.4838	--	--	--	--	--	--	0.582307692307692
15.19	0.584230769230769	--	136.542	--	--	--	--	--	--	0.584230769230769
15.24	0.586153846153846	--	135.317	--	--	--	--	--	--	0.586153846153846
15.29	0.588076923076923	--	134.9065	--	--	--	--	--	--	0.588076923076923
15.34	0.59	--	133.9713	--	--	--	--	--	--	0.59
15.39	0.591923076923077	--	133.8022	--	--	--	--	--	--	0.591923076923077
15.44	0.593846153846154	--	134.4367	--	--	--	--	--	--	0.593846153846154
15.49	0.595769230769231	--	135.1546	--	--	--	--	--	--	0.595769230769231
15.54	0.597692307692308	--	137.2801	--	--	--	--	--	--	0.597692307692308
15.59	0.599615384615385	--	139.5985	--	--	--	--	--	--	0.599615384615385
15.64	0.601538461538462	--	142.4344	--	--	--	--	--	--	0.601538461538462
15.69	0.603461538461538	--	146.1365	--	--	--	--	--	--	0.603461538461538
15.74	0.605384615384615	--	149.8799	--	--	--	--	--	--	0.605384615384615
15.79	0.607307692307692	--	153.8012	--	--	--	--	--	--	0.607307692307692
15.84	0.609230769230769	--	158.8965	--	--	--	--	--	--	0.609230769230769
15.89	0.611153846153846	--	164.3299	--	--	--	--	--	--	0.611153846153846
15.94	0.613076923076923	--	170.4553	--	--	--	--	--	--	0.613076923076923
15.99	0.615	--	177.6269	--	--	--	--	--	--	0.615
16.035	0.616730769230769	--	184.195	--	--	--	--	--	--	0.616730769230769
16.085	0.618653846153846	--	191.0767	--	--	--	--	--	--	0.618653846153846
16.135	0.620576923076923	--	198.0077	--	--	--	--	--	--	0.620576923076923
16.185	0.6225	--	210.7815	--	--	--	--	--	--	0.6225
16.235	0.624423076923077	--	219.2332	--	--	--	--	--	--	0.624423076923077
16.285	0.626346153846154	--	227.5156	--	--	--	--	--	--	0.626346153846154
16.335	0.628269230769231	--	237.2227	--	--	--	--	--	--	0.628269230769231
16.385	0.630192307692308	--	248.1973	--	--	--	--	--	--	0.630192307692308
16.435	0.632115384615385	--	259.1723	--	--	--	--	--	--	0.632115384615385
16.485	0.634038461538462	--	270.7636	--	--	--	--	--	--	0.634038461538462
16.535	0.635961538461538	--	282.0396	--	--	--	--	--	--	0.635961538461538
16.585	0.637884615384615	--	292.3251	--	--	--	--	--	--	0.637884615384615
16.635	0.639807692307692	--	299.6334	--	--	--	--	--	--	0.639807692307692
16.685	0.641730769230769	--	304.7518	--	--	--	--	--	--	0.641730769230769
16.735	0.643653846153846	--	308.3848	--	--	--	--	--	--	0.643653846153846
16.785	0.645576923076923	--	310.1067	--	--	--	--	--	--	0.645576923076923
16.835	0.6475	--	309.8036	--	--	--	--	--	--	0.6475
16.885	0.649423076923077	--	306.9467	--	--	--	--	--	--	0.649423076923077
16.935	0.651346153846154	--	301.17	--	--	--	--	--	--	0.651346153846154
16.985	0.653269230769231	--	293.3792	--	--	--	--	--	--	0.653269230769231
17.035	0.655192307692308	--	283.6835	--	--	--	--	--	--	0.655192307692308
17.085	0.657115384615385	--	272.1106	--	--	--	--	--	--	0.657115384615385
17.135	0.659038461538462	--	260.0773	--	--	--	--	--	--	0.659038461538462
17.185	0.660961538461539	--	248.9051	--	--	--	--	--	--	0.660961538461539
17.235	0.662884615384615	--	238.3147	--	--	--	--	--	--	0.662884615384615
17.285	0.664807692307692	--	227.654	--	--	--	--	--	--	0.664807692307692
17.335	0.666730769230769	--	218.37	--	--	--	--	--	--	0.666730769230769
17.385	0.668653846153846	--	210.4145	--	--	--	--	--	--	0.668653846153846
17.435	0.670576923076923	--	202.8079	--	--	--	--	--	--	0.670576923076923
17.485	0.6725	--	195.2496	--	--	--	--	--	--	0.6725
17.535	0.674423076923077	--	187.9872	--	--	--	--	--	--	0.674423076923077
17.585	0.676346153846154	--	180.4231	--	--	--	--	--	--	0.676346153846154
17.635	0.678269230769231	--	173.5919	--	--	--	--	--	--	0.678269230769231
17.685	0.680192307692308	--	160.4381	--	--	--	--	--	--	0.680192307692308
17.735	0.682115384615385	--	154.3969	--	--	--	--	--	--	0.682115384615385
17.785	0.684038461538462	--	147.8507	--	--	--	--	--	--	0.684038461538462
17.835	0.685961538461539	--	142.4937	--	--	--	--	--	--	0.685961538461539
17.885	0.687884615384615	--	137.1129	--	--	--	--	--	--	0.687884615384615
17.935	0.689807692307692	--	133.3405	--	--	--	--	--	--	0.689807692307692
17.985	0.691730769230769	--	130.1294	--	--	--	--	--	--	0.691730769230769
18.035	0.693653846153846	--	119.3302	--	--	--	--	--	--	0.693653846153846
18.085	0.695576923076923	--	115.1385	--	--	--	--	--	--	0.695576923076923
18.135	0.6975	--	113.314	--	--	--	--	--	--	0.6975
18.185	0.699423076923077	--	112.9768	--	--	--	--	--	--	0.699423076923077
18.235	0.701346153846154	--	113.6819	--	--	--	--	--	--	0.701346153846154
18.285	0.703269230769231	--	114.2182	--	--	--	--	--	--	0.703269230769231
18.335	0.705192307692308	--	114.4293	--	--	--	--	--	--	0.705192307692308
18.385	0.707115384615385	--	115.5799	--	--	--	--	--	--	0.707115384615385
18.435	0.709038461538462	--	115.8687	--	--	--	--	--	--	0.709038461538462
18.485	0.710961538461538	--	116.2421	--	--	--	--	--	--	0.710961538461538
18.535	0.712884615384615	--	116.7903	--	--	--	--	--	--	0.712884615384615
18.585	0.714807692307692	--	116.7484	--	--	--	--	--	--	0.714807692307692
18.635	0.716730769230769	--	116.7724	--	--	--	--	--	--	0.716730769230769
18.685	0.718653846153846	--	117.1039	--	--	--	--	--	--	0.718653846153846
18.735	0.720576923076923	--	116.5436	--	--	--	--	--	--	0.720576923076923
18.785	0.7225	--	116.4295	--	--	--	--	--	--	0.7225
18.835	0.724423076923077	--	117.2302	--	--	--	--	--	--	0.724423076923077
18.885	0.726346153846154	--	117.3747	--	--	--	--	--	--	0.726346153846154
18.935	0.728269230769231	--	117.5375	--	--	--	--	--	--	0.728269230769231
18.985	0.730192307692308	--	117.3093	--	--	--	--	--	--	0.730192307692308
19.035	0.732115384615385	--	116.7796	--	--	--	--	--	--	0.732115384615385
19.085	0.734038461538462	--	116.5989	--	--	--	--	--	--	0.734038461538462
19.135	0.735961538461538	--	116.8341	--	--	--	--	--	--	0.735961538461538
19.185	0.737884615384615	--	117.0146	--	--	--	--	--	--	0.737884615384615
19.235	0.739807692307692	--	116.1664	--	--	--	--	--	--	0.739807692307692
19.285	0.741730769230769	--	116.0098	--	--	--	--	--	--	0.741730769230769
19.335	0.743653846153846	--	115.4866	--	--	--	--	--	--	0.743653846153846
19.385	0.745576923076923	--	114.8792	--	--	--	--	--	--	0.745576923076923
19.435	0.7475	--	114.5781	--	--	--	--	--	--	0.7475
19.485	0.749423076923077	--	113.7125	--	--	--	--	--	--	0.749423076923077
19.535	0.751346153846154	--	113.4117	--	--	--	--	--	--	0.751346153846154
19.585	0.753269230769231	--	113.1109	--	--	--	--	--	--	0.753269230769231
19.635	0.755192307692308	--	112.3046	--	--	--	--	--	--	0.755192307692308
19.685	0.757115384615385	--	112.0223	--	--	--	--	--	--	0.757115384615385
19.735	0.759038461538462	--	111.5892	--	--	--	--	--	--	0.759038461538462
19.785	0.760961538461538	--	111.109	--	--	--	--	--	--	0.760961538461538
19.835	0.762884615384615	--	110.7599	--	--	--	--	--	--	0.762884615384615
19.885	0.764807692307692	--	110.2185	--	--	--	--	--	--	0.764807692307692
19.935	0.766730769230769	--	109.3948	--	--	--	--	--	--	0.766730769230769
19.985	0.768653846153846	--	109.5576	--	--	--	--	--	--	0.768653846153846
20.035	0.770576923076923			--	--	--	--	--	--	0.770576923076923
19.98	0.768461538461539			--	--	--	--	--	--	0.768461538461539
19.925	0.766346153846154			--	--	--	--	--	--	0.766346153846154
19.87	0.764230769230769			--	--	--	--	--	--	0.764230769230769
19.815	0.762115384615385			--	--	--	--	--	--	0.762115384615385
19.76	0.76			--	--	--	--	--	--	0.76
19.705	0.757884615384615			--	--	--	--	--	--	0.757884615384615
19.65	0.755769230769231			--	--	--	--	--	--	0.755769230769231
19.595	0.753653846153846			--	--	--	--	--	--	0.753653846153846
19.54	0.751538461538461			--	--	--	--	--	--	0.751538461538461
19.485	0.749423076923077			--	--	--	--	--	--	0.749423076923077
19.43	0.747307692307692			--	--	--	--	--	--	0.747307692307692
19.375	0.745192307692308			--	--	--	--	--	--	0.745192307692308
19.32	0.743076923076923			--	--	--	--	--	--	0.743076923076923
19.265	0.740961538461538			--	--	--	--	--	--	0.740961538461538
[truncated: 3,383 more rows]
