# Supplementary material for: Giant ferroelectric polarization in a bilayer graphene heterostructure
Source: Nat Commun. 2022 Oct 21;13:6241. doi: 10.1038/s41467-022-34104-z (PMC9587233; doi:10.1038/s41467-022-34104-z)
Supplement: Supplementary file 4 — Source Data [file 41467_2022_34104_MOESM4_ESM.zip › Figure 3/Figure 3a.inset.dat]

x	y	n	d	b	f	z
0.146341463414634	-0.230961538461538	-1.80375	0.640489282363976	20154.97	47074.5	26919.53
0.141463414634146	-0.230961538461538	-1.89375	0.632342940900561	31489.38	48866.98	17377.6
0.136585365853659	-0.230961538461538	-1.98375	0.624196599437148	37977.11	33481.88	-4495.23
0.131707317073171	-0.230961538461538	-2.07375	0.616050257973733	34513.22	15874.25	-18638.97
0.126829268292683	-0.230961538461538	-2.16375	0.607903916510318	16113.98	2876.714	-13237.266
0.121951219512195	-0.230961538461538	-2.25375	0.599757575046903	2986.745	1266.224	-1720.521
0.117073170731707	-0.230961538461538	-2.34375	0.591611233583488	1217.989	750.5145	-467.4745
0.11219512195122	-0.230961538461538	-2.43375	0.583464892120075	715.3308	601.6373	-113.6935
0.107317073170732	-0.230961538461538	-2.52375	0.57531855065666	559.4261	446.0627	-113.3634
0.102439024390244	-0.230961538461538	-2.61375	0.567172209193245	441.3407	390.4205	-50.9202
0.0975609756097561	-0.230961538461538	-2.70375	0.55902586772983	380.7504	354.3961	-26.3543
0.0926829268292683	-0.230961538461538	-2.79375	0.550879526266416	344.8218	325.2301	-19.5917
0.0878048780487805	-0.230961538461538	-2.88375	0.542733184803001	319.7869	300.1121	-19.6748
0.0829268292682927	-0.230961538461538	-2.97375	0.534586843339586	295.2402	262.8461	-32.3941
0.0780487804878049	-0.230961538461538	-3.06375	0.526440501876172	264.4198	230.9267	-33.4931
0.0731707317073171	-0.230961538461538	-3.15375	0.518294160412757	230.131	208.7568	-21.3742
0.0682926829268293	-0.230961538461538	-3.24375	0.510147818949343	211.5073	188.0825	-23.4248
0.0632926829268293	-0.230961538461538	-3.336	0.501797818949343	191.812	172.0302	-19.7818
0.0585365853658537	-0.230961538461538	-3.42375	0.493855136022513	171.8481	159.5583	-12.2898
0.0536585365853659	-0.230961538461538	-3.51375	0.485708794559099	154.8569	146.8404	-8.01650000000001
0.0486585365853659	-0.230961538461538	-3.606	0.477358794559099	134.6113	134.4156	-0.195699999999988
0.0439024390243902	-0.230961538461538	-3.69375	0.469416111632269	117.5002	121.3774	3.87719999999999
0.0390243902439024	-0.230961538461538	-3.78375	0.461269770168855	102.5059	104.6549	2.149
0.0341463414634146	-0.230961538461538	-3.87375	0.45312342870544	89.8329	93.94175	4.10885
0.0292682926829268	-0.230961538461538	-3.96375	0.444977087242025	80.62805	86.58158	5.95353
0.0242682926829268	-0.230961538461538	-4.056	0.436627087242025	75.68478	80.66975	4.98496999999999
0.0195121951219512	-0.230961538461538	-4.14375	0.428684404315196	73.10824	75.77107	2.66283
0.0146341463414634	-0.230961538461538	-4.23375	0.420538062851782	70.58888	70.88222	0.293340000000001
0.00975609756097561	-0.230961538461538	-4.32375	0.412391721388367	66.2894	67.9461	1.6567
0.0048780487804878	-0.230961538461538	-4.41375	0.404245379924952	65.06206	65.66638	0.604320000000001
0	-0.230961538461538	-4.50375	0.396099038461538	65.56924	64.12662	-1.44261999999999
-0.0048780487804878	-0.230961538461538	-4.59375	0.387952696998123	69.88936	68.0918	-1.79755999999999
-0.00975609756097561	-0.230961538461538	-4.68375	0.379806355534708	76.75117	74.84809	-1.90308
-0.0146341463414634	-0.230961538461538	-4.77375	0.371660014071294	86.64884	83.0766	-3.57224000000001
-0.0195121951219512	-0.230961538461538	-4.86375	0.363513672607879	103.9638	100.0504	-3.91340000000001
-0.0245121951219512	-0.230961538461538	-4.956	0.355163672607879	118.3521	130.2927	11.9406
-0.0292682926829268	-0.230961538461538	-5.04375	0.34722098968105	157.8576	171.7649	13.9073
-0.0341463414634146	-0.230961538461538	-5.13375	0.339074648217635	212.5511	208.4387	-4.11239999999998
-0.0390243902439024	-0.230961538461538	-5.22375	0.330928306754221	272.1591	268.8054	-3.3537
-0.0439024390243902	-0.230961538461538	-5.31375	0.322781965290806	365.7916	364.6907	-1.10090000000002
-0.0487804878048781	-0.230961538461538	-5.40375	0.314635623827391	420.1374	424.9653	4.8279
-0.0536585365853659	-0.230961538461538	-5.49375	0.306489282363977	454.6733	473.32	18.6467
-0.0585365853658537	-0.230961538461538	-5.58375	0.298342940900562	466.8244	484.7914	17.967
-0.0634146341463415	-0.230961538461538	-5.67375	0.290196599437147	442.9987	454.0512	11.0525
-0.0682926829268293	-0.230961538461538	-5.76375	0.282050257973733	371.6779	408.4042	36.7263
-0.0731707317073171	-0.230961538461538	-5.85375	0.273903916510318	317.68	326.9321	9.25209999999999
-0.0780487804878049	-0.230961538461538	-5.94375	0.265757575046903	284.9037	292.5444	7.64069999999998
-0.0829268292682927	-0.230961538461538	-6.03375	0.257611233583489	263.2085	268.7772	5.56869999999998
-0.0878048780487805	-0.230961538461538	-6.12375	0.249464892120074	249.2297	253.1311	3.9014
-0.0926829268292683	-0.230961538461538	-6.21375	0.24131855065666	243.28	244.3777	1.0977
-0.0975609756097561	-0.230961538461538	-6.30375	0.233172209193245	240.8585	237.9397	-2.9188
-0.102439024390244	-0.230961538461538	-6.39375	0.22502586772983	232.5427	232.0812	-0.461500000000001
-0.107439024390244	-0.230961538461538	-6.486	0.21667586772983	226.5961	224.6518	-1.9443
-0.11219512195122	-0.230961538461538	-6.57375	0.208733184803	220.12	216.6975	-3.42250000000001
-0.117073170731707	-0.230961538461538	-6.66375	0.200586843339587	212.7909	215.8801	3.08920000000001
-0.121951219512195	-0.230961538461538	-6.75375	0.192440501876172	207.6604	210.111	2.45059999999998
-0.126829268292683	-0.230961538461538	-6.84375	0.184294160412757	203.1121	204.2661	1.154
-0.131829268292683	-0.230961538461538	-6.936	0.175944160412757	195.4623	199.0885	3.62620000000001
-0.136585365853659	-0.230961538461538	-7.02375	0.168001477485927	190.6898	191.9461	1.25630000000001
-0.141463414634146	-0.230961538461538	-7.11375	0.159855136022514	189.5586	190.8886	1.32999999999998
-0.146341463414634	-0.230961538461538	-7.20375	0.151708794559099	191.9351	192.963	1.02789999999999
0.146341463414634	-0.223269230769231	-1.65375	0.62729697467167	4464.511	38456.99	33992.479
0.141463414634146	-0.223269230769231	-1.74375	0.619150633208255	15816.6	37235.74	21419.14
0.136585365853659	-0.223269230769231	-1.83375	0.611004291744842	27705.42	16406.69	-11298.73
0.131707317073171	-0.223269230769231	-1.92375	0.602857950281427	47067.19	2989.705	-44077.485
0.126829268292683	-0.223269230769231	-2.01375	0.594711608818012	56452.96	1208.219	-55244.741
0.121951219512195	-0.223269230769231	-2.10375	0.586565267354597	39167.83	857.8235	-38310.0065
0.117073170731707	-0.223269230769231	-2.19375	0.578418925891182	6080.345	609.2962	-5471.0488
0.11219512195122	-0.223269230769231	-2.28375	0.570272584427769	2250.563	456.7884	-1793.7746
0.107317073170732	-0.223269230769231	-2.37375	0.562126242964354	1005.816	396.3286	-609.4874
0.102439024390244	-0.223269230769231	-2.46375	0.553979901500939	635.0188	355.1787	-279.8401
0.0975609756097561	-0.223269230769231	-2.55375	0.545833560037524	520.568	319.3465	-201.2215
0.0926829268292683	-0.223269230769231	-2.64375	0.537687218574109	404.7122	276.4712	-128.241
0.0878048780487805	-0.223269230769231	-2.73375	0.529540877110695	360.5201	250.0993	-110.4208
0.0829268292682927	-0.223269230769231	-2.82375	0.52139453564728	329.8078	231.5983	-98.2095
0.0780487804878049	-0.223269230769231	-2.91375	0.513248194183865	301.6762	214.8166	-86.8596
0.0731707317073171	-0.223269230769231	-3.00375	0.505101852720451	279.6661	197.2265	-82.4396
0.0682926829268293	-0.223269230769231	-3.09375	0.496955511257036	247.5388	176.2862	-71.2526
0.0632926829268293	-0.223269230769231	-3.186	0.488605511257036	215.6054	157.9579	-57.6475
0.0585365853658537	-0.223269230769231	-3.27375	0.480662828330207	195.0102	143.0578	-51.9524
0.0536585365853659	-0.223269230769231	-3.36375	0.472516486866792	178.4064	131.7144	-46.692
0.0486585365853659	-0.223269230769231	-3.456	0.464166486866792	157.6195	121.4827	-36.1368
0.0439024390243902	-0.223269230769231	-3.54375	0.456223803939963	133.9741	107.5503	-26.4238
0.0390243902439024	-0.223269230769231	-3.63375	0.448077462476548	115.85	91.02651	-24.82349
0.0341463414634146	-0.223269230769231	-3.72375	0.439931121013134	105.4295	82.29231	-23.13719
0.0292682926829268	-0.223269230769231	-3.81375	0.431784779549719	92.46611	74.3866	-18.07951
0.0242682926829268	-0.223269230769231	-3.906	0.423434779549719	85.1957	69.88353	-15.31217
0.0195121951219512	-0.223269230769231	-3.99375	0.41549209662289	80.01293	67.45469	-12.55824
0.0146341463414634	-0.223269230769231	-4.08375	0.407345755159475	74.70355	64.37914	-10.32441
0.00975609756097561	-0.223269230769231	-4.17375	0.39919941369606	70.46263	67.4013	-3.06133
0.0048780487804878	-0.223269230769231	-4.26375	0.391053072232646	68.67045	74.138	5.46755
0	-0.223269230769231	-4.35375	0.382906730769231	68.78162	84.56146	15.77984
-0.0048780487804878	-0.223269230769231	-4.44375	0.374760389305817	70.60182	102.9342	32.33238
-0.00975609756097561	-0.223269230769231	-4.53375	0.366614047842402	72.40183	121.0762	48.67437
-0.0146341463414634	-0.223269230769231	-4.62375	0.358467706378987	75.66752	146.3248	70.65728
-0.0195121951219512	-0.223269230769231	-4.71375	0.350321364915573	79.60761	198.2986	118.69099
-0.0245121951219512	-0.223269230769231	-4.806	0.341971364915573	88.94649	246.5562	157.60971
-0.0292682926829268	-0.223269230769231	-4.89375	0.334028681988743	107.2703	304.7457	197.4754
-0.0341463414634146	-0.223269230769231	-4.98375	0.325882340525329	141.7701	370.8726	229.1025
-0.0390243902439024	-0.223269230769231	-5.07375	0.317735999061914	188.5473	413.1316	224.5843
-0.0439024390243902	-0.223269230769231	-5.16375	0.3095896575985	233.5642	427.0448	193.4806
-0.0487804878048781	-0.223269230769231	-5.25375	0.301443316135085	329.7753	409.0422	79.2669
-0.0536585365853659	-0.223269230769231	-5.34375	0.29329697467167	401.7579	354.5584	-47.1995
-0.0585365853658537	-0.223269230769231	-5.43375	0.285150633208256	458.8933	302.7804	-156.1129
-0.0634146341463415	-0.223269230769231	-5.52375	0.277004291744841	489.8283	270.4946	-219.3337
-0.0682926829268293	-0.223269230769231	-5.61375	0.268857950281426	482.9664	247.6559	-235.3105
-0.0731707317073171	-0.223269230769231	-5.70375	0.260711608818012	435.9946	232.4352	-203.5594
-0.0780487804878049	-0.223269230769231	-5.79375	0.252565267354597	355.2207	227.3359	-127.8848
-0.0829268292682927	-0.223269230769231	-5.88375	0.244418925891182	309.3957	222.9211	-86.4746
-0.0878048780487805	-0.223269230769231	-5.97375	0.236272584427768	278.2406	216.6706	-61.57
-0.0926829268292683	-0.223269230769231	-6.06375	0.228126242964353	262.352	211.8364	-50.5156
-0.0975609756097561	-0.223269230769231	-6.15375	0.219979901500938	251.9559	207.8844	-44.0715
-0.102439024390244	-0.223269230769231	-6.24375	0.211833560037524	244.9898	204.7384	-40.2514
-0.107439024390244	-0.223269230769231	-6.336	0.203483560037524	237.7341	204.0181	-33.716
-0.11219512195122	-0.223269230769231	-6.42375	0.195540877110694	230.2511	203.4415	-26.8096
-0.117073170731707	-0.223269230769231	-6.51375	0.18739453564728	221.5785	201.5504	-20.0281
-0.121951219512195	-0.223269230769231	-6.60375	0.179248194183866	217.6252	199.1578	-18.4674
-0.126829268292683	-0.223269230769231	-6.69375	0.171101852720451	213.2918	194.7819	-18.5099
-0.131829268292683	-0.223269230769231	-6.786	0.162751852720451	209.9855	189.0429	-20.9426
-0.136585365853659	-0.223269230769231	-6.87375	0.154809169793621	208.217	184.2532	-23.9638
-0.141463414634146	-0.223269230769231	-6.96375	0.146662828330207	209.3601	181.0348	-28.3253
-0.146341463414634	-0.223269230769231	-7.05375	0.138516486866792	214.4518	179.9088	-34.543
0.146341463414634	-0.215576923076923	-1.50375	0.614104666979362	815.5243	43012.2	42196.6757
0.141463414634146	-0.215576923076923	-1.59375	0.605958325515947	1538.755	38031.25	36492.495
0.136585365853659	-0.215576923076923	-1.68375	0.597811984052534	6239.084	16123.06	9883.976
0.131707317073171	-0.215576923076923	-1.77375	0.589665642589118	17685.32	2986.28	-14699.04
0.126829268292683	-0.215576923076923	-1.86375	0.581519301125704	31412.81	1251.527	-30161.283
0.121951219512195	-0.215576923076923	-1.95375	0.573372959662289	53453.52	722.8676	-52730.6524
0.117073170731707	-0.215576923076923	-2.04375	0.565226618198874	62155.82	585.2427	-61570.5773
0.11219512195122	-0.215576923076923	-2.13375	0.55708027673546	37443.99	450.8434	-36993.1466
0.107317073170732	-0.215576923076923	-2.22375	0.548933935272045	6077.757	394.5256	-5683.2314
0.102439024390244	-0.215576923076923	-2.31375	0.54078759380863	1417.072	354.2043	-1062.8677
0.0975609756097561	-0.215576923076923	-2.40375	0.532641252345216	768.559	319.7589	-448.8001
0.0926829268292683	-0.215576923076923	-2.49375	0.524494910881801	600.3158	278.8613	-321.4545
0.0878048780487805	-0.215576923076923	-2.58375	0.516348569418386	441.1469	254.4499	-186.697
0.0829268292682927	-0.215576923076923	-2.67375	0.508202227954972	383.98	234.8374	-149.1426
0.0780487804878049	-0.215576923076923	-2.76375	0.500055886491557	351.6986	216.1223	-135.5763
0.0731707317073171	-0.215576923076923	-2.85375	0.491909545028143	326.3367	196.6057	-129.731
0.0682926829268293	-0.215576923076923	-2.94375	0.483763203564728	300.0783	179.6973	-120.381
0.0632926829268293	-0.215576923076923	-3.036	0.475413203564728	261.2108	162.6532	-98.5576
0.0585365853658537	-0.215576923076923	-3.12375	0.467470520637899	227.9928	147.0055	-80.9873
0.0536585365853659	-0.215576923076923	-3.21375	0.459324179174484	207.4864	134.2979	-73.1885
0.0486585365853659	-0.215576923076923	-3.306	0.450974179174484	185.8016	115.1602	-70.6414
0.0439024390243902	-0.215576923076923	-3.39375	0.443031496247655	172.1728	101.648	-70.5248
0.0390243902439024	-0.215576923076923	-3.48375	0.43488515478424	154.5631	94.12273	-60.44037
0.0341463414634146	-0.215576923076923	-3.57375	0.426738813320825	134.2276	88.92684	-45.30076
0.0292682926829268	-0.215576923076923	-3.66375	0.418592471857411	116.4173	83.44425	-32.97305
0.0242682926829268	-0.215576923076923	-3.756	0.410242471857411	104.1434	75.84074	-28.30266
0.0195121951219512	-0.215576923076923	-3.84375	0.402299788930581	92.93382	69.33468	-23.59914
0.0146341463414634	-0.215576923076923	-3.93375	0.394153447467167	87.7025	66.33578	-21.36672
0.00975609756097561	-0.215576923076923	-4.02375	0.386007106003752	82.49119	64.5921	-17.89909
0.0048780487804878	-0.215576923076923	-4.11375	0.377860764540338	74.75396	70.19397	-4.55999000000001
0	-0.215576923076923	-4.20375	0.369714423076923	70.1209	81.06569	10.94479
-0.0048780487804878	-0.215576923076923	-4.29375	0.361568081613508	69.11324	95.99138	26.87814
-0.00975609756097561	-0.215576923076923	-4.38375	0.353421740150094	68.41295	111.8926	43.47965
-0.0146341463414634	-0.215576923076923	-4.47375	0.345275398686679	68.72626	149.7523	81.02604
-0.0195121951219512	-0.215576923076923	-4.56375	0.337129057223264	70.11089	204.2182	134.10731
-0.0245121951219512	-0.215576923076923	-4.656	0.328779057223265	75.5166	254.2658	178.7492
-0.0292682926829268	-0.215576923076923	-4.74375	0.320836374296435	83.14875	311.0064	227.85765
-0.0341463414634146	-0.215576923076923	-4.83375	0.312690032833021	96.64654	368.167	271.52046
-0.0390243902439024	-0.215576923076923	-4.92375	0.304543691369606	115.5335	400.8506	285.3171
-0.0439024390243902	-0.215576923076923	-5.01375	0.296397349906191	147.776	410.731	262.955
-0.0487804878048781	-0.215576923076923	-5.10375	0.288251008442777	197.8079	390.0799	192.272
-0.0536585365853659	-0.215576923076923	-5.19375	0.280104666979362	248.7758	332.9209	84.1451
-0.0585365853658537	-0.215576923076923	-5.28375	0.271958325515947	350.7274	285.1768	-65.5506
-0.0634146341463415	-0.215576923076923	-5.37375	0.263811984052533	425.9712	255.1015	-170.8697
-0.0682926829268293	-0.215576923076923	-5.46375	0.255665642589118	482.0651	236.5098	-245.5553
-0.0731707317073171	-0.215576923076923	-5.55375	0.247519301125703	507.0834	225.3513	-281.7321
-0.0780487804878049	-0.215576923076923	-5.64375	0.239372959662289	489.406	221.9825	-267.4235
-0.0829268292682927	-0.215576923076923	-5.73375	0.231226618198874	425.7458	217.4188	-208.327
-0.0878048780487805	-0.215576923076923	-5.82375	0.22308027673546	349.4632	210.3574	-139.1058
-0.0926829268292683	-0.215576923076923	-5.91375	0.214933935272045	309.5857	206.4443	-103.1414
-0.0975609756097561	-0.215576923076923	-6.00375	0.20678759380863	282.2575	203.3024	-78.9551
-0.102439024390244	-0.215576923076923	-6.09375	0.198641252345216	266.0215	198.7319	-67.2896
-0.107439024390244	-0.215576923076923	-6.186	0.190291252345216	256.1812	199.1028	-57.0784
-0.11219512195122	-0.215576923076923	-6.27375	0.182348569418386	246.2147	199.5384	-46.6763
-0.117073170731707	-0.215576923076923	-6.36375	0.174202227954972	237.7059	195.1473	-42.5586
-0.121951219512195	-0.215576923076923	-6.45375	0.166055886491557	229.1692	192.5169	-36.6523
-0.126829268292683	-0.215576923076923	-6.54375	0.157909545028142	220.2553	191.4617	-28.7936
-0.131829268292683	-0.215576923076923	-6.636	0.149559545028142	212.8387	189.72	-23.1187
-0.136585365853659	-0.215576923076923	-6.72375	0.141616862101312	208.2853	187.7981	-20.4872
-0.141463414634146	-0.215576923076923	-6.81375	0.133470520637899	203.2793	186.707	-16.5723
-0.146341463414634	-0.215576923076923	-6.90375	0.125324179174484	199.4431	187.5864	-11.8567
0.146341463414634	-0.207884615384615	-1.35375	0.600912359287054	449.3824	42856.35	42406.9676
0.141463414634146	-0.207884615384615	-1.44375	0.592766017823639	515.4606	37747.3	37231.8394
0.136585365853659	-0.207884615384615	-1.53375	0.584619676360225	781.5853	16085.92	15304.3347
0.131707317073171	-0.207884615384615	-1.62375	0.57647333489681	1581.109	2984.721	1403.612
0.126829268292683	-0.207884615384615	-1.71375	0.568326993433395	6638.626	1280.055	-5358.571
0.121951219512195	-0.207884615384615	-1.80375	0.56018065196998	18917.27	755.241	-18162.029
0.117073170731707	-0.207884615384615	-1.89375	0.552034310506565	33004.84	610.7225	-32394.1175
0.11219512195122	-0.207884615384615	-1.98375	0.543887969043152	52391.29	453.4127	-51937.8773
0.107317073170732	-0.207884615384615	-2.07375	0.535741627579737	55905.25	397.4761	-55507.7739
0.102439024390244	-0.207884615384615	-2.16375	0.527595286116322	36445.36	361.6993	-36083.6607
0.0975609756097561	-0.207884615384615	-2.25375	0.519448944652907	2984.411	331.1332	-2653.2778
0.0926829268292683	-0.207884615384615	-2.34375	0.511302603189493	1124.715	298.3668	-826.3482
0.0878048780487805	-0.207884615384615	-2.43375	0.503156261726078	674.5514	282.3522	-392.1992
0.0829268292682927	-0.207884615384615	-2.52375	0.495009920262664	546.0064	257.6768	-288.3296
0.0780487804878049	-0.207884615384615	-2.61375	0.486863578799249	411.878	218.1415	-193.7365
0.0731707317073171	-0.207884615384615	-2.70375	0.478717237335834	363.8379	197.9246	-165.9133
0.0682926829268293	-0.207884615384615	-2.79375	0.47057089587242	336.6354	178.8014	-157.834
0.0632926829268293	-0.207884615384615	-2.886	0.46222089587242	306.0957	162.109	-143.9867
0.0585365853658537	-0.207884615384615	-2.97375	0.45427821294559	281.7858	147.5131	-134.2727
0.0536585365853659	-0.207884615384615	-3.06375	0.446131871482176	252.3186	137.2471	-115.0715
0.0486585365853659	-0.207884615384615	-3.156	0.437781871482176	223.281	122.6829	-100.5981
0.0439024390243902	-0.207884615384615	-3.24375	0.429839188555346	200.0183	111.3521	-88.6662
0.0390243902439024	-0.207884615384615	-3.33375	0.421692847091932	179.2386	98.43363	-80.80497
0.0341463414634146	-0.207884615384615	-3.42375	0.413546505628517	162.3441	86.93278	-75.41132
0.0292682926829268	-0.207884615384615	-3.51375	0.405400164165102	144.3846	82.30501	-62.07959
0.0242682926829268	-0.207884615384615	-3.606	0.397050164165103	129.2073	80.56226	-48.64504
0.0195121951219512	-0.207884615384615	-3.69375	0.389107481238273	118.9036	78.89686	-40.00674
0.0146341463414634	-0.207884615384615	-3.78375	0.380961139774859	108.3559	78.17328	-30.18262
0.00975609756097561	-0.207884615384615	-3.87375	0.372814798311444	100.5939	72.58363	-28.01027
0.0048780487804878	-0.207884615384615	-3.96375	0.364668456848029	91.49536	76.083	-15.41236
0	-0.207884615384615	-4.05375	0.356522115384615	81.47912	85.35099	3.87187
-0.0048780487804878	-0.207884615384615	-4.14375	0.3483757739212	74.20194	102.8014	28.59946
-0.00975609756097561	-0.207884615384615	-4.23375	0.340229432457785	71.5275	117.8905	46.363
-0.0146341463414634	-0.207884615384615	-4.32375	0.332083090994371	72.15143	154.6309	82.47947
-0.0195121951219512	-0.207884615384615	-4.41375	0.323936749530956	73.73808	206.9566	133.21852
-0.0245121951219512	-0.207884615384615	-4.506	0.315586749530956	75.33485	252.4552	177.12035
-0.0292682926829268	-0.207884615384615	-4.59375	0.307644066604127	78.14477	313.172	235.02723
-0.0341463414634146	-0.207884615384615	-4.68375	0.299497725140712	85.31256	360.5754	275.26284
-0.0390243902439024	-0.207884615384615	-4.77375	0.291351383677298	95.70798	382.4201	286.71212
-0.0439024390243902	-0.207884615384615	-4.86375	0.283205042213883	115.6252	389.1276	273.5024
-0.0487804878048781	-0.207884615384615	-4.95375	0.275058700750468	143.0911	365.8287	222.7376
-0.0536585365853659	-0.207884615384615	-5.04375	0.266912359287054	171.3299	322.5116	151.1817
-0.0585365853658537	-0.207884615384615	-5.13375	0.258766017823639	225.2611	277.3102	52.0491
-0.0634146341463415	-0.207884615384615	-5.22375	0.250619676360224	286.5533	250.4494	-36.1039
-0.0682926829268293	-0.207884615384615	-5.31375	0.24247333489681	383.9878	232.4097	-151.5781
-0.0731707317073171	-0.207884615384615	-5.40375	0.234326993433395	452.3695	220.2301	-232.1394
-0.0780487804878049	-0.207884615384615	-5.49375	0.226180651969981	491.9768	215.2327	-276.7441
-0.0829268292682927	-0.207884615384615	-5.58375	0.218034310506566	493.2768	211.4039	-281.8729
-0.0878048780487805	-0.207884615384615	-5.67375	0.209887969043151	450.6396	205.3703	-245.2693
-0.0926829268292683	-0.207884615384615	-5.76375	0.201741627579737	406.0971	202.0452	-204.0519
-0.0975609756097561	-0.207884615384615	-5.85375	0.193595286116322	331.8911	198.829	-133.0621
-0.102439024390244	-0.207884615384615	-5.94375	0.185448944652907	298.2263	196.9834	-101.2429
-0.107439024390244	-0.207884615384615	-6.036	0.177098944652907	277.6894	195.8061	-81.8833
-0.11219512195122	-0.207884615384615	-6.12375	0.169156261726077	263.0744	196.9304	-66.144
-0.117073170731707	-0.207884615384615	-6.21375	0.161009920262664	251.9152	194.7722	-57.143
-0.121951219512195	-0.207884615384615	-6.30375	0.152863578799249	242.9029	194.4622	-48.4407
-0.126829268292683	-0.207884615384615	-6.39375	0.144717237335834	232.5129	194.1571	-38.3558
-0.131829268292683	-0.207884615384615	-6.486	0.136367237335834	222.2554	191.6305	-30.6249
-0.136585365853659	-0.207884615384615	-6.57375	0.128424554409004	213.4012	189.5127	-23.8885
-0.141463414634146	-0.207884615384615	-6.66375	0.120278212945591	202.101	185.9141	-16.1869
-0.146341463414634	-0.207884615384615	-6.75375	0.112131871482176	195.9773	183.6025	-12.3748
0.146341463414634	-0.200192307692308	-1.20375	0.587720051594747	392.827	41612.2	41219.373
0.141463414634146	-0.200192307692308	-1.29375	0.579573710131332	425.9501	37438.79	37012.8399
0.136585365853659	-0.200192307692308	-1.38375	0.571427368667919	458.4895	16138.5	15680.0105
0.131707317073171	-0.200192307692308	-1.47375	0.563281027204504	510.4812	2985.961	2475.4798
0.126829268292683	-0.200192307692308	-1.56375	0.555134685741089	723.7571	1244.569	520.8119
0.121951219512195	-0.200192307692308	-1.65375	0.546988344277674	1154.615	728.9887	-425.6263
0.117073170731707	-0.200192307692308	-1.74375	0.538842002814259	3055.924	577.1103	-2478.8137
0.11219512195122	-0.200192307692308	-1.83375	0.530695661350846	8304.369	455.2424	-7849.1266
0.107317073170732	-0.200192307692308	-1.92375	0.522549319887431	20248.58	393.7652	-19854.8148
0.102439024390244	-0.200192307692308	-2.01375	0.514402978424016	30861.3	353.9509	-30507.3491
0.0975609756097561	-0.200192307692308	-2.10375	0.506256636960601	27652.79	324.158	-27328.632
0.0926829268292683	-0.200192307692308	-2.19375	0.498110295497186	13823.97	298.0437	-13525.9263
0.0878048780487805	-0.200192307692308	-2.28375	0.489963954033772	1465.042	263.9511	-1201.0909
0.0829268292682927	-0.200192307692308	-2.37375	0.481817612570357	757.5243	244.7211	-512.8032
0.0780487804878049	-0.200192307692308	-2.46375	0.473671271106942	585.8866	224.9322	-360.9544
0.0731707317073171	-0.200192307692308	-2.55375	0.465524929643528	447.9411	206.8513	-241.0898
0.0682926829268293	-0.200192307692308	-2.64375	0.457378588180113	379.112	189.1748	-189.9372
0.0632926829268293	-0.200192307692308	-2.736	0.449028588180113	345.411	175.1229	-170.2881
0.0585365853658537	-0.200192307692308	-2.82375	0.441085905253284	319.3842	162.9412	-156.443
0.0536585365853659	-0.200192307692308	-2.91375	0.432939563789869	289.1749	150.0874	-139.0875
0.0486585365853659	-0.200192307692308	-3.006	0.424589563789869	267.1434	131.8653	-135.2781
0.0439024390243902	-0.200192307692308	-3.09375	0.41664688086304	239.8312	111.8376	-127.9936
0.0390243902439024	-0.200192307692308	-3.18375	0.408500539399625	213.1787	96.9187	-116.26
0.0341463414634146	-0.200192307692308	-3.27375	0.400354197936211	194.6176	85.69602	-108.92158
0.0292682926829268	-0.200192307692308	-3.36375	0.392207856472796	172.9844	81.87544	-91.10896
0.0242682926829268	-0.200192307692308	-3.456	0.383857856472796	156.6607	78.1629	-78.4978
0.0195121951219512	-0.200192307692308	-3.54375	0.375915173545967	140.0438	75.64631	-64.39749
0.0146341463414634	-0.200192307692308	-3.63375	0.367768832082552	126.5131	73.76024	-52.75286
0.00975609756097561	-0.200192307692308	-3.72375	0.359622490619138	117.28	71.63029	-45.64971
0.0048780487804878	-0.200192307692308	-3.81375	0.351476149155723	109.5019	74.25668	-35.24522
0	-0.200192307692308	-3.90375	0.343329807692308	102.4747	80.66874	-21.80596
-0.0048780487804878	-0.200192307692308	-3.99375	0.335183466228894	93.71438	95.23559	1.52121
-0.00975609756097561	-0.200192307692308	-4.08375	0.327037124765479	86.45821	108.8326	22.37439
-0.0146341463414634	-0.200192307692308	-4.17375	0.318890783302064	82.41206	150.9724	68.56034
-0.0195121951219512	-0.200192307692308	-4.26375	0.31074444183865	78.93552	204.0933	125.15778
-0.0245121951219512	-0.200192307692308	-4.356	0.30239444183865	80.36368	252.7772	172.41352
-0.0292682926829268	-0.200192307692308	-4.44375	0.294451758911821	78.42003	310.0615	231.64147
-0.0341463414634146	-0.200192307692308	-4.53375	0.286305417448406	78.40183	355.8612	277.45937
-0.0390243902439024	-0.200192307692308	-4.62375	0.278159075984991	81.48364	379.1041	297.62046
-0.0439024390243902	-0.200192307692308	-4.71375	0.270012734521577	88.44051	380.679	292.23849
-0.0487804878048781	-0.200192307692308	-4.80375	0.261866393058162	101.6731	353.5236	251.8505
-0.0536585365853659	-0.200192307692308	-4.89375	0.253720051594747	135.1304	309.3291	174.1987
-0.0585365853658537	-0.200192307692308	-4.98375	0.245573710131333	158.5287	267.2941	108.7654
-0.0634146341463415	-0.200192307692308	-5.07375	0.237427368667918	207.3137	242.7321	35.4184
-0.0682926829268293	-0.200192307692308	-5.16375	0.229281027204503	254.4963	226.7995	-27.6968
-0.0731707317073171	-0.200192307692308	-5.25375	0.221134685741089	352.0952	214.4073	-137.6879
-0.0780487804878049	-0.200192307692308	-5.34375	0.212988344277674	420.7087	207.9744	-212.7343
-0.0829268292682927	-0.200192307692308	-5.43375	0.204842002814259	474.3717	203.3963	-270.9754
-0.0878048780487805	-0.200192307692308	-5.52375	0.196695661350845	501.8455	198.918	-302.9275
-0.0926829268292683	-0.200192307692308	-5.61375	0.18854931988743	488.9305	196.3694	-292.5611
-0.0975609756097561	-0.200192307692308	-5.70375	0.180402978424016	431.4856	195.4865	-235.9991
-0.102439024390244	-0.200192307692308	-5.79375	0.172256636960601	361.005	193.9644	-167.0406
-0.107439024390244	-0.200192307692308	-5.886	0.163906636960601	310.801	192.058	-118.743
-0.11219512195122	-0.200192307692308	-5.97375	0.155963954033771	283.8174	194.0637	-89.7537
-0.117073170731707	-0.200192307692308	-6.06375	0.147817612570358	268.3255	195.2274	-73.0981
-0.121951219512195	-0.200192307692308	-6.15375	0.139671271106943	257.6898	197.0654	-60.6244
-0.126829268292683	-0.200192307692308	-6.24375	0.131524929643528	250.292	197.9398	-52.3522
-0.131829268292683	-0.200192307692308	-6.336	0.123174929643528	248.2546	196.381	-51.8736
-0.136585365853659	-0.200192307692308	-6.42375	0.115232246716698	249.5678	193.638	-55.9298
-0.141463414634146	-0.200192307692308	-6.51375	0.107085905253284	255.1577	191.3627	-63.795
-0.146341463414634	-0.200192307692308	-6.60375	0.0989395637898695	253.4934	192.2376	-61.2558
0.146341463414634	-0.1925	-1.05375	0.574527743902439	329.1893	40887.99	40558.8007
0.141463414634146	-0.1925	-1.14375	0.566381402439024	374.6047	37451.94	37077.3353
0.136585365853659	-0.1925	-1.23375	0.558235060975611	409.5927	16187.78	15778.1873
0.131707317073171	-0.1925	-1.32375	0.550088719512196	447.0629	2985.031	2537.9681
0.126829268292683	-0.1925	-1.41375	0.541942378048781	496.9007	1130.583	633.6823
0.121951219512195	-0.1925	-1.50375	0.533796036585366	664.2457	820.0262	155.7805
0.117073170731707	-0.1925	-1.59375	0.525649695121951	1095.496	580.9346	-514.5614
0.11219512195122	-0.1925	-1.68375	0.517503353658537	3099.162	463.6231	-2635.5389
0.107317073170732	-0.1925	-1.77375	0.509357012195122	11727.2	406.7698	-11320.4302
0.102439024390244	-0.1925	-1.86375	0.501210670731707	26440	363.9299	-26076.0701
0.0975609756097561	-0.1925	-1.95375	0.493064329268293	45159.5	332.4366	-44827.0634
0.0926829268292683	-0.1925	-2.04375	0.484917987804878	55480.16	302.8501	-55177.3099
0.0878048780487805	-0.1925	-2.13375	0.476771646341463	36810.94	269.8806	-36541.0594
0.0829268292682927	-0.1925	-2.22375	0.468625304878049	2579.718	249.0196	-2330.6984
0.0780487804878049	-0.1925	-2.31375	0.460478963414634	962.2207	230.2875	-731.9332
0.0731707317073171	-0.1925	-2.40375	0.45233262195122	624.8834	214.6662	-410.2172
0.0682926829268293	-0.1925	-2.49375	0.444186280487805	467.9609	197.1611	-270.7998
0.0632926829268293	-0.1925	-2.586	0.435836280487805	400.8352	180.4416	-220.3936
0.0585365853658537	-0.1925	-2.67375	0.427893597560976	348.5838	163.3571	-185.2267
0.0536585365853659	-0.1925	-2.76375	0.419747256097561	320.0934	149.0857	-171.0077
0.0486585365853659	-0.1925	-2.856	0.411397256097561	295.3028	137.5531	-157.7497
0.0439024390243902	-0.1925	-2.94375	0.403454573170732	265.0561	122.8181	-142.238
0.0390243902439024	-0.1925	-3.03375	0.395308231707317	239.2207	105.7907	-133.43
0.0341463414634146	-0.1925	-3.12375	0.387161890243902	209.7884	94.53642	-115.25198
0.0292682926829268	-0.1925	-3.21375	0.379015548780488	190.211	86.97298	-103.23802
0.0242682926829268	-0.1925	-3.306	0.370665548780488	170.7659	82.81151	-87.95439
0.0195121951219512	-0.1925	-3.39375	0.362722865853659	155.6523	76.02756	-79.62474
0.0146341463414634	-0.1925	-3.48375	0.354576524390244	143.5726	75.20503	-68.36757
0.00975609756097561	-0.1925	-3.57375	0.346430182926829	127.5926	77.68486	-49.90774
0.0048780487804878	-0.1925	-3.66375	0.338283841463415	114.8882	81.45033	-33.43787
0	-0.1925	-3.75375	0.3301375	103.3933	87.20095	-16.19235
-0.0048780487804878	-0.1925	-3.84375	0.321991158536585	95.60951	99.06464	3.45513
-0.00975609756097561	-0.1925	-3.93375	0.313844817073171	89.14446	112.0904	22.94594
-0.0146341463414634	-0.1925	-4.02375	0.305698475609756	83.98669	152.9616	68.97491
-0.0195121951219512	-0.1925	-4.11375	0.297552134146342	80.62805	206.4269	125.79885
-0.0245121951219512	-0.1925	-4.206	0.289202134146342	78.02781	252.6838	174.65599
-0.0292682926829268	-0.1925	-4.29375	0.281259451219512	75.91719	309.7895	233.87231
-0.0341463414634146	-0.1925	-4.38375	0.273113109756098	74.74399	353.7168	278.97281
-0.0390243902439024	-0.1925	-4.47375	0.264966768292683	76.19371	372.3166	296.12289
-0.0439024390243902	-0.1925	-4.56375	0.256820426829268	80.36142	372.5801	292.21868
-0.0487804878048781	-0.1925	-4.65375	0.248674085365854	88.7986	342.7761	253.9775
-0.0536585365853659	-0.1925	-4.74375	0.240527743902439	104.5234	300.0195	195.4961
-0.0585365853658537	-0.1925	-4.83375	0.232381402439024	133.1088	255.3497	122.2409
-0.0634146341463415	-0.1925	-4.92375	0.22423506097561	160.6287	232.1825	71.5538
-0.0682926829268293	-0.1925	-5.01375	0.216088719512195	197.3731	218.0698	20.6967
-0.0731707317073171	-0.1925	-5.10375	0.20794237804878	237.4919	206.7697	-30.7222
-0.0780487804878049	-0.1925	-5.19375	0.199796036585366	285.7044	201.8457	-83.8587
-0.0829268292682927	-0.1925	-5.28375	0.191649695121951	380.4844	201.4614	-179.023
-0.0878048780487805	-0.1925	-5.37375	0.183503353658537	441.01	197.2424	-243.7676
-0.0926829268292683	-0.1925	-5.46375	0.175357012195122	475.3882	193.2968	-282.0914
-0.0975609756097561	-0.1925	-5.55375	0.167210670731707	483.1455	191.2309	-291.9146
-0.102439024390244	-0.1925	-5.64375	0.159064329268293	460.9263	188.0113	-272.915
-0.107439024390244	-0.1925	-5.736	0.150714329268293	414.9971	186.0377	-228.9594
-0.11219512195122	-0.1925	-5.82375	0.142771646341463	341.705	186.9184	-154.7866
-0.117073170731707	-0.1925	-5.91375	0.134625304878049	305.4616	190.532	-114.9296
-0.121951219512195	-0.1925	-6.00375	0.126478963414634	280.9156	192.9591	-87.9565
-0.126829268292683	-0.1925	-6.09375	0.118332621951219	263.0622	194.3429	-68.7193
-0.131829268292683	-0.1925	-6.186	0.109982621951219	250.777	196.0567	-54.7203
-0.136585365853659	-0.1925	-6.27375	0.10203993902439	243.0926	197.2015	-45.8911
-0.141463414634146	-0.1925	-6.36375	0.0938935975609762	238.2875	198.1364	-40.1511
-0.146341463414634	-0.1925	-6.45375	0.0857472560975613	238.3626	199.8712	-38.4914
0.146341463414634	-0.184807692307692	-0.90375	0.561335436210131	312.3603	39288.39	38976.0297
0.141463414634146	-0.184807692307692	-0.99375	0.553189094746716	325.7914	37028.89	36703.0986
0.136585365853659	-0.184807692307692	-1.08375	0.545042753283302	338.2169	16278.89	15940.6731
0.131707317073171	-0.184807692307692	-1.17375	0.536896411819887	373.9312	2985.341	2611.4098
0.126829268292683	-0.184807692307692	-1.26375	0.528750070356472	404.4952	1176.527	772.0318
0.121951219512195	-0.184807692307692	-1.35375	0.520603728893057	437.2695	870.535	433.2655
0.117073170731707	-0.184807692307692	-1.44375	0.512457387429643	487.5383	615.2016	127.6633
0.11219512195122	-0.184807692307692	-1.53375	0.504311045966229	672.6759	469.1055	-203.5704
0.107317073170732	-0.184807692307692	-1.62375	0.496164704502814	920.1258	406.0937	-514.0321
0.102439024390244	-0.184807692307692	-1.71375	0.488018363039399	2221.091	366.7731	-1854.3179
0.0975609756097561	-0.184807692307692	-1.80375	0.479872021575985	7446.288	336.8636	-7109.4244
0.0926829268292683	-0.184807692307692	-1.89375	0.47172568011257	19475.35	309.5	-19165.85
0.0878048780487805	-0.184807692307692	-1.98375	0.463579338649155	32315.08	277.6519	-32037.4281
0.0829268292682927	-0.184807692307692	-2.07375	0.455432997185741	32522.34	260.1906	-32262.1494
0.0780487804878049	-0.184807692307692	-2.16375	0.447286655722326	6147.908	243.1534	-5904.7546
0.0731707317073171	-0.184807692307692	-2.25375	0.439140314258911	1161.038	220.5859	-940.4521
0.0682926829268293	-0.184807692307692	-2.34375	0.430993972795497	655.0473	201.5888	-453.4585
0.0632926829268293	-0.184807692307692	-2.436	0.422643972795497	533.0457	185.2771	-347.7686
0.0585365853658537	-0.184807692307692	-2.52375	0.414701289868667	429.3634	169.1502	-260.2132
0.0536585365853659	-0.184807692307692	-2.61375	0.406554948405253	365.2021	153.9106	-211.2915
0.0486585365853659	-0.184807692307692	-2.706	0.398204948405253	327.8794	139.9835	-187.8959
0.0439024390243902	-0.184807692307692	-2.79375	0.390262265478423	303.9042	124.3132	-179.591
0.0390243902439024	-0.184807692307692	-2.88375	0.382115924015009	283.0835	107.7666	-175.3169
0.0341463414634146	-0.184807692307692	-2.97375	0.373969582551594	251.1275	96.44146	-154.68604
0.0292682926829268	-0.184807692307692	-3.06375	0.36582324108818	222.198	90.45754	-131.74046
0.0242682926829268	-0.184807692307692	-3.156	0.35747324108818	196.638	85.9435	-110.6945
0.0195121951219512	-0.184807692307692	-3.24375	0.34953055816135	172.544	82.32536	-90.21864
0.0146341463414634	-0.184807692307692	-3.33375	0.341384216697936	156.2001	77.37993	-78.82017
0.00975609756097561	-0.184807692307692	-3.42375	0.333237875234521	144.9095	78.12566	-66.78384
0.0048780487804878	-0.184807692307692	-3.51375	0.325091533771106	130.1944	79.21993	-50.97447
0	-0.184807692307692	-3.60375	0.316945192307692	119.0847	84.22648	-34.85822
-0.0048780487804878	-0.184807692307692	-3.69375	0.308798850844277	112.2021	97.1278	-15.0743
-0.00975609756097561	-0.184807692307692	-3.78375	0.300652509380863	102.534	107.0961	4.5621
-0.0146341463414634	-0.184807692307692	-3.87375	0.292506167917448	94.8676	143.7711	48.9035
-0.0195121951219512	-0.184807692307692	-3.96375	0.284359826454033	91.46574	195.0335	103.56776
-0.0245121951219512	-0.184807692307692	-4.056	0.276009826454033	89.11754	244.0037	154.88616
-0.0292682926829268	-0.184807692307692	-4.14375	0.268067143527204	85.6176	304.6256	219.008
-0.0341463414634146	-0.184807692307692	-4.23375	0.259920802063789	81.09467	351.2186	270.12393
-0.0390243902439024	-0.184807692307692	-4.32375	0.251774460600375	80.23364	371.1199	290.88626
-0.0439024390243902	-0.184807692307692	-4.41375	0.24362811913696	82.15411	368.5354	286.38129
-0.0487804878048781	-0.184807692307692	-4.50375	0.235481777673545	84.69359	332.8497	248.15611
-0.0536585365853659	-0.184807692307692	-4.59375	0.227335436210131	89.2359	287.0289	197.793
-0.0585365853658537	-0.184807692307692	-4.68375	0.219189094746716	99.96662	241.5974	141.63078
-0.0634146341463415	-0.184807692307692	-4.77375	0.211042753283301	116.3854	221.2593	104.8739
-0.0682926829268293	-0.184807692307692	-4.86375	0.202896411819887	151.8427	206.9405	55.0978
-0.0731707317073171	-0.184807692307692	-4.95375	0.194750070356472	171.823	198.724	26.901
-0.0780487804878049	-0.184807692307692	-5.04375	0.186603728893058	217.1442	196.5889	-20.5553
-0.0829268292682927	-0.184807692307692	-5.13375	0.178457387429643	258.1659	194.7033	-63.4626
-0.0878048780487805	-0.184807692307692	-5.22375	0.170311045966228	337.8502	189.7302	-148.12
-0.0926829268292683	-0.184807692307692	-5.31375	0.162164704502814	396.8992	187.5792	-209.32
-0.0975609756097561	-0.184807692307692	-5.40375	0.154018363039399	440.6193	187.2398	-253.3795
-0.102439024390244	-0.184807692307692	-5.49375	0.145872021575984	461.3677	184.5487	-276.819
-0.107439024390244	-0.184807692307692	-5.586	0.137522021575984	464.2803	183.5046	-280.7757
-0.11219512195122	-0.184807692307692	-5.67375	0.129579338649154	438.2616	184.8709	-253.3907
-0.117073170731707	-0.184807692307692	-5.76375	0.121432997185741	372.4664	185.8974	-186.569
-0.121951219512195	-0.184807692307692	-5.85375	0.113286655722326	324.5551	186.3442	-138.2109
-0.126829268292683	-0.184807692307692	-5.94375	0.105140314258911	295.0803	186.9474	-108.1329
-0.131829268292683	-0.184807692307692	-6.036	0.0967903142589112	274.5763	189.702	-84.8743
-0.136585365853659	-0.184807692307692	-6.12375	0.0888476313320813	260.0771	193.788	-66.2891
-0.141463414634146	-0.184807692307692	-6.21375	0.080701289868668	254.8605	195.4316	-59.4289
-0.146341463414634	-0.184807692307692	-6.30375	0.072554948405253	253.7134	192.1039	-61.6095
0.146341463414634	-0.177115384615385	-0.75375	0.548143128517824	269.8481	35688.95	35419.1019
0.141463414634146	-0.177115384615385	-0.84375	0.539996787054409	292.6337	33740.31	33447.6763
0.136585365853659	-0.177115384615385	-0.93375	0.531850445590996	316.4332	13487.39	13170.9568
0.131707317073171	-0.177115384615385	-1.02375	0.523704104127581	324.3295	4534.345	4210.0155
0.126829268292683	-0.177115384615385	-1.11375	0.515557762664166	337.097	1310.057	972.96
0.121951219512195	-0.177115384615385	-1.20375	0.507411421200751	375.4405	767.7386	392.2981
0.117073170731707	-0.177115384615385	-1.29375	0.499265079737336	404.463	612.063	207.6
0.11219512195122	-0.177115384615385	-1.38375	0.491118738273923	439.0317	517.6026	78.5709000000001
0.107317073170732	-0.177115384615385	-1.47375	0.482972396810508	485.555	406.81	-78.745
0.102439024390244	-0.177115384615385	-1.56375	0.474826055347093	691.2738	365.4972	-325.7766
0.0975609756097561	-0.177115384615385	-1.65375	0.466679713883678	1106.897	333.8959	-773.0011
0.0926829268292683	-0.177115384615385	-1.74375	0.458533372420263	3403.613	304.0069	-3099.6061
0.0878048780487805	-0.177115384615385	-1.83375	0.450387030956849	12299.04	268.5968	-12030.4432
0.0829268292682927	-0.177115384615385	-1.92375	0.442240689493434	38113.25	247.1548	-37866.0952
0.0780487804878049	-0.177115384615385	-2.01375	0.434094348030019	62548.36	231.7061	-62316.6539
0.0731707317073171	-0.177115384615385	-2.10375	0.425948006566605	65864.99	221.7263	-65643.2637
0.0682926829268293	-0.177115384615385	-2.19375	0.41780166510319	1480.701	203.7717	-1276.9293
0.0632926829268293	-0.177115384615385	-2.286	0.40945166510319	771.3653	188.5814	-582.7839
0.0585365853658537	-0.177115384615385	-2.37375	0.401508982176361	608.5084	174.1937	-434.3147
0.0536585365853659	-0.177115384615385	-2.46375	0.393362640712946	518.7921	161.6736	-357.1185
0.0486585365853659	-0.177115384615385	-2.556	0.385012640712946	418.5371	150.2307	-268.3064
0.0439024390243902	-0.177115384615385	-2.64375	0.377069957786117	364.0703	132.934	-231.1363
0.0390243902439024	-0.177115384615385	-2.73375	0.368923616322702	331.6976	112.0426	-219.655
0.0341463414634146	-0.177115384615385	-2.82375	0.360777274859288	309.6617	100.6694	-208.9923
0.0292682926829268	-0.177115384615385	-2.91375	0.352630933395873	284.0646	92.60674	-191.45786
0.0242682926829268	-0.177115384615385	-3.006	0.344280933395873	249.8175	86.16269	-163.65481
0.0195121951219512	-0.177115384615385	-3.09375	0.336338250469044	210.7238	82.84415	-127.87965
0.0146341463414634	-0.177115384615385	-3.18375	0.328191909005629	192.0798	79.75876	-112.32104
0.00975609756097561	-0.177115384615385	-3.27375	0.320045567542215	173.5035	77.62874	-95.87476
0.0048780487804878	-0.177115384615385	-3.36375	0.3118992260788	156.4416	79.52669	-76.91491
0	-0.177115384615385	-3.45375	0.303752884615385	142.7465	86.11682	-56.62968
-0.0048780487804878	-0.177115384615385	-3.54375	0.295606543151971	130.3823	97.7898	-32.5925
-0.00975609756097561	-0.177115384615385	-3.63375	0.287460201688556	120.1995	109.2057	-10.9938
-0.0146341463414634	-0.177115384615385	-3.72375	0.279313860225141	111.6918	143.9551	32.2633
-0.0195121951219512	-0.177115384615385	-3.81375	0.271167518761727	102.0466	192.9218	90.8752
-0.0245121951219512	-0.177115384615385	-3.906	0.262817518761727	97.05844	237.265	140.20656
-0.0292682926829268	-0.177115384615385	-3.99375	0.254874835834898	94.30074	298.9617	204.66096
-0.0341463414634146	-0.177115384615385	-4.08375	0.246728494371483	91.16657	346.8332	255.66663
-0.0390243902439024	-0.177115384615385	-4.17375	0.238582152908068	87.21167	365.6752	278.46353
-0.0439024390243902	-0.177115384615385	-4.26375	0.230435811444654	83.57689	362.7216	279.14471
-0.0487804878048781	-0.177115384615385	-4.35375	0.222289469981239	82.86601	325.056	242.18999
-0.0536585365853659	-0.177115384615385	-4.44375	0.214143128517824	83.88898	281.4036	197.51462
-0.0585365853658537	-0.177115384615385	-4.53375	0.20599678705441	85.10737	237.797	152.68963
-0.0634146341463415	-0.177115384615385	-4.62375	0.197850445590995	91.86641	214.7869	122.92049
-0.0682926829268293	-0.177115384615385	-4.71375	0.18970410412758	104.5465	201.6694	97.1229
-0.0731707317073171	-0.177115384615385	-4.80375	0.181557762664166	132.5682	194.1899	61.6217
-0.0780487804878049	-0.177115384615385	-4.89375	0.173411421200751	162.2129	189.7119	27.499
-0.0829268292682927	-0.177115384615385	-4.98375	0.165265079737337	184.6047	187.6774	3.0727
-0.0878048780487805	-0.177115384615385	-5.07375	0.157118738273922	228.492	183.0301	-45.4619
-0.0926829268292683	-0.177115384615385	-5.16375	0.148972396810507	270.379	180.6239	-89.7551
-0.0975609756097561	-0.177115384615385	-5.25375	0.140826055347093	351.5561	176.1122	-175.4439
-0.102439024390244	-0.177115384615385	-5.34375	0.132679713883678	404.4639	176.155	-228.3089
-0.107439024390244	-0.177115384615385	-5.436	0.124329713883678	437.9065	177.5816	-260.3249
-0.11219512195122	-0.177115384615385	-5.52375	0.116387030956848	459.6228	180.8556	-278.7672
-0.117073170731707	-0.177115384615385	-5.61375	0.108240689493435	456.9735	183.1891	-273.7844
-0.121951219512195	-0.177115384615385	-5.70375	0.10009434803002	415.5592	186.5266	-229.0326
-0.126829268292683	-0.177115384615385	-5.79375	0.0919480065666047	365.2177	189.7868	-175.4309
-0.131829268292683	-0.177115384615385	-5.886	0.0835980065666047	324.1979	189.5256	-134.6723
-0.136585365853659	-0.177115384615385	-5.97375	0.0756553236397748	298.0685	189.2803	-108.7882
-0.141463414634146	-0.177115384615385	-6.06375	0.0675089821763615	288.825	188.3404	-100.4846
-0.146341463414634	-0.177115384615385	-6.15375	0.0593626407129465	287.4292	187.9752	-99.454
0.146341463414634	-0.169423076923077	-0.60375	0.534950820825516	229.95	35459.29	35229.34
0.141463414634146	-0.169423076923077	-0.69375	0.526804479362101	247.9956	34146.09	33898.0944
0.136585365853659	-0.169423076923077	-0.78375	0.518658137898688	265.6481	13945.44	13679.7919
0.131707317073171	-0.169423076923077	-0.87375	0.510511796435273	285.4564	4538.395	4252.9386
0.126829268292683	-0.169423076923077	-0.96375	0.502365454971858	308.4526	1312.119	1003.6664
0.121951219512195	-0.169423076923077	-1.05375	0.494219113508443	320.877	759.3435	438.4665
0.117073170731707	-0.169423076923077	-1.14375	0.486072772045028	338.1397	606.5328	268.3931
0.11219512195122	-0.169423076923077	-1.23375	0.477926430581614	374.6427	515.1674	140.5247
0.107317073170732	-0.169423076923077	-1.32375	0.469780089118199	403.7856	413.7622	9.97660000000002
0.102439024390244	-0.169423076923077	-1.41375	0.461633747654785	442.3664	373.2427	-69.1237
0.0975609756097561	-0.169423076923077	-1.50375	0.45348740619137	485.6801	343.2067	-142.4734
0.0926829268292683	-0.169423076923077	-1.59375	0.445341064727955	668.5682	313.2766	-355.2916
0.0878048780487805	-0.169423076923077	-1.68375	0.437194723264541	1058.491	277.2971	-781.1939
0.0829268292682927	-0.169423076923077	-1.77375	0.429048381801126	3250.914	255.7405	-2995.1735
0.0780487804878049	-0.169423076923077	-1.86375	0.420902040337711	11671.44	238.453	-11432.987
0.0731707317073171	-0.169423076923077	-1.95375	0.412755698874297	28804.7	223.2457	-28581.4543
0.0682926829268293	-0.169423076923077	-2.04375	0.404609357410882	56265.99	204.606	-56061.384
0.0632926829268293	-0.169423076923077	-2.136	0.396259357410882	64599.9	188.4324	-64411.4676
0.0585365853658537	-0.169423076923077	-2.22375	0.388316674484053	1375.292	172.9665	-1202.3255
0.0536585365853659	-0.169423076923077	-2.31375	0.380170333020638	700.8266	160.1385	-540.6881
0.0486585365853659	-0.169423076923077	-2.406	0.371820333020638	578.3526	146.9535	-431.3991
0.0439024390243902	-0.169423076923077	-2.49375	0.363877650093809	460.9399	132.0489	-328.891
0.0390243902439024	-0.169423076923077	-2.58375	0.355731308630394	390.4899	113.4962	-276.9937
0.0341463414634146	-0.169423076923077	-2.67375	0.347584967166979	348.2135	101.8398	-246.3737
0.0292682926829268	-0.169423076923077	-2.76375	0.339438625703565	319.8703	95.63145	-224.23885
0.0242682926829268	-0.169423076923077	-2.856	0.331088625703565	291.592	88.34724	-203.24476
0.0195121951219512	-0.169423076923077	-2.94375	0.323145942776736	266.358	83.69234	-182.66566
0.0146341463414634	-0.169423076923077	-3.03375	0.314999601313321	226.4061	82.54069	-143.86541
0.00975609756097561	-0.169423076923077	-3.12375	0.306853259849906	208.006	82.17743	-125.82857
0.0048780487804878	-0.169423076923077	-3.21375	0.298706918386492	189.5167	83.99263	-105.52407
0	-0.169423076923077	-3.30375	0.290560576923077	168.1807	89.00471	-79.17599
-0.0048780487804878	-0.169423076923077	-3.39375	0.282414235459662	153.3369	97.97856	-55.35834
-0.00975609756097561	-0.169423076923077	-3.48375	0.274267893996248	139.7019	106.2833	-33.4186
-0.0146341463414634	-0.169423076923077	-3.57375	0.266121552532833	125.1128	134.0486	8.9358
-0.0195121951219512	-0.169423076923077	-3.66375	0.257975211069419	115.4948	184.8677	69.3729
-0.0245121951219512	-0.169423076923077	-3.756	0.249625211069419	109.5497	235.6436	126.0939
-0.0292682926829268	-0.169423076923077	-3.84375	0.241682528142589	105.668	293.6062	187.9382
-0.0341463414634146	-0.169423076923077	-3.93375	0.233536186679175	102.7433	341.5179	238.7746
-0.0390243902439024	-0.169423076923077	-4.02375	0.22538984521576	99.23865	360.5975	261.35885
-0.0439024390243902	-0.169423076923077	-4.11375	0.217243503752345	95.3778	357.3508	261.973
-0.0487804878048781	-0.169423076923077	-4.20375	0.209097162288931	92.04737	317.7125	225.66513
-0.0536585365853659	-0.169423076923077	-4.29375	0.200950820825516	92.12546	268.2788	176.15334
-0.0585365853658537	-0.169423076923077	-4.38375	0.192804479362101	91.0944	224.2278	133.1334
-0.0634146341463415	-0.169423076923077	-4.47375	0.184658137898687	94.23356	202.5592	108.32564
-0.0682926829268293	-0.169423076923077	-4.56375	0.176511796435272	100.4105	189.5504	89.1399
-0.0731707317073171	-0.169423076923077	-4.65375	0.168365454971858	110.8419	183.7095	72.8676
-0.0780487804878049	-0.169423076923077	-4.74375	0.160219113508443	136.822	183.018	46.196
-0.0829268292682927	-0.169423076923077	-4.83375	0.152072772045028	160.4793	184.3635	23.8842
-0.0878048780487805	-0.169423076923077	-4.92375	0.143926430581614	183.9668	182.3454	-1.62139999999999
-0.0926829268292683	-0.169423076923077	-5.01375	0.135780089118199	223.6119	178.9657	-44.6462
-0.0975609756097561	-0.169423076923077	-5.10375	0.127633747654784	261.3382	175.7691	-85.5691
-0.102439024390244	-0.169423076923077	-5.19375	0.11948740619137	326.6161	173.6257	-152.9904
-0.107439024390244	-0.169423076923077	-5.286	0.11113740619137	383.3341	173.3196	-210.0145
-0.11219512195122	-0.169423076923077	-5.37375	0.10319472326454	426.871	175.0838	-251.7872
-0.117073170731707	-0.169423076923077	-5.46375	0.0950483818011264	449.9723	177.2891	-272.6832
-0.121951219512195	-0.169423076923077	-5.55375	0.0869020403377115	459.5664	178.8896	-280.6768
-0.126829268292683	-0.169423076923077	-5.64375	0.0787556988742965	443.047	182.8273	-260.2197
-0.131829268292683	-0.169423076923077	-5.736	0.0704056988742965	400.4453	187.9212	-212.5241
-0.136585365853659	-0.169423076923077	-5.82375	0.0624630159474666	355.671	191.279	-164.392
-0.141463414634146	-0.169423076923077	-5.91375	0.0543166744840533	334.6247	192.5063	-142.1184
-0.146341463414634	-0.169423076923077	-6.00375	0.0461703330206383	333.0124	195.8161	-137.1963
0.146341463414634	-0.161730769230769	-0.45375	0.521758513133208	212.8073	37602.56	37389.7527
0.141463414634146	-0.161730769230769	-0.54375	0.513612171669793	224.3864	38201.71	37977.3236
0.136585365853659	-0.161730769230769	-0.63375	0.505465830206379	238.1775	16492.71	16254.5325
0.131707317073171	-0.161730769230769	-0.72375	0.497319488742964	254.3138	2982.854	2728.5402
0.126829268292683	-0.161730769230769	-0.81375	0.489173147279549	273.6993	1197.933	924.2337
0.121951219512195	-0.161730769230769	-0.90375	0.481026805816134	295.1646	858.7497	563.5851
0.117073170731707	-0.161730769230769	-0.99375	0.47288046435272	317.9094	577.2051	259.2957
0.11219512195122	-0.161730769230769	-1.08375	0.464734122889306	325.7751	494.7338	168.9587
0.107317073170732	-0.161730769230769	-1.17375	0.456587781425891	339.5221	417.9097	78.3876
0.102439024390244	-0.161730769230769	-1.26375	0.448441439962476	374.9408	377.1153	2.17449999999997
0.0975609756097561	-0.161730769230769	-1.35375	0.440295098499062	400.7566	346.9392	-53.8174
0.0926829268292683	-0.161730769230769	-1.44375	0.432148757035647	437.0383	317.7584	-119.2799
0.0878048780487805	-0.161730769230769	-1.53375	0.424002415572232	489.3708	281.1619	-208.2089
0.0829268292682927	-0.161730769230769	-1.62375	0.415856074108818	735.0647	258.0196	-477.0451
0.0780487804878049	-0.161730769230769	-1.71375	0.407709732645403	1219.504	233.2985	-986.2055
0.0731707317073171	-0.161730769230769	-1.80375	0.399563391181988	3493.182	222.6347	-3270.5473
0.0682926829268293	-0.161730769230769	-1.89375	0.391417049718574	6684.726	208.9042	-6475.8218
0.0632926829268293	-0.161730769230769	-1.986	0.383067049718574	9736.775	191.1845	-9545.5905
0.0585365853658537	-0.161730769230769	-2.07375	0.375124366791745	11686.27	175.7675	-11510.5025
0.0536585365853659	-0.161730769230769	-2.16375	0.36697802532833	1491.112	161.7646	-1329.3474
0.0486585365853659	-0.161730769230769	-2.256	0.35862802532833	763.0165	150.3516	-612.6649
0.0439024390243902	-0.161730769230769	-2.34375	0.350685342401501	615.101	135.3619	-479.7391
0.0390243902439024	-0.161730769230769	-2.43375	0.342539000938086	521.9045	115.7418	-406.1627
0.0341463414634146	-0.161730769230769	-2.52375	0.334392659474671	422.4229	102.6497	-319.7732
0.0292682926829268	-0.161730769230769	-2.61375	0.326246318011257	362.6589	94.25399	-268.40491
0.0242682926829268	-0.161730769230769	-2.706	0.317896318011257	319.2711	88.07693	-231.19417
0.0195121951219512	-0.161730769230769	-2.79375	0.309953635084427	289.624	82.84553	-206.77847
0.0146341463414634	-0.161730769230769	-2.88375	0.301807293621013	266.8755	80.1575	-186.718
0.00975609756097561	-0.161730769230769	-2.97375	0.293660952157598	225.9278	81.36774	-144.56006
0.0048780487804878	-0.161730769230769	-3.06375	0.285514610694183	207.1859	86.13366	-121.05224
0	-0.161730769230769	-3.15375	0.277368269230769	190.0244	93.25197	-96.77243
-0.0048780487804878	-0.161730769230769	-3.24375	0.269221927767354	175.3265	104.3977	-70.9288
-0.00975609756097561	-0.161730769230769	-3.33375	0.26107558630394	157.7343	113.6221	-44.1122
-0.0146341463414634	-0.161730769230769	-3.42375	0.252929244840525	142.6207	139.2215	-3.39920000000001
-0.0195121951219512	-0.161730769230769	-3.51375	0.24478290337711	128.9382	186.3215	57.3833
-0.0245121951219512	-0.161730769230769	-3.606	0.23643290337711	119.066	233.2197	114.1537
-0.0292682926829268	-0.161730769230769	-3.69375	0.228490220450281	116.9154	293.2713	176.3559
-0.0341463414634146	-0.161730769230769	-3.78375	0.220343878986866	113.054	342.4247	229.3707
-0.0390243902439024	-0.161730769230769	-3.87375	0.212197537523452	109.3379	359.5592	250.2213
-0.0439024390243902	-0.161730769230769	-3.96375	0.204051196060037	103.9072	353.5308	249.6236
-0.0487804878048781	-0.161730769230769	-4.05375	0.195904854596622	97.69578	311.9735	214.27772
-0.0536585365853659	-0.161730769230769	-4.14375	0.187758513133208	95.64727	262.1927	166.54543
-0.0585365853658537	-0.161730769230769	-4.23375	0.179612171669793	95.48278	214.6777	119.19492
-0.0634146341463415	-0.161730769230769	-4.32375	0.171465830206379	96.01365	193.3338	97.32015
-0.0682926829268293	-0.161730769230769	-4.41375	0.163319488742964	98.74967	181.5637	82.81403
-0.0731707317073171	-0.161730769230769	-4.50375	0.155173147279549	101.184	176.4809	75.2969
-0.0780487804878049	-0.161730769230769	-4.59375	0.147026805816135	107.24	177.4616	70.2216
-0.0829268292682927	-0.161730769230769	-4.68375	0.13888046435272	119.1841	176.6802	57.4961
-0.0878048780487805	-0.161730769230769	-4.77375	0.130734122889305	143.1111	174.5873	31.4762
-0.0926829268292683	-0.161730769230769	-4.86375	0.122587781425891	175.4871	173.4411	-2.04599999999999
-0.0975609756097561	-0.161730769230769	-4.95375	0.114441439962476	219.9599	173.5407	-46.4192
-0.102439024390244	-0.161730769230769	-5.04375	0.106295098499061	253.3748	174.1886	-79.1862
-0.107439024390244	-0.161730769230769	-5.136	0.0979450984990614	293.681	173.4015	-120.2795
-0.11219512195122	-0.161730769230769	-5.22375	0.0900024155722315	358.5502	175.9615	-182.5887
-0.117073170731707	-0.161730769230769	-5.31375	0.0818560741088181	409.0741	175.3917	-233.6824
-0.121951219512195	-0.161730769230769	-5.40375	0.0737097326454032	454.0015	175.9944	-278.0071
-0.126829268292683	-0.161730769230769	-5.49375	0.0655633911819882	474.0472	178.9397	-295.1075
-0.131829268292683	-0.161730769230769	-5.586	0.0572133911819883	473.0201	183.0362	-289.9839
-0.136585365853659	-0.161730769230769	-5.67375	0.0492707082551583	461.0555	185.8097	-275.2458
-0.141463414634146	-0.161730769230769	-5.76375	0.0411243667917451	443.9966	185.6943	-258.3023
-0.146341463414634	-0.161730769230769	-5.85375	0.0329780253283301	438.4531	183.3579	-255.0952
0.146341463414634	-0.153846153846154	-0.3	0.508236397748593	189.7247	37196.55	37006.8253
0.141463414634146	-0.153846153846154	-0.39	0.500090056285178	194.7184	37190.24	36995.5216
0.136585365853659	-0.153846153846154	-0.48	0.491943714821765	203.6838	16276.12	16072.4362
0.131707317073171	-0.153846153846154	-0.57	0.48379737335835	227.7368	4818.02	4590.2832
0.126829268292683	-0.153846153846154	-0.66	0.475651031894935	239.8215	1228.232	988.4105
0.121951219512195	-0.153846153846154	-0.75	0.46750469043152	254.4376	890.5324	636.0948
0.117073170731707	-0.153846153846154	-0.84	0.459358348968105	273.2875	628.0611	354.7736
0.11219512195122	-0.153846153846154	-0.93	0.451212007504691	293.0812	531.0031	237.9219
0.107317073170732	-0.153846153846154	-1.02	0.443065666041277	314.1486	421.9834	107.8348
0.102439024390244	-0.153846153846154	-1.11	0.434919324577862	325.4458	381.1566	55.7108
0.0975609756097561	-0.153846153846154	-1.2	0.426772983114447	329.6569	351.0977	21.4408
0.0926829268292683	-0.153846153846154	-1.29	0.418626641651032	345.2929	325.0175	-20.2754
0.0878048780487805	-0.153846153846154	-1.38	0.410480300187618	357.577	297.6898	-59.8872
0.0829268292682927	-0.153846153846154	-1.47	0.402333958724203	372.2143	285.2453	-86.969
0.0780487804878049	-0.153846153846154	-1.56	0.394187617260788	442.7012	273.7964	-168.9048
0.0731707317073171	-0.153846153846154	-1.65	0.386041275797374	783.8051	254.1352	-529.6699
0.0682926829268293	-0.153846153846154	-1.74	0.377894934333959	2418.669	218.8298	-2199.8392
0.0632926829268293	-0.153846153846154	-1.83225	0.369544934333959	11245.93	204.4346	-11041.4954
0.0585365853658537	-0.153846153846154	-1.92	0.36160225140713	26369.92	189.6784	-26180.2416
0.0536585365853659	-0.153846153846154	-2.01	0.353455909943715	42722	175.5502	-42546.4498
0.0486585365853659	-0.153846153846154	-2.10225	0.345105909943715	34839.78	162.6533	-34677.1267
0.0439024390243902	-0.153846153846154	-2.19	0.337163227016886	1322.651	147.9329	-1174.7181
0.0390243902439024	-0.153846153846154	-2.28	0.329016885553471	689.6501	130.1127	-559.5374
0.0341463414634146	-0.153846153846154	-2.37	0.320870544090056	566.3898	117.4327	-448.9571
0.0292682926829268	-0.153846153846154	-2.46	0.312724202626642	457.1692	106.3088	-350.8604
0.0242682926829268	-0.153846153846154	-2.55225	0.304374202626642	388.3128	98.90693	-289.40587
0.0195121951219512	-0.153846153846154	-2.64	0.296431519699813	336.3529	95.85721	-240.49569
0.0146341463414634	-0.153846153846154	-2.73	0.288285178236398	304.029	91.8172	-212.2118
0.00975609756097561	-0.153846153846154	-2.82	0.280138836772983	284.796	88.77618	-196.01982
0.0048780487804878	-0.153846153846154	-2.91	0.271992495309569	267.4275	88.52364	-178.90386
0	-0.153846153846154	-3	0.263846153846154	226.7666	89.30778	-137.45882
-0.0048780487804878	-0.153846153846154	-3.09	0.255699812382739	206.3924	96.30958	-110.08282
-0.00975609756097561	-0.153846153846154	-3.18	0.247553470919325	187.3479	105.6068	-81.7411
-0.0146341463414634	-0.153846153846154	-3.27	0.23940712945591	169.066	137.2453	-31.8207
-0.0195121951219512	-0.153846153846154	-3.36	0.231260787992496	151.3207	183.1302	31.8095
-0.0245121951219512	-0.153846153846154	-3.45225	0.222910787992496	138.193	225.7297	87.5367
-0.0292682926829268	-0.153846153846154	-3.54	0.214968105065666	126.9492	286.0638	159.1146
-0.0341463414634146	-0.153846153846154	-3.63	0.206821763602252	120.5466	335.5403	214.9937
-0.0390243902439024	-0.153846153846154	-3.72	0.198675422138837	117.7954	356.56	238.7646
-0.0439024390243902	-0.153846153846154	-3.81	0.190529080675422	114.8798	352.8232	237.9434
-0.0487804878048781	-0.153846153846154	-3.9	0.182382739212008	110.7521	311.4108	200.6587
-0.0536585365853659	-0.153846153846154	-3.99	0.174236397748593	106.1865	258.5225	152.336
-0.0585365853658537	-0.153846153846154	-4.08	0.166090056285178	102.7747	205.6488	102.8741
-0.0634146341463415	-0.153846153846154	-4.17	0.157943714821764	95.41742	181.3086	85.89118
-0.0682926829268293	-0.153846153846154	-4.26	0.149797373358349	90.17914	169.6601	79.48096
-0.0731707317073171	-0.153846153846154	-4.35	0.141651031894935	93.11295	163.5571	70.44415
-0.0780487804878049	-0.153846153846154	-4.44	0.13350469043152	97.09627	164.836	67.73973
-0.0829268292682927	-0.153846153846154	-4.53	0.125358348968105	103.6633	165.8572	62.1939
-0.0878048780487805	-0.153846153846154	-4.62	0.117212007504691	115.2133	166.2475	51.0342
-0.0926829268292683	-0.153846153846154	-4.71	0.109065666041276	136.4069	166.4219	30.015
-0.0975609756097561	-0.153846153846154	-4.8	0.100919324577861	160.0039	165.0268	5.02290000000002
-0.102439024390244	-0.153846153846154	-4.89	0.0927729831144466	194.5948	164.4788	-30.116
-0.107439024390244	-0.153846153846154	-4.98225	0.0844229831144467	240.0264	166.4971	-73.5293
-0.11219512195122	-0.153846153846154	-5.07	0.0764803001876167	275.4931	169.4295	-106.0636
-0.117073170731707	-0.153846153846154	-5.16	0.0683339587242034	332.9751	173.6257	-159.3494
-0.121951219512195	-0.153846153846154	-5.25	0.0601876172607885	389.0557	176.3211	-212.7346
-0.126829268292683	-0.153846153846154	-5.34	0.0520412757973735	440.0595	180.088	-259.9715
-0.131829268292683	-0.153846153846154	-5.43225	0.0436912757973735	479.2602	183.9999	-295.2603
-0.136585365853659	-0.153846153846154	-5.52	0.0357485928705436	504.2299	185.3843	-318.8456
-0.141463414634146	-0.153846153846154	-5.61	0.0276022514071303	512.7535	188.2873	-324.4662
-0.146341463414634	-0.153846153846154	-5.7	0.0194559099437153	507.8515	190.7264	-317.1251
0.146341463414634	-0.146346153846154	-0.15375	0.495373897748593	180.1663	41843.56	41663.3937
0.141463414634146	-0.146346153846154	-0.24375	0.487227556285178	186.1363	44887.71	44701.5737
0.136585365853659	-0.146346153846154	-0.33375	0.479081214821765	194.6107	17338.7	17144.0893
0.131707317073171	-0.146346153846154	-0.42375	0.47093487335835	203.7699	2522.664	2318.8941
0.126829268292683	-0.146346153846154	-0.51375	0.462788531894935	213.3013	1729.61	1516.3087
0.121951219512195	-0.146346153846154	-0.60375	0.45464219043152	224.1033	890.3831	666.2798
0.117073170731707	-0.146346153846154	-0.69375	0.446495848968105	234.6893	646.0592	411.3699
0.11219512195122	-0.146346153846154	-0.78375	0.438349507504691	246.596	538.3386	291.7426
0.107317073170732	-0.146346153846154	-0.87375	0.430203166041277	264.0626	432.1303	168.0677
0.102439024390244	-0.146346153846154	-0.96375	0.422056824577862	279.2344	384.9972	105.7628
0.0975609756097561	-0.146346153846154	-1.05375	0.413910483114447	294.7873	353.9871	59.1998
0.0926829268292683	-0.146346153846154	-1.14375	0.405764141651032	310.5718	330.9235	20.3517
0.0878048780487805	-0.146346153846154	-1.23375	0.397617800187618	318.4138	311.1604	-7.2534
0.0829268292682927	-0.146346153846154	-1.32375	0.389471458724203	332.7804	290.7162	-42.0642
0.0780487804878049	-0.146346153846154	-1.41375	0.381325117260788	354.7933	277.4983	-77.295
0.0731707317073171	-0.146346153846154	-1.50375	0.373178775797374	391.4531	257.8652	-133.5879
0.0682926829268293	-0.146346153846154	-1.59375	0.365032434333959	480.6959	220.8661	-259.8298
0.0632926829268293	-0.146346153846154	-1.686	0.356682434333959	1008.192	205.3241	-802.8679
0.0585365853658537	-0.146346153846154	-1.77375	0.34873975140713	2461.971	191.018	-2270.953
0.0536585365853659	-0.146346153846154	-1.86375	0.340593409943715	8144.418	177.3535	-7967.0645
0.0486585365853659	-0.146346153846154	-1.956	0.332243409943715	14905.66	163.0108	-14742.6492
0.0439024390243902	-0.146346153846154	-2.04375	0.324300727016886	22329.76	148.8431	-22180.9169
0.0390243902439024	-0.146346153846154	-2.13375	0.316154385553471	15725.43	131.2418	-15594.1882
0.0341463414634146	-0.146346153846154	-2.22375	0.308008044090056	941.9452	117.4577	-824.4875
0.0292682926829268	-0.146346153846154	-2.31375	0.299861702626642	621.5153	105.7916	-515.7237
0.0242682926829268	-0.146346153846154	-2.406	0.291511702626642	537.8095	97.36172	-440.44778
0.0195121951219512	-0.146346153846154	-2.49375	0.283569019699813	429.8312	89.88592	-339.94528
0.0146341463414634	-0.146346153846154	-2.58375	0.275422678236398	366.9725	83.7025	-283.27
0.00975609756097561	-0.146346153846154	-2.67375	0.267276336772983	326.2376	82.8452	-243.3924
0.0048780487804878	-0.146346153846154	-2.76375	0.259129995309569	293.8749	82.342	-211.5329
0	-0.146346153846154	-2.85375	0.250983653846154	272.6898	85.98572	-186.70408
-0.0048780487804878	-0.146346153846154	-2.94375	0.24283731238274	231.2051	101.6512	-129.5539
-0.00975609756097561	-0.146346153846154	-3.03375	0.234690970919325	209.6384	114.1638	-95.4746
-0.0146341463414634	-0.146346153846154	-3.12375	0.22654462945591	193.2342	143.1008	-50.1334
-0.0195121951219512	-0.146346153846154	-3.21375	0.218398287992496	173.8868	187.5419	13.6551
-0.0245121951219512	-0.146346153846154	-3.306	0.210048287992496	156.5454	232.2619	75.7165
-0.0292682926829268	-0.146346153846154	-3.39375	0.202105605065666	144.9233	289.3234	144.4001
-0.0341463414634146	-0.146346153846154	-3.48375	0.193959263602252	132.6719	339.8795	207.2076
-0.0390243902439024	-0.146346153846154	-3.57375	0.185812922138837	124.952	362.1293	237.1773
-0.0439024390243902	-0.146346153846154	-3.66375	0.177666580675422	118.8964	357.7098	238.8134
-0.0487804878048781	-0.146346153846154	-3.75375	0.169520239212008	114.3185	312.7503	198.4318
-0.0536585365853659	-0.146346153846154	-3.84375	0.161373897748593	110.1396	258.1206	147.981
-0.0585365853658537	-0.146346153846154	-3.93375	0.153227556285178	105.9138	201.6924	95.7786
-0.0634146341463415	-0.146346153846154	-4.02375	0.145081214821764	104.3941	173.6601	69.266
-0.0682926829268293	-0.146346153846154	-4.11375	0.136934873358349	101.7279	160.5598	58.8319
-0.0731707317073171	-0.146346153846154	-4.20375	0.128788531894935	97.62392	154.4482	56.82428
-0.0780487804878049	-0.146346153846154	-4.29375	0.12064219043152	99.92072	156.0254	56.10468
-0.0829268292682927	-0.146346153846154	-4.38375	0.112495848968105	106.9585	158.2836	51.3251
-0.0878048780487805	-0.146346153846154	-4.47375	0.104349507504691	116.5056	159.3884	42.8828
-0.0926829268292683	-0.146346153846154	-4.56375	0.096203166041276	121.0008	161.9048	40.904
-0.0975609756097561	-0.146346153846154	-4.65375	0.0880568245778614	134.0813	161.3646	27.2833
-0.102439024390244	-0.146346153846154	-4.74375	0.0799104831144467	154.5645	160.0601	5.4956
-0.107439024390244	-0.146346153846154	-4.836	0.0715604831144467	188.7346	162.245	-26.4896
-0.11219512195122	-0.146346153846154	-4.92375	0.0636178001876167	234.5394	164.7297	-69.8097
-0.117073170731707	-0.146346153846154	-5.01375	0.0554714587242034	267.999	169.2611	-98.7379000000001
-0.121951219512195	-0.146346153846154	-5.10375	0.0473251172607885	307.4844	172.789	-134.6954
-0.126829268292683	-0.146346153846154	-5.19375	0.0391787757973735	349.8912	176.0456	-173.8456
-0.131829268292683	-0.146346153846154	-5.286	0.0308287757973735	393.7664	179.1018	-214.6646
-0.136585365853659	-0.146346153846154	-5.37375	0.0228860928705436	434.108	182.5436	-251.5644
-0.141463414634146	-0.146346153846154	-5.46375	0.0147397514071303	451.1158	183.0707	-268.0451
-0.146341463414634	-0.146346153846154	-5.55375	0.00659340994371535	453.2142	180.5709	-272.6433
0.146341463414634	-0.138653846153846	-0.0037499999999997	0.482181590056285	165.8721	37391.29	37225.4179
0.141463414634146	-0.138653846153846	-0.09375	0.47403524859287	174.4752	38889.2	38714.7248
0.136585365853659	-0.138653846153846	-0.18375	0.465888907129456	183.7516	16405.75	16221.9984
0.131707317073171	-0.138653846153846	-0.27375	0.457742565666041	189.5162	5135.972	4946.4558
0.126829268292683	-0.138653846153846	-0.36375	0.449596224202627	197.1215	1241.357	1044.2355
0.121951219512195	-0.138653846153846	-0.45375	0.441449882739211	205.0103	884.0833	679.073
0.117073170731707	-0.138653846153846	-0.54375	0.433303541275797	214.5171	602.714	388.1969
0.11219512195122	-0.138653846153846	-0.63375	0.425157199812383	222.7692	516.4716	293.7024
0.107317073170732	-0.138653846153846	-0.72375	0.417010858348968	233.9187	429.6249	195.7062
0.102439024390244	-0.138653846153846	-0.81375	0.408864516885553	247.2341	389.0161	141.782
0.0975609756097561	-0.138653846153846	-0.90375	0.400718175422139	261.1356	357.4342	96.2986
0.0926829268292683	-0.138653846153846	-0.99375	0.392571833958724	275.1727	328.6433	53.4706
0.0878048780487805	-0.138653846153846	-1.08375	0.384425492495309	291.7828	306.412	14.6292
0.0829268292682927	-0.138653846153846	-1.17375	0.376279151031895	309.6486	275.0363	-34.6123
0.0780487804878049	-0.138653846153846	-1.26375	0.36813280956848	318.3183	254.3872	-63.9311
0.0731707317073171	-0.138653846153846	-1.35375	0.359986468105065	327.3422	236.4202	-90.922
0.0682926829268293	-0.138653846153846	-1.44375	0.351840126641651	359.3371	226.1016	-133.2355
0.0632926829268293	-0.138653846153846	-1.536	0.343490126641651	410.2133	214.9442	-195.2691
0.0585365853658537	-0.138653846153846	-1.62375	0.335547443714822	596.068	200.1384	-395.9296
0.0536585365853659	-0.138653846153846	-1.71375	0.327401102251407	1126.006	186.1575	-939.8485
0.0486585365853659	-0.138653846153846	-1.806	0.319051102251407	2062.098	170.8157	-1891.2823
0.0439024390243902	-0.138653846153846	-1.89375	0.311108419324578	2992.171	157.8455	-2834.3255
0.0390243902439024	-0.138653846153846	-1.98375	0.302962077861163	4002.352	143.2807	-3859.0713
0.0341463414634146	-0.138653846153846	-2.07375	0.294815736397748	4254.882	132.0873	-4122.7947
0.0292682926829268	-0.138653846153846	-2.16375	0.286669394934334	1334.642	122.0888	-1212.5532
0.0242682926829268	-0.138653846153846	-2.256	0.278319394934334	686.35	109.5801	-576.7699
0.0195121951219512	-0.138653846153846	-2.34375	0.270376712007504	578.1957	100.1785	-478.0172
0.0146341463414634	-0.138653846153846	-2.43375	0.26223037054409	460.8376	92.78843	-368.04917
0.00975609756097561	-0.138653846153846	-2.52375	0.254084029080675	392.9259	92.43047	-300.49543
0.0048780487804878	-0.138653846153846	-2.61375	0.245937687617261	340.9682	93.00928	-247.95892
0	-0.138653846153846	-2.70375	0.237791346153846	304.4921	97.76731	-206.72479
-0.0048780487804878	-0.138653846153846	-2.79375	0.229645004690431	279.5579	107.3859	-172.172
-0.00975609756097561	-0.138653846153846	-2.88375	0.221498663227017	248.4251	117.7963	-130.6288
-0.0146341463414634	-0.138653846153846	-2.97375	0.213352321763602	219.5943	146.2659	-73.3284
-0.0195121951219512	-0.138653846153846	-3.06375	0.205205980300187	201.5379	189.567	-11.9709
-0.0245121951219512	-0.138653846153846	-3.156	0.196855980300187	182.873	229.3737	46.5007
-0.0292682926829268	-0.138653846153846	-3.24375	0.188913297373358	170.6913	286.4822	115.7909
-0.0341463414634146	-0.138653846153846	-3.33375	0.180766955909944	154.3615	335.0693	180.7078
-0.0390243902439024	-0.138653846153846	-3.42375	0.172620614446529	142.5545	359.3741	216.8196
-0.0439024390243902	-0.138653846153846	-3.51375	0.164474272983114	135.5967	358.5287	222.932
-0.0487804878048781	-0.138653846153846	-3.60375	0.156327931519699	129.8643	314.1493	184.285
-0.0536585365853659	-0.138653846153846	-3.69375	0.148181590056285	126.1825	255.7168	129.5343
-0.0585365853658537	-0.138653846153846	-3.78375	0.14003524859287	122.393	196.7099	74.3169
-0.0634146341463415	-0.138653846153846	-3.87375	0.131888907129456	118.11	164.3273	46.2173
-0.0682926829268293	-0.138653846153846	-3.96375	0.123742565666041	111.5003	147.4345	35.9342
-0.0731707317073171	-0.138653846153846	-4.05375	0.115596224202626	106.4158	141.8835	35.4677
-0.0780487804878049	-0.138653846153846	-4.14375	0.107449882739212	103.0128	144.1026	41.0898
-0.0829268292682927	-0.138653846153846	-4.23375	0.0993035412757971	103.0423	148.7891	45.7468
-0.0878048780487805	-0.138653846153846	-4.32375	0.0911571998123825	108.2557	151.3105	43.0548
-0.0926829268292683	-0.138653846153846	-4.41375	0.0830108583489678	115.6527	151.9061	36.2534
-0.0975609756097561	-0.138653846153846	-4.50375	0.0748645168855532	123.3016	151.7147	28.4131
-0.102439024390244	-0.138653846153846	-4.59375	0.0667181754221384	134.3011	152.3606	18.0595
-0.107439024390244	-0.138653846153846	-4.686	0.0583681754221384	148.7391	154.1756	5.4365
-0.11219512195122	-0.138653846153846	-4.77375	0.0504254924953085	179.5414	156.7399	-22.8015
-0.117073170731707	-0.138653846153846	-4.86375	0.0422791510318952	229.356	160.468	-68.888
-0.121951219512195	-0.138653846153846	-4.95375	0.0341328095684803	262.4703	164.289	-98.1813
-0.126829268292683	-0.138653846153846	-5.04375	0.0259864681050653	291.9418	166.9325	-125.0093
-0.131829268292683	-0.138653846153846	-5.136	0.0176364681050653	322.2107	171.6974	-150.5133
-0.136585365853659	-0.138653846153846	-5.22375	0.00969378517823538	355.4649	179.1848	-176.2801
-0.141463414634146	-0.138653846153846	-5.31375	0.0015474437148221	374.6045	182.0133	-192.5912
-0.146341463414634	-0.138653846153846	-5.40375	-0.00659889774859287	377.7594	183.7255	-194.0339
0.146341463414634	-0.130961538461538	0.14625	0.468989282363976	158.9142	44994.77	44835.8558
0.141463414634146	-0.130961538461538	0.0562499999999999	0.460842940900561	165.3491	48957.9	48792.5509
0.136585365853659	-0.130961538461538	-0.0337499999999999	0.452696599437148	168.7966	35836.42	35667.6234
0.131707317073171	-0.130961538461538	-0.12375	0.444550257973733	176.4849	2594.598	2418.1131
0.126829268292683	-0.130961538461538	-0.21375	0.436403916510318	180.7275	1687.636	1506.9085
0.121951219512195	-0.130961538461538	-0.30375	0.428257575046903	187.0796	890.1439	703.0643
0.117073170731707	-0.130961538461538	-0.39375	0.420111233583488	194.0713	613.9418	419.8705
0.11219512195122	-0.130961538461538	-0.48375	0.411964892120075	202.9401	525.5712	322.6311
0.107317073170732	-0.130961538461538	-0.57375	0.40381855065666	211.8464	436.8859	225.0395
0.102439024390244	-0.130961538461538	-0.66375	0.395672209193245	220.5364	394.4226	173.8862
0.0975609756097561	-0.130961538461538	-0.75375	0.38752586772983	233.5506	361.8264	128.2758
0.0926829268292683	-0.130961538461538	-0.84375	0.379379526266416	244.5824	333.8554	89.273
0.0878048780487805	-0.130961538461538	-0.93375	0.371233184803001	253.977	314.4252	60.4482
0.0829268292682927	-0.130961538461538	-1.02375	0.363086843339586	262.9732	289.5844	26.6112
0.0780487804878049	-0.130961538461538	-1.11375	0.354940501876172	273.8248	277.0198	3.19499999999999
0.0731707317073171	-0.130961538461538	-1.20375	0.346794160412757	284.0552	268.3042	-15.751
0.0682926829268293	-0.130961538461538	-1.29375	0.338647818949343	300.0016	249.0893	-50.9123
0.0632926829268293	-0.130961538461538	-1.386	0.330297818949343	322.4016	218.2798	-104.1218
0.0585365853658537	-0.130961538461538	-1.47375	0.322355136022513	368.419	205.3291	-163.0899
0.0536585365853659	-0.130961538461538	-1.56375	0.314208794559099	434.6089	192.36	-242.2489
0.0486585365853659	-0.130961538461538	-1.656	0.305858794559099	612.9672	177.449	-435.5182
0.0439024390243902	-0.130961538461538	-1.74375	0.297916111632269	915.0303	163.1627	-751.8676
0.0390243902439024	-0.130961538461538	-1.83375	0.289769770168855	1502.126	147.2416	-1354.8844
0.0341463414634146	-0.130961538461538	-1.92375	0.28162342870544	2414.457	132.9747	-2281.4823
0.0292682926829268	-0.130961538461538	-2.01375	0.273477087242025	3323.471	124.5321	-3198.9389
0.0242682926829268	-0.130961538461538	-2.106	0.265127087242025	1459.712	120.7492	-1338.9628
0.0195121951219512	-0.130961538461538	-2.19375	0.257184404315196	770.4472	114.9254	-655.5218
0.0146341463414634	-0.130961538461538	-2.28375	0.249038062851782	618.5116	108.6279	-509.8837
0.00975609756097561	-0.130961538461538	-2.37375	0.240891721388367	536.5524	105.0732	-431.4792
0.0048780487804878	-0.130961538461538	-2.46375	0.232745379924952	435.1201	103.941	-331.1791
0	-0.130961538461538	-2.55375	0.224599038461538	376.7585	105.3016	-271.4569
-0.0048780487804878	-0.130961538461538	-2.64375	0.216452696998123	337.2246	113.1581	-224.0665
-0.00975609756097561	-0.130961538461538	-2.73375	0.208306355534708	301.9628	130.6227	-171.3401
-0.0146341463414634	-0.130961538461538	-2.82375	0.200160014071294	266.9976	163.1731	-103.8245
-0.0195121951219512	-0.130961538461538	-2.91375	0.192013672607879	245.205	194.3745	-50.8305
-0.0245121951219512	-0.130961538461538	-3.006	0.183663672607879	216.7609	233.3967	16.6358
-0.0292682926829268	-0.130961538461538	-3.09375	0.17572098968105	199.6743	286.0415	86.3672
-0.0341463414634146	-0.130961538461538	-3.18375	0.167574648217635	185.8687	331.8476	145.9789
-0.0390243902439024	-0.130961538461538	-3.27375	0.159428306754221	170.2061	356.1351	185.929
-0.0439024390243902	-0.130961538461538	-3.36375	0.151281965290806	156.6589	357.1253	200.4664
-0.0487804878048781	-0.130961538461538	-3.45375	0.143135623827391	150.9605	318.6517	167.6912
-0.0536585365853659	-0.130961538461538	-3.54375	0.134989282363977	144.3729	261.9261	117.5532
-0.0585365853658537	-0.130961538461538	-3.63375	0.126842940900562	139.6964	198.1957	58.4993
-0.0634146341463415	-0.130961538461538	-3.72375	0.118696599437147	135.4257	162.0638	26.6381
-0.0682926829268293	-0.130961538461538	-3.81375	0.110550257973733	130.9152	142.5676	11.6524
-0.0731707317073171	-0.130961538461538	-3.90375	0.102403916510318	125.39	135.1666	9.77659999999999
-0.0780487804878049	-0.130961538461538	-3.99375	0.0942575750469035	120.9469	135.7842	14.8373
-0.0829268292682927	-0.130961538461538	-4.08375	0.0861112335834889	119.5247	139.2314	19.7067
-0.0878048780487805	-0.130961538461538	-4.17375	0.0779648921200742	117.6852	143.8316	26.1464
-0.0926829268292683	-0.130961538461538	-4.26375	0.0698185506566596	117.8083	146.9746	29.1663
-0.0975609756097561	-0.130961538461538	-4.35375	0.061672209193245	123.5679	147.0467	23.4788
-0.102439024390244	-0.130961538461538	-4.44375	0.0535258677298302	128.8515	147.119	18.2675
-0.107439024390244	-0.130961538461538	-4.536	0.0451758677298302	138.983	149.6483	10.6653
-0.11219512195122	-0.130961538461538	-4.62375	0.0372331848030003	156.0267	152.1366	-3.89010000000002
-0.117073170731707	-0.130961538461538	-4.71375	0.029086843339587	174.9708	155.4287	-19.5421
-0.121951219512195	-0.130961538461538	-4.80375	0.0209405018761721	219.8771	157.9596	-61.9175
-0.126829268292683	-0.130961538461538	-4.89375	0.012794160412757	246.9551	161.1319	-85.8232
-0.131829268292683	-0.130961538461538	-4.986	0.00444416041275708	268.2067	167.0647	-101.142
-0.136585365853659	-0.130961538461538	-5.07375	-0.00349852251407284	284.6782	174.231	-110.4472
-0.141463414634146	-0.130961538461538	-5.16375	-0.0116448639774861	293.2316	178.332	-114.8996
-0.146341463414634	-0.130961538461538	-5.25375	-0.0197912054409011	293.2824	182.7559	-110.5265
0.146341463414634	-0.123269230769231	0.29625	0.45579697467167	142.8186	38194.47	38051.6514
0.141463414634146	-0.123269230769231	0.20625	0.447650633208255	148.4483	40297.42	40148.9717
0.136585365853659	-0.123269230769231	0.11625	0.439504291744842	155.878	16657.78	16501.902
0.131707317073171	-0.123269230769231	0.0262500000000001	0.431357950281427	162.0084	5397.952	5235.9436
0.126829268292683	-0.123269230769231	-0.0637499999999998	0.423211608818012	169.2023	1260.443	1091.2407
0.121951219512195	-0.123269230769231	-0.15375	0.415065267354597	178.589	882.9319	704.3429
0.117073170731707	-0.123269230769231	-0.24375	0.406918925891182	184.7058	592.0933	407.3875
0.11219512195122	-0.123269230769231	-0.33375	0.398772584427769	181.992	510.3506	328.3586
0.107317073170732	-0.123269230769231	-0.42375	0.390626242964354	187.8831	431.8855	244.0024
0.102439024390244	-0.123269230769231	-0.51375	0.382479901500939	197.2903	390.3884	193.0981
0.0975609756097561	-0.123269230769231	-0.60375	0.374333560037524	205.0589	359.518	154.4591
0.0926829268292683	-0.123269230769231	-0.69375	0.366187218574109	214.1816	333.1136	118.932
0.0878048780487805	-0.123269230769231	-0.78375	0.358040877110695	225.6688	313.6898	88.021
0.0829268292682927	-0.123269230769231	-0.87375	0.34989453564728	234.827	291.4618	56.6348
0.0780487804878049	-0.123269230769231	-0.96375	0.341748194183865	244.7553	281.2971	36.5418
0.0731707317073171	-0.123269230769231	-1.05375	0.333601852720451	260.4462	273.697	13.2508
0.0682926829268293	-0.123269230769231	-1.14375	0.325455511257036	275.8794	253.0413	-22.8381
0.0632926829268293	-0.123269230769231	-1.236	0.317105511257036	291.8847	219.8114	-72.0733
0.0585365853658537	-0.123269230769231	-1.32375	0.309162828330207	304.8034	207.4021	-97.4013
0.0536585365853659	-0.123269230769231	-1.41375	0.301016486866792	337.6344	194.1638	-143.4706
0.0486585365853659	-0.123269230769231	-1.506	0.292666486866792	397.8411	180.5298	-217.3113
0.0439024390243902	-0.123269230769231	-1.59375	0.284723803939963	498.9346	165.0607	-333.8739
0.0390243902439024	-0.123269230769231	-1.68375	0.276577462476548	816.7389	147.4951	-669.2438
0.0341463414634146	-0.123269230769231	-1.77375	0.268431121013134	1091.259	134.3648	-956.8942
0.0292682926829268	-0.123269230769231	-1.86375	0.260284779549719	1689.476	123.5014	-1565.9746
0.0242682926829268	-0.123269230769231	-1.956	0.251934779549719	2204.74	114.0722	-2090.6678
0.0195121951219512	-0.123269230769231	-2.04375	0.24399209662289	2526.932	110.321	-2416.611
0.0146341463414634	-0.123269230769231	-2.13375	0.235845755159475	1166.768	105.2864	-1061.4816
0.00975609756097561	-0.123269230769231	-2.22375	0.22769941369606	698.3028	101.849	-596.4538
0.0048780487804878	-0.123269230769231	-2.31375	0.219553072232646	585.1826	101.7821	-483.4005
0	-0.123269230769231	-2.40375	0.211406730769231	464.9502	103.6723	-361.2779
-0.0048780487804878	-0.123269230769231	-2.49375	0.203260389305817	400.5168	110.6569	-289.8599
-0.00975609756097561	-0.123269230769231	-2.58375	0.195114047842402	348.715	127.7765	-220.9385
-0.0146341463414634	-0.123269230769231	-2.67375	0.186967706378987	311.4609	165.7283	-145.7326
-0.0195121951219512	-0.123269230769231	-2.76375	0.178821364915573	288.6608	194.136	-94.5248
-0.0245121951219512	-0.123269230769231	-2.856	0.170471364915573	256.3472	233.1426	-23.2046
-0.0292682926829268	-0.123269230769231	-2.94375	0.162528681988743	224.5378	286.9086	62.3708
-0.0341463414634146	-0.123269230769231	-3.03375	0.154382340525329	205.5623	334.525	128.9627
-0.0390243902439024	-0.123269230769231	-3.12375	0.146235999061914	187.6168	360.6377	173.0209
-0.0439024390243902	-0.123269230769231	-3.21375	0.1380896575985	174.717	365.7504	191.0334
-0.0487804878048781	-0.123269230769231	-3.30375	0.129943316135085	163.6815	341.0707	177.3892
-0.0536585365853659	-0.123269230769231	-3.39375	0.12179697467167	153.4211	286.1778	132.7567
-0.0585365853658537	-0.123269230769231	-3.48375	0.113650633208256	146.648	200.1113	53.4633
-0.0634146341463415	-0.123269230769231	-3.57375	0.105504291744841	141.7185	160.382	18.6635
-0.0682926829268293	-0.123269230769231	-3.66375	0.0973579502814263	137.8301	138.9085	1.07840000000002
-0.0731707317073171	-0.123269230769231	-3.75375	0.0892116088180116	135.6072	130.613	-4.99420000000001
-0.0780487804878049	-0.123269230769231	-3.84375	0.081065267354597	130.5021	133.6493	3.1472
-0.0829268292682927	-0.123269230769231	-3.93375	0.0729189258911824	123.1696	134.3606	11.191
-0.0878048780487805	-0.123269230769231	-4.02375	0.0647725844277678	119.6351	133.5317	13.8966
-0.0926829268292683	-0.123269230769231	-4.11375	0.0566262429643531	119.7399	138.6054	18.8655
-0.0975609756097561	-0.123269230769231	-4.20375	0.0484799015009385	118.005	143.3393	25.3343
-0.102439024390244	-0.123269230769231	-4.29375	0.0403335600375237	121.9834	146.1406	24.1572
-0.107439024390244	-0.123269230769231	-4.386	0.0319835600375237	131.5682	148.2876	16.7194
-0.11219512195122	-0.123269230769231	-4.47375	0.0240408771106938	141.4145	151.0833	9.66880000000001
-0.117073170731707	-0.123269230769231	-4.56375	0.0158945356472805	155.8632	152.3337	-3.52950000000001
-0.121951219512195	-0.123269230769231	-4.65375	0.00774819418386558	179.0917	152.7809	-26.3108
-0.126829268292683	-0.123269230769231	-4.74375	-3.98147279549427E-4	208.3349	154.8226	-53.5123
-0.131829268292683	-0.123269230769231	-4.836	-0.0087481472795494	235.8268	159.2849	-76.5419
-0.136585365853659	-0.123269230769231	-4.92375	-0.0166908302063793	249.1156	160.8391	-88.2765
-0.141463414634146	-0.123269230769231	-5.01375	-0.0248371716697926	255.8126	161.4042	-94.4084
-0.146341463414634	-0.123269230769231	-5.10375	-0.0329835131332076	257.5085	160.7058	-96.8027
0.146341463414634	-0.115384615384615	0.45	0.442274859287054	132.8542	39259.48	39126.6258
0.141463414634146	-0.115384615384615	0.36	0.434128517823639	137.0544	42397.35	42260.2956
0.136585365853659	-0.115384615384615	0.27	0.425982176360225	141.8083	16657.78	16515.9717
0.131707317073171	-0.115384615384615	0.18	0.41783583489681	146.9619	4320.051	4173.0891
0.126829268292683	-0.115384615384615	0.0900000000000003	0.409689493433395	153.7224	1826.968	1673.2456
0.121951219512195	-0.115384615384615	0	0.40154315196998	158.6186	919.8015	761.1829
0.117073170731707	-0.115384615384615	-0.0899999999999999	0.393396810506565	162.1204	620.7535	458.6331
0.11219512195122	-0.115384615384615	-0.18	0.385250469043152	162.6535	528.5682	365.9147
0.107317073170732	-0.115384615384615	-0.27	0.377104127579737	169.1232	437.0643	267.9411
0.102439024390244	-0.115384615384615	-0.36	0.368957786116322	174.8883	395.4095	220.5212
0.0975609756097561	-0.115384615384615	-0.45	0.360811444652907	181.9762	364.1804	182.2042
0.0926829268292683	-0.115384615384615	-0.54	0.352665103189493	189.2635	337.9045	148.641
0.0878048780487805	-0.115384615384615	-0.63	0.344518761726078	197.1286	320.1572	123.0286
0.0829268292682927	-0.115384615384615	-0.72	0.336372420262664	204.7126	294.6622	89.9496
0.0780487804878049	-0.115384615384615	-0.81	0.328226078799249	212.8304	281.104	68.2736
0.0731707317073171	-0.115384615384615	-0.9	0.320079737335834	220.547	269.8193	49.2723
0.0682926829268293	-0.115384615384615	-0.99	0.31193339587242	232.3413	250.9239	18.5826
0.0632926829268293	-0.115384615384615	-1.08225	0.30358339587242	252.2345	221.1054	-31.1291
0.0585365853658537	-0.115384615384615	-1.17	0.29564071294559	271.7433	207.8143	-63.929
0.0536585365853659	-0.115384615384615	-1.26	0.287494371482176	293.0762	194.4919	-98.5843
0.0486585365853659	-0.115384615384615	-1.35225	0.279144371482176	314.2082	180.6383	-133.5699
0.0439024390243902	-0.115384615384615	-1.44	0.271201688555346	362.3525	166.9209	-195.4316
0.0390243902439024	-0.115384615384615	-1.53	0.263055347091932	458.6347	150.5683	-308.0664
0.0341463414634146	-0.115384615384615	-1.62	0.254909005628517	758.347	138.5155	-619.8315
0.0292682926829268	-0.115384615384615	-1.71	0.246762664165103	1329.985	130.358	-1199.627
0.0242682926829268	-0.115384615384615	-1.80225	0.238412664165102	3121.139	120.1517	-3000.9873
0.0195121951219512	-0.115384615384615	-1.89	0.230469981238273	8253.447	113.5727	-8139.8743
0.0146341463414634	-0.115384615384615	-1.98	0.222323639774859	12805.44	105.9867	-12699.4533
0.00975609756097561	-0.115384615384615	-2.07	0.214177298311444	6095.871	101.8397	-5994.0313
0.0048780487804878	-0.115384615384615	-2.16	0.206030956848029	892.463	96.46451	-795.99849
0	-0.115384615384615	-2.25	0.197884615384615	612.2639	100.1936	-512.0703
-0.0048780487804878	-0.115384615384615	-2.34	0.1897382739212	524.4395	111.5164	-412.9231
-0.00975609756097561	-0.115384615384615	-2.43	0.181591932457785	425.0287	133.4197	-291.609
-0.0146341463414634	-0.115384615384615	-2.52	0.173445590994371	373.7014	170.0145	-203.6869
-0.0195121951219512	-0.115384615384615	-2.61	0.165299249530956	336.2453	201.4825	-134.7628
-0.0245121951219512	-0.115384615384615	-2.70225	0.156949249530956	303.3993	239.2895	-64.1098
-0.0292682926829268	-0.115384615384615	-2.79	0.149006566604127	272.0457	288.7921	16.7464
-0.0341463414634146	-0.115384615384615	-2.88	0.140860225140712	250.8365	334.3548	83.5183
-0.0390243902439024	-0.115384615384615	-2.97	0.132713883677298	218.494	357.57	139.076
-0.0439024390243902	-0.115384615384615	-3.06	0.124567542213883	198.0628	358.9667	160.9039
-0.0487804878048781	-0.115384615384615	-3.15	0.116421200750468	183.0088	333.0264	150.0176
-0.0536585365853659	-0.115384615384615	-3.24	0.108274859287054	170.9492	279.3481	108.3989
-0.0585365853658537	-0.115384615384615	-3.33	0.100128517823639	159.3848	195.6077	36.2229
-0.0634146341463415	-0.115384615384615	-3.42	0.0919821763602244	151.6953	152.5579	0.862599999999986
-0.0682926829268293	-0.115384615384615	-3.51	0.0838358348968098	143.894	126.9255	-16.9685
-0.0731707317073171	-0.115384615384615	-3.6	0.0756894934333952	137.4058	114.0867	-23.3191
-0.0780487804878049	-0.115384615384615	-3.69	0.0675431519699806	132.9937	110.0535	-22.9402
-0.0829268292682927	-0.115384615384615	-3.78	0.059396810506566	127.9434	111.9128	-16.0306
-0.0878048780487805	-0.115384615384615	-3.87	0.0512504690431513	122.0392	113.0251	-9.0141
-0.0926829268292683	-0.115384615384615	-3.96	0.0431041275797367	115.6337	120.1104	4.47669999999999
-0.0975609756097561	-0.115384615384615	-4.05	0.0349577861163221	115.7443	134.9574	19.2131
-0.102439024390244	-0.115384615384615	-4.14	0.0268114446529073	118.2377	138.8116	20.5739
-0.107439024390244	-0.115384615384615	-4.23225	0.0184614446529073	122.257	143.5136	21.2566
-0.11219512195122	-0.115384615384615	-4.32	0.0105187617260774	130.0555	148.1255	18.07
-0.117073170731707	-0.115384615384615	-4.41	0.00237242026266404	139.8683	153.1357	13.2674
-0.121951219512195	-0.115384615384615	-4.5	-0.00577392120075088	154.1552	155.1107	0.955500000000001
-0.126829268292683	-0.115384615384615	-4.59	-0.0139202626641659	169.4609	156.6704	-12.7905
-0.131829268292683	-0.115384615384615	-4.68225	-0.0222702626641658	192.205	159.7267	-32.4783
-0.136585365853659	-0.115384615384615	-4.77	-0.0302129455909958	215.0968	164.1484	-50.9484
-0.141463414634146	-0.115384615384615	-4.86	-0.0383592870544091	222.8424	165.9859	-56.8565
-0.146341463414634	-0.115384615384615	-4.95	-0.046505628517824	222.2442	171.3734	-50.8708
0.146341463414634	-0.107884615384615	0.59625	0.429412359287053	121.5787	39256.61	39135.0313
0.141463414634146	-0.107884615384615	0.50625	0.421266017823638	130.9879	42909.54	42778.5521
0.136585365853659	-0.107884615384615	0.41625	0.413119676360225	143.8047	16838.02	16694.2153
0.131707317073171	-0.107884615384615	0.32625	0.40497333489681	157.6947	4382.286	4224.5913
0.126829268292683	-0.107884615384615	0.23625	0.396826993433395	151.7645	1802.231	1650.4665
0.121951219512195	-0.107884615384615	0.14625	0.38868065196998	136.2348	905.2516	769.0168
0.117073170731707	-0.107884615384615	0.0562499999999999	0.380534310506565	140.2779	613.2149	472.937
0.11219512195122	-0.107884615384615	-0.0337500000000004	0.372387969043152	143.9138	515.2222	371.3084
0.107317073170732	-0.107884615384615	-0.12375	0.364241627579737	145.8272	441.9931	296.1659
0.102439024390244	-0.107884615384615	-0.21375	0.356095286116322	147.8898	400.0143	252.1245
0.0975609756097561	-0.107884615384615	-0.30375	0.347948944652907	152.8862	363.5661	210.6799
0.0926829268292683	-0.107884615384615	-0.39375	0.339802603189493	158.3828	338.3392	179.9564
0.0878048780487805	-0.107884615384615	-0.48375	0.331656261726078	170.4206	319.118	148.6974
0.0829268292682927	-0.107884615384615	-0.57375	0.323509920262664	178.6035	301.6807	123.0772
0.0780487804878049	-0.107884615384615	-0.66375	0.315363578799249	184.3238	281.0616	96.7378
0.0731707317073171	-0.107884615384615	-0.75375	0.307217237335834	192.0897	269.9142	77.8245
0.0682926829268293	-0.107884615384615	-0.84375	0.29907089587242	199.6763	250.904	51.2277
0.0632926829268293	-0.107884615384615	-0.936	0.29072089587242	210.2926	222.1129	11.8203
0.0585365853658537	-0.107884615384615	-1.02375	0.28277821294559	228.2987	209.7468	-18.5519
0.0536585365853659	-0.107884615384615	-1.11375	0.274631871482176	247.6286	197.4722	-50.1564
0.0486585365853659	-0.107884615384615	-1.206	0.266281871482176	269.2615	184.8928	-84.3687
0.0439024390243902	-0.107884615384615	-1.29375	0.258339188555346	285.4725	172.5673	-112.9052
0.0390243902439024	-0.107884615384615	-1.38375	0.250192847091932	322.5728	158.0522	-164.5206
0.0341463414634146	-0.107884615384615	-1.47375	0.242046505628517	410.0514	147.275	-262.7764
0.0292682926829268	-0.107884615384615	-1.56375	0.233900164165102	597.7313	137.3452	-460.3861
0.0242682926829268	-0.107884615384615	-1.656	0.225550164165102	1174.208	129.2648	-1044.9432
0.0195121951219512	-0.107884615384615	-1.74375	0.217607481238273	3484.715	122.471	-3362.244
0.0146341463414634	-0.107884615384615	-1.83375	0.209461139774859	12582.32	115.9795	-12466.3405
0.00975609756097561	-0.107884615384615	-1.92375	0.201314798311444	20649.52	111.0485	-20538.4715
0.0048780487804878	-0.107884615384615	-2.01375	0.193168456848029	16228.14	110.7203	-16117.4197
0	-0.107884615384615	-2.10375	0.185022115384615	936.3321	112.2609	-824.0712
-0.0048780487804878	-0.107884615384615	-2.19375	0.1768757739212	602.9215	120.6723	-482.2492
-0.00975609756097561	-0.107884615384615	-2.28375	0.168729432457785	516.6565	134.5317	-382.1248
-0.0146341463414634	-0.107884615384615	-2.37375	0.160583090994371	418.1008	166.3375	-251.7633
-0.0195121951219512	-0.107884615384615	-2.46375	0.152436749530956	365.7636	194.464	-171.2996
-0.0245121951219512	-0.107884615384615	-2.556	0.144086749530956	329.3961	233.8185	-95.5776
-0.0292682926829268	-0.107884615384615	-2.64375	0.136144066604127	298.1232	284.1059	-14.0173
-0.0341463414634146	-0.107884615384615	-2.73375	0.127997725140712	264.2764	328.7567	64.4803
-0.0390243902439024	-0.107884615384615	-2.82375	0.119851383677298	244.5756	352.2076	107.632
-0.0439024390243902	-0.107884615384615	-2.91375	0.111705042213883	217.1686	356.3241	139.1555
-0.0487804878048781	-0.107884615384615	-3.00375	0.103558700750468	199.445	329.0497	129.6047
-0.0536585365853659	-0.107884615384615	-3.09375	0.0954123592870537	185.2133	277.5714	92.3581
-0.0585365853658537	-0.107884615384615	-3.18375	0.087266017823639	173.5764	199.0332	25.4568
-0.0634146341463415	-0.107884615384615	-3.27375	0.0791196763602244	162.578	154.6466	-7.9314
-0.0682926829268293	-0.107884615384615	-3.36375	0.0709733348968098	154.8094	126.379	-28.4304
-0.0731707317073171	-0.107884615384615	-3.45375	0.0628269934333952	149.3913	111.1617	-38.2296
-0.0780487804878049	-0.107884615384615	-3.54375	0.0546806519699805	144.9397	106.212	-38.7277
-0.0829268292682927	-0.107884615384615	-3.63375	0.0465343105065659	139.9727	107.3949	-32.5778
-0.0878048780487805	-0.107884615384615	-3.72375	0.0383879690431513	134.7694	110.2362	-24.5332
-0.0926829268292683	-0.107884615384615	-3.81375	0.0302416275797366	129.7312	115.1338	-14.5974
-0.0975609756097561	-0.107884615384615	-3.90375	0.022095286116322	125.6119	118.2522	-7.35970000000001
-0.102439024390244	-0.107884615384615	-3.99375	0.0139489446529072	126.4782	120.8681	-5.6101
-0.107439024390244	-0.107884615384615	-4.086	0.00559894465290725	129.2435	126.45	-2.79350000000001
-0.11219512195122	-0.107884615384615	-4.17375	-0.00234373827392267	131.0503	136.2083	5.15800000000002
-0.117073170731707	-0.107884615384615	-4.26375	-0.010490079737336	134.4225	139.7866	5.36409999999998
-0.121951219512195	-0.107884615384615	-4.35375	-0.0186364212007509	143.8951	142.0445	-1.85060000000001
-0.126829268292683	-0.107884615384615	-4.44375	-0.0267827626641659	157.8	145.6813	-12.1187
-0.131829268292683	-0.107884615384615	-4.536	-0.0351327626641659	178.8731	150.6757	-28.1974
-0.136585365853659	-0.107884615384615	-4.62375	-0.0430754455909958	207.3152	153.367	-53.9482
-0.141463414634146	-0.107884615384615	-4.71375	-0.0512217870544091	234.0421	153.9392	-80.1029
-0.146341463414634	-0.107884615384615	-4.80375	-0.0593681285178241	239.2288	150.9711	-88.2577
0.146341463414634	-0.1	0.75	0.415890243902439	157.9708	44104.56	43946.5892
0.141463414634146	-0.1	0.66	0.407743902439024	151.8558	50026.31	49874.4542
0.136585365853659	-0.1	0.57	0.39959756097561	133.6362	17535.24	17401.6038
0.131707317073171	-0.1	0.48	0.391451219512196	137.8046	4419.099	4281.2944
0.126829268292683	-0.1	0.39	0.383304878048781	141.3746	1894.766	1753.3914
0.121951219512195	-0.1	0.3	0.375158536585366	145.234	945.8505	800.6165
0.117073170731707	-0.1	0.21	0.367012195121951	151.3685	665.6938	514.3253
0.11219512195122	-0.1	0.12	0.358865853658537	155.1087	553.7712	398.6625
0.107317073170732	-0.1	0.03	0.350719512195122	157.5398	444.2943	286.7545
0.102439024390244	-0.1	-0.0600000000000001	0.342573170731707	159.9637	400.4026	240.4389
0.0975609756097561	-0.1	-0.15	0.334426829268293	165.3133	364.8554	199.5421
0.0926829268292683	-0.1	-0.24	0.326280487804878	167.9781	338.0151	170.037
0.0878048780487805	-0.1	-0.33	0.318134146341463	171.9828	318.3822	146.3994
0.0829268292682927	-0.1	-0.42	0.309987804878049	175.8284	298.8205	122.9921
0.0780487804878049	-0.1	-0.51	0.301841463414634	178.626	269.9779	91.3519
0.0731707317073171	-0.1	-0.6	0.29369512195122	181.1358	249.7591	68.6233
0.0682926829268293	-0.1	-0.69	0.285548780487805	183.1794	229.3611	46.1817
0.0632926829268293	-0.1	-0.78225	0.277198780487805	185.4539	221.6379	36.184
0.0585365853658537	-0.1	-0.87	0.269256097560976	191.3506	216.0817	24.7311
0.0536585365853659	-0.1	-0.96	0.261109756097561	199.4981	205.1792	5.68110000000002
0.0486585365853659	-0.1	-1.05225	0.252759756097561	214.3369	192.1252	-22.2117
0.0439024390243902	-0.1	-1.14	0.244817073170732	232.6109	176.3746	-56.2363
0.0390243902439024	-0.1	-1.23	0.236670731707317	250.8539	162.5552	-88.2987
0.0341463414634146	-0.1	-1.32	0.228524390243902	278.069	150.3814	-127.6876
0.0292682926829268	-0.1	-1.41	0.220378048780488	365.3948	138.5952	-226.7996
0.0242682926829268	-0.1	-1.50225	0.212028048780488	487.6741	132.8257	-354.8484
0.0195121951219512	-0.1	-1.59	0.204085365853659	1054.772	128.5334	-926.2386
0.0146341463414634	-0.1	-1.68	0.195939024390244	3244.093	122.8108	-3121.2822
0.00975609756097561	-0.1	-1.77	0.187792682926829	5199.616	119.8852	-5079.7308
0.0048780487804878	-0.1	-1.86	0.179646341463415	7333.932	120.3655	-7213.5665
0	-0.1	-1.95	0.1715	7522.658	125.6053	-7397.0527
-0.0048780487804878	-0.1	-2.04	0.163353658536585	1189.296	133.8398	-1055.4562
-0.00975609756097561	-0.1	-2.13	0.155207317073171	612.4162	142.5151	-469.9011
-0.0146341463414634	-0.1	-2.22	0.147060975609756	438.5032	171.0866	-267.4166
-0.0195121951219512	-0.1	-2.31	0.138914634146342	371.6107	203.0246	-168.5861
-0.0245121951219512	-0.1	-2.40225	0.130564634146342	322.2269	244.7735	-77.4534
-0.0292682926829268	-0.1	-2.49	0.122621951219512	290.5326	291.6232	1.0906
-0.0341463414634146	-0.1	-2.58	0.114475609756098	249.9302	333.7094	83.7792
-0.0390243902439024	-0.1	-2.67	0.106329268292683	222.3594	356.2759	133.9165
-0.0439024390243902	-0.1	-2.76	0.0981829268292684	206.6076	359.7113	153.1037
-0.0487804878048781	-0.1	-2.85	0.0900365853658536	188.2337	332.313	144.0793
-0.0536585365853659	-0.1	-2.94	0.081890243902439	174.4452	280.7003	106.2551
-0.0585365853658537	-0.1	-3.03	0.0737439024390243	164.2703	191.5617	27.2914
-0.0634146341463415	-0.1	-3.12	0.0655975609756097	156.9251	152.6265	-4.29859999999999
-0.0682926829268293	-0.1	-3.21	0.0574512195121951	152.5847	125.8805	-26.7042
-0.0731707317073171	-0.1	-3.3	0.0493048780487805	148.6	107.4403	-41.1597
-0.0780487804878049	-0.1	-3.39	0.0411585365853658	139.6479	100.905	-38.7429
-0.0829268292682927	-0.1	-3.48	0.0330121951219512	141.9492	100.1718	-41.7774
-0.0878048780487805	-0.1	-3.57	0.0248658536585366	142.4163	101.4647	-40.9516
-0.0926829268292683	-0.1	-3.66	0.0167195121951219	138.9256	105.2701	-33.6555
-0.0975609756097561	-0.1	-3.75	0.00857317073170732	132.7704	110.5023	-22.2681
-0.102439024390244	-0.1	-3.84	4.26829268292545E-4	124.4678	118.3211	-6.1467
-0.107439024390244	-0.1	-3.93225	-0.00792317073170745	120.6032	124.4189	3.81569999999999
-0.11219512195122	-0.1	-4.02	-0.0158658536585374	117.0561	131.0223	13.9662
-0.117073170731707	-0.1	-4.11	-0.0240121951219507	115.2447	138.7129	23.4682
-0.121951219512195	-0.1	-4.2	-0.0321585365853656	117.6485	142.9126	25.2641
-0.126829268292683	-0.1	-4.29	-0.0403048780487806	124.6499	147.0823	22.4324
-0.131829268292683	-0.1	-4.38225	-0.0486548780487806	134.0887	151.7945	17.7058
-0.136585365853659	-0.1	-4.47	-0.0565975609756105	143.5658	154.1083	10.5425
-0.141463414634146	-0.1	-4.56	-0.0647439024390238	147.9413	155.6168	7.6755
-0.146341463414634	-0.1	-4.65	-0.0728902439024388	148.1286	158.858	10.7294
0.146341463414634	-0.0925	0.89625	0.403027743902439	150.2213	44554.39	44404.1687
0.141463414634146	-0.0925	0.80625	0.394881402439024	159.5457	51560.49	51400.9443
0.136585365853659	-0.0925	0.71625	0.386735060975611	151.419	17693.48	17542.061
0.131707317073171	-0.0925	0.62625	0.378588719512196	133.6483	4570.523	4436.8747
0.126829268292683	-0.0925	0.53625	0.370442378048781	136.9244	1840.535	1703.6106
0.121951219512195	-0.0925	0.44625	0.362296036585366	141.4044	940.7499	799.3455
0.117073170731707	-0.0925	0.35625	0.354149695121951	146.1193	659.0592	512.9399
0.11219512195122	-0.0925	0.26625	0.346003353658537	149.8558	549.9946	400.1388
0.107317073170732	-0.0925	0.17625	0.337857012195122	153.4142	445.9564	292.5422
0.102439024390244	-0.0925	0.0862500000000002	0.329710670731707	156.8496	403.283	246.4334
0.0975609756097561	-0.0925	-0.00374999999999992	0.321564329268293	163.5768	365.6079	202.0311
0.0926829268292683	-0.0925	-0.09375	0.313417987804878	167.6365	339.2022	171.5657
0.0878048780487805	-0.0925	-0.18375	0.305271646341463	171.4852	320.6067	149.1215
0.0829268292682927	-0.0925	-0.27375	0.297125304878049	175.3455	302.7395	127.394
0.0780487804878049	-0.0925	-0.36375	0.288978963414634	180.7966	277.36	96.5634
0.0731707317073171	-0.0925	-0.45375	0.28083262195122	184.614	260.6362	76.0222
0.0682926829268293	-0.0925	-0.54375	0.272686280487805	189.0029	243.7963	54.7934
0.0632926829268293	-0.0925	-0.636	0.264336280487805	195.3859	233.4585	38.0726
0.0585365853658537	-0.0925	-0.72375	0.256393597560976	202.9346	217.9734	15.0388
0.0536585365853659	-0.0925	-0.81375	0.248247256097561	212.5507	208.086	-4.46469999999999
0.0486585365853659	-0.0925	-0.906	0.239897256097561	226.9254	196.8103	-30.1151
0.0439024390243902	-0.0925	-0.99375	0.231954573170732	244.1772	181.4248	-62.7524
0.0390243902439024	-0.0925	-1.08375	0.223808231707317	261.2747	167.0046	-94.2701
0.0341463414634146	-0.0925	-1.17375	0.215661890243902	282.9731	154.4601	-128.513
0.0292682926829268	-0.0925	-1.26375	0.207515548780488	331.8186	142.8323	-188.9863
0.0242682926829268	-0.0925	-1.356	0.199165548780488	383.5048	135.7117	-247.7931
0.0195121951219512	-0.0925	-1.44375	0.191222865853659	477.5587	127.9562	-349.6025
0.0146341463414634	-0.0925	-1.53375	0.183076524390244	813.6472	120.2738	-693.3734
0.00975609756097561	-0.0925	-1.62375	0.174930182926829	1713.028	118.6922	-1594.3358
0.0048780487804878	-0.0925	-1.71375	0.166783841463415	3819.345	118.3817	-3700.9633
0	-0.0925	-1.80375	0.1586375	5628.961	120.7906	-5508.1704
-0.0048780487804878	-0.0925	-1.89375	0.150491158536585	7233.008	134.0675	-7098.9405
-0.00975609756097561	-0.0925	-1.98375	0.142344817073171	1494.769	147.5122	-1347.2568
-0.0146341463414634	-0.0925	-2.07375	0.134198475609756	700.8159	176.9142	-523.9017
-0.0195121951219512	-0.0925	-2.16375	0.126052134146342	558.0503	205.065	-352.9853
-0.0245121951219512	-0.0925	-2.256	0.117702134146342	442.231	246.424	-195.807
-0.0292682926829268	-0.0925	-2.34375	0.109759451219512	382.9694	294.6905	-88.2789
-0.0341463414634146	-0.0925	-2.43375	0.101613109756098	330.173	337.2043	7.03129999999999
-0.0390243902439024	-0.0925	-2.52375	0.093466768292683	293.9475	357.705	63.7575
-0.0439024390243902	-0.0925	-2.61375	0.0853204268292684	224.5804	355.1819	130.6015
-0.0487804878048781	-0.0925	-2.70375	0.0771740853658536	183.0323	318.0034	134.9711
-0.0536585365853659	-0.0925	-2.79375	0.069027743902439	128.5766	272.0721	143.4955
-0.0585365853658537	-0.0925	-2.88375	0.0608814024390243	106.9498	188.3938	81.444
-0.0634146341463415	-0.0925	-2.97375	0.0527350609756097	101.2573	147.7024	46.4451
-0.0682926829268293	-0.0925	-3.06375	0.0445887195121951	97.42805	117.9616	20.53355
-0.0731707317073171	-0.0925	-3.15375	0.0364423780487805	95.61605	99.19285	3.57680000000001
-0.0780487804878049	-0.0925	-3.24375	0.0282960365853658	97.56766	91.10951	-6.45815000000001
-0.0829268292682927	-0.0925	-3.33375	0.0201496951219512	98.5802	90.93668	-7.64352000000001
-0.0878048780487805	-0.0925	-3.42375	0.0120033536585366	96.44659	95.19024	-1.25635
-0.0926829268292683	-0.0925	-3.51375	0.00385701219512194	89.18601	99.48288	10.29687
-0.0975609756097561	-0.0925	-3.60375	-0.00428932926829267	82.02048	108.6977	26.67722
-0.102439024390244	-0.0925	-3.69375	-0.0124356707317075	77.50433	115.84	38.33567
-0.107439024390244	-0.0925	-3.786	-0.0207856707317075	79.65031	124.2174	44.56709
-0.11219512195122	-0.0925	-3.87375	-0.0287283536585374	85.19096	135.3208	50.12984
-0.117073170731707	-0.0925	-3.96375	-0.0368746951219507	93.05877	137.1771	44.11833
-0.121951219512195	-0.0925	-4.05375	-0.0450210365853656	101.0227	136.7592	35.7365
-0.126829268292683	-0.0925	-4.14375	-0.0531673780487806	108.7816	141.607	32.8254
-0.131829268292683	-0.0925	-4.236	-0.0615173780487806	117.7955	142.8664	25.0709
-0.136585365853659	-0.0925	-4.32375	-0.0694600609756105	127.4697	145.996	18.5263
-0.141463414634146	-0.0925	-4.41375	-0.0776064024390238	132.5715	147.9287	15.3572
-0.146341463414634	-0.0925	-4.50375	-0.0857527439024388	135.1203	148.0755	12.9552
0.146341463414634	-0.0848076923076923	1.04625	0.389835436210131	135.5957	45934.49	45798.8943
0.141463414634146	-0.0848076923076923	0.95625	0.381689094746716	138.1026	53092.5	52954.3974
0.136585365853659	-0.0848076923076923	0.86625	0.373542753283303	146.6092	17881.31	17734.7008
0.131707317073171	-0.0848076923076923	0.77625	0.365396411819888	157.4001	4754.271	4596.8709
0.126829268292683	-0.0848076923076923	0.68625	0.357250070356473	150.4002	1919.306	1768.9058
0.121951219512195	-0.0848076923076923	0.59625	0.349103728893058	134.2395	936.4345	802.195
0.117073170731707	-0.0848076923076923	0.50625	0.340957387429643	138.1845	628.2028	490.0183
0.11219512195122	-0.0848076923076923	0.41625	0.33281104596623	142.2034	525.4774	383.274
0.107317073170732	-0.0848076923076923	0.32625	0.324664704502815	146.4526	448.2981	301.8455
0.102439024390244	-0.0848076923076923	0.23625	0.3165183630394	148.4072	407.0304	258.6232
0.0975609756097561	-0.0848076923076923	0.14625	0.308372021575985	150.7559	370.0012	219.2453
0.0926829268292683	-0.0848076923076923	0.0562499999999999	0.30022568011257	153.7972	344.3019	190.5047
0.0878048780487805	-0.0848076923076923	-0.0337499999999999	0.292079338649156	158.1508	325.1249	166.9741
0.0829268292682927	-0.0848076923076923	-0.12375	0.283932997185741	162.6051	308.0772	145.4721
0.0780487804878049	-0.0848076923076923	-0.21375	0.275786655722327	167.0534	290.0207	122.9673
0.0731707317073171	-0.0848076923076923	-0.30375	0.267640314258912	171.0561	280.4541	109.398
0.0682926829268293	-0.0848076923076923	-0.39375	0.259493972795497	173.9852	271.4678	97.4826
0.0632926829268293	-0.0848076923076923	-0.486	0.251143972795497	177.7904	251.6432	73.8528
0.0585365853658537	-0.0848076923076923	-0.57375	0.243201289868668	183.6203	219.6544	36.0341
0.0536585365853659	-0.0848076923076923	-0.66375	0.235054948405253	192.3714	208.1806	15.8092
0.0486585365853659	-0.0848076923076923	-0.756	0.226704948405253	202.061	195.8241	-6.23690000000002
0.0439024390243902	-0.0848076923076923	-0.84375	0.218762265478424	215.3921	180.7348	-34.6573
0.0390243902439024	-0.0848076923076923	-0.93375	0.210615924015009	230.5329	167.0666	-63.4663
0.0341463414634146	-0.0848076923076923	-1.02375	0.202469582551595	246.9937	156.0372	-90.9565
0.0292682926829268	-0.0848076923076923	-1.11375	0.19432324108818	265.2147	144.8599	-120.3548
0.0242682926829268	-0.0848076923076923	-1.206	0.18597324108818	285.6686	138.2671	-147.4015
0.0195121951219512	-0.0848076923076923	-1.29375	0.178030558161351	344.1168	134.1476	-209.9692
0.0146341463414634	-0.0848076923076923	-1.38375	0.169884216697936	423.2202	128.8219	-294.3983
0.00975609756097561	-0.0848076923076923	-1.47375	0.161737875234522	690.6574	125.5031	-565.1543
0.0048780487804878	-0.0848076923076923	-1.56375	0.153591533771107	1546.517	123.2377	-1423.2793
0	-0.0848076923076923	-1.65375	0.145445192307692	4016.533	124.0046	-3892.5284
-0.0048780487804878	-0.0848076923076923	-1.74375	0.137298850844278	11466.25	127.9751	-11338.2749
-0.00975609756097561	-0.0848076923076923	-1.83375	0.129152509380863	17855.5	141.4114	-17714.0886
-0.0146341463414634	-0.0848076923076923	-1.92375	0.121006167917448	17023.71	172.177	-16851.533
-0.0195121951219512	-0.0848076923076923	-2.01375	0.112859826454034	1474.524	203.8745	-1270.6495
-0.0245121951219512	-0.0848076923076923	-2.106	0.104509826454034	683.0035	247.0692	-435.9343
-0.0292682926829268	-0.0848076923076923	-2.19375	0.0965671435272046	561.7412	293.4395	-268.3017
-0.0341463414634146	-0.0848076923076923	-2.28375	0.0884208020637899	458.5565	335.8604	-122.6961
-0.0390243902439024	-0.0848076923076923	-2.37375	0.0802744606003753	399.2049	360.8405	-38.3644
-0.0439024390243902	-0.0848076923076923	-2.46375	0.0721281191369607	355.33	357.9114	2.58140000000003
-0.0487804878048781	-0.0848076923076923	-2.55375	0.0639817776735459	320.8162	325.5454	4.72919999999999
-0.0536585365853659	-0.0848076923076923	-2.64375	0.0558354362101313	291.6743	275.5081	-16.1662
-0.0585365853658537	-0.0848076923076923	-2.73375	0.0476890947467166	266.0553	186.5424	-79.5129
-0.0634146341463415	-0.0848076923076923	-2.82375	0.039542753283302	247.9488	148.6547	-99.2941
-0.0682926829268293	-0.0848076923076923	-2.91375	0.0313964118198874	220.1709	119.1736	-100.9973
-0.0731707317073171	-0.0848076923076923	-3.00375	0.0232500703564728	206.3381	98.69543	-107.64267
-0.0780487804878049	-0.0848076923076923	-3.09375	0.0151037288930581	195.0785	88.43919	-106.63931
-0.0829268292682927	-0.0848076923076923	-3.18375	0.00695738742964352	185.4336	83.43648	-101.99712
-0.0878048780487805	-0.0848076923076923	-3.27375	-0.00118895403377112	176.1847	83.03858	-93.14612
-0.0926829268292683	-0.0848076923076923	-3.36375	-0.00933529549718576	166.8483	85.76834	-81.07996
-0.0975609756097561	-0.0848076923076923	-3.45375	-0.0174816369606004	160.775	90.61895	-70.15605
-0.102439024390244	-0.0848076923076923	-3.54375	-0.0256279784240152	157.558	98.79114	-58.76686
-0.107439024390244	-0.0848076923076923	-3.636	-0.0339779784240151	153.0678	109.3535	-43.7143
-0.11219512195122	-0.0848076923076923	-3.72375	-0.0419206613508451	150.7606	117.5816	-33.179
-0.117073170731707	-0.0848076923076923	-3.81375	-0.0500670028142584	146.3915	125.7498	-20.6417
-0.121951219512195	-0.0848076923076923	-3.90375	-0.0582133442776733	141.4985	130.6806	-10.8179
-0.126829268292683	-0.0848076923076923	-3.99375	-0.0663596857410883	138.3543	134.3981	-3.9562
-0.131829268292683	-0.0848076923076923	-4.086	-0.0747096857410883	134.7238	139.7366	5.0128
-0.136585365853659	-0.0848076923076923	-4.17375	-0.0826523686679182	133.9683	142.3435	8.37520000000001
-0.141463414634146	-0.0848076923076923	-4.26375	-0.0907987101313315	131.5925	144.9081	13.3156
-0.146341463414634	-0.0848076923076923	-4.35375	-0.0989450515947465	129.4236	144.4027	14.9791
0.146341463414634	-0.0771153846153846	1.19625	0.376643128517823	140.3309	47568.42	47428.0891
0.141463414634146	-0.0771153846153846	1.10625	0.368496787054408	133.6108	54987.51	54853.8992
0.136585365853659	-0.0771153846153846	1.01625	0.360350445590995	131.4104	18040.22	17908.8096
0.131707317073171	-0.0771153846153846	0.92625	0.35220410412758	134.7879	4891.219	4756.4311
0.126829268292683	-0.0771153846153846	0.83625	0.344057762664165	142.797	1982.738	1839.941
0.121951219512195	-0.0771153846153846	0.74625	0.33591142120075	155.0356	965.8193	810.7837
0.117073170731707	-0.0771153846153846	0.65625	0.327765079737335	148.952	667.6057	518.6537
0.11219512195122	-0.0771153846153846	0.56625	0.319618738273922	134.1337	553.9079	419.7742
0.107317073170732	-0.0771153846153846	0.47625	0.311472396810507	136.5837	450.605	314.0213
0.102439024390244	-0.0771153846153846	0.38625	0.303326055347092	139.8718	408.7903	268.9185
0.0975609756097561	-0.0771153846153846	0.29625	0.295179713883677	145.0594	371.386	226.3266
0.0926829268292683	-0.0771153846153846	0.20625	0.287033372420263	147.6234	345.0532	197.4298
0.0878048780487805	-0.0771153846153846	0.11625	0.278887030956848	149.7402	324.8298	175.0896
0.0829268292682927	-0.0771153846153846	0.0262500000000001	0.270740689493433	151.978	308.6147	156.6367
0.0780487804878049	-0.0771153846153846	-0.0637499999999998	0.262594348030019	156.8741	289.1971	132.323
0.0731707317073171	-0.0771153846153846	-0.15375	0.254448006566604	158.3969	279.4193	121.0224
0.0682926829268293	-0.0771153846153846	-0.24375	0.24630166510319	159.4316	269.7819	110.3503
0.0632926829268293	-0.0771153846153846	-0.336	0.23795166510319	161.9848	252.4757	90.4909
0.0585365853658537	-0.0771153846153846	-0.42375	0.23000898217636	166.6226	220.8192	54.1966
0.0536585365853659	-0.0771153846153846	-0.51375	0.221862640712946	172.9802	208.6001	35.6199
0.0486585365853659	-0.0771153846153846	-0.606	0.213512640712946	181.6156	196.2808	14.6652
0.0439024390243902	-0.0771153846153846	-0.69375	0.205569957786116	193.2806	182.8986	-10.382
0.0390243902439024	-0.0771153846153846	-0.78375	0.197423616322702	204.993	168.5903	-36.4027
0.0341463414634146	-0.0771153846153846	-0.87375	0.189277274859287	218.3182	156.3481	-61.9701
0.0292682926829268	-0.0771153846153846	-0.96375	0.181130933395872	236.7946	145.7437	-91.0509
0.0242682926829268	-0.0771153846153846	-1.056	0.172780933395872	255.8284	138.8984	-116.93
0.0195121951219512	-0.0771153846153846	-1.14375	0.164838250469043	271.6223	133.0385	-138.5838
0.0146341463414634	-0.0771153846153846	-1.23375	0.156691909005628	284.9375	126.5619	-158.3756
0.00975609756097561	-0.0771153846153846	-1.32375	0.148545567542214	321.0201	124.048	-196.9721
0.0048780487804878	-0.0771153846153846	-1.41375	0.140399226078799	397.8163	123.9253	-273.891
0	-0.0771153846153846	-1.50375	0.132252884615385	622.9926	124.8101	-498.1825
-0.0048780487804878	-0.0771153846153846	-1.59375	0.12410654315197	1318.964	131.1755	-1187.7885
-0.00975609756097561	-0.0771153846153846	-1.68375	0.115960201688555	5569.861	145.6464	-5424.2146
-0.0146341463414634	-0.0771153846153846	-1.77375	0.107813860225141	24047.85	177.3604	-23870.4896
-0.0195121951219512	-0.0771153846153846	-1.86375	0.0996675187617261	44667.31	207.7884	-44459.5216
-0.0245121951219512	-0.0771153846153846	-1.956	0.0913175187617261	52749.17	244.9231	-52504.2469
-0.0292682926829268	-0.0771153846153846	-2.04375	0.0833748358348968	1239.439	290.0513	-949.3877
-0.0341463414634146	-0.0771153846153846	-2.13375	0.0752284943714822	640.16	335.437	-304.723
-0.0390243902439024	-0.0771153846153846	-2.22375	0.0670821529080676	539.5577	360.3681	-179.1896
-0.0439024390243902	-0.0771153846153846	-2.31375	0.058935811444653	440.5842	359.1815	-81.4027
-0.0487804878048781	-0.0771153846153846	-2.40375	0.0507894699812382	391.9537	329.4451	-62.5086
-0.0536585365853659	-0.0771153846153846	-2.49375	0.0426431285178235	348.86	285.165	-63.695
-0.0585365853658537	-0.0771153846153846	-2.58375	0.0344967870544089	308.0676	202.1231	-105.9445
-0.0634146341463415	-0.0771153846153846	-2.67375	0.0263504455909943	266.166	145.3147	-120.8513
-0.0682926829268293	-0.0771153846153846	-2.76375	0.0182041041275797	247.006	114.9108	-132.0952
-0.0731707317073171	-0.0771153846153846	-2.85375	0.010057762664165	229.9788	96.83479	-133.14401
-0.0780487804878049	-0.0771153846153846	-2.94375	0.00191142120075041	215.6384	84.85947	-130.77893
-0.0829268292682927	-0.0771153846153846	-3.03375	-0.0062349202626642	203.1602	77.76765	-125.39255
-0.0878048780487805	-0.0771153846153846	-3.12375	-0.0143812617260788	192.5323	75.7557	-116.7766
-0.0926829268292683	-0.0771153846153846	-3.21375	-0.0225276031894935	183.6746	78.63816	-105.03644
-0.0975609756097561	-0.0771153846153846	-3.30375	-0.0306739446529081	176.2368	84.08491	-92.15189
-0.102439024390244	-0.0771153846153846	-3.39375	-0.0388202861163229	173.3504	90.40105	-82.94935
-0.107439024390244	-0.0771153846153846	-3.486	-0.0471702861163229	165.0237	104.9912	-60.0325
-0.11219512195122	-0.0771153846153846	-3.57375	-0.0551129690431528	158.1073	118.8573	-39.25
-0.117073170731707	-0.0771153846153846	-3.66375	-0.0632593105065661	151.8104	132.675	-19.1354
-0.121951219512195	-0.0771153846153846	-3.75375	-0.071405651969981	147.2697	145.1639	-2.10579999999999
-0.126829268292683	-0.0771153846153846	-3.84375	-0.079551993433396	146.4767	144.738	-1.73869999999999
-0.131829268292683	-0.0771153846153846	-3.936	-0.087901993433396	145.6332	138.0249	-7.60829999999999
-0.136585365853659	-0.0771153846153846	-4.02375	-0.0958446763602259	145.7606	143.946	-1.81460000000001
-0.141463414634146	-0.0771153846153846	-4.11375	-0.103991017823639	143.1879	146.9524	3.7645
-0.146341463414634	-0.0771153846153846	-4.20375	-0.112137359287054	141.8383	151.6255	9.78719999999999
0.146341463414634	-0.0694230769230769	1.34625	0.363450820825516	170.1769	45925.93	45755.7531
0.141463414634146	-0.0694230769230769	1.25625	0.355304479362101	152.6058	52453.1	52300.4942
0.136585365853659	-0.0694230769230769	1.16625	0.347158137898687	139.5401	18097.19	17957.6499
0.131707317073171	-0.0694230769230769	1.07625	0.339011796435272	129.9257	5059.486	4929.5603
0.126829268292683	-0.0694230769230769	0.98625	0.330865454971857	125.7594	1921.809	1796.0496
0.121951219512195	-0.0694230769230769	0.89625	0.322719113508443	126.5595	969.0016	842.4421
0.117073170731707	-0.0694230769230769	0.80625	0.314572772045028	132.4468	648.4813	516.0345
0.11219512195122	-0.0694230769230769	0.71625	0.306426430581614	140.7636	552.5865	411.8229
0.107317073170732	-0.0694230769230769	0.62625	0.298280089118199	150.9281	454.9115	303.9834
0.102439024390244	-0.0694230769230769	0.53625	0.290133747654784	147.0364	409.2265	262.1901
0.0975609756097561	-0.0694230769230769	0.44625	0.28198740619137	134.9088	375.9364	241.0276
0.0926829268292683	-0.0694230769230769	0.35625	0.273841064727955	138.8246	345.0644	206.2398
0.0878048780487805	-0.0694230769230769	0.26625	0.26569472326454	141.7219	323.7969	182.075
0.0829268292682927	-0.0694230769230769	0.17625	0.257548381801126	143.3707	307.4871	164.1164
0.0780487804878049	-0.0694230769230769	0.0862500000000002	0.249402040337711	145.1593	292.5207	147.3614
0.0731707317073171	-0.0694230769230769	-0.00374999999999992	0.241255698874296	146.3593	270.0673	123.708
0.0682926829268293	-0.0694230769230769	-0.09375	0.233109357410882	146.9908	252.5332	105.5424
0.0632926829268293	-0.0694230769230769	-0.186	0.224759357410882	149.389	238.7365	89.3475
0.0585365853658537	-0.0694230769230769	-0.27375	0.216816674484053	151.4981	225.9046	74.4065
0.0536585365853659	-0.0694230769230769	-0.36375	0.208670333020638	155.1352	212.4946	57.3594
0.0486585365853659	-0.0694230769230769	-0.456	0.200320333020638	161.8532	199.5022	37.649
0.0439024390243902	-0.0694230769230769	-0.54375	0.192377650093809	169.0927	187.2499	18.1572
0.0390243902439024	-0.0694230769230769	-0.63375	0.184231308630394	178.326	173.8099	-4.5161
0.0341463414634146	-0.0694230769230769	-0.72375	0.176084967166979	187.9566	161.6086	-26.348
0.0292682926829268	-0.0694230769230769	-0.81375	0.167938625703565	198.6354	151.5389	-47.0965
0.0242682926829268	-0.0694230769230769	-0.906	0.159588625703565	210.4	143.9459	-66.4541
0.0195121951219512	-0.0694230769230769	-0.99375	0.151645942776735	226.6854	139.6075	-87.0779
0.0146341463414634	-0.0694230769230769	-1.08375	0.143499601313321	240.3061	135.4495	-104.8566
0.00975609756097561	-0.0694230769230769	-1.17375	0.135353259849906	250.068	132.9786	-117.0894
0.0048780487804878	-0.0694230769230769	-1.26375	0.127206918386492	259.4748	132.7921	-126.6827
0	-0.0694230769230769	-1.35375	0.119060576923077	318.7824	135.4757	-183.3067
-0.0048780487804878	-0.0694230769230769	-1.44375	0.110914235459662	409.5976	143.5773	-266.0203
-0.00975609756097561	-0.0694230769230769	-1.53375	0.102767893996248	686.0761	158.994	-527.0821
-0.0146341463414634	-0.0694230769230769	-1.62375	0.094621552532833	1529.211	186.8878	-1342.3232
-0.0195121951219512	-0.0694230769230769	-1.71375	0.0864752110694184	6324.456	211.7533	-6112.7027
-0.0245121951219512	-0.0694230769230769	-1.806	0.0781252110694184	18455.52	249.5684	-18205.9516
-0.0292682926829268	-0.0694230769230769	-1.89375	0.0701825281425891	28951.65	296.2142	-28655.4358
-0.0341463414634146	-0.0694230769230769	-1.98375	0.0620361866791745	19748.73	340.5056	-19408.2244
-0.0390243902439024	-0.0694230769230769	-2.07375	0.0538898452157599	1007.777	362.615	-645.162
-0.0439024390243902	-0.0694230769230769	-2.16375	0.0457435037523453	594.3758	363.2734	-231.1024
-0.0487804878048781	-0.0694230769230769	-2.25375	0.0375971622889305	504.9477	337.8926	-167.0551
-0.0536585365853659	-0.0694230769230769	-2.34375	0.0294508208255158	412.8336	287.0478	-125.7858
-0.0585365853658537	-0.0694230769230769	-2.43375	0.0213044793621012	366.0426	203.5679	-162.4747
-0.0634146341463415	-0.0694230769230769	-2.52375	0.0131581378986866	331.7626	138.81	-192.9526
-0.0682926829268293	-0.0694230769230769	-2.61375	0.00501179643527197	303.2115	111.5965	-191.615
-0.0731707317073171	-0.0694230769230769	-2.70375	-0.00313454502814266	274.6666	95.2912	-179.3754
-0.0780487804878049	-0.0694230769230769	-2.79375	-0.0112808864915573	261.5484	83.61635	-177.93205
-0.0829268292682927	-0.0694230769230769	-2.88375	-0.0194272279549719	243.4826	76.29681	-167.18579
-0.0878048780487805	-0.0694230769230769	-2.97375	-0.0275735694183865	219.2234	72.72793	-146.49547
-0.0926829268292683	-0.0694230769230769	-3.06375	-0.0357199108818012	202.7167	72.03455	-130.68215
-0.0975609756097561	-0.0694230769230769	-3.15375	-0.0438662523452158	190.0041	75.56083	-114.44327
-0.102439024390244	-0.0694230769230769	-3.24375	-0.0520125938086306	178.8586	81.86987	-96.98873
-0.107439024390244	-0.0694230769230769	-3.336	-0.0603625938086306	172.4794	94.23526	-78.24414
-0.11219512195122	-0.0694230769230769	-3.42375	-0.0683052767354605	168.7307	109.8428	-58.8879
-0.117073170731707	-0.0694230769230769	-3.51375	-0.0764516181988738	165.9212	127.0722	-38.849
-0.121951219512195	-0.0694230769230769	-3.60375	-0.0845979596622887	162.5439	138.779	-23.7649
-0.126829268292683	-0.0694230769230769	-3.69375	-0.0927443011257037	160.7945	138.1008	-22.6937
-0.131829268292683	-0.0694230769230769	-3.786	-0.101094301125704	160.1291	131.8697	-28.2594
-0.136585365853659	-0.0694230769230769	-3.87375	-0.109036984052534	159.1763	136.9352	-22.2411
-0.141463414634146	-0.0694230769230769	-3.96375	-0.117183325515947	161.8745	140.4916	-21.3829
-0.146341463414634	-0.0694230769230769	-4.05375	-0.125329666979362	160.4316	145.3931	-15.0385
0.146341463414634	-0.0617307692307692	1.49625	0.350258513133208	191.8358	49768.79	49576.9542
0.141463414634146	-0.0617307692307692	1.40625	0.342112171669793	169.3473	57664.15	57494.8027
0.136585365853659	-0.0617307692307692	1.31625	0.33396583020638	151.0854	37940.23	37789.1446
0.131707317073171	-0.0617307692307692	1.22625	0.325819488742965	138.9712	5224.88	5085.9088
0.126829268292683	-0.0617307692307692	1.13625	0.31767314727955	130.41	2046.256	1915.846
0.121951219512195	-0.0617307692307692	1.04625	0.309526805816135	126.3865	1005.55	879.1635
0.117073170731707	-0.0617307692307692	0.95625	0.30138046435272	124.9824	667.6842	542.7018
0.11219512195122	-0.0617307692307692	0.86625	0.293234122889307	126.472	567.0568	440.5848
0.107317073170732	-0.0617307692307692	0.77625	0.285087781425892	131.7109	456.4785	324.7676
0.102439024390244	-0.0617307692307692	0.68625	0.276941439962477	138.1639	410.9223	272.7584
0.0975609756097561	-0.0617307692307692	0.59625	0.268795098499062	146.5963	376.6018	230.0055
0.0926829268292683	-0.0617307692307692	0.50625	0.260648757035647	144.2421	347.6361	203.394
0.0878048780487805	-0.0617307692307692	0.41625	0.252502415572233	132.7326	326.7519	194.0193
0.0829268292682927	-0.0617307692307692	0.32625	0.244356074108818	134.6713	309.508	174.8367
0.0780487804878049	-0.0617307692307692	0.23625	0.236209732645403	139.0478	289.9322	150.8844
0.0731707317073171	-0.0617307692307692	0.14625	0.228063391181989	142.7666	263.9008	121.1342
0.0682926829268293	-0.0617307692307692	0.0562500000000001	0.219917049718574	144.4894	243.354	98.8646000000001
0.0632926829268293	-0.0617307692307692	-0.0359999999999998	0.211567049718574	145.6648	222.3464	76.6816
0.0585365853658537	-0.0617307692307692	-0.12375	0.203624366791745	147.9623	216.9242	68.9619
0.0536585365853659	-0.0617307692307692	-0.21375	0.19547802532833	150.8128	217.2164	66.4036
0.0486585365853659	-0.0617307692307692	-0.306	0.18712802532833	155.3466	204.5038	49.1572
0.0439024390243902	-0.0617307692307692	-0.39375	0.179185342401501	162.1719	191.0754	28.9035
0.0390243902439024	-0.0617307692307692	-0.48375	0.171039000938086	169.8207	176.4533	6.63260000000003
0.0341463414634146	-0.0617307692307692	-0.57375	0.162892659474672	179.4476	165.3137	-14.1339
0.0292682926829268	-0.0617307692307692	-0.66375	0.154746318011257	189.4232	155.7344	-33.6888
0.0242682926829268	-0.0617307692307692	-0.756	0.146396318011257	200.4673	147.1161	-53.3512
0.0195121951219512	-0.0617307692307692	-0.84375	0.138453635084428	213.8707	138.2351	-75.6356
0.0146341463414634	-0.0617307692307692	-0.93375	0.130307293621013	226.3886	129.0991	-97.2895
0.00975609756097561	-0.0617307692307692	-1.02375	0.122160952157598	237.7608	126.6365	-111.1243
0.0048780487804878	-0.0617307692307692	-1.11375	0.114014610694184	248.6676	132.4638	-116.2038
0	-0.0617307692307692	-1.20375	0.105868269230769	259.1627	138.1584	-121.0043
-0.0048780487804878	-0.0617307692307692	-1.29375	0.0977219277673546	336.0831	147.831	-188.2521
-0.00975609756097561	-0.0617307692307692	-1.38375	0.0895755863039399	429.8362	161.0674	-268.7688
-0.0146341463414634	-0.0617307692307692	-1.47375	0.0814292448405253	768.242	185.1852	-583.0568
-0.0195121951219512	-0.0617307692307692	-1.56375	0.0732829033771107	1608.68	210.1678	-1398.5122
-0.0245121951219512	-0.0617307692307692	-1.656	0.0649329033771107	5147.392	249.0204	-4898.3716
-0.0292682926829268	-0.0617307692307692	-1.74375	0.0569902204502814	9716.117	295.6634	-9420.4536
-0.0341463414634146	-0.0617307692307692	-1.83375	0.0488438789868668	13226.79	340.1604	-12886.6296
-0.0390243902439024	-0.0617307692307692	-1.92375	0.0406975375234522	3160.665	368.0942	-2792.5708
-0.0439024390243902	-0.0617307692307692	-2.01375	0.0325511960600375	940.2932	366.783	-573.5102
-0.0487804878048781	-0.0617307692307692	-2.10375	0.0244048545966228	580.5725	338.5696	-242.0029
-0.0536585365853659	-0.0617307692307692	-2.19375	0.0162585131332081	496.5334	287.0257	-209.5077
-0.0585365853658537	-0.0617307692307692	-2.28375	0.00811217166979351	409.151	204.8778	-204.2732
-0.0634146341463415	-0.0617307692307692	-2.37375	-3.41697936211277E-5	360.1525	135.7083	-224.4442
-0.0682926829268293	-0.0617307692307692	-2.46375	-0.00818051125703574	325.1719	109.6283	-215.5436
-0.0731707317073171	-0.0617307692307692	-2.55375	-0.0163268527204504	298.7881	94.71253	-204.07557
-0.0780487804878049	-0.0617307692307692	-2.64375	-0.024473194183865	272.6201	82.02298	-190.59712
-0.0829268292682927	-0.0617307692307692	-2.73375	-0.0326195356472796	258.061	75.23857	-182.82243
-0.0878048780487805	-0.0617307692307692	-2.82375	-0.0407658771106943	241.5984	71.43193	-170.16647
-0.0926829268292683	-0.0617307692307692	-2.91375	-0.0489122185741089	218.2883	69.2408	-149.0475
-0.0975609756097561	-0.0617307692307692	-3.00375	-0.0570585600375235	203.4644	70.19352	-133.27088
-0.102439024390244	-0.0617307692307692	-3.09375	-0.0652049015009383	192.7741	72.65237	-120.12173
-0.107439024390244	-0.0617307692307692	-3.186	-0.0735549015009383	184.4328	79.96097	-104.47183
-0.11219512195122	-0.0617307692307692	-3.27375	-0.0814975844277682	179.4685	88.47596	-90.99254
-0.117073170731707	-0.0617307692307692	-3.36375	-0.0896439258911815	172.9683	97.66865	-75.29965
-0.121951219512195	-0.0617307692307692	-3.45375	-0.0977902673545964	167.2942	103.3298	-63.9644
-0.126829268292683	-0.0617307692307692	-3.54375	-0.105936608818011	162.8848	112.5942	-50.2906
-0.131829268292683	-0.0617307692307692	-3.636	-0.114286608818011	161.6884	117.1762	-44.5122
-0.136585365853659	-0.0617307692307692	-3.72375	-0.122229291744841	160.6618	120.0218	-40.64
-0.141463414634146	-0.0617307692307692	-3.81375	-0.130375633208255	157.4796	125.9616	-31.518
-0.146341463414634	-0.0617307692307692	-3.90375	-0.13852197467167	156.4747	131.4852	-24.9895
0.146341463414634	-0.0540384615384615	1.64625	0.3370662054409	237.3714	48514.75	48277.3786
0.141463414634146	-0.0540384615384615	1.55625	0.328919863977485	198.327	58667.32	58468.993
0.136585365853659	-0.0540384615384615	1.46625	0.320773522514072	174.1659	38117.01	37942.8441
0.131707317073171	-0.0540384615384615	1.37625	0.312627181050657	156.4291	5443.576	5287.1469
0.126829268292683	-0.0540384615384615	1.28625	0.304480839587242	140.8124	2020.594	1879.7816
0.121951219512195	-0.0540384615384615	1.19625	0.296334498123827	131.0836	1014.843	883.7594
0.117073170731707	-0.0540384615384615	1.10625	0.288188156660412	124.5369	685.6023	561.0654
0.11219512195122	-0.0540384615384615	1.01625	0.280041815196999	121.3131	580.7158	459.4027
0.107317073170732	-0.0540384615384615	0.92625	0.271895473733584	120.4521	458.6813	338.2292
0.102439024390244	-0.0540384615384615	0.83625	0.263749132270169	121.3802	413.5994	292.2192
0.0975609756097561	-0.0540384615384615	0.74625	0.255602790806754	123.6332	379.3303	255.6971
0.0926829268292683	-0.0540384615384615	0.65625	0.24745644934334	126.5153	350.947	224.4317
0.0878048780487805	-0.0540384615384615	0.56625	0.239310107879925	129.2152	330.0256	200.8104
0.0829268292682927	-0.0540384615384615	0.47625	0.23116376641651	128.1589	312.6369	184.478
0.0780487804878049	-0.0540384615384615	0.38625	0.223017424953096	130.7621	294.3354	163.5733
0.0731707317073171	-0.0540384615384615	0.29625	0.214871083489681	133.7872	273.5329	139.7457
0.0682926829268293	-0.0540384615384615	0.20625	0.206724742026266	135.5251	257.5024	121.9773
0.0632926829268293	-0.0540384615384615	0.114	0.198374742026266	137.1617	244.6323	107.4706
0.0585365853658537	-0.0540384615384615	0.0262500000000001	0.190432059099437	139.2815	233.1088	93.8273
0.0536585365853659	-0.0540384615384615	-0.0637499999999999	0.182285717636023	139.6556	221.1543	81.4987
0.0486585365853659	-0.0540384615384615	-0.156	0.173935717636023	142.6704	207.5788	64.9084
0.0439024390243902	-0.0540384615384615	-0.24375	0.165993034709193	148.4414	194.4501	46.0087
0.0390243902439024	-0.0540384615384615	-0.33375	0.157846693245778	153.8585	179.1495	25.291
0.0341463414634146	-0.0540384615384615	-0.42375	0.149700351782364	161.0937	167.9626	6.8689
0.0292682926829268	-0.0540384615384615	-0.51375	0.141554010318949	167.8355	159.5125	-8.32300000000001
0.0242682926829268	-0.0540384615384615	-0.606	0.133204010318949	176.0381	152.1651	-23.873
0.0195121951219512	-0.0540384615384615	-0.69375	0.12526132739212	185.8254	146.0298	-39.7956
0.0146341463414634	-0.0540384615384615	-0.78375	0.117114985928705	194.8702	140.6096	-54.2606
0.00975609756097561	-0.0540384615384615	-0.87375	0.108968644465291	204.1836	137.1297	-67.0539
0.0048780487804878	-0.0540384615384615	-0.96375	0.100822303001876	215.5235	137.8529	-77.6706
0	-0.0540384615384615	-1.05375	0.0926759615384615	223.5843	142.0527	-81.5316
-0.0048780487804878	-0.0540384615384615	-1.14375	0.0845296200750468	228.9734	151.8872	-77.0862
-0.00975609756097561	-0.0540384615384615	-1.23375	0.0763832786116322	247.3783	169.3469	-78.0314
-0.0146341463414634	-0.0540384615384615	-1.32375	0.0682369371482176	341.9968	193.7153	-148.2815
-0.0195121951219512	-0.0540384615384615	-1.41375	0.060090595684803	641.3038	215.6715	-425.6323
-0.0245121951219512	-0.0540384615384615	-1.506	0.051740595684803	2612.65	249.318	-2363.332
-0.0292682926829268	-0.0540384615384615	-1.59375	0.0437979127579737	13780.82	292.1088	-13488.7112
-0.0341463414634146	-0.0540384615384615	-1.68375	0.0356515712945591	54168.08	340.7157	-53827.3643
-0.0390243902439024	-0.0540384615384615	-1.77375	0.0275052298311445	110674.1	372.3804	-110301.7196
-0.0439024390243902	-0.0540384615384615	-1.86375	0.0193588883677298	121505.4	373.5388	-121131.8612
-0.0487804878048781	-0.0540384615384615	-1.95375	0.011212546904315	1493.445	355.6225	-1137.8225
-0.0536585365853659	-0.0540384615384615	-2.04375	0.00306620544090042	730.4244	290.0174	-440.407
-0.0585365853658537	-0.0540384615384615	-2.13375	-0.0050801360225142	570.4192	209.3564	-361.0628
-0.0634146341463415	-0.0540384615384615	-2.22375	-0.0132264774859288	432.0261	137.9271	-294.099
-0.0682926829268293	-0.0540384615384615	-2.31375	-0.0213728189493435	380.71	109.2191	-271.4909
-0.0731707317073171	-0.0540384615384615	-2.40375	-0.0295191604127581	342.293	92.71719	-249.57581
-0.0780487804878049	-0.0540384615384615	-2.49375	-0.0376655018761727	309.5878	81.78653	-227.80127
-0.0829268292682927	-0.0540384615384615	-2.58375	-0.0458118433395873	274.914	73.82447	-201.08953
-0.0878048780487805	-0.0540384615384615	-2.67375	-0.053958184803002	257.1245	68.06439	-189.06011
-0.0926829268292683	-0.0540384615384615	-2.76375	-0.0621045262664166	238.2305	64.31703	-173.91347
-0.0975609756097561	-0.0540384615384615	-2.85375	-0.0702508677298312	223.3981	60.84858	-162.54952
-0.102439024390244	-0.0540384615384615	-2.94375	-0.078397209193246	212.5515	61.89396	-150.65754
-0.107439024390244	-0.0540384615384615	-3.036	-0.086747209193246	203.3798	69.20138	-134.17842
-0.11219512195122	-0.0540384615384615	-3.12375	-0.0946898921200759	195.7747	80.45474	-115.31996
-0.117073170731707	-0.0540384615384615	-3.21375	-0.102836233583489	186.3469	90.1016	-96.2453
-0.121951219512195	-0.0540384615384615	-3.30375	-0.110982575046904	175.2091	97.0682	-78.1409
-0.126829268292683	-0.0540384615384615	-3.39375	-0.119128916510319	166.106	108.1514	-57.9546
-0.131829268292683	-0.0540384615384615	-3.486	-0.127478916510319	163.8982	119.9589	-43.9393
-0.136585365853659	-0.0540384615384615	-3.57375	-0.135421599437149	165.0446	138.4966	-26.548
-0.141463414634146	-0.0540384615384615	-3.66375	-0.143567940900562	167.2881	139.0569	-28.2312
-0.146341463414634	-0.0540384615384615	-3.75375	-0.151714282363977	168.8582	132.2438	-36.6144
0.146341463414634	-0.0463461538461538	1.79625	0.323873897748593	287.0343	49766.61	49479.5757
0.141463414634146	-0.0463461538461538	1.70625	0.315727556285178	273.6435	59852.81	59579.1665
0.136585365853659	-0.0463461538461538	1.61625	0.307581214821764	229.563	38581.84	38352.277
0.131707317073171	-0.0463461538461538	1.52625	0.299434873358349	193.5452	5570.915	5377.3698
0.126829268292683	-0.0463461538461538	1.43625	0.291288531894934	168.029	2088.997	1920.968
0.121951219512195	-0.0463461538461538	1.34625	0.283142190431519	149.9237	1021.639	871.7153
0.117073170731707	-0.0463461538461538	1.25625	0.274995848968104	136.6827	697.2522	560.5695
0.11219512195122	-0.0463461538461538	1.16625	0.266849507504691	126.484	573.3868	446.9028
0.107317073170732	-0.0463461538461538	1.07625	0.258703166041276	121.5758	461.0102	339.4344
0.102439024390244	-0.0463461538461538	0.98625	0.250556824577861	119.1463	413.6574	294.5111
0.0975609756097561	-0.0463461538461538	0.89625	0.242410483114446	117.2965	379.7493	262.4528
0.0926829268292683	-0.0463461538461538	0.80625	0.234264141651032	118.5788	352.5406	233.9618
0.0878048780487805	-0.0463461538461538	0.71625	0.226117800187617	119.7815	329.1317	209.3502
0.0829268292682927	-0.0463461538461538	0.62625	0.217971458724203	121.8749	311.1651	189.2902
0.0780487804878049	-0.0463461538461538	0.53625	0.209825117260788	123.041	296.1017	173.0607
0.0731707317073171	-0.0463461538461538	0.44625	0.201678775797373	123.3159	279.9157	156.5998
0.0682926829268293	-0.0463461538461538	0.35625	0.193532434333959	122.6262	260.8672	138.241
0.0632926829268293	-0.0463461538461538	0.264	0.185182434333959	120.9158	245.714	124.7982
0.0585365853658537	-0.0463461538461538	0.17625	0.177239751407129	119.8708	233.3718	113.501
0.0536585365853659	-0.0463461538461538	0.08625	0.169093409943715	124.0568	223.2497	99.1929
0.0486585365853659	-0.0463461538461538	-0.00600000000000001	0.160743409943715	133.3278	209.6748	76.347
0.0439024390243902	-0.0463461538461538	-0.09375	0.152800727016885	135.9259	197.8272	61.9013
0.0390243902439024	-0.0463461538461538	-0.18375	0.144654385553471	139.9879	185.7267	45.7388
0.0341463414634146	-0.0463461538461538	-0.27375	0.136508044090056	145.1912	173.3341	28.1429
0.0292682926829268	-0.0463461538461538	-0.36375	0.128361702626642	150.0122	164.5749	14.5627
0.0242682926829268	-0.0463461538461538	-0.456	0.120011702626642	156.0362	158.0363	2.0001
0.0195121951219512	-0.0463461538461538	-0.54375	0.112069019699812	164.5091	151.0556	-13.4535
0.0146341463414634	-0.0463461538461538	-0.63375	0.103922678236398	172.7368	146.4398	-26.297
0.00975609756097561	-0.0463461538461538	-0.72375	0.095776336772983	180.0956	144.715	-35.3806
0.0048780487804878	-0.0463461538461538	-0.81375	0.0876299953095684	187.951	146.3089	-41.6421
0	-0.0463461538461538	-0.90375	0.0794836538461538	194.9682	150.1472	-44.821
-0.0048780487804878	-0.0463461538461538	-0.99375	0.0713373123827391	201.3739	157.0347	-44.3392
-0.00975609756097561	-0.0463461538461538	-1.08375	0.0631909709193245	201.0089	173.7571	-27.2518
-0.0146341463414634	-0.0463461538461538	-1.17375	0.0550446294559099	198.8076	198.6337	-0.173900000000003
-0.0195121951219512	-0.0463461538461538	-1.26375	0.0468982879924953	235.3296	221.2613	-14.0683
-0.0245121951219512	-0.0463461538461538	-1.356	0.0385482879924953	353.2537	255.0741	-98.1796
-0.0292682926829268	-0.0463461538461538	-1.44375	0.030605605065666	886.5384	297.4983	-589.0401
-0.0341463414634146	-0.0463461538461538	-1.53375	0.0224592636022514	5490.927	349.4771	-5141.4499
-0.0390243902439024	-0.0463461538461538	-1.62375	0.0143129221388368	18526.45	375.9494	-18150.5006
-0.0439024390243902	-0.0463461538461538	-1.71375	0.00616658067542214	73498.17	377.6429	-73120.5271
-0.0487804878048781	-0.0463461538461538	-1.80375	-0.00197976078799265	142408.6	358.4454	-142050.1546
-0.0536585365853659	-0.0463461538461538	-1.89375	-0.0101261022514073	121880.3	305.8157	-121574.4843
-0.0585365853658537	-0.0463461538461538	-1.98375	-0.0182724437148219	1303.657	217.3662	-1086.2908
-0.0634146341463415	-0.0463461538461538	-2.07375	-0.0264187851782365	647.85	144.0578	-503.7922
-0.0682926829268293	-0.0463461538461538	-2.16375	-0.0345651266416512	507.1599	112.5541	-394.6058
-0.0731707317073171	-0.0463461538461538	-2.25375	-0.0427114681050658	412.4997	93.26031	-319.23939
-0.0780487804878049	-0.0463461538461538	-2.34375	-0.0508578095684804	367.8363	82.75201	-285.08429
-0.0829268292682927	-0.0463461538461538	-2.43375	-0.059004151031895	328.0597	76.02892	-252.03078
-0.0878048780487805	-0.0463461538461538	-2.52375	-0.0671504924953097	291.8492	69.11842	-222.73078
-0.0926829268292683	-0.0463461538461538	-2.61375	-0.0752968339587243	269.7304	64.79406	-204.93634
-0.0975609756097561	-0.0463461538461538	-2.70375	-0.0834431754221389	254.6906	58.91724	-195.77336
-0.102439024390244	-0.0463461538461538	-2.79375	-0.0915895168855537	239.1201	53.5761	-185.544
-0.107439024390244	-0.0463461538461538	-2.886	-0.0999395168855537	224.5609	56.75271	-167.80819
-0.11219512195122	-0.0463461538461538	-2.97375	-0.107882199812384	213.9216	69.08548	-144.83612
-0.117073170731707	-0.0463461538461538	-3.06375	-0.116028541275797	203.6218	79.91006	-123.71174
-0.121951219512195	-0.0463461538461538	-3.15375	-0.124174882739212	191.2998	88.19616	-103.10364
-0.126829268292683	-0.0463461538461538	-3.24375	-0.132321224202627	181.9037	95.35534	-86.54836
-0.131829268292683	-0.0463461538461538	-3.336	-0.140671224202627	178.804	102.5355	-76.2685
-0.136585365853659	-0.0463461538461538	-3.42375	-0.148613907129457	175.0957	111.6792	-63.4165
-0.141463414634146	-0.0463461538461538	-3.51375	-0.15676024859287	173.1209	121.441	-51.6799
-0.146341463414634	-0.0463461538461538	-3.60375	-0.164906590056285	170.5393	124.5142	-46.0251
0.146341463414634	-0.0384615384615385	1.95	0.310351782363977	265.2087	51861.66	51596.4513
0.141463414634146	-0.0384615384615385	1.86	0.302205440900562	280.193	60023.49	59743.297
0.136585365853659	-0.0384615384615385	1.77	0.294059099437149	284.5714	38712.31	38427.7386
0.131707317073171	-0.0384615384615385	1.68	0.285912757973734	265.6686	5850.919	5585.2504
0.126829268292683	-0.0384615384615385	1.59	0.277766416510319	218.9511	2144.499	1925.5479
0.121951219512195	-0.0384615384615385	1.5	0.269620075046904	182.3724	1000.926	818.5536
0.117073170731707	-0.0384615384615385	1.41	0.261473733583489	158.266	648.9947	490.7287
0.11219512195122	-0.0384615384615385	1.32	0.253327392120076	142.5891	540.1566	397.5675
0.107317073170732	-0.0384615384615385	1.23	0.245181050656661	131.8501	471.5118	339.6617
0.102439024390244	-0.0384615384615385	1.14	0.237034709193246	123.0103	420.0006	296.9903
0.0975609756097561	-0.0384615384615385	1.05	0.228888367729831	118.4138	383.6358	265.222
0.0926829268292683	-0.0384615384615385	0.96	0.220742026266417	115.5072	352.1855	236.6783
0.0878048780487805	-0.0384615384615385	0.87	0.212595684803002	115.3176	330.1777	214.8601
0.0829268292682927	-0.0384615384615385	0.78	0.204449343339587	115.7383	313.5172	197.7789
0.0780487804878049	-0.0384615384615385	0.69	0.196303001876173	117.0252	296.7921	179.7669
0.0731707317073171	-0.0384615384615385	0.6	0.188156660412758	117.4147	283.3113	165.8966
0.0682926829268293	-0.0384615384615385	0.51	0.180010318949343	118.0183	261.116	143.0977
0.0632926829268293	-0.0384615384615385	0.41775	0.171660318949343	116.5073	249.0171	132.5098
0.0585365853658537	-0.0384615384615385	0.33	0.163717636022514	115.2395	238.1445	122.905
0.0536585365853659	-0.0384615384615385	0.24	0.1555712945591	113.6225	226.4441	112.8216
0.0486585365853659	-0.0384615384615385	0.14775	0.1472212945591	110.615	214.2055	103.5905
0.0439024390243902	-0.0384615384615385	0.0600000000000001	0.13927861163227	116.5604	200.7136	84.1532
0.0390243902439024	-0.0384615384615385	-0.0299999999999999	0.131132270168856	130.6935	187.0541	56.3606
0.0341463414634146	-0.0384615384615385	-0.12	0.122985928705441	136.4557	176.9408	40.4851
0.0292682926829268	-0.0384615384615385	-0.21	0.114839587242026	143.5992	168.4662	24.867
0.0242682926829268	-0.0384615384615385	-0.30225	0.106489587242026	148.946	162.2016	13.2556
0.0195121951219512	-0.0384615384615385	-0.39	0.098546904315197	149.965	157.5011	7.53610000000001
0.0146341463414634	-0.0384615384615385	-0.48	0.0904005628517824	156.977	152.6573	-4.31970000000001
0.00975609756097561	-0.0384615384615385	-0.57	0.0822542213883678	163.3167	151.0581	-12.2586
0.0048780487804878	-0.0384615384615385	-0.66	0.0741078799249532	168.925	151.744	-17.181
0	-0.0384615384615385	-0.75	0.0659615384615385	173.5396	154.8917	-18.6479
-0.0048780487804878	-0.0384615384615385	-0.84	0.0578151969981239	177.6345	163.4025	-14.232
-0.00975609756097561	-0.0384615384615385	-0.93	0.0496688555347093	180.8508	188.1918	7.34100000000001
-0.0146341463414634	-0.0384615384615385	-1.02	0.0415225140712947	177.9906	210.299	32.3084
-0.0195121951219512	-0.0384615384615385	-1.11	0.03337617260788	169.3299	235.9949	66.665
-0.0245121951219512	-0.0384615384615385	-1.20225	0.02502617260788	181.6716	267.6318	85.9602
-0.0292682926829268	-0.0384615384615385	-1.29	0.0170834896810508	305.1948	310.731	5.53620000000001
-0.0341463414634146	-0.0384615384615385	-1.38	0.00893714821763614	820.2113	360.4213	-459.79
-0.0390243902439024	-0.0384615384615385	-1.47	7.90806754221524E-4	3107.2	385.1751	-2722.0249
-0.0439024390243902	-0.0384615384615385	-1.56	-0.0073555347091931	13023.92	384.025	-12639.895
-0.0487804878048781	-0.0384615384615385	-1.65	-0.0155018761726079	48956.6	364.0538	-48592.5462
-0.0536585365853659	-0.0384615384615385	-1.74	-0.0236482176360225	92375.2	306.274	-92068.926
-0.0585365853658537	-0.0384615384615385	-1.83	-0.0317945590994371	100647.6	216.1085	-100431.4915
-0.0634146341463415	-0.0384615384615385	-1.92	-0.0399409005628518	3046.819	143.022	-2903.797
-0.0682926829268293	-0.0384615384615385	-2.01	-0.0480872420262664	985.8366	113.2598	-872.5768
-0.0731707317073171	-0.0384615384615385	-2.1	-0.056233583489681	598.021	93.75092	-504.27008
-0.0780487804878049	-0.0384615384615385	-2.19	-0.0643799249530956	446.8705	84.58699	-362.28351
-0.0829268292682927	-0.0384615384615385	-2.28	-0.0725262664165103	383.7597	78.62905	-305.13065
-0.0878048780487805	-0.0384615384615385	-2.37	-0.0806726078799249	340.6834	72.88534	-267.79806
-0.0926829268292683	-0.0384615384615385	-2.46	-0.0888189493433395	288.9399	68.28043	-220.65947
-0.0975609756097561	-0.0384615384615385	-2.55	-0.0969652908067542	265.2529	60.84258	-204.41032
-0.102439024390244	-0.0384615384615385	-2.64	-0.105111632270169	251.7392	55.1117	-196.6275
-0.107439024390244	-0.0384615384615385	-2.73225	-0.113461632270169	234.2689	53.10075	-181.16815
-0.11219512195122	-0.0384615384615385	-2.82	-0.121404315196999	219.5703	57.14549	-162.42481
-0.117073170731707	-0.0384615384615385	-2.91	-0.129550656660412	209.555	73.12504	-136.42996
-0.121951219512195	-0.0384615384615385	-3	-0.137696998123827	199.536	83.8796	-115.6564
-0.126829268292683	-0.0384615384615385	-3.09	-0.145843339587242	193.9434	94.66591	-99.27749
-0.131829268292683	-0.0384615384615385	-3.18225	-0.154193339587242	188.4586	106.955	-81.5036
-0.136585365853659	-0.0384615384615385	-3.27	-0.162136022514072	184.6544	113.6571	-70.9973
-0.141463414634146	-0.0384615384615385	-3.36	-0.170282363977485	181.4032	117.2467	-64.1565
-0.146341463414634	-0.0384615384615385	-3.45	-0.1784287054409	179.8258	115.633	-64.1928
0.146341463414634	-0.0309615384615385	2.09625	0.297489282363977	230.4219	52147.65	51917.2281
0.141463414634146	-0.0309615384615385	2.00625	0.289342940900562	256.2146	60611.82	60355.6054
0.136585365853659	-0.0309615384615385	1.91625	0.281196599437149	275.0509	39516.46	39241.4091
0.131707317073171	-0.0309615384615385	1.82625	0.273050257973734	282.3671	6069.06	5786.6929
0.126829268292683	-0.0309615384615385	1.73625	0.264903916510319	268.6235	2315.616	2046.9925
0.121951219512195	-0.0309615384615385	1.64625	0.256757575046904	227.8828	1057.269	829.3862
0.117073170731707	-0.0309615384615385	1.55625	0.248611233583489	190.3827	687.3173	496.9346
0.11219512195122	-0.0309615384615385	1.46625	0.240464892120076	163.8522	580.5861	416.7339
0.107317073170732	-0.0309615384615385	1.37625	0.232318550656661	145.4675	499.0769	353.6094
0.102439024390244	-0.0309615384615385	1.28625	0.224172209193246	131.6171	424.1509	292.5338
0.0975609756097561	-0.0309615384615385	1.19625	0.216025867729831	120.3538	388.7999	268.4461
0.0926829268292683	-0.0309615384615385	1.10625	0.207879526266417	114.0326	359.1221	245.0895
0.0878048780487805	-0.0309615384615385	1.01625	0.199733184803002	110.7955	336.8178	226.0223
0.0829268292682927	-0.0309615384615385	0.92625	0.191586843339587	109.9403	318.7207	208.7804
0.0780487804878049	-0.0309615384615385	0.83625	0.183440501876173	109.5127	301.3678	191.8551
0.0731707317073171	-0.0309615384615385	0.74625	0.175294160412758	109.3161	288.4018	179.0857
0.0682926829268293	-0.0309615384615385	0.65625	0.167147818949343	111.6606	268.0565	156.3959
0.0632926829268293	-0.0309615384615385	0.564	0.158797818949343	114.3959	255.0128	140.6169
0.0585365853658537	-0.0309615384615385	0.47625	0.150855136022514	115.6346	242.3219	126.6873
0.0536585365853659	-0.0309615384615385	0.38625	0.1427087945591	117.8516	229.6741	111.8225
0.0486585365853659	-0.0309615384615385	0.294	0.1343587945591	121.373	217.7521	96.3791
0.0439024390243902	-0.0309615384615385	0.20625	0.12641611163227	125.0129	204.9124	79.8995
0.0390243902439024	-0.0309615384615385	0.11625	0.118269770168856	131.4715	189.2524	57.7809
0.0341463414634146	-0.0309615384615385	0.02625	0.110123428705441	138.4611	178.5865	40.1254
0.0292682926829268	-0.0309615384615385	-0.06375	0.101977087242026	144.5711	170.1097	25.5386
0.0242682926829268	-0.0309615384615385	-0.156	0.0936270872420263	140.7199	163.5406	22.8207
0.0195121951219512	-0.0309615384615385	-0.24375	0.085684404315197	132.7351	159.6204	26.8853
0.0146341463414634	-0.0309615384615385	-0.33375	0.0775380628517824	141.0262	156.158	15.1318
0.00975609756097561	-0.0309615384615385	-0.42375	0.0693917213883678	146.457	154.2383	7.78130000000002
0.0048780487804878	-0.0309615384615385	-0.51375	0.0612453799249532	151.2865	154.7785	3.49200000000002
0	-0.0309615384615385	-0.60375	0.0530990384615385	156.6281	156.785	0.156900000000007
-0.0048780487804878	-0.0309615384615385	-0.69375	0.0449526969981239	162.0882	163.9871	1.8989
-0.00975609756097561	-0.0309615384615385	-0.78375	0.0368063555347093	169.8655	184.7861	14.9206
-0.0146341463414634	-0.0309615384615385	-0.87375	0.0286600140712947	178.8088	206.0193	27.2105
-0.0195121951219512	-0.0309615384615385	-0.96375	0.02051367260788	181.5939	231.8109	50.217
-0.0245121951219512	-0.0309615384615385	-1.056	0.01216367260788	178.2329	266.8318	88.5989
-0.0292682926829268	-0.0309615384615385	-1.14375	0.00422098968105078	179.3569	317.3206	137.9637
-0.0341463414634146	-0.0309615384615385	-1.23375	-0.00392535178236385	195.0505	361.5831	166.5326
-0.0390243902439024	-0.0309615384615385	-1.32375	-0.0120716932457785	310.7154	386.6423	75.9269
-0.0439024390243902	-0.0309615384615385	-1.41375	-0.0202180347091931	1164.426	389.2322	-775.1938
-0.0487804878048781	-0.0309615384615385	-1.50375	-0.0283643761726079	7746.303	374.2139	-7372.0891
-0.0536585365853659	-0.0309615384615385	-1.59375	-0.0365107176360225	38871.42	309.4661	-38561.9539
-0.0585365853658537	-0.0309615384615385	-1.68375	-0.0446570590994371	112051.2	221.7225	-111829.4775
-0.0634146341463415	-0.0309615384615385	-1.77375	-0.0528034005628518	209179.7	170.5382	-209009.1618
-0.0682926829268293	-0.0309615384615385	-1.86375	-0.0609497420262664	217286.6	116.9594	-217169.6406
-0.0731707317073171	-0.0309615384615385	-1.95375	-0.069096083489681	1318.533	93.40797	-1225.12503
-0.0780487804878049	-0.0309615384615385	-2.04375	-0.0772424249530956	839.3361	82.74216	-756.59394
-0.0829268292682927	-0.0309615384615385	-2.13375	-0.0853887664165103	530.4306	76.65079	-453.77981
-0.0878048780487805	-0.0309615384615385	-2.22375	-0.0935351078799249	413.6996	72.52159	-341.17801
-0.0926829268292683	-0.0309615384615385	-2.31375	-0.10168144934334	367.5075	67.88167	-299.62583
-0.0975609756097561	-0.0309615384615385	-2.40375	-0.109827790806754	326.177	61.22152	-264.95548
-0.102439024390244	-0.0309615384615385	-2.49375	-0.117974132270169	282.9278	56.28375	-226.64405
-0.107439024390244	-0.0309615384615385	-2.586	-0.126324132270169	261.1843	51.2973	-209.887
-0.11219512195122	-0.0309615384615385	-2.67375	-0.134266815196999	246.6188	52.94922	-193.66958
-0.117073170731707	-0.0309615384615385	-2.76375	-0.142413156660412	236.5615	60.08656	-176.47494
-0.121951219512195	-0.0309615384615385	-2.85375	-0.150559498123827	225.3054	70.92248	-154.38292
-0.126829268292683	-0.0309615384615385	-2.94375	-0.158705839587242	215.6647	80.79497	-134.86973
-0.131829268292683	-0.0309615384615385	-3.036	-0.167055839587242	202.0441	90.78985	-111.25425
-0.136585365853659	-0.0309615384615385	-3.12375	-0.174998522514072	195.0134	99.1803	-95.8331
-0.141463414634146	-0.0309615384615385	-3.21375	-0.183144863977485	190.1117	105.0553	-85.0564
-0.146341463414634	-0.0309615384615385	-3.30375	-0.1912912054409	190.8484	108.4434	-82.405
0.146341463414634	-0.0232692307692308	2.24625	0.28429697467167	182.3873	31598.68	31416.2927
0.141463414634146	-0.0232692307692308	2.15625	0.276150633208255	204.0437	39159.31	38955.2663
0.136585365853659	-0.0232692307692308	2.06625	0.268004291744841	227.0496	35565.09	35338.0404
0.131707317073171	-0.0232692307692308	1.97625	0.259857950281426	245.2904	16071.48	15826.1896
0.126829268292683	-0.0232692307692308	1.88625	0.251711608818011	249.2169	2975.103	2725.8861
0.121951219512195	-0.0232692307692308	1.79625	0.243565267354596	242.5627	1213.535	970.9723
0.117073170731707	-0.0232692307692308	1.70625	0.235418925891182	237.572	729.6086	492.0366
0.11219512195122	-0.0232692307692308	1.61625	0.227272584427768	218.5342	595.6156	377.0814
0.107317073170732	-0.0232692307692308	1.52625	0.219126242964353	177.0564	509.7861	332.7297
0.102439024390244	-0.0232692307692308	1.43625	0.210979901500938	154.5588	439.3645	284.8057
0.0975609756097561	-0.0232692307692308	1.34625	0.202833560037524	136.2407	398.678	262.4373
0.0926829268292683	-0.0232692307692308	1.25625	0.194687218574109	123.5672	368.9182	245.351
0.0878048780487805	-0.0232692307692308	1.16625	0.186540877110694	115.6984	344.0997	228.4013
0.0829268292682927	-0.0232692307692308	1.07625	0.17839453564728	110.9087	321.2113	210.3026
0.0780487804878049	-0.0232692307692308	0.98625	0.170248194183865	108.8015	304.5083	195.7068
0.0731707317073171	-0.0232692307692308	0.89625	0.16210185272045	108.1036	290.7041	182.6005
0.0682926829268293	-0.0232692307692308	0.80625	0.153955511257036	107.2036	277.2848	170.0812
0.0632926829268293	-0.0232692307692308	0.714	0.145605511257036	106.7429	259.345	152.6021
0.0585365853658537	-0.0232692307692308	0.62625	0.137662828330206	107.6971	247.9703	140.2732
0.0536585365853659	-0.0232692307692308	0.53625	0.129516486866792	108.8741	235.804	126.9299
0.0486585365853659	-0.0232692307692308	0.444	0.121166486866792	109.8785	225.2491	115.3706
0.0439024390243902	-0.0232692307692308	0.35625	0.113223803939962	112.5354	213.2133	100.6779
0.0390243902439024	-0.0232692307692308	0.26625	0.105077462476548	114.4172	198.3752	83.958
0.0341463414634146	-0.0232692307692308	0.17625	0.0969311210131332	115.4121	186.2446	70.8325
0.0292682926829268	-0.0232692307692308	0.08625	0.0887847795497186	115.5696	177.1249	61.5553
0.0242682926829268	-0.0232692307692308	-0.00600000000000001	0.0804347795497186	114.9172	169.8514	54.9342
0.0195121951219512	-0.0232692307692308	-0.0937499999999999	0.0724920966228893	113.0937	166.513	53.4193
0.0146341463414634	-0.0232692307692308	-0.18375	0.0643457551594747	111.1034	162.9164	51.813
0.00975609756097561	-0.0232692307692308	-0.27375	0.0561994136960601	108.5357	159.5472	51.0115
0.0048780487804878	-0.0232692307692308	-0.36375	0.0480530722326454	111.289	159.1265	47.8375
0	-0.0232692307692308	-0.45375	0.0399067307692308	134.4003	160.4082	26.0079
-0.0048780487804878	-0.0232692307692308	-0.54375	0.0317603893058162	139.3298	167.318	27.9882
-0.00975609756097561	-0.0232692307692308	-0.63375	0.0236140478424016	147.0226	187.2643	40.2417
-0.0146341463414634	-0.0232692307692308	-0.72375	0.0154677063789869	155.0712	203.0491	47.9779
-0.0195121951219512	-0.0232692307692308	-0.81375	0.00732136491557232	159.8897	227.9008	68.0111
-0.0245121951219512	-0.0232692307692308	-0.906	-0.00102863508442768	161.5784	256.3319	94.7535
-0.0292682926829268	-0.0232692307692308	-0.99375	-0.00897131801125693	158.1774	298.6223	140.4449
-0.0341463414634146	-0.0232692307692308	-1.08375	-0.0171176594746716	154.2693	344.8726	190.6033
-0.0390243902439024	-0.0232692307692308	-1.17375	-0.0252640009380862	159.2391	380.7275	221.4884
-0.0439024390243902	-0.0232692307692308	-1.26375	-0.0334103424015008	188.7367	391.0003	202.2636
-0.0487804878048781	-0.0232692307692308	-1.35375	-0.0415566838649156	507.9137	381.2205	-126.6932
-0.0536585365853659	-0.0232692307692308	-1.44375	-0.0497030253283302	2016.626	328.4173	-1688.2087
-0.0585365853658537	-0.0232692307692308	-1.53375	-0.0578493667917448	11184.35	269.2702	-10915.0798
-0.0634146341463415	-0.0232692307692308	-1.62375	-0.0659957082551595	55809.51	179.6918	-55629.8182
-0.0682926829268293	-0.0232692307692308	-1.71375	-0.0741420497185741	112936.2	119.716	-112816.484
-0.0731707317073171	-0.0232692307692308	-1.80375	-0.0822883911819887	186782.3	95.84431	-186686.45569
-0.0780487804878049	-0.0232692307692308	-1.89375	-0.0904347326454034	183050.3	80.4976	-182969.8024
-0.0829268292682927	-0.0232692307692308	-1.98375	-0.098581074108818	1300.439	72.78207	-1227.65693
-0.0878048780487805	-0.0232692307692308	-2.07375	-0.106727415572233	852.5656	70.20897	-782.35663
-0.0926829268292683	-0.0232692307692308	-2.16375	-0.114873757035647	538.0053	66.98043	-471.02487
-0.0975609756097561	-0.0232692307692308	-2.25375	-0.123020098499062	407.0868	61.26498	-345.82182
-0.102439024390244	-0.0232692307692308	-2.34375	-0.131166439962477	364.3283	58.16646	-306.16184
-0.107439024390244	-0.0232692307692308	-2.436	-0.139516439962477	324.3136	53.48927	-270.82433
-0.11219512195122	-0.0232692307692308	-2.52375	-0.147459122889307	273.8244	50.67893	-223.14547
-0.117073170731707	-0.0232692307692308	-2.61375	-0.15560546435272	250.1832	52.74088	-197.44232
-0.121951219512195	-0.0232692307692308	-2.70375	-0.163751805816135	242.1947	59.22703	-182.96767
-0.126829268292683	-0.0232692307692308	-2.79375	-0.17189814727955	237.3217	72.31072	-165.01098
-0.131829268292683	-0.0232692307692308	-2.886	-0.18024814727955	228.7404	85.08287	-143.65753
-0.136585365853659	-0.0232692307692308	-2.97375	-0.18819083020638	218.4532	91.84672	-126.60648
-0.141463414634146	-0.0232692307692308	-3.06375	-0.196337171669793	215.3311	97.25472	-118.07638
-0.146341463414634	-0.0232692307692308	-3.15375	-0.204483513133208	216.2528	101.2359	-115.0169
0.146341463414634	-0.0155769230769231	2.39625	0.271104666979362	140.9879	31606.48	31465.4921
0.141463414634146	-0.0155769230769231	2.30625	0.262958325515947	156.483	50503.52	50347.037
0.136585365853659	-0.0155769230769231	2.21625	0.254811984052534	188.8995	57460.07	57271.1705
0.131707317073171	-0.0155769230769231	2.12625	0.246665642589119	215.1726	39194.53	38979.3574
0.126829268292683	-0.0155769230769231	2.03625	0.238519301125704	242.9913	6050.786	5807.7947
0.121951219512195	-0.0155769230769231	1.94625	0.230372959662289	268.8318	2196.057	1927.2252
0.117073170731707	-0.0155769230769231	1.85625	0.222226618198874	283.3509	1021.963	738.6121
0.11219512195122	-0.0155769230769231	1.76625	0.214080276735461	286.1188	683.9287	397.8099
0.107317073170732	-0.0155769230769231	1.67625	0.205933935272046	264.1991	587.0118	322.8127
0.102439024390244	-0.0155769230769231	1.58625	0.197787593808631	212.8618	506.6625	293.8007
0.0975609756097561	-0.0155769230769231	1.49625	0.189641252345216	171.6425	424.7948	253.1523
0.0926829268292683	-0.0155769230769231	1.40625	0.181494910881801	150.0261	390.1676	240.1415
0.0878048780487805	-0.0155769230769231	1.31625	0.173348569418387	132.8244	361.0544	228.23
0.0829268292682927	-0.0155769230769231	1.22625	0.165202227954972	120.4086	338.8709	218.4623
0.0780487804878049	-0.0155769230769231	1.13625	0.157055886491557	111.9493	321.5334	209.5841
0.0731707317073171	-0.0155769230769231	1.04625	0.148909545028143	108.1516	304.9624	196.8108
0.0682926829268293	-0.0155769230769231	0.95625	0.140763203564728	105.6899	291.2517	185.5618
0.0632926829268293	-0.0155769230769231	0.864	0.132413203564728	103.0105	270.5142	167.5037
0.0585365853658537	-0.0155769230769231	0.77625	0.124470520637899	103.4847	257.4263	153.9416
0.0536585365853659	-0.0155769230769231	0.68625	0.116324179174484	103.8941	244.9747	141.0806
0.0486585365853659	-0.0155769230769231	0.594	0.107974179174484	104.4625	232.5316	128.0691
0.0439024390243902	-0.0155769230769231	0.50625	0.100031496247655	105.7696	221.7251	115.9555
0.0390243902439024	-0.0155769230769231	0.41625	0.0918851547842401	108.7189	208.9585	100.2396
0.0341463414634146	-0.0155769230769231	0.32625	0.0837388133208255	110.5718	195.1252	84.5534
0.0292682926829268	-0.0155769230769231	0.23625	0.0755924718574109	111.5813	185.7259	74.1446
0.0242682926829268	-0.0155769230769231	0.144	0.0672424718574109	112.409	178.3409	65.9319
0.0195121951219512	-0.0155769230769231	0.05625	0.0592997889305816	115.1418	171.2055	56.0637
0.0146341463414634	-0.0155769230769231	-0.03375	0.051153447467167	116.7311	165.5001	48.769
0.00975609756097561	-0.0155769230769231	-0.12375	0.0430071060037524	118.6767	159.2068	40.5301
0.0048780487804878	-0.0155769230769231	-0.21375	0.0348607645403377	120.9001	155.8234	34.9233
0	-0.0155769230769231	-0.30375	0.0267144230769231	122.953	155.4424	32.4894
-0.0048780487804878	-0.0155769230769231	-0.39375	0.0185680816135085	124.8054	158.5373	33.7319
-0.00975609756097561	-0.0155769230769231	-0.48375	0.0104217401500938	128.6424	167.3147	38.6723
-0.0146341463414634	-0.0155769230769231	-0.57375	0.00227539868667924	133.1588	190.6163	57.4575
-0.0195121951219512	-0.0155769230769231	-0.66375	-0.00587094277673538	137.5078	210.5411	73.0333
-0.0245121951219512	-0.0155769230769231	-0.756	-0.0142209427767354	141.0333	240.5059	99.4726
-0.0292682926829268	-0.0155769230769231	-0.84375	-0.0221636257035646	141.3438	271.9723	130.6285
-0.0341463414634146	-0.0155769230769231	-0.93375	-0.0303099671669793	138.1048	314.4883	176.3835
-0.0390243902439024	-0.0155769230769231	-1.02375	-0.0384563086303939	128.9549	365.4422	236.4873
-0.0439024390243902	-0.0155769230769231	-1.11375	-0.0466026500938085	104.0287	392.2015	288.1728
-0.0487804878048781	-0.0155769230769231	-1.20375	-0.0547489915572233	88.58609	398.1912	309.60511
-0.0536585365853659	-0.0155769230769231	-1.29375	-0.0628953330206379	106.8084	381.1672	274.3588
-0.0585365853658537	-0.0155769230769231	-1.38375	-0.0710416744840525	251.1926	325.1642	73.9716
-0.0634146341463415	-0.0155769230769231	-1.47375	-0.0791880159474672	996.6019	225.4331	-771.1688
-0.0682926829268293	-0.0155769230769231	-1.56375	-0.0873343574108818	5084.276	149.8606	-4934.4154
-0.0731707317073171	-0.0155769230769231	-1.65375	-0.0954806988742964	21242.26	113.8447	-21128.4153
-0.0780487804878049	-0.0155769230769231	-1.74375	-0.103627040337711	66198.89	88.61328	-66110.27672
-0.0829268292682927	-0.0155769230769231	-1.83375	-0.111773381801126	90130.63	78.08213	-90052.54787
-0.0878048780487805	-0.0155769230769231	-1.92375	-0.11991972326454	83217.69	73.13017	-83144.55983
-0.0926829268292683	-0.0155769230769231	-2.01375	-0.128066064727955	1980.786	69.50401	-1911.28199
-0.0975609756097561	-0.0155769230769231	-2.10375	-0.13621240619137	870.2082	63.93468	-806.27352
-0.102439024390244	-0.0155769230769231	-2.19375	-0.144358747654784	469.7273	58.48356	-411.24374
-0.107439024390244	-0.0155769230769231	-2.286	-0.152708747654784	401.8785	55.54526	-346.33324
-0.11219512195122	-0.0155769230769231	-2.37375	-0.160651430581614	354.5509	51.71347	-302.83743
-0.117073170731707	-0.0155769230769231	-2.46375	-0.168797772045028	300.3193	48.68876	-251.63054
-0.121951219512195	-0.0155769230769231	-2.55375	-0.176944113508442	268.0026	51.45367	-216.54893
-0.126829268292683	-0.0155769230769231	-2.64375	-0.185090454971857	248.5522	59.99914	-188.55306
-0.131829268292683	-0.0155769230769231	-2.736	-0.193440454971857	237.0424	74.39614	-162.64626
-0.136585365853659	-0.0155769230769231	-2.82375	-0.201383137898687	233.297	82.83273	-150.46427
-0.141463414634146	-0.0155769230769231	-2.91375	-0.209529479362101	233.8966	87.24818	-146.64842
-0.146341463414634	-0.0155769230769231	-3.00375	-0.217675820825516	232.8346	86.45207	-146.38253
0.146341463414634	-0.00788461538461538	2.54625	0.257912359287054	136.255	17866.33	17730.075
0.141463414634146	-0.00788461538461538	2.45625	0.249766017823639	132.9702	31025.84	30892.8698
0.136585365853659	-0.00788461538461538	2.36625	0.241619676360226	148.182	49764.2	49616.018
0.131707317073171	-0.00788461538461538	2.27625	0.233473334896811	169.7708	54412.83	54243.0592
0.126829268292683	-0.00788461538461538	2.18625	0.225326993433396	203.1987	18017.48	17814.2813
0.121951219512195	-0.00788461538461538	2.09625	0.217180651969981	230.2219	4741.875	4511.6531
0.117073170731707	-0.00788461538461538	2.00625	0.209034310506566	263.5353	1846.32	1582.7847
0.11219512195122	-0.00788461538461538	1.91625	0.200887969043153	289.5883	933.2053	643.617
0.107317073170732	-0.00788461538461538	1.82625	0.192741627579738	302.338	651.8478	349.5098
0.102439024390244	-0.00788461538461538	1.73625	0.184595286116323	285.621	559.1427	273.5217
0.0975609756097561	-0.00788461538461538	1.64625	0.176448944652908	239.7077	451.1735	211.4658
0.0926829268292683	-0.00788461538461538	1.55625	0.168302603189493	191.3325	412.0078	220.6753
0.0878048780487805	-0.00788461538461538	1.46625	0.160156261726079	162.7071	382.4756	219.7685
0.0829268292682927	-0.00788461538461538	1.37625	0.152009920262664	143.199	352.496	209.297
0.0780487804878049	-0.00788461538461538	1.28625	0.14386357879925	127.512	331.9543	204.4423
0.0731707317073171	-0.00788461538461538	1.19625	0.135717237335835	116.5678	315.0796	198.5118
0.0682926829268293	-0.00788461538461538	1.10625	0.12757089587242	109.9669	298.4952	188.5283
0.0632926829268293	-0.00788461538461538	1.014	0.11922089587242	102.8733	285.7963	182.923
0.0585365853658537	-0.00788461538461538	0.92625	0.111278212945591	100.1625	266.8277	166.6652
0.0536585365853659	-0.00788461538461538	0.83625	0.103131871482176	99.02517	254.1614	155.13623
0.0486585365853659	-0.00788461538461538	0.744	0.0947818714821764	99.93107	242.3495	142.41843
0.0439024390243902	-0.00788461538461538	0.65625	0.086839188555347	101.6775	230.6057	128.9282
0.0390243902439024	-0.00788461538461538	0.56625	0.0786928470919324	103.9863	217.3442	113.3579
0.0341463414634146	-0.00788461538461538	0.47625	0.0705465056285178	106.8375	204.8748	98.0373
0.0292682926829268	-0.00788461538461538	0.38625	0.0624001641651031	107.9328	193.4693	85.5365
0.0242682926829268	-0.00788461538461538	0.294	0.0540501641651031	107.2126	185.5598	78.3472
0.0195121951219512	-0.00788461538461538	0.20625	0.0461074812382739	108.3496	178.3969	70.0473
0.0146341463414634	-0.00788461538461538	0.11625	0.0379611397748593	111.6549	171.6571	60.0022
0.00975609756097561	-0.00788461538461538	0.02625	0.0298147983114446	113.0331	166.7872	53.7541
0.0048780487804878	-0.00788461538461538	-0.06375	0.02166845684803	113.8131	163.0474	49.2343
0	-0.00788461538461538	-0.15375	0.0135221153846154	113.8525	160.9049	47.0524
-0.0048780487804878	-0.00788461538461538	-0.24375	0.00537577392120075	116.1951	160.3456	44.1505
-0.00975609756097561	-0.00788461538461538	-0.33375	-0.00277056754221389	120.3172	162.3904	42.0732
-0.0146341463414634	-0.00788461538461538	-0.42375	-0.0109169090056285	122.9595	171.9108	48.9513
-0.0195121951219512	-0.00788461538461538	-0.51375	-0.0190632504690431	126.3347	195.4699	69.1352
-0.0245121951219512	-0.00788461538461538	-0.606	-0.0274132504690431	132.2198	215.8606	83.6408
-0.0292682926829268	-0.00788461538461538	-0.69375	-0.0353559333958724	138.6611	241.9152	103.2541
-0.0341463414634146	-0.00788461538461538	-0.78375	-0.043502274859287	139.6881	277.8008	138.1127
-0.0390243902439024	-0.00788461538461538	-0.87375	-0.0516486163227016	133.576	321.1174	187.5414
-0.0439024390243902	-0.00788461538461538	-0.96375	-0.0597949577861163	122.9886	368.4481	245.4595
-0.0487804878048781	-0.00788461538461538	-1.05375	-0.067941299249531	104.5032	390.6798	286.1766
-0.0536585365853659	-0.00788461538461538	-1.14375	-0.0760876407129457	104.45	390.3354	285.8854
-0.0585365853658537	-0.00788461538461538	-1.23375	-0.0842339821763603	176.5588	364.6454	188.0866
-0.0634146341463415	-0.00788461538461538	-1.32375	-0.0923803236397749	195.3167	299.1189	103.8022
-0.0682926829268293	-0.00788461538461538	-1.41375	-0.10052666510319	450.082	203.1146	-246.9674
-0.0731707317073171	-0.00788461538461538	-1.50375	-0.108673006566604	2692.224	132.9832	-2559.2408
-0.0780487804878049	-0.00788461538461538	-1.59375	-0.116819348030019	15387.97	100.1211	-15287.8489
-0.0829268292682927	-0.00788461538461538	-1.68375	-0.124965689493433	57650.8	84.30027	-57566.49973
-0.0878048780487805	-0.00788461538461538	-1.77375	-0.133112030956848	105166.2	75.64595	-105090.55405
-0.0926829268292683	-0.00788461538461538	-1.86375	-0.141258372420263	100756	71.0329	-100684.9671
-0.0975609756097561	-0.00788461538461538	-1.95375	-0.149404713883677	6230.856	67.91266	-6162.94334
-0.102439024390244	-0.00788461538461538	-2.04375	-0.157551055347092	1174.903	61.7097	-1113.1933
-0.107439024390244	-0.00788461538461538	-2.136	-0.165901055347092	629.4318	58.77845	-570.65335
-0.11219512195122	-0.00788461538461538	-2.22375	-0.173843738273922	439.455	56.02927	-383.42573
-0.117073170731707	-0.00788461538461538	-2.31375	-0.181990079737335	384.2055	50.91276	-333.29274
-0.121951219512195	-0.00788461538461538	-2.40375	-0.19013642120075	337.4179	45.36421	-292.05369
-0.126829268292683	-0.00788461538461538	-2.49375	-0.198282762664165	290.8106	44.73644	-246.07416
-0.131829268292683	-0.00788461538461538	-2.586	-0.206632762664165	270.0198	54.22042	-215.79938
-0.136585365853659	-0.00788461538461538	-2.67375	-0.214575445590995	254.1395	67.42467	-186.71483
-0.141463414634146	-0.00788461538461538	-2.76375	-0.222721787054408	243.4021	73.25085	-170.15125
-0.146341463414634	-0.00788461538461538	-2.85375	-0.230868128517823	241.9624	75.48318	-166.47922
0.146341463414634	0	2.7	0.244390243902439	128.7359	6574.937	6446.2011
0.141463414634146	0	2.61	0.236243902439024	140.2941	18546.06	18405.7659
0.136585365853659	0	2.52	0.228097560975611	139.3537	32280.58	32141.2263
0.131707317073171	0	2.43	0.219951219512196	138.2401	50425.96	50287.7199
0.126829268292683	0	2.34	0.211804878048781	158.7166	53769.04	53610.3234
0.121951219512195	0	2.25	0.203658536585366	189.222	17795.77	17606.548
0.117073170731707	0	2.16	0.195512195121951	210.6066	5765.95	5555.3434
0.11219512195122	0	2.07	0.187365853658537	232.0229	1241.741	1009.7181
0.107317073170732	0	1.98	0.179219512195122	247.7083	891.1649	643.4566
0.102439024390244	0	1.89	0.171073170731707	251.1661	626.9594	375.7933
0.0975609756097561	0	1.8	0.162926829268293	241.2324	537.9664	296.734
0.0926829268292683	0	1.71	0.154780487804878	236.4551	443.0066	206.5515
0.0878048780487805	0	1.62	0.146634146341463	216.7738	408.0462	191.2724
0.0829268292682927	0	1.53	0.138487804878049	172.3042	379.14	206.8358
0.0780487804878049	0	1.44	0.130341463414634	147.806	351.3675	203.5615
0.0731707317073171	0	1.35	0.12219512195122	130.7783	331.412	200.6337
0.0682926829268293	0	1.26	0.114048780487805	116.7337	313.446	196.7123
0.0632926829268293	0	1.16775	0.105698780487805	108.4597	297.8691	189.4094
0.0585365853658537	0	1.08	0.0977560975609757	101.6763	286.1338	184.4575
0.0536585365853659	0	0.99	0.0896097560975611	97.92694	265.3821	167.45516
0.0486585365853659	0	0.89775	0.081259756097561	97.02109	252.9966	155.97551
0.0439024390243902	0	0.81	0.0733170731707316	97.66833	242.055	144.38667
0.0390243902439024	0	0.72	0.065170731707317	98.63142	230.851	132.21958
0.0341463414634146	0	0.63	0.0570243902439024	99.89552	217.6661	117.77058
0.0292682926829268	0	0.54	0.0488780487804878	101.3492	205.1553	103.8061
0.0242682926829268	0	0.44775	0.0405280487804878	101.972	194.7028	92.7308
0.0195121951219512	0	0.36	0.0325853658536585	103.8677	186.4313	82.5636
0.0146341463414634	0	0.27	0.0244390243902439	106.4926	177.9363	71.4437
0.00975609756097561	0	0.18	0.0162926829268293	109.6842	170.7691	61.0849
0.0048780487804878	0	0.09	0.00814634146341463	110.9966	165.999	55.0024
0	0	0	0	110.3983	162.0631	51.6648
-0.0048780487804878	0	-0.09	-0.00814634146341463	109.3651	159.8225	50.4574
-0.00975609756097561	0	-0.18	-0.0162926829268293	110.4336	159.6407	49.2071
-0.0146341463414634	0	-0.27	-0.0244390243902439	112.2576	162.382	50.1244
-0.0195121951219512	0	-0.36	-0.0325853658536585	116.0822	174.2573	58.1751
-0.0245121951219512	0	-0.45225	-0.0409353658536585	123.2304	197.9383	74.7079
-0.0292682926829268	0	-0.54	-0.0488780487804878	129.1938	222.676	93.4822
-0.0341463414634146	0	-0.63	-0.0570243902439024	132.2716	249.8387	117.5671
-0.0390243902439024	0	-0.72	-0.065170731707317	129.8442	286.7187	156.8745
-0.0439024390243902	0	-0.81	-0.0733170731707316	124.9758	334.3635	209.3877
-0.0487804878048781	0	-0.9	-0.0814634146341464	110.3433	373.9199	263.5766
-0.0536585365853659	0	-0.99	-0.0896097560975611	93.44724	389.102	295.65476
-0.0585365853658537	0	-1.08	-0.0977560975609757	165.5982	388.6877	223.0895
-0.0634146341463415	0	-1.17	-0.10590243902439	285.1563	365.9915	80.8352
-0.0682926829268293	0	-1.26	-0.114048780487805	345.0363	293.4748	-51.5615
-0.0731707317073171	0	-1.35	-0.12219512195122	224.8112	203.0033	-21.8079
-0.0780487804878049	0	-1.44	-0.130341463414634	2070.85	130.4469	-1940.4031
-0.0829268292682927	0	-1.53	-0.138487804878049	12508.8	99.81728	-12408.98272
-0.0878048780487805	0	-1.62	-0.146634146341463	31309.76	84.00998	-31225.75002
-0.0926829268292683	0	-1.71	-0.154780487804878	68864.24	74.45121	-68789.78879
-0.0975609756097561	0	-1.8	-0.162926829268293	63932.74	70.16279	-63862.57721
-0.102439024390244	0	-1.89	-0.171073170731707	16483.2	67.63785	-16415.56215
-0.107439024390244	0	-1.98225	-0.179423170731707	1244.689	63.8811	-1180.8079
-0.11219512195122	0	-2.07	-0.187365853658537	844.6171	59.06158	-785.55552
-0.117073170731707	0	-2.16	-0.195512195121951	447.4546	54.54504	-392.90956
-0.121951219512195	0	-2.25	-0.203658536585366	376.2012	51.30323	-324.89797
-0.126829268292683	0	-2.34	-0.211804878048781	334.2109	45.39458	-288.81632
-0.131829268292683	0	-2.43225	-0.220154878048781	312.1984	42.51703	-269.68137
-0.136585365853659	0	-2.52	-0.228097560975611	291.9137	48.58659	-243.32711
-0.141463414634146	0	-2.61	-0.236243902439024	285.9041	56.0778	-229.8263
-0.146341463414634	0	-2.7	-0.244390243902439	284.8422	58.70118	-226.14102
0.146341463414634	0.0075	2.84625	0.231527743902439	104.9452	1240.622	1135.6768
0.141463414634146	0.0075	2.75625	0.223381402439024	111.811	4339.107	4227.296
0.136585365853659	0.0075	2.66625	0.215235060975611	120.241	15422.17	15301.929
0.131707317073171	0.0075	2.57625	0.207088719512196	125.4679	27307.04	27181.5721
0.126829268292683	0.0075	2.48625	0.198942378048781	135.1982	45698.28	45563.0818
0.121951219512195	0.0075	2.39625	0.190796036585366	151.3241	57288.53	57137.2059
0.117073170731707	0.0075	2.30625	0.182649695121951	173.9394	38185.65	38011.7106
0.11219512195122	0.0075	2.21625	0.174503353658537	207.2178	5507.705	5300.4872
0.107317073170732	0.0075	2.12625	0.166357012195122	239.3749	1883.938	1644.5631
0.102439024390244	0.0075	2.03625	0.158210670731707	268.7603	907.3666	638.6063
0.0975609756097561	0.0075	1.94625	0.150064329268293	292.637	602.2596	309.6226
0.0926829268292683	0.0075	1.85625	0.141917987804878	303.1052	520.9399	217.8347
0.0878048780487805	0.0075	1.76625	0.133771646341463	283.5311	448.5933	165.0622
0.0829268292682927	0.0075	1.67625	0.125625304878049	228.8996	414.9627	186.0631
0.0780487804878049	0.0075	1.58625	0.117478963414634	182.9461	388.1714	205.2253
0.0731707317073171	0.0075	1.49625	0.10933262195122	153.9973	359.9263	205.929
0.0682926829268293	0.0075	1.40625	0.101186280487805	134.7013	338.9543	204.253
0.0632926829268293	0.0075	1.314	0.0928362804878049	120.3973	321.8033	201.406
0.0585365853658537	0.0075	1.22625	0.0848935975609757	108.936	304.1154	195.1794
0.0536585365853659	0.0075	1.13625	0.0767472560975611	101.6908	291.4231	189.7323
0.0486585365853659	0.0075	1.044	0.068397256097561	97.14325	269.3804	172.23715
0.0439024390243902	0.0075	0.95625	0.0604545731707316	95.68001	255.8927	160.21269
0.0390243902439024	0.0075	0.86625	0.052308231707317	95.71895	243.859	148.14005
0.0341463414634146	0.0075	0.77625	0.0441618902439024	96.0457	231.5116	135.4659
0.0292682926829268	0.0075	0.68625	0.0360155487804878	97.41178	219.0474	121.63562
0.0242682926829268	0.0075	0.594	0.0276655487804878	97.96656	209.6666	111.70004
0.0195121951219512	0.0075	0.50625	0.0197228658536585	98.00593	200.8456	102.83967
0.0146341463414634	0.0075	0.41625	0.0115765243902439	99.14353	191.8544	92.71087
0.00975609756097561	0.0075	0.32625	0.00343018292682927	102.2018	182.5953	80.3935
0.0048780487804878	0.0075	0.23625	-0.00471615853658537	105.6724	173.2251	67.5527
0	0.0075	0.14625	-0.0128625	107.0389	167.336	60.2971
-0.0048780487804878	0.0075	0.05625	-0.0210088414634146	107.6087	162.4402	54.8315
-0.00975609756097561	0.0075	-0.03375	-0.0291551829268293	107.5743	156.4124	48.8381
-0.0146341463414634	0.0075	-0.12375	-0.0373015243902439	108.6732	154.3978	45.7246
-0.0195121951219512	0.0075	-0.21375	-0.0454478658536585	109.2689	158.0347	48.7658
-0.0245121951219512	0.0075	-0.306	-0.0537978658536585	111.4904	166.5103	55.0199
-0.0292682926829268	0.0075	-0.39375	-0.0617405487804878	117.2597	186.9754	69.7157
-0.0341463414634146	0.0075	-0.48375	-0.0698868902439024	121.3458	207.7243	86.3785
-0.0390243902439024	0.0075	-0.57375	-0.078033231707317	126.3643	236.1501	109.7858
-0.0439024390243902	0.0075	-0.66375	-0.0861795731707316	125.3906	275.6951	150.3045
-0.0487804878048781	0.0075	-0.75375	-0.0943259146341464	121.5042	321.7535	200.2493
-0.0536585365853659	0.0075	-0.84375	-0.102472256097561	103.7744	369.5828	265.8084
-0.0585365853658537	0.0075	-0.93375	-0.110618597560976	85.10607	394.9778	309.87173
-0.0634146341463415	0.0075	-1.02375	-0.11876493902439	187.0634	393.6404	206.577
-0.0682926829268293	0.0075	-1.11375	-0.126911280487805	437.5516	363.9882	-73.5634
-0.0731707317073171	0.0075	-1.20375	-0.13505762195122	549.7174	299.5326	-250.1848
-0.0780487804878049	0.0075	-1.29375	-0.143203963414634	460.5117	202.7172	-257.7945
-0.0829268292682927	0.0075	-1.38375	-0.151350304878049	1257.644	128.5821	-1129.0619
-0.0878048780487805	0.0075	-1.47375	-0.159496646341463	10424	99.7614	-10324.2386
-0.0926829268292683	0.0075	-1.56375	-0.167642987804878	33613.89	82.28318	-33531.60682
-0.0975609756097561	0.0075	-1.65375	-0.175789329268293	60982.28	74.41422	-60907.86578
-0.102439024390244	0.0075	-1.74375	-0.183935670731707	55343.72	71.77398	-55271.94602
-0.107439024390244	0.0075	-1.836	-0.192285670731707	16179.53	68.32101	-16111.20899
-0.11219512195122	0.0075	-1.92375	-0.200228353658537	1204.626	62.31596	-1142.31004
-0.117073170731707	0.0075	-2.01375	-0.208374695121951	825.4643	59.26285	-766.20145
-0.121951219512195	0.0075	-2.10375	-0.216521036585366	432.1847	55.60804	-376.57666
-0.126829268292683	0.0075	-2.19375	-0.224667378048781	364.1851	52.611	-311.5741
-0.131829268292683	0.0075	-2.286	-0.233017378048781	328.8359	48.33258	-280.50332
-0.136585365853659	0.0075	-2.37375	-0.240960060975611	303.9769	44.8816	-259.0953
-0.141463414634146	0.0075	-2.46375	-0.249106402439024	292.0496	49.74437	-242.30523
-0.146341463414634	0.0075	-2.55375	-0.257252743902439	290.0006	52.16757	-237.83303
0.146341463414634	0.0151923076923077	2.99625	0.218335436210131	102.4797	681.4897	579.01
0.141463414634146	0.0151923076923077	2.90625	0.210189094746716	109.9292	852.0003	742.0711
0.136585365853659	0.0151923076923077	2.81625	0.202042753283303	119.2657	1617.189	1497.9233
0.131707317073171	0.0151923076923077	2.72625	0.193896411819888	130.5344	3836.097	3705.5626
0.126829268292683	0.0151923076923077	2.63625	0.185750070356473	131.5925	13268.79	13137.1975
0.121951219512195	0.0151923076923077	2.54625	0.177603728893058	139.61	27780.87	27641.26
0.117073170731707	0.0151923076923077	2.45625	0.169457387429643	158.047	39943.04	39784.993
0.11219512195122	0.0151923076923077	2.36625	0.16131104596623	192.1263	36959.7	36767.5737
0.107317073170732	0.0151923076923077	2.27625	0.153164704502815	217.9942	16064.25	15846.2558
0.102439024390244	0.0151923076923077	2.18625	0.1450183630394	245.7542	2420.948	2175.1938
0.0975609756097561	0.0151923076923077	2.09625	0.136872021575985	276.8036	1015.651	738.8474
0.0926829268292683	0.0151923076923077	2.00625	0.12872568011257	294.0341	672.3582	378.3241
0.0878048780487805	0.0151923076923077	1.91625	0.120579338649156	298.4108	578.1684	279.7576
0.0829268292682927	0.0151923076923077	1.82625	0.112432997185741	281.5612	501.5251	219.9639
0.0780487804878049	0.0151923076923077	1.73625	0.104286655722326	199.2791	425.397	226.1179
0.0731707317073171	0.0151923076923077	1.64625	0.0961403142589118	168.539	395.5744	227.0354
0.0682926829268293	0.0151923076923077	1.55625	0.0879939727954972	145.8611	368.4517	222.5906
0.0632926829268293	0.0151923076923077	1.464	0.0796439727954972	128.2687	345.354	217.0853
0.0585365853658537	0.0151923076923077	1.37625	0.071701289868668	114.6698	324.7415	210.0717
0.0536585365853659	0.0151923076923077	1.28625	0.0635549484052533	106.5368	307.1907	200.6539
0.0486585365853659	0.0151923076923077	1.194	0.0552049484052533	99.38247	292.291	192.90853
0.0439024390243902	0.0151923076923077	1.10625	0.0472622654784239	96.00965	278.7834	182.77375
0.0390243902439024	0.0151923076923077	1.01625	0.0391159240150093	94.28239	258.5926	164.31021
0.0341463414634146	0.0151923076923077	0.92625	0.0309695825515947	95.57932	244.2262	148.64688
0.0292682926829268	0.0151923076923077	0.83625	0.02282324108818	97.12821	230.3312	133.20299
0.0242682926829268	0.0151923076923077	0.744	0.01447324108818	98.5581	219.5129	120.9548
0.0195121951219512	0.0151923076923077	0.65625	0.0065305581613508	97.92004	210.6147	112.69466
0.0146341463414634	0.0151923076923077	0.56625	-0.00161578330206383	99.13364	200.9639	101.83026
0.00975609756097561	0.0151923076923077	0.47625	-0.00976212476547844	101.8262	191.6497	89.8235
0.0048780487804878	0.0151923076923077	0.38625	-0.0179084662288931	103.6003	181.267	77.6667
0	0.0151923076923077	0.29625	-0.0260548076923077	105.2823	172.0666	66.7843
-0.0048780487804878	0.0151923076923077	0.20625	-0.0342011491557223	106.5146	166.7951	60.2805
-0.00975609756097561	0.0151923076923077	0.11625	-0.042347490619137	107.2067	161.6855	54.4788
-0.0146341463414634	0.0151923076923077	0.02625	-0.0504938320825516	108.1637	158.0649	49.9012
-0.0195121951219512	0.0151923076923077	-0.06375	-0.0586401735459662	109.4581	157.8914	48.4333
-0.0245121951219512	0.0151923076923077	-0.156	-0.0669901735459662	110.8458	163.2696	52.4238
-0.0292682926829268	0.0151923076923077	-0.24375	-0.0749328564727955	114.069	173.9629	59.8939
-0.0341463414634146	0.0151923076923077	-0.33375	-0.0830791979362101	116.7229	191.7682	75.0453
-0.0390243902439024	0.0151923076923077	-0.42375	-0.0912255393996247	121.7753	203.3066	81.5313
-0.0439024390243902	0.0151923076923077	-0.51375	-0.0993718808630393	122.2422	226.2031	103.9609
-0.0487804878048781	0.0151923076923077	-0.60375	-0.107518222326454	114.3919	257.7274	143.3355
-0.0536585365853659	0.0151923076923077	-0.69375	-0.115664563789869	98.33579	297.2985	198.96271
-0.0585365853658537	0.0151923076923077	-0.78375	-0.123810905253283	69.57995	348.0976	278.51765
-0.0634146341463415	0.0151923076923077	-0.87375	-0.131957246716698	157.4844	382.2326	224.7482
-0.0682926829268293	0.0151923076923077	-0.96375	-0.140103588180113	436.3669	396.637	-39.7299
-0.0731707317073171	0.0151923076923077	-1.05375	-0.148249929643527	655.6167	377.9867	-277.63
-0.0780487804878049	0.0151923076923077	-1.14375	-0.156396271106942	585.0399	325.4198	-259.6201
[truncated: 1,722 more rows]
