# Supplementary material for: Giant ferroelectric polarization in a bilayer graphene heterostructure
Source: Nat Commun. 2022 Oct 21;13:6241. doi: 10.1038/s41467-022-34104-z (PMC9587233; doi:10.1038/s41467-022-34104-z)
Supplement: Supplementary file 4 — Source Data [file 41467_2022_34104_MOESM4_ESM.zip › Figure 3/Figure 3b.dat]

d	1	2	3	4	d2	h2	h4	bn	TMDs
25	309	596	1263	1675	971	190			--	--
50							60.7		--	--
9.6								26.4	--	--
10.8								20	--	--
27.1								12.37	--	--
35.65								8.02	--	--
									--	--
6.5									1.8939	36.3756842408528
6.5									2.03196	39.0273696341112
8.9									2.11338	29.6452468122712
12.1									1.88682	19.4676076392113
12.3									1.97886	20.0852592795591
9.1									1.64964	22.6316006091287
33											0.6
42.6												81
