# Supplementary material for: Giant ferroelectric polarization in a bilayer graphene heterostructure
Source: Nat Commun. 2022 Oct 21;13:6241. doi: 10.1038/s41467-022-34104-z (PMC9587233; doi:10.1038/s41467-022-34104-z)
Supplement: Supplementary file 4 — Source Data [file 41467_2022_34104_MOESM4_ESM.zip › Figure 4/Figure 4b.dat]

x	y	z
0.20719512195122	-0.498653846153846	26910.13
0.205975609756098	-0.498653846153846	19495.72
0.204878048780488	-0.498653846153846	14071.63
0.203658536585366	-0.498653846153846	14118.96
0.202439024390244	-0.498653846153846	10886.71
0.20109756097561	-0.498653846153846	2025.206
0.199878048780488	-0.498653846153846	1624.189
0.198780487804878	-0.498653846153846	1341.821
0.197560975609756	-0.498653846153846	1009.708
0.196341463414634	-0.498653846153846	896.8811
0.195	-0.498653846153846	818.0378
0.193780487804878	-0.498653846153846	758.399
0.192682926829268	-0.498653846153846	711.205
0.191463414634146	-0.498653846153846	658.2894
0.190243902439024	-0.498653846153846	621.1218
0.18890243902439	-0.498653846153846	586.6563
0.187682926829268	-0.498653846153846	557.5356
0.186585365853659	-0.498653846153846	532.412
0.185365853658537	-0.498653846153846	506.115
0.184146341463415	-0.498653846153846	482.6082
0.18280487804878	-0.498653846153846	463.296
0.181585365853659	-0.498653846153846	449.697
0.180487804878049	-0.498653846153846	441.1024
0.179268292682927	-0.498653846153846	437.8853
0.178048780487805	-0.498653846153846	437.4028
0.176707317073171	-0.498653846153846	430.322
0.175487804878049	-0.498653846153846	421.7106
0.174390243902439	-0.498653846153846	412.0125
0.173170731707317	-0.498653846153846	404.55
0.171951219512195	-0.498653846153846	396.4391
0.170609756097561	-0.498653846153846	390.1022
0.169390243902439	-0.498653846153846	383.6599
0.168292682926829	-0.498653846153846	376.4781
0.167073170731707	-0.498653846153846	369.8147
0.165853658536585	-0.498653846153846	362.3395
0.164512195121951	-0.498653846153846	355.7176
0.163292682926829	-0.498653846153846	349.9706
0.16219512195122	-0.498653846153846	344.0582
0.160975609756098	-0.498653846153846	340.8309
0.159756097560976	-0.498653846153846	337.9014
0.158414634146341	-0.498653846153846	333.6227
0.15719512195122	-0.498653846153846	330.159
0.15609756097561	-0.498653846153846	326.7039
0.154878048780488	-0.498653846153846	324.0063
0.153658536585366	-0.498653846153846	321.4142
0.152317073170732	-0.498653846153846	317.4164
0.15109756097561	-0.498653846153846	314.0604
0.15	-0.498653846153846	310.335
0.148780487804878	-0.498653846153846	307.6303
0.147560975609756	-0.498653846153846	304.9183
0.146219512195122	-0.498653846153846	301.5068
0.145121951219512	-0.498653846153846	298.2587
0.14390243902439	-0.498653846153846	295.7172
0.142682926829268	-0.498653846153846	293.1101
0.141463414634146	-0.498653846153846	291.4544
0.140121951219512	-0.498653846153846	288.8627
0.139024390243902	-0.498653846153846	286.3996
0.13780487804878	-0.498653846153846	284.0002
0.136585365853659	-0.498653846153846	281.208
0.135365853658537	-0.498653846153846	279.6009
0.134024390243902	-0.498653846153846	278.3413
0.132926829268293	-0.498653846153846	276.4632
0.131707317073171	-0.498653846153846	275.0609
0.130487804878049	-0.498653846153846	273.7537
0.129268292682927	-0.498653846153846	272.9335
0.127926829268293	-0.498653846153846	271.4613
0.126829268292683	-0.498653846153846	270.1933
0.125609756097561	-0.498653846153846	269.7625
0.124390243902439	-0.498653846153846	268.8256
0.123170731707317	-0.498653846153846	267.983
0.121829268292683	-0.498653846153846	266.8451
0.120731707317073	-0.498653846153846	264.6968
0.119512195121951	-0.498653846153846	262.7172
0.118292682926829	-0.498653846153846	260.7633
0.117073170731707	-0.498653846153846	259.4939
0.115731707317073	-0.498653846153846	257.5273
0.114634146341463	-0.498653846153846	256.4973
0.113414634146341	-0.498653846153846	255.4412
0.11219512195122	-0.498653846153846	254.719
0.110975609756098	-0.498653846153846	254.9098
0.109634146341463	-0.498653846153846	254.8492
0.108536585365854	-0.498653846153846	254.0672
0.107317073170732	-0.498653846153846	253.6409
0.10609756097561	-0.498653846153846	253.546
0.104878048780488	-0.498653846153846	253.096
0.103536585365854	-0.498653846153846	253.5223
0.102439024390244	-0.498653846153846	253.7355
0.101219512195122	-0.498653846153846	253.925
0.1	-0.498653846153846	253.8067
0.098780487804878	-0.498653846153846	253.0484
0.0974390243902439	-0.498653846153846	252.9897
0.0963414634146341	-0.498653846153846	251.8403
0.0951219512195122	-0.498653846153846	251.2242
0.0939024390243902	-0.498653846153846	250.6793
0.0926829268292683	-0.498653846153846	250.3003
0.0913414634146341	-0.498653846153846	250.3476
0.0902439024390244	-0.498653846153846	250.6084
0.0890243902439024	-0.498653846153846	251.6866
0.0878048780487805	-0.498653846153846	253.037
0.0865853658536585	-0.498653846153846	254.8255
0.0852439024390244	-0.498653846153846	256.9345
0.0841463414634146	-0.498653846153846	259.6489
0.0829268292682927	-0.498653846153846	264.7552
0.0817073170731707	-0.498653846153846	269.6836
0.0804878048780488	-0.498653846153846	275.54
0.0791463414634146	-0.498653846153846	282.8769
0.0780487804878049	-0.498653846153846	289.656
0.0768292682926829	-0.498653846153846	298.3827
0.075609756097561	-0.498653846153846	316.009
0.074390243902439	-0.498653846153846	324.8723
0.0730487804878049	-0.498653846153846	333.6762
0.0719512195121951	-0.498653846153846	343.383
0.0707317073170732	-0.498653846153846	351.4011
0.0695121951219512	-0.498653846153846	357.9624
0.0682926829268293	-0.498653846153846	365.7314
0.0669512195121951	-0.498653846153846	375.2359
0.0658536585365854	-0.498653846153846	386.8944
0.0646341463414634	-0.498653846153846	399.0992
0.0634146341463415	-0.498653846153846	411.4079
0.0621951219512195	-0.498653846153846	424.7649
0.0608536585365854	-0.498653846153846	440.1342
0.0597560975609756	-0.498653846153846	461.8445
0.0585365853658537	-0.498653846153846	481.8973
0.0573170731707317	-0.498653846153846	503.9237
0.0560975609756098	-0.498653846153846	526.6654
0.0547560975609756	-0.498653846153846	548.8431
0.0536585365853659	-0.498653846153846	574.9386
0.0524390243902439	-0.498653846153846	595.7185
0.051219512195122	-0.498653846153846	612.733
0.05	-0.498653846153846	627.9593
0.0487804878048781	-0.498653846153846	640.5935
0.0475609756097561	-0.498653846153846	654.4617
0.0463414634146341	-0.498653846153846	664.5604
0.0451219512195122	-0.498653846153846	671.6064
0.0439024390243902	-0.498653846153846	675.3572
0.0426829268292683	-0.498653846153846	675.8471
0.0414634146341463	-0.498653846153846	670.7799
0.0402439024390244	-0.498653846153846	662.7382
0.0390243902439024	-0.498653846153846	651.4516
0.0378048780487805	-0.498653846153846	638.0475
0.0365853658536585	-0.498653846153846	622.1463
0.0353658536585366	-0.498653846153846	600.5377
0.0341463414634146	-0.498653846153846	580.6109
0.0329268292682927	-0.498653846153846	560.8612
0.0317073170731707	-0.498653846153846	541.1416
0.0304878048780488	-0.498653846153846	522.8225
0.0292682926829268	-0.498653846153846	501.4952
0.0280487804878049	-0.498653846153846	485.1494
0.0268292682926829	-0.498653846153846	467.6699
0.025609756097561	-0.498653846153846	434.3811
0.024390243902439	-0.498653846153846	417.5283
0.0231707317073171	-0.498653846153846	405.7464
0.0219512195121951	-0.498653846153846	396.6463
0.0207317073170732	-0.498653846153846	388.1148
0.0195121951219512	-0.498653846153846	378.4004
0.0182926829268293	-0.498653846153846	363.5332
0.0170731707317073	-0.498653846153846	348.7727
0.0158536585365854	-0.498653846153846	340.0576
0.0146341463414634	-0.498653846153846	333.6641
0.0134146341463415	-0.498653846153846	329.5646
0.0120731707317073	-0.498653846153846	328.3101
0.0109756097560976	-0.498653846153846	328.1808
0.00975609756097561	-0.498653846153846	329.2662
0.00853658536585366	-0.498653846153846	331.0813
0.00731707317073171	-0.498653846153846	329.7853
0.00597560975609756	-0.498653846153846	322.0764
0.0048780487804878	-0.498653846153846	316.0514
0.00365853658536585	-0.498653846153846	310.2229
0.0024390243902439	-0.498653846153846	304.5049
0.00121951219512195	-0.498653846153846	299.6113
0	-0.498653846153846	293.4475
-0.00121951219512195	-0.498653846153846	288.0935
-0.0024390243902439	-0.498653846153846	282.6893
-0.00365853658536585	-0.498653846153846	278.0937
-0.0048780487804878	-0.498653846153846	274.67
-0.00621951219512195	-0.498653846153846	270.5691
-0.00731707317073171	-0.498653846153846	267.0979
-0.00853658536585366	-0.498653846153846	263.6424
-0.00975609756097561	-0.498653846153846	260.5631
-0.0109756097560976	-0.498653846153846	257.3166
-0.0121951219512195	-0.498653846153846	253.6712
-0.0134146341463415	-0.498653846153846	250.9358
-0.0146341463414634	-0.498653846153846	247.8105
-0.0159756097560976	-0.498653846153846	245.6795
-0.0170731707317073	-0.498653846153846	243.3946
-0.0182926829268293	-0.498653846153846	241.0038
-0.0195121951219512	-0.498653846153846	239.3824
-0.0207317073170732	-0.498653846153846	238.4004
-0.0220731707317073	-0.498653846153846	236.5424
-0.0231707317073171	-0.498653846153846	235.5484
-0.024390243902439	-0.498653846153846	235.0399
-0.025609756097561	-0.498653846153846	234.8742
-0.0268292682926829	-0.498653846153846	233.9038
-0.0281707317073171	-0.498653846153846	228.7328
-0.0292682926829268	-0.498653846153846	217.3024
-0.0304878048780488	-0.498653846153846	214.4394
-0.0317073170731707	-0.498653846153846	212.9146
-0.0329268292682927	-0.498653846153846	211.8631
-0.0342682926829268	-0.498653846153846	210.8218
-0.0353658536585366	-0.498653846153846	209.2382
-0.0365853658536585	-0.498653846153846	208.2206
-0.0378048780487805	-0.498653846153846	207.2286
-0.0390243902439024	-0.498653846153846	205.0162
-0.0403658536585366	-0.498653846153846	203.433
-0.0414634146341463	-0.498653846153846	201.7649
-0.0426829268292683	-0.498653846153846	199.6754
-0.0439024390243902	-0.498653846153846	198.542
-0.0451219512195122	-0.498653846153846	197.527
-0.0464634146341463	-0.498653846153846	196.2638
-0.0475609756097561	-0.498653846153846	195.7814
-0.0489024390243902	-0.498653846153846	195.0954
-0.05	-0.498653846153846	194.9933
-0.051219512195122	-0.498653846153846	194.0403
-0.0524390243902439	-0.498653846153846	194.1493
-0.0536585365853659	-0.498653846153846	192.8623
-0.055	-0.498653846153846	191.9661
-0.0560975609756098	-0.498653846153846	190.4529
-0.0573170731707317	-0.498653846153846	188.954
-0.0585365853658537	-0.498653846153846	187.8664
-0.0597560975609756	-0.498653846153846	185.3631
-0.0610975609756098	-0.498653846153846	183.7701
-0.0621951219512195	-0.498653846153846	181.8582
-0.0634146341463415	-0.498653846153846	180.1592
-0.0646341463414634	-0.498653846153846	178.2948
-0.0658536585365854	-0.498653846153846	175.7064
-0.0671951219512195	-0.498653846153846	172.988
-0.0682926829268293	-0.498653846153846	170.1749
-0.0695121951219512	-0.498653846153846	168.5084
-0.0707317073170732	-0.498653846153846	165.9083
-0.0719512195121951	-0.498653846153846	163.6823
-0.0732926829268293	-0.498653846153846	162.189
-0.074390243902439	-0.498653846153846	160.8452
-0.075609756097561	-0.498653846153846	160.581
-0.0768292682926829	-0.498653846153846	160.033
-0.0780487804878049	-0.498653846153846	160.549
-0.079390243902439	-0.498653846153846	160.9315
-0.0804878048780488	-0.498653846153846	160.4232
-0.0817073170731707	-0.498653846153846	160.0608
-0.0829268292682927	-0.498653846153846	158.4454
-0.0841463414634146	-0.498653846153846	156.5346
-0.0854878048780488	-0.498653846153846	155.4157
-0.0865853658536585	-0.498653846153846	153.7418
-0.0878048780487805	-0.498653846153846	152.3897
-0.0890243902439024	-0.498653846153846	152.2198
-0.0902439024390244	-0.498653846153846	151.1795
-0.0915853658536585	-0.498653846153846	151.0732
-0.0926829268292683	-0.498653846153846	150.6877
-0.0939024390243902	-0.498653846153846	149.8176
-0.0951219512195122	-0.498653846153846	149.392
-0.0963414634146341	-0.498653846153846	148.5056
-0.0976829268292683	-0.498653846153846	147.8837
-0.0989024390243902	-0.498653846153846	146.8319
-0.1	-0.498653846153846	145.3663
-0.101219512195122	-0.498653846153846	144.9811
-0.102439024390244	-0.498653846153846	144.4728
-0.103780487804878	-0.498653846153846	142.8537
-0.105	-0.498653846153846	141.4995
-0.10609756097561	-0.498653846153846	140.483
-0.107317073170732	-0.498653846153846	139.5848
-0.108536585365854	-0.498653846153846	139.1996
-0.109878048780488	-0.498653846153846	137.8951
-0.11109756097561	-0.498653846153846	137.5352
-0.11219512195122	-0.498653846153846	136.1932
-0.113414634146341	-0.498653846153846	134.1958
-0.114634146341463	-0.498653846153846	133.0377
-0.115975609756098	-0.498653846153846	132.6173
-0.11719512195122	-0.498653846153846	131.7967
-0.118292682926829	-0.498653846153846	131.5065
-0.119512195121951	-0.498653846153846	131.4119
-0.120731707317073	-0.498653846153846	130.7383
-0.122073170731707	-0.498653846153846	130.6792
-0.123292682926829	-0.498653846153846	129.4558
-0.124390243902439	-0.498653846153846	128.794
-0.125609756097561	-0.498653846153846	129.0303
-0.126829268292683	-0.498653846153846	128.3506
-0.128170731707317	-0.498653846153846	127.4525
-0.129390243902439	-0.498653846153846	126.1231
-0.130487804878049	-0.498653846153846	125.172
-0.131707317073171	-0.498653846153846	124.1734
-0.133048780487805	-0.498653846153846	123.5827
-0.134268292682927	-0.498653846153846	123.6654
-0.135487804878049	-0.498653846153846	122.6727
-0.136585365853659	-0.498653846153846	122.2711
-0.13780487804878	-0.498653846153846	122.3597
-0.139146341463415	-0.498653846153846	121.4558
-0.140365853658537	-0.498653846153846	121.184
-0.141585365853659	-0.498653846153846	120.1383
-0.142682926829268	-0.498653846153846	119.1811
-0.14390243902439	-0.498653846153846	118.3243
-0.145243902439024	-0.498653846153846	117.7219
-0.146463414634146	-0.498653846153846	116.6997
-0.147682926829268	-0.498653846153846	116.316
-0.148780487804878	-0.498653846153846	115.7841
-0.150121951219512	-0.498653846153846	114.6379
-0.151219512195122	-0.498653846153846	113.7102
-0.152560975609756	-0.498653846153846	112.1739
-0.153780487804878	-0.498653846153846	111.1287
-0.154878048780488	-0.498653846153846	110.2596
-0.156219512195122	-0.498653846153846	110.3017
-0.157317073170732	-0.498653846153846	110.0064
-0.158658536585366	-0.498653846153846	109.2855
-0.159878048780488	-0.498653846153846	109.5453
-0.160975609756098	-0.498653846153846	109.9825
-0.162317073170732	-0.498653846153846	109.4981
-0.163414634146341	-0.498653846153846	109.4523
-0.164756097560976	-0.498653846153846	110.0247
-0.165975609756098	-0.498653846153846	109.7293
-0.167073170731707	-0.498653846153846	109.2028
-0.168414634146341	-0.498653846153846	109.1739
-0.169512195121951	-0.498653846153846	107.8979
-0.170853658536585	-0.498653846153846	107.5382
-0.172073170731707	-0.498653846153846	107.0656
-0.173170731707317	-0.498653846153846	106.7347
-0.174512195121951	-0.498653846153846	107.0775
-0.175609756097561	-0.498653846153846	106.7008
-0.176951219512195	-0.498653846153846	106.0443
-0.178170731707317	-0.498653846153846	105.6495
-0.179268292682927	-0.498653846153846	105.1178
-0.180609756097561	-0.498653846153846	104.3451
-0.181707317073171	-0.498653846153846	102.8378
-0.183048780487805	-0.498653846153846	102.4717
-0.184268292682927	-0.498653846153846	101.7225
-0.185365853658537	-0.498653846153846	101.0915
-0.186707317073171	-0.498653846153846	101.0796
-0.18780487804878	-0.498653846153846	100.9872
-0.189146341463415	-0.498653846153846	100.763
-0.190365853658537	-0.498653846153846	100.439
-0.191463414634146	-0.498653846153846	99.7068
-0.19280487804878	-0.498653846153846	99.77782
-0.19390243902439	-0.498653846153846	99.62412
-0.195243902439024	-0.498653846153846	98.24232
-0.196463414634146	-0.498653846153846	97.7698
-0.197682926829268	-0.498653846153846	96.9668
-0.19890243902439	-0.498653846153846	97.31644
-0.2	-0.498653846153846	97.43906
-0.201341463414634	-0.498653846153846	97.71541
-0.202560975609756	-0.498653846153846	98.45269
-0.203780487804878	-0.498653846153846	98.63925
-0.205	-0.498653846153846	98.08867
-0.20609756097561	-0.498653846153846	96.32828
-0.207439024390244	-0.498653846153846	96.16287
-0.208658536585366	-0.498653846153846	95.73281
-0.209878048780488	-0.498653846153846	95.03595
-0.21109756097561	-0.498653846153846	95.22494
-0.21219512195122	-0.498653846153846	95.55574
-0.213536585365854	-0.498653846153846	95.67396
-0.214756097560976	-0.498653846153846	94.90149
-0.215975609756098	-0.498653846153846	95.10214
-0.217195121951219	-0.498653846153846	95.49663
-0.218292682926829	-0.498653846153846	95.52754
-0.219634146341463	-0.498653846153846	94.90858
-0.220853658536585	-0.498653846153846	94.67979
-0.222073170731707	-0.498653846153846	93.98277
-0.223292682926829	-0.498653846153846	93.13229
-0.224390243902439	-0.498653846153846	93.50572
-0.225731707317073	-0.498653846153846	92.78093
-0.226951219512195	-0.498653846153846	92.98875
-0.228170731707317	-0.498653846153846	92.37476
-0.229390243902439	-0.498653846153846	93.35496
-0.230487804878049	-0.498653846153846	94.54768
-0.231829268292683	-0.498653846153846	94.48403
-0.233048780487805	-0.498653846153846	93.83457
-0.234268292682927	-0.498653846153846	92.6655
-0.235487804878049	-0.498653846153846	91.83877
-0.236585365853659	-0.498653846153846	90.82338
-0.237926829268293	-0.498653846153846	89.18922
-0.239146341463415	-0.498653846153846	88.61079
-0.240365853658537	-0.498653846153846	87.82704
-0.241585365853659	-0.498653846153846	88.23295
-0.242682926829268	-0.498653846153846	89.20876
-0.24390243902439	-0.498653846153846	93.30596
0.20719512195122	-0.495576923076923	27318.31
0.205975609756098	-0.495576923076923	25355.33
0.204878048780488	-0.495576923076923	27870.08
0.203658536585366	-0.495576923076923	32487.94
0.202439024390244	-0.495576923076923	26116.19
0.20109756097561	-0.495576923076923	10850.78
0.199878048780488	-0.495576923076923	4263.751
0.198780487804878	-0.495576923076923	3339.975
0.197560975609756	-0.495576923076923	2765.371
0.196341463414634	-0.495576923076923	2160.093
0.195	-0.495576923076923	1854.908
0.193780487804878	-0.495576923076923	1638.654
0.192682926829268	-0.495576923076923	1425.297
0.191463414634146	-0.495576923076923	1097.299
0.190243902439024	-0.495576923076923	931.3156
0.18890243902439	-0.495576923076923	820.3942
0.187682926829268	-0.495576923076923	747.793
0.186585365853659	-0.495576923076923	693.6852
0.185365853658537	-0.495576923076923	649.5221
0.184146341463415	-0.495576923076923	601.491
0.18280487804878	-0.495576923076923	572.6011
0.181585365853659	-0.495576923076923	551.0933
0.180487804878049	-0.495576923076923	533.4798
0.179268292682927	-0.495576923076923	517.2018
0.178048780487805	-0.495576923076923	500.0719
0.176707317073171	-0.495576923076923	487.9221
0.175487804878049	-0.495576923076923	471.6839
0.174390243902439	-0.495576923076923	441.0434
0.173170731707317	-0.495576923076923	427.2169
0.171951219512195	-0.495576923076923	417.7666
0.170609756097561	-0.495576923076923	408.7632
0.169390243902439	-0.495576923076923	399.7996
0.168292682926829	-0.495576923076923	392.6414
0.167073170731707	-0.495576923076923	384.1123
0.165853658536585	-0.495576923076923	377.8465
0.164512195121951	-0.495576923076923	369.7605
0.163292682926829	-0.495576923076923	363.0335
0.16219512195122	-0.495576923076923	356.6586
0.160975609756098	-0.495576923076923	350.0521
0.159756097560976	-0.495576923076923	345.2632
0.158414634146341	-0.495576923076923	340.686
0.15719512195122	-0.495576923076923	336.819
0.15609756097561	-0.495576923076923	334.6172
0.154878048780488	-0.495576923076923	332.7605
0.153658536585366	-0.495576923076923	330.1629
0.152317073170732	-0.495576923076923	327.6374
0.15109756097561	-0.495576923076923	324.0871
0.15	-0.495576923076923	320.5603
0.148780487804878	-0.495576923076923	316.5654
0.147560975609756	-0.495576923076923	312.5163
0.146219512195122	-0.495576923076923	309.3449
0.145121951219512	-0.495576923076923	307.6531
0.14390243902439	-0.495576923076923	305.4391
0.142682926829268	-0.495576923076923	302.7745
0.141463414634146	-0.495576923076923	300.2217
0.140121951219512	-0.495576923076923	297.3058
0.139024390243902	-0.495576923076923	294.657
0.13780487804878	-0.495576923076923	291.3065
0.136585365853659	-0.495576923076923	287.4231
0.135365853658537	-0.495576923076923	285.6954
0.134024390243902	-0.495576923076923	283.4761
0.132926829268293	-0.495576923076923	281.6229
0.131707317073171	-0.495576923076923	280.163
0.130487804878049	-0.495576923076923	278.4038
0.129268292682927	-0.495576923076923	275.8413
0.127926829268293	-0.495576923076923	274.4858
0.126829268292683	-0.495576923076923	272.9325
0.125609756097561	-0.495576923076923	272.3975
0.124390243902439	-0.495576923076923	271.8978
0.123170731707317	-0.495576923076923	270.9354
0.121829268292683	-0.495576923076923	270.0567
0.120731707317073	-0.495576923076923	268.0513
0.119512195121951	-0.495576923076923	267.4089
0.118292682926829	-0.495576923076923	265.8439
0.117073170731707	-0.495576923076923	264.5413
0.115731707317073	-0.495576923076923	262.8216
0.114634146341463	-0.495576923076923	261.1045
0.113414634146341	-0.495576923076923	259.6699
0.11219512195122	-0.495576923076923	257.2056
0.110975609756098	-0.495576923076923	255.3337
0.109634146341463	-0.495576923076923	254.5151
0.108536585365854	-0.495576923076923	253.9471
0.107317073170732	-0.495576923076923	254.113
0.10609756097561	-0.495576923076923	253.8286
0.104878048780488	-0.495576923076923	253.6514
0.103536585365854	-0.495576923076923	253.1302
0.102439024390244	-0.495576923076923	252.8345
0.101219512195122	-0.495576923076923	251.8991
0.1	-0.495576923076923	251.686
0.098780487804878	-0.495576923076923	250.561
0.0974390243902439	-0.495576923076923	250.2766
0.0963414634146341	-0.495576923076923	249.957
0.0951219512195122	-0.495576923076923	249.4241
0.0939024390243902	-0.495576923076923	249.661
0.0926829268292683	-0.495576923076923	249.4594
0.0913414634146341	-0.495576923076923	248.9029
0.0902439024390244	-0.495576923076923	248.1684
0.0890243902439024	-0.495576923076923	247.6354
0.0878048780487805	-0.495576923076923	246.9719
0.0865853658536585	-0.495576923076923	247.4459
0.0852439024390244	-0.495576923076923	247.138
0.0841463414634146	-0.495576923076923	247.612
0.0829268292682927	-0.495576923076923	249.1296
0.0817073170731707	-0.495576923076923	251.0736
0.0804878048780488	-0.495576923076923	252.8512
0.0791463414634146	-0.495576923076923	255.5406
0.0780487804878049	-0.495576923076923	258.3252
0.0768292682926829	-0.495576923076923	262.8068
0.075609756097561	-0.495576923076923	269.6782
0.074390243902439	-0.495576923076923	276.435
0.0730487804878049	-0.495576923076923	283.6881
0.0719512195121951	-0.495576923076923	288.4802
0.0707317073170732	-0.495576923076923	290.2338
0.0695121951219512	-0.495576923076923	294.8218
0.0682926829268293	-0.495576923076923	303.1342
0.0669512195121951	-0.495576923076923	321.4113
0.0658536585365854	-0.495576923076923	329.5516
0.0646341463414634	-0.495576923076923	339.1299
0.0634146341463415	-0.495576923076923	347.6529
0.0621951219512195	-0.495576923076923	355.7031
0.0608536585365854	-0.495576923076923	364.1828
0.0597560975609756	-0.495576923076923	373.4992
0.0585365853658537	-0.495576923076923	386.9131
0.0573170731707317	-0.495576923076923	400.9222
0.0560975609756098	-0.495576923076923	416.2144
0.0547560975609756	-0.495576923076923	432.6303
0.0536585365853659	-0.495576923076923	450.451
0.0524390243902439	-0.495576923076923	471.7595
0.051219512195122	-0.495576923076923	491.8669
0.05	-0.495576923076923	512.4966
0.0487804878048781	-0.495576923076923	528.4552
0.0475609756097561	-0.495576923076923	535.0101
0.0463414634146341	-0.495576923076923	544.2493
0.0451219512195122	-0.495576923076923	564.7937
0.0439024390243902	-0.495576923076923	586.9542
0.0426829268292683	-0.495576923076923	606.0288
0.0414634146341463	-0.495576923076923	622.4938
0.0402439024390244	-0.495576923076923	639.5926
0.0390243902439024	-0.495576923076923	651.3089
0.0378048780487805	-0.495576923076923	659.0681
0.0365853658536585	-0.495576923076923	662.2186
0.0353658536585366	-0.495576923076923	662.0764
0.0341463414634146	-0.495576923076923	657.7671
0.0329268292682927	-0.495576923076923	650.8832
0.0317073170731707	-0.495576923076923	639.5977
0.0304878048780488	-0.495576923076923	623.2698
0.0292682926829268	-0.495576923076923	602.0565
0.0280487804878049	-0.495576923076923	570.1237
0.0268292682926829	-0.495576923076923	536.5122
0.025609756097561	-0.495576923076923	501.2314
0.024390243902439	-0.495576923076923	468.6455
0.0231707317073171	-0.495576923076923	422.368
0.0219512195121951	-0.495576923076923	406.0119
0.0207317073170732	-0.495576923076923	390.4978
0.0195121951219512	-0.495576923076923	376.4447
0.0182926829268293	-0.495576923076923	364.0119
0.0170731707317073	-0.495576923076923	352.16
0.0158536585365854	-0.495576923076923	343.1291
0.0146341463414634	-0.495576923076923	335.2509
0.0134146341463415	-0.495576923076923	327.1543
0.0120731707317073	-0.495576923076923	319.3689
0.0109756097560976	-0.495576923076923	309.9713
0.00975609756097561	-0.495576923076923	303.1083
0.00853658536585366	-0.495576923076923	298.6396
0.00731707317073171	-0.495576923076923	294.0005
0.00597560975609756	-0.495576923076923	289.4161
0.0048780487804878	-0.495576923076923	282.7834
0.00365853658536585	-0.495576923076923	278.0479
0.0024390243902439	-0.495576923076923	274.1354
0.00121951219512195	-0.495576923076923	270.5829
0	-0.495576923076923	267.9398
-0.00121951219512195	-0.495576923076923	263.9857
-0.0024390243902439	-0.495576923076923	260.5631
-0.00365853658536585	-0.495576923076923	257.3669
-0.0048780487804878	-0.495576923076923	255.2107
-0.00621951219512195	-0.495576923076923	253.4465
-0.00731707317073171	-0.495576923076923	250.0957
-0.00853658536585366	-0.495576923076923	246.745
-0.00975609756097561	-0.495576923076923	242.8263
-0.0109756097560976	-0.495576923076923	239.0498
-0.0121951219512195	-0.495576923076923	235.0009
-0.0134146341463415	-0.495576923076923	231.0943
-0.0146341463414634	-0.495576923076923	226.4771
-0.0159756097560976	-0.495576923076923	221.8599
-0.0170731707317073	-0.495576923076923	218.1189
-0.0182926829268293	-0.495576923076923	214.2492
-0.0195121951219512	-0.495576923076923	210.6639
-0.0207317073170732	-0.495576923076923	211.9557
-0.0220731707317073	-0.495576923076923	216.3473
-0.0231707317073171	-0.495576923076923	213.9576
-0.024390243902439	-0.495576923076923	212.1972
-0.025609756097561	-0.495576923076923	211.3806
-0.0268292682926829	-0.495576923076923	210.5894
-0.0281707317073171	-0.495576923076923	209.11
-0.0292682926829268	-0.495576923076923	207.749
-0.0304878048780488	-0.495576923076923	206.4234
-0.0317073170731707	-0.495576923076923	205.3839
-0.0329268292682927	-0.495576923076923	203.8929
-0.0342682926829268	-0.495576923076923	203.6916
-0.0353658536585366	-0.495576923076923	203.2336
-0.0365853658536585	-0.495576923076923	202.4527
-0.0378048780487805	-0.495576923076923	202.7468
-0.0390243902439024	-0.495576923076923	203.198
-0.0403658536585366	-0.495576923076923	202.4052
-0.0414634146341463	-0.495576923076923	201.8372
-0.0426829268292683	-0.495576923076923	200.0882
-0.0439024390243902	-0.495576923076923	199.1533
-0.0451219512195122	-0.495576923076923	198.4317
-0.0464634146341463	-0.495576923076923	197.6862
-0.0475609756097561	-0.495576923076923	197.7003
-0.0489024390243902	-0.495576923076923	196.2261
-0.05	-0.495576923076923	195.043
-0.051219512195122	-0.495576923076923	194.9152
-0.0524390243902439	-0.495576923076923	194.7401
-0.0536585365853659	-0.495576923076923	194.7284
-0.055	-0.495576923076923	194.7427
-0.0560975609756098	-0.495576923076923	193.8579
-0.0573170731707317	-0.495576923076923	192.3932
-0.0585365853658537	-0.495576923076923	192.1118
-0.0597560975609756	-0.495576923076923	191.6767
-0.0610975609756098	-0.495576923076923	191.2746
-0.0621951219512195	-0.495576923076923	191.7621
-0.0634146341463415	-0.495576923076923	192.2844
-0.0646341463414634	-0.495576923076923	191.0953
-0.0658536585365854	-0.495576923076923	188.2338
-0.0671951219512195	-0.495576923076923	178.5914
-0.0682926829268293	-0.495576923076923	176.9243
-0.0695121951219512	-0.495576923076923	175.6508
-0.0707317073170732	-0.495576923076923	173.4044
-0.0719512195121951	-0.495576923076923	171.5874
-0.0732926829268293	-0.495576923076923	169.2347
-0.074390243902439	-0.495576923076923	167.2878
-0.075609756097561	-0.495576923076923	165.0182
-0.0768292682926829	-0.495576923076923	163.6506
-0.0780487804878049	-0.495576923076923	162.374
-0.079390243902439	-0.495576923076923	160.8533
-0.0804878048780488	-0.495576923076923	159.7658
-0.0817073170731707	-0.495576923076923	159.151
-0.0829268292682927	-0.495576923076923	157.6541
-0.0841463414634146	-0.495576923076923	157.1221
-0.0854878048780488	-0.495576923076923	155.7864
-0.0865853658536585	-0.495576923076923	155.188
-0.0878048780487805	-0.495576923076923	155.0225
-0.0890243902439024	-0.495576923076923	154.0341
-0.0902439024390244	-0.495576923076923	153.4788
-0.0915853658536585	-0.495576923076923	151.8994
-0.0926829268292683	-0.495576923076923	150.3985
-0.0939024390243902	-0.495576923076923	149.7485
-0.0951219512195122	-0.495576923076923	148.4291
-0.0963414634146341	-0.495576923076923	147.2947
-0.0976829268292683	-0.495576923076923	146.2621
-0.0989024390243902	-0.495576923076923	144.6196
-0.1	-0.495576923076923	143.1586
-0.101219512195122	-0.495576923076923	141.8468
-0.102439024390244	-0.495576923076923	140.535
-0.103780487804878	-0.495576923076923	139.252
-0.105	-0.495576923076923	138.1532
-0.10609756097561	-0.495576923076923	137.6094
-0.107317073170732	-0.495576923076923	136.1797
-0.108536585365854	-0.495576923076923	135.7714
-0.109878048780488	-0.495576923076923	134.2235
-0.11109756097561	-0.495576923076923	134.2998
-0.11219512195122	-0.495576923076923	133.9925
-0.113414634146341	-0.495576923076923	133.1889
-0.114634146341463	-0.495576923076923	132.7753
-0.115975609756098	-0.495576923076923	131.5819
-0.11719512195122	-0.495576923076923	130.4832
-0.118292682926829	-0.495576923076923	129.7444
-0.119512195121951	-0.495576923076923	129.7205
-0.120731707317073	-0.495576923076923	129.4309
-0.122073170731707	-0.495576923076923	129.4371
-0.123292682926829	-0.495576923076923	128.6157
-0.124390243902439	-0.495576923076923	127.5995
-0.125609756097561	-0.495576923076923	126.678
-0.126829268292683	-0.495576923076923	125.8745
-0.128170731707317	-0.495576923076923	125.5025
-0.129390243902439	-0.495576923076923	125.3195
-0.130487804878049	-0.495576923076923	124.0494
-0.131707317073171	-0.495576923076923	122.8265
-0.133048780487805	-0.495576923076923	122.5488
-0.134268292682927	-0.495576923076923	121.7572
-0.135487804878049	-0.495576923076923	121.9521
-0.136585365853659	-0.495576923076923	122.1883
-0.13780487804878	-0.495576923076923	121.2845
-0.139146341463415	-0.495576923076923	121.2845
-0.140365853658537	-0.495576923076923	119.731
-0.141585365853659	-0.495576923076923	119.5655
-0.142682926829268	-0.495576923076923	119.1994
-0.14390243902439	-0.495576923076923	118.1949
-0.145243902439024	-0.495576923076923	117.498
-0.146463414634146	-0.495576923076923	115.6966
-0.147682926829268	-0.495576923076923	115.0405
-0.148780487804878	-0.495576923076923	114.5625
-0.150121951219512	-0.495576923076923	114.3735
-0.151219512195122	-0.495576923076923	113.7473
-0.152560975609756	-0.495576923076923	112.6485
-0.153780487804878	-0.495576923076923	111.886
-0.154878048780488	-0.495576923076923	110.6993
-0.156219512195122	-0.495576923076923	110.1848
-0.157317073170732	-0.495576923076923	109.943
-0.158658536585366	-0.495576923076923	109.9078
-0.159878048780488	-0.495576923076923	110.2622
-0.160975609756098	-0.495576923076923	110.3566
-0.162317073170732	-0.495576923076923	110.1021
-0.163414634146341	-0.495576923076923	109.7829
-0.164756097560976	-0.495576923076923	110.0968
-0.165975609756098	-0.495576923076923	109.5295
-0.167073170731707	-0.495576923076923	109.9141
-0.168414634146341	-0.495576923076923	110.4811
-0.169512195121951	-0.495576923076923	110.7176
-0.170853658536585	-0.495576923076923	111.2963
-0.172073170731707	-0.495576923076923	111.072
-0.173170731707317	-0.495576923076923	111.3028
-0.174512195121951	-0.495576923076923	111.9772
-0.175609756097561	-0.495576923076923	112.4495
-0.176951219512195	-0.495576923076923	113.8853
-0.178170731707317	-0.495576923076923	113.3837
-0.179268292682927	-0.495576923076923	110.5608
-0.180609756097561	-0.495576923076923	104.3788
-0.181707317073171	-0.495576923076923	103.7292
-0.183048780487805	-0.495576923076923	103.1674
-0.184268292682927	-0.495576923076923	102.135
-0.185365853658537	-0.495576923076923	101.3554
-0.186707317073171	-0.495576923076923	101.1832
-0.18780487804878	-0.495576923076923	100.824
-0.189146341463415	-0.495576923076923	99.88588
-0.190365853658537	-0.495576923076923	100.0748
-0.191463414634146	-0.495576923076923	99.82018
-0.19280487804878	-0.495576923076923	99.38798
-0.19390243902439	-0.495576923076923	99.46354
-0.195243902439024	-0.495576923076923	99.42828
-0.196463414634146	-0.495576923076923	99.95967
-0.197682926829268	-0.495576923076923	99.67129
-0.19890243902439	-0.495576923076923	99.98326
-0.2	-0.495576923076923	100.1841
-0.201341463414634	-0.495576923076923	100.2077
-0.202560975609756	-0.495576923076923	99.65962
-0.203780487804878	-0.495576923076923	99.28171
-0.205	-0.495576923076923	98.6274
-0.20609756097561	-0.495576923076923	98.29668
-0.207439024390244	-0.495576923076923	98.29668
-0.208658536585366	-0.495576923076923	97.66579
-0.209878048780488	-0.495576923076923	97.58311
-0.21109756097561	-0.495576923076923	97.46493
-0.21219512195122	-0.495576923076923	97.0943
-0.213536585365854	-0.495576923076923	96.9642
-0.214756097560976	-0.495576923076923	97.00695
-0.215975609756098	-0.495576923076923	96.02634
-0.217195121951219	-0.495576923076923	95.75475
-0.218292682926829	-0.495576923076923	95.51867
-0.219634146341463	-0.495576923076923	95.12433
-0.220853658536585	-0.495576923076923	95.06524
-0.222073170731707	-0.495576923076923	94.88825
-0.223292682926829	-0.495576923076923	93.91725
-0.224390243902439	-0.495576923076923	94.22889
-0.225731707317073	-0.495576923076923	94.09426
-0.226951219512195	-0.495576923076923	94.19339
-0.228170731707317	-0.495576923076923	93.92177
-0.229390243902439	-0.495576923076923	94.55479
-0.230487804878049	-0.495576923076923	94.65674
-0.231829268292683	-0.495576923076923	95.10991
-0.233048780487805	-0.495576923076923	95.59402
-0.234268292682927	-0.495576923076923	95.59402
-0.235487804878049	-0.495576923076923	94.27864
-0.236585365853659	-0.495576923076923	93.14512
-0.237926829268293	-0.495576923076923	92.41303
-0.239146341463415	-0.495576923076923	90.819
-0.240365853658537	-0.495576923076923	90.16932
-0.241585365853659	-0.495576923076923	89.21612
-0.242682926829268	-0.495576923076923	89.82265
-0.24390243902439	-0.495576923076923	95.73386
0.20719512195122	-0.4925	47649.51
0.205975609756098	-0.4925	44347
0.204878048780488	-0.4925	42300.33
0.203658536585366	-0.4925	39976.95
0.202439024390244	-0.4925	30469.95
0.20109756097561	-0.4925	21776.04
0.199878048780488	-0.4925	11567.7
0.198780487804878	-0.4925	4008.755
0.197560975609756	-0.4925	3395.094
0.196341463414634	-0.4925	3132.904
0.195	-0.4925	2759.847
0.193780487804878	-0.4925	2036.439
0.192682926829268	-0.4925	1741.3
0.191463414634146	-0.4925	1607.743
0.190243902439024	-0.4925	1552.206
0.18890243902439	-0.4925	1440.575
0.187682926829268	-0.4925	1093.908
0.186585365853659	-0.4925	923.9617
0.185365853658537	-0.4925	823.916
0.184146341463415	-0.4925	740.9596
0.18280487804878	-0.4925	684.4804
0.181585365853659	-0.4925	643.0461
0.180487804878049	-0.4925	608.361
0.179268292682927	-0.4925	579.1917
0.178048780487805	-0.4925	553.3034
0.176707317073171	-0.4925	534.3954
0.175487804878049	-0.4925	517.958
0.174390243902439	-0.4925	505.0911
0.173170731707317	-0.4925	493.4933
0.171951219512195	-0.4925	480.4622
0.170609756097561	-0.4925	463.1494
0.169390243902439	-0.4925	432.1685
0.168292682926829	-0.4925	422.305
0.167073170731707	-0.4925	411.9773
0.165853658536585	-0.4925	403.6345
0.164512195121951	-0.4925	394.2357
0.163292682926829	-0.4925	385.2082
0.16219512195122	-0.4925	377.082
0.160975609756098	-0.4925	367.4851
0.159756097560976	-0.4925	362.0789
0.158414634146341	-0.4925	356.5412
0.15719512195122	-0.4925	351.9358
0.15609756097561	-0.4925	346.5155
0.154878048780488	-0.4925	339.9609
0.153658536585366	-0.4925	336.5287
0.152317073170732	-0.4925	332.803
0.15109756097561	-0.4925	329.3136
0.15	-0.4925	326.8356
0.148780487804878	-0.4925	324.594
0.147560975609756	-0.4925	321.2109
0.146219512195122	-0.4925	318.228
0.145121951219512	-0.4925	315.405
0.14390243902439	-0.4925	312.0267
0.142682926829268	-0.4925	308.7855
0.141463414634146	-0.4925	305.9401
0.140121951219512	-0.4925	303.3242
0.139024390243902	-0.4925	300.1857
0.13780487804878	-0.4925	296.0042
0.136585365853659	-0.4925	292.5992
0.135365853658537	-0.4925	289.1781
0.134024390243902	-0.4925	287.2272
0.132926829268293	-0.4925	285.3276
0.131707317073171	-0.4925	283.1084
0.130487804878049	-0.4925	281.8572
0.129268292682927	-0.4925	280.3584
0.127926829268293	-0.4925	277.6895
0.126829268292683	-0.4925	275.5066
0.125609756097561	-0.4925	274.1029
0.124390243902439	-0.4925	273.0813
0.123170731707317	-0.4925	271.4342
0.121829268292683	-0.4925	270.4006
0.120731707317073	-0.4925	268.6212
0.119512195121951	-0.4925	266.7349
0.118292682926829	-0.4925	265.3835
0.117073170731707	-0.4925	264.5871
0.115731707317073	-0.4925	263.3558
0.114634146341463	-0.4925	262.4781
0.113414634146341	-0.4925	261.3409
0.11219512195122	-0.4925	259.1023
0.110975609756098	-0.4925	257.9527
0.109634146341463	-0.4925	256.7803
0.108536585365854	-0.4925	256.1393
0.107317073170732	-0.4925	255.8674
0.10609756097561	-0.4925	255.6767
0.104878048780488	-0.4925	255.8191
0.103536585365854	-0.4925	255.0971
0.102439024390244	-0.4925	254.6927
0.101219512195122	-0.4925	253.4269
0.1	-0.4925	252.882
0.098780487804878	-0.4925	252.2774
0.0974390243902439	-0.4925	251.887
0.0963414634146341	-0.4925	251.4131
0.0951219512195122	-0.4925	251.6502
0.0939024390243902	-0.4925	251.1878
0.0926829268292683	-0.4925	251.7441
0.0913414634146341	-0.4925	252.2065
0.0902439024390244	-0.4925	251.9221
0.0890243902439024	-0.4925	251.5195
0.0878048780487805	-0.4925	250.7142
0.0865853658536585	-0.4925	250.5605
0.0852439024390244	-0.4925	249.3996
0.0841463414634146	-0.4925	249.696
0.0829268292682927	-0.4925	250.2882
0.0817073170731707	-0.4925	251.8403
0.0804878048780488	-0.4925	253.0837
0.0791463414634146	-0.4925	255.3223
0.0780487804878049	-0.4925	258.2959
0.0768292682926829	-0.4925	262.3
0.075609756097561	-0.4925	269.3497
0.074390243902439	-0.4925	275.084
0.0730487804878049	-0.4925	281.3671
0.0719512195121951	-0.4925	285.3373
0.0707317073170732	-0.4925	287.5408
0.0695121951219512	-0.4925	291.039
0.0682926829268293	-0.4925	298.9696
0.0669512195121951	-0.4925	316.7038
0.0658536585365854	-0.4925	324.4133
0.0646341463414634	-0.4925	334.5126
0.0634146341463415	-0.4925	341.7193
0.0621951219512195	-0.4925	348.5344
0.0608536585365854	-0.4925	355.9955
0.0597560975609756	-0.4925	364.4071
0.0585365853658537	-0.4925	375.6067
0.0573170731707317	-0.4925	385.1506
0.0560975609756098	-0.4925	395.6741
0.0547560975609756	-0.4925	407.2217
0.0536585365853659	-0.4925	420.5001
0.0524390243902439	-0.4925	438.5978
0.051219512195122	-0.4925	457.0778
0.05	-0.4925	477.3177
0.0487804878048781	-0.4925	500.409
0.0475609756097561	-0.4925	524.6213
0.0463414634146341	-0.4925	554.4945
0.0451219512195122	-0.4925	579.3743
0.0439024390243902	-0.4925	600.5985
0.0426829268292683	-0.4925	617.5963
0.0414634146341463	-0.4925	631.4611
0.0402439024390244	-0.4925	644.5664
0.0390243902439024	-0.4925	654.2531
0.0378048780487805	-0.4925	661.2327
0.0365853658536585	-0.4925	664.2254
0.0353658536585366	-0.4925	664.5731
0.0341463414634146	-0.4925	662.4809
0.0329268292682927	-0.4925	657.9086
0.0317073170731707	-0.4925	649.712
0.0304878048780488	-0.4925	638.8127
0.0292682926829268	-0.4925	623.6251
0.0280487804878049	-0.4925	601.7374
0.0268292682926829	-0.4925	577.8211
0.025609756097561	-0.4925	551.1435
0.024390243902439	-0.4925	522.5328
0.0231707317073171	-0.4925	494.7324
0.0219512195121951	-0.4925	467.7208
0.0207317073170732	-0.4925	452.6443
0.0195121951219512	-0.4925	434.9615
0.0182926829268293	-0.4925	420.4333
0.0170731707317073	-0.4925	402.7306
0.0158536585365854	-0.4925	390.4077
0.0146341463414634	-0.4925	380.0049
0.0134146341463415	-0.4925	372.1659
0.0120731707317073	-0.4925	364.4852
0.0109756097560976	-0.4925	354.2355
0.00975609756097561	-0.4925	345.2439
0.00853658536585366	-0.4925	336.6086
0.00731707317073171	-0.4925	328.1816
0.00597560975609756	-0.4925	321.0424
0.0048780487804878	-0.4925	313.289
0.00365853658536585	-0.4925	307.518
0.0024390243902439	-0.4925	302.5767
0.00121951219512195	-0.4925	297.1857
0	-0.4925	292.6358
-0.00121951219512195	-0.4925	287.7785
-0.0024390243902439	-0.4925	284.542
-0.00365853658536585	-0.4925	281.9127
-0.0048780487804878	-0.4925	278.1453
-0.00621951219512195	-0.4925	274.0721
-0.00731707317073171	-0.4925	268.4222
-0.00853658536585366	-0.4925	263.8863
-0.00975609756097561	-0.4925	259.4601
-0.0109756097560976	-0.4925	255.3873
-0.0121951219512195	-0.4925	252.8538
-0.0134146341463415	-0.4925	249.5507
-0.0146341463414634	-0.4925	246.6385
-0.0159756097560976	-0.4925	243.3356
-0.0170731707317073	-0.4925	240.4709
-0.0182926829268293	-0.4925	237.5474
-0.0195121951219512	-0.4925	235.0853
-0.0207317073170732	-0.4925	233.0967
-0.0220731707317073	-0.4925	232.3516
-0.0231707317073171	-0.4925	231.2626
-0.024390243902439	-0.4925	231.4047
-0.025609756097561	-0.4925	231.6177
-0.0268292682926829	-0.4925	230.0316
-0.0281707317073171	-0.4925	225.5574
-0.0292682926829268	-0.4925	216.5157
-0.0304878048780488	-0.4925	214.6827
-0.0317073170731707	-0.4925	212.9443
-0.0329268292682927	-0.4925	212.0332
-0.0342682926829268	-0.4925	211.0169
-0.0353658536585366	-0.4925	209.9536
-0.0365853658536585	-0.4925	209.0672
-0.0378048780487805	-0.4925	208.1443
-0.0390243902439024	-0.4925	207.032
-0.0403658536585366	-0.4925	205.2944
-0.0414634146341463	-0.4925	204.0895
-0.0426829268292683	-0.4925	202.4826
-0.0439024390243902	-0.4925	200.6723
-0.0451219512195122	-0.4925	199.9527
-0.0464634146341463	-0.4925	198.4622
-0.0475609756097561	-0.4925	197.3499
-0.0489024390243902	-0.4925	196.6756
-0.05	-0.4925	196.0296
-0.051219512195122	-0.4925	195.2749
-0.0524390243902439	-0.4925	194.6505
-0.0536585365853659	-0.4925	193.765
-0.055	-0.4925	191.4258
-0.0560975609756098	-0.4925	189.8081
-0.0573170731707317	-0.4925	189.051
-0.0585365853658537	-0.4925	187.7265
-0.0597560975609756	-0.4925	187.1589
-0.0610975609756098	-0.4925	186.5939
-0.0621951219512195	-0.4925	185.5179
-0.0634146341463415	-0.4925	184.6806
-0.0646341463414634	-0.4925	184.113
-0.0658536585365854	-0.4925	182.2447
-0.0671951219512195	-0.4925	180.2879
-0.0682926829268293	-0.4925	178.4786
-0.0695121951219512	-0.4925	175.9397
-0.0707317073170732	-0.4925	172.9753
-0.0719512195121951	-0.4925	169.8459
-0.0732926829268293	-0.4925	167.6942
-0.074390243902439	-0.4925	165.8735
-0.075609756097561	-0.4925	164.8567
-0.0768292682926829	-0.4925	163.7375
-0.0780487804878049	-0.4925	162.1691
-0.079390243902439	-0.4925	161.1801
-0.0804878048780488	-0.4925	159.825
-0.0817073170731707	-0.4925	158.5996
-0.0829268292682927	-0.4925	157.6465
-0.0841463414634146	-0.4925	156.8427
-0.0854878048780488	-0.4925	157.3671
-0.0865853658536585	-0.4925	157.8635
-0.0878048780487805	-0.4925	157.6389
-0.0890243902439024	-0.4925	157.5562
-0.0902439024390244	-0.4925	156.5516
-0.0915853658536585	-0.4925	155.2236
-0.0926829268292683	-0.4925	154.5305
-0.0939024390243902	-0.4925	153.9471
-0.0951219512195122	-0.4925	152.7105
-0.0963414634146341	-0.4925	151.895
-0.0976829268292683	-0.4925	150.3704
-0.0989024390243902	-0.4925	148.5549
-0.1	-0.4925	147.3419
-0.101219512195122	-0.4925	146.744
-0.102439024390244	-0.4925	145.8223
-0.103780487804878	-0.4925	145.7326
-0.105	-0.4925	144.6642
-0.10609756097561	-0.4925	144.286
-0.107317073170732	-0.4925	143.6903
-0.108536585365854	-0.4925	141.7217
-0.109878048780488	-0.4925	140.0134
-0.11109756097561	-0.4925	137.9811
-0.11219512195122	-0.4925	136.8047
-0.113414634146341	-0.4925	135.5338
-0.114634146341463	-0.4925	134.5111
-0.115975609756098	-0.4925	134.3104
-0.11719512195122	-0.4925	133.2471
-0.118292682926829	-0.4925	132.9398
-0.119512195121951	-0.4925	132.798
-0.120731707317073	-0.4925	132.0183
-0.122073170731707	-0.4925	131.5928
-0.123292682926829	-0.4925	130.4823
-0.124390243902439	-0.4925	129.2709
-0.125609756097561	-0.4925	128.8812
-0.126829268292683	-0.4925	128.4858
-0.128170731707317	-0.4925	127.4341
-0.129390243902439	-0.4925	127.257
-0.130487804878049	-0.4925	126.9142
-0.131707317073171	-0.4925	126.66
-0.133048780487805	-0.4925	126.5065
-0.134268292682927	-0.4925	126.4238
-0.135487804878049	-0.4925	125.975
-0.136585365853659	-0.4925	125.904
-0.13780487804878	-0.4925	125.1775
-0.139146341463415	-0.4925	125.3902
-0.140365853658537	-0.4925	124.3979
-0.141585365853659	-0.4925	124.1969
-0.142682926829268	-0.4925	123.3936
-0.14390243902439	-0.4925	122.3303
-0.145243902439024	-0.4925	121.9048
-0.146463414634146	-0.4925	120.7707
-0.147682926829268	-0.4925	120.3041
-0.148780487804878	-0.4925	119.7488
-0.150121951219512	-0.4925	118.6207
-0.151219512195122	-0.4925	117.3684
-0.152560975609756	-0.4925	115.9452
-0.153780487804878	-0.4925	115.8036
-0.154878048780488	-0.4925	115.6027
-0.156219512195122	-0.4925	114.2032
-0.157317073170732	-0.4925	113.3472
-0.158658536585366	-0.4925	112.5615
-0.159878048780488	-0.4925	112.5195
-0.160975609756098	-0.4925	112.3424
-0.162317073170732	-0.4925	111.6572
-0.163414634146341	-0.4925	111.4091
-0.164756097560976	-0.4925	111.3201
-0.165975609756098	-0.4925	110.8538
-0.167073170731707	-0.4925	110.4339
-0.168414634146341	-0.4925	110.9248
-0.169512195121951	-0.4925	111.1308
-0.170853658536585	-0.4925	111.0783
-0.172073170731707	-0.4925	110.2343
-0.173170731707317	-0.4925	109.939
-0.174512195121951	-0.4925	110.0808
-0.175609756097561	-0.4925	109.7328
-0.176951219512195	-0.4925	108.9298
-0.178170731707317	-0.4925	108.4033
-0.179268292682927	-0.4925	108.1907
-0.180609756097561	-0.4925	107.9123
-0.181707317073171	-0.4925	108.3494
-0.183048780487805	-0.4925	107.7825
-0.184268292682927	-0.4925	106.7784
-0.185365853658537	-0.4925	105.4856
-0.186707317073171	-0.4925	105.0485
-0.18780487804878	-0.4925	104.718
-0.189146341463415	-0.4925	104.1222
-0.190365853658537	-0.4925	103.7612
-0.191463414634146	-0.4925	102.9412
-0.19280487804878	-0.4925	102.2677
-0.19390243902439	-0.4925	102.1497
-0.195243902439024	-0.4925	101.1694
-0.196463414634146	-0.4925	101.0983
-0.197682926829268	-0.4925	100.2953
-0.19890243902439	-0.4925	100.6613
-0.2	-0.4925	100.5149
-0.201341463414634	-0.4925	99.73519
-0.202560975609756	-0.4925	98.51871
-0.203780487804878	-0.4925	98.31782
-0.205	-0.4925	98.97933
-0.20609756097561	-0.4925	98.80229
-0.207439024390244	-0.4925	98.0936
-0.208658536585366	-0.4925	97.82195
-0.209878048780488	-0.4925	97.93989
-0.21109756097561	-0.4925	97.32113
-0.21219512195122	-0.4925	96.9668
-0.213536585365854	-0.4925	97.29754
-0.214756097560976	-0.4925	96.86053
-0.215975609756098	-0.4925	97.14384
-0.217195121951219	-0.4925	96.58372
-0.218292682926829	-0.4925	96.3476
-0.219634146341463	-0.4925	96.00984
-0.220853658536585	-0.4925	95.31745
-0.222073170731707	-0.4925	95.62461
-0.223292682926829	-0.4925	94.77414
-0.224390243902439	-0.4925	94.44339
-0.225731707317073	-0.4925	94.57325
-0.226951219512195	-0.4925	94.60876
-0.228170731707317	-0.4925	94.17173
-0.229390243902439	-0.4925	94.91593
-0.230487804878049	-0.4925	94.61613
-0.231829268292683	-0.4925	95.01029
-0.233048780487805	-0.4925	95.21117
-0.234268292682927	-0.4925	94.73863
-0.235487804878049	-0.4925	95.83255
-0.236585365853659	-0.4925	96.57671
-0.237926829268293	-0.4925	97.47927
-0.239146341463415	-0.4925	99.42349
-0.240365853658537	-0.4925	100.5927
-0.241585365853659	-0.4925	101.7314
-0.242682926829268	-0.4925	102.4115
-0.24390243902439	-0.4925	100.8457
0.20719512195122	-0.489423076923077	55046.03
0.205975609756098	-0.489423076923077	52665.67
0.204878048780488	-0.489423076923077	47751.21
0.203658536585366	-0.489423076923077	38797.47
0.202439024390244	-0.489423076923077	5861.862
0.20109756097561	-0.489423076923077	3577.256
0.199878048780488	-0.489423076923077	2847.506
0.198780487804878	-0.489423076923077	2054.032
0.197560975609756	-0.489423076923077	1619.901
0.196341463414634	-0.489423076923077	1126.918
0.195	-0.489423076923077	965.9134
0.193780487804878	-0.489423076923077	865.9557
0.192682926829268	-0.489423076923077	793.8264
0.191463414634146	-0.489423076923077	714.4686
0.190243902439024	-0.489423076923077	665.2114
0.18890243902439	-0.489423076923077	627.317
0.187682926829268	-0.489423076923077	598.9428
0.186585365853659	-0.489423076923077	573.8102
0.185365853658537	-0.489423076923077	549.7836
0.184146341463415	-0.489423076923077	532.0918
0.18280487804878	-0.489423076923077	516.3057
0.181585365853659	-0.489423076923077	502.6846
0.180487804878049	-0.489423076923077	492.1576
0.179268292682927	-0.489423076923077	480.0047
0.178048780487805	-0.489423076923077	463.6391
0.176707317073171	-0.489423076923077	435.7662
0.175487804878049	-0.489423076923077	426.6029
0.174390243902439	-0.489423076923077	415.5027
0.173170731707317	-0.489423076923077	406.6412
0.171951219512195	-0.489423076923077	399.0631
0.170609756097561	-0.489423076923077	390.3372
0.169390243902439	-0.489423076923077	383.4616
0.168292682926829	-0.489423076923077	374.8647
0.167073170731707	-0.489423076923077	367.6286
0.165853658536585	-0.489423076923077	360.3427
0.164512195121951	-0.489423076923077	354.9621
0.163292682926829	-0.489423076923077	348.7902
0.16219512195122	-0.489423076923077	342.681
0.160975609756098	-0.489423076923077	338.5299
0.159756097560976	-0.489423076923077	335.4535
0.158414634146341	-0.489423076923077	332.7923
0.15719512195122	-0.489423076923077	331.4993
0.15609756097561	-0.489423076923077	329.1315
0.154878048780488	-0.489423076923077	326.4806
0.153658536585366	-0.489423076923077	322.8354
0.152317073170732	-0.489423076923077	319.3818
0.15109756097561	-0.489423076923077	315.8155
0.15	-0.489423076923077	313
0.148780487804878	-0.489423076923077	311.8459
0.147560975609756	-0.489423076923077	310.0929
0.146219512195122	-0.489423076923077	307.3633
0.145121951219512	-0.489423076923077	304.1424
0.14390243902439	-0.489423076923077	300.4587
0.142682926829268	-0.489423076923077	297.1783
0.141463414634146	-0.489423076923077	293.7806
0.140121951219512	-0.489423076923077	291.2352
0.139024390243902	-0.489423076923077	288.6788
0.13780487804878	-0.489423076923077	285.9897
0.136585365853659	-0.489423076923077	283.4029
0.135365853658537	-0.489423076923077	281.1586
0.134024390243902	-0.489423076923077	278.167
0.132926829268293	-0.489423076923077	275.6045
0.131707317073171	-0.489423076923077	273.8601
0.130487804878049	-0.489423076923077	272.7319
0.129268292682927	-0.489423076923077	272.5859
0.127926829268293	-0.489423076923077	273.0355
0.126829268292683	-0.489423076923077	271.8134
0.125609756097561	-0.489423076923077	270.0567
0.124390243902439	-0.489423076923077	268.4304
0.123170731707317	-0.489423076923077	268.0147
0.121829268292683	-0.489423076923077	266.6862
0.120731707317073	-0.489423076923077	265.4648
0.119512195121951	-0.489423076923077	263.427
0.118292682926829	-0.489423076923077	262.6791
0.117073170731707	-0.489423076923077	260.6897
0.115731707317073	-0.489423076923077	259.4205
0.114634146341463	-0.489423076923077	257.6912
0.113414634146341	-0.489423076923077	256.1393
0.11219512195122	-0.489423076923077	255.7708
0.110975609756098	-0.489423076923077	255.0382
0.109634146341463	-0.489423076923077	255.1094
0.108536585365854	-0.489423076923077	254.7287
0.107317073170732	-0.489423076923077	254.0067
0.10609756097561	-0.489423076923077	253.7224
0.104878048780488	-0.489423076923077	253.8409
0.103536585365854	-0.489423076923077	253.6751
0.102439024390244	-0.489423076923077	253.1539
0.101219512195122	-0.489423076923077	252.1713
0.1	-0.489423076923077	252.0291
0.098780487804878	-0.489423076923077	251.1648
0.0974390243902439	-0.489423076923077	251.2596
0.0963414634146341	-0.489423076923077	251.2718
0.0951219512195122	-0.489423076923077	251.5208
0.0939024390243902	-0.489423076923077	251.3671
0.0926829268292683	-0.489423076923077	250.9168
0.0913414634146341	-0.489423076923077	251.166
0.0902439024390244	-0.489423076923077	251.5093
0.0890243902439024	-0.489423076923077	252.6465
0.0878048780487805	-0.489423076923077	253.9496
0.0865853658536585	-0.489423076923077	256.2117
0.0852439024390244	-0.489423076923077	258.6895
0.0841463414634146	-0.489423076923077	262.1854
0.0829268292682927	-0.489423076923077	267.3761
0.0817073170731707	-0.489423076923077	273.9153
0.0804878048780488	-0.489423076923077	282.0592
0.0791463414634146	-0.489423076923077	290.3915
0.0780487804878049	-0.489423076923077	297.3732
0.0768292682926829	-0.489423076923077	301.8184
0.075609756097561	-0.489423076923077	304.3786
0.074390243902439	-0.489423076923077	307.8292
0.0730487804878049	-0.489423076923077	318.5518
0.0719512195121951	-0.489423076923077	328.4925
0.0707317073170732	-0.489423076923077	337.2488
0.0695121951219512	-0.489423076923077	344.9629
0.0682926829268293	-0.489423076923077	352.6047
0.0669512195121951	-0.489423076923077	361.112
0.0658536585365854	-0.489423076923077	373.4631
0.0646341463414634	-0.489423076923077	385.0155
0.0634146341463415	-0.489423076923077	397.8663
0.0621951219512195	-0.489423076923077	412.3097
0.0608536585365854	-0.489423076923077	429.219
0.0597560975609756	-0.489423076923077	448.9323
0.0585365853658537	-0.489423076923077	469.9094
0.0573170731707317	-0.489423076923077	492.3172
0.0560975609756098	-0.489423076923077	514.6105
0.0547560975609756	-0.489423076923077	538.429
0.0536585365853659	-0.489423076923077	564.0612
0.0524390243902439	-0.489423076923077	586.3655
0.051219512195122	-0.489423076923077	606.4087
0.05	-0.489423076923077	623.4607
0.0487804878048781	-0.489423076923077	638.7558
0.0475609756097561	-0.489423076923077	655.4279
0.0463414634146341	-0.489423076923077	666.9693
0.0451219512195122	-0.489423076923077	675.1527
0.0439024390243902	-0.489423076923077	680.2347
0.0426829268292683	-0.489423076923077	682.2926
0.0414634146341463	-0.489423076923077	681.4028
0.0402439024390244	-0.489423076923077	678.663
0.0390243902439024	-0.489423076923077	674.1177
0.0378048780487805	-0.489423076923077	667.6277
0.0365853658536585	-0.489423076923077	659.4279
0.0353658536585366	-0.489423076923077	646.8795
0.0341463414634146	-0.489423076923077	633.523
0.0329268292682927	-0.489423076923077	617.2927
0.0317073170731707	-0.489423076923077	598.6755
0.0304878048780488	-0.489423076923077	578.7993
0.0292682926829268	-0.489423076923077	553.5952
0.0280487804878049	-0.489423076923077	532.976
0.0268292682926829	-0.489423076923077	512.8314
0.025609756097561	-0.489423076923077	494.4253
0.024390243902439	-0.489423076923077	479.2929
0.0231707317073171	-0.489423076923077	459.942
0.0219512195121951	-0.489423076923077	429.5939
0.0207317073170732	-0.489423076923077	415.1325
0.0195121951219512	-0.489423076923077	401.4083
0.0182926829268293	-0.489423076923077	385.7491
0.0170731707317073	-0.489423076923077	371.6497
0.0158536585365854	-0.489423076923077	358.7688
0.0146341463414634	-0.489423076923077	346.9225
0.0134146341463415	-0.489423076923077	337.948
0.0120731707317073	-0.489423076923077	329.312
0.0109756097560976	-0.489423076923077	322.1705
0.00975609756097561	-0.489423076923077	315.0464
0.00853658536585366	-0.489423076923077	308.3504
0.00731707317073171	-0.489423076923077	302.342
0.00597560975609756	-0.489423076923077	296.3086
0.0048780487804878	-0.489423076923077	291.1535
0.00365853658536585	-0.489423076923077	286.0217
0.0024390243902439	-0.489423076923077	280.9252
0.00121951219512195	-0.489423076923077	276.2219
0	-0.489423076923077	271.5805
-0.00121951219512195	-0.489423076923077	268.7855
-0.0024390243902439	-0.489423076923077	264.5332
-0.00365853658536585	-0.489423076923077	261.1332
-0.0048780487804878	-0.489423076923077	257.9006
-0.00621951219512195	-0.489423076923077	254.8696
-0.00731707317073171	-0.489423076923077	252.2395
-0.00853658536585366	-0.489423076923077	249.22
-0.00975609756097561	-0.489423076923077	246.2598
-0.0109756097560976	-0.489423076923077	243.5602
-0.0121951219512195	-0.489423076923077	239.523
-0.0134146341463415	-0.489423076923077	236.8593
-0.0146341463414634	-0.489423076923077	233.6514
-0.0159756097560976	-0.489423076923077	230.0761
-0.0170731707317073	-0.489423076923077	226.7138
-0.0182926829268293	-0.489423076923077	222.1915
-0.0195121951219512	-0.489423076923077	218.1425
-0.0207317073170732	-0.489423076923077	213.1465
-0.0220731707317073	-0.489423076923077	208.8747
-0.0231707317073171	-0.489423076923077	205.2995
-0.024390243902439	-0.489423076923077	208.0122
-0.025609756097561	-0.489423076923077	216.3814
-0.0268292682926829	-0.489423076923077	214.5244
-0.0281707317073171	-0.489423076923077	212.879
-0.0292682926829268	-0.489423076923077	211.2455
-0.0304878048780488	-0.489423076923077	210.1344
-0.0317073170731707	-0.489423076923077	208.7868
-0.0329268292682927	-0.489423076923077	208.207
-0.0342682926829268	-0.489423076923077	207.1198
-0.0353658536585366	-0.489423076923077	206.4689
-0.0365853658536585	-0.489423076923077	206.0211
-0.0378048780487805	-0.489423076923077	204.8731
-0.0390243902439024	-0.489423076923077	204.0939
-0.0403658536585366	-0.489423076923077	203.2559
-0.0414634146341463	-0.489423076923077	201.6362
-0.0426829268292683	-0.489423076923077	199.7901
-0.0439024390243902	-0.489423076923077	198.8339
-0.0451219512195122	-0.489423076923077	197.5797
-0.0464634146341463	-0.489423076923077	197.0235
-0.0475609756097561	-0.489423076923077	196.7396
-0.0489024390243902	-0.489423076923077	196.1267
-0.05	-0.489423076923077	195.2984
-0.051219512195122	-0.489423076923077	195.0618
-0.0524390243902439	-0.489423076923077	194.281
-0.0536585365853659	-0.489423076923077	193.5137
-0.055	-0.489423076923077	192.4489
-0.0560975609756098	-0.489423076923077	191.3129
-0.0573170731707317	-0.489423076923077	191.1709
-0.0585365853658537	-0.489423076923077	190.026
-0.0597560975609756	-0.489423076923077	189.7066
-0.0610975609756098	-0.489423076923077	188.1239
-0.0621951219512195	-0.489423076923077	186.8256
-0.0634146341463415	-0.489423076923077	185.459
-0.0646341463414634	-0.489423076923077	183.4274
-0.0658536585365854	-0.489423076923077	181.133
-0.0671951219512195	-0.489423076923077	178.2382
-0.0682926829268293	-0.489423076923077	175.9792
-0.0695121951219512	-0.489423076923077	174.0666
-0.0707317073170732	-0.489423076923077	172.1862
-0.0719512195121951	-0.489423076923077	170.1876
-0.0732926829268293	-0.489423076923077	167.6367
-0.074390243902439	-0.489423076923077	165.7408
-0.075609756097561	-0.489423076923077	164.9996
-0.0768292682926829	-0.489423076923077	163.8321
-0.0780487804878049	-0.489423076923077	162.8978
-0.079390243902439	-0.489423076923077	161.8968
-0.0804878048780488	-0.489423076923077	160.7301
-0.0817073170731707	-0.489423076923077	160.1943
-0.0829268292682927	-0.489423076923077	158.7562
-0.0841463414634146	-0.489423076923077	157.3255
-0.0854878048780488	-0.489423076923077	156.297
-0.0865853658536585	-0.489423076923077	154.7569
-0.0878048780487805	-0.489423076923077	154.036
-0.0890243902439024	-0.489423076923077	153.5986
-0.0902439024390244	-0.489423076923077	151.8771
-0.0915853658536585	-0.489423076923077	150.3356
-0.0926829268292683	-0.489423076923077	149.2645
-0.0939024390243902	-0.489423076923077	148.3496
-0.0951219512195122	-0.489423076923077	146.9239
-0.0963414634146341	-0.489423076923077	146.2125
-0.0976829268292683	-0.489423076923077	144.1085
-0.0989024390243902	-0.489423076923077	142.9198
-0.1	-0.489423076923077	142.4774
-0.101219512195122	-0.489423076923077	141.9217
-0.102439024390244	-0.489423076923077	140.8227
-0.103780487804878	-0.489423076923077	140.1135
-0.105	-0.489423076923077	139.1983
-0.10609756097561	-0.489423076923077	137.9217
-0.107317073170732	-0.489423076923077	137.5196
-0.108536585365854	-0.489423076923077	137.4016
-0.109878048780488	-0.489423076923077	136.1839
-0.11109756097561	-0.489423076923077	135.9948
-0.11219512195122	-0.489423076923077	135.2503
-0.113414634146341	-0.489423076923077	134.3701
-0.114634146341463	-0.489423076923077	134.0746
-0.115975609756098	-0.489423076923077	133.4009
-0.11719512195122	-0.489423076923077	132.7624
-0.118292682926829	-0.489423076923077	131.2548
-0.119512195121951	-0.489423076923077	130.3328
-0.120731707317073	-0.489423076923077	130.1374
-0.122073170731707	-0.489423076923077	128.973
-0.123292682926829	-0.489423076923077	129.221
-0.124390243902439	-0.489423076923077	129.0381
-0.125609756097561	-0.489423076923077	127.8799
-0.126829268292683	-0.489423076923077	126.314
-0.128170731707317	-0.489423076923077	125.451
-0.129390243902439	-0.489423076923077	124.2039
-0.130487804878049	-0.489423076923077	123.1282
-0.131707317073171	-0.489423076923077	122.4665
-0.133048780487805	-0.489423076923077	121.1722
-0.134268292682927	-0.489423076923077	119.8721
-0.135487804878049	-0.489423076923077	119.1217
-0.136585365853659	-0.489423076923077	118.8735
-0.13780487804878	-0.489423076923077	119.2161
-0.139146341463415	-0.489423076923077	118.4598
-0.140365853658537	-0.489423076923077	117.8334
-0.141585365853659	-0.489423076923077	116.4978
-0.142682926829268	-0.489423076923077	115.6943
-0.14390243902439	-0.489423076923077	115.1387
-0.145243902439024	-0.489423076923077	114.3051
-0.146463414634146	-0.489423076923077	113.8859
-0.147682926829268	-0.489423076923077	113.915
-0.148780487804878	-0.489423076923077	113.5604
-0.150121951219512	-0.489423076923077	112.8041
-0.151219512195122	-0.489423076923077	111.4093
-0.152560975609756	-0.489423076923077	111.1139
-0.153780487804878	-0.489423076923077	109.9266
-0.154878048780488	-0.489423076923077	109.9976
-0.156219512195122	-0.489423076923077	109.7139
-0.157317073170732	-0.489423076923077	109.2058
-0.158658536585366	-0.489423076923077	109.2058
-0.159878048780488	-0.489423076923077	109.3121
-0.160975609756098	-0.489423076923077	108.6149
-0.162317073170732	-0.489423076923077	108.3192
-0.163414634146341	-0.489423076923077	107.7704
-0.164756097560976	-0.489423076923077	107.4514
-0.165975609756098	-0.489423076923077	108.2196
-0.167073170731707	-0.489423076923077	108.3259
-0.168414634146341	-0.489423076923077	107.8295
-0.169512195121951	-0.489423076923077	108.4978
-0.170853658536585	-0.489423076923077	108.5269
-0.172073170731707	-0.489423076923077	108.8104
-0.173170731707317	-0.489423076923077	108.7277
-0.174512195121951	-0.489423076923077	107.6524
-0.175609756097561	-0.489423076923077	106.7895
-0.176951219512195	-0.489423076923077	106.2524
-0.178170731707317	-0.489423076923077	105.118
-0.179268292682927	-0.489423076923077	104.392
-0.180609756097561	-0.489423076923077	103.8603
-0.181707317073171	-0.489423076923077	103.2052
-0.183048780487805	-0.489423076923077	103.3706
-0.184268292682927	-0.489423076923077	103.3756
-0.185365853658537	-0.489423076923077	103.5175
-0.186707317073171	-0.489423076923077	102.4539
-0.18780487804878	-0.489423076923077	101.4259
-0.189146341463415	-0.489423076923077	101.1021
-0.190365853658537	-0.489423076923077	99.87998
-0.191463414634146	-0.489423076923077	99.27045
-0.19280487804878	-0.489423076923077	99.87312
-0.19390243902439	-0.489423076923077	100.218
-0.195243902439024	-0.489423076923077	100.1165
-0.196463414634146	-0.489423076923077	99.97463
-0.197682926829268	-0.489423076923077	99.25374
-0.19890243902439	-0.489423076923077	99.59175
-0.2	-0.489423076923077	99.08352
-0.201341463414634	-0.489423076923077	98.51169
-0.202560975609756	-0.489423076923077	98.15724
-0.203780487804878	-0.489423076923077	97.69649
-0.205	-0.489423076923077	97.47195
-0.20609756097561	-0.489423076923077	96.87662
-0.207439024390244	-0.489423076923077	96.30933
-0.208658536585366	-0.489423076923077	95.90284
-0.209878048780488	-0.489423076923077	95.08063
-0.21109756097561	-0.489423076923077	95.11131
-0.21219512195122	-0.489423076923077	95.24604
-0.213536585365854	-0.489423076923077	94.91521
-0.214756097560976	-0.489423076923077	94.7569
-0.215975609756098	-0.489423076923077	94.76882
-0.217195121951219	-0.489423076923077	95.03318
-0.218292682926829	-0.489423076923077	94.82058
-0.219634146341463	-0.489423076923077	94.76882
-0.220853658536585	-0.489423076923077	94.52071
-0.222073170731707	-0.489423076923077	93.77637
-0.223292682926829	-0.489423076923077	93.86647
-0.224390243902439	-0.489423076923077	93.91366
-0.225731707317073	-0.489423076923077	92.96421
-0.226951219512195	-0.489423076923077	92.89318
-0.228170731707317	-0.489423076923077	93.04691
-0.229390243902439	-0.489423076923077	95.79923
-0.230487804878049	-0.489423076923077	95.76371
-0.231829268292683	-0.489423076923077	95.18025
-0.233048780487805	-0.489423076923077	95.12573
-0.234268292682927	-0.489423076923077	94.53519
-0.235487804878049	-0.489423076923077	94.5116
-0.236585365853659	-0.489423076923077	94.49967
-0.237926829268293	-0.489423076923077	94.11457
-0.239146341463415	-0.489423076923077	94.68891
-0.240365853658537	-0.489423076923077	94.41723
-0.241585365853659	-0.489423076923077	95.21576
-0.242682926829268	-0.489423076923077	95.84909
-0.24390243902439	-0.489423076923077	96.8652
0.20719512195122	-0.486346153846154	41755.07
0.205975609756098	-0.486346153846154	41011.69
0.204878048780488	-0.486346153846154	37329.74
0.203658536585366	-0.486346153846154	32852.44
0.202439024390244	-0.486346153846154	23655.76
0.20109756097561	-0.486346153846154	12212.8
0.199878048780488	-0.486346153846154	9228.836
0.198780487804878	-0.486346153846154	7066.651
0.197560975609756	-0.486346153846154	4499.194
0.196341463414634	-0.486346153846154	3387.56
0.195	-0.486346153846154	2338.327
0.193780487804878	-0.486346153846154	2013.809
0.192682926829268	-0.486346153846154	1751.71
0.191463414634146	-0.486346153846154	1499.598
0.190243902439024	-0.486346153846154	1132.12
0.18890243902439	-0.486346153846154	1015.968
0.187682926829268	-0.486346153846154	923.491
0.186585365853659	-0.486346153846154	837.068
0.185365853658537	-0.486346153846154	756.7775
0.184146341463415	-0.486346153846154	678.6711
0.18280487804878	-0.486346153846154	627.3477
0.181585365853659	-0.486346153846154	590.1042
0.180487804878049	-0.486346153846154	561.056
0.179268292682927	-0.486346153846154	538.7974
0.178048780487805	-0.486346153846154	515.3011
0.176707317073171	-0.486346153846154	499.8062
0.175487804878049	-0.486346153846154	486.129
0.174390243902439	-0.486346153846154	469.5582
0.173170731707317	-0.486346153846154	435.7351
0.171951219512195	-0.486346153846154	424.7282
0.170609756097561	-0.486346153846154	414.2967
0.169390243902439	-0.486346153846154	404.602
0.168292682926829	-0.486346153846154	396.4726
0.167073170731707	-0.486346153846154	385.7652
0.165853658536585	-0.486346153846154	376.6309
0.164512195121951	-0.486346153846154	368.8683
0.163292682926829	-0.486346153846154	361.0647
0.16219512195122	-0.486346153846154	353.6193
0.160975609756098	-0.486346153846154	346.943
0.159756097560976	-0.486346153846154	342.5811
0.158414634146341	-0.486346153846154	338.6833
0.15719512195122	-0.486346153846154	335.7786
0.15609756097561	-0.486346153846154	333.7667
0.154878048780488	-0.486346153846154	331.7123
0.153658536585366	-0.486346153846154	329.3745
0.152317073170732	-0.486346153846154	327.2878
0.15109756097561	-0.486346153846154	325.6861
0.15	-0.486346153846154	323.6117
0.148780487804878	-0.486346153846154	320.6938
0.147560975609756	-0.486346153846154	319.6426
0.146219512195122	-0.486346153846154	318.7884
0.145121951219512	-0.486346153846154	318.3387
0.14390243902439	-0.486346153846154	318.4251
0.142682926829268	-0.486346153846154	316.9398
0.141463414634146	-0.486346153846154	309.8258
0.140121951219512	-0.486346153846154	292.5743
0.139024390243902	-0.486346153846154	289.881
0.13780487804878	-0.486346153846154	287.7927
0.136585365853659	-0.486346153846154	285.8311
0.135365853658537	-0.486346153846154	284.2368
0.134024390243902	-0.486346153846154	282.2669
0.132926829268293	-0.486346153846154	280.2235
0.131707317073171	-0.486346153846154	278.9645
0.130487804878049	-0.486346153846154	276.5655
0.129268292682927	-0.486346153846154	275.2262
0.127926829268293	-0.486346153846154	273.6926
0.126829268292683	-0.486346153846154	272.0294
0.125609756097561	-0.486346153846154	271.5431
0.124390243902439	-0.486346153846154	271.2704
0.123170731707317	-0.486346153846154	269.8124
0.121829268292683	-0.486346153846154	269.6085
0.120731707317073	-0.486346153846154	268.5297
0.119512195121951	-0.486346153846154	266.7871
0.118292682926829	-0.486346153846154	264.5816
0.117073170731707	-0.486346153846154	262.3893
0.115731707317073	-0.486346153846154	260.3776
0.114634146341463	-0.486346153846154	259.1696
0.113414634146341	-0.486346153846154	257.252
0.11219512195122	-0.486346153846154	256.0774
0.110975609756098	-0.486346153846154	254.8571
0.109634146341463	-0.486346153846154	254.2656
0.108536585365854	-0.486346153846154	253.4602
0.107317073170732	-0.486346153846154	252.2999
0.10609756097561	-0.486346153846154	251.921
0.104878048780488	-0.486346153846154	251.175
0.103536585365854	-0.486346153846154	251.5303
0.102439024390244	-0.486346153846154	251.9446
0.101219512195122	-0.486346153846154	251.7076
0.1	-0.486346153846154	252.1449
0.098780487804878	-0.486346153846154	251.8133
0.0974390243902439	-0.486346153846154	251.2923
0.0963414634146341	-0.486346153846154	251.0447
0.0951219512195122	-0.486346153846154	251.3645
0.0939024390243902	-0.486346153846154	250.891
0.0926829268292683	-0.486346153846154	250.9146
0.0913414634146341	-0.486346153846154	250.0031
0.0902439024390244	-0.486346153846154	249.4107
0.0890243902439024	-0.486346153846154	249.2097
0.0878048780487805	-0.486346153846154	249.8382
0.0865853658536585	-0.486346153846154	251.5323
0.0852439024390244	-0.486346153846154	252.5518
0.0841463414634146	-0.486346153846154	253.8435
0.0829268292682927	-0.486346153846154	256.3436
0.0817073170731707	-0.486346153846154	260.6205
0.0804878048780488	-0.486346153846154	266.1326
0.0791463414634146	-0.486346153846154	272.8534
0.0780487804878049	-0.486346153846154	280.4849
0.0768292682926829	-0.486346153846154	288.2475
0.075609756097561	-0.486346153846154	295.4662
0.074390243902439	-0.486346153846154	298.9189
0.0730487804878049	-0.486346153846154	304.2884
0.0719512195121951	-0.486346153846154	309.7473
0.0707317073170732	-0.486346153846154	320.4307
0.0695121951219512	-0.486346153846154	327.954
0.0682926829268293	-0.486346153846154	336.4285
0.0669512195121951	-0.486346153846154	343.7956
0.0658536585365854	-0.486346153846154	350.8188
0.0646341463414634	-0.486346153846154	359.2322
0.0634146341463415	-0.486346153846154	367.1421
0.0621951219512195	-0.486346153846154	377.2339
0.0608536585365854	-0.486346153846154	387.2359
0.0597560975609756	-0.486346153846154	397.269
0.0585365853658537	-0.486346153846154	409.6464
0.0573170731707317	-0.486346153846154	422.7866
0.0560975609756098	-0.486346153846154	437.3044
0.0547560975609756	-0.486346153846154	453.2736
0.0536585365853659	-0.486346153846154	469.6952
0.0524390243902439	-0.486346153846154	494.4533
0.051219512195122	-0.486346153846154	516.2241
0.05	-0.486346153846154	540.8248
0.0487804878048781	-0.486346153846154	565.5642
0.0475609756097561	-0.486346153846154	589.3654
0.0463414634146341	-0.486346153846154	614.8994
0.0451219512195122	-0.486346153846154	633.5637
0.0439024390243902	-0.486346153846154	648.1434
0.0426829268292683	-0.486346153846154	658.498
0.0414634146341463	-0.486346153846154	665.7164
0.0402439024390244	-0.486346153846154	669.9924
0.0390243902439024	-0.486346153846154	671.194
0.0378048780487805	-0.486346153846154	670.082
0.0365853658536585	-0.486346153846154	667.6762
0.0353658536585366	-0.486346153846154	663.9399
0.0341463414634146	-0.486346153846154	654.618
0.0329268292682927	-0.486346153846154	644.4415
0.0317073170731707	-0.486346153846154	629.3028
0.0304878048780488	-0.486346153846154	610.3507
0.0292682926829268	-0.486346153846154	588.9543
0.0280487804878049	-0.486346153846154	561.6145
0.0268292682926829	-0.486346153846154	536.5769
0.025609756097561	-0.486346153846154	511.6198
0.024390243902439	-0.486346153846154	488.6378
0.0231707317073171	-0.486346153846154	469.8545
0.0219512195121951	-0.486346153846154	453.903
0.0207317073170732	-0.486346153846154	432.8047
0.0195121951219512	-0.486346153846154	415.2689
0.0182926829268293	-0.486346153846154	398.216
0.0170731707317073	-0.486346153846154	380.5127
0.0158536585365854	-0.486346153846154	365.4933
0.0146341463414634	-0.486346153846154	352.1623
0.0134146341463415	-0.486346153846154	342.6218
0.0120731707317073	-0.486346153846154	335.1864
0.0109756097560976	-0.486346153846154	328.0874
0.00975609756097561	-0.486346153846154	321.6891
0.00853658536585366	-0.486346153846154	315.2144
0.00731707317073171	-0.486346153846154	308.3999
0.00597560975609756	-0.486346153846154	302.7941
0.0048780487804878	-0.486346153846154	296.1344
0.00365853658536585	-0.486346153846154	291.1455
0.0024390243902439	-0.486346153846154	286.5361
0.00121951219512195	-0.486346153846154	281.8949
0	-0.486346153846154	277.6422
-0.00121951219512195	-0.486346153846154	271.7998
-0.0024390243902439	-0.486346153846154	267.7257
-0.00365853658536585	-0.486346153846154	264.1508
-0.0048780487804878	-0.486346153846154	261.0363
-0.00621951219512195	-0.486346153846154	258.9285
-0.00731707317073171	-0.486346153846154	256.4067
-0.00853658536585366	-0.486346153846154	253.9666
-0.00975609756097561	-0.486346153846154	251.4095
-0.0109756097560976	-0.486346153846154	247.5619
-0.0121951219512195	-0.486346153846154	243.5723
-0.0134146341463415	-0.486346153846154	239.3939
-0.0146341463414634	-0.486346153846154	235.003
-0.0159756097560976	-0.486346153846154	231.2042
-0.0170731707317073	-0.486346153846154	227.0268
-0.0182926829268293	-0.486346153846154	222.9556
-0.0195121951219512	-0.486346153846154	219.6074
-0.0207317073170732	-0.486346153846154	218.4002
-0.0220731707317073	-0.486346153846154	215.218
-0.0231707317073171	-0.486346153846154	210.64
-0.024390243902439	-0.486346153846154	206.3562
-0.025609756097561	-0.486346153846154	203.908
-0.0268292682926829	-0.486346153846154	206.9273
-0.0281707317073171	-0.486346153846154	214.9645
-0.0292682926829268	-0.486346153846154	213.8405
-0.0304878048780488	-0.486346153846154	212.162
-0.0317073170731707	-0.486346153846154	211.3947
-0.0329268292682927	-0.486346153846154	210.1153
-0.0342682926829268	-0.486346153846154	208.733
-0.0353658536585366	-0.486346153846154	207.9404
-0.0365853658536585	-0.486346153846154	206.5461
-0.0378048780487805	-0.486346153846154	205.1857
-0.0390243902439024	-0.486346153846154	203.8274
-0.0403658536585366	-0.486346153846154	202.7984
-0.0414634146341463	-0.486346153846154	202.4196
-0.0426829268292683	-0.486346153846154	201.0712
-0.0439024390243902	-0.486346153846154	199.5097
-0.0451219512195122	-0.486346153846154	198.6723
-0.0464634146341463	-0.486346153846154	197.8206
-0.0475609756097561	-0.486346153846154	197.3829
-0.0489024390243902	-0.486346153846154	197.4185
-0.05	-0.486346153846154	196.8057
-0.051219512195122	-0.486346153846154	195.9657
-0.0524390243902439	-0.486346153846154	195.2349
-0.0536585365853659	-0.486346153846154	193.732
-0.055	-0.486346153846154	192.209
-0.0560975609756098	-0.486346153846154	190.5677
-0.0573170731707317	-0.486346153846154	189.1366
-0.0585365853658537	-0.486346153846154	188.167
-0.0597560975609756	-0.486346153846154	186.079
-0.0610975609756098	-0.486346153846154	184.5061
-0.0621951219512195	-0.486346153846154	182.5818
-0.0634146341463415	-0.486346153846154	180.8554
-0.0646341463414634	-0.486346153846154	179.7942
-0.0658536585365854	-0.486346153846154	178.2486
-0.0671951219512195	-0.486346153846154	176.1828
-0.0682926829268293	-0.486346153846154	174.1613
-0.0695121951219512	-0.486346153846154	171.5283
-0.0707317073170732	-0.486346153846154	169.022
-0.0719512195121951	-0.486346153846154	167.7924
-0.0732926829268293	-0.486346153846154	165.57
-0.074390243902439	-0.486346153846154	164.3169
-0.075609756097561	-0.486346153846154	163.8439
-0.0768292682926829	-0.486346153846154	162.6933
-0.0780487804878049	-0.486346153846154	162.3268
-0.079390243902439	-0.486346153846154	161.2315
-0.0804878048780488	-0.486346153846154	160.5814
-0.0817073170731707	-0.486346153846154	159.1316
-0.0829268292682927	-0.486346153846154	157.5241
-0.0841463414634146	-0.486346153846154	156.2238
-0.0854878048780488	-0.486346153846154	155.4288
-0.0865853658536585	-0.486346153846154	154.2823
-0.0878048780487805	-0.486346153846154	153.4196
-0.0890243902439024	-0.486346153846154	152.8331
-0.0902439024390244	-0.486346153846154	151.8166
-0.0915853658536585	-0.486346153846154	151.3364
-0.0926829268292683	-0.486346153846154	150.3319
-0.0939024390243902	-0.486346153846154	149.0838
-0.0951219512195122	-0.486346153846154	148.5047
-0.0963414634146341	-0.486346153846154	147.7106
-0.0976829268292683	-0.486346153846154	147.0608
-0.0989024390243902	-0.486346153846154	146.4275
-0.1	-0.486346153846154	145.8555
-0.101219512195122	-0.486346153846154	144.3409
-0.102439024390244	-0.486346153846154	143.7622
-0.103780487804878	-0.486346153846154	142.9942
-0.105	-0.486346153846154	142.1838
-0.10609756097561	-0.486346153846154	141.0546
-0.107317073170732	-0.486346153846154	139.9442
-0.108536585365854	-0.486346153846154	139.2118
-0.109878048780488	-0.486346153846154	137.5526
-0.11109756097561	-0.486346153846154	136.0826
-0.11219512195122	-0.486346153846154	134.5165
-0.113414634146341	-0.486346153846154	133.4478
-0.114634146341463	-0.486346153846154	133.0933
-0.115975609756098	-0.486346153846154	132.4083
-0.11719512195122	-0.486346153846154	132.2246
-0.118292682926829	-0.486346153846154	132.0538
-0.119512195121951	-0.486346153846154	133.0042
-0.120731707317073	-0.486346153846154	133.914
-0.122073170731707	-0.486346153846154	134.9366
-0.123292682926829	-0.486346153846154	135.5218
-0.124390243902439	-0.486346153846154	134.2352
-0.125609756097561	-0.486346153846154	128.2326
-0.126829268292683	-0.486346153846154	126.7908
-0.128170731707317	-0.486346153846154	125.9638
-0.129390243902439	-0.486346153846154	125.674
-0.130487804878049	-0.486346153846154	125.2784
-0.131707317073171	-0.486346153846154	123.8189
-0.133048780487805	-0.486346153846154	123.4999
-0.134268292682927	-0.486346153846154	122.4248
-0.135487804878049	-0.486346153846154	121.2728
-0.136585365853659	-0.486346153846154	120.5284
-0.13780487804878	-0.486346153846154	120.9006
-0.139146341463415	-0.486346153846154	120.4987
-0.140365853658537	-0.486346153846154	120.3923
-0.141585365853659	-0.486346153846154	119.1754
-0.142682926829268	-0.486346153846154	117.7219
-0.14390243902439	-0.486346153846154	117.3675
-0.145243902439024	-0.486346153846154	116.322
-0.146463414634146	-0.486346153846154	115.7077
-0.147682926829268	-0.486346153846154	114.5444
-0.148780487804878	-0.486346153846154	113.6465
-0.150121951219512	-0.486346153846154	112.9675
-0.151219512195122	-0.486346153846154	112.0579
-0.152560975609756	-0.486346153846154	111.2072
-0.153780487804878	-0.486346153846154	110.6455
-0.154878048780488	-0.486346153846154	110.3855
-0.156219512195122	-0.486346153846154	109.4995
-0.157317073170732	-0.486346153846154	109.0859
-0.158658536585366	-0.486346153846154	109.2514
-0.159878048780488	-0.486346153846154	108.5713
-0.160975609756098	-0.486346153846154	108.4295
-0.162317073170732	-0.486346153846154	108.7839
-0.163414634146341	-0.486346153846154	108.6368
-0.164756097560976	-0.486346153846154	108.6659
-0.165975609756098	-0.486346153846154	108.2943
-0.167073170731707	-0.486346153846154	107.9518
-0.168414634146341	-0.486346153846154	108.0345
-0.169512195121951	-0.486346153846154	107.6866
-0.170853658536585	-0.486346153846154	107.8992
-0.172073170731707	-0.486346153846154	106.6588
-0.173170731707317	-0.486346153846154	105.6782
-0.174512195121951	-0.486346153846154	105.4892
-0.175609756097561	-0.486346153846154	104.9458
-0.176951219512195	-0.486346153846154	105.1162
-0.178170731707317	-0.486346153846154	104.7567
-0.179268292682927	-0.486346153846154	104.2724
-0.180609756097561	-0.486346153846154	102.89
-0.181707317073171	-0.486346153846154	102.2117
-0.183048780487805	-0.486346153846154	101.5433
-0.184268292682927	-0.486346153846154	101.5975
-0.185365853658537	-0.486346153846154	101.1436
-0.186707317073171	-0.486346153846154	101.0964
-0.18780487804878	-0.486346153846154	101.0018
-0.189146341463415	-0.486346153846154	100.0165
-0.190365853658537	-0.486346153846154	99.70243
-0.191463414634146	-0.486346153846154	99.22504
-0.19280487804878	-0.486346153846154	98.63449
-0.19390243902439	-0.486346153846154	98.82348
-0.195243902439024	-0.486346153846154	98.13832
-0.196463414634146	-0.486346153846154	98.05562
-0.197682926829268	-0.486346153846154	97.20532
-0.19890243902439	-0.486346153846154	97.15788
-0.2	-0.486346153846154	97.44618
-0.201341463414634	-0.486346153846154	96.98549
-0.202560975609756	-0.486346153846154	97.19808
-0.203780487804878	-0.486346153846154	97.03268
-0.205	-0.486346153846154	96.65444
-0.20609756097561	-0.486346153846154	97.28078
-0.207439024390244	-0.486346153846154	97.44365
-0.208658536585366	-0.486346153846154	97.33735
-0.209878048780488	-0.486346153846154	97.7556
-0.21109756097561	-0.486346153846154	96.82217
-0.21219512195122	-0.486346153846154	96.17214
-0.213536585365854	-0.486346153846154	95.9549
-0.214756097560976	-0.486346153846154	95.05245
-0.215975609756098	-0.486346153846154	94.57982
-0.217195121951219	-0.486346153846154	94.93423
-0.218292682926829	-0.486346153846154	95.08313
-0.219634146341463	-0.486346153846154	95.28405
-0.220853658536585	-0.486346153846154	95.46112
-0.222073170731707	-0.486346153846154	95.31956
-0.223292682926829	-0.486346153846154	95.04329
-0.224390243902439	-0.486346153846154	94.97961
-0.225731707317073	-0.486346153846154	95.75448
-0.226951219512195	-0.486346153846154	95.78269
-0.228170731707317	-0.486346153846154	96.59769
-0.229390243902439	-0.486346153846154	95.75448
-0.230487804878049	-0.486346153846154	95.02221
-0.231829268292683	-0.486346153846154	94.83324
-0.233048780487805	-0.486346153846154	94.2027
-0.234268292682927	-0.486346153846154	93.81287
-0.235487804878049	-0.486346153846154	93.21049
-0.236585365853659	-0.486346153846154	92.20661
-0.237926829268293	-0.486346153846154	91.76235
-0.239146341463415	-0.486346153846154	91.16722
-0.240365853658537	-0.486346153846154	90.94739
-0.241585365853659	-0.486346153846154	91.04614
-0.242682926829268	-0.486346153846154	91.84947
-0.24390243902439	-0.486346153846154	96.05898
0.20719512195122	-0.483269230769231	19990.52
0.205975609756098	-0.483269230769231	15094.46
0.204878048780488	-0.483269230769231	17696.12
0.203658536585366	-0.483269230769231	26354.14
0.202439024390244	-0.483269230769231	36204.31
0.20109756097561	-0.483269230769231	46686.24
0.199878048780488	-0.483269230769231	52105.06
0.198780487804878	-0.483269230769231	50915.31
0.197560975609756	-0.483269230769231	45334.23
0.196341463414634	-0.483269230769231	36988.76
0.195	-0.483269230769231	22504.9
0.193780487804878	-0.483269230769231	12065.43
0.192682926829268	-0.483269230769231	9204.6
0.191463414634146	-0.483269230769231	7807.21
0.190243902439024	-0.483269230769231	6229.722
0.18890243902439	-0.483269230769231	3836.214
0.187682926829268	-0.483269230769231	2407.075
0.186585365853659	-0.483269230769231	1824.655
0.185365853658537	-0.483269230769231	1049.12
0.184146341463415	-0.483269230769231	862.8063
0.18280487804878	-0.483269230769231	757.3722
0.181585365853659	-0.483269230769231	691.0143
0.180487804878049	-0.483269230769231	646.5996
0.179268292682927	-0.483269230769231	609.3809
0.178048780487805	-0.483269230769231	582.4248
0.176707317073171	-0.483269230769231	558.8771
0.175487804878049	-0.483269230769231	539.7874
0.174390243902439	-0.483269230769231	522.9222
0.173170731707317	-0.483269230769231	502.8129
0.171951219512195	-0.483269230769231	479.9399
0.170609756097561	-0.483269230769231	441.1174
0.169390243902439	-0.483269230769231	427.7735
0.168292682926829	-0.483269230769231	414.4446
0.167073170731707	-0.483269230769231	406.6054
0.165853658536585	-0.483269230769231	400.7818
0.164512195121951	-0.483269230769231	394.3043
0.163292682926829	-0.483269230769231	385.1255
0.16219512195122	-0.483269230769231	374.7832
0.160975609756098	-0.483269230769231	366.5697
0.159756097560976	-0.483269230769231	359.999
0.158414634146341	-0.483269230769231	353.8379
0.15719512195122	-0.483269230769231	350.2165
0.15609756097561	-0.483269230769231	346.5232
0.154878048780488	-0.483269230769231	342.9554
0.153658536585366	-0.483269230769231	339.2995
0.152317073170732	-0.483269230769231	336.1508
0.15109756097561	-0.483269230769231	332.5727
0.15	-0.483269230769231	328.159
0.148780487804878	-0.483269230769231	324.87
0.147560975609756	-0.483269230769231	321.8382
0.146219512195122	-0.483269230769231	319.3549
0.145121951219512	-0.483269230769231	316.3781
0.14390243902439	-0.483269230769231	312.2438
0.142682926829268	-0.483269230769231	309.3828
0.141463414634146	-0.483269230769231	306.6728
0.140121951219512	-0.483269230769231	303.8518
0.139024390243902	-0.483269230769231	301.5307
0.13780487804878	-0.483269230769231	298.6569
0.136585365853659	-0.483269230769231	295.7241
0.135365853658537	-0.483269230769231	291.7924
0.134024390243902	-0.483269230769231	289.4079
0.132926829268293	-0.483269230769231	287.8421
0.131707317073171	-0.483269230769231	285.4441
0.130487804878049	-0.483269230769231	283.745
0.129268292682927	-0.483269230769231	280.6121
0.127926829268293	-0.483269230769231	279.1258
0.126829268292683	-0.483269230769231	277.6184
0.125609756097561	-0.483269230769231	275.4362
0.124390243902439	-0.483269230769231	274.4738
0.123170731707317	-0.483269230769231	273.6303
0.121829268292683	-0.483269230769231	271.9705
0.120731707317073	-0.483269230769231	270.7489
0.119512195121951	-0.483269230769231	268.5556
0.118292682926829	-0.483269230769231	267.6063
0.117073170731707	-0.483269230769231	266.0291
0.115731707317073	-0.483269230769231	265.7925
0.114634146341463	-0.483269230769231	265.449
0.113414634146341	-0.483269230769231	264.1442
0.11219512195122	-0.483269230769231	262.402
0.110975609756098	-0.483269230769231	261.0286
0.109634146341463	-0.483269230769231	259.0043
0.108536585365854	-0.483269230769231	257.3919
0.107317073170732	-0.483269230769231	256.1381
0.10609756097561	-0.483269230769231	254.3138
0.104878048780488	-0.483269230769231	253.2716
0.103536585365854	-0.483269230769231	252.9873
0.102439024390244	-0.483269230769231	253.0348
0.101219512195122	-0.483269230769231	252.3243
0.1	-0.483269230769231	252.0636
0.098780487804878	-0.483269230769231	251.3057
0.0974390243902439	-0.483269230769231	250.3347
0.0963414634146341	-0.483269230769231	250.2871
0.0951219512195122	-0.483269230769231	250.3583
0.0939024390243902	-0.483269230769231	249.6714
0.0926829268292683	-0.483269230769231	249.5766
0.0913414634146341	-0.483269230769231	249.103
0.0902439024390244	-0.483269230769231	248.9256
0.0890243902439024	-0.483269230769231	248.487
0.0878048780487805	-0.483269230769231	248.0844
0.0865853658536585	-0.483269230769231	248.0964
0.0852439024390244	-0.483269230769231	247.7884
0.0841463414634146	-0.483269230769231	247.9899
0.0829268292682927	-0.483269230769231	248.8191
0.0817073170731707	-0.483269230769231	249.684
0.0804878048780488	-0.483269230769231	251.1175
0.0791463414634146	-0.483269230769231	252.4913
0.0780487804878049	-0.483269230769231	254.6003
0.0768292682926829	-0.483269230769231	257.7285
0.075609756097561	-0.483269230769231	261.6029
0.074390243902439	-0.483269230769231	267.4314
0.0730487804878049	-0.483269230769231	274.8474
0.0719512195121951	-0.483269230769231	283.1157
0.0707317073170732	-0.483269230769231	293.239
0.0695121951219512	-0.483269230769231	299.0112
0.0682926829268293	-0.483269230769231	302.3821
0.0669512195121951	-0.483269230769231	307.1606
0.0658536585365854	-0.483269230769231	312.1534
0.0646341463414634	-0.483269230769231	316.3628
0.0634146341463415	-0.483269230769231	322.849
0.0621951219512195	-0.483269230769231	330.4991
0.0608536585365854	-0.483269230769231	338.2122
0.0597560975609756	-0.483269230769231	344.3634
0.0585365853658537	-0.483269230769231	353.9486
0.0573170731707317	-0.483269230769231	362.8842
0.0560975609756098	-0.483269230769231	373.1475
0.0547560975609756	-0.483269230769231	386.7059
0.0536585365853659	-0.483269230769231	400.7143
0.0524390243902439	-0.483269230769231	417.5499
0.051219512195122	-0.483269230769231	434.128
0.05	-0.483269230769231	451.237
0.0487804878048781	-0.483269230769231	469.6753
0.0475609756097561	-0.483269230769231	490.3691
0.0463414634146341	-0.483269230769231	515.6266
0.0451219512195122	-0.483269230769231	539.1327
0.0439024390243902	-0.483269230769231	562.662
0.0426829268292683	-0.483269230769231	583.9887
0.0414634146341463	-0.483269230769231	602.1417
0.0402439024390244	-0.483269230769231	622.9563
0.0390243902439024	-0.483269230769231	636.3483
0.0378048780487805	-0.483269230769231	646.5436
0.0365853658536585	-0.483269230769231	654.2395
0.0353658536585366	-0.483269230769231	660.556
0.0341463414634146	-0.483269230769231	664.5926
0.0329268292682927	-0.483269230769231	665.9698
[truncated: 123,399 more rows]
