# Supplementary material for: Giant ferroelectric polarization in a bilayer graphene heterostructure
Source: Nat Commun. 2022 Oct 21;13:6241. doi: 10.1038/s41467-022-34104-z (PMC9587233; doi:10.1038/s41467-022-34104-z)
Supplement: Supplementary file 4 — Source Data [file 41467_2022_34104_MOESM4_ESM.zip › Figure 4/Figure 4c.dat]

Time/h	Backward	Forward
0	0.191951219512195	--
0.0111166666666667	--	0.202439024390244
0.0316666666666667	--	0.197560975609756
0.0526666666666667	--	0.190243902439024
0.075	--	0.185365853658537
0.0966666666666667	--	0.179268292682927
0.118333333333333	--	0.174390243902439
0.141666666666667	--	0.168292682926829
0.1625	--	0.163414634146341
0.185	--	0.159756097560976
0.206666666666667	--	0.156707317073171
0.228333333333333	--	0.15609756097561
0.27	--	0.157317073170732
0.333333333333333	--	0.154878048780488
0.518333333333333	--	0.151219512195122
0.883333333333333	--	0.148780487804878
1	0.16780487804878	--
1.25	--	0.147560975609756
2	0.145365853658537
3	0.12390243902439
4	0.100487804878049
5	0.0826829268292683
6	0.0658536585365854
7	0.0524390243902439
8	0.0421951219512195
9	0.0331707317073171
10	0.0270731707317073
