# Supplementary material for: Giant ferroelectric polarization in a bilayer graphene heterostructure
Source: Nat Commun. 2022 Oct 21;13:6241. doi: 10.1038/s41467-022-34104-z (PMC9587233; doi:10.1038/s41467-022-34104-z)
Supplement: Supplementary file 4 — Source Data [file 41467_2022_34104_MOESM4_ESM.zip › Figure 4/Figure 4d left.dat]

0.0975609756097561	-0.154038461538462	54230.1253
0.0951219512195122	-0.154038461538462	50456.2363
0.0926829268292683	-0.154038461538462	34579.8794
0.0902439024390244	-0.154038461538462	5655.963
0.0878048780487805	-0.154038461538462	2040.243
0.0853658536585366	-0.154038461538462	1484.3214
0.0829268292682927	-0.154038461538462	712.5875
0.0804878048780488	-0.154038461538462	504.2182
0.0780487804878049	-0.154038461538462	294.0072
0.075609756097561	-0.154038461538462	180.5984
0.0731707317073171	-0.154038461538462	71.7706
0.0707317073170732	-0.154038461538462	-103.8839
0.0682926829268293	-0.154038461538462	-283.9775
0.0658536585365854	-0.154038461538462	-443.6105
0.0634146341463415	-0.154038461538462	-808.4984
0.0609756097560976	-0.154038461538462	-1431.0221
0.0585365853658537	-0.154038461538462	-3485.8453
0.0560975609756098	-0.154038461538462	-10284.2189
0.0536585365853659	-0.154038461538462	-20257.7068
0.051219512195122	-0.154038461538462	-28027.9544
0.0487804878048781	-0.154038461538462	-15781.0451
0.0463414634146341	-0.154038461538462	-5657.1301
0.0439024390243902	-0.154038461538462	-917.7826
0.0414634146341463	-0.154038461538462	-680.2259
0.0390243902439024	-0.154038461538462	-471.0528
0.0365853658536585	-0.154038461538462	-393.692
0.0341463414634146	-0.154038461538462	-354.9747
0.0317073170731707	-0.154038461538462	-321.7146
0.0292682926829268	-0.154038461538462	-301.6014
0.0268292682926829	-0.154038461538462	-277.4114
0.0242682926829268	-0.154038461538462	-236.1236
0.0219512195121951	-0.154038461538462	-218.5854
0.0195121951219512	-0.154038461538462	-203.5871
0.0170731707317073	-0.154038461538462	-184.2779
0.0146341463414634	-0.154038461538462	-169.5761
0.0120731707317073	-0.154038461538462	-158.8727
0.00975609756097561	-0.154038461538462	-154.1797
0.00719512195121951	-0.154038461538462	-146.8688
0.0048780487804878	-0.154038461538462	-142.0416
0.0024390243902439	-0.154038461538462	-135.2024
0	-0.154038461538462	-121.7145
-0.0024390243902439	-0.154038461538462	-118.024
-0.0048780487804878	-0.154038461538462	-114.4538
-0.00731707317073171	-0.154038461538462	-115.5628
-0.00975609756097561	-0.154038461538462	-115.8833
-0.0123170731707317	-0.154038461538462	-109.1742
-0.0146341463414634	-0.154038461538462	-105.1925
-0.0170731707317073	-0.154038461538462	-102.63035
-0.0195121951219512	-0.154038461538462	-101.33163
-0.0219512195121951	-0.154038461538462	-97.24212
-0.024390243902439	-0.154038461538462	-92.58725
-0.0268292682926829	-0.154038461538462	-85.35273
-0.0292682926829268	-0.154038461538462	-79.00212
-0.0317073170731707	-0.154038461538462	-73.96284
-0.0341463414634146	-0.154038461538462	-69.24985
-0.0365853658536585	-0.154038461538462	-63.1625
-0.0390243902439024	-0.154038461538462	-60.69137
-0.0414634146341463	-0.154038461538462	-53.0292
-0.0439024390243902	-0.154038461538462	-47.89771
-0.0463414634146341	-0.154038461538462	-38.1546
-0.0487804878048781	-0.154038461538462	-30.3223
-0.051219512195122	-0.154038461538462	-15.6294
-0.053780487804878	-0.154038461538462	7.35849999999999
-0.0560975609756098	-0.154038461538462	15.614
-0.0585365853658537	-0.154038461538462	23.7789
-0.0609756097560976	-0.154038461538462	39.0767
-0.0634146341463415	-0.154038461538462	58.8477
-0.0659756097560976	-0.154038461538462	91.8044
-0.0684146341463415	-0.154038461538462	116.618
-0.0708536585365854	-0.154038461538462	141.5079
-0.0732926829268293	-0.154038461538462	166.1654
-0.0757317073170732	-0.154038461538462	201.0969
-0.0781707317073171	-0.154038461538462	230.4499
-0.080609756097561	-0.154038461538462	258.696
-0.0830487804878049	-0.154038461538462	279.4718
-0.0854878048780488	-0.154038461538462	291.089
-0.0879268292682927	-0.154038461538462	301.9899
-0.0903658536585366	-0.154038461538462	304.8316
-0.0926829268292683	-0.154038461538462	305.3056
-0.0951219512195122	-0.154038461538462	302.3248
-0.0975609756097561	-0.154038461538462	301.7405
0.0975609756097561	-0.150192307692308	56613.354
0.0951219512195122	-0.150192307692308	54144.2781
0.0926829268292683	-0.150192307692308	34856.2786
0.0902439024390244	-0.150192307692308	5670.4998
0.0878048780487805	-0.150192307692308	2125.5454
0.0853658536585366	-0.150192307692308	1493.9226
0.0829268292682927	-0.150192307692308	711.5275
0.0804878048780488	-0.150192307692308	534.4058
0.0780487804878049	-0.150192307692308	336.1128
0.075609756097561	-0.150192307692308	244.8472
0.0731707317073171	-0.150192307692308	151.9517
0.0707317073170732	-0.150192307692308	65.3995000000001
0.0682926829268293	-0.150192307692308	-22.1955
0.0658536585365854	-0.150192307692308	-175.083
0.0634146341463415	-0.150192307692308	-345.5523
0.0609756097560976	-0.150192307692308	-500.4577
0.0585365853658537	-0.150192307692308	-889.2909
0.0560975609756098	-0.150192307692308	-1580.0646
0.0536585365853659	-0.150192307692308	-4737.7128
0.051219512195122	-0.150192307692308	-10983.4704
0.0487804878048781	-0.150192307692308	-20486.1388
0.0463414634146341	-0.150192307692308	-26843.1038
0.0439024390243902	-0.150192307692308	-15565.6711
0.0414634146341463	-0.150192307692308	-2397.5831
0.0390243902439024	-0.150192307692308	-793.441
0.0365853658536585	-0.150192307692308	-620.8193
0.0341463414634146	-0.150192307692308	-466.9276
0.0317073170731707	-0.150192307692308	-402.3077
0.0292682926829268	-0.150192307692308	-361.1327
0.0268292682926829	-0.150192307692308	-331.8422
0.0242682926829268	-0.150192307692308	-304.0671
0.0219512195121951	-0.150192307692308	-286.9947
0.0195121951219512	-0.150192307692308	-256.3757
0.0170731707317073	-0.150192307692308	-229.5094
0.0146341463414634	-0.150192307692308	-205.0754
0.0120731707317073	-0.150192307692308	-182.9382
0.00975609756097561	-0.150192307692308	-170.0117
0.00719512195121951	-0.150192307692308	-163.5519
0.0048780487804878	-0.150192307692308	-159.6336
0.0024390243902439	-0.150192307692308	-152.9475
0	-0.150192307692308	-150.9346
-0.0024390243902439	-0.150192307692308	-145.2895
-0.0048780487804878	-0.150192307692308	-130.4163
-0.00731707317073171	-0.150192307692308	-126.6976
-0.00975609756097561	-0.150192307692308	-125.9499
-0.0123170731707317	-0.150192307692308	-126.0927
-0.0146341463414634	-0.150192307692308	-122.6667
-0.0170731707317073	-0.150192307692308	-116.96766
-0.0195121951219512	-0.150192307692308	-113.89509
-0.0219512195121951	-0.150192307692308	-107.83879
-0.024390243902439	-0.150192307692308	-103.22554
-0.0268292682926829	-0.150192307692308	-98.54609
-0.0292682926829268	-0.150192307692308	-91.63825
-0.0317073170731707	-0.150192307692308	-86.64728
-0.0341463414634146	-0.150192307692308	-80.04955
-0.0365853658536585	-0.150192307692308	-73.25404
-0.0390243902439024	-0.150192307692308	-67.7174
-0.0414634146341463	-0.150192307692308	-60.02362
-0.0439024390243902	-0.150192307692308	-52.3117
-0.0463414634146341	-0.150192307692308	-45.01709
-0.0487804878048781	-0.150192307692308	-35.6702
-0.051219512195122	-0.150192307692308	-25.3569
-0.053780487804878	-0.150192307692308	-4.54149999999999
-0.0560975609756098	-0.150192307692308	0.707400000000007
-0.0585365853658537	-0.150192307692308	12.541
-0.0609756097560976	-0.150192307692308	22.9315
-0.0634146341463415	-0.150192307692308	41.7415
-0.0659756097560976	-0.150192307692308	67.4179
-0.0684146341463415	-0.150192307692308	91.8436
-0.0708536585365854	-0.150192307692308	118.1323
-0.0732926829268293	-0.150192307692308	139.7973
-0.0757317073170732	-0.150192307692308	168.2565
-0.0781707317073171	-0.150192307692308	222.448
-0.080609756097561	-0.150192307692308	248.6822
-0.0830487804878049	-0.150192307692308	267.4675
-0.0854878048780488	-0.150192307692308	283.941
-0.0879268292682927	-0.150192307692308	296.7646
-0.0903658536585366	-0.150192307692308	303.9547
-0.0926829268292683	-0.150192307692308	305.8098
-0.0951219512195122	-0.150192307692308	305.4701
-0.0975609756097561	-0.150192307692308	303.6791
0.0975609756097561	-0.146346153846154	54831.4544
0.0951219512195122	-0.146346153846154	52359.032
0.0926829268292683	-0.146346153846154	35157.1643
0.0902439024390244	-0.146346153846154	5692.4735
0.0878048780487805	-0.146346153846154	2156.3165
0.0853658536585366	-0.146346153846154	1505.5162
0.0829268292682927	-0.146346153846154	747.961
0.0804878048780488	-0.146346153846154	568.168
0.0780487804878049	-0.146346153846154	362.0126
0.075609756097561	-0.146346153846154	282.514
0.0731707317073171	-0.146346153846154	217.3739
0.0707317073170732	-0.146346153846154	156.6894
0.0682926829268293	-0.146346153846154	81.1316
0.0658536585365854	-0.146346153846154	-11.7747
0.0634146341463415	-0.146346153846154	-102.1306
0.0609756097560976	-0.146346153846154	-241.1754
0.0585365853658537	-0.146346153846154	-434.9757
0.0560975609756098	-0.146346153846154	-792.5222
0.0536585365853659	-0.146346153846154	-1456.5067
0.051219512195122	-0.146346153846154	-3450.7028
0.0487804878048781	-0.146346153846154	-6153.3015
0.0463414634146341	-0.146346153846154	-8595.3621
0.0439024390243902	-0.146346153846154	-11356.8061
0.0414634146341463	-0.146346153846154	-12382.3152
0.0390243902439024	-0.146346153846154	-2680.5307
0.0365853658536585	-0.146346153846154	-1229.44
0.0341463414634146	-0.146346153846154	-753.0825
0.0317073170731707	-0.146346153846154	-509.5557
0.0292682926829268	-0.146346153846154	-433.4255
0.0268292682926829	-0.146346153846154	-394.9976
0.0242682926829268	-0.146346153846154	-363.9215
0.0219512195121951	-0.146346153846154	-338.8264
0.0195121951219512	-0.146346153846154	-320.5648
0.0170731707317073	-0.146346153846154	-276.6486
0.0146341463414634	-0.146346153846154	-241.8079
0.0120731707317073	-0.146346153846154	-217.2608
0.00975609756097561	-0.146346153846154	-200.0473
0.00719512195121951	-0.146346153846154	-184.0506
0.0048780487804878	-0.146346153846154	-173.0397
0.0024390243902439	-0.146346153846154	-165.8085
0	-0.146346153846154	-162.2218
-0.0024390243902439	-0.146346153846154	-156.591
-0.0048780487804878	-0.146346153846154	-149.9502
-0.00731707317073171	-0.146346153846154	-137.1611
-0.00975609756097561	-0.146346153846154	-134.5096
-0.0123170731707317	-0.146346153846154	-133.7272
-0.0146341463414634	-0.146346153846154	-133.971
-0.0170731707317073	-0.146346153846154	-123.0142
-0.0195121951219512	-0.146346153846154	-116.71172
-0.0219512195121951	-0.146346153846154	-111.60263
-0.024390243902439	-0.146346153846154	-105.89626
-0.0268292682926829	-0.146346153846154	-102.71148
-0.0292682926829268	-0.146346153846154	-96.77049
-0.0317073170731707	-0.146346153846154	-91.87464
-0.0341463414634146	-0.146346153846154	-86.01708
-0.0365853658536585	-0.146346153846154	-78.06321
-0.0390243902439024	-0.146346153846154	-71.12586
-0.0414634146341463	-0.146346153846154	-64.88583
-0.0439024390243902	-0.146346153846154	-56.69847
-0.0463414634146341	-0.146346153846154	-52.43906
-0.0487804878048781	-0.146346153846154	-41.5676
-0.051219512195122	-0.146346153846154	-30.4215
-0.053780487804878	-0.146346153846154	-8.43290000000002
-0.0560975609756098	-0.146346153846154	-2.23730000000001
-0.0585365853658537	-0.146346153846154	3.05259999999998
-0.0609756097560976	-0.146346153846154	15.5755
-0.0634146341463415	-0.146346153846154	34.5882
-0.0659756097560976	-0.146346153846154	64.2882
-0.0684146341463415	-0.146346153846154	89.2086
-0.0708536585365854	-0.146346153846154	121.3416
-0.0732926829268293	-0.146346153846154	151.3932
-0.0757317073170732	-0.146346153846154	177.3251
-0.0781707317073171	-0.146346153846154	229.6027
-0.080609756097561	-0.146346153846154	258.3486
-0.0830487804878049	-0.146346153846154	282.4263
-0.0854878048780488	-0.146346153846154	301.1437
-0.0879268292682927	-0.146346153846154	310.1959
-0.0903658536585366	-0.146346153846154	311.9742
-0.0926829268292683	-0.146346153846154	310.1449
-0.0951219512195122	-0.146346153846154	307.0374
-0.0975609756097561	-0.146346153846154	307.8604
0.0975609756097561	-0.1425	55588.6452
0.0951219512195122	-0.1425	53534.1221
0.0926829268292683	-0.1425	35056.1668
0.0902439024390244	-0.1425	5736.2635
0.0878048780487805	-0.1425	2182.9571
0.0853658536585366	-0.1425	1604.2523
0.0829268292682927	-0.1425	795.3137
0.0804878048780488	-0.1425	576.4623
0.0780487804878049	-0.1425	384.4635
0.075609756097561	-0.1425	306.7996
0.0731707317073171	-0.1425	241.3683
0.0707317073170732	-0.1425	190.799
0.0682926829268293	-0.1425	136.7411
0.0658536585365854	-0.1425	46.159
0.0634146341463415	-0.1425	-19.2261
0.0609756097560976	-0.1425	-80.5781
0.0585365853658537	-0.1425	-141.9398
0.0560975609756098	-0.1425	-277.2977
0.0536585365853659	-0.1425	-478.9727
0.051219512195122	-0.1425	-674.6492
0.0487804878048781	-0.1425	-1214.9182
0.0463414634146341	-0.1425	-2705.4638
0.0439024390243902	-0.1425	-8053.2877
0.0414634146341463	-0.1425	-11428.8302
0.0390243902439024	-0.1425	-15020.6919
0.0365853658536585	-0.1425	-14446.8445
0.0341463414634146	-0.1425	-2674.7766
0.0317073170731707	-0.1425	-856.2841
0.0292682926829268	-0.1425	-683.4113
0.0268292682926829	-0.1425	-504.1997
0.0242682926829268	-0.1425	-433.9514
0.0219512195121951	-0.1425	-392.2031
0.0195121951219512	-0.1425	-368.2522
0.0170731707317073	-0.1425	-343.0853
0.0146341463414634	-0.1425	-313.1674
0.0120731707317073	-0.1425	-265.6639
0.00975609756097561	-0.1425	-240.367
0.00719512195121951	-0.1425	-218.4456
0.0048780487804878	-0.1425	-201.9415
0.0024390243902439	-0.1425	-187.6505
0	-0.1425	-180.7076
-0.0024390243902439	-0.1425	-174.1719
-0.0048780487804878	-0.1425	-171.3361
-0.00731707317073171	-0.1425	-163.2906
-0.00975609756097561	-0.1425	-148.1337
-0.0123170731707317	-0.1425	-139.6253
-0.0146341463414634	-0.1425	-137.9529
-0.0170731707317073	-0.1425	-136.5777
-0.0195121951219512	-0.1425	-135.07735
-0.0219512195121951	-0.1425	-128.77489
-0.024390243902439	-0.1425	-123.58049
-0.0268292682926829	-0.1425	-116.71629
-0.0292682926829268	-0.1425	-111.4453
-0.0317073170731707	-0.1425	-105.31917
-0.0341463414634146	-0.1425	-100.44614
-0.0365853658536585	-0.1425	-91.90967
-0.0390243902439024	-0.1425	-85.77966
-0.0414634146341463	-0.1425	-75.72246
-0.0439024390243902	-0.1425	-65.24334
-0.0463414634146341	-0.1425	-56.8105
-0.0487804878048781	-0.1425	-45.0293
-0.051219512195122	-0.1425	-33.059
-0.053780487804878	-0.1425	-9.26050000000001
-0.0560975609756098	-0.1425	-5.04079999999999
-0.0585365853658537	-0.1425	2.71609999999998
-0.0609756097560976	-0.1425	14.935
-0.0634146341463415	-0.1425	29.0096
-0.0659756097560976	-0.1425	58.7016
-0.0684146341463415	-0.1425	80.3161
-0.0708536585365854	-0.1425	108.6331
-0.0732926829268293	-0.1425	138.4917
-0.0757317073170732	-0.1425	172.9521
-0.0781707317073171	-0.1425	229.5307
-0.080609756097561	-0.1425	256.4998
-0.0830487804878049	-0.1425	280.1561
-0.0854878048780488	-0.1425	292.6234
-0.0879268292682927	-0.1425	304.5126
-0.0903658536585366	-0.1425	308.0015
-0.0926829268292683	-0.1425	308.0619
-0.0951219512195122	-0.1425	307.3593
-0.0975609756097561	-0.1425	305.9669
0.0975609756097561	-0.138653846153846	57411.4252
0.0951219512195122	-0.138653846153846	55803.9867
0.0926829268292683	-0.138653846153846	35206.6798
0.0902439024390244	-0.138653846153846	5750.9705
0.0878048780487805	-0.138653846153846	2179.4262
0.0853658536585366	-0.138653846153846	1593.3327
0.0829268292682927	-0.138653846153846	828.0647
0.0804878048780488	-0.138653846153846	615.8864
0.0780487804878049	-0.138653846153846	425.1788
0.075609756097561	-0.138653846153846	339.2773
0.0731707317073171	-0.138653846153846	257.4605
0.0707317073170732	-0.138653846153846	212.7051
0.0682926829268293	-0.138653846153846	165.8462
0.0658536585365854	-0.138653846153846	91.8728000000001
0.0634146341463415	-0.138653846153846	55.5423
0.0609756097560976	-0.138653846153846	14.6427
0.0585365853658537	-0.138653846153846	-37.7137
0.0560975609756098	-0.138653846153846	-105.7922
0.0536585365853659	-0.138653846153846	-181.605
0.051219512195122	-0.138653846153846	-320.157
0.0487804878048781	-0.138653846153846	-550.4552
0.0463414634146341	-0.138653846153846	-910.9608
0.0439024390243902	-0.138653846153846	-1754.0375
0.0414634146341463	-0.138653846153846	-3960.8426
0.0390243902439024	-0.138653846153846	-7551.1728
0.0365853658536585	-0.138653846153846	-10463.5985
0.0341463414634146	-0.138653846153846	-13210.2981
0.0317073170731707	-0.138653846153846	-5770.3919
0.0292682926829268	-0.138653846153846	-1390.2621
0.0268292682926829	-0.138653846153846	-761.4996
0.0242682926829268	-0.138653846153846	-628.6126
0.0219512195121951	-0.138653846153846	-486.4855
0.0195121951219512	-0.138653846153846	-434.2865
0.0170731707317073	-0.138653846153846	-399.9568
0.0146341463414634	-0.138653846153846	-376.9026
0.0120731707317073	-0.138653846153846	-349.6506
0.00975609756097561	-0.138653846153846	-319.1561
0.00719512195121951	-0.138653846153846	-267.2896
0.0048780487804878	-0.138653846153846	-242.4008
0.0024390243902439	-0.138653846153846	-217.7204
0	-0.138653846153846	-197.5305
-0.0024390243902439	-0.138653846153846	-185.7053
-0.0048780487804878	-0.138653846153846	-178.0839
-0.00731707317073171	-0.138653846153846	-170.831
-0.00975609756097561	-0.138653846153846	-166.3481
-0.0123170731707317	-0.138653846153846	-163.7297
-0.0146341463414634	-0.138653846153846	-153.3
-0.0170731707317073	-0.138653846153846	-150.0448
-0.0195121951219512	-0.138653846153846	-146.0427
-0.0219512195121951	-0.138653846153846	-143.16767
-0.024390243902439	-0.138653846153846	-139.70723
-0.0268292682926829	-0.138653846153846	-132.75261
-0.0292682926829268	-0.138653846153846	-127.28917
-0.0317073170731707	-0.138653846153846	-122.18241
-0.0341463414634146	-0.138653846153846	-111.63249
-0.0365853658536585	-0.138653846153846	-103.8213
-0.0390243902439024	-0.138653846153846	-95.33102
-0.0414634146341463	-0.138653846153846	-86.83914
-0.0439024390243902	-0.138653846153846	-71.46536
-0.0463414634146341	-0.138653846153846	-58.8097
-0.0487804878048781	-0.138653846153846	-48.0813
-0.051219512195122	-0.138653846153846	-34.2043
-0.053780487804878	-0.138653846153846	-14.4167
-0.0560975609756098	-0.138653846153846	-9.00729999999999
-0.0585365853658537	-0.138653846153846	-1.34549999999999
-0.0609756097560976	-0.138653846153846	8.07129999999998
-0.0634146341463415	-0.138653846153846	23.929
-0.0659756097560976	-0.138653846153846	47.7973
-0.0684146341463415	-0.138653846153846	71.7099
-0.0708536585365854	-0.138653846153846	96.4174
-0.0732926829268293	-0.138653846153846	124.4697
-0.0757317073170732	-0.138653846153846	157.3999
-0.0781707317073171	-0.138653846153846	215.3495
-0.080609756097561	-0.138653846153846	249.095
-0.0830487804878049	-0.138653846153846	274.9699
-0.0854878048780488	-0.138653846153846	293.7642
-0.0879268292682927	-0.138653846153846	304.4429
-0.0903658536585366	-0.138653846153846	307.0716
-0.0926829268292683	-0.138653846153846	304.0352
-0.0951219512195122	-0.138653846153846	303.3269
-0.0975609756097561	-0.138653846153846	302.6412
0.0975609756097561	-0.134807692307692	54908.1675
0.0951219512195122	-0.134807692307692	53968.1548
0.0926829268292683	-0.134807692307692	16903.2321
0.0902439024390244	-0.134807692307692	4851.7367
0.0878048780487805	-0.134807692307692	3308.4376
0.0853658536585366	-0.134807692307692	1678.8033
0.0829268292682927	-0.134807692307692	850.3673
0.0804878048780488	-0.134807692307692	633.5057
0.0780487804878049	-0.134807692307692	438.1974
0.075609756097561	-0.134807692307692	358.4154
0.0731707317073171	-0.134807692307692	287.661
0.0707317073170732	-0.134807692307692	233.0848
0.0682926829268293	-0.134807692307692	185.6242
0.0658536585365854	-0.134807692307692	117.2505
0.0634146341463415	-0.134807692307692	91.1248000000001
0.0609756097560976	-0.134807692307692	68.3352
0.0585365853658537	-0.134807692307692	41.6433
0.0560975609756098	-0.134807692307692	-5.71380000000005
0.0536585365853659	-0.134807692307692	-58.0319
0.051219512195122	-0.134807692307692	-134.167
0.0487804878048781	-0.134807692307692	-275.3103
0.0463414634146341	-0.134807692307692	-450.602
0.0439024390243902	-0.134807692307692	-613.0184
0.0414634146341463	-0.134807692307692	-1036.0559
0.0390243902439024	-0.134807692307692	-1810.251
0.0365853658536585	-0.134807692307692	-3206.2651
0.0341463414634146	-0.134807692307692	-5800.9668
0.0317073170731707	-0.134807692307692	-7866.6577
0.0292682926829268	-0.134807692307692	-9798.1928
0.0268292682926829	-0.134807692307692	-5656.8252
0.0242682926829268	-0.134807692307692	-934.4268
0.0219512195121951	-0.134807692307692	-739.8479
0.0195121951219512	-0.134807692307692	-564.3815
0.0170731707317073	-0.134807692307692	-496.8616
0.0146341463414634	-0.134807692307692	-446.1105
0.0120731707317073	-0.134807692307692	-409.0562
0.00975609756097561	-0.134807692307692	-378.308
0.00719512195121951	-0.134807692307692	-347.6131
0.0048780487804878	-0.134807692307692	-317.6022
0.0024390243902439	-0.134807692307692	-271.2733
0	-0.134807692307692	-244.7804
-0.0024390243902439	-0.134807692307692	-226.0603
-0.0048780487804878	-0.134807692307692	-209.3034
-0.00731707317073171	-0.134807692307692	-197.8418
-0.00975609756097561	-0.134807692307692	-189.8936
-0.0123170731707317	-0.134807692307692	-184.7817
-0.0146341463414634	-0.134807692307692	-180.2758
-0.0170731707317073	-0.134807692307692	-168.5124
-0.0195121951219512	-0.134807692307692	-163.7126
-0.0219512195121951	-0.134807692307692	-158.8053
-0.024390243902439	-0.134807692307692	-151.74283
-0.0268292682926829	-0.134807692307692	-148.17961
-0.0292682926829268	-0.134807692307692	-141.04654
-0.0317073170731707	-0.134807692307692	-132.23705
-0.0341463414634146	-0.134807692307692	-125.61184
-0.0365853658536585	-0.134807692307692	-118.66689
-0.0390243902439024	-0.134807692307692	-108.03372
-0.0414634146341463	-0.134807692307692	-98.10333
-0.0439024390243902	-0.134807692307692	-87.55949
-0.0463414634146341	-0.134807692307692	-75.9165
-0.0487804878048781	-0.134807692307692	-62.5217
-0.051219512195122	-0.134807692307692	-49.8731
-0.053780487804878	-0.134807692307692	-22.6261
-0.0560975609756098	-0.134807692307692	-13.8287
-0.0585365853658537	-0.134807692307692	-8.00310000000002
-0.0609756097560976	-0.134807692307692	4.19959999999998
-0.0634146341463415	-0.134807692307692	15.6875
-0.0659756097560976	-0.134807692307692	41.4333
-0.0684146341463415	-0.134807692307692	63.9866
-0.0708536585365854	-0.134807692307692	94.0027
-0.0732926829268293	-0.134807692307692	123.0778
-0.0757317073170732	-0.134807692307692	156.2351
-0.0781707317073171	-0.134807692307692	212.7617
-0.080609756097561	-0.134807692307692	248.0393
-0.0830487804878049	-0.134807692307692	273.9446
-0.0854878048780488	-0.134807692307692	289.5293
-0.0879268292682927	-0.134807692307692	301.5624
-0.0903658536585366	-0.134807692307692	305.4037
-0.0926829268292683	-0.134807692307692	305.5554
-0.0951219512195122	-0.134807692307692	305.8742
-0.0975609756097561	-0.134807692307692	303.6298
0.0975609756097561	-0.130961538461538	56192.9764
0.0951219512195122	-0.130961538461538	54642.8081
0.0926829268292683	-0.130961538461538	17102.6617
0.0902439024390244	-0.130961538461538	4833.6188
0.0878048780487805	-0.130961538461538	3403.141
0.0853658536585366	-0.130961538461538	1685.1413
0.0829268292682927	-0.130961538461538	850.0533
0.0804878048780488	-0.130961538461538	661.0531
0.0780487804878049	-0.130961538461538	442.7706
0.075609756097561	-0.130961538461538	352.155
0.0731707317073171	-0.130961538461538	282.1341
0.0707317073170732	-0.130961538461538	227.1004
0.0682926829268293	-0.130961538461538	177.9792
0.0658536585365854	-0.130961538461538	122.3021
0.0634146341463415	-0.130961538461538	92.1983
0.0609756097560976	-0.130961538461538	79.4187
0.0585365853658537	-0.130961538461538	62.3393
0.0560975609756098	-0.130961538461538	29.8900000000001
0.0536585365853659	-0.130961538461538	-6.8295
0.051219512195122	-0.130961538461538	-58.6393
0.0487804878048781	-0.130961538461538	-120.5256
0.0463414634146341	-0.130961538461538	-193.2881
0.0439024390243902	-0.130961538461538	-262.5692
0.0414634146341463	-0.130961538461538	-399.4524
0.0390243902439024	-0.130961538461538	-627.4999
0.0365853658536585	-0.130961538461538	-982.514
0.0341463414634146	-0.130961538461538	-1361.5443
0.0317073170731707	-0.130961538461538	-2342.7738
0.0292682926829268	-0.130961538461538	-3697.9686
0.0268292682926829	-0.130961538461538	-4680.0405
0.0242682926829268	-0.130961538461538	-5390.0895
0.0219512195121951	-0.130961538461538	-2708.0362
0.0195121951219512	-0.130961538461538	-880.551
0.0170731707317073	-0.130961538461538	-734.603
0.0146341463414634	-0.130961538461538	-577.2269
0.0120731707317073	-0.130961538461538	-501.9083
0.00975609756097561	-0.130961538461538	-454.4268
0.00719512195121951	-0.130961538461538	-416.1131
0.0048780487804878	-0.130961538461538	-388.0195
0.0024390243902439	-0.130961538461538	-353.5159
0	-0.130961538461538	-301.2819
-0.0024390243902439	-0.130961538461538	-278.2325
-0.0048780487804878	-0.130961538461538	-256.7756
-0.00731707317073171	-0.130961538461538	-234.6964
-0.00975609756097561	-0.130961538461538	-217.8102
-0.0123170731707317	-0.130961538461538	-207.0196
-0.0146341463414634	-0.130961538461538	-203.7816
-0.0170731707317073	-0.130961538461538	-197.7878
-0.0195121951219512	-0.130961538461538	-185.331
-0.0219512195121951	-0.130961538461538	-176.4215
-0.024390243902439	-0.130961538461538	-168.9708
-0.0268292682926829	-0.130961538461538	-161.09862
-0.0292682926829268	-0.130961538461538	-155.76121
-0.0317073170731707	-0.130961538461538	-151.14118
-0.0341463414634146	-0.130961538461538	-147.21674
-0.0365853658536585	-0.130961538461538	-138.7499
-0.0390243902439024	-0.130961538461538	-131.51254
-0.0414634146341463	-0.130961538461538	-121.25083
-0.0439024390243902	-0.130961538461538	-107.1974
-0.0463414634146341	-0.130961538461538	-93.58231
-0.0487804878048781	-0.130961538461538	-80.2132
-0.051219512195122	-0.130961538461538	-61.5229
-0.053780487804878	-0.130961538461538	-35.9773
-0.0560975609756098	-0.130961538461538	-27.5238
-0.0585365853658537	-0.130961538461538	-17.2862
-0.0609756097560976	-0.130961538461538	-6.41630000000001
-0.0634146341463415	-0.130961538461538	7.60750000000002
-0.0659756097560976	-0.130961538461538	32.8348
-0.0684146341463415	-0.130961538461538	52.3491
-0.0708536585365854	-0.130961538461538	76.7496
-0.0732926829268293	-0.130961538461538	111.3218
-0.0757317073170732	-0.130961538461538	145.9302
-0.0781707317073171	-0.130961538461538	199.6516
-0.080609756097561	-0.130961538461538	238.0024
-0.0830487804878049	-0.130961538461538	264.1956
-0.0854878048780488	-0.130961538461538	285.3606
-0.0879268292682927	-0.130961538461538	297.7664
-0.0903658536585366	-0.130961538461538	306.1282
-0.0926829268292683	-0.130961538461538	306.4386
-0.0951219512195122	-0.130961538461538	305.364
-0.0975609756097561	-0.130961538461538	303.7691
0.0975609756097561	-0.127115384615385	55809.2137
0.0951219512195122	-0.127115384615385	54547.2321
0.0926829268292683	-0.127115384615385	17147.5286
0.0902439024390244	-0.127115384615385	5100.5417
0.0878048780487805	-0.127115384615385	3389.0002
0.0853658536585366	-0.127115384615385	1693.6511
0.0829268292682927	-0.127115384615385	874.5057
0.0804878048780488	-0.127115384615385	672.3396
0.0780487804878049	-0.127115384615385	477.9134
0.075609756097561	-0.127115384615385	395.7413
0.0731707317073171	-0.127115384615385	324.4029
0.0707317073170732	-0.127115384615385	271.418
0.0682926829268293	-0.127115384615385	222.2941
0.0658536585365854	-0.127115384615385	155.2661
0.0634146341463415	-0.127115384615385	130.8581
0.0609756097560976	-0.127115384615385	113.768
0.0585365853658537	-0.127115384615385	101.9317
0.0560975609756098	-0.127115384615385	78.4310000000001
0.0536585365853659	-0.127115384615385	35.2036
0.051219512195122	-0.127115384615385	1.04740000000004
0.0487804878048781	-0.127115384615385	-36.2612
0.0463414634146341	-0.127115384615385	-83.6793
0.0439024390243902	-0.127115384615385	-143.1291
0.0414634146341463	-0.127115384615385	-209.2009
0.0390243902439024	-0.127115384615385	-328.4838
0.0365853658536585	-0.127115384615385	-521.9287
0.0341463414634146	-0.127115384615385	-718.6516
0.0317073170731707	-0.127115384615385	-1160.3594
0.0292682926829268	-0.127115384615385	-1961.6477
0.0268292682926829	-0.127115384615385	-2686.3206
0.0242682926829268	-0.127115384615385	-3496.0286
0.0219512195121951	-0.127115384615385	-4097.0245
0.0195121951219512	-0.127115384615385	-3974.0752
0.0170731707317073	-0.127115384615385	-2210.0136
0.0146341463414634	-0.127115384615385	-825.7663
0.0120731707317073	-0.127115384615385	-704.835
0.00975609756097561	-0.127115384615385	-566.6026
0.00719512195121951	-0.127115384615385	-497.1192
0.0048780487804878	-0.127115384615385	-447.4552
0.0024390243902439	-0.127115384615385	-407.3014
0	-0.127115384615385	-375.6532
-0.0024390243902439	-0.127115384615385	-342.654
-0.0048780487804878	-0.127115384615385	-298.4822
-0.00731707317073171	-0.127115384615385	-268.9425
-0.00975609756097561	-0.127115384615385	-249.1364
-0.0123170731707317	-0.127115384615385	-234.6471
-0.0146341463414634	-0.127115384615385	-222.7982
-0.0170731707317073	-0.127115384615385	-214.4848
-0.0195121951219512	-0.127115384615385	-207.9397
-0.0219512195121951	-0.127115384615385	-198.314
-0.024390243902439	-0.127115384615385	-182.78367
-0.0268292682926829	-0.127115384615385	-174.90876
-0.0292682926829268	-0.127115384615385	-166.27667
-0.0317073170731707	-0.127115384615385	-159.55363
-0.0341463414634146	-0.127115384615385	-152.30102
-0.0365853658536585	-0.127115384615385	-143.01025
-0.0390243902439024	-0.127115384615385	-135.52613
-0.0414634146341463	-0.127115384615385	-126.79905
-0.0439024390243902	-0.127115384615385	-117.85975
-0.0463414634146341	-0.127115384615385	-103.75009
-0.0487804878048781	-0.127115384615385	-85.5118
-0.051219512195122	-0.127115384615385	-67.8198
-0.053780487804878	-0.127115384615385	-43.783
-0.0560975609756098	-0.127115384615385	-32.5766
-0.0585365853658537	-0.127115384615385	-20.0804
-0.0609756097560976	-0.127115384615385	-8.6336
-0.0634146341463415	-0.127115384615385	6.19150000000002
-0.0659756097560976	-0.127115384615385	30.4894
-0.0684146341463415	-0.127115384615385	51.262
-0.0708536585365854	-0.127115384615385	76.7524
-0.0732926829268293	-0.127115384615385	107.4484
-0.0757317073170732	-0.127115384615385	139.3849
-0.0781707317073171	-0.127115384615385	193.9516
-0.080609756097561	-0.127115384615385	231.184
-0.0830487804878049	-0.127115384615385	261.4318
-0.0854878048780488	-0.127115384615385	279.5996
-0.0879268292682927	-0.127115384615385	292.7682
-0.0903658536585366	-0.127115384615385	298.9136
-0.0926829268292683	-0.127115384615385	299.5064
-0.0951219512195122	-0.127115384615385	295.8108
-0.0975609756097561	-0.127115384615385	295.9678
0.0975609756097561	-0.123269230769231	51468.5862
0.0951219512195122	-0.123269230769231	48819.3623
0.0926829268292683	-0.123269230769231	16131.0045
0.0902439024390244	-0.123269230769231	6646.5351
0.0878048780487805	-0.123269230769231	3517.1776
0.0853658536585366	-0.123269230769231	1766.362
0.0829268292682927	-0.123269230769231	896.2958
0.0804878048780488	-0.123269230769231	687.9503
0.0780487804878049	-0.123269230769231	485.7492
0.075609756097561	-0.123269230769231	408.8046
0.0731707317073171	-0.123269230769231	349.8317
0.0707317073170732	-0.123269230769231	297.0918
0.0682926829268293	-0.123269230769231	245.0305
0.0658536585365854	-0.123269230769231	175.4925
0.0634146341463415	-0.123269230769231	137.5127
0.0609756097560976	-0.123269230769231	110.0228
0.0585365853658537	-0.123269230769231	86.3710000000001
0.0560975609756098	-0.123269230769231	69.7388
0.0536585365853659	-0.123269230769231	54.0603
0.051219512195122	-0.123269230769231	29.6132
0.0487804878048781	-0.123269230769231	-8.36520000000002
0.0463414634146341	-0.123269230769231	-42.0663
0.0439024390243902	-0.123269230769231	-88.5724
0.0414634146341463	-0.123269230769231	-142.5827
0.0390243902439024	-0.123269230769231	-195.0566
0.0365853658536585	-0.123269230769231	-250.8514
0.0341463414634146	-0.123269230769231	-384.5656
0.0317073170731707	-0.123269230769231	-610.0867
0.0292682926829268	-0.123269230769231	-983.2421
0.0268292682926829	-0.123269230769231	-1750.2981
0.0242682926829268	-0.123269230769231	-3015.8986
0.0219512195121951	-0.123269230769231	-4226.282
0.0195121951219512	-0.123269230769231	-5614.5155
0.0170731707317073	-0.123269230769231	-7066.7669
0.0146341463414634	-0.123269230769231	-2752.9476
0.0120731707317073	-0.123269230769231	-928.36
0.00975609756097561	-0.123269230769231	-755.4303
0.00719512195121951	-0.123269230769231	-653.3003
0.0048780487804878	-0.123269230769231	-523.0347
0.0024390243902439	-0.123269230769231	-463.2493
0	-0.123269230769231	-419.6604
-0.0024390243902439	-0.123269230769231	-389.9477
-0.0048780487804878	-0.123269230769231	-360.9511
-0.00731707317073171	-0.123269230769231	-314.2184
-0.00975609756097561	-0.123269230769231	-286.8992
-0.0123170731707317	-0.123269230769231	-266.1188
-0.0146341463414634	-0.123269230769231	-247.2699
-0.0170731707317073	-0.123269230769231	-235.5204
-0.0195121951219512	-0.123269230769231	-225.768
-0.0219512195121951	-0.123269230769231	-218.34
-0.024390243902439	-0.123269230769231	-205.9026
-0.0268292682926829	-0.123269230769231	-187.84201
-0.0292682926829268	-0.123269230769231	-183.51316
-0.0317073170731707	-0.123269230769231	-176.21131
-0.0341463414634146	-0.123269230769231	-165.94626
-0.0365853658536585	-0.123269230769231	-155.83408
-0.0390243902439024	-0.123269230769231	-146.30746
-0.0414634146341463	-0.123269230769231	-137.10093
-0.0439024390243902	-0.123269230769231	-124.50942
-0.0463414634146341	-0.123269230769231	-114.0587
-0.0487804878048781	-0.123269230769231	-100.5269
-0.051219512195122	-0.123269230769231	-82.1862
-0.053780487804878	-0.123269230769231	-57.5509
-0.0560975609756098	-0.123269230769231	-44.3217
-0.0585365853658537	-0.123269230769231	-33.0172
-0.0609756097560976	-0.123269230769231	-19.6177
-0.0634146341463415	-0.123269230769231	-3.65780000000001
-0.0659756097560976	-0.123269230769231	19.3626
-0.0684146341463415	-0.123269230769231	39.6022
-0.0708536585365854	-0.123269230769231	62.3622
-0.0732926829268293	-0.123269230769231	87.0504
-0.0757317073170732	-0.123269230769231	120.788
-0.0781707317073171	-0.123269230769231	180.2587
-0.080609756097561	-0.123269230769231	217.9601
-0.0830487804878049	-0.123269230769231	248.4683
-0.0854878048780488	-0.123269230769231	270.6402
-0.0879268292682927	-0.123269230769231	287.0597
-0.0903658536585366	-0.123269230769231	291.8515
-0.0926829268292683	-0.123269230769231	294.0702
-0.0951219512195122	-0.123269230769231	294.443
-0.0975609756097561	-0.123269230769231	292.5158
0.0975609756097561	-0.119423076923077	54607.9715
0.0951219512195122	-0.119423076923077	52351.9954
0.0926829268292683	-0.119423076923077	16205.0496
0.0902439024390244	-0.119423076923077	7043.6844
0.0878048780487805	-0.119423076923077	3588.5631
0.0853658536585366	-0.119423076923077	1775.2833
0.0829268292682927	-0.119423076923077	937.2677
0.0804878048780488	-0.119423076923077	709.6874
0.0780487804878049	-0.119423076923077	499.5459
0.075609756097561	-0.119423076923077	410.2574
0.0731707317073171	-0.119423076923077	335.3397
0.0707317073170732	-0.119423076923077	283.365
0.0682926829268293	-0.119423076923077	246.4185
0.0658536585365854	-0.119423076923077	196.7055
0.0634146341463415	-0.119423076923077	164.7721
0.0609756097560976	-0.119423076923077	141.9975
0.0585365853658537	-0.119423076923077	122.9938
0.0560975609756098	-0.119423076923077	105.3133
0.0536585365853659	-0.119423076923077	86.0851
0.051219512195122	-0.119423076923077	70.2237
0.0487804878048781	-0.119423076923077	44.4514
0.0463414634146341	-0.119423076923077	-1.46500000000003
0.0439024390243902	-0.119423076923077	-38.169
0.0414634146341463	-0.119423076923077	-77.5165
0.0390243902439024	-0.119423076923077	-122.605
0.0365853658536585	-0.119423076923077	-174.4418
0.0341463414634146	-0.119423076923077	-233.4275
0.0317073170731707	-0.119423076923077	-351.3958
0.0292682926829268	-0.119423076923077	-524.6011
0.0268292682926829	-0.119423076923077	-674.2677
0.0242682926829268	-0.119423076923077	-1027.7901
0.0219512195121951	-0.119423076923077	-1712.5103
0.0195121951219512	-0.119423076923077	-3338.6708
0.0170731707317073	-0.119423076923077	-4524.5111
0.0146341463414634	-0.119423076923077	-5925.6694
0.0120731707317073	-0.119423076923077	-5554.3499
0.00975609756097561	-0.119423076923077	-2178.4231
0.00719512195121951	-0.119423076923077	-878.1144
0.0048780487804878	-0.119423076923077	-734.2634
0.0024390243902439	-0.119423076923077	-556.4939
0	-0.119423076923077	-489.3174
-0.0024390243902439	-0.119423076923077	-442.9748
-0.0048780487804878	-0.119423076923077	-405.0497
-0.00731707317073171	-0.119423076923077	-372.7786
-0.00975609756097561	-0.119423076923077	-346.1394
-0.0123170731707317	-0.119423076923077	-306.122
-0.0146341463414634	-0.119423076923077	-280.0026
-0.0170731707317073	-0.119423076923077	-259.9422
-0.0195121951219512	-0.119423076923077	-245.7149
-0.0219512195121951	-0.119423076923077	-231.2411
-0.024390243902439	-0.119423076923077	-218.7359
-0.0268292682926829	-0.119423076923077	-212.5306
-0.0292682926829268	-0.119423076923077	-200.72544
-0.0317073170731707	-0.119423076923077	-183.28265
-0.0341463414634146	-0.119423076923077	-176.01316
-0.0365853658536585	-0.119423076923077	-165.31368
-0.0390243902439024	-0.119423076923077	-155.77419
-0.0414634146341463	-0.119423076923077	-142.34007
-0.0439024390243902	-0.119423076923077	-131.55667
-0.0463414634146341	-0.119423076923077	-116.8307
-0.0487804878048781	-0.119423076923077	-102.8027
-0.051219512195122	-0.119423076923077	-87.6378
-0.053780487804878	-0.119423076923077	-63.2046
-0.0560975609756098	-0.119423076923077	-50.8878
-0.0585365853658537	-0.119423076923077	-39.8469
-0.0609756097560976	-0.119423076923077	-24.6163
-0.0634146341463415	-0.119423076923077	-9.02410000000001
-0.0659756097560976	-0.119423076923077	17.6127
-0.0684146341463415	-0.119423076923077	37.635
-0.0708536585365854	-0.119423076923077	61.7037
-0.0732926829268293	-0.119423076923077	87.5951
-0.0757317073170732	-0.119423076923077	119.2723
-0.0781707317073171	-0.119423076923077	178.8596
-0.080609756097561	-0.119423076923077	215.1044
-0.0830487804878049	-0.119423076923077	244.5384
-0.0854878048780488	-0.119423076923077	265.7073
-0.0879268292682927	-0.119423076923077	283.7697
-0.0903658536585366	-0.119423076923077	290.7476
-0.0926829268292683	-0.119423076923077	291.6778
-0.0951219512195122	-0.119423076923077	287.3905
-0.0975609756097561	-0.119423076923077	287.3883
0.0975609756097561	-0.115576923076923	50805.8592
0.0951219512195122	-0.115576923076923	49653.4544
0.0926829268292683	-0.115576923076923	16302.8489
0.0902439024390244	-0.115576923076923	7018.5385
0.0878048780487805	-0.115576923076923	3688.9088
0.0853658536585366	-0.115576923076923	1869.1177
0.0829268292682927	-0.115576923076923	972.5376
0.0804878048780488	-0.115576923076923	748.5445
0.0780487804878049	-0.115576923076923	542.2934
0.075609756097561	-0.115576923076923	460.2094
0.0731707317073171	-0.115576923076923	400.2436
0.0707317073170732	-0.115576923076923	340.8187
0.0682926829268293	-0.115576923076923	298.0552
0.0658536585365854	-0.115576923076923	240.8307
0.0634146341463415	-0.115576923076923	207.0979
0.0609756097560976	-0.115576923076923	182.704
0.0585365853658537	-0.115576923076923	159.5959
0.0560975609756098	-0.115576923076923	135.3451
0.0536585365853659	-0.115576923076923	104.4363
0.051219512195122	-0.115576923076923	77.1258
0.0487804878048781	-0.115576923076923	50.9312
0.0463414634146341	-0.115576923076923	30.4092
0.0439024390243902	-0.115576923076923	13.664
0.0414634146341463	-0.115576923076923	-10.9116
0.0390243902439024	-0.115576923076923	-56.8053
0.0365853658536585	-0.115576923076923	-102.8535
0.0341463414634146	-0.115576923076923	-163.9576
0.0317073170731707	-0.115576923076923	-226.2521
0.0292682926829268	-0.115576923076923	-291.5665
0.0268292682926829	-0.115576923076923	-428.8274
0.0242682926829268	-0.115576923076923	-631.9248
0.0219512195121951	-0.115576923076923	-994.9819
0.0195121951219512	-0.115576923076923	-1824.5988
0.0170731707317073	-0.115576923076923	-5079.2188
0.0146341463414634	-0.115576923076923	-9833.55
0.0120731707317073	-0.115576923076923	-13946.5308
0.00975609756097561	-0.115576923076923	-17758.9312
0.00719512195121951	-0.115576923076923	-15357.8027
0.0048780487804878	-0.115576923076923	-1076.3606
0.0024390243902439	-0.115576923076923	-822.7751
0	-0.115576923076923	-693.082
-0.0024390243902439	-0.115576923076923	-535.8956
-0.0048780487804878	-0.115576923076923	-475.6523
-0.00731707317073171	-0.115576923076923	-432.4185
-0.00975609756097561	-0.115576923076923	-395.4532
-0.0123170731707317	-0.115576923076923	-365.6934
-0.0146341463414634	-0.115576923076923	-320.8561
-0.0170731707317073	-0.115576923076923	-297.3002
-0.0195121951219512	-0.115576923076923	-273.5693
-0.0219512195121951	-0.115576923076923	-251.7602
-0.024390243902439	-0.115576923076923	-236.9484
-0.0268292682926829	-0.115576923076923	-222.96409
-0.0292682926829268	-0.115576923076923	-216.90243
-0.0317073170731707	-0.115576923076923	-208.00386
-0.0341463414634146	-0.115576923076923	-192.97842
-0.0365853658536585	-0.115576923076923	-182.35444
-0.0390243902439024	-0.115576923076923	-169.53745
-0.0414634146341463	-0.115576923076923	-156.7709
-0.0439024390243902	-0.115576923076923	-143.61853
-0.0463414634146341	-0.115576923076923	-131.58846
-0.0487804878048781	-0.115576923076923	-118.5149
-0.051219512195122	-0.115576923076923	-101.3415
-0.053780487804878	-0.115576923076923	-75.5234
-0.0560975609756098	-0.115576923076923	-60.2715
-0.0585365853658537	-0.115576923076923	-47.9511
-0.0609756097560976	-0.115576923076923	-31.6819
-0.0634146341463415	-0.115576923076923	-12.4495
-0.0659756097560976	-0.115576923076923	12.4365
-0.0684146341463415	-0.115576923076923	32.5846
-0.0708536585365854	-0.115576923076923	55.9343
-0.0732926829268293	-0.115576923076923	83.0155
-0.0757317073170732	-0.115576923076923	115.809
-0.0781707317073171	-0.115576923076923	172.2784
-0.080609756097561	-0.115576923076923	209.8018
-0.0830487804878049	-0.115576923076923	237.452
-0.0854878048780488	-0.115576923076923	259.0756
-0.0879268292682927	-0.115576923076923	273.4073
-0.0903658536585366	-0.115576923076923	282.4853
-0.0926829268292683	-0.115576923076923	282.9689
-0.0951219512195122	-0.115576923076923	283.87
-0.0975609756097561	-0.115576923076923	282.0377
0.0975609756097561	-0.111730769230769	55590.5571
0.0951219512195122	-0.111730769230769	53568.4701
0.0926829268292683	-0.111730769230769	16281.7946
0.0902439024390244	-0.111730769230769	7115.3137
0.0878048780487805	-0.111730769230769	3761.1801
0.0853658536585366	-0.111730769230769	1891.4459
0.0829268292682927	-0.111730769230769	978.3536
0.0804878048780488	-0.111730769230769	754.7031
0.0780487804878049	-0.111730769230769	541.0713
0.075609756097561	-0.111730769230769	454.4082
0.0731707317073171	-0.111730769230769	388.9852
0.0707317073170732	-0.111730769230769	330.7144
0.0682926829268293	-0.111730769230769	294.9358
0.0658536585365854	-0.111730769230769	251.4155
0.0634146341463415	-0.111730769230769	218.3258
0.0609756097560976	-0.111730769230769	199.1148
0.0585365853658537	-0.111730769230769	180.0194
0.0560975609756098	-0.111730769230769	161.4104
0.0536585365853659	-0.111730769230769	136.3046
0.051219512195122	-0.111730769230769	113.0984
0.0487804878048781	-0.111730769230769	90.6267
0.0463414634146341	-0.111730769230769	73.3771
0.0439024390243902	-0.111730769230769	60.3137
0.0414634146341463	-0.111730769230769	45.4193
0.0390243902439024	-0.111730769230769	29.0687
0.0365853658536585	-0.111730769230769	7.07999999999999
0.0341463414634146	-0.111730769230769	-72.0149
0.0317073170731707	-0.111730769230769	-132.6943
0.0292682926829268	-0.111730769230769	-189.4018
0.0268292682926829	-0.111730769230769	-250.7403
0.0242682926829268	-0.111730769230769	-360.1493
0.0219512195121951	-0.111730769230769	-558.3956
0.0195121951219512	-0.111730769230769	-999.0348
0.0170731707317073	-0.111730769230769	-1817.865
0.0146341463414634	-0.111730769230769	-4380.159
0.0120731707317073	-0.111730769230769	-6412.654
0.00975609756097561	-0.111730769230769	-8725.9918
0.00719512195121951	-0.111730769230769	-10615.469
0.0048780487804878	-0.111730769230769	-9493.6655
0.0024390243902439	-0.111730769230769	-2817.2447
0	-0.111730769230769	-905.2907
-0.0024390243902439	-0.111730769230769	-725.4799
-0.0048780487804878	-0.111730769230769	-537.3761
-0.00731707317073171	-0.111730769230769	-478.3302
-0.00975609756097561	-0.111730769230769	-438.0765
-0.0123170731707317	-0.111730769230769	-408.2469
-0.0146341463414634	-0.111730769230769	-381.0023
-0.0170731707317073	-0.111730769230769	-342.1909
-0.0195121951219512	-0.111730769230769	-323.0557
-0.0219512195121951	-0.111730769230769	-302.5692
-0.024390243902439	-0.111730769230769	-281.32521
-0.0268292682926829	-0.111730769230769	-261.769
-0.0292682926829268	-0.111730769230769	-245.37142
-0.0317073170731707	-0.111730769230769	-231.71388
-0.0341463414634146	-0.111730769230769	-216.51131
-0.0365853658536585	-0.111730769230769	-196.87881
-0.0390243902439024	-0.111730769230769	-188.82754
-0.0414634146341463	-0.111730769230769	-177.0166
-0.0439024390243902	-0.111730769230769	-162.34522
-0.0463414634146341	-0.111730769230769	-152.96696
-0.0487804878048781	-0.111730769230769	-139.81635
-0.051219512195122	-0.111730769230769	-122.0339
-0.053780487804878	-0.111730769230769	-88.2038
-0.0560975609756098	-0.111730769230769	-72.5346
-0.0585365853658537	-0.111730769230769	-60.4043
-0.0609756097560976	-0.111730769230769	-41.1638
-0.0634146341463415	-0.111730769230769	-23.7087
-0.0659756097560976	-0.111730769230769	4.23080000000002
-0.0684146341463415	-0.111730769230769	21.8894
-0.0708536585365854	-0.111730769230769	45.3854
-0.0732926829268293	-0.111730769230769	70.8169
-0.0757317073170732	-0.111730769230769	100.4898
-0.0781707317073171	-0.111730769230769	156.0364
-0.080609756097561	-0.111730769230769	190.6953
-0.0830487804878049	-0.111730769230769	218.1456
-0.0854878048780488	-0.111730769230769	241.9391
-0.0879268292682927	-0.111730769230769	260.0124
-0.0903658536585366	-0.111730769230769	266.2373
-0.0926829268292683	-0.111730769230769	269.725
-0.0951219512195122	-0.111730769230769	269.908
-0.0975609756097561	-0.111730769230769	266.5312
0.0975609756097561	-0.107884615384615	53291.6937
0.0951219512195122	-0.107884615384615	50546.7812
0.0926829268292683	-0.107884615384615	27163.6431
0.0902439024390244	-0.107884615384615	9661.6845
0.0878048780487805	-0.107884615384615	3796.9406
0.0853658536585366	-0.107884615384615	1866.9672
0.0829268292682927	-0.107884615384615	1007.089
0.0804878048780488	-0.107884615384615	776.2551
0.0780487804878049	-0.107884615384615	567.8537
0.075609756097561	-0.107884615384615	488.3238
0.0731707317073171	-0.107884615384615	430.7277
0.0707317073170732	-0.107884615384615	381.7477
0.0682926829268293	-0.107884615384615	337.8172
0.0658536585365854	-0.107884615384615	274.4305
0.0634146341463415	-0.107884615384615	243.996
0.0609756097560976	-0.107884615384615	224.3415
0.0585365853658537	-0.107884615384615	207.1325
0.0560975609756098	-0.107884615384615	189.1423
0.0536585365853659	-0.107884615384615	165.5967
0.051219512195122	-0.107884615384615	141.6261
0.0487804878048781	-0.107884615384615	118.6852
0.0463414634146341	-0.107884615384615	97.9648000000001
0.0439024390243902	-0.107884615384615	78.9853
0.0414634146341463	-0.107884615384615	59.8767
0.0390243902439024	-0.107884615384615	42.1452
0.0365853658536585	-0.107884615384615	25.9727
0.0341463414634146	-0.107884615384615	3.30619999999999
0.0317073170731707	-0.107884615384615	-33.5123
0.0292682926829268	-0.107884615384615	-93.6809000000001
0.0268292682926829	-0.107884615384615	-140.1425
0.0242682926829268	-0.107884615384615	-187.3662
0.0219512195121951	-0.107884615384615	-252.6203
0.0195121951219512	-0.107884615384615	-324.4659
0.0170731707317073	-0.107884615384615	-525.8082
0.0146341463414634	-0.107884615384615	-707.3292
0.0120731707317073	-0.107884615384615	-1141.0503
0.00975609756097561	-0.107884615384615	-3133.5658
0.00719512195121951	-0.107884615384615	-7467.4942
0.0048780487804878	-0.107884615384615	-17322.6864
0.0024390243902439	-0.107884615384615	-24134.0867
0	-0.107884615384615	-16507.5861
-0.0024390243902439	-0.107884615384615	-1904.0762
-0.0048780487804878	-0.107884615384615	-853.0962
-0.00731707317073171	-0.107884615384615	-580.9628
-0.00975609756097561	-0.107884615384615	-487.8891
-0.0123170731707317	-0.107884615384615	-437.3711
-0.0146341463414634	-0.107884615384615	-394.6503
-0.0170731707317073	-0.107884615384615	-327.1125
-0.0195121951219512	-0.107884615384615	-297.4098
-0.0219512195121951	-0.107884615384615	-266.9516
-0.024390243902439	-0.107884615384615	-240.6086
-0.0268292682926829	-0.107884615384615	-212.9962
-0.0292682926829268	-0.107884615384615	-198.2756
-0.0317073170731707	-0.107884615384615	-187.93412
-0.0341463414634146	-0.107884615384615	-167.96643
-0.0365853658536585	-0.107884615384615	-162.35929
-0.0390243902439024	-0.107884615384615	-158.90709
-0.0414634146341463	-0.107884615384615	-155.4071
-0.0439024390243902	-0.107884615384615	-146.32689
-0.0463414634146341	-0.107884615384615	-138.97049
-0.0487804878048781	-0.107884615384615	-131.2621
-0.051219512195122	-0.107884615384615	-119.3468
-0.053780487804878	-0.107884615384615	-90.1768
-0.0560975609756098	-0.107884615384615	-71.4862
-0.0585365853658537	-0.107884615384615	-55.1449
-0.0609756097560976	-0.107884615384615	-36.2958
-0.0634146341463415	-0.107884615384615	-18.9503
-0.0659756097560976	-0.107884615384615	5.7544
-0.0684146341463415	-0.107884615384615	28.4111
-0.0708536585365854	-0.107884615384615	50.5137
-0.0732926829268293	-0.107884615384615	73.9068
-0.0757317073170732	-0.107884615384615	102.7335
-0.0781707317073171	-0.107884615384615	157.1455
-0.080609756097561	-0.107884615384615	192.9613
-0.0830487804878049	-0.107884615384615	224.9658
-0.0854878048780488	-0.107884615384615	247.9575
-0.0879268292682927	-0.107884615384615	265.9636
-0.0903658536585366	-0.107884615384615	272.8881
-0.0926829268292683	-0.107884615384615	274.2122
-0.0951219512195122	-0.107884615384615	271.9016
-0.0975609756097561	-0.107884615384615	268.2771
0.0975609756097561	-0.104038461538462	55891.0219
0.0951219512195122	-0.104038461538462	53663.1627
0.0926829268292683	-0.104038461538462	34566.7872
0.0902439024390244	-0.104038461538462	9614.38
0.0878048780487805	-0.104038461538462	3797.4536
0.0853658536585366	-0.104038461538462	1882.1189
0.0829268292682927	-0.104038461538462	991.9022
0.0804878048780488	-0.104038461538462	763.1917
0.0780487804878049	-0.104038461538462	553.4811
0.075609756097561	-0.104038461538462	472.3584
0.0731707317073171	-0.104038461538462	396.4525
0.0707317073170732	-0.104038461538462	347.4798
0.0682926829268293	-0.104038461538462	306.9143
0.0658536585365854	-0.104038461538462	256.4194
0.0634146341463415	-0.104038461538462	226.2792
0.0609756097560976	-0.104038461538462	206.3806
0.0585365853658537	-0.104038461538462	190.1664
0.0560975609756098	-0.104038461538462	172.2979
0.0536585365853659	-0.104038461538462	153.4835
0.051219512195122	-0.104038461538462	134.1603
0.0487804878048781	-0.104038461538462	114.4418
0.0463414634146341	-0.104038461538462	94.5891
0.0439024390243902	-0.104038461538462	73.8853
0.0414634146341463	-0.104038461538462	54.4911
0.0390243902439024	-0.104038461538462	37.5669
0.0365853658536585	-0.104038461538462	22.103
0.0341463414634146	-0.104038461538462	7.44549999999998
0.0317073170731707	-0.104038461538462	-10.7506
0.0292682926829268	-0.104038461538462	-42.6495
0.0268292682926829	-0.104038461538462	-106.0141
0.0242682926829268	-0.104038461538462	-149.8797
0.0219512195121951	-0.104038461538462	-203.0886
0.0195121951219512	-0.104038461538462	-253.692
0.0170731707317073	-0.104038461538462	-325.0696
0.0146341463414634	-0.104038461538462	-519.2661
0.0120731707317073	-0.104038461538462	-700.7192
0.00975609756097561	-0.104038461538462	-1456.3681
0.00719512195121951	-0.104038461538462	-3306.7169
0.0048780487804878	-0.104038461538462	-7965.6188
0.0024390243902439	-0.104038461538462	-11374.7907
0	-0.104038461538462	-14931.1409
-0.0024390243902439	-0.104038461538462	-15079.2526
-0.0048780487804878	-0.104038461538462	-2948.2469
-0.00731707317073171	-0.104038461538462	-934.0139
-0.00975609756097561	-0.104038461538462	-709.521
-0.0123170731707317	-0.104038461538462	-511.4277
-0.0146341463414634	-0.104038461538462	-441.7265
-0.0170731707317073	-0.104038461538462	-396.584
-0.0195121951219512	-0.104038461538462	-335.1814
-0.0219512195121951	-0.104038461538462	-298.433
-0.024390243902439	-0.104038461538462	-272.7885
-0.0268292682926829	-0.104038461538462	-245.8236
-0.0292682926829268	-0.104038461538462	-226.3889
-0.0317073170731707	-0.104038461538462	-204.31282
-0.0341463414634146	-0.104038461538462	-180.65753
-0.0365853658536585	-0.104038461538462	-168.19897
-0.0390243902439024	-0.104038461538462	-155.68054
-0.0414634146341463	-0.104038461538462	-138.20731
-0.0439024390243902	-0.104038461538462	-124.06375
-0.0463414634146341	-0.104038461538462	-110.93747
-0.0487804878048781	-0.104038461538462	-93.4405
-0.051219512195122	-0.104038461538462	-77.0206
-0.053780487804878	-0.104038461538462	-56.9702
-0.0560975609756098	-0.104038461538462	-35.976
-0.0585365853658537	-0.104038461538462	-21.2753
-0.0609756097560976	-0.104038461538462	-2.67950000000002
-0.0634146341463415	-0.104038461538462	17.1852
-0.0659756097560976	-0.104038461538462	47.3154
-0.0684146341463415	-0.104038461538462	70.1853
-0.0708536585365854	-0.104038461538462	97.1803
-0.0732926829268293	-0.104038461538462	123.9794
-0.0757317073170732	-0.104038461538462	150.686
-0.0781707317073171	-0.104038461538462	203.3621
-0.080609756097561	-0.104038461538462	237.9746
-0.0830487804878049	-0.104038461538462	263.0884
-0.0854878048780488	-0.104038461538462	282.8301
-0.0879268292682927	-0.104038461538462	297.3885
-0.0903658536585366	-0.104038461538462	303.2576
-0.0926829268292683	-0.104038461538462	304.429
-0.0951219512195122	-0.104038461538462	300.9043
-0.0975609756097561	-0.104038461538462	300.1907
0.0975609756097561	-0.100192307692308	58526.6155
0.0951219512195122	-0.100192307692308	56765.4741
0.0926829268292683	-0.100192307692308	34796.6446
0.0902439024390244	-0.100192307692308	10097.4362
0.0878048780487805	-0.100192307692308	3971.8442
0.0853658536585366	-0.100192307692308	1965.7009
0.0829268292682927	-0.100192307692308	1020.1259
0.0804878048780488	-0.100192307692308	776.3465
0.0780487804878049	-0.100192307692308	561.968
0.075609756097561	-0.100192307692308	479.5892
0.0731707317073171	-0.100192307692308	410.2338
0.0707317073170732	-0.100192307692308	364.0627
0.0682926829268293	-0.100192307692308	321.2659
0.0658536585365854	-0.100192307692308	261.0777
0.0634146341463415	-0.100192307692308	235.4458
0.0609756097560976	-0.100192307692308	214.5536
0.0585365853658537	-0.100192307692308	199.0879
0.0560975609756098	-0.100192307692308	179.8393
0.0536585365853659	-0.100192307692308	159.0004
0.051219512195122	-0.100192307692308	138.1274
0.0487804878048781	-0.100192307692308	118.6228
0.0463414634146341	-0.100192307692308	98.2594
0.0439024390243902	-0.100192307692308	80.5216
0.0414634146341463	-0.100192307692308	58.8799
0.0390243902439024	-0.100192307692308	38.8979
0.0365853658536585	-0.100192307692308	16.3621
0.0341463414634146	-0.100192307692308	-5.0555
0.0317073170731707	-0.100192307692308	-26.0197
0.0292682926829268	-0.100192307692308	-54.4908
0.0268292682926829	-0.100192307692308	-95
0.0242682926829268	-0.100192307692308	-126.4033
0.0219512195121951	-0.100192307692308	-168.3979
0.0195121951219512	-0.100192307692308	-212.9885
0.0170731707317073	-0.100192307692308	-264.6332
0.0146341463414634	-0.100192307692308	-322.1773
0.0120731707317073	-0.100192307692308	-491.3987
0.00975609756097561	-0.100192307692308	-674.0239
0.00719512195121951	-0.100192307692308	-1373.6351
0.0048780487804878	-0.100192307692308	-3404.5203
0.0024390243902439	-0.100192307692308	-10897.9269
0	-0.100192307692308	-23853.7656
-0.0024390243902439	-0.100192307692308	-35826.9863
-0.0048780487804878	-0.100192307692308	-49029.3969
-0.00731707317073171	-0.100192307692308	-36450.6618
-0.00975609756097561	-0.100192307692308	-2879.8015
-0.0123170731707317	-0.100192307692308	-981.6997
-0.0146341463414634	-0.100192307692308	-747.3311
-0.0170731707317073	-0.100192307692308	-560.2628
-0.0195121951219512	-0.100192307692308	-494.494
-0.0219512195121951	-0.100192307692308	-452.9185
-0.024390243902439	-0.100192307692308	-411.7191
-0.0268292682926829	-0.100192307692308	-385.3413
-0.0292682926829268	-0.100192307692308	-341.1035
-0.0317073170731707	-0.100192307692308	-310.3644
-0.0341463414634146	-0.100192307692308	-284.47005
-0.0365853658536585	-0.100192307692308	-262.54732
-0.0390243902439024	-0.100192307692308	-246.88407
-0.0414634146341463	-0.100192307692308	-223.57143
-0.0439024390243902	-0.100192307692308	-202.61026
-0.0463414634146341	-0.100192307692308	-174.83889
-0.0487804878048781	-0.100192307692308	-153.2627
-0.051219512195122	-0.100192307692308	-116.2334
-0.053780487804878	-0.100192307692308	-85.0522
-0.0560975609756098	-0.100192307692308	-49.1649
-0.0585365853658537	-0.100192307692308	-24.3295
-0.0609756097560976	-0.100192307692308	-2.53880000000001
-0.0634146341463415	-0.100192307692308	18.5708
-0.0659756097560976	-0.100192307692308	45.3141
-0.0684146341463415	-0.100192307692308	68.1251
-0.0708536585365854	-0.100192307692308	91.4449
-0.0732926829268293	-0.100192307692308	124.2033
-0.0757317073170732	-0.100192307692308	172.0503
-0.0781707317073171	-0.100192307692308	206.037
-0.080609756097561	-0.100192307692308	255.84264
-0.0830487804878049	-0.100192307692308	285.51418
-0.0854878048780488	-0.100192307692308	306.53886
-0.0879268292682927	-0.100192307692308	325.41435
-0.0903658536585366	-0.100192307692308	330.62475
-0.0926829268292683	-0.100192307692308	333.30017
-0.0951219512195122	-0.100192307692308	331.83929
-0.0975609756097561	-0.100192307692308	331.72369
0.0975609756097561	-0.0963461538461538	53522.5846
0.0951219512195122	-0.0963461538461538	50634.2598
0.0926829268292683	-0.0963461538461538	34810.1907
0.0902439024390244	-0.0963461538461538	10058.4344
0.0878048780487805	-0.0963461538461538	3988.9133
0.0853658536585366	-0.0963461538461538	1942.4419
0.0829268292682927	-0.0963461538461538	1017.2461
0.0804878048780488	-0.0963461538461538	815.0299
0.0780487804878049	-0.0963461538461538	582.3254
0.075609756097561	-0.0963461538461538	497.9008
0.0731707317073171	-0.0963461538461538	435.2025
0.0707317073170732	-0.0963461538461538	388.5938
0.0682926829268293	-0.0963461538461538	334.9475
0.0658536585365854	-0.0963461538461538	271.448
0.0634146341463415	-0.0963461538461538	244.6017
0.0609756097560976	-0.0963461538461538	226.2338
0.0585365853658537	-0.0963461538461538	208.0602
0.0560975609756098	-0.0963461538461538	191.847
0.0536585365853659	-0.0963461538461538	172.7804
0.051219512195122	-0.0963461538461538	151.6726
0.0487804878048781	-0.0963461538461538	133.143
0.0463414634146341	-0.0963461538461538	116.914
0.0439024390243902	-0.0963461538461538	100.8465
0.0414634146341463	-0.0963461538461538	80.8783
0.0390243902439024	-0.0963461538461538	60.7073
0.0365853658536585	-0.0963461538461538	40.755
0.0341463414634146	-0.0963461538461538	18.5183
0.0317073170731707	-0.0963461538461538	-3.82400000000001
0.0292682926829268	-0.0963461538461538	-27.6397
0.0268292682926829	-0.0963461538461538	-38.4664
0.0242682926829268	-0.0963461538461538	-51.1288
0.0219512195121951	-0.0963461538461538	-82.1135
0.0195121951219512	-0.0963461538461538	-123.9619
0.0170731707317073	-0.0963461538461538	-167.5222
0.0146341463414634	-0.0963461538461538	-219.0548
0.0120731707317073	-0.0963461538461538	-270.4354
0.00975609756097561	-0.0963461538461538	-326.1442
0.00719512195121951	-0.0963461538461538	-542.1619
0.0048780487804878	-0.0963461538461538	-725.9578
0.0024390243902439	-0.0963461538461538	-1936.073
0	-0.0963461538461538	-6207.4999
-0.0024390243902439	-0.0963461538461538	-16206.6816
-0.0048780487804878	-0.0963461538461538	-28078.1714
-0.00731707317073171	-0.0963461538461538	-42616.735
-0.00975609756097561	-0.0963461538461538	-58177.6664
-0.0123170731707317	-0.0963461538461538	-38454.0532
-0.0146341463414634	-0.0963461538461538	-2877.4838
-0.0170731707317073	-0.0963461538461538	-964.2546
-0.0195121951219512	-0.0963461538461538	-755.2816
-0.0219512195121951	-0.0963461538461538	-561.6815
-0.024390243902439	-0.0963461538461538	-503.1891
-0.0268292682926829	-0.0963461538461538	-465.0404
-0.0292682926829268	-0.0963461538461538	-433.3621
-0.0317073170731707	-0.0963461538461538	-399.9797
-0.0341463414634146	-0.0963461538461538	-353.9018
-0.0365853658536585	-0.0963461538461538	-324.9827
-0.0390243902439024	-0.0963461538461538	-301.9395
-0.0414634146341463	-0.0963461538461538	-281.05774
-0.0439024390243902	-0.0963461538461538	-260.46843
-0.0463414634146341	-0.0963461538461538	-242.398
-0.0487804878048781	-0.0963461538461538	-223.823
-0.051219512195122	-0.0963461538461538	-202.5824
-0.053780487804878	-0.0963461538461538	-168.4378
-0.0560975609756098	-0.0963461538461538	-142.9088
-0.0585365853658537	-0.0963461538461538	-124.1146
-0.0609756097560976	-0.0963461538461538	-100.3095
-0.0634146341463415	-0.0963461538461538	-77.381
-0.0659756097560976	-0.0963461538461538	-47.2494
-0.0684146341463415	-0.0963461538461538	-21.2941
-0.0708536585365854	-0.0963461538461538	6.96009999999998
-0.0732926829268293	-0.0963461538461538	36.4658
-0.0757317073170732	-0.0963461538461538	64.2747
-0.0781707317073171	-0.0963461538461538	115.7012
-0.080609756097561	-0.0963461538461538	153.9001
-0.0830487804878049	-0.0963461538461538	186.3996
-0.0854878048780488	-0.0963461538461538	211.6242
-0.0879268292682927	-0.0963461538461538	232.8501
-0.0903658536585366	-0.0963461538461538	252.7898
-0.0926829268292683	-0.0963461538461538	259.7645
-0.0951219512195122	-0.0963461538461538	258.7438
-0.0975609756097561	-0.0963461538461538	251.919
0.0975609756097561	-0.0925	60224.9894
0.0951219512195122	-0.0925	55159.5654
0.0926829268292683	-0.0925	34936.1191
0.0902439024390244	-0.0925	10550.0858
0.0878048780487805	-0.0925	4146.6061
0.0853658536585366	-0.0925	1944.9568
0.0829268292682927	-0.0925	1022.9417
0.0804878048780488	-0.0925	811.8684
0.0780487804878049	-0.0925	575.5822
0.075609756097561	-0.0925	489.2665
0.0731707317073171	-0.0925	426.3659
0.0707317073170732	-0.0925	377.255
0.0682926829268293	-0.0925	332.8157
0.0658536585365854	-0.0925	295.7904
0.0634146341463415	-0.0925	251.4138
0.0609756097560976	-0.0925	233.0076
0.0585365853658537	-0.0925	217.9229
0.0560975609756098	-0.0925	202.9356
0.0536585365853659	-0.0925	186.6307
0.051219512195122	-0.0925	166.3293
0.0487804878048781	-0.0925	148.9678
0.0463414634146341	-0.0925	131.7141
0.0439024390243902	-0.0925	117.498
0.0414634146341463	-0.0925	100.6719
0.0390243902439024	-0.0925	82.7976
0.0365853658536585	-0.0925	65.2541
0.0341463414634146	-0.0925	46.7548
0.0317073170731707	-0.0925	23.3235
0.0292682926829268	-0.0925	-0.886000000000024
0.0268292682926829	-0.0925	-16.8766
0.0242682926829268	-0.0925	-32.652
0.0219512195121951	-0.0925	-50.3256
0.0195121951219512	-0.0925	-73.2657
0.0170731707317073	-0.0925	-127.5607
0.0146341463414634	-0.0925	-170.0772
0.0120731707317073	-0.0925	-218.4859
0.00975609756097561	-0.0925	-262.1687
0.00719512195121951	-0.0925	-315.6395
0.0048780487804878	-0.0925	-370.0424
0.0024390243902439	-0.0925	-544.548
0	-0.0925	-740.8923
-0.0024390243902439	-0.0925	-1450.4734
-0.0048780487804878	-0.0925	-3608.3223
-0.00731707317073171	-0.0925	-11333.3608
-0.00975609756097561	-0.0925	-23840.6098
-0.0123170731707317	-0.0925	-34591.1984
-0.0146341463414634	-0.0925	-43634.987
-0.0170731707317073	-0.0925	-18591.1937
-0.0195121951219512	-0.0925	-2171.2556
-0.0219512195121951	-0.0925	-901.144
-0.024390243902439	-0.0925	-723.0135
-0.0268292682926829	-0.0925	-545.2299
-0.0292682926829268	-0.0925	-489.6455
-0.0317073170731707	-0.0925	-455.0578
-0.0341463414634146	-0.0925	-424.4489
-0.0365853658536585	-0.0925	-393.42822
-0.0390243902439024	-0.0925	-352.11203
-0.0414634146341463	-0.0925	-329.62529
-0.0439024390243902	-0.0925	-304.94292
-0.0463414634146341	-0.0925	-278.2271
-0.0487804878048781	-0.0925	-254.1202
-0.051219512195122	-0.0925	-228.5776
-0.053780487804878	-0.0925	-204.7336
-0.0560975609756098	-0.0925	-175.4286
-0.0585365853658537	-0.0925	-148.5754
-0.0609756097560976	-0.0925	-125.6184
-0.0634146341463415	-0.0925	-99.2869
-0.0659756097560976	-0.0925	-67.2128
-0.0684146341463415	-0.0925	-41.2363
-0.0708536585365854	-0.0925	-13.3165
-0.0732926829268293	-0.0925	16.9496
-0.0757317073170732	-0.0925	46.751
-0.0781707317073171	-0.0925	99.2073
-0.080609756097561	-0.0925	134.0533
-0.0830487804878049	-0.0925	165.6448
-0.0854878048780488	-0.0925	189.5207
-0.0879268292682927	-0.0925	210.115
-0.0903658536585366	-0.0925	226.0428
-0.0926829268292683	-0.0925	233.6854
-0.0951219512195122	-0.0925	230.7583
-0.0975609756097561	-0.0925	225.8323
0.0975609756097561	-0.0886538461538462	60728.2019
0.0951219512195122	-0.0886538461538462	57673.2886
0.0926829268292683	-0.0886538461538462	35042.651
0.0902439024390244	-0.0886538461538462	10747.5789
0.0878048780487805	-0.0886538461538462	4186.823
0.0853658536585366	-0.0886538461538462	2017.155
0.0829268292682927	-0.0886538461538462	1039.0146
0.0804878048780488	-0.0886538461538462	831.5965
0.0780487804878049	-0.0886538461538462	592.1144
0.075609756097561	-0.0886538461538462	503.3178
0.0731707317073171	-0.0886538461538462	439.6277
0.0707317073170732	-0.0886538461538462	380.0009
0.0682926829268293	-0.0886538461538462	336.2619
0.0658536585365854	-0.0886538461538462	302.2574
0.0634146341463415	-0.0886538461538462	258.111
0.0609756097560976	-0.0886538461538462	237.5935
0.0585365853658537	-0.0886538461538462	223.4585
0.0560975609756098	-0.0886538461538462	208.6498
0.0536585365853659	-0.0886538461538462	190.0741
0.051219512195122	-0.0886538461538462	173.2324
0.0487804878048781	-0.0886538461538462	154.6717
0.0463414634146341	-0.0886538461538462	139.0153
0.0439024390243902	-0.0886538461538462	125.2423
0.0414634146341463	-0.0886538461538462	109.1433
0.0390243902439024	-0.0886538461538462	92.1011
0.0365853658536585	-0.0886538461538462	76.683
0.0341463414634146	-0.0886538461538462	57.8587
0.0317073170731707	-0.0886538461538462	40.5336
0.0292682926829268	-0.0886538461538462	17.2277
0.0268292682926829	-0.0886538461538462	-1.04680000000002
0.0242682926829268	-0.0886538461538462	-16.6598
0.0219512195121951	-0.0886538461538462	-33.8971
0.0195121951219512	-0.0886538461538462	-57.3658
0.0170731707317073	-0.0886538461538462	-69.6544
0.0146341463414634	-0.0886538461538462	-85.5559
0.0120731707317073	-0.0886538461538462	-143.7892
0.00975609756097561	-0.0886538461538462	-188.1555
0.00719512195121951	-0.0886538461538462	-232.5709
0.0048780487804878	-0.0886538461538462	-281.0758
0.0024390243902439	-0.0886538461538462	-338.1412
0	-0.0886538461538462	-510.6794
-0.0024390243902439	-0.0886538461538462	-663.9537
-0.0048780487804878	-0.0886538461538462	-1371.5605
-0.00731707317073171	-0.0886538461538462	-5132.6638
-0.00975609756097561	-0.0886538461538462	-13272.6625
-0.0123170731707317	-0.0886538461538462	-23338.2908
-0.0146341463414634	-0.0886538461538462	-35507.9263
-0.0170731707317073	-0.0886538461538462	-49280.2247
-0.0195121951219512	-0.0886538461538462	-41511.9513
-0.0219512195121951	-0.0886538461538462	-2925.5091
-0.024390243902439	-0.0886538461538462	-1100.6949
-0.0268292682926829	-0.0886538461538462	-836.3341
-0.0292682926829268	-0.0886538461538462	-598.2375
-0.0317073170731707	-0.0886538461538462	-512.4016
-0.0341463414634146	-0.0886538461538462	-464.1398
-0.0365853658536585	-0.0886538461538462	-425.9599
-0.0390243902439024	-0.0886538461538462	-396.9196
-0.0414634146341463	-0.0886538461538462	-372.466
-0.0439024390243902	-0.0886538461538462	-337.8059
-0.0463414634146341	-0.0886538461538462	-311.3614
-0.0487804878048781	-0.0886538461538462	-284.0327
-0.051219512195122	-0.0886538461538462	-252.0793
-0.053780487804878	-0.0886538461538462	-222.4507
-0.0560975609756098	-0.0886538461538462	-195.9236
-0.0585365853658537	-0.0886538461538462	-177.6662
-0.0609756097560976	-0.0886538461538462	-156.0107
-0.0634146341463415	-0.0886538461538462	-127.8553
-0.0659756097560976	-0.0886538461538462	-91.3215
-0.0684146341463415	-0.0886538461538462	-62.2704
-0.0708536585365854	-0.0886538461538462	-29.9661
-0.0732926829268293	-0.0886538461538462	-0.642600000000016
-0.0757317073170732	-0.0886538461538462	31.3323
-0.0781707317073171	-0.0886538461538462	85.3976
-0.080609756097561	-0.0886538461538462	119.9746
-0.0830487804878049	-0.0886538461538462	151.0893
-0.0854878048780488	-0.0886538461538462	173.3546
-0.0879268292682927	-0.0886538461538462	192.1863
-0.0903658536585366	-0.0886538461538462	204.6293
-0.0926829268292683	-0.0886538461538462	211.757
-0.0951219512195122	-0.0886538461538462	210.7618
-0.0975609756097561	-0.0886538461538462	206.677
0.0975609756097561	-0.0848076923076923	57028.3361
0.0951219512195122	-0.0848076923076923	58606.8778
0.0926829268292683	-0.0848076923076923	35239.5036
0.0902439024390244	-0.0848076923076923	10748.9121
0.0878048780487805	-0.0848076923076923	4135.2972
0.0853658536585366	-0.0848076923076923	1901.6162
0.0829268292682927	-0.0848076923076923	1229.1114
0.0804878048780488	-0.0848076923076923	821.4671
0.0780487804878049	-0.0848076923076923	597.5806
0.075609756097561	-0.0848076923076923	511.8625
0.0731707317073171	-0.0848076923076923	449.12
0.0707317073170732	-0.0848076923076923	390.2817
0.0682926829268293	-0.0848076923076923	351.9842
0.0658536585365854	-0.0848076923076923	317.7628
0.0634146341463415	-0.0848076923076923	269.2867
0.0609756097560976	-0.0848076923076923	250.8912
0.0585365853658537	-0.0848076923076923	235.7588
0.0560975609756098	-0.0848076923076923	222.4412
0.0536585365853659	-0.0848076923076923	203.7949
0.051219512195122	-0.0848076923076923	185.4366
0.0487804878048781	-0.0848076923076923	168.7643
0.0463414634146341	-0.0848076923076923	152.4318
0.0439024390243902	-0.0848076923076923	138.6972
0.0414634146341463	-0.0848076923076923	123.5516
0.0390243902439024	-0.0848076923076923	107.2854
0.0365853658536585	-0.0848076923076923	91.8977
0.0341463414634146	-0.0848076923076923	76.5423
0.0317073170731707	-0.0848076923076923	58.9518
0.0292682926829268	-0.0848076923076923	40.9358
0.0268292682926829	-0.0848076923076923	19.0022
0.0242682926829268	-0.0848076923076923	2.34399999999999
0.0219512195121951	-0.0848076923076923	-18.5838
0.0195121951219512	-0.0848076923076923	-46.3766
0.0170731707317073	-0.0848076923076923	-62.7124
0.0146341463414634	-0.0848076923076923	-75.5829
0.0120731707317073	-0.0848076923076923	-90.3344
0.00975609756097561	-0.0848076923076923	-126.0484
0.00719512195121951	-0.0848076923076923	-171.6902
0.0048780487804878	-0.0848076923076923	-217.2304
0.0024390243902439	-0.0848076923076923	-263.9324
0	-0.0848076923076923	-315.5472
-0.0024390243902439	-0.0848076923076923	-473.5256
-0.0048780487804878	-0.0848076923076923	-593.4153
-0.00731707317073171	-0.0848076923076923	-764.0453
-0.00975609756097561	-0.0848076923076923	-1511.3405
-0.0123170731707317	-0.0848076923076923	-3375.6065
-0.0146341463414634	-0.0848076923076923	-8799.5069
-0.0170731707317073	-0.0848076923076923	-20814.4451
-0.0195121951219512	-0.0848076923076923	-29490.9389
-0.0219512195121951	-0.0848076923076923	-32260.7398
-0.024390243902439	-0.0848076923076923	-18548.9783
-0.0268292682926829	-0.0848076923076923	-2275.9228
-0.0292682926829268	-0.0848076923076923	-951.8759
-0.0317073170731707	-0.0848076923076923	-747.3318
-0.0341463414634146	-0.0848076923076923	-549.8631
-0.0365853658536585	-0.0848076923076923	-488.4425
-0.0390243902439024	-0.0848076923076923	-444.7509
-0.0414634146341463	-0.0848076923076923	-410.5539
-0.0439024390243902	-0.0848076923076923	-379.4916
-0.0463414634146341	-0.0848076923076923	-341.4566
-0.0487804878048781	-0.0848076923076923	-315.3163
-0.051219512195122	-0.0848076923076923	-285.4152
-0.053780487804878	-0.0848076923076923	-247.9047
-0.0560975609756098	-0.0848076923076923	-220.1128
-0.0585365853658537	-0.0848076923076923	-196.5562
-0.0609756097560976	-0.0848076923076923	-174.8234
-0.0634146341463415	-0.0848076923076923	-147.5337
-0.0659756097560976	-0.0848076923076923	-107.5895
-0.0684146341463415	-0.0848076923076923	-79.9855
-0.0708536585365854	-0.0848076923076923	-48.7192
-0.0732926829268293	-0.0848076923076923	-14.7153
-0.0757317073170732	-0.0848076923076923	18.5469
-0.0781707317073171	-0.0848076923076923	69.2936
-0.080609756097561	-0.0848076923076923	110.985
-0.0830487804878049	-0.0848076923076923	139.2994
-0.0854878048780488	-0.0848076923076923	164.0233
-0.0879268292682927	-0.0848076923076923	182.0344
-0.0903658536585366	-0.0848076923076923	191.578
-0.0926829268292683	-0.0848076923076923	194.447
-0.0951219512195122	-0.0848076923076923	191.5082
-0.0975609756097561	-0.0848076923076923	186.3226
0.0975609756097561	-0.0809615384615385	58700.1177
0.0951219512195122	-0.0809615384615385	61046.5484
0.0926829268292683	-0.0809615384615385	35273.4609
0.0902439024390244	-0.0809615384615385	11498.3657
0.0878048780487805	-0.0809615384615385	4255.6258
0.0853658536585366	-0.0809615384615385	1865.3323
0.0829268292682927	-0.0809615384615385	1209.4528
0.0804878048780488	-0.0809615384615385	834.0778
0.0780487804878049	-0.0809615384615385	606.0587
0.075609756097561	-0.0809615384615385	517.8491
0.0731707317073171	-0.0809615384615385	453.7573
0.0707317073170732	-0.0809615384615385	394.5013
0.0682926829268293	-0.0809615384615385	359.5927
0.0658536585365854	-0.0809615384615385	324.7073
0.0634146341463415	-0.0809615384615385	275.6368
0.0609756097560976	-0.0809615384615385	254.2846
0.0585365853658537	-0.0809615384615385	238.8325
0.0560975609756098	-0.0809615384615385	224.9263
0.0536585365853659	-0.0809615384615385	205.4254
0.051219512195122	-0.0809615384615385	189.336
0.0487804878048781	-0.0809615384615385	171.9069
0.0463414634146341	-0.0809615384615385	158.4659
0.0439024390243902	-0.0809615384615385	143.021
0.0414634146341463	-0.0809615384615385	129.2059
0.0390243902439024	-0.0809615384615385	114.8343
0.0365853658536585	-0.0809615384615385	101.0958
0.0341463414634146	-0.0809615384615385	88.0502
0.0317073170731707	-0.0809615384615385	74.2231
0.0292682926829268	-0.0809615384615385	59.378
0.0268292682926829	-0.0809615384615385	40.7865
0.0242682926829268	-0.0809615384615385	24.8332
0.0219512195121951	-0.0809615384615385	4.24120000000002
0.0195121951219512	-0.0809615384615385	-22.1651
0.0170731707317073	-0.0809615384615385	-37.5126
0.0146341463414634	-0.0809615384615385	-46.8563
0.0120731707317073	-0.0809615384615385	-52.8556000000001
0.00975609756097561	-0.0809615384615385	-61.4749
0.00719512195121951	-0.0809615384615385	-80.5377
0.0048780487804878	-0.0809615384615385	-146.6895
0.0024390243902439	-0.0809615384615385	-195.2546
0	-0.0809615384615385	-246.1248
-0.0024390243902439	-0.0809615384615385	-295.1089
-0.0048780487804878	-0.0809615384615385	-347.5704
-0.00731707317073171	-0.0809615384615385	-515.0253
-0.00975609756097561	-0.0809615384615385	-661.4031
-0.0123170731707317	-0.0809615384615385	-1608.6535
-0.0146341463414634	-0.0809615384615385	-3768.2594
-0.0170731707317073	-0.0809615384615385	-9417.1771
-0.0195121951219512	-0.0809615384615385	-15931.752
-0.0219512195121951	-0.0809615384615385	-23554.1911
-0.024390243902439	-0.0809615384615385	-30194.289
-0.0268292682926829	-0.0809615384615385	-20620.8767
-0.0292682926829268	-0.0809615384615385	-2921.576
-0.0317073170731707	-0.0809615384615385	-1096.851
-0.0341463414634146	-0.0809615384615385	-838.5095
-0.0365853658536585	-0.0809615384615385	-588.0998
-0.0390243902439024	-0.0809615384615385	-511.8263
-0.0414634146341463	-0.0809615384615385	-462.7863
-0.0439024390243902	-0.0809615384615385	-426.1146
-0.0463414634146341	-0.0809615384615385	-390.4519
-0.0487804878048781	-0.0809615384615385	-363.1322
-0.051219512195122	-0.0809615384615385	-318.1634
-0.053780487804878	-0.0809615384615385	-277.1336
-0.0560975609756098	-0.0809615384615385	-246.2661
-0.0585365853658537	-0.0809615384615385	-221.7488
-0.0609756097560976	-0.0809615384615385	-194.8114
-0.0634146341463415	-0.0809615384615385	-167.8441
-0.0659756097560976	-0.0809615384615385	-131.0464
-0.0684146341463415	-0.0809615384615385	-92.9641
-0.0708536585365854	-0.0809615384615385	-57.5122
-0.0732926829268293	-0.0809615384615385	-26.3091
-0.0757317073170732	-0.0809615384615385	3.92410000000001
-0.0781707317073171	-0.0809615384615385	63.7114
-0.080609756097561	-0.0809615384615385	100.0119
-0.0830487804878049	-0.0809615384615385	129.3193
-0.0854878048780488	-0.0809615384615385	150.9985
-0.0879268292682927	-0.0809615384615385	171.2253
-0.0903658536585366	-0.0809615384615385	183.7497
-0.0926829268292683	-0.0809615384615385	187.6098
-0.0951219512195122	-0.0809615384615385	183.366
-0.0975609756097561	-0.0809615384615385	173.4525
0.0975609756097561	-0.0769230769230769	60975.274
0.0951219512195122	-0.0769230769230769	58829.4283
0.0926829268292683	-0.0769230769230769	35437.5506
0.0902439024390244	-0.0769230769230769	11732.5537
0.0878048780487805	-0.0769230769230769	4433.7003
0.0853658536585366	-0.0769230769230769	2117.2335
0.0829268292682927	-0.0769230769230769	1023.4886
0.0804878048780488	-0.0769230769230769	811.2152
0.0780487804878049	-0.0769230769230769	677.4598
0.075609756097561	-0.0769230769230769	521.0811
0.0731707317073171	-0.0769230769230769	460.1914
0.0707317073170732	-0.0769230769230769	415.1439
0.0682926829268293	-0.0769230769230769	380.4629
0.0658536585365854	-0.0769230769230769	335.4892
0.0634146341463415	-0.0769230769230769	278.2512
0.0609756097560976	-0.0769230769230769	258.0107
0.0585365853658537	-0.0769230769230769	241.0937
0.0560975609756098	-0.0769230769230769	226.612
0.0536585365853659	-0.0769230769230769	212.2614
0.051219512195122	-0.0769230769230769	194.2856
0.0487804878048781	-0.0769230769230769	176.0385
0.0463414634146341	-0.0769230769230769	161.1133
0.0439024390243902	-0.0769230769230769	148.865
0.0414634146341463	-0.0769230769230769	134.3754
0.0390243902439024	-0.0769230769230769	117.8776
0.0365853658536585	-0.0769230769230769	106.0581
0.0341463414634146	-0.0769230769230769	93.4574
0.0317073170731707	-0.0769230769230769	78.2324
0.0292682926829268	-0.0769230769230769	60.1996
0.0268292682926829	-0.0769230769230769	38.2087
0.0242682926829268	-0.0769230769230769	22.2345
0.0219512195121951	-0.0769230769230769	4.88389999999998
0.0195121951219512	-0.0769230769230769	-14.0632
0.0170731707317073	-0.0769230769230769	-28.9965
0.0146341463414634	-0.0769230769230769	-42.7255
0.0120731707317073	-0.0769230769230769	-50.5012
0.00975609756097561	-0.0769230769230769	-60.5852
0.00719512195121951	-0.0769230769230769	-71.8786
0.0048780487804878	-0.0769230769230769	-83.8344
0.0024390243902439	-0.0769230769230769	-136.0029
0	-0.0769230769230769	-179.4314
-0.0024390243902439	-0.0769230769230769	-224.6089
-0.0048780487804878	-0.0769230769230769	-273.4287
-0.00731707317073171	-0.0769230769230769	-326.9558
-0.00975609756097561	-0.0769230769230769	-412.3892
-0.0123170731707317	-0.0769230769230769	-527.8609
-0.0146341463414634	-0.0769230769230769	-707.3121
-0.0170731707317073	-0.0769230769230769	-1459.6157
-0.0195121951219512	-0.0769230769230769	-3040.8521
-0.0219512195121951	-0.0769230769230769	-5838.4705
-0.024390243902439	-0.0769230769230769	-8636.4422
-0.0268292682926829	-0.0769230769230769	-11757.6188
-0.0292682926829268	-0.0769230769230769	-9936.7559
-0.0317073170731707	-0.0769230769230769	-2465.5242
-0.0341463414634146	-0.0769230769230769	-1706.3537
-0.0365853658536585	-0.0769230769230769	-870.4862
-0.0390243902439024	-0.0769230769230769	-607.275
-0.0414634146341463	-0.0769230769230769	-523.4636
-0.0439024390243902	-0.0769230769230769	-472.6971
-0.0463414634146341	-0.0769230769230769	-427.1505
-0.0487804878048781	-0.0769230769230769	-394.159
-0.051219512195122	-0.0769230769230769	-364.4507
-0.053780487804878	-0.0769230769230769	-307.2522
-0.0560975609756098	-0.0769230769230769	-272.0501
-0.0585365853658537	-0.0769230769230769	-244.041
-0.0609756097560976	-0.0769230769230769	-217.1562
-0.0634146341463415	-0.0769230769230769	-185.8779
-0.0659756097560976	-0.0769230769230769	-150.2664
-0.0684146341463415	-0.0769230769230769	-118.4009
-0.0708536585365854	-0.0769230769230769	-78.33
-0.0732926829268293	-0.0769230769230769	-45.2217
-0.0757317073170732	-0.0769230769230769	-9.43639999999999
-0.0781707317073171	-0.0769230769230769	50.2413
-0.080609756097561	-0.0769230769230769	92.1967
-0.0830487804878049	-0.0769230769230769	121.4838
-0.0854878048780488	-0.0769230769230769	142.9635
-0.0879268292682927	-0.0769230769230769	162.7453
-0.0903658536585366	-0.0769230769230769	173.5507
-0.0926829268292683	-0.0769230769230769	176.2961
-0.0951219512195122	-0.0769230769230769	171.5104
-0.0975609756097561	-0.0769230769230769	161.9588
0.0975609756097561	-0.0732692307692308	57904.614
0.0951219512195122	-0.0732692307692308	60726.0755
0.0926829268292683	-0.0732692307692308	35589.9952
0.0902439024390244	-0.0732692307692308	12753.8566
0.0878048780487805	-0.0732692307692308	4609.8583
0.0853658536585366	-0.0732692307692308	2152.4927
0.0829268292682927	-0.0732692307692308	1025.7326
0.0804878048780488	-0.0732692307692308	814.2102
0.0780487804878049	-0.0732692307692308	685.7294
0.075609756097561	-0.0732692307692308	528.5838
0.0731707317073171	-0.0732692307692308	466.1698
0.0707317073170732	-0.0732692307692308	416.698
0.0682926829268293	-0.0732692307692308	382.534
0.0658536585365854	-0.0732692307692308	339.0956
0.0634146341463415	-0.0732692307692308	284.0791
0.0609756097560976	-0.0732692307692308	265.6404
0.0585365853658537	-0.0732692307692308	247.941
0.0560975609756098	-0.0732692307692308	234.7396
0.0536585365853659	-0.0732692307692308	220.8492
0.051219512195122	-0.0732692307692308	203.2857
0.0487804878048781	-0.0732692307692308	184.9328
0.0463414634146341	-0.0732692307692308	170.6583
0.0439024390243902	-0.0732692307692308	158.7056
0.0414634146341463	-0.0732692307692308	142.7447
0.0390243902439024	-0.0732692307692308	127.1379
0.0365853658536585	-0.0732692307692308	112.0462
0.0341463414634146	-0.0732692307692308	97.8938
0.0317073170731707	-0.0732692307692308	84.0686
0.0292682926829268	-0.0732692307692308	69.5362
0.0268292682926829	-0.0732692307692308	53.1539
0.0242682926829268	-0.0732692307692308	41.0799
0.0219512195121951	-0.0732692307692308	24.3512
0.0195121951219512	-0.0732692307692308	6.78530000000001
0.0170731707317073	-0.0732692307692308	-13.7342
0.0146341463414634	-0.0732692307692308	-27.7055
0.0120731707317073	-0.0732692307692308	-38.7029
0.00975609756097561	-0.0732692307692308	-44.4232
0.00719512195121951	-0.0732692307692308	-49.7139
0.0048780487804878	-0.0732692307692308	-62.78
0.0024390243902439	-0.0732692307692308	-83.7067
0	-0.0732692307692308	-150.3222
-0.0024390243902439	-0.0732692307692308	-196.3221
-0.0048780487804878	-0.0732692307692308	-242.1564
-0.00731707317073171	-0.0732692307692308	-293.4753
-0.00975609756097561	-0.0732692307692308	-342.1241
-0.0123170731707317	-0.0732692307692308	-487.6579
-0.0146341463414634	-0.0732692307692308	-612.2503
-0.0170731707317073	-0.0732692307692308	-1063.4859
-0.0195121951219512	-0.0732692307692308	-1848.1136
-0.0219512195121951	-0.0732692307692308	-5246.7619
-0.024390243902439	-0.0732692307692308	-17612.4067
-0.0268292682926829	-0.0732692307692308	-27488.6791
-0.0292682926829268	-0.0732692307692308	-39629.772
-0.0317073170731707	-0.0732692307692308	-24166.709
-0.0341463414634146	-0.0732692307692308	-2332.1484
-0.0365853658536585	-0.0732692307692308	-1669.7137
-0.0390243902439024	-0.0732692307692308	-881.0537
-0.0414634146341463	-0.0732692307692308	-611.8597
-0.0439024390243902	-0.0732692307692308	-526.364
-0.0463414634146341	-0.0732692307692308	-460.363
-0.0487804878048781	-0.0732692307692308	-420.6201
-0.051219512195122	-0.0732692307692308	-385.2542
-0.053780487804878	-0.0732692307692308	-345.4637
-0.0560975609756098	-0.0732692307692308	-297.4824
-0.0585365853658537	-0.0732692307692308	-267.2963
-0.0609756097560976	-0.0732692307692308	-231.7754
-0.0634146341463415	-0.0732692307692308	-201.3643
-0.0659756097560976	-0.0732692307692308	-166.7074
-0.0684146341463415	-0.0732692307692308	-131.5641
-0.0708536585365854	-0.0732692307692308	-97.5928
-0.0732926829268293	-0.0732692307692308	-57.8636
-0.0757317073170732	-0.0732692307692308	-22.3612
-0.0781707317073171	-0.0732692307692308	20.5852
-0.080609756097561	-0.0732692307692308	74.0173
-0.0830487804878049	-0.0732692307692308	105.9209
-0.0854878048780488	-0.0732692307692308	126.7399
-0.0879268292682927	-0.0732692307692308	142.2792
-0.0903658536585366	-0.0732692307692308	153.2709
-0.0926829268292683	-0.0732692307692308	158.2049
-0.0951219512195122	-0.0732692307692308	153.8706
-0.0975609756097561	-0.0732692307692308	145.775
0.0975609756097561	-0.0694230769230769	58601.4242
0.0951219512195122	-0.0694230769230769	61820.7703
0.0926829268292683	-0.0694230769230769	35788.9823
0.0902439024390244	-0.0694230769230769	12673.6779
0.0878048780487805	-0.0694230769230769	4644.5088
0.0853658536585366	-0.0694230769230769	2190.8269
0.0829268292682927	-0.0694230769230769	1039.2555
0.0804878048780488	-0.0694230769230769	819.6104
0.0780487804878049	-0.0694230769230769	684.6235
0.075609756097561	-0.0694230769230769	530.4249
0.0731707317073171	-0.0694230769230769	467.0704
0.0707317073170732	-0.0694230769230769	418.4163
0.0682926829268293	-0.0694230769230769	382.2295
0.0658536585365854	-0.0694230769230769	341.4479
0.0634146341463415	-0.0694230769230769	292.1314
0.0609756097560976	-0.0694230769230769	273.385
0.0585365853658537	-0.0694230769230769	254.2854
0.0560975609756098	-0.0694230769230769	240.7476
0.0536585365853659	-0.0694230769230769	224.6344
0.051219512195122	-0.0694230769230769	209.81
0.0487804878048781	-0.0694230769230769	191.0063
0.0463414634146341	-0.0694230769230769	175.6476
0.0439024390243902	-0.0694230769230769	164.1353
0.0414634146341463	-0.0694230769230769	152.5953
0.0390243902439024	-0.0694230769230769	137.4288
0.0365853658536585	-0.0694230769230769	122.5757
0.0341463414634146	-0.0694230769230769	108.4672
0.0317073170731707	-0.0694230769230769	94.8627
0.0292682926829268	-0.0694230769230769	78.2782
0.0268292682926829	-0.0694230769230769	57.7839
0.0242682926829268	-0.0694230769230769	43.0969
0.0219512195121951	-0.0694230769230769	27.1108
0.0195121951219512	-0.0694230769230769	14.1343
0.0170731707317073	-0.0694230769230769	0.352300000000014
0.0146341463414634	-0.0694230769230769	-16.5605
0.0120731707317073	-0.0694230769230769	-28.5244
0.00975609756097561	-0.0694230769230769	-42.5414
0.00719512195121951	-0.0694230769230769	-48.8076
0.0048780487804878	-0.0694230769230769	-59.7886
0.0024390243902439	-0.0694230769230769	-64.5281
0	-0.0694230769230769	-72.8775
-0.0024390243902439	-0.0694230769230769	-136.2519
-0.0048780487804878	-0.0694230769230769	-178.878
-0.00731707317073171	-0.0694230769230769	-224.0719
-0.00975609756097561	-0.0694230769230769	-279.1453
-0.0123170731707317	-0.0694230769230769	-334.311
-0.0146341463414634	-0.0694230769230769	-490.1514
-0.0170731707317073	-0.0694230769230769	-633.4722
-0.0195121951219512	-0.0694230769230769	-1157.7064
-0.0219512195121951	-0.0694230769230769	-3322.3576
-0.024390243902439	-0.0694230769230769	-8401.7833
-0.0268292682926829	-0.0694230769230769	-24450.7345
-0.0292682926829268	-0.0694230769230769	-38456.9579
-0.0317073170731707	-0.0694230769230769	-54515.8961
-0.0341463414634146	-0.0694230769230769	-49799.8435
-0.0365853658536585	-0.0694230769230769	-2919.3471
-0.0390243902439024	-0.0694230769230769	-1695.6855
-0.0414634146341463	-0.0694230769230769	-865.5164
-0.0439024390243902	-0.0694230769230769	-701.4476
-0.0463414634146341	-0.0694230769230769	-523.983
-0.0487804878048781	-0.0694230769230769	-461.0452
-0.051219512195122	-0.0694230769230769	-415.0499
-0.053780487804878	-0.0694230769230769	-376.5883
-0.0560975609756098	-0.0694230769230769	-339.9706
-0.0585365853658537	-0.0694230769230769	-290.88
-0.0609756097560976	-0.0694230769230769	-255.5549
-0.0634146341463415	-0.0694230769230769	-221.9448
-0.0659756097560976	-0.0694230769230769	-178.1322
-0.0684146341463415	-0.0694230769230769	-139.6196
-0.0708536585365854	-0.0694230769230769	-105.0277
-0.0732926829268293	-0.0694230769230769	-66.6106
-0.0757317073170732	-0.0694230769230769	-27.9342
-0.0781707317073171	-0.0694230769230769	14.8068
-0.080609756097561	-0.0694230769230769	70.5991
-0.0830487804878049	-0.0694230769230769	103.1262
-0.0854878048780488	-0.0694230769230769	125.9918
-0.0879268292682927	-0.0694230769230769	140.4036
-0.0903658536585366	-0.0694230769230769	148.0375
-0.0926829268292683	-0.0694230769230769	150.6305
-0.0951219512195122	-0.0694230769230769	144.4908
-0.0975609756097561	-0.0694230769230769	134.2505
0.0975609756097561	-0.0655769230769231	56956.0798
0.0951219512195122	-0.0655769230769231	59645.798
0.0926829268292683	-0.0655769230769231	35787.3377
0.0902439024390244	-0.0655769230769231	12277.4858
0.0878048780487805	-0.0655769230769231	4586.0184
0.0853658536585366	-0.0655769230769231	2111.6876
0.0829268292682927	-0.0655769230769231	1061.0997
0.0804878048780488	-0.0655769230769231	844.9436
0.0780487804878049	-0.0655769230769231	694.0368
0.075609756097561	-0.0655769230769231	536.9215
0.0731707317073171	-0.0655769230769231	469.808
0.0707317073170732	-0.0655769230769231	420.0904
0.0682926829268293	-0.0655769230769231	377.1673
0.0658536585365854	-0.0655769230769231	336.6489
0.0634146341463415	-0.0655769230769231	293.8637
0.0609756097560976	-0.0655769230769231	274.4909
0.0585365853658537	-0.0655769230769231	260.0067
0.0560975609756098	-0.0655769230769231	246.9716
0.0536585365853659	-0.0655769230769231	230.1592
0.051219512195122	-0.0655769230769231	212.5984
0.0487804878048781	-0.0655769230769231	196.0338
0.0463414634146341	-0.0655769230769231	181.2368
0.0439024390243902	-0.0655769230769231	169.9808
0.0414634146341463	-0.0655769230769231	157.2303
0.0390243902439024	-0.0655769230769231	142.9512
0.0365853658536585	-0.0655769230769231	130.7752
0.0341463414634146	-0.0655769230769231	114.5037
0.0317073170731707	-0.0655769230769231	99.1334000000001
0.0292682926829268	-0.0655769230769231	86.0901
0.0268292682926829	-0.0655769230769231	74.7533
0.0242682926829268	-0.0655769230769231	59.9683
0.0219512195121951	-0.0655769230769231	46.1873
0.0195121951219512	-0.0655769230769231	29.5241
0.0170731707317073	-0.0655769230769231	5.37379999999999
0.0146341463414634	-0.0655769230769231	-11.855
0.0120731707317073	-0.0655769230769231	-26.1151
0.00975609756097561	-0.0655769230769231	-40.8838
0.00719512195121951	-0.0655769230769231	-52.1015
0.0048780487804878	-0.0655769230769231	-64.6919
0.0024390243902439	-0.0655769230769231	-74.0096
0	-0.0655769230769231	-81.464
-0.0024390243902439	-0.0655769230769231	-96.3225
-0.0048780487804878	-0.0655769230769231	-146.5112
-0.00731707317073171	-0.0655769230769231	-190.7971
-0.00975609756097561	-0.0655769230769231	-233.3554
-0.0123170731707317	-0.0655769230769231	-286.7343
-0.0146341463414634	-0.0655769230769231	-340.09
-0.0170731707317073	-0.0655769230769231	-440.3108
-0.0195121951219512	-0.0655769230769231	-618.2218
-0.0219512195121951	-0.0655769230769231	-1067.8299
-0.024390243902439	-0.0655769230769231	-2877.4534
-0.0268292682926829	-0.0655769230769231	-7089.048
-0.0292682926829268	-0.0655769230769231	-20043.7872
-0.0317073170731707	-0.0655769230769231	-31502.4691
-0.0341463414634146	-0.0655769230769231	-44160.2379
-0.0365853658536585	-0.0655769230769231	-40790.0251
-0.0390243902439024	-0.0655769230769231	-2923.2923
-0.0414634146341463	-0.0655769230769231	-1722.8126
-0.0439024390243902	-0.0655769230769231	-922.5538
-0.0463414634146341	-0.0655769230769231	-714.7363
-0.0487804878048781	-0.0655769230769231	-532.4934
-0.051219512195122	-0.0655769230769231	-469.1743
-0.053780487804878	-0.0655769230769231	-414.6306
-0.0560975609756098	-0.0655769230769231	-370.5558
-0.0585365853658537	-0.0655769230769231	-316.7811
-0.0609756097560976	-0.0655769230769231	-279.5101
-0.0634146341463415	-0.0655769230769231	-240.8879
-0.0659756097560976	-0.0655769230769231	-199.0128
-0.0684146341463415	-0.0655769230769231	-163.7608
-0.0708536585365854	-0.0655769230769231	-126.7389
-0.0732926829268293	-0.0655769230769231	-89.15
-0.0757317073170732	-0.0655769230769231	-50.5706
-0.0781707317073171	-0.0655769230769231	-6.70820000000004
-0.080609756097561	-0.0655769230769231	53.6529
-0.0830487804878049	-0.0655769230769231	90.2644
-0.0854878048780488	-0.0655769230769231	114.3095
-0.0879268292682927	-0.0655769230769231	131.3906
-0.0903658536585366	-0.0655769230769231	138.9983
-0.0926829268292683	-0.0655769230769231	140.2967
-0.0951219512195122	-0.0655769230769231	134.076
-0.0975609756097561	-0.0655769230769231	125.7715
0.0975609756097561	-0.0617307692307692	56019.315
0.0951219512195122	-0.0617307692307692	60106.003
0.0926829268292683	-0.0617307692307692	35952.4018
0.0902439024390244	-0.0617307692307692	13136.0423
0.0878048780487805	-0.0617307692307692	4824.9796
0.0853658536585366	-0.0617307692307692	2226.2317
0.0829268292682927	-0.0617307692307692	1055.9954
0.0804878048780488	-0.0617307692307692	835.1421
0.0780487804878049	-0.0617307692307692	698.2182
0.075609756097561	-0.0617307692307692	543.8934
0.0731707317073171	-0.0617307692307692	477.2027
0.0707317073170732	-0.0617307692307692	429.1263
0.0682926829268293	-0.0617307692307692	391.4222
0.0658536585365854	-0.0617307692307692	345.8373
0.0634146341463415	-0.0617307692307692	295.0672
0.0609756097560976	-0.0617307692307692	276.3295
0.0585365853658537	-0.0617307692307692	260.1433
0.0560975609756098	-0.0617307692307692	246.2566
0.0536585365853659	-0.0617307692307692	232.4731
0.051219512195122	-0.0617307692307692	216.5753
0.0487804878048781	-0.0617307692307692	198.3338
0.0463414634146341	-0.0617307692307692	185.2042
0.0439024390243902	-0.0617307692307692	171.7196
0.0414634146341463	-0.0617307692307692	159.5053
0.0390243902439024	-0.0617307692307692	146.256
0.0365853658536585	-0.0617307692307692	132.1252
0.0341463414634146	-0.0617307692307692	119.4729
0.0317073170731707	-0.0617307692307692	104.7414
0.0292682926829268	-0.0617307692307692	90.2674
0.0268292682926829	-0.0617307692307692	77.6127
0.0242682926829268	-0.0617307692307692	57.8705
0.0219512195121951	-0.0617307692307692	40.219
0.0195121951219512	-0.0617307692307692	23.24
0.0170731707317073	-0.0617307692307692	13.791
0.0146341463414634	-0.0617307692307692	3.77820000000003
0.0120731707317073	-0.0617307692307692	-10.9397
0.00975609756097561	-0.0617307692307692	-26.1993
0.00719512195121951	-0.0617307692307692	-38.7974
0.0048780487804878	-0.0617307692307692	-50.0164
0.0024390243902439	-0.0617307692307692	-57.9795
0	-0.0617307692307692	-62.1699
-0.0024390243902439	-0.0617307692307692	-69.8756
-0.0048780487804878	-0.0617307692307692	-83.2341
-0.00731707317073171	-0.0617307692307692	-112.0525
-0.00975609756097561	-0.0617307692307692	-191.0325
-0.0123170731707317	-0.0617307692307692	-240.5243
-0.0146341463414634	-0.0617307692307692	-283.1333
-0.0170731707317073	-0.0617307692307692	-338.2245
-0.0195121951219512	-0.0617307692307692	-449.7613
-0.0219512195121951	-0.0617307692307692	-613.9256
-0.024390243902439	-0.0617307692307692	-1055.229
-0.0268292682926829	-0.0617307692307692	-1720.917
-0.0292682926829268	-0.0617307692307692	-3967.9771
-0.0317073170731707	-0.0617307692307692	-9564.503
-0.0341463414634146	-0.0617307692307692	-23300.215
-0.0365853658536585	-0.0617307692307692	-34755.1189
[truncated: 4,561 more rows]
