# Supplementary material for: Giant ferroelectric polarization in a bilayer graphene heterostructure
Source: Nat Commun. 2022 Oct 21;13:6241. doi: 10.1038/s41467-022-34104-z (PMC9587233; doi:10.1038/s41467-022-34104-z)
Supplement: Supplementary file 4 — Source Data [file 41467_2022_34104_MOESM4_ESM.zip › Figure 4/Figure 4d right.dat]

0.146219512195122	-0.154038461538462	-16.9938
0.14390243902439	-0.154038461538462	-18.3659
0.141463414634146	-0.154038461538462	-18.4225
0.139024390243902	-0.154038461538462	-22.2822
0.136585365853659	-0.154038461538462	-25.891
0.134024390243902	-0.154038461538462	-29.1162
0.131707317073171	-0.154038461538462	-31.46
0.129268292682927	-0.154038461538462	-33.5823
0.126829268292683	-0.154038461538462	-36.5745
0.124390243902439	-0.154038461538462	-37.359
0.121829268292683	-0.154038461538462	-38.8119
0.119512195121951	-0.154038461538462	-39.6364
0.117073170731707	-0.154038461538462	-45.5597
0.114634146341463	-0.154038461538462	-50.0569
0.11219512195122	-0.154038461538462	-66.8281
0.109634146341463	-0.154038461538462	-76.6457
0.107317073170732	-0.154038461538462	-85.5274
0.104878048780488	-0.154038461538462	-95.8096
0.102439024390244	-0.154038461538462	-85.9167
0.1	-0.154038461538462	-62.0691000000001
0.0975609756097561	-0.154038461538462	-63.5747
0.0951219512195122	-0.154038461538462	-68.8417
0.0926829268292683	-0.154038461538462	-88.1551
0.0902439024390244	-0.154038461538462	-117.4728
0.0878048780487805	-0.154038461538462	-152.9056
0.0853658536585366	-0.154038461538462	-307.5951
0.0829268292682927	-0.154038461538462	-436.459
0.0804878048780488	-0.154038461538462	-755.5269
0.0780487804878049	-0.154038461538462	-1446.9786
0.0754878048780488	-0.154038461538462	-3505.7422
0.0731707317073171	-0.154038461538462	-11488.8805
0.0707317073170732	-0.154038461538462	-21829.4151
0.0682926829268293	-0.154038461538462	-31589.9711
0.0658536585365854	-0.154038461538462	-42631.5258
0.0632926829268293	-0.154038461538462	-42234.805
0.0609756097560976	-0.154038461538462	-13906.492
0.0585365853658537	-0.154038461538462	4457.527
0.0560975609756098	-0.154038461538462	12237.207
0.0536585365853659	-0.154038461538462	18086.6887
0.0510975609756098	-0.154038461538462	25396.8767
0.0487804878048781	-0.154038461538462	15290.8594
0.0463414634146341	-0.154038461538462	5054.5226
0.0439024390243902	-0.154038461538462	1440.5567
0.0414634146341463	-0.154038461538462	518.2019
0.0390243902439024	-0.154038461538462	423.2727
0.0365853658536585	-0.154038461538462	304.9876
0.0341463414634146	-0.154038461538462	267.3141
0.0317073170731707	-0.154038461538462	243.2054
0.0292682926829268	-0.154038461538462	224.0693
0.0268292682926829	-0.154038461538462	206.007
0.0242682926829268	-0.154038461538462	179.9636
0.0219512195121951	-0.154038461538462	141.1319
0.0195121951219512	-0.154038461538462	127.6599
0.0170731707317073	-0.154038461538462	115.0139
0.0146341463414634	-0.154038461538462	105.8894
0.0120731707317073	-0.154038461538462	105.8584
0.00975609756097561	-0.154038461538462	100.2919
0.00731707317073171	-0.154038461538462	98.9097
0.0048780487804878	-0.154038461538462	99.9142000000001
0.0024390243902439	-0.154038461538462	100.7116
0	-0.154038461538462	98.5934
-0.0024390243902439	-0.154038461538462	86.103
-0.0048780487804878	-0.154038461538462	86.1792
-0.00731707317073171	-0.154038461538462	86.2212
-0.00975609756097561	-0.154038461538462	90.3233
-0.0123170731707317	-0.154038461538462	87.83
-0.0146341463414634	-0.154038461538462	83.8031
-0.0170731707317073	-0.154038461538462	80.8447
-0.0195121951219512	-0.154038461538462	74.661
-0.0219512195121951	-0.154038461538462	71.0302
-0.024390243902439	-0.154038461538462	69.0511
-0.0268292682926829	-0.154038461538462	71.9173
-0.0292682926829268	-0.154038461538462	70.084
-0.0317073170731707	-0.154038461538462	68.0432
-0.0341463414634146	-0.154038461538462	64.2565
-0.0365853658536585	-0.154038461538462	61.663
-0.0390243902439024	-0.154038461538462	61.7422
-0.0415853658536585	-0.154038461538462	61.18466
-0.0439024390243902	-0.154038461538462	60.85055
-0.0463414634146341	-0.154038461538462	63.35638
-0.0487804878048781	-0.154038461538462	63.89926
-0.051219512195122	-0.154038461538462	64.2601
-0.0536585365853659	-0.154038461538462	61.64954
-0.0560975609756098	-0.154038461538462	61.10641
-0.0585365853658537	-0.154038461538462	59.39484
-0.0609756097560976	-0.154038461538462	58.90882
-0.0634146341463415	-0.154038461538462	57.31276
-0.0658536585365854	-0.154038461538462	52.69801
-0.0682926829268293	-0.154038461538462	49.8515
-0.0707317073170732	-0.154038461538462	41.71576
-0.0731707317073171	-0.154038461538462	33.90409
-0.075609756097561	-0.154038461538462	24.73163
-0.0780487804878049	-0.154038461538462	18.3922
-0.0804878048780488	-0.154038461538462	8.9164
-0.0829268292682927	-0.154038461538462	3.3963
-0.0853658536585366	-0.154038461538462	-10.9936
-0.0878048780487805	-0.154038461538462	-24.1294
-0.0902439024390244	-0.154038461538462	-24.8587
-0.0928048780487805	-0.154038461538462	-30.8723
-0.0952439024390244	-0.154038461538462	-42.7396
-0.0976829268292683	-0.154038461538462	-60.4917
-0.1	-0.154038461538462	-70.6289
-0.102560975609756	-0.154038461538462	-87.9412
-0.104878048780488	-0.154038461538462	-116.1221
-0.107439024390244	-0.154038461538462	-148.343
-0.109878048780488	-0.154038461538462	-204.6975
-0.11219512195122	-0.154038461538462	-243.4058
-0.114756097560976	-0.154038461538462	-267.1208
-0.117073170731707	-0.154038461538462	-279.5696
-0.119634146341463	-0.154038461538462	-283.7453
-0.122073170731707	-0.154038461538462	-275.3884
-0.124390243902439	-0.154038461538462	-262.8874
-0.126951219512195	-0.154038461538462	-249.7796
-0.129268292682927	-0.154038461538462	-220.6725
-0.131829268292683	-0.154038461538462	-187.4206
-0.134268292682927	-0.154038461538462	-149.4734
-0.136585365853659	-0.154038461538462	-112.8778
-0.139146341463415	-0.154038461538462	-86.6156
-0.141463414634146	-0.154038461538462	-76.0958
-0.144024390243902	-0.154038461538462	-80.6405
-0.146341463414634	-0.154038461538462	-92.0829
0.146219512195122	-0.150192307692308	10.0793
0.14390243902439	-0.150192307692308	9.2252
0.141463414634146	-0.150192307692308	11.7442
0.139024390243902	-0.150192307692308	12.3783
0.136585365853659	-0.150192307692308	12.3652
0.134024390243902	-0.150192307692308	13.5486
0.131707317073171	-0.150192307692308	11.4767
0.129268292682927	-0.150192307692308	10.2386
0.126829268292683	-0.150192307692308	8.48770000000002
0.124390243902439	-0.150192307692308	20.0441
0.121829268292683	-0.150192307692308	25.7991
0.119512195121951	-0.150192307692308	33.0082
0.117073170731707	-0.150192307692308	37.4866
0.114634146341463	-0.150192307692308	33.1842
0.11219512195122	-0.150192307692308	20.003
0.109634146341463	-0.150192307692308	20.1599
0.107317073170732	-0.150192307692308	16.808
0.104878048780488	-0.150192307692308	15.6622
0.102439024390244	-0.150192307692308	21.1385
0.1	-0.150192307692308	21.0446
0.0975609756097561	-0.150192307692308	25.9736
0.0951219512195122	-0.150192307692308	31.378
0.0926829268292683	-0.150192307692308	40.5835
0.0902439024390244	-0.150192307692308	60.6098
0.0878048780487805	-0.150192307692308	80.6164
0.0853658536585366	-0.150192307692308	99.3775
0.0829268292682927	-0.150192307692308	201.509
0.0804878048780488	-0.150192307692308	200.4421
0.0780487804878049	-0.150192307692308	324.0092
0.0754878048780488	-0.150192307692308	791.8214
0.0731707317073171	-0.150192307692308	2051.596
0.0707317073170732	-0.150192307692308	4990.709
0.0682926829268293	-0.150192307692308	11008.009
0.0658536585365854	-0.150192307692308	12533.58
0.0632926829268293	-0.150192307692308	10664.22
0.0609756097560976	-0.150192307692308	3478.39
0.0585365853658537	-0.150192307692308	-16750.03
0.0560975609756098	-0.150192307692308	-13062.713
0.0536585365853659	-0.150192307692308	-1511.588
0.0510975609756098	-0.150192307692308	-141.1389
0.0487804878048781	-0.150192307692308	-131.9225
0.0463414634146341	-0.150192307692308	-35.2846999999999
0.0439024390243902	-0.150192307692308	-22.6211000000001
0.0414634146341463	-0.150192307692308	-8.90080000000001
0.0390243902439024	-0.150192307692308	-13.4706
0.0365853658536585	-0.150192307692308	-13.1062
0.0341463414634146	-0.150192307692308	-2.8295
0.0317073170731707	-0.150192307692308	0.327699999999993
0.0292682926829268	-0.150192307692308	2.35140000000001
0.0268292682926829	-0.150192307692308	2.14830000000001
0.0242682926829268	-0.150192307692308	5.72190000000001
0.0219512195121951	-0.150192307692308	7.54939999999999
0.0195121951219512	-0.150192307692308	11.1994
0.0170731707317073	-0.150192307692308	11.1497
0.0146341463414634	-0.150192307692308	14.156
0.0120731707317073	-0.150192307692308	16.0221
0.00975609756097561	-0.150192307692308	11.7528
0.00731707317073171	-0.150192307692308	12.3897
0.0048780487804878	-0.150192307692308	21.3999
0.0024390243902439	-0.150192307692308	24.2818
0	-0.150192307692308	16.01
-0.0024390243902439	-0.150192307692308	13.4313
-0.0048780487804878	-0.150192307692308	12.7075
-0.00731707317073171	-0.150192307692308	14.3965
-0.00975609756097561	-0.150192307692308	14.4941
-0.0123170731707317	-0.150192307692308	18.4017
-0.0146341463414634	-0.150192307692308	18.5512
-0.0170731707317073	-0.150192307692308	14.3911
-0.0195121951219512	-0.150192307692308	15.9467
-0.0219512195121951	-0.150192307692308	16.9739
-0.024390243902439	-0.150192307692308	17.667
-0.0268292682926829	-0.150192307692308	19.3445
-0.0292682926829268	-0.150192307692308	17.8103
-0.0317073170731707	-0.150192307692308	18.2687
-0.0341463414634146	-0.150192307692308	15.9861
-0.0365853658536585	-0.150192307692308	16.7905
-0.0390243902439024	-0.150192307692308	17.8475
-0.0415853658536585	-0.150192307692308	19.2679
-0.0439024390243902	-0.150192307692308	22.2955
-0.0463414634146341	-0.150192307692308	24.1392
-0.0487804878048781	-0.150192307692308	25.20505
-0.051219512195122	-0.150192307692308	26.2659
-0.0536585365853659	-0.150192307692308	24.14634
-0.0560975609756098	-0.150192307692308	23.13648
-0.0585365853658537	-0.150192307692308	22.34224
-0.0609756097560976	-0.150192307692308	23.68027
-0.0634146341463415	-0.150192307692308	22.8145
-0.0658536585365854	-0.150192307692308	21.41045
-0.0682926829268293	-0.150192307692308	20.19092
-0.0707317073170732	-0.150192307692308	17.22486
-0.0731707317073171	-0.150192307692308	18.18776
-0.075609756097561	-0.150192307692308	18.70816
-0.0780487804878049	-0.150192307692308	19.85862
-0.0804878048780488	-0.150192307692308	16.7206
-0.0829268292682927	-0.150192307692308	21.4614
-0.0853658536585366	-0.150192307692308	25.4235
-0.0878048780487805	-0.150192307692308	17.707
-0.0902439024390244	-0.150192307692308	17.4829
-0.0928048780487805	-0.150192307692308	14.2988
-0.0952439024390244	-0.150192307692308	11.9853
-0.0976829268292683	-0.150192307692308	10.2321
-0.1	-0.150192307692308	11.5484
-0.102560975609756	-0.150192307692308	14.1976
-0.104878048780488	-0.150192307692308	14.1677
-0.107439024390244	-0.150192307692308	14.4283
-0.109878048780488	-0.150192307692308	12.5195
-0.11219512195122	-0.150192307692308	8.3895
-0.114756097560976	-0.150192307692308	8.54989999999998
-0.117073170731707	-0.150192307692308	6.81509999999997
-0.119634146341463	-0.150192307692308	4.52229999999997
-0.122073170731707	-0.150192307692308	-1.07679999999999
-0.124390243902439	-0.150192307692308	-6.30610000000002
-0.126951219512195	-0.150192307692308	-14.0808
-0.129268292682927	-0.150192307692308	-24.1814
-0.131829268292683	-0.150192307692308	-32.9709
-0.134268292682927	-0.150192307692308	-18.9057
-0.136585365853659	-0.150192307692308	8.00049999999999
-0.139146341463415	-0.150192307692308	10.5743
-0.141463414634146	-0.150192307692308	14.9207
-0.144024390243902	-0.150192307692308	11.4834
-0.146341463414634	-0.150192307692308	10.5866
0.146219512195122	-0.146346153846154	43.6419
0.14390243902439	-0.146346153846154	45.5364
0.141463414634146	-0.146346153846154	46.4712
0.139024390243902	-0.146346153846154	44.7671
0.136585365853659	-0.146346153846154	49.0351
0.134024390243902	-0.146346153846154	53.1798
0.131707317073171	-0.146346153846154	55.7527
0.129268292682927	-0.146346153846154	59.9822
0.126829268292683	-0.146346153846154	62.5845
0.124390243902439	-0.146346153846154	68.3007
0.121829268292683	-0.146346153846154	72.3341
0.119512195121951	-0.146346153846154	67.1222
0.117073170731707	-0.146346153846154	56.2082
0.114634146341463	-0.146346153846154	55.3467
0.11219512195122	-0.146346153846154	56.3043
0.109634146341463	-0.146346153846154	63.3102
0.107317073170732	-0.146346153846154	57.4791
0.104878048780488	-0.146346153846154	65.5702
0.102439024390244	-0.146346153846154	80.0148
0.1	-0.146346153846154	81.8686
0.0975609756097561	-0.146346153846154	90.8718
0.0951219512195122	-0.146346153846154	112.2329
0.0926829268292683	-0.146346153846154	137.7234
0.0902439024390244	-0.146346153846154	219.0883
0.0878048780487805	-0.146346153846154	368.4509
0.0853658536585366	-0.146346153846154	493.3861
0.0829268292682927	-0.146346153846154	799.655
0.0804878048780488	-0.146346153846154	1511.1658
0.0780487804878049	-0.146346153846154	4442.2992
0.0754878048780488	-0.146346153846154	12000.9533
0.0731707317073171	-0.146346153846154	22627.3826
0.0707317073170732	-0.146346153846154	32226.1838
0.0682926829268293	-0.146346153846154	40723.768
0.0658536585365854	-0.146346153846154	36137.554
0.0632926829268293	-0.146346153846154	10368.759
0.0609756097560976	-0.146346153846154	-7365.687
0.0585365853658537	-0.146346153846154	-15929.908
0.0560975609756098	-0.146346153846154	-22858.1103
0.0536585365853659	-0.146346153846154	-23058.2481
0.0510975609756098	-0.146346153846154	-5336.633
0.0487804878048781	-0.146346153846154	-1593.0622
0.0463414634146341	-0.146346153846154	-436.0004
0.0439024390243902	-0.146346153846154	-296.8335
0.0414634146341463	-0.146346153846154	-184.6167
0.0390243902439024	-0.146346153846154	-183.2667
0.0365853658536585	-0.146346153846154	-163.075
0.0341463414634146	-0.146346153846154	-157.8013
0.0317073170731707	-0.146346153846154	-142.3988
0.0292682926829268	-0.146346153846154	-90.6771
0.0268292682926829	-0.146346153846154	-68.4897
0.0242682926829268	-0.146346153846154	-56.2943
0.0219512195121951	-0.146346153846154	-40.4659
0.0195121951219512	-0.146346153846154	-29.3986
0.0170731707317073	-0.146346153846154	-23.0159
0.0146341463414634	-0.146346153846154	-22.1152
0.0120731707317073	-0.146346153846154	-28.0312
0.00975609756097561	-0.146346153846154	-26.137
0.00731707317073171	-0.146346153846154	-25.3861
0.0048780487804878	-0.146346153846154	-21.5106
0.0024390243902439	-0.146346153846154	-23.8092
0	-0.146346153846154	-15.9374
-0.0024390243902439	-0.146346153846154	-15.2161
-0.0048780487804878	-0.146346153846154	-14.2413
-0.00731707317073171	-0.146346153846154	-11.9749
-0.00975609756097561	-0.146346153846154	-9.1352
-0.0123170731707317	-0.146346153846154	-9.08539999999999
-0.0146341463414634	-0.146346153846154	-7.2353
-0.0170731707317073	-0.146346153846154	-6.52619999999999
-0.0195121951219512	-0.146346153846154	-6.33450000000002
-0.0219512195121951	-0.146346153846154	-8.2226
-0.024390243902439	-0.146346153846154	-2.1814
-0.0268292682926829	-0.146346153846154	1.38469999999998
-0.0292682926829268	-0.146346153846154	4.84690000000001
-0.0317073170731707	-0.146346153846154	6.56270000000001
-0.0341463414634146	-0.146346153846154	7.3068
-0.0365853658536585	-0.146346153846154	5.9477
-0.0390243902439024	-0.146346153846154	8.51129999999999
-0.0415853658536585	-0.146346153846154	7.77250000000001
-0.0439024390243902	-0.146346153846154	8.2368
-0.0463414634146341	-0.146346153846154	7.5268
-0.0487804878048781	-0.146346153846154	5.72790000000001
-0.051219512195122	-0.146346153846154	6.9579
-0.0536585365853659	-0.146346153846154	6.612
-0.0560975609756098	-0.146346153846154	8.74122
-0.0585365853658537	-0.146346153846154	9.58718000000001
-0.0609756097560976	-0.146346153846154	14.76822
-0.0634146341463415	-0.146346153846154	16.59444
-0.0658536585365854	-0.146346153846154	16.90353
-0.0682926829268293	-0.146346153846154	14.92024
-0.0707317073170732	-0.146346153846154	18.08154
-0.0731707317073171	-0.146346153846154	22.14239
-0.075609756097561	-0.146346153846154	27.81137
-0.0780487804878049	-0.146346153846154	40.74888
-0.0804878048780488	-0.146346153846154	47.91736
-0.0829268292682927	-0.146346153846154	54.4606
-0.0853658536585366	-0.146346153846154	58.8372
-0.0878048780487805	-0.146346153846154	60.0786
-0.0902439024390244	-0.146346153846154	61.7883
-0.0928048780487805	-0.146346153846154	57.685
-0.0952439024390244	-0.146346153846154	62.5466
-0.0976829268292683	-0.146346153846154	65.272
-0.1	-0.146346153846154	77.0552
-0.102560975609756	-0.146346153846154	90.5664
-0.104878048780488	-0.146346153846154	99.7903
-0.107439024390244	-0.146346153846154	134.8374
-0.109878048780488	-0.146346153846154	152.8748
-0.11219512195122	-0.146346153846154	169.4341
-0.114756097560976	-0.146346153846154	163.5502
-0.117073170731707	-0.146346153846154	132.1606
-0.119634146341463	-0.146346153846154	108.2031
-0.122073170731707	-0.146346153846154	73.5935
-0.124390243902439	-0.146346153846154	40.6653
-0.126951219512195	-0.146346153846154	9.10449999999997
-0.129268292682927	-0.146346153846154	-38.1255
-0.131829268292683	-0.146346153846154	-85.0065
-0.134268292682927	-0.146346153846154	-116.5032
-0.136585365853659	-0.146346153846154	-140.0614
-0.139146341463415	-0.146346153846154	-161.7523
-0.141463414634146	-0.146346153846154	-167.7038
-0.144024390243902	-0.146346153846154	-171.3288
-0.146341463414634	-0.146346153846154	-156.7957
0.146219512195122	-0.1425	50.7325
0.14390243902439	-0.1425	55.0608
0.141463414634146	-0.1425	58.3946
0.139024390243902	-0.1425	59.6132
0.136585365853659	-0.1425	59.9589
0.134024390243902	-0.1425	60.4232
0.131707317073171	-0.1425	56.4239
0.129268292682927	-0.1425	52.9889
0.126829268292683	-0.1425	50.2166
0.124390243902439	-0.1425	59.1468
0.121829268292683	-0.1425	87.3495
0.119512195121951	-0.1425	92.8071
0.117073170731707	-0.1425	100.2486
0.114634146341463	-0.1425	107.0849
0.11219512195122	-0.1425	122.0626
0.109634146341463	-0.1425	126.459
0.107317073170732	-0.1425	133.449
0.104878048780488	-0.1425	141.4903
0.102439024390244	-0.1425	147.419
0.1	-0.1425	156.6558
0.0975609756097561	-0.1425	167.1003
0.0951219512195122	-0.1425	210.8373
0.0926829268292683	-0.1425	360.0407
0.0902439024390244	-0.1425	477.5029
0.0878048780487805	-0.1425	796.5246
0.0853658536585366	-0.1425	1404.5342
0.0829268292682927	-0.1425	3460.2921
0.0804878048780488	-0.1425	10694.659
0.0780487804878049	-0.1425	21056.123
0.0754878048780488	-0.1425	33353.7907
0.0731707317073171	-0.1425	45969.7774
0.0707317073170732	-0.1425	55264.2076
0.0682926829268293	-0.1425	35300.4851
0.0658536585365854	-0.1425	5185.0208
0.0632926829268293	-0.1425	1310.9956
0.0609756097560976	-0.1425	-324.662
0.0585365853658537	-0.1425	-2757.9335
0.0560975609756098	-0.1425	-7590.8507
0.0536585365853659	-0.1425	-15289.5033
0.0510975609756098	-0.1425	-21323.5363
0.0487804878048781	-0.1425	-26295.6742
0.0463414634146341	-0.1425	-15298.1336
0.0439024390243902	-0.1425	-1882.8176
0.0414634146341463	-0.1425	-626.6809
0.0390243902439024	-0.1425	-460.0682
0.0365853658536585	-0.1425	-318.7341
0.0341463414634146	-0.1425	-272.4308
0.0317073170731707	-0.1425	-228.7035
0.0292682926829268	-0.1425	-202.0894
0.0268292682926829	-0.1425	-180.9056
0.0242682926829268	-0.1425	-140.5838
0.0219512195121951	-0.1425	-117.0633
0.0195121951219512	-0.1425	-96.3557
0.0170731707317073	-0.1425	-82.897
0.0146341463414634	-0.1425	-78.8243
0.0120731707317073	-0.1425	-70.8908
0.00975609756097561	-0.1425	-71.7349
0.00731707317073171	-0.1425	-68.1279
0.0048780487804878	-0.1425	-68.0162
0.0024390243902439	-0.1425	-66.3515
0	-0.1425	-53.2436
-0.0024390243902439	-0.1425	-50.4373
-0.0048780487804878	-0.1425	-40.7109
-0.00731707317073171	-0.1425	-42.5034
-0.00975609756097561	-0.1425	-40.695
-0.0123170731707317	-0.1425	-36.8311
-0.0146341463414634	-0.1425	-32.3384
-0.0170731707317073	-0.1425	-30.3479
-0.0195121951219512	-0.1425	-29.128
-0.0219512195121951	-0.1425	-26.3183
-0.024390243902439	-0.1425	-26.6679
-0.0268292682926829	-0.1425	-23.5775
-0.0292682926829268	-0.1425	-20.446
-0.0317073170731707	-0.1425	-19.2745
-0.0341463414634146	-0.1425	-17.9634
-0.0365853658536585	-0.1425	-15.7249
-0.0390243902439024	-0.1425	-14.4968
-0.0415853658536585	-0.1425	-13.9696
-0.0439024390243902	-0.1425	-14.2292
-0.0463414634146341	-0.1425	-12.3406
-0.0487804878048781	-0.1425	-11.122
-0.051219512195122	-0.1425	-9.54469999999999
-0.0536585365853659	-0.1425	-5.0256
-0.0560975609756098	-0.1425	-3.17429999999999
-0.0585365853658537	-0.1425	-2.6647
-0.0609756097560976	-0.1425	0.537000000000006
-0.0634146341463415	-0.1425	2.94399999999999
-0.0658536585365854	-0.1425	5.95930999999999
-0.0682926829268293	-0.1425	12.48383
-0.0707317073170732	-0.1425	21.67128
-0.0731707317073171	-0.1425	27.71526
-0.075609756097561	-0.1425	37.25114
-0.0780487804878049	-0.1425	54.94489
-0.0804878048780488	-0.1425	66.88068
-0.0829268292682927	-0.1425	71.94793
-0.0853658536585366	-0.1425	77.51508
-0.0878048780487805	-0.1425	85.3432
-0.0902439024390244	-0.1425	93.7474
-0.0928048780487805	-0.1425	102.3669
-0.0952439024390244	-0.1425	112.7554
-0.0976829268292683	-0.1425	117.4245
-0.1	-0.1425	131.4102
-0.102560975609756	-0.1425	173.5827
-0.104878048780488	-0.1425	199.2387
-0.107439024390244	-0.1425	219.9011
-0.109878048780488	-0.1425	224.7475
-0.11219512195122	-0.1425	234.131
-0.114756097560976	-0.1425	226.5114
-0.117073170731707	-0.1425	208.2711
-0.119634146341463	-0.1425	176.6635
-0.122073170731707	-0.1425	114.1093
-0.124390243902439	-0.1425	63.3634
-0.126951219512195	-0.1425	4.57849999999996
-0.129268292682927	-0.1425	-53.8161
-0.131829268292683	-0.1425	-109.5705
-0.134268292682927	-0.1425	-151.3504
-0.136585365853659	-0.1425	-184.381
-0.139146341463415	-0.1425	-200.6529
-0.141463414634146	-0.1425	-212.5137
-0.144024390243902	-0.1425	-216.1145
-0.146341463414634	-0.1425	-210.1469
0.146219512195122	-0.138653846153846	65.7716
0.14390243902439	-0.138653846153846	71.6615
0.141463414634146	-0.138653846153846	77.7215
0.139024390243902	-0.138653846153846	81.4079
0.136585365853659	-0.138653846153846	84.6002
0.134024390243902	-0.138653846153846	86.66
0.131707317073171	-0.138653846153846	90.0654
0.129268292682927	-0.138653846153846	94.3703
0.126829268292683	-0.138653846153846	97.3077
0.124390243902439	-0.138653846153846	101.8892
0.121829268292683	-0.138653846153846	109.2731
0.119512195121951	-0.138653846153846	119.2057
0.117073170731707	-0.138653846153846	127.9239
0.114634146341463	-0.138653846153846	139.5145
0.11219512195122	-0.138653846153846	147.5836
0.109634146341463	-0.138653846153846	151.456
0.107317073170732	-0.138653846153846	154.0757
0.104878048780488	-0.138653846153846	159.9863
0.102439024390244	-0.138653846153846	168.1657
0.1	-0.138653846153846	184.9541
0.0975609756097561	-0.138653846153846	215.7737
0.0951219512195122	-0.138653846153846	372.8682
0.0926829268292683	-0.138653846153846	473.6394
0.0902439024390244	-0.138653846153846	614.9927
0.0878048780487805	-0.138653846153846	1017.5528
0.0853658536585366	-0.138653846153846	2792.6894
0.0829268292682927	-0.138653846153846	7024.3862
0.0804878048780488	-0.138653846153846	16945.3449
0.0780487804878049	-0.138653846153846	25468.3984
0.0754878048780488	-0.138653846153846	35884.2369
0.0731707317073171	-0.138653846153846	43104.4995
0.0707317073170732	-0.138653846153846	37958.4338
0.0682926829268293	-0.138653846153846	15477.5906
0.0658536585365854	-0.138653846153846	2282.7513
0.0632926829268293	-0.138653846153846	911.6471
0.0609756097560976	-0.138653846153846	364.9373
0.0585365853658537	-0.138653846153846	-56.6773
0.0560975609756098	-0.138653846153846	-501.7406
0.0536585365853659	-0.138653846153846	-1194.1285
0.0510975609756098	-0.138653846153846	-4332.8989
0.0487804878048781	-0.138653846153846	-10754.4631
0.0463414634146341	-0.138653846153846	-20328.4724
0.0439024390243902	-0.138653846153846	-27595.1423
0.0414634146341463	-0.138653846153846	-15532.7654
0.0390243902439024	-0.138653846153846	-2069.2813
0.0365853658536585	-0.138653846153846	-661.9595
0.0341463414634146	-0.138653846153846	-518.9419
0.0317073170731707	-0.138653846153846	-364.6346
0.0292682926829268	-0.138653846153846	-309.3089
0.0268292682926829	-0.138653846153846	-270.8725
0.0242682926829268	-0.138653846153846	-244.4717
0.0219512195121951	-0.138653846153846	-210.4735
0.0195121951219512	-0.138653846153846	-164.1427
0.0170731707317073	-0.138653846153846	-140.2835
0.0146341463414634	-0.138653846153846	-126.1036
0.0120731707317073	-0.138653846153846	-108.7785
0.00975609756097561	-0.138653846153846	-96.3616
0.00731707317073171	-0.138653846153846	-94.2488
0.0048780487804878	-0.138653846153846	-87.5922
0.0024390243902439	-0.138653846153846	-84.0967
0	-0.138653846153846	-81.7516
-0.0024390243902439	-0.138653846153846	-72.8015
-0.0048780487804878	-0.138653846153846	-62.2321
-0.00731707317073171	-0.138653846153846	-62.8311
-0.00975609756097561	-0.138653846153846	-59.1668
-0.0123170731707317	-0.138653846153846	-55.6268
-0.0146341463414634	-0.138653846153846	-55.4782
-0.0170731707317073	-0.138653846153846	-52.444
-0.0195121951219512	-0.138653846153846	-49.8536
-0.0219512195121951	-0.138653846153846	-43.3306
-0.024390243902439	-0.138653846153846	-40.72
-0.0268292682926829	-0.138653846153846	-38.0981
-0.0292682926829268	-0.138653846153846	-36.5591
-0.0317073170731707	-0.138653846153846	-32.3255
-0.0341463414634146	-0.138653846153846	-26.9183
-0.0365853658536585	-0.138653846153846	-22.8233
-0.0390243902439024	-0.138653846153846	-21.7506
-0.0415853658536585	-0.138653846153846	-21.7474
-0.0439024390243902	-0.138653846153846	-21.1864
-0.0463414634146341	-0.138653846153846	-18.1961
-0.0487804878048781	-0.138653846153846	-12.6845
-0.051219512195122	-0.138653846153846	-10.1383
-0.0536585365853659	-0.138653846153846	-7.6858
-0.0560975609756098	-0.138653846153846	-7.03
-0.0585365853658537	-0.138653846153846	-5.1053
-0.0609756097560976	-0.138653846153846	-4.6608
-0.0634146341463415	-0.138653846153846	-2.17139999999999
-0.0658536585365854	-0.138653846153846	-0.337400000000002
-0.0682926829268293	-0.138653846153846	6.5844
-0.0707317073170732	-0.138653846153846	14.99652
-0.0731707317073171	-0.138653846153846	25.87802
-0.075609756097561	-0.138653846153846	46.61178
-0.0780487804878049	-0.138653846153846	60.1635
-0.0804878048780488	-0.138653846153846	67.06334
-0.0829268292682927	-0.138653846153846	75.8049
-0.0853658536585366	-0.138653846153846	88.62404
-0.0878048780487805	-0.138653846153846	104.65088
-0.0902439024390244	-0.138653846153846	115.2366
-0.0928048780487805	-0.138653846153846	127.9571
-0.0952439024390244	-0.138653846153846	142.5867
-0.0976829268292683	-0.138653846153846	160.5289
-0.1	-0.138653846153846	197.3509
-0.102560975609756	-0.138653846153846	225.6896
-0.104878048780488	-0.138653846153846	240.5307
-0.107439024390244	-0.138653846153846	248.5083
-0.109878048780488	-0.138653846153846	264.7271
-0.11219512195122	-0.138653846153846	276.1644
-0.114756097560976	-0.138653846153846	260.3349
-0.117073170731707	-0.138653846153846	241.6605
-0.119634146341463	-0.138653846153846	198.7409
-0.122073170731707	-0.138653846153846	158.8117
-0.124390243902439	-0.138653846153846	104.2605
-0.126951219512195	-0.138653846153846	33.9593
-0.129268292682927	-0.138653846153846	-21.351
-0.131829268292683	-0.138653846153846	-73.2717
-0.134268292682927	-0.138653846153846	-114.0841
-0.136585365853659	-0.138653846153846	-144.598
-0.139146341463415	-0.138653846153846	-169.8928
-0.141463414634146	-0.138653846153846	-181.4413
-0.144024390243902	-0.138653846153846	-182.7212
-0.146341463414634	-0.138653846153846	-175.1346
0.146219512195122	-0.134807692307692	73.7757
0.14390243902439	-0.134807692307692	79.0977
0.141463414634146	-0.134807692307692	83.7584
0.139024390243902	-0.134807692307692	88.8207
0.136585365853659	-0.134807692307692	91.8669
0.134024390243902	-0.134807692307692	95.6607
0.131707317073171	-0.134807692307692	97.2911000000001
0.129268292682927	-0.134807692307692	100.3904
0.126829268292683	-0.134807692307692	107.141
0.124390243902439	-0.134807692307692	123.7938
0.121829268292683	-0.134807692307692	128.9132
0.119512195121951	-0.134807692307692	134.1968
0.117073170731707	-0.134807692307692	145.0741
0.114634146341463	-0.134807692307692	161.0693
0.11219512195122	-0.134807692307692	165.1897
0.109634146341463	-0.134807692307692	172.8103
0.107317073170732	-0.134807692307692	176.4403
0.104878048780488	-0.134807692307692	181.0399
0.102439024390244	-0.134807692307692	187.1505
0.1	-0.134807692307692	205.9038
0.0975609756097561	-0.134807692307692	239.0185
0.0951219512195122	-0.134807692307692	373.9046
0.0926829268292683	-0.134807692307692	482.7341
0.0902439024390244	-0.134807692307692	626.423
0.0878048780487805	-0.134807692307692	1281.3422
0.0853658536585366	-0.134807692307692	2795.8635
0.0829268292682927	-0.134807692307692	7059.0946
0.0804878048780488	-0.134807692307692	16393.6552
0.0780487804878049	-0.134807692307692	23857.1779
0.0754878048780488	-0.134807692307692	32278.3899
0.0731707317073171	-0.134807692307692	38289.7031
0.0707317073170732	-0.134807692307692	28552.3511
0.0682926829268293	-0.134807692307692	12470.7821
0.0658536585365854	-0.134807692307692	2341.5542
0.0632926829268293	-0.134807692307692	740.6098
0.0609756097560976	-0.134807692307692	463.7032
0.0585365853658537	-0.134807692307692	194.3165
0.0560975609756098	-0.134807692307692	-64.5755
0.0536585365853659	-0.134807692307692	-308.4507
0.0510975609756098	-0.134807692307692	-774.325
0.0487804878048781	-0.134807692307692	-2045.2374
0.0463414634146341	-0.134807692307692	-3872.9921
0.0439024390243902	-0.134807692307692	-6714.1735
0.0414634146341463	-0.134807692307692	-9398.2805
0.0390243902439024	-0.134807692307692	-11067.9781
0.0365853658536585	-0.134807692307692	-2608.4695
0.0341463414634146	-0.134807692307692	-1238.9012
0.0317073170731707	-0.134807692307692	-679.5976
0.0292682926829268	-0.134807692307692	-450.5039
0.0268292682926829	-0.134807692307692	-369.5299
0.0242682926829268	-0.134807692307692	-315.599
0.0219512195121951	-0.134807692307692	-277.243
0.0195121951219512	-0.134807692307692	-260.9477
0.0170731707317073	-0.134807692307692	-250.4071
0.0146341463414634	-0.134807692307692	-197.2691
0.0120731707317073	-0.134807692307692	-167.1918
0.00975609756097561	-0.134807692307692	-142.0899
0.00731707317073171	-0.134807692307692	-133.3995
0.0048780487804878	-0.134807692307692	-117.8261
0.0024390243902439	-0.134807692307692	-109.8073
0	-0.134807692307692	-103.5973
-0.0024390243902439	-0.134807692307692	-100.1411
-0.0048780487804878	-0.134807692307692	-100.263
-0.00731707317073171	-0.134807692307692	-94.8306
-0.00975609756097561	-0.134807692307692	-85.6081
-0.0123170731707317	-0.134807692307692	-78.7933
-0.0146341463414634	-0.134807692307692	-68.7576
-0.0170731707317073	-0.134807692307692	-67.8757
-0.0195121951219512	-0.134807692307692	-63.0625
-0.0219512195121951	-0.134807692307692	-64.2879
-0.024390243902439	-0.134807692307692	-62.6576
-0.0268292682926829	-0.134807692307692	-59.7939
-0.0292682926829268	-0.134807692307692	-56.3455
-0.0317073170731707	-0.134807692307692	-55.2691
-0.0341463414634146	-0.134807692307692	-49.7007
-0.0365853658536585	-0.134807692307692	-48.6186
-0.0390243902439024	-0.134807692307692	-43.0564
-0.0415853658536585	-0.134807692307692	-41.4341
-0.0439024390243902	-0.134807692307692	-38.11416
-0.0463414634146341	-0.134807692307692	-34.81745
-0.0487804878048781	-0.134807692307692	-32.08837
-0.051219512195122	-0.134807692307692	-28.4408
-0.0536585365853659	-0.134807692307692	-23.1526
-0.0560975609756098	-0.134807692307692	-18.7829
-0.0585365853658537	-0.134807692307692	-18.9251
-0.0609756097560976	-0.134807692307692	-18.5474
-0.0634146341463415	-0.134807692307692	-10.0412
-0.0658536585365854	-0.134807692307692	-5.4114
-0.0682926829268293	-0.134807692307692	0.421999999999997
-0.0707317073170732	-0.134807692307692	10.2557
-0.0731707317073171	-0.134807692307692	20.6916
-0.075609756097561	-0.134807692307692	37.77206
-0.0780487804878049	-0.134807692307692	53.56935
-0.0804878048780488	-0.134807692307692	64.13038
-0.0829268292682927	-0.134807692307692	74.36528
-0.0853658536585366	-0.134807692307692	86.1208
-0.0878048780487805	-0.134807692307692	103.16224
-0.0902439024390244	-0.134807692307692	111.1943
-0.0928048780487805	-0.134807692307692	127.0591
-0.0952439024390244	-0.134807692307692	143.6376
-0.0976829268292683	-0.134807692307692	165.2327
-0.1	-0.134807692307692	212.3997
-0.102560975609756	-0.134807692307692	246.2572
-0.104878048780488	-0.134807692307692	262.0136
-0.107439024390244	-0.134807692307692	272.5485
-0.109878048780488	-0.134807692307692	274.6898
-0.11219512195122	-0.134807692307692	272.0992
-0.114756097560976	-0.134807692307692	264.8516
-0.117073170731707	-0.134807692307692	239.2586
-0.119634146341463	-0.134807692307692	204.5253
-0.122073170731707	-0.134807692307692	164.2376
-0.124390243902439	-0.134807692307692	115.7974
-0.126951219512195	-0.134807692307692	63.4457
-0.129268292682927	-0.134807692307692	14.0872
-0.131829268292683	-0.134807692307692	-35.4258
-0.134268292682927	-0.134807692307692	-77.0784
-0.136585365853659	-0.134807692307692	-111.5766
-0.139146341463415	-0.134807692307692	-136.7188
-0.141463414634146	-0.134807692307692	-154.618
-0.144024390243902	-0.134807692307692	-160.1479
-0.146341463414634	-0.134807692307692	-154.5696
0.146219512195122	-0.130961538461538	78.4698
0.14390243902439	-0.130961538461538	83.8627
0.141463414634146	-0.130961538461538	94.5036
0.139024390243902	-0.130961538461538	103.3619
0.136585365853659	-0.130961538461538	113.0993
0.134024390243902	-0.130961538461538	122.6228
0.131707317073171	-0.130961538461538	134.8664
0.129268292682927	-0.130961538461538	142.0262
0.126829268292683	-0.130961538461538	137.9101
0.124390243902439	-0.130961538461538	129.6835
0.121829268292683	-0.130961538461538	139.6186
0.119512195121951	-0.130961538461538	148.5935
0.117073170731707	-0.130961538461538	167.3007
0.114634146341463	-0.130961538461538	176.5047
0.11219512195122	-0.130961538461538	184.8983
0.109634146341463	-0.130961538461538	195.853
0.107317073170732	-0.130961538461538	210.2279
0.104878048780488	-0.130961538461538	222.8781
0.102439024390244	-0.130961538461538	240.8403
0.1	-0.130961538461538	266.6634
0.0975609756097561	-0.130961538461538	313.2912
0.0951219512195122	-0.130961538461538	430.328
0.0926829268292683	-0.130961538461538	537.3227
0.0902439024390244	-0.130961538461538	854.4688
0.0878048780487805	-0.130961538461538	1419.1255
0.0853658536585366	-0.130961538461538	3285.5768
0.0829268292682927	-0.130961538461538	9935.4495
0.0804878048780488	-0.130961538461538	19558.6544
0.0780487804878049	-0.130961538461538	31508.7864
0.0754878048780488	-0.130961538461538	44059.1299
0.0731707317073171	-0.130961538461538	52757.5826
0.0707317073170732	-0.130961538461538	35971.3146
0.0682926829268293	-0.130961538461538	5681.2171
0.0658536585365854	-0.130961538461538	2234.5736
0.0632926829268293	-0.130961538461538	787.188
0.0609756097560976	-0.130961538461538	538.101
0.0585365853658537	-0.130961538461538	291.4879
0.0560975609756098	-0.130961538461538	161.1557
0.0536585365853659	-0.130961538461538	-1.55709999999999
0.0510975609756098	-0.130961538461538	-237.1543
0.0487804878048781	-0.130961538461538	-465.9299
0.0463414634146341	-0.130961538461538	-1041.6905
0.0439024390243902	-0.130961538461538	-2448.1375
0.0414634146341463	-0.130961538461538	-4699.3164
0.0390243902439024	-0.130961538461538	-6486.46
0.0365853658536585	-0.130961538461538	-8193.8615
0.0341463414634146	-0.130961538461538	-7805.6326
0.0317073170731707	-0.130961538461538	-2593.6559
0.0292682926829268	-0.130961538461538	-762.9911
0.0268292682926829	-0.130961538461538	-607.3199
0.0242682926829268	-0.130961538461538	-435.4057
0.0219512195121951	-0.130961538461538	-359.4067
0.0195121951219512	-0.130961538461538	-318.8848
0.0170731707317073	-0.130961538461538	-294.1506
0.0146341463414634	-0.130961538461538	-273.59
0.0120731707317073	-0.130961538461538	-239.0509
0.00975609756097561	-0.130961538461538	-189.0197
0.00731707317073171	-0.130961538461538	-170.613
0.0048780487804878	-0.130961538461538	-158.8412
0.0024390243902439	-0.130961538461538	-139.2571
0	-0.130961538461538	-122.6307
-0.0024390243902439	-0.130961538461538	-116.9348
-0.0048780487804878	-0.130961538461538	-111.6782
-0.00731707317073171	-0.130961538461538	-105.7745
-0.00975609756097561	-0.130961538461538	-104.5312
-0.0123170731707317	-0.130961538461538	-94.9218
-0.0146341463414634	-0.130961538461538	-91.225
-0.0170731707317073	-0.130961538461538	-83.5494
-0.0195121951219512	-0.130961538461538	-81.6575
-0.0219512195121951	-0.130961538461538	-79.5461
-0.024390243902439	-0.130961538461538	-75.3089
-0.0268292682926829	-0.130961538461538	-73.3788
-0.0292682926829268	-0.130961538461538	-70.5195
-0.0317073170731707	-0.130961538461538	-66.9668
-0.0341463414634146	-0.130961538461538	-62.7505
-0.0365853658536585	-0.130961538461538	-61.8893
-0.0390243902439024	-0.130961538461538	-58.63074
-0.0415853658536585	-0.130961538461538	-57.17126
-0.0439024390243902	-0.130961538461538	-51.68099
-0.0463414634146341	-0.130961538461538	-44.70774
-0.0487804878048781	-0.130961538461538	-37.79954
-0.051219512195122	-0.130961538461538	-30.91199
-0.0536585365853659	-0.130961538461538	-27.9044
-0.0560975609756098	-0.130961538461538	-26.4269
-0.0585365853658537	-0.130961538461538	-25.3447
-0.0609756097560976	-0.130961538461538	-23.4656
-0.0634146341463415	-0.130961538461538	-16.9409
-0.0658536585365854	-0.130961538461538	-10.611
-0.0682926829268293	-0.130961538461538	-5.49
-0.0707317073170732	-0.130961538461538	-0.989799999999988
-0.0731707317073171	-0.130961538461538	10.2236
-0.075609756097561	-0.130961538461538	30.2895
-0.0780487804878049	-0.130961538461538	45.77856
-0.0804878048780488	-0.130961538461538	57.7585
-0.0829268292682927	-0.130961538461538	73.95836
-0.0853658536585366	-0.130961538461538	85.97353
-0.0878048780487805	-0.130961538461538	104.37498
-0.0902439024390244	-0.130961538461538	121.1939
-0.0928048780487805	-0.130961538461538	138.4715
-0.0952439024390244	-0.130961538461538	160.539
-0.0976829268292683	-0.130961538461538	187.699
-0.1	-0.130961538461538	223.2615
-0.102560975609756	-0.130961538461538	255.2416
-0.104878048780488	-0.130961538461538	282.7357
-0.107439024390244	-0.130961538461538	292.3369
-0.109878048780488	-0.130961538461538	297.0985
-0.11219512195122	-0.130961538461538	289.2399
-0.114756097560976	-0.130961538461538	269.6173
-0.117073170731707	-0.130961538461538	249.8224
-0.119634146341463	-0.130961538461538	223.9268
-0.122073170731707	-0.130961538461538	178.8631
-0.124390243902439	-0.130961538461538	136.3009
-0.126951219512195	-0.130961538461538	92.2937
-0.129268292682927	-0.130961538461538	45.2985
-0.131829268292683	-0.130961538461538	1.9187
-0.134268292682927	-0.130961538461538	-34.5873
-0.136585365853659	-0.130961538461538	-64.7531
-0.139146341463415	-0.130961538461538	-90.2414
-0.141463414634146	-0.130961538461538	-112.6927
-0.144024390243902	-0.130961538461538	-116.8169
-0.146341463414634	-0.130961538461538	-109.4585
0.146219512195122	-0.127115384615385	78.5086
0.14390243902439	-0.127115384615385	82.1338
0.141463414634146	-0.127115384615385	90.3033
0.139024390243902	-0.127115384615385	92.33
0.136585365853659	-0.127115384615385	97.4138
0.134024390243902	-0.127115384615385	94.8139
0.131707317073171	-0.127115384615385	94.5162
0.129268292682927	-0.127115384615385	95.0614
0.126829268292683	-0.127115384615385	108.3291
0.124390243902439	-0.127115384615385	137.1198
0.121829268292683	-0.127115384615385	144.3485
0.119512195121951	-0.127115384615385	151.6121
0.117073170731707	-0.127115384615385	172.5091
0.114634146341463	-0.127115384615385	181.5156
0.11219512195122	-0.127115384615385	188.0251
0.109634146341463	-0.127115384615385	195.4695
0.107317073170732	-0.127115384615385	207.4276
0.104878048780488	-0.127115384615385	218.5006
0.102439024390244	-0.127115384615385	232.4108
0.1	-0.127115384615385	252.5974
0.0975609756097561	-0.127115384615385	302.6475
0.0951219512195122	-0.127115384615385	468.915
0.0926829268292683	-0.127115384615385	583.2955
0.0902439024390244	-0.127115384615385	904.1962
0.0878048780487805	-0.127115384615385	1497.565
0.0853658536585366	-0.127115384615385	3385.6254
0.0829268292682927	-0.127115384615385	10103.1689
0.0804878048780488	-0.127115384615385	19634.6682
0.0780487804878049	-0.127115384615385	31740.5547
0.0754878048780488	-0.127115384615385	44268.3882
0.0731707317073171	-0.127115384615385	52496.0333
0.0707317073170732	-0.127115384615385	35903.152
0.0682926829268293	-0.127115384615385	5677.1043
0.0658536585365854	-0.127115384615385	2222.8038
0.0632926829268293	-0.127115384615385	834.6301
0.0609756097560976	-0.127115384615385	605.9614
0.0585365853658537	-0.127115384615385	350.325
0.0560975609756098	-0.127115384615385	228.6781
0.0536585365853659	-0.127115384615385	122.2584
0.0510975609756098	-0.127115384615385	18.5246999999999
0.0487804878048781	-0.127115384615385	-157.5304
0.0463414634146341	-0.127115384615385	-395.9689
0.0439024390243902	-0.127115384615385	-638.9238
0.0414634146341463	-0.127115384615385	-1222.6316
0.0390243902439024	-0.127115384615385	-2697.7372
0.0365853658536585	-0.127115384615385	-4920.2068
0.0341463414634146	-0.127115384615385	-6779.0355
0.0317073170731707	-0.127115384615385	-8552.3188
0.0292682926829268	-0.127115384615385	-5615.1775
0.0268292682926829	-0.127115384615385	-1332.1119
0.0242682926829268	-0.127115384615385	-665.5234
0.0219512195121951	-0.127115384615385	-547.9238
0.0195121951219512	-0.127115384615385	-411.5915
0.0170731707317073	-0.127115384615385	-351.8372
0.0146341463414634	-0.127115384615385	-327.1107
0.0120731707317073	-0.127115384615385	-303.0306
0.00975609756097561	-0.127115384615385	-280.3884
0.00731707317073171	-0.127115384615385	-248.3978
0.0048780487804878	-0.127115384615385	-209.9178
0.0024390243902439	-0.127115384615385	-185.5765
0	-0.127115384615385	-162.3477
-0.0024390243902439	-0.127115384615385	-142.3582
-0.0048780487804878	-0.127115384615385	-132.0611
-0.00731707317073171	-0.127115384615385	-126.0936
-0.00975609756097561	-0.127115384615385	-121.7127
-0.0123170731707317	-0.127115384615385	-115.9297
-0.0146341463414634	-0.127115384615385	-111.1911
-0.0170731707317073	-0.127115384615385	-105.7428
-0.0195121951219512	-0.127115384615385	-101.7911
-0.0219512195121951	-0.127115384615385	-91.8404
-0.024390243902439	-0.127115384615385	-88.1605
-0.0268292682926829	-0.127115384615385	-87.8206
-0.0292682926829268	-0.127115384615385	-86.5111
-0.0317073170731707	-0.127115384615385	-83.3701
-0.0341463414634146	-0.127115384615385	-78.5914
-0.0365853658536585	-0.127115384615385	-72.2124
-0.0390243902439024	-0.127115384615385	-67.0682
-0.0415853658536585	-0.127115384615385	-65.20115
-0.0439024390243902	-0.127115384615385	-60.23433
-0.0463414634146341	-0.127115384615385	-51.38801
-0.0487804878048781	-0.127115384615385	-44.9855
-0.051219512195122	-0.127115384615385	-36.65017
-0.0536585365853659	-0.127115384615385	-32.288
-0.0560975609756098	-0.127115384615385	-27.2808
-0.0585365853658537	-0.127115384615385	-26.593
-0.0609756097560976	-0.127115384615385	-26.9829
-0.0634146341463415	-0.127115384615385	-22.4416
-0.0658536585365854	-0.127115384615385	-17.2252
-0.0682926829268293	-0.127115384615385	-10.0931
-0.0707317073170732	-0.127115384615385	-3.9209
-0.0731707317073171	-0.127115384615385	9.2075
-0.075609756097561	-0.127115384615385	30.2716
-0.0780487804878049	-0.127115384615385	43.5345
-0.0804878048780488	-0.127115384615385	53.06679
-0.0829268292682927	-0.127115384615385	67.19886
-0.0853658536585366	-0.127115384615385	87.02142
-0.0878048780487805	-0.127115384615385	107.64472
-0.0902439024390244	-0.127115384615385	122.3884
-0.0928048780487805	-0.127115384615385	142.826
-0.0952439024390244	-0.127115384615385	163.8475
-0.0976829268292683	-0.127115384615385	189.1335
-0.1	-0.127115384615385	219.6004
-0.102560975609756	-0.127115384615385	256.4905
-0.104878048780488	-0.127115384615385	280.1266
-0.107439024390244	-0.127115384615385	295.5602
-0.109878048780488	-0.127115384615385	298.4061
-0.11219512195122	-0.127115384615385	298.7918
-0.114756097560976	-0.127115384615385	283.2179
-0.117073170731707	-0.127115384615385	261.6475
-0.119634146341463	-0.127115384615385	226.1627
-0.122073170731707	-0.127115384615385	189.8772
-0.124390243902439	-0.127115384615385	141.7064
-0.126951219512195	-0.127115384615385	99.377
-0.129268292682927	-0.127115384615385	60.575
-0.131829268292683	-0.127115384615385	26.6918
-0.134268292682927	-0.127115384615385	-1.49670000000003
-0.136585365853659	-0.127115384615385	-25.577
-0.139146341463415	-0.127115384615385	-45.7493
-0.141463414634146	-0.127115384615385	-59.5853
-0.144024390243902	-0.127115384615385	-64.3316
-0.146341463414634	-0.127115384615385	-55.6337
0.146219512195122	-0.123269230769231	91.5116
0.14390243902439	-0.123269230769231	94.6808
0.141463414634146	-0.123269230769231	98.4118000000001
0.139024390243902	-0.123269230769231	103.8224
0.136585365853659	-0.123269230769231	106.1569
0.134024390243902	-0.123269230769231	106.3771
0.131707317073171	-0.123269230769231	107.284
0.129268292682927	-0.123269230769231	107.0824
0.126829268292683	-0.123269230769231	123.2763
0.124390243902439	-0.123269230769231	146.7468
0.121829268292683	-0.123269230769231	152.4883
0.119512195121951	-0.123269230769231	163.5347
0.117073170731707	-0.123269230769231	179.5062
0.114634146341463	-0.123269230769231	190.1645
0.11219512195122	-0.123269230769231	198.5863
0.109634146341463	-0.123269230769231	210.9871
0.107317073170732	-0.123269230769231	224.6504
0.104878048780488	-0.123269230769231	239.6528
0.102439024390244	-0.123269230769231	267.5231
0.1	-0.123269230769231	297.421
0.0975609756097561	-0.123269230769231	336.4033
0.0951219512195122	-0.123269230769231	477.4876
0.0926829268292683	-0.123269230769231	591.3877
0.0902439024390244	-0.123269230769231	854.7968
0.0878048780487805	-0.123269230769231	1457.8627
0.0853658536585366	-0.123269230769231	3077.9711
0.0829268292682927	-0.123269230769231	7342.9854
0.0804878048780488	-0.123269230769231	16934.2508
0.0780487804878049	-0.123269230769231	24654.3531
0.0754878048780488	-0.123269230769231	33333.4364
0.0731707317073171	-0.123269230769231	38977.4259
0.0707317073170732	-0.123269230769231	27293.1674
0.0682926829268293	-0.123269230769231	10814.3484
0.0658536585365854	-0.123269230769231	2355.8302
0.0632926829268293	-0.123269230769231	827.552
0.0609756097560976	-0.123269230769231	621.6008
0.0585365853658537	-0.123269230769231	418.8783
0.0560975609756098	-0.123269230769231	321.5533
0.0536585365853659	-0.123269230769231	245.071
0.0510975609756098	-0.123269230769231	157.5236
0.0487804878048781	-0.123269230769231	72.4152
0.0463414634146341	-0.123269230769231	-26.2655
0.0439024390243902	-0.123269230769231	-206.2812
0.0414634146341463	-0.123269230769231	-404.042
0.0390243902439024	-0.123269230769231	-588.7526
0.0365853658536585	-0.123269230769231	-1061.0156
0.0341463414634146	-0.123269230769231	-1521.131
0.0317073170731707	-0.123269230769231	-3004.458
0.0292682926829268	-0.123269230769231	-4242.0641
0.0268292682926829	-0.123269230769231	-5328.5823
0.0242682926829268	-0.123269230769231	-2626.614
0.0219512195121951	-0.123269230769231	-893.5427
0.0195121951219512	-0.123269230769231	-689.1636
0.0170731707317073	-0.123269230769231	-495.0992
0.0146341463414634	-0.123269230769231	-429.3981
0.0120731707317073	-0.123269230769231	-381.0143
0.00975609756097561	-0.123269230769231	-349.4338
0.00731707317073171	-0.123269230769231	-316.2461
0.0048780487804878	-0.123269230769231	-291.5417
0.0024390243902439	-0.123269230769231	-242.2511
0	-0.123269230769231	-208.3883
-0.0024390243902439	-0.123269230769231	-186.6141
-0.0048780487804878	-0.123269230769231	-170.771
-0.00731707317073171	-0.123269230769231	-161.4982
-0.00975609756097561	-0.123269230769231	-148.7074
-0.0123170731707317	-0.123269230769231	-140.3671
-0.0146341463414634	-0.123269230769231	-134.2843
-0.0170731707317073	-0.123269230769231	-122.332
-0.0195121951219512	-0.123269230769231	-117.2232
-0.0219512195121951	-0.123269230769231	-109.3329
-0.024390243902439	-0.123269230769231	-95.7402
-0.0268292682926829	-0.123269230769231	-94.7217
-0.0292682926829268	-0.123269230769231	-93.8979
-0.0317073170731707	-0.123269230769231	-89.6713
-0.0341463414634146	-0.123269230769231	-85.2589
-0.0365853658536585	-0.123269230769231	-84.6081
-0.0390243902439024	-0.123269230769231	-81.407
-0.0415853658536585	-0.123269230769231	-74.9415
-0.0439024390243902	-0.123269230769231	-70.48735
-0.0463414634146341	-0.123269230769231	-63.8907
-0.0487804878048781	-0.123269230769231	-60.56104
-0.051219512195122	-0.123269230769231	-55.85562
-0.0536585365853659	-0.123269230769231	-51.15798
-0.0560975609756098	-0.123269230769231	-46.40805
-0.0585365853658537	-0.123269230769231	-42.11752
-0.0609756097560976	-0.123269230769231	-41.15829
-0.0634146341463415	-0.123269230769231	-37.4431
-0.0658536585365854	-0.123269230769231	-33.9248
-0.0682926829268293	-0.123269230769231	-24.6617
-0.0707317073170732	-0.123269230769231	-14.7561
-0.0731707317073171	-0.123269230769231	-3.151
-0.075609756097561	-0.123269230769231	14.3917
-0.0780487804878049	-0.123269230769231	30.3985
-0.0804878048780488	-0.123269230769231	44.4528
-0.0829268292682927	-0.123269230769231	58.0471
-0.0853658536585366	-0.123269230769231	76.4021
-0.0878048780487805	-0.123269230769231	99.5572
-0.0902439024390244	-0.123269230769231	116.0274
-0.0928048780487805	-0.123269230769231	136.235
-0.0952439024390244	-0.123269230769231	156.5891
-0.0976829268292683	-0.123269230769231	183.9543
-0.1	-0.123269230769231	215.8695
-0.102560975609756	-0.123269230769231	245.0232
-0.104878048780488	-0.123269230769231	268.6413
-0.107439024390244	-0.123269230769231	290.574
-0.109878048780488	-0.123269230769231	305.2809
-0.11219512195122	-0.123269230769231	304.918
-0.114756097560976	-0.123269230769231	296.202
-0.117073170731707	-0.123269230769231	279.5249
-0.119634146341463	-0.123269230769231	251.6049
-0.122073170731707	-0.123269230769231	212.575
-0.124390243902439	-0.123269230769231	167.9652
-0.126951219512195	-0.123269230769231	130.3785
-0.129268292682927	-0.123269230769231	88.7168
-0.131829268292683	-0.123269230769231	52.1848
-0.134268292682927	-0.123269230769231	28.8309
-0.136585365853659	-0.123269230769231	8.49219999999997
-0.139146341463415	-0.123269230769231	-6.51729999999998
-0.141463414634146	-0.123269230769231	-16.3744
-0.144024390243902	-0.123269230769231	-21.7656
-0.146341463414634	-0.123269230769231	-16.9174
0.146219512195122	-0.119423076923077	99.7849
0.14390243902439	-0.119423076923077	105.8015
0.141463414634146	-0.119423076923077	113.8077
0.139024390243902	-0.119423076923077	122.3657
0.136585365853659	-0.119423076923077	131.2384
0.134024390243902	-0.119423076923077	139.7799
0.131707317073171	-0.119423076923077	150.2489
0.129268292682927	-0.119423076923077	158.8487
0.126829268292683	-0.119423076923077	159.6073
0.124390243902439	-0.119423076923077	160.6831
0.121829268292683	-0.119423076923077	165.7385
0.119512195121951	-0.119423076923077	176.0296
0.117073170731707	-0.119423076923077	192.727
0.114634146341463	-0.119423076923077	203.5123
0.11219512195122	-0.119423076923077	215.3579
0.109634146341463	-0.119423076923077	229.1629
0.107317073170732	-0.119423076923077	241.8056
0.104878048780488	-0.119423076923077	257.5134
0.102439024390244	-0.119423076923077	280.1989
0.1	-0.119423076923077	311.5927
0.0975609756097561	-0.119423076923077	350.8861
0.0951219512195122	-0.119423076923077	487.4349
0.0926829268292683	-0.119423076923077	605.5812
0.0902439024390244	-0.119423076923077	756.721
0.0878048780487805	-0.119423076923077	1409.7602
0.0853658536585366	-0.119423076923077	2930.3335
0.0829268292682927	-0.119423076923077	7274.9939
0.0804878048780488	-0.119423076923077	16718.7632
0.0780487804878049	-0.119423076923077	24081.9069
0.0754878048780488	-0.119423076923077	32360.8499
0.0731707317073171	-0.119423076923077	38269.0906
0.0707317073170732	-0.119423076923077	27743.092
0.0682926829268293	-0.119423076923077	11538.8086
0.0658536585365854	-0.119423076923077	2355.1816
0.0632926829268293	-0.119423076923077	865.6084
0.0609756097560976	-0.119423076923077	647.8467
0.0585365853658537	-0.119423076923077	449.0588
0.0560975609756098	-0.119423076923077	366.1339
0.0536585365853659	-0.119423076923077	312.2571
0.0510975609756098	-0.119423076923077	236.7202
0.0487804878048781	-0.119423076923077	172.9111
0.0463414634146341	-0.119423076923077	85.8506
0.0439024390243902	-0.119423076923077	-25.3162
0.0414634146341463	-0.119423076923077	-120.2859
0.0390243902439024	-0.119423076923077	-260.3616
0.0365853658536585	-0.119423076923077	-455.264
0.0341463414634146	-0.119423076923077	-649.9251
0.0317073170731707	-0.119423076923077	-1052.3112
0.0292682926829268	-0.119423076923077	-1728.329
0.0268292682926829	-0.119423076923077	-2482.8114
0.0242682926829268	-0.119423076923077	-3233.1408
0.0219512195121951	-0.119423076923077	-3867.4768
0.0195121951219512	-0.119423076923077	-2649.6092
0.0170731707317073	-0.119423076923077	-925.0452
0.0146341463414634	-0.119423076923077	-713.772
0.0120731707317073	-0.119423076923077	-591.9382
0.00975609756097561	-0.119423076923077	-472.4159
0.00731707317073171	-0.119423076923077	-428.3677
0.0048780487804878	-0.119423076923077	-372.8241
0.0024390243902439	-0.119423076923077	-339.4649
0	-0.119423076923077	-305.6598
-0.0024390243902439	-0.119423076923077	-256.2272
-0.0048780487804878	-0.119423076923077	-226.8783
-0.00731707317073171	-0.119423076923077	-207.363
-0.00975609756097561	-0.119423076923077	-194.5313
-0.0123170731707317	-0.119423076923077	-175.2026
-0.0146341463414634	-0.119423076923077	-162.1205
-0.0170731707317073	-0.119423076923077	-148.3252
-0.0195121951219512	-0.119423076923077	-132.8721
-0.0219512195121951	-0.119423076923077	-130.8055
-0.024390243902439	-0.119423076923077	-124.7563
-0.0268292682926829	-0.119423076923077	-123.7229
-0.0292682926829268	-0.119423076923077	-120.0057
-0.0317073170731707	-0.119423076923077	-109.1945
-0.0341463414634146	-0.119423076923077	-104.6212
-0.0365853658536585	-0.119423076923077	-101.7195
-0.0390243902439024	-0.119423076923077	-97.74934
-0.0415853658536585	-0.119423076923077	-94.93975
-0.0439024390243902	-0.119423076923077	-90.18238
-0.0463414634146341	-0.119423076923077	-83.13138
-0.0487804878048781	-0.119423076923077	-75.80163
-0.051219512195122	-0.119423076923077	-67.86272
-0.0536585365853659	-0.119423076923077	-61.75329
-0.0560975609756098	-0.119423076923077	-55.707
-0.0585365853658537	-0.119423076923077	-51.09679
-0.0609756097560976	-0.119423076923077	-44.8614
-0.0634146341463415	-0.119423076923077	-40.5215
-0.0658536585365854	-0.119423076923077	-33.6187
-0.0682926829268293	-0.119423076923077	-29.3751
-0.0707317073170732	-0.119423076923077	-22.3021
-0.0731707317073171	-0.119423076923077	-12.4419
-0.075609756097561	-0.119423076923077	6.4245
-0.0780487804878049	-0.119423076923077	20.1785
-0.0804878048780488	-0.119423076923077	30.7162
-0.0829268292682927	-0.119423076923077	46.4083
-0.0853658536585366	-0.119423076923077	65.2909
-0.0878048780487805	-0.119423076923077	92.5003
-0.0902439024390244	-0.119423076923077	109.6112
-0.0928048780487805	-0.119423076923077	137.4511
-0.0952439024390244	-0.119423076923077	159.8131
-0.0976829268292683	-0.119423076923077	190.5822
-0.1	-0.119423076923077	219.5344
-0.102560975609756	-0.119423076923077	252.4932
-0.104878048780488	-0.119423076923077	278.2484
-0.107439024390244	-0.119423076923077	294.6529
-0.109878048780488	-0.119423076923077	306.327
-0.11219512195122	-0.119423076923077	309.1401
-0.114756097560976	-0.119423076923077	300.3713
-0.117073170731707	-0.119423076923077	290.5863
-0.119634146341463	-0.119423076923077	270.008
-0.122073170731707	-0.119423076923077	239.0915
-0.124390243902439	-0.119423076923077	186.4342
-0.126951219512195	-0.119423076923077	140.8747
-0.129268292682927	-0.119423076923077	101.4202
-0.131829268292683	-0.119423076923077	63.5197
-0.134268292682927	-0.119423076923077	40.3671
-0.136585365853659	-0.119423076923077	20.5736
-0.139146341463415	-0.119423076923077	8.24589999999998
-0.141463414634146	-0.119423076923077	2.21769999999998
-0.144024390243902	-0.119423076923077	0.281800000000004
-0.146341463414634	-0.119423076923077	5.32769999999999
0.146219512195122	-0.115576923076923	112.1383
0.14390243902439	-0.115576923076923	118.6747
0.141463414634146	-0.115576923076923	127.7559
0.139024390243902	-0.115576923076923	133.8901
0.136585365853659	-0.115576923076923	143.4346
0.134024390243902	-0.115576923076923	149.3042
0.131707317073171	-0.115576923076923	154.3804
0.129268292682927	-0.115576923076923	161.3171
0.126829268292683	-0.115576923076923	165.7271
0.124390243902439	-0.115576923076923	172.9387
0.121829268292683	-0.115576923076923	179.0309
0.119512195121951	-0.115576923076923	189.2395
0.117073170731707	-0.115576923076923	206.992
0.114634146341463	-0.115576923076923	214.3202
0.11219512195122	-0.115576923076923	223.5215
0.109634146341463	-0.115576923076923	231.8557
0.107317073170732	-0.115576923076923	238.6277
0.104878048780488	-0.115576923076923	246.3546
0.102439024390244	-0.115576923076923	262.147
0.1	-0.115576923076923	282.6547
0.0975609756097561	-0.115576923076923	323.9704
0.0951219512195122	-0.115576923076923	499.9021
0.0926829268292683	-0.115576923076923	602.7635
0.0902439024390244	-0.115576923076923	750.2933
0.0878048780487805	-0.115576923076923	1353.3013
0.0853658536585366	-0.115576923076923	2840.1908
0.0829268292682927	-0.115576923076923	7029.4155
0.0804878048780488	-0.115576923076923	16121.3227
0.0780487804878049	-0.115576923076923	23435.4468
0.0754878048780488	-0.115576923076923	31867.1739
0.0731707317073171	-0.115576923076923	38834.4107
0.0707317073170732	-0.115576923076923	28750.7569
0.0682926829268293	-0.115576923076923	11776.5502
0.0658536585365854	-0.115576923076923	2381.2547
0.0632926829268293	-0.115576923076923	886.8977
0.0609756097560976	-0.115576923076923	670.1941
0.0585365853658537	-0.115576923076923	462.8718
0.0560975609756098	-0.115576923076923	388.7876
0.0536585365853659	-0.115576923076923	342.3364
0.0510975609756098	-0.115576923076923	291.0221
0.0487804878048781	-0.115576923076923	230.5704
0.0463414634146341	-0.115576923076923	152.4706
0.0439024390243902	-0.115576923076923	58.5585
0.0414634146341463	-0.115576923076923	-9.62560000000002
0.0390243902439024	-0.115576923076923	-76.6402
0.0365853658536585	-0.115576923076923	-166.9618
0.0341463414634146	-0.115576923076923	-313.5784
0.0317073170731707	-0.115576923076923	-538.2905
0.0292682926829268	-0.115576923076923	-949.3513
0.0268292682926829	-0.115576923076923	-1367.074
0.0242682926829268	-0.115576923076923	-2872.5514
0.0219512195121951	-0.115576923076923	-4314.698
0.0195121951219512	-0.115576923076923	-5797.4209
0.0170731707317073	-0.115576923076923	-7101.0499
0.0146341463414634	-0.115576923076923	-2686.7138
0.0120731707317073	-0.115576923076923	-887.3231
0.00975609756097561	-0.115576923076923	-709.7064
0.00731707317073171	-0.115576923076923	-526.9451
0.0048780487804878	-0.115576923076923	-454.1487
0.0024390243902439	-0.115576923076923	-397.8593
0	-0.115576923076923	-353.538
-0.0024390243902439	-0.115576923076923	-319.3517
-0.0048780487804878	-0.115576923076923	-298.723
-0.00731707317073171	-0.115576923076923	-254.4863
-0.00975609756097561	-0.115576923076923	-220.5792
-0.0123170731707317	-0.115576923076923	-200.3119
-0.0146341463414634	-0.115576923076923	-184.5476
-0.0170731707317073	-0.115576923076923	-170.5136
-0.0195121951219512	-0.115576923076923	-159.958
-0.0219512195121951	-0.115576923076923	-153.659
-0.024390243902439	-0.115576923076923	-141.4171
-0.0268292682926829	-0.115576923076923	-135.2691
-0.0292682926829268	-0.115576923076923	-134.831
-0.0317073170731707	-0.115576923076923	-129.1965
-0.0341463414634146	-0.115576923076923	-115.0945
-0.0365853658536585	-0.115576923076923	-108.8512
-0.0390243902439024	-0.115576923076923	-107.6566
-0.0415853658536585	-0.115576923076923	-103.6173
-0.0439024390243902	-0.115576923076923	-100.93673
-0.0463414634146341	-0.115576923076923	-97.06592
-0.0487804878048781	-0.115576923076923	-90.08731
-0.051219512195122	-0.115576923076923	-81.30417
-0.0536585365853659	-0.115576923076923	-69.83258
-0.0560975609756098	-0.115576923076923	-64.09379
-0.0585365853658537	-0.115576923076923	-56.1624
-0.0609756097560976	-0.115576923076923	-49.1737
-0.0634146341463415	-0.115576923076923	-42.3458
-0.0658536585365854	-0.115576923076923	-38.3206
-0.0682926829268293	-0.115576923076923	-31.5779
-0.0707317073170732	-0.115576923076923	-24.4225
-0.0731707317073171	-0.115576923076923	-17.7286
-0.075609756097561	-0.115576923076923	-2.5334
-0.0780487804878049	-0.115576923076923	8.64690000000002
-0.0804878048780488	-0.115576923076923	19.9821
-0.0829268292682927	-0.115576923076923	34.7716
-0.0853658536585366	-0.115576923076923	54.8484
-0.0878048780487805	-0.115576923076923	82.4017
-0.0902439024390244	-0.115576923076923	99.4379
-0.0928048780487805	-0.115576923076923	124.2719
-0.0952439024390244	-0.115576923076923	150.5872
-0.0976829268292683	-0.115576923076923	180.227
-0.1	-0.115576923076923	213.0988
-0.102560975609756	-0.115576923076923	245.9731
-0.104878048780488	-0.115576923076923	268.8022
-0.107439024390244	-0.115576923076923	284.7236
-0.109878048780488	-0.115576923076923	294.5203
-0.11219512195122	-0.115576923076923	297.786
-0.114756097560976	-0.115576923076923	288.4093
-0.117073170731707	-0.115576923076923	278.6587
-0.119634146341463	-0.115576923076923	263.4789
-0.122073170731707	-0.115576923076923	239.123
-0.124390243902439	-0.115576923076923	192.4054
-0.126951219512195	-0.115576923076923	152.3214
-0.129268292682927	-0.115576923076923	118.0466
-0.131829268292683	-0.115576923076923	78.0056
-0.134268292682927	-0.115576923076923	46.8904
-0.136585365853659	-0.115576923076923	28.7335
-0.139146341463415	-0.115576923076923	16.133
-0.141463414634146	-0.115576923076923	5.3878
-0.144024390243902	-0.115576923076923	3.91660000000002
-0.146341463414634	-0.115576923076923	11.2133
0.146219512195122	-0.111730769230769	137.2032
0.14390243902439	-0.111730769230769	119.3589
0.141463414634146	-0.111730769230769	125.2064
0.139024390243902	-0.111730769230769	130.8639
0.136585365853659	-0.111730769230769	135.4259
0.134024390243902	-0.111730769230769	134.9996
0.131707317073171	-0.111730769230769	135.1318
0.129268292682927	-0.111730769230769	133.8812
0.126829268292683	-0.111730769230769	148.153
0.124390243902439	-0.111730769230769	180.7773
0.121829268292683	-0.111730769230769	188.068
0.119512195121951	-0.111730769230769	200.4293
0.117073170731707	-0.111730769230769	219.376
0.114634146341463	-0.111730769230769	229.8168
0.11219512195122	-0.111730769230769	242.5742
0.109634146341463	-0.111730769230769	253.2606
0.107317073170732	-0.111730769230769	260.0402
0.104878048780488	-0.111730769230769	272.522
0.102439024390244	-0.111730769230769	290.4079
0.1	-0.111730769230769	314.4215
0.0975609756097561	-0.111730769230769	355.4662
0.0951219512195122	-0.111730769230769	487.1568
0.0926829268292683	-0.111730769230769	580.5563
0.0902439024390244	-0.111730769230769	716.5055
0.0878048780487805	-0.111730769230769	1349.9485
0.0853658536585366	-0.111730769230769	2832.5985
0.0829268292682927	-0.111730769230769	6922.6883
0.0804878048780488	-0.111730769230769	15966.1246
0.0780487804878049	-0.111730769230769	23304.5939
0.0754878048780488	-0.111730769230769	32047.8031
0.0731707317073171	-0.111730769230769	38886.6734
0.0707317073170732	-0.111730769230769	29121.9617
0.0682926829268293	-0.111730769230769	12210.1659
0.0658536585365854	-0.111730769230769	2425.3753
0.0632926829268293	-0.111730769230769	921.5576
0.0609756097560976	-0.111730769230769	673.1282
0.0585365853658537	-0.111730769230769	457.3559
0.0560975609756098	-0.111730769230769	376.7712
0.0536585365853659	-0.111730769230769	321.3966
0.0510975609756098	-0.111730769230769	263.6825
0.0487804878048781	-0.111730769230769	218.6788
0.0463414634146341	-0.111730769230769	166.2936
0.0439024390243902	-0.111730769230769	90.5742
0.0414634146341463	-0.111730769230769	30.5425
0.0390243902439024	-0.111730769230769	-36.3494
0.0365853658536585	-0.111730769230769	-101.0142
0.0341463414634146	-0.111730769230769	-174.2059
0.0317073170731707	-0.111730769230769	-314.607
0.0292682926829268	-0.111730769230769	-506.4491
0.0268292682926829	-0.111730769230769	-690.3062
0.0242682926829268	-0.111730769230769	-1212.3266
0.0219512195121951	-0.111730769230769	-2600.2946
0.0195121951219512	-0.111730769230769	-5856.8195
0.0170731707317073	-0.111730769230769	-8237.5201
0.0146341463414634	-0.111730769230769	-10774.3334
0.0120731707317073	-0.111730769230769	-5745.218
0.00975609756097561	-0.111730769230769	-911.4773
0.00731707317073171	-0.111730769230769	-701.9304
0.0048780487804878	-0.111730769230769	-606.9086
0.0024390243902439	-0.111730769230769	-462.0777
0	-0.111730769230769	-401.3258
-0.0024390243902439	-0.111730769230769	-360.1285
-0.0048780487804878	-0.111730769230769	-331.9178
-0.00731707317073171	-0.111730769230769	-303.4882
-0.00975609756097561	-0.111730769230769	-261.4004
-0.0123170731707317	-0.111730769230769	-238.4936
-0.0146341463414634	-0.111730769230769	-218.638
-0.0170731707317073	-0.111730769230769	-199.0961
-0.0195121951219512	-0.111730769230769	-184.9731
-0.0219512195121951	-0.111730769230769	-175.0727
-0.024390243902439	-0.111730769230769	-162.531
-0.0268292682926829	-0.111730769230769	-144.4106
-0.0292682926829268	-0.111730769230769	-142.3452
-0.0317073170731707	-0.111730769230769	-137.1035
-0.0341463414634146	-0.111730769230769	-134.4279
-0.0365853658536585	-0.111730769230769	-128.7027
-0.0390243902439024	-0.111730769230769	-116.4302
-0.0415853658536585	-0.111730769230769	-110.84846
-0.0439024390243902	-0.111730769230769	-104.3443
-0.0463414634146341	-0.111730769230769	-100.03625
-0.0487804878048781	-0.111730769230769	-92.92849
-0.051219512195122	-0.111730769230769	-82.20154
-0.0536585365853659	-0.111730769230769	-74.79071
-0.0560975609756098	-0.111730769230769	-66.253
-0.0585365853658537	-0.111730769230769	-58.1939
-0.0609756097560976	-0.111730769230769	-55.7495
-0.0634146341463415	-0.111730769230769	-50.7372
-0.0658536585365854	-0.111730769230769	-45.7149
-0.0682926829268293	-0.111730769230769	-39.4802
-0.0707317073170732	-0.111730769230769	-31.3222
-0.0731707317073171	-0.111730769230769	-23.3784
-0.075609756097561	-0.111730769230769	-5.30259999999998
-0.0780487804878049	-0.111730769230769	7.60639999999998
-0.0804878048780488	-0.111730769230769	16.8205
-0.0829268292682927	-0.111730769230769	31.4934
-0.0853658536585366	-0.111730769230769	49.3219
-0.0878048780487805	-0.111730769230769	73.6702
-0.0902439024390244	-0.111730769230769	96.1407
-0.0928048780487805	-0.111730769230769	120.7814
-0.0952439024390244	-0.111730769230769	147.9595
-0.0976829268292683	-0.111730769230769	179.8909
-0.1	-0.111730769230769	213.3172
-0.102560975609756	-0.111730769230769	246.5935
-0.104878048780488	-0.111730769230769	268.4838
-0.107439024390244	-0.111730769230769	286.8469
-0.109878048780488	-0.111730769230769	298.332
-0.11219512195122	-0.111730769230769	305.1794
-0.114756097560976	-0.111730769230769	297.7531
-0.117073170731707	-0.111730769230769	289.8876
-0.119634146341463	-0.111730769230769	276.1379
-0.122073170731707	-0.111730769230769	249.5563
-0.124390243902439	-0.111730769230769	205.2962
-0.126951219512195	-0.111730769230769	169.0233
-0.129268292682927	-0.111730769230769	136.6677
-0.131829268292683	-0.111730769230769	96.3741
-0.134268292682927	-0.111730769230769	65.0067
-0.136585365853659	-0.111730769230769	41.1135
-0.139146341463415	-0.111730769230769	26.9637
-0.141463414634146	-0.111730769230769	15.9627
-0.144024390243902	-0.111730769230769	12.1715
-0.146341463414634	-0.111730769230769	14.4058
0.146219512195122	-0.107884615384615	137.9068
0.14390243902439	-0.107884615384615	151.5914
0.141463414634146	-0.107884615384615	166.31833
0.139024390243902	-0.107884615384615	163.5776
0.136585365853659	-0.107884615384615	148.7267
0.134024390243902	-0.107884615384615	156.7287
0.131707317073171	-0.107884615384615	163.8675
0.129268292682927	-0.107884615384615	169.6893
0.126829268292683	-0.107884615384615	173.2508
0.124390243902439	-0.107884615384615	183.8606
0.121829268292683	-0.107884615384615	192.8718
0.119512195121951	-0.107884615384615	200.737
0.117073170731707	-0.107884615384615	221.2631
0.114634146341463	-0.107884615384615	230.5815
0.11219512195122	-0.107884615384615	240.8988
0.109634146341463	-0.107884615384615	250.5474
0.107317073170732	-0.107884615384615	264.7363
0.104878048780488	-0.107884615384615	279.672
0.102439024390244	-0.107884615384615	298.012
0.1	-0.107884615384615	325.1137
0.0975609756097561	-0.107884615384615	375.6909
0.0951219512195122	-0.107884615384615	513.2019
0.0926829268292683	-0.107884615384615	616.487
0.0902439024390244	-0.107884615384615	782.3574
0.0878048780487805	-0.107884615384615	1356.4421
0.0853658536585366	-0.107884615384615	2876.6694
0.0829268292682927	-0.107884615384615	6491.2498
0.0804878048780488	-0.107884615384615	12099.2143
0.0780487804878049	-0.107884615384615	22745.0506
0.0754878048780488	-0.107884615384615	31115.9479
0.0731707317073171	-0.107884615384615	37671.4008
0.0707317073170732	-0.107884615384615	27999.245
0.0682926829268293	-0.107884615384615	12772.7998
0.0658536585365854	-0.107884615384615	2514.8675
0.0632926829268293	-0.107884615384615	950.6058
0.0609756097560976	-0.107884615384615	734.1237
0.0585365853658537	-0.107884615384615	503.8697
0.0560975609756098	-0.107884615384615	425.2829
0.0536585365853659	-0.107884615384615	372.2426
0.0510975609756098	-0.107884615384615	327.3463
0.0487804878048781	-0.107884615384615	287.5962
0.0463414634146341	-0.107884615384615	246.5033
0.0439024390243902	-0.107884615384615	176.6964
0.0414634146341463	-0.107884615384615	80.2606
0.0390243902439024	-0.107884615384615	21.8232
0.0365853658536585	-0.107884615384615	-38.4741
0.0341463414634146	-0.107884615384615	-96.101
0.0317073170731707	-0.107884615384615	-162.5543
0.0292682926829268	-0.107884615384615	-272.4525
0.0268292682926829	-0.107884615384615	-443.896
0.0242682926829268	-0.107884615384615	-654.7829
0.0219512195121951	-0.107884615384615	-1108.2998
0.0195121951219512	-0.107884615384615	-2550.2546
0.0170731707317073	-0.107884615384615	-4452.6241
0.0146341463414634	-0.107884615384615	-6175.6471
0.0120731707317073	-0.107884615384615	-8087.1559
0.00975609756097561	-0.107884615384615	-5760.7158
0.00731707317073171	-0.107884615384615	-1927.3434
0.0048780487804878	-0.107884615384615	-806.3256
0.0024390243902439	-0.107884615384615	-660.1839
0	-0.107884615384615	-488.1916
-0.0024390243902439	-0.107884615384615	-425.9366
-0.0048780487804878	-0.107884615384615	-387.4401
-0.00731707317073171	-0.107884615384615	-353.8201
-0.00975609756097561	-0.107884615384615	-322.1749
-0.0123170731707317	-0.107884615384615	-273.8226
-0.0146341463414634	-0.107884615384615	-247.962
-0.0170731707317073	-0.107884615384615	-217.7101
-0.0195121951219512	-0.107884615384615	-197.1015
-0.0219512195121951	-0.107884615384615	-183.1532
-0.024390243902439	-0.107884615384615	-171.7251
-0.0268292682926829	-0.107884615384615	-158.5112
-0.0292682926829268	-0.107884615384615	-152.0711
-0.0317073170731707	-0.107884615384615	-142.3197
-0.0341463414634146	-0.107884615384615	-131.882
-0.0365853658536585	-0.107884615384615	-128.911
-0.0390243902439024	-0.107884615384615	-124.4271
-0.0415853658536585	-0.107884615384615	-118.00129
-0.0439024390243902	-0.107884615384615	-112.94617
-0.0463414634146341	-0.107884615384615	-109.13373
-0.0487804878048781	-0.107884615384615	-103.01974
-0.051219512195122	-0.107884615384615	-95.67905
-0.0536585365853659	-0.107884615384615	-88.76755
-0.0560975609756098	-0.107884615384615	-80.99205
-0.0585365853658537	-0.107884615384615	-69.83285
-0.0609756097560976	-0.107884615384615	-59.4546
-0.0634146341463415	-0.107884615384615	-49.8855
-0.0658536585365854	-0.107884615384615	-45.347
-0.0682926829268293	-0.107884615384615	-41.0326
-0.0707317073170732	-0.107884615384615	-31.5256
-0.0731707317073171	-0.107884615384615	-22.5051
-0.075609756097561	-0.107884615384615	-6.66990000000001
-0.0780487804878049	-0.107884615384615	5.76289999999997
-0.0804878048780488	-0.107884615384615	13.0078
-0.0829268292682927	-0.107884615384615	26.7719
-0.0853658536585366	-0.107884615384615	43.7321
-0.0878048780487805	-0.107884615384615	72.0895
-0.0902439024390244	-0.107884615384615	92.2927
-0.0928048780487805	-0.107884615384615	116.8853
-0.0952439024390244	-0.107884615384615	147.6648
-0.0976829268292683	-0.107884615384615	178.0692
-0.1	-0.107884615384615	213.1167
-0.102560975609756	-0.107884615384615	243.7824
-0.104878048780488	-0.107884615384615	272.1628
-0.107439024390244	-0.107884615384615	289.2959
-0.109878048780488	-0.107884615384615	297.2128
-0.11219512195122	-0.107884615384615	301.7688
-0.114756097560976	-0.107884615384615	293.0065
-0.117073170731707	-0.107884615384615	281.5066
-0.119634146341463	-0.107884615384615	266.0543
-0.122073170731707	-0.107884615384615	232.5935
-0.124390243902439	-0.107884615384615	203.6265
-0.126951219512195	-0.107884615384615	172.1812
-0.129268292682927	-0.107884615384615	142.3816
-0.131829268292683	-0.107884615384615	113.2864
-0.134268292682927	-0.107884615384615	86.3914
-0.136585365853659	-0.107884615384615	63.0156
-0.139146341463415	-0.107884615384615	45.2036
-0.141463414634146	-0.107884615384615	36.8823
-0.144024390243902	-0.107884615384615	34.4316
-0.146341463414634	-0.107884615384615	37.0868
0.146219512195122	-0.104038461538462	132.3883
0.14390243902439	-0.104038461538462	139.7984
0.141463414634146	-0.104038461538462	144.8438
0.139024390243902	-0.104038461538462	148.1246
0.136585365853659	-0.104038461538462	152.1128
0.134024390243902	-0.104038461538462	152.9952
0.131707317073171	-0.104038461538462	154.7686
0.129268292682927	-0.104038461538462	154.3044
0.126829268292683	-0.104038461538462	157.2409
0.124390243902439	-0.104038461538462	178.5679
0.121829268292683	-0.104038461538462	194.4906
0.119512195121951	-0.104038461538462	219.4906
0.117073170731707	-0.104038461538462	238.9571
0.114634146341463	-0.104038461538462	250.828
0.11219512195122	-0.104038461538462	261.142
0.109634146341463	-0.104038461538462	271.7887
0.107317073170732	-0.104038461538462	287.5931
0.104878048780488	-0.104038461538462	305.847
0.102439024390244	-0.104038461538462	329.5849
0.1	-0.104038461538462	361.5026
0.0975609756097561	-0.104038461538462	412.0898
0.0951219512195122	-0.104038461538462	540.8543
0.0926829268292683	-0.104038461538462	641.7012
0.0902439024390244	-0.104038461538462	798.1461
0.0878048780487805	-0.104038461538462	1141.7047
0.0853658536585366	-0.104038461538462	2926.0643
0.0829268292682927	-0.104038461538462	6563.1204
0.0804878048780488	-0.104038461538462	12188.3663
0.0780487804878049	-0.104038461538462	23022.5468
0.0754878048780488	-0.104038461538462	31891.0591
0.0731707317073171	-0.104038461538462	38891.1018
0.0707317073170732	-0.104038461538462	29433.3756
0.0682926829268293	-0.104038461538462	13197.0753
0.0658536585365854	-0.104038461538462	2536.5202
0.0632926829268293	-0.104038461538462	1008.6389
0.0609756097560976	-0.104038461538462	760.8636
0.0585365853658537	-0.104038461538462	543.1579
0.0560975609756098	-0.104038461538462	467.5503
0.0536585365853659	-0.104038461538462	416.2084
0.0510975609756098	-0.104038461538462	360.4468
0.0487804878048781	-0.104038461538462	318.3288
0.0463414634146341	-0.104038461538462	274.8858
0.0439024390243902	-0.104038461538462	210.453
0.0414634146341463	-0.104038461538462	178.2406
0.0390243902439024	-0.104038461538462	148.0312
0.0365853658536585	-0.104038461538462	114.7935
0.0341463414634146	-0.104038461538462	27.2343
0.0317073170731707	-0.104038461538462	-22.9442
0.0292682926829268	-0.104038461538462	-73.6794000000001
0.0268292682926829	-0.104038461538462	-125.3904
0.0242682926829268	-0.104038461538462	-196.9566
0.0219512195121951	-0.104038461538462	-398.9006
0.0195121951219512	-0.104038461538462	-565.8076
0.0170731707317073	-0.104038461538462	-1011.9301
0.0146341463414634	-0.104038461538462	-1832.2593
0.0120731707317073	-0.104038461538462	-5330.0205
0.00975609756097561	-0.104038461538462	-9266.0178
0.00731707317073171	-0.104038461538462	-12329.5864
0.0048780487804878	-0.104038461538462	-12257.9256
0.0024390243902439	-0.104038461538462	-2573.3749
0	-0.104038461538462	-818.4142
-0.0024390243902439	-0.104038461538462	-631.3628
-0.0048780487804878	-0.104038461538462	-463.676
-0.00731707317073171	-0.104038461538462	-410.054
-0.00975609756097561	-0.104038461538462	-373.6191
-0.0123170731707317	-0.104038461538462	-340.2738
-0.0146341463414634	-0.104038461538462	-301.4607
-0.0170731707317073	-0.104038461538462	-275.1144
-0.0195121951219512	-0.104038461538462	-251.3104
-0.0219512195121951	-0.104038461538462	-223.8562
-0.024390243902439	-0.104038461538462	-206.1509
-0.0268292682926829	-0.104038461538462	-191.2679
-0.0292682926829268	-0.104038461538462	-180.6453
-0.0317073170731707	-0.104038461538462	-167.3502
-0.0341463414634146	-0.104038461538462	-155.4708
-0.0365853658536585	-0.104038461538462	-150.1293
-0.0390243902439024	-0.104038461538462	-146.2767
-0.0415853658536585	-0.104038461538462	-139.4413
-0.0439024390243902	-0.104038461538462	-127.32579
-0.0463414634146341	-0.104038461538462	-121.4171
-0.0487804878048781	-0.104038461538462	-114.59267
-0.051219512195122	-0.104038461538462	-106.87444
-0.0536585365853659	-0.104038461538462	-98.94242
-0.0560975609756098	-0.104038461538462	-89.05419
-0.0585365853658537	-0.104038461538462	-82.26948
-0.0609756097560976	-0.104038461538462	-74.0687
-0.0634146341463415	-0.104038461538462	-63.9571
-0.0658536585365854	-0.104038461538462	-54.9994
-0.0682926829268293	-0.104038461538462	-48.4651
-0.0707317073170732	-0.104038461538462	-41.1288
-0.0731707317073171	-0.104038461538462	-34.8674
-0.075609756097561	-0.104038461538462	-18.1018
-0.0780487804878049	-0.104038461538462	-3.72749999999999
-0.0804878048780488	-0.104038461538462	6.15220000000002
-0.0829268292682927	-0.104038461538462	26.1484
-0.0853658536585366	-0.104038461538462	41.8454
-0.0878048780487805	-0.104038461538462	63.1255
-0.0902439024390244	-0.104038461538462	81.2951
-0.0928048780487805	-0.104038461538462	103.5194
-0.0952439024390244	-0.104038461538462	132.1065
-0.0976829268292683	-0.104038461538462	163.1172
-0.1	-0.104038461538462	201.2362
-0.102560975609756	-0.104038461538462	232.7149
-0.104878048780488	-0.104038461538462	258.2914
-0.107439024390244	-0.104038461538462	281.2572
-0.109878048780488	-0.104038461538462	294.7512
-0.11219512195122	-0.104038461538462	296.6205
-0.114756097560976	-0.104038461538462	292.5027
-0.117073170731707	-0.104038461538462	281.9983
-0.119634146341463	-0.104038461538462	266.281
-0.122073170731707	-0.104038461538462	231.5783
-0.124390243902439	-0.104038461538462	202.7439
-0.126951219512195	-0.104038461538462	173.3855
-0.129268292682927	-0.104038461538462	146.3097
-0.131829268292683	-0.104038461538462	118.7892
-0.134268292682927	-0.104038461538462	95.7283
-0.136585365853659	-0.104038461538462	76.4237
-0.139146341463415	-0.104038461538462	56.2968
-0.141463414634146	-0.104038461538462	38.8653
-0.144024390243902	-0.104038461538462	29.9247
-0.146341463414634	-0.104038461538462	31.6527
0.146219512195122	-0.100192307692308	127.0588
0.14390243902439	-0.100192307692308	129.1404
0.141463414634146	-0.100192307692308	130.6826
0.139024390243902	-0.100192307692308	142.1364
0.136585365853659	-0.100192307692308	153.0432
0.134024390243902	-0.100192307692308	164.5742
0.131707317073171	-0.100192307692308	175.379
0.129268292682927	-0.100192307692308	184.6525
0.126829268292683	-0.100192307692308	189.3425
0.124390243902439	-0.100192307692308	189.915
0.121829268292683	-0.100192307692308	200.6125
0.119512195121951	-0.100192307692308	210.1712
0.117073170731707	-0.100192307692308	217.679
0.114634146341463	-0.100192307692308	238.4878
0.11219512195122	-0.100192307692308	245.5987
0.109634146341463	-0.100192307692308	255.835
0.107317073170732	-0.100192307692308	264.6227
0.104878048780488	-0.100192307692308	276.3121
0.102439024390244	-0.100192307692308	293.7743
0.1	-0.100192307692308	317.9102
0.0975609756097561	-0.100192307692308	367.8567
0.0951219512195122	-0.100192307692308	539.4015
0.0926829268292683	-0.100192307692308	645.8619
0.0902439024390244	-0.100192307692308	805.362
0.0878048780487805	-0.100192307692308	1140.4155
0.0853658536585366	-0.100192307692308	2236.5424
0.0829268292682927	-0.100192307692308	5943.8054
0.0804878048780488	-0.100192307692308	11382.7809
0.0780487804878049	-0.100192307692308	20161.3766
0.0754878048780488	-0.100192307692308	27473.9267
0.0731707317073171	-0.100192307692308	34068.3822
0.0707317073170732	-0.100192307692308	27549.6747
0.0682926829268293	-0.100192307692308	15457.8413
0.0658536585365854	-0.100192307692308	2775.3645
0.0632926829268293	-0.100192307692308	1056.1011
0.0609756097560976	-0.100192307692308	822.0098
0.0585365853658537	-0.100192307692308	582.5066
0.0560975609756098	-0.100192307692308	500.8037
0.0536585365853659	-0.100192307692308	445.8084
0.0510975609756098	-0.100192307692308	388.6934
0.0487804878048781	-0.100192307692308	344.0698
0.0463414634146341	-0.100192307692308	299.9509
0.0439024390243902	-0.100192307692308	234.3325
0.0414634146341463	-0.100192307692308	200.0143
0.0390243902439024	-0.100192307692308	172.9917
0.0365853658536585	-0.100192307692308	151.1979
0.0341463414634146	-0.100192307692308	129.4322
0.0317073170731707	-0.100192307692308	98.7453000000001
0.0292682926829268	-0.100192307692308	10.056
0.0268292682926829	-0.100192307692308	-40.0094
0.0242682926829268	-0.100192307692308	-95.146
0.0219512195121951	-0.100192307692308	-168.7245
0.0195121951219512	-0.100192307692308	-304.6501
0.0170731707317073	-0.100192307692308	-523.1001
0.0146341463414634	-0.100192307692308	-955.3525
0.0120731707317073	-0.100192307692308	-2780.6904
0.00975609756097561	-0.100192307692308	-6458.9915
0.00731707317073171	-0.100192307692308	-9847.0243
0.0048780487804878	-0.100192307692308	-13629.7306
0.0024390243902439	-0.100192307692308	-16642.7541
0	-0.100192307692308	-6211.5152
-0.0024390243902439	-0.100192307692308	-980.7404
-0.0048780487804878	-0.100192307692308	-697.0024
-0.00731707317073171	-0.100192307692308	-488.1521
-0.00975609756097561	-0.100192307692308	-424.317
-0.0123170731707317	-0.100192307692308	-363.6459
-0.0146341463414634	-0.100192307692308	-297.3328
-0.0170731707317073	-0.100192307692308	-264.0073
-0.0195121951219512	-0.100192307692308	-230.2007
-0.0219512195121951	-0.100192307692308	-205.4405
-0.024390243902439	-0.100192307692308	-185.2109
-0.0268292682926829	-0.100192307692308	-168.6987
-0.0292682926829268	-0.100192307692308	-156.7638
-0.0317073170731707	-0.100192307692308	-137.94
-0.0341463414634146	-0.100192307692308	-133.3946
-0.0365853658536585	-0.100192307692308	-132.316
-0.0390243902439024	-0.100192307692308	-134.6081
-0.0415853658536585	-0.100192307692308	-137.09151
-0.0439024390243902	-0.100192307692308	-131.98607
-0.0463414634146341	-0.100192307692308	-127.24378
-0.0487804878048781	-0.100192307692308	-121.01143
-0.051219512195122	-0.100192307692308	-113.15971
-0.0536585365853659	-0.100192307692308	-101.71002
-0.0560975609756098	-0.100192307692308	-92.38721
-0.0585365853658537	-0.100192307692308	-85.17328
-0.0609756097560976	-0.100192307692308	-76.63279
-0.0634146341463415	-0.100192307692308	-68.94807
-0.0658536585365854	-0.100192307692308	-59.5201
-0.0682926829268293	-0.100192307692308	-50.8154
-0.0707317073170732	-0.100192307692308	-40.8486
-0.0731707317073171	-0.100192307692308	-29.3702
-0.075609756097561	-0.100192307692308	-11.2848
-0.0780487804878049	-0.100192307692308	1.52529999999999
-0.0804878048780488	-0.100192307692308	11.3089
-0.0829268292682927	-0.100192307692308	21.316
-0.0853658536585366	-0.100192307692308	38.8409
-0.0878048780487805	-0.100192307692308	66.1472
-0.0902439024390244	-0.100192307692308	82.8337
-0.0928048780487805	-0.100192307692308	105.32
-0.0952439024390244	-0.100192307692308	136.3736
-0.0976829268292683	-0.100192307692308	167.6832
-0.1	-0.100192307692308	200.4078
-0.102560975609756	-0.100192307692308	235.4248
-0.104878048780488	-0.100192307692308	266.2758
-0.107439024390244	-0.100192307692308	288.5603
-0.109878048780488	-0.100192307692308	300.4037
-0.11219512195122	-0.100192307692308	306.017
-0.114756097560976	-0.100192307692308	301.1269
-0.117073170731707	-0.100192307692308	289.182
-0.119634146341463	-0.100192307692308	272.911
-0.122073170731707	-0.100192307692308	240.3194
-0.124390243902439	-0.100192307692308	210.7008
-0.126951219512195	-0.100192307692308	180.4371
-0.129268292682927	-0.100192307692308	157.1435
-0.131829268292683	-0.100192307692308	129.343
-0.134268292682927	-0.100192307692308	110.044
-0.136585365853659	-0.100192307692308	95.1166
-0.139146341463415	-0.100192307692308	85.0082
-0.141463414634146	-0.100192307692308	77.7226
-0.144024390243902	-0.100192307692308	75.7149
-0.146341463414634	-0.100192307692308	79.2395
0.146219512195122	-0.0963461538461538	101.6252
0.14390243902439	-0.0963461538461538	102.0502
0.141463414634146	-0.0963461538461538	104.552
0.139024390243902	-0.0963461538461538	120.2084
0.136585365853659	-0.0963461538461538	144.6533
0.134024390243902	-0.0963461538461538	144.6667
0.131707317073171	-0.0963461538461538	147.4108
0.129268292682927	-0.0963461538461538	149.9895
0.126829268292683	-0.0963461538461538	163.2069
0.124390243902439	-0.0963461538461538	189.1547
0.121829268292683	-0.0963461538461538	197.1275
0.119512195121951	-0.0963461538461538	204.3283
0.117073170731707	-0.0963461538461538	213.8481
0.114634146341463	-0.0963461538461538	232.5279
0.11219512195122	-0.0963461538461538	239.36
0.109634146341463	-0.0963461538461538	249.0697
0.107317073170732	-0.0963461538461538	260.6137
0.104878048780488	-0.0963461538461538	271.0137
0.102439024390244	-0.0963461538461538	288.0095
0.1	-0.0963461538461538	314.7167
0.0975609756097561	-0.0963461538461538	362.2097
0.0951219512195122	-0.0963461538461538	525.1066
0.0926829268292683	-0.0963461538461538	631.7017
0.0902439024390244	-0.0963461538461538	807.2315
0.0878048780487805	-0.0963461538461538	1179.3062
0.0853658536585366	-0.0963461538461538	1918.8546
0.0829268292682927	-0.0963461538461538	3896.3323
0.0804878048780488	-0.0963461538461538	11313.4238
0.0780487804878049	-0.0963461538461538	20012.2173
0.0754878048780488	-0.0963461538461538	27205.9373
0.0731707317073171	-0.0963461538461538	33838.6854
0.0707317073170732	-0.0963461538461538	27518.0873
0.0682926829268293	-0.0963461538461538	15467.9526
0.0658536585365854	-0.0963461538461538	2745.6667
0.0632926829268293	-0.0963461538461538	1021.2049
0.0609756097560976	-0.0963461538461538	791.8029
0.0585365853658537	-0.0963461538461538	548.0169
0.0560975609756098	-0.0963461538461538	466.667
0.0536585365853659	-0.0963461538461538	410.4548
0.0510975609756098	-0.0963461538461538	361.0445
0.0487804878048781	-0.0963461538461538	312.9429
0.0463414634146341	-0.0963461538461538	269.1584
0.0439024390243902	-0.0963461538461538	230.2997
0.0414634146341463	-0.0963461538461538	180.374
0.0390243902439024	-0.0963461538461538	148.5507
0.0365853658536585	-0.0963461538461538	123.789
0.0341463414634146	-0.0963461538461538	101.2291
0.0317073170731707	-0.0963461538461538	75.9181
0.0292682926829268	-0.0963461538461538	47.4908
0.0268292682926829	-0.0963461538461538	-0.726400000000012
0.0242682926829268	-0.0963461538461538	-45.2702
0.0219512195121951	-0.0963461538461538	-92.617
0.0195121951219512	-0.0963461538461538	-149.8889
0.0170731707317073	-0.0963461538461538	-207.9357
0.0146341463414634	-0.0963461538461538	-275.2126
0.0120731707317073	-0.0963461538461538	-520.1148
0.00975609756097561	-0.0963461538461538	-872.2273
0.00731707317073171	-0.0963461538461538	-2076.1809
0.0048780487804878	-0.0963461538461538	-6198.1215
0.0024390243902439	-0.0963461538461538	-12630.0865
0	-0.0963461538461538	-21928.6522
-0.0024390243902439	-0.0963461538461538	-16825.344
-0.0048780487804878	-0.0963461538461538	-2897.4748
-0.00731707317073171	-0.0963461538461538	-878.6311
-0.00975609756097561	-0.0963461538461538	-519.0424
-0.0123170731707317	-0.0963461538461538	-432.5689
-0.0146341463414634	-0.0963461538461538	-363.2247
-0.0170731707317073	-0.0963461538461538	-286.0398
-0.0195121951219512	-0.0963461538461538	-251.1405
-0.0219512195121951	-0.0963461538461538	-225.8749
-0.024390243902439	-0.0963461538461538	-198.0509
-0.0268292682926829	-0.0963461538461538	-180.0429
-0.0292682926829268	-0.0963461538461538	-147.3675
-0.0317073170731707	-0.0963461538461538	-132.774
-0.0341463414634146	-0.0963461538461538	-108.3697
-0.0365853658536585	-0.0963461538461538	-97.2012
-0.0390243902439024	-0.0963461538461538	-93.2143
-0.0415853658536585	-0.0963461538461538	-87.78
-0.0439024390243902	-0.0963461538461538	-87.52273
-0.0463414634146341	-0.0963461538461538	-83.4498
-0.0487804878048781	-0.0963461538461538	-78.24236
-0.051219512195122	-0.0963461538461538	-72.96381
-0.0536585365853659	-0.0963461538461538	-65.8364
-0.0560975609756098	-0.0963461538461538	-60.02546
-0.0585365853658537	-0.0963461538461538	-55.78984
-0.0609756097560976	-0.0963461538461538	-46.40107
-0.0634146341463415	-0.0963461538461538	-39.95469
-0.0658536585365854	-0.0963461538461538	-30.6382
-0.0682926829268293	-0.0963461538461538	-21.2925
-0.0707317073170732	-0.0963461538461538	-10.9441
-0.0731707317073171	-0.0963461538461538	1.2632
-0.075609756097561	-0.0963461538461538	19.0153
-0.0780487804878049	-0.0963461538461538	28.4827
-0.0804878048780488	-0.0963461538461538	32.1165
-0.0829268292682927	-0.0963461538461538	41.4551
-0.0853658536585366	-0.0963461538461538	52.6084
-0.0878048780487805	-0.0963461538461538	72.7942
-0.0902439024390244	-0.0963461538461538	90.5179
-0.0928048780487805	-0.0963461538461538	110.8046
-0.0952439024390244	-0.0963461538461538	139.5056
-0.0976829268292683	-0.0963461538461538	168.6716
-0.1	-0.0963461538461538	203.0831
-0.102560975609756	-0.0963461538461538	238.8319
-0.104878048780488	-0.0963461538461538	269.7649
-0.107439024390244	-0.0963461538461538	289.0825
-0.109878048780488	-0.0963461538461538	298.5511
-0.11219512195122	-0.0963461538461538	302.4573
-0.114756097560976	-0.0963461538461538	297.8833
-0.117073170731707	-0.0963461538461538	288.4875
-0.119634146341463	-0.0963461538461538	275.8809
-0.122073170731707	-0.0963461538461538	240.1453
-0.124390243902439	-0.0963461538461538	209.3826
-0.126951219512195	-0.0963461538461538	178.7062
-0.129268292682927	-0.0963461538461538	155.2012
-0.131829268292683	-0.0963461538461538	133.1007
-0.134268292682927	-0.0963461538461538	116.8356
-0.136585365853659	-0.0963461538461538	101.6689
-0.139146341463415	-0.0963461538461538	92.2755
-0.141463414634146	-0.0963461538461538	88.4186
-0.144024390243902	-0.0963461538461538	88.117
-0.146341463414634	-0.0963461538461538	87.4741
0.146219512195122	-0.0925	114.3579
0.14390243902439	-0.0925	116.6892
0.141463414634146	-0.0925	120.589
0.139024390243902	-0.0925	120.6332
0.136585365853659	-0.0925	121.0842
0.134024390243902	-0.0925	128.1233
0.131707317073171	-0.0925	143.5555
0.129268292682927	-0.0925	145.9745
0.126829268292683	-0.0925	158.8522
0.124390243902439	-0.0925	191.0096
0.121829268292683	-0.0925	198.2369
0.119512195121951	-0.0925	211.2847
0.117073170731707	-0.0925	232.7258
0.114634146341463	-0.0925	243.3361
0.11219512195122	-0.0925	253.8057
0.109634146341463	-0.0925	265.6246
0.107317073170732	-0.0925	277.5926
0.104878048780488	-0.0925	296.2616
0.102439024390244	-0.0925	326.3407
0.1	-0.0925	359.2459
0.0975609756097561	-0.0925	402.8798
0.0951219512195122	-0.0925	538.6359
0.0926829268292683	-0.0925	657.8324
0.0902439024390244	-0.0925	819.8302
0.0878048780487805	-0.0925	1486.7515
0.0853658536585366	-0.0925	3111.6882
0.0829268292682927	-0.0925	7826.9895
0.0804878048780488	-0.0925	18380.8818
0.0780487804878049	-0.0925	27374.561
0.0754878048780488	-0.0925	38191.6817
0.0731707317073171	-0.0925	45199.7877
0.0707317073170732	-0.0925	37956.6114
0.0682926829268293	-0.0925	15463.0366
0.0658536585365854	-0.0925	2361.9613
0.0632926829268293	-0.0925	1259.856
0.0609756097560976	-0.0925	797.002
0.0585365853658537	-0.0925	570.0868
0.0560975609756098	-0.0925	491.7659
0.0536585365853659	-0.0925	429.4851
0.0510975609756098	-0.0925	384.8921
0.0487804878048781	-0.0925	345.8869
0.0463414634146341	-0.0925	307.1981
0.0439024390243902	-0.0925	253.0208
0.0414634146341463	-0.0925	186.0438
0.0390243902439024	-0.0925	151.6291
0.0365853658536585	-0.0925	117.0296
0.0341463414634146	-0.0925	88.3162
0.0317073170731707	-0.0925	65.3759
0.0292682926829268	-0.0925	41.6507
0.0268292682926829	-0.0925	11.1205
0.0242682926829268	-0.0925	-20.8891
0.0219512195121951	-0.0925	-62.4055
0.0195121951219512	-0.0925	-110.6147
0.0170731707317073	-0.0925	-168.4225
0.0146341463414634	-0.0925	-231.1051
0.0120731707317073	-0.0925	-403.3875
0.00975609756097561	-0.0925	-567.595
0.00731707317073171	-0.0925	-950.4882
0.0048780487804878	-0.0925	-2922.053
0.0024390243902439	-0.0925	-7284.7475
0	-0.0925	-19311.5261
-0.0024390243902439	-0.0925	-28671.7077
-0.0048780487804878	-0.0925	-39061.3941
-0.00731707317073171	-0.0925	-18068.7366
[truncated: 7,801 more rows]
