# Supplementary material for: Giant ferroelectric polarization in a bilayer graphene heterostructure
Source: Nat Commun. 2022 Oct 21;13:6241. doi: 10.1038/s41467-022-34104-z (PMC9587233; doi:10.1038/s41467-022-34104-z)
Supplement: Supplementary file 4 — Source Data [file 41467_2022_34104_MOESM4_ESM.zip › Figure 4/Figure 4e.dat]

x	y	z
-0.207317073170732	-0.461538461538462	37.03439
-0.207317073170732	-0.45	-1.6373
-0.207317073170732	-0.438653846153846	-31.14187
-0.207317073170732	-0.427115384615385	7.64371
-0.207317073170732	-0.415576923076923	-3.6095
-0.207317073170732	-0.404038461538462	3.13460000000001
-0.207317073170732	-0.392307692307692	5.87715
-0.207317073170732	-0.380961538461538	1.8604
-0.207317073170732	-0.369423076923077	-8.10370000000001
-0.207317073170732	-0.357884615384615	-14.5934
-0.207317073170732	-0.346346153846154	-12.32699
-0.207317073170732	-0.334615384615385	-7.10970000000001
-0.207317073170732	-0.323269230769231	-49.4562
-0.207317073170732	-0.311730769230769	-56.6778
-0.207317073170732	-0.3	41.4451
-0.207317073170732	-0.288653846153846	-12.7549
-0.207317073170732	-0.277115384615385	-51.9376
-0.207317073170732	-0.265576923076923	-21.5439
-0.207317073170732	-0.254038461538462	3.3295
-0.207317073170732	-0.242307692307692	-39.8163
-0.207317073170732	-0.230961538461538	-38.4335
-0.207317073170732	-0.219423076923077	-48.9982
-0.207317073170732	-0.207884615384615	-81.641
-0.207317073170732	-0.196346153846154	-96.7071000000001
-0.207317073170732	-0.184807692307692	-147.7901
-0.207317073170732	-0.173269230769231	-243.4592
-0.207317073170732	-0.161730769230769	-400.4267
-0.207317073170732	-0.150192307692308	-307.8624
-0.207317073170732	-0.138461538461538	-148.6399
-0.207317073170732	-0.127115384615385	-97.7523
-0.207317073170732	-0.115384615384615	-30.9156
-0.207317073170732	-0.104038461538462	0.726499999999987
-0.207317073170732	-0.0925	10.2132
-0.207317073170732	-0.0807692307692308	17.2227
-0.207317073170732	-0.0694230769230769	12.5963
-0.207317073170732	-0.0578846153846154	-20.1256
-0.207317073170732	-0.0463461538461538	-41.9577
-0.207317073170732	-0.0348076923076923	-83.5736
-0.207317073170732	-0.0230769230769231	-155.194
-0.207317073170732	-0.0117307692307692	-203.2341
-0.207317073170732	0	-292.5734
-0.207317073170732	0.0113461538461538	-354.3611
-0.207317073170732	0.0228846153846154	-363.0252
-0.207317073170732	0.0346153846153846	-427.559
-0.207317073170732	0.0459615384615385	-515.3267
-0.207317073170732	0.0575	-605.2114
-0.207317073170732	0.0690384615384615	-636.531
-0.207317073170732	0.0805769230769231	-689.8828
-0.207317073170732	0.0921153846153846	-723.1393
-0.207317073170732	0.103653846153846	-881.961
-0.207317073170732	0.115384615384615	-917.7391
-0.207317073170732	0.126730769230769	-917.1139
-0.207317073170732	0.138269230769231	-972.5717
-0.207317073170732	0.149807692307692	-1015.0054
-0.207317073170732	0.161346153846154	-1163.3171
-0.207317073170732	0.172884615384615	-1256.8945
-0.207317073170732	0.184615384615385	-1351.0399
-0.207317073170732	0.195961538461538	-1581.9858
-0.207317073170732	0.2075	-1792.3933
-0.207317073170732	0.219038461538462	-2157.5751
-0.207317073170732	0.230576923076923	-2411.505
-0.207317073170732	0.242307692307692	-2673.8934
-0.207317073170732	0.253653846153846	-3164.7367
-0.207317073170732	0.265192307692308	-3579.5751
-0.207317073170732	0.276730769230769	-4094.6303
-0.207317073170732	0.288269230769231	-4998.5587
-0.207317073170732	0.3	-6767.7491
-0.207317073170732	0.311346153846154	-9425.0869
-0.207317073170732	0.322884615384615	-10138.4852
-0.207317073170732	0.334423076923077	-11287.8678
-0.207317073170732	0.345961538461538	-20535.89
-0.207317073170732	0.357692307692308	-47744.911
-0.207317073170732	0.369038461538462	19872.53
-0.207317073170732	0.380576923076923	-17945.789
-0.207317073170732	0.392115384615385	8104.171
-0.207317073170732	0.403653846153846	4824.9759
-0.207317073170732	0.415384615384615	1704.1732
-0.207317073170732	0.426730769230769	931.922
-0.207317073170732	0.438269230769231	395.2719
-0.207317073170732	0.449807692307692	184.9882
-0.207317073170732	0.461346153846154	-95.0624
-0.202560975609756	-0.461538461538462	17.44605
-0.202560975609756	-0.45	3.8871
-0.202560975609756	-0.438653846153846	-10.98528
-0.202560975609756	-0.427115384615385	1.42609999999999
-0.202560975609756	-0.415576923076923	-3.351
-0.202560975609756	-0.404038461538462	-17.07636
-0.202560975609756	-0.392307692307692	0.333799999999997
-0.202560975609756	-0.380961538461538	1.50280000000001
-0.202560975609756	-0.369423076923077	-4.6811
-0.202560975609756	-0.357884615384615	-13.3313
-0.202560975609756	-0.346346153846154	-9.1734
-0.202560975609756	-0.334615384615385	-6.66000000000001
-0.202560975609756	-0.323269230769231	-38.2417
-0.202560975609756	-0.311730769230769	-48.7766
-0.202560975609756	-0.3	21.9103
-0.202560975609756	-0.288653846153846	-17.0064
-0.202560975609756	-0.277115384615385	-42.2433
-0.202560975609756	-0.265576923076923	-22.3332
-0.202560975609756	-0.254038461538462	-4.10400000000001
-0.202560975609756	-0.242307692307692	-37.0742
-0.202560975609756	-0.230961538461538	-37.8021
-0.202560975609756	-0.219423076923077	-49.1692
-0.202560975609756	-0.207884615384615	-77.6441
-0.202560975609756	-0.196346153846154	-93.8408
-0.202560975609756	-0.184807692307692	-144.4511
-0.202560975609756	-0.173269230769231	-244.5603
-0.202560975609756	-0.161730769230769	-402.9677
-0.202560975609756	-0.150192307692308	-315.7497
-0.202560975609756	-0.138461538461538	-152.4968
-0.202560975609756	-0.127115384615385	-101.4231
-0.202560975609756	-0.115384615384615	-32.9878
-0.202560975609756	-0.104038461538462	-2.20049999999998
-0.202560975609756	-0.0925	9.63980000000004
-0.202560975609756	-0.0807692307692308	13.4089
-0.202560975609756	-0.0694230769230769	17.046
-0.202560975609756	-0.0578846153846154	-11.898
-0.202560975609756	-0.0463461538461538	-29.1226
-0.202560975609756	-0.0348076923076923	-63.4067
-0.202560975609756	-0.0230769230769231	-125.3713
-0.202560975609756	-0.0117307692307692	-159.7315
-0.202560975609756	0	-220.3209
-0.202560975609756	0.0113461538461538	-269.4334
-0.202560975609756	0.0228846153846154	-299.4828
-0.202560975609756	0.0346153846153846	-333.13
-0.202560975609756	0.0459615384615385	-414.9319
-0.202560975609756	0.0575	-488.5509
-0.202560975609756	0.0690384615384615	-524.639
-0.202560975609756	0.0805769230769231	-605.9552
-0.202560975609756	0.0921153846153846	-620.6446
-0.202560975609756	0.103653846153846	-758.469
-0.202560975609756	0.115384615384615	-814.7392
-0.202560975609756	0.126730769230769	-816.4908
-0.202560975609756	0.138269230769231	-849.3352
-0.202560975609756	0.149807692307692	-905.3466
-0.202560975609756	0.161346153846154	-1016.0453
-0.202560975609756	0.172884615384615	-1122.5546
-0.202560975609756	0.184615384615385	-1266.2338
-0.202560975609756	0.195961538461538	-1507.9983
-0.202560975609756	0.2075	-1776.3096
-0.202560975609756	0.219038461538462	-2044.5783
-0.202560975609756	0.230576923076923	-2365.8476
-0.202560975609756	0.242307692307692	-2718.6945
-0.202560975609756	0.253653846153846	-3236.3951
-0.202560975609756	0.265192307692308	-3749.9811
-0.202560975609756	0.276730769230769	-4344.9849
-0.202560975609756	0.288269230769231	-5340.8097
-0.202560975609756	0.3	-7976.8513
-0.202560975609756	0.311346153846154	-12024.0862
-0.202560975609756	0.322884615384615	-13104.5388
-0.202560975609756	0.334423076923077	-19815.959
-0.202560975609756	0.345961538461538	-24058.027
-0.202560975609756	0.357692307692308	-51230.891
-0.202560975609756	0.369038461538462	13402.86
-0.202560975609756	0.380576923076923	-16992.113
-0.202560975609756	0.392115384615385	6904.216
-0.202560975609756	0.403653846153846	4038.6747
-0.202560975609756	0.415384615384615	1453.3893
-0.202560975609756	0.426730769230769	820.5566
-0.202560975609756	0.438269230769231	355.7673
-0.202560975609756	0.449807692307692	145.6501
-0.202560975609756	0.461346153846154	-93.3714
-0.197560975609756	-0.461538461538462	7.12619
-0.197560975609756	-0.45	2.3406
-0.197560975609756	-0.438653846153846	-4.04980000000001
-0.197560975609756	-0.427115384615385	-0.6173
-0.197560975609756	-0.415576923076923	-2.5729
-0.197560975609756	-0.404038461538462	-10.9993
-0.197560975609756	-0.392307692307692	-0.657499999999999
-0.197560975609756	-0.380961538461538	-1.70520000000001
-0.197560975609756	-0.369423076923077	-3.0398
-0.197560975609756	-0.357884615384615	-7.0792
-0.197560975609756	-0.346346153846154	-9.5852
-0.197560975609756	-0.334615384615385	-10.7173
-0.197560975609756	-0.323269230769231	-26.1775
-0.197560975609756	-0.311730769230769	-31.7459
-0.197560975609756	-0.3	-2.1122
-0.197560975609756	-0.288653846153846	-23.3838
-0.197560975609756	-0.277115384615385	-29.7438
-0.197560975609756	-0.265576923076923	-25.072
-0.197560975609756	-0.254038461538462	-19.1034
-0.197560975609756	-0.242307692307692	-38.056
-0.197560975609756	-0.230961538461538	-58.3501
-0.197560975609756	-0.219423076923077	-54.7802
-0.197560975609756	-0.207884615384615	-72.2569
-0.197560975609756	-0.196346153846154	-96.2617
-0.197560975609756	-0.184807692307692	-151.0623
-0.197560975609756	-0.173269230769231	-273.4683
-0.197560975609756	-0.161730769230769	-392.9413
-0.197560975609756	-0.150192307692308	-285.7322
-0.197560975609756	-0.138461538461538	-155.9681
-0.197560975609756	-0.127115384615385	-93.5219
-0.197560975609756	-0.115384615384615	-19.9762
-0.197560975609756	-0.104038461538462	9.16160000000002
-0.197560975609756	-0.0925	26.3427
-0.197560975609756	-0.0807692307692308	33.0496
-0.197560975609756	-0.0694230769230769	30.0727
-0.197560975609756	-0.0578846153846154	5.09340000000003
-0.197560975609756	-0.0463461538461538	-14.5451
-0.197560975609756	-0.0348076923076923	-43.1999
-0.197560975609756	-0.0230769230769231	-88.6025
-0.197560975609756	-0.0117307692307692	-118.1038
-0.197560975609756	0	-173.6402
-0.197560975609756	0.0113461538461538	-217.9221
-0.197560975609756	0.0228846153846154	-290.2943
-0.197560975609756	0.0346153846153846	-326.2278
-0.197560975609756	0.0459615384615385	-379.1726
-0.197560975609756	0.0575	-492.1166
-0.197560975609756	0.0690384615384615	-541.3466
-0.197560975609756	0.0805769230769231	-646.9975
-0.197560975609756	0.0921153846153846	-684.5027
-0.197560975609756	0.103653846153846	-809.5191
-0.197560975609756	0.115384615384615	-893.4282
-0.197560975609756	0.126730769230769	-905.7558
-0.197560975609756	0.138269230769231	-983.1232
-0.197560975609756	0.149807692307692	-1111.4327
-0.197560975609756	0.161346153846154	-1253.9674
-0.197560975609756	0.172884615384615	-1453.7704
-0.197560975609756	0.184615384615385	-1718.1081
-0.197560975609756	0.195961538461538	-2089.8038
-0.197560975609756	0.2075	-2522.679
-0.197560975609756	0.219038461538462	-2940.7516
-0.197560975609756	0.230576923076923	-5083.945
-0.197560975609756	0.242307692307692	-4783.5868
-0.197560975609756	0.253653846153846	-12516.2962
-0.197560975609756	0.265192307692308	-12211.5155
-0.197560975609756	0.276730769230769	-12445.3468
-0.197560975609756	0.288269230769231	-36252.8319
-0.197560975609756	0.3	-38556.3152
-0.197560975609756	0.311346153846154	-38355.4108
-0.197560975609756	0.322884615384615	-38043.0749
-0.197560975609756	0.334423076923077	-47790.2418
-0.197560975609756	0.345961538461538	-43576.627
-0.197560975609756	0.357692307692308	-27097.87
-0.197560975609756	0.369038461538462	-16801.23
-0.197560975609756	0.380576923076923	-12089.092
-0.197560975609756	0.392115384615385	4822.213
-0.197560975609756	0.403653846153846	2772.1648
-0.197560975609756	0.415384615384615	984.8833
-0.197560975609756	0.426730769230769	517.9276
-0.197560975609756	0.438269230769231	287.2952
-0.197560975609756	0.449807692307692	100.3962
-0.197560975609756	0.461346153846154	-83.3598
-0.19280487804878	-0.461538461538462	1.4024
-0.19280487804878	-0.45	0.594200000000001
-0.19280487804878	-0.438653846153846	-0.286600000000007
-0.19280487804878	-0.427115384615385	-0.0164999999999935
-0.19280487804878	-0.415576923076923	-0.2012
-0.19280487804878	-0.404038461538462	-3.9679
-0.19280487804878	-0.392307692307692	-1.3892
-0.19280487804878	-0.380961538461538	0.263099999999994
-0.19280487804878	-0.369423076923077	-0.786500000000004
-0.19280487804878	-0.357884615384615	-3.76379999999999
-0.19280487804878	-0.346346153846154	-8.73300000000001
-0.19280487804878	-0.334615384615385	-14.0022
-0.19280487804878	-0.323269230769231	-21.0534
-0.19280487804878	-0.311730769230769	-23.9527
-0.19280487804878	-0.3	8.50370000000001
-0.19280487804878	-0.288653846153846	-30.1899
-0.19280487804878	-0.277115384615385	-24.8336
-0.19280487804878	-0.265576923076923	-29.9264
-0.19280487804878	-0.254038461538462	-26.7258
-0.19280487804878	-0.242307692307692	-37.0634
-0.19280487804878	-0.230961538461538	-53.4952
-0.19280487804878	-0.219423076923077	-57.9114
-0.19280487804878	-0.207884615384615	-79.1263
-0.19280487804878	-0.196346153846154	-110.5187
-0.19280487804878	-0.184807692307692	-177.3238
-0.19280487804878	-0.173269230769231	-311.9316
-0.19280487804878	-0.161730769230769	-371.3145
-0.19280487804878	-0.150192307692308	-240.6155
-0.19280487804878	-0.138461538461538	-138.0091
-0.19280487804878	-0.127115384615385	-59.3948
-0.19280487804878	-0.115384615384615	7.93549999999999
-0.19280487804878	-0.104038461538462	38.1677
-0.19280487804878	-0.0925	56.6572
-0.19280487804878	-0.0807692307692308	64.7611
-0.19280487804878	-0.0694230769230769	56.9442
-0.19280487804878	-0.0578846153846154	38.111
-0.19280487804878	-0.0463461538461538	23.6406
-0.19280487804878	-0.0348076923076923	-4.0299
-0.19280487804878	-0.0230769230769231	-15.7314
-0.19280487804878	-0.0117307692307692	-54.74
-0.19280487804878	0	-104.0435
-0.19280487804878	0.0113461538461538	-199.1173
-0.19280487804878	0.0228846153846154	-309.6671
-0.19280487804878	0.0346153846153846	-409.4613
-0.19280487804878	0.0459615384615385	-464.117
-0.19280487804878	0.0575	-602.6512
-0.19280487804878	0.0690384615384615	-685.2391
-0.19280487804878	0.0805769230769231	-866.8602
-0.19280487804878	0.0921153846153846	-958.1292
-0.19280487804878	0.103653846153846	-1125.6595
-0.19280487804878	0.115384615384615	-1315.0422
-0.19280487804878	0.126730769230769	-1419.0068
-0.19280487804878	0.138269230769231	-1712.4822
-0.19280487804878	0.149807692307692	-2079.0641
-0.19280487804878	0.161346153846154	-4172.2294
-0.19280487804878	0.172884615384615	-5251.9377
-0.19280487804878	0.184615384615385	-5314.5023
-0.19280487804878	0.195961538461538	-6193.4053
-0.19280487804878	0.2075	-14285.4148
-0.19280487804878	0.219038461538462	-39765.8188
-0.19280487804878	0.230576923076923	-41136.7295
-0.19280487804878	0.242307692307692	-88698.3995
-0.19280487804878	0.253653846153846	-87104.7849
-0.19280487804878	0.265192307692308	-87344.2896
-0.19280487804878	0.276730769230769	-58751.4357
-0.19280487804878	0.288269230769231	-62306.7269
-0.19280487804878	0.3	-69972.7648
-0.19280487804878	0.311346153846154	-58811.064
-0.19280487804878	0.322884615384615	-47951.5291
-0.19280487804878	0.334423076923077	-44327.5631
-0.19280487804878	0.345961538461538	-35520.901
-0.19280487804878	0.357692307692308	18683.31
-0.19280487804878	0.369038461538462	-25806.88
-0.19280487804878	0.380576923076923	-5762.26
-0.19280487804878	0.392115384615385	2978.461
-0.19280487804878	0.403653846153846	909.6983
-0.19280487804878	0.415384615384615	530.4137
-0.19280487804878	0.426730769230769	305.9576
-0.19280487804878	0.438269230769231	177.4306
-0.19280487804878	0.449807692307692	14.4701
-0.19280487804878	0.461346153846154	-94.8958
-0.18780487804878	-0.461538461538462	0.966999999999999
-0.18780487804878	-0.45	0.805800000000005
-0.18780487804878	-0.438653846153846	-1.57379999999999
-0.18780487804878	-0.427115384615385	3.6212
-0.18780487804878	-0.415576923076923	-4.69880000000001
-0.18780487804878	-0.404038461538462	-2.10839999999999
-0.18780487804878	-0.392307692307692	0.909599999999998
-0.18780487804878	-0.380961538461538	3.8022
-0.18780487804878	-0.369423076923077	-0.174800000000005
-0.18780487804878	-0.357884615384615	-0.944399999999987
-0.18780487804878	-0.346346153846154	-8.01170000000001
-0.18780487804878	-0.334615384615385	-15.1264
-0.18780487804878	-0.323269230769231	-20.2856
-0.18780487804878	-0.311730769230769	-21.8044
-0.18780487804878	-0.3	0.575600000000009
-0.18780487804878	-0.288653846153846	-27.9965
-0.18780487804878	-0.277115384615385	-30.2735
-0.18780487804878	-0.265576923076923	-29.1225
-0.18780487804878	-0.254038461538462	-31.525
-0.18780487804878	-0.242307692307692	-35.5423
-0.18780487804878	-0.230961538461538	-46.879
-0.18780487804878	-0.219423076923077	-61.6096
-0.18780487804878	-0.207884615384615	-86.8866
-0.18780487804878	-0.196346153846154	-132.5454
-0.18780487804878	-0.184807692307692	-242.258
-0.18780487804878	-0.173269230769231	-333.2237
-0.18780487804878	-0.161730769230769	-332.9867
-0.18780487804878	-0.150192307692308	-199.2639
-0.18780487804878	-0.138461538461538	-108.8571
-0.18780487804878	-0.127115384615385	-20.382
-0.18780487804878	-0.115384615384615	41.8789
-0.18780487804878	-0.104038461538462	83.2575
-0.18780487804878	-0.0925	103.6412
-0.18780487804878	-0.0807692307692308	143.8372
-0.18780487804878	-0.0694230769230769	145.6671
-0.18780487804878	-0.0578846153846154	114.2219
-0.18780487804878	-0.0463461538461538	104.738
-0.18780487804878	-0.0348076923076923	68.8511
-0.18780487804878	-0.0230769230769231	31.5971999999999
-0.18780487804878	-0.0117307692307692	-17.0093000000001
-0.18780487804878	0	-95.2567
-0.18780487804878	0.0113461538461538	-273.8932
-0.18780487804878	0.0228846153846154	-457.6481
-0.18780487804878	0.0346153846153846	-611.8137
-0.18780487804878	0.0459615384615385	-750.6573
-0.18780487804878	0.0575	-931.116
-0.18780487804878	0.0690384615384615	-1531.7432
-0.18780487804878	0.0805769230769231	-1630.2576
-0.18780487804878	0.0921153846153846	-1871.0194
-0.18780487804878	0.103653846153846	-4806.012
-0.18780487804878	0.115384615384615	-5268.2393
-0.18780487804878	0.126730769230769	-28771.1503
-0.18780487804878	0.138269230769231	-37293.825
-0.18780487804878	0.149807692307692	-41473.0109
-0.18780487804878	0.161346153846154	-39545.6459
-0.18780487804878	0.172884615384615	-41064.7515
-0.18780487804878	0.184615384615385	-99334.6499
-0.18780487804878	0.195961538461538	-118827.6446
-0.18780487804878	0.2075	-84726.4144
-0.18780487804878	0.219038461538462	-75914.6104
-0.18780487804878	0.230576923076923	-78034.3203
-0.18780487804878	0.242307692307692	-92008.6095
-0.18780487804878	0.253653846153846	-88633.6365
-0.18780487804878	0.265192307692308	-76402.1741
-0.18780487804878	0.276730769230769	-52286.136
-0.18780487804878	0.288269230769231	-46797.7577
-0.18780487804878	0.3	-47440.8741
-0.18780487804878	0.311346153846154	-36175.848
-0.18780487804878	0.322884615384615	-31063.5723
-0.18780487804878	0.334423076923077	-29249.937
-0.18780487804878	0.345961538461538	14050.93
-0.18780487804878	0.357692307692308	23561.12
-0.18780487804878	0.369038461538462	-9235.581
-0.18780487804878	0.380576923076923	-1640.1839
-0.18780487804878	0.392115384615385	723.2049
-0.18780487804878	0.403653846153846	208.7668
-0.18780487804878	0.415384615384615	178.3577
-0.18780487804878	0.426730769230769	172.6536
-0.18780487804878	0.438269230769231	84.2231
-0.18780487804878	0.449807692307692	-67.4564
-0.18780487804878	0.461346153846154	-48.4175
-0.182926829268293	-0.461538461538462	0.635200000000012
-0.182926829268293	-0.45	-0.973100000000002
-0.182926829268293	-0.438653846153846	-2.01300000000001
-0.182926829268293	-0.427115384615385	0.917099999999991
-0.182926829268293	-0.415576923076923	-3.99210000000001
-0.182926829268293	-0.404038461538462	-3.0432
-0.182926829268293	-0.392307692307692	0.238299999999995
-0.182926829268293	-0.380961538461538	4.83030000000001
-0.182926829268293	-0.369423076923077	-0.0344000000000051
-0.182926829268293	-0.357884615384615	-2.7368
-0.182926829268293	-0.346346153846154	-7.03050000000002
-0.182926829268293	-0.334615384615385	-16.5699
-0.182926829268293	-0.323269230769231	-21.7193
-0.182926829268293	-0.311730769230769	-22.1961
-0.182926829268293	-0.3	-16.2831
-0.182926829268293	-0.288653846153846	-31.0686
-0.182926829268293	-0.277115384615385	-33.8522
-0.182926829268293	-0.265576923076923	-27.3232
-0.182926829268293	-0.254038461538462	-33.889
-0.182926829268293	-0.242307692307692	-36.7527
-0.182926829268293	-0.230961538461538	-50.2167
-0.182926829268293	-0.219423076923077	-66.9588
-0.182926829268293	-0.207884615384615	-104.3836
-0.182926829268293	-0.196346153846154	-164.6341
-0.182926829268293	-0.184807692307692	-290.8564
-0.182926829268293	-0.173269230769231	-331.7192
-0.182926829268293	-0.161730769230769	-285.1738
-0.182926829268293	-0.150192307692308	-162.2834
-0.182926829268293	-0.138461538461538	-68.8315
-0.182926829268293	-0.127115384615385	18.5486
-0.182926829268293	-0.115384615384615	90.7019
-0.182926829268293	-0.104038461538462	153.7329
-0.182926829268293	-0.0925	174.3933
-0.182926829268293	-0.0807692307692308	200.2848
-0.182926829268293	-0.0694230769230769	194.337
-0.182926829268293	-0.0578846153846154	158.9351
-0.182926829268293	-0.0463461538461538	142.3377
-0.182926829268293	-0.0348076923076923	97.4690000000001
-0.182926829268293	-0.0230769230769231	46.9066
-0.182926829268293	-0.0117307692307692	-29.9658
-0.182926829268293	0	-174.6583
-0.182926829268293	0.0113461538461538	-583.2216
-0.182926829268293	0.0228846153846154	-828.6392
-0.182926829268293	0.0346153846153846	-1663.418
-0.182926829268293	0.0459615384615385	-2176.8851
-0.182926829268293	0.0575	-2289.3565
-0.182926829268293	0.0690384615384615	-5219.3075
-0.182926829268293	0.0805769230769231	-36914.1056
-0.182926829268293	0.0921153846153846	-40848.9328
-0.182926829268293	0.103653846153846	-40602.3749
-0.182926829268293	0.115384615384615	-78654.1822
-0.182926829268293	0.126730769230769	-72750.8605
-0.182926829268293	0.138269230769231	-75919.8165
-0.182926829268293	0.149807692307692	-75398.7019
-0.182926829268293	0.161346153846154	-79609.9653
-0.182926829268293	0.172884615384615	-81170.3943
-0.182926829268293	0.184615384615385	-116963.5796
-0.182926829268293	0.195961538461538	-127974.389
-0.182926829268293	0.2075	-70130.9114
-0.182926829268293	0.219038461538462	-68422.3856
-0.182926829268293	0.230576923076923	-54045.8382
-0.182926829268293	0.242307692307692	-60711.8315
-0.182926829268293	0.253653846153846	-54396.7509
-0.182926829268293	0.265192307692308	-35639.203
-0.182926829268293	0.276730769230769	-33974.0869
-0.182926829268293	0.288269230769231	-17505.2319
-0.182926829268293	0.3	-15785.7661
-0.182926829268293	0.311346153846154	-8683.8273
-0.182926829268293	0.322884615384615	-12562.5586
-0.182926829268293	0.334423076923077	-11397.856
-0.182926829268293	0.345961538461538	65290.31
-0.182926829268293	0.357692307692308	7796.339
-0.182926829268293	0.369038461538462	-1643.887
-0.182926829268293	0.380576923076923	-158.4709
-0.182926829268293	0.392115384615385	319.9939
-0.182926829268293	0.403653846153846	126.7562
-0.182926829268293	0.415384615384615	111.2714
-0.182926829268293	0.426730769230769	68.8733
-0.182926829268293	0.438269230769231	55.8301
-0.182926829268293	0.449807692307692	-82.9527
-0.182926829268293	0.461346153846154	22.3718
-0.178048780487805	-0.461538461538462	0.243300000000005
-0.178048780487805	-0.45	-0.58550000000001
-0.178048780487805	-0.438653846153846	-0.0679000000000087
-0.178048780487805	-0.427115384615385	-2.38640000000001
-0.178048780487805	-0.415576923076923	-2.02419999999999
-0.178048780487805	-0.404038461538462	-3.77760000000001
-0.178048780487805	-0.392307692307692	0.54440000000001
-0.178048780487805	-0.380961538461538	2.0722
-0.178048780487805	-0.369423076923077	-0.200900000000004
-0.178048780487805	-0.357884615384615	-4.093
-0.178048780487805	-0.346346153846154	-9.24800000000001
-0.178048780487805	-0.334615384615385	-18.3453
-0.178048780487805	-0.323269230769231	-22.2976
-0.178048780487805	-0.311730769230769	-24.7953
-0.178048780487805	-0.3	-20.7375
-0.178048780487805	-0.288653846153846	-36.8454
-0.178048780487805	-0.277115384615385	-31.7796
-0.178048780487805	-0.265576923076923	-29.8482
-0.178048780487805	-0.254038461538462	-32.4275
-0.178048780487805	-0.242307692307692	-38.9374
-0.178048780487805	-0.230961538461538	-54.6491
-0.178048780487805	-0.219423076923077	-72.4427
-0.178048780487805	-0.207884615384615	-127.2153
-0.178048780487805	-0.196346153846154	-215.4931
-0.178048780487805	-0.184807692307692	-318.6065
-0.178048780487805	-0.173269230769231	-307.4192
-0.178048780487805	-0.161730769230769	-238.3102
-0.178048780487805	-0.150192307692308	-115.7946
-0.178048780487805	-0.138461538461538	-17.653
-0.178048780487805	-0.127115384615385	80.7284
-0.178048780487805	-0.115384615384615	166.5913
-0.178048780487805	-0.104038461538462	202.2763
-0.178048780487805	-0.0925	215.4331
-0.178048780487805	-0.0807692307692308	222.6707
-0.178048780487805	-0.0694230769230769	205.5906
-0.178048780487805	-0.0578846153846154	164.484
-0.178048780487805	-0.0463461538461538	111.6019
-0.178048780487805	-0.0348076923076923	86.4737
-0.178048780487805	-0.0230769230769231	16.6940999999999
-0.178048780487805	-0.0117307692307692	-121.401
-0.178048780487805	0	-558.2039
-0.178048780487805	0.0113461538461538	-989.1104
-0.178048780487805	0.0228846153846154	-2280.2728
-0.178048780487805	0.0346153846153846	-11426.1987
-0.178048780487805	0.0459615384615385	-36996.1715
-0.178048780487805	0.0575	-43068.2843
-0.178048780487805	0.0690384615384615	-96287.7852
-0.178048780487805	0.0805769230769231	-102578.079
-0.178048780487805	0.0921153846153846	-72923.2561
-0.178048780487805	0.103653846153846	-83032.6792
-0.178048780487805	0.115384615384615	-93016.226
-0.178048780487805	0.126730769230769	-91095.0487
-0.178048780487805	0.138269230769231	-75744.3863
-0.178048780487805	0.149807692307692	-64639.8458
-0.178048780487805	0.161346153846154	-66441.0231
-0.178048780487805	0.172884615384615	-57830.5425
-0.178048780487805	0.184615384615385	-74936.1871
-0.178048780487805	0.195961538461538	-80685.6341
-0.178048780487805	0.2075	-31336.7972
-0.178048780487805	0.219038461538462	-42163.0888
-0.178048780487805	0.230576923076923	-19365.8366
-0.178048780487805	0.242307692307692	-25281.1933
-0.178048780487805	0.253653846153846	-16523.6336
-0.178048780487805	0.265192307692308	-10985.0091
-0.178048780487805	0.276730769230769	-14804.3516
-0.178048780487805	0.288269230769231	-4405.0045
-0.178048780487805	0.3	-3667.7559
-0.178048780487805	0.311346153846154	-1254.5755
-0.178048780487805	0.322884615384615	-1420.621
-0.178048780487805	0.334423076923077	31590.627
-0.178048780487805	0.345961538461538	63493.039
-0.178048780487805	0.357692307692308	1851.9064
-0.178048780487805	0.369038461538462	-154.8826
-0.178048780487805	0.380576923076923	-49.2273
-0.178048780487805	0.392115384615385	149.4814
-0.178048780487805	0.403653846153846	96.2316
-0.178048780487805	0.415384615384615	67.3205
-0.178048780487805	0.426730769230769	24.0993
-0.178048780487805	0.438269230769231	47.6008
-0.178048780487805	0.449807692307692	-34.4243
-0.178048780487805	0.461346153846154	25.9744
-0.173170731707317	-0.461538461538462	0.232699999999994
-0.173170731707317	-0.45	-2.5215
-0.173170731707317	-0.438653846153846	-0.267899999999997
-0.173170731707317	-0.427115384615385	-1.0057
-0.173170731707317	-0.415576923076923	-0.950000000000003
-0.173170731707317	-0.404038461538462	-4.994
-0.173170731707317	-0.392307692307692	-0.7898
-0.173170731707317	-0.380961538461538	1.63759999999999
-0.173170731707317	-0.369423076923077	-1.22750000000001
-0.173170731707317	-0.357884615384615	-5.04810000000001
-0.173170731707317	-0.346346153846154	-9.89549999999999
-0.173170731707317	-0.334615384615385	-17.0726
-0.173170731707317	-0.323269230769231	-24.4867
-0.173170731707317	-0.311730769230769	-22.4132
-0.173170731707317	-0.3	-24.5486
-0.173170731707317	-0.288653846153846	-35.5732
-0.173170731707317	-0.277115384615385	-30.3234
-0.173170731707317	-0.265576923076923	-30.433
-0.173170731707317	-0.254038461538462	-33.8471
-0.173170731707317	-0.242307692307692	-42.7766
-0.173170731707317	-0.230961538461538	-60.2343
-0.173170731707317	-0.219423076923077	-85.8059
-0.173170731707317	-0.207884615384615	-155.9415
-0.173170731707317	-0.196346153846154	-250.784
-0.173170731707317	-0.184807692307692	-324.8347
-0.173170731707317	-0.173269230769231	-264.6559
-0.173170731707317	-0.161730769230769	-199.2322
-0.173170731707317	-0.150192307692308	-63.7621
-0.173170731707317	-0.138461538461538	33.0846
-0.173170731707317	-0.127115384615385	190.2691
-0.173170731707317	-0.115384615384615	206.8329
-0.173170731707317	-0.104038461538462	226.3158
-0.173170731707317	-0.0925	225.5491
-0.173170731707317	-0.0807692307692308	215.3266
-0.173170731707317	-0.0694230769230769	191.0625
-0.173170731707317	-0.0578846153846154	144.7546
-0.173170731707317	-0.0463461538461538	74.7063
-0.173170731707317	-0.0348076923076923	48.329
-0.173170731707317	-0.0230769230769231	-66.3449000000001
-0.173170731707317	-0.0117307692307692	-301.0837
-0.173170731707317	0	-880.9814
-0.173170731707317	0.0113461538461538	-2308.3818
-0.173170731707317	0.0228846153846154	-43021.1267
-0.173170731707317	0.0346153846153846	-74744.4019
-0.173170731707317	0.0459615384615385	-111332.6036
-0.173170731707317	0.0575	-89388.8061
-0.173170731707317	0.0690384615384615	-108292.7764
-0.173170731707317	0.0805769230769231	-112338.5439
-0.173170731707317	0.0921153846153846	-73890.8364
-0.173170731707317	0.103653846153846	-62134.0977
-0.173170731707317	0.115384615384615	-63906.1401
-0.173170731707317	0.126730769230769	-58769.0507
-0.173170731707317	0.138269230769231	-34952.5522
-0.173170731707317	0.149807692307692	-28990.8368
-0.173170731707317	0.161346153846154	-38152.1904
-0.173170731707317	0.172884615384615	-31738.8415
-0.173170731707317	0.184615384615385	-29417.6147
-0.173170731707317	0.195961538461538	-32440.0195
-0.173170731707317	0.2075	-6208.6142
-0.173170731707317	0.219038461538462	-13691.3542
-0.173170731707317	0.230576923076923	-4785.3608
-0.173170731707317	0.242307692307692	-4464.5556
-0.173170731707317	0.253653846153846	-3846.0492
-0.173170731707317	0.265192307692308	-1900.1699
-0.173170731707317	0.276730769230769	-2406.5631
-0.173170731707317	0.288269230769231	-489.5014
-0.173170731707317	0.3	-273.9711
-0.173170731707317	0.311346153846154	230.5469
-0.173170731707317	0.322884615384615	1294.6783
-0.173170731707317	0.334423076923077	96074.7085
-0.173170731707317	0.345961538461538	37675.3658
-0.173170731707317	0.357692307692308	632.1146
-0.173170731707317	0.369038461538462	-120.1967
-0.173170731707317	0.380576923076923	-99.2322
-0.173170731707317	0.392115384615385	75.40593
-0.173170731707317	0.403653846153846	32.7421
-0.173170731707317	0.415384615384615	51.6503
-0.173170731707317	0.426730769230769	14.9823
-0.173170731707317	0.438269230769231	41.6168
-0.173170731707317	0.449807692307692	2.8143
-0.173170731707317	0.461346153846154	11.0656
-0.168414634146341	-0.461538461538462	2.4359
-0.168414634146341	-0.45	-0.977099999999993
-0.168414634146341	-0.438653846153846	-0.267899999999997
-0.168414634146341	-0.427115384615385	-0.544200000000004
-0.168414634146341	-0.415576923076923	-0.892399999999995
-0.168414634146341	-0.404038461538462	-3.9893
-0.168414634146341	-0.392307692307692	-1.07259999999999
-0.168414634146341	-0.380961538461538	-2.3467
-0.168414634146341	-0.369423076923077	-2.5855
-0.168414634146341	-0.357884615384615	-6.06119999999999
-0.168414634146341	-0.346346153846154	-9.94130000000001
-0.168414634146341	-0.334615384615385	-18.0005
-0.168414634146341	-0.323269230769231	-23.7129
-0.168414634146341	-0.311730769230769	-22.9348
-0.168414634146341	-0.3	-28.026
-0.168414634146341	-0.288653846153846	-33.4376
-0.168414634146341	-0.277115384615385	-30.9122
-0.168414634146341	-0.265576923076923	-28.4961
-0.168414634146341	-0.254038461538462	-36.1422
-0.168414634146341	-0.242307692307692	-49.1473
-0.168414634146341	-0.230961538461538	-67.1971
-0.168414634146341	-0.219423076923077	-102.3735
-0.168414634146341	-0.207884615384615	-197.1449
-0.168414634146341	-0.196346153846154	-295.5836
-0.168414634146341	-0.184807692307692	-303.6235
-0.168414634146341	-0.173269230769231	-215.6411
-0.168414634146341	-0.161730769230769	-153.608
-0.168414634146341	-0.150192307692308	-2.93090000000001
-0.168414634146341	-0.138461538461538	96.387
-0.168414634146341	-0.127115384615385	253.031
-0.168414634146341	-0.115384615384615	235.158
-0.168414634146341	-0.104038461538462	220.3456
-0.168414634146341	-0.0925	203.7181
-0.168414634146341	-0.0807692307692308	182.8322
-0.168414634146341	-0.0694230769230769	150.5235
-0.168414634146341	-0.0578846153846154	123.2398
-0.168414634146341	-0.0463461538461538	34.1021
-0.168414634146341	-0.0348076923076923	-26.2804
-0.168414634146341	-0.0230769230769231	-227.0415
-0.168414634146341	-0.0117307692307692	-940.9986
-0.168414634146341	0	-2334.8754
-0.168414634146341	0.0113461538461538	-94229.2795
-0.168414634146341	0.0228846153846154	-102348.5909
-0.168414634146341	0.0346153846153846	-102654.11
-0.168414634146341	0.0459615384615385	-119229.2864
-0.168414634146341	0.0575	-74005.5583
-0.168414634146341	0.0690384615384615	-72874.5795
-0.168414634146341	0.0805769230769231	-67896.0277
-0.168414634146341	0.0921153846153846	-42011.8809
-0.168414634146341	0.103653846153846	-34768.3317
-0.168414634146341	0.115384615384615	-33379.0756
-0.168414634146341	0.126730769230769	-32572.9372
-0.168414634146341	0.138269230769231	-11442.0731
-0.168414634146341	0.149807692307692	-5681.2473
-0.168414634146341	0.161346153846154	-12535.825
-0.168414634146341	0.172884615384615	-7831.0194
-0.168414634146341	0.184615384615385	-5125.4866
-0.168414634146341	0.195961538461538	-5052.4375
-0.168414634146341	0.2075	-1302.2605
-0.168414634146341	0.219038461538462	-2296.0052
-0.168414634146341	0.230576923076923	-704.7947
-0.168414634146341	0.242307692307692	-424.2815
-0.168414634146341	0.253653846153846	-255.3734
-0.168414634146341	0.265192307692308	-60.7551
-0.168414634146341	0.276730769230769	-145.4839
-0.168414634146341	0.288269230769231	104.8597
-0.168414634146341	0.3	189.9318
-0.168414634146341	0.311346153846154	408.1812
-0.168414634146341	0.322884615384615	5183.0698
-0.168414634146341	0.334423076923077	100934.6222
-0.168414634146341	0.345961538461538	12389.6337
-0.168414634146341	0.357692307692308	39.2404
-0.168414634146341	0.369038461538462	-155.2634
-0.168414634146341	0.380576923076923	-57.7715
-0.168414634146341	0.392115384615385	-33.2842
-0.168414634146341	0.403653846153846	-29.9937
-0.168414634146341	0.415384615384615	37.8664
-0.168414634146341	0.426730769230769	19.095
-0.168414634146341	0.438269230769231	45.9409
-0.168414634146341	0.449807692307692	19.504
-0.168414634146341	0.461346153846154	4.4879
-0.163414634146341	-0.461538461538462	0.701900000000009
-0.163414634146341	-0.45	1.3845
-0.163414634146341	-0.438653846153846	-1.6952
-0.163414634146341	-0.427115384615385	-1.0403
-0.163414634146341	-0.415576923076923	-2.0972
-0.163414634146341	-0.404038461538462	-2.66059999999999
-0.163414634146341	-0.392307692307692	-1.663
-0.163414634146341	-0.380961538461538	-3.84309999999999
-0.163414634146341	-0.369423076923077	-1.6194
-0.163414634146341	-0.357884615384615	-5.90780000000001
-0.163414634146341	-0.346346153846154	-11.9088
-0.163414634146341	-0.334615384615385	-19.7773
-0.163414634146341	-0.323269230769231	-24.924
-0.163414634146341	-0.311730769230769	-23.4949
-0.163414634146341	-0.3	-26.4725
-0.163414634146341	-0.288653846153846	-35.1132
-0.163414634146341	-0.277115384615385	-30.778
-0.163414634146341	-0.265576923076923	-28.5185
-0.163414634146341	-0.254038461538462	-42.9298
-0.163414634146341	-0.242307692307692	-56.3866
-0.163414634146341	-0.230961538461538	-77.2551
-0.163414634146341	-0.219423076923077	-128.1592
-0.163414634146341	-0.207884615384615	-269.9985
-0.163414634146341	-0.196346153846154	-307.5641
-0.163414634146341	-0.184807692307692	-260.9583
-0.163414634146341	-0.173269230769231	-182.703
-0.163414634146341	-0.161730769230769	-92.5041
-0.163414634146341	-0.150192307692308	76.7789
-0.163414634146341	-0.138461538461538	206.5015
-0.163414634146341	-0.127115384615385	276.1711
-0.163414634146341	-0.115384615384615	228.3209
-0.163414634146341	-0.104038461538462	186.1889
-0.163414634146341	-0.0925	157.7935
-0.163414634146341	-0.0807692307692308	134.699
-0.163414634146341	-0.0694230769230769	96.0374
-0.163414634146341	-0.0578846153846154	78.7101
-0.163414634146341	-0.0463461538461538	-21.4085
-0.163414634146341	-0.0348076923076923	-148.2946
-0.163414634146341	-0.0230769230769231	-707.9796
-0.163414634146341	-0.0117307692307692	-2046.7132
-0.163414634146341	0	-87355.2267
-0.163414634146341	0.0113461538461538	-119755.1535
-0.163414634146341	0.0228846153846154	-104766.5885
-0.163414634146341	0.0346153846153846	-68577.446
-0.163414634146341	0.0459615384615385	-68636.5924
-0.163414634146341	0.0575	-42487.8491
-0.163414634146341	0.0690384615384615	-29449.7111
-0.163414634146341	0.0805769230769231	-27586.9019
-0.163414634146341	0.0921153846153846	-13366.9654
-0.163414634146341	0.103653846153846	-8472.4861
-0.163414634146341	0.115384615384615	-7711.4828
-0.163414634146341	0.126730769230769	-5803.594
-0.163414634146341	0.138269230769231	-1739.0861
-0.163414634146341	0.149807692307692	-911.1411
-0.163414634146341	0.161346153846154	-1343.7546
-0.163414634146341	0.172884615384615	-1147.9351
-0.163414634146341	0.184615384615385	-441.8595
-0.163414634146341	0.195961538461538	-604.8726
-0.163414634146341	0.2075	-101.7606
-0.163414634146341	0.219038461538462	-301.2213
-0.163414634146341	0.230576923076923	-115.4384
-0.163414634146341	0.242307692307692	-79.6924
-0.163414634146341	0.253653846153846	-152.4028
-0.163414634146341	0.265192307692308	97.1545000000001
-0.163414634146341	0.276730769230769	31.7615
-0.163414634146341	0.288269230769231	94.4751
-0.163414634146341	0.3	254.8296
-0.163414634146341	0.311346153846154	958.3957
-0.163414634146341	0.322884615384615	91404.1341
-0.163414634146341	0.334423076923077	46323.1619
-0.163414634146341	0.345961538461538	1314.7023
-0.163414634146341	0.357692307692308	-27.4778
-0.163414634146341	0.369038461538462	-99.0086
-0.163414634146341	0.380576923076923	18.0523
-0.163414634146341	0.392115384615385	-41.7519
-0.163414634146341	0.403653846153846	-40.7024
-0.163414634146341	0.415384615384615	29.2452
-0.163414634146341	0.426730769230769	27.5805
-0.163414634146341	0.438269230769231	45.1149
-0.163414634146341	0.449807692307692	28.5817
-0.163414634146341	0.461346153846154	1.83339999999998
-0.158536585365854	-0.461538461538462	0.3215
-0.158536585365854	-0.45	2.19669999999999
-0.158536585365854	-0.438653846153846	-2.08579999999999
-0.158536585365854	-0.427115384615385	-0.874500000000012
-0.158536585365854	-0.415576923076923	-2.61749999999999
-0.158536585365854	-0.404038461538462	-1.43989999999999
-0.158536585365854	-0.392307692307692	0.365300000000005
-0.158536585365854	-0.380961538461538	-2.93409999999999
-0.158536585365854	-0.369423076923077	-0.18119999999999
-0.158536585365854	-0.357884615384615	-4.78479999999999
-0.158536585365854	-0.346346153846154	-12.5243
-0.158536585365854	-0.334615384615385	-19.213
-0.158536585365854	-0.323269230769231	-23.671
-0.158536585365854	-0.311730769230769	-22.9389
-0.158536585365854	-0.3	-30.1185
-0.158536585365854	-0.288653846153846	-32.7557
-0.158536585365854	-0.277115384615385	-29.928
-0.158536585365854	-0.265576923076923	-26.2462
-0.158536585365854	-0.254038461538462	-49.1909
-0.158536585365854	-0.242307692307692	-63.3233
-0.158536585365854	-0.230961538461538	-92.1945
-0.158536585365854	-0.219423076923077	-164.4298
-0.158536585365854	-0.207884615384615	-295.1355
-0.158536585365854	-0.196346153846154	-291.4141
-0.158536585365854	-0.184807692307692	-204.8232
-0.158536585365854	-0.173269230769231	-138.5242
-0.158536585365854	-0.161730769230769	-14.1361
-0.158536585365854	-0.150192307692308	158.1336
-0.158536585365854	-0.138461538461538	251.373
-0.158536585365854	-0.127115384615385	269.8267
-0.158536585365854	-0.115384615384615	202.2726
-0.158536585365854	-0.104038461538462	146.6346
-0.158536585365854	-0.0925	108.3018
-0.158536585365854	-0.0807692307692308	77.1153000000001
-0.158536585365854	-0.0694230769230769	41.7067
-0.158536585365854	-0.0578846153846154	9.47930000000003
-0.158536585365854	-0.0463461538461538	-103.818
-0.158536585365854	-0.0348076923076923	-335.1368
-0.158536585365854	-0.0230769230769231	-1339.2098
-0.158536585365854	-0.0117307692307692	-27972.8162
-0.158536585365854	0	-149628.6102
-0.158536585365854	0.0113461538461538	-99539.382
-0.158536585365854	0.0228846153846154	-59966.1436
-0.158536585365854	0.0346153846153846	-35206.1091
-0.158536585365854	0.0459615384615385	-26999.3413
-0.158536585365854	0.0575	-13396.6934
-0.158536585365854	0.0690384615384615	-5155.9566
-0.158536585365854	0.0805769230769231	-4232.2291
-0.158536585365854	0.0921153846153846	-1984.1203
-0.158536585365854	0.103653846153846	-1215.9481
-0.158536585365854	0.115384615384615	-512.2341
-0.158536585365854	0.126730769230769	-1059.8793
-0.158536585365854	0.138269230769231	-116.2889
-0.158536585365854	0.149807692307692	-134.9208
-0.158536585365854	0.161346153846154	-55.8318
-0.158536585365854	0.172884615384615	-49.7829
-0.158536585365854	0.184615384615385	40.8347
-0.158536585365854	0.195961538461538	-76.6494
-0.158536585365854	0.2075	11.3492
-0.158536585365854	0.219038461538462	-65.8454
-0.158536585365854	0.230576923076923	-76.6786
-0.158536585365854	0.242307692307692	13.942
-0.158536585365854	0.253653846153846	-150.1931
-0.158536585365854	0.265192307692308	158.5497
-0.158536585365854	0.276730769230769	83.403
-0.158536585365854	0.288269230769231	147.2296
-0.158536585365854	0.3	449.8161
-0.158536585365854	0.311346153846154	2070.6374
-0.158536585365854	0.322884615384615	116901.6638
-0.158536585365854	0.334423076923077	14797.1901
-0.158536585365854	0.345961538461538	128.4256
-0.158536585365854	0.357692307692308	27.8774
-0.158536585365854	0.369038461538462	70.9479
-0.158536585365854	0.380576923076923	-3.36959999999999
-0.158536585365854	0.392115384615385	-29.9028
-0.158536585365854	0.403653846153846	-22.1165
-0.158536585365854	0.415384615384615	19.4767
-0.158536585365854	0.426730769230769	31.0284
-0.158536585365854	0.438269230769231	40.6136
-0.158536585365854	0.449807692307692	28.9217
-0.158536585365854	0.461346153846154	-2.9529
-0.153658536585366	-0.461538461538462	0.0491000000000099
-0.153658536585366	-0.45	1.77199999999999
-0.153658536585366	-0.438653846153846	0.143599999999992
-0.153658536585366	-0.427115384615385	-1.35720000000001
-0.153658536585366	-0.415576923076923	-3.48
-0.153658536585366	-0.404038461538462	-4.62670000000001
-0.153658536585366	-0.392307692307692	-0.0477999999999952
-0.153658536585366	-0.380961538461538	-0.716399999999993
-0.153658536585366	-0.369423076923077	-3.92529999999999
-0.153658536585366	-0.357884615384615	-3.22639999999998
-0.153658536585366	-0.346346153846154	-14.5299
-0.153658536585366	-0.334615384615385	-20.4471
-0.153658536585366	-0.323269230769231	-22.7152
-0.153658536585366	-0.311730769230769	-29.3845
-0.153658536585366	-0.3	-31.0173
-0.153658536585366	-0.288653846153846	-29.7104
-0.153658536585366	-0.277115384615385	-22.507
-0.153658536585366	-0.265576923076923	-34.2781
-0.153658536585366	-0.254038461538462	-54.0883
-0.153658536585366	-0.242307692307692	-71.8234
-0.153658536585366	-0.230961538461538	-114.3948
-0.153658536585366	-0.219423076923077	-217.8001
-0.153658536585366	-0.207884615384615	-306.0643
-0.153658536585366	-0.196346153846154	-248.6791
-0.153658536585366	-0.184807692307692	-153.5752
-0.153658536585366	-0.173269230769231	-80.6117
-0.153658536585366	-0.161730769230769	83.3354
-0.153658536585366	-0.150192307692308	205.9827
-0.153658536585366	-0.138461538461538	262.7955
-0.153658536585366	-0.127115384615385	232.5512
-0.153658536585366	-0.115384615384615	155.6629
-0.153658536585366	-0.104038461538462	105.1287
-0.153658536585366	-0.0925	65.1822
-0.153658536585366	-0.0807692307692308	29.406
-0.153658536585366	-0.0694230769230769	0.521699999999953
-0.153658536585366	-0.0578846153846154	-57.9965
-0.153658536585366	-0.0463461538461538	-230.4937
-0.153658536585366	-0.0348076923076923	-882.7844
-0.153658536585366	-0.0230769230769231	-4934.2531
-0.153658536585366	-0.0117307692307692	-81087.3046
-0.153658536585366	0	-156494.931
-0.153658536585366	0.0113461538461538	-54987.5546
-0.153658536585366	0.0228846153846154	-31120.8718
-0.153658536585366	0.0346153846153846	-8000.6265
-0.153658536585366	0.0459615384615385	-3189.9938
-0.153658536585366	0.0575	-1974.9178
-0.153658536585366	0.0690384615384615	-489.8587
-0.153658536585366	0.0805769230769231	-365.8106
-0.153658536585366	0.0921153846153846	-70.4836
-0.153658536585366	0.103653846153846	53.9565
-0.153658536585366	0.115384615384615	-26.2802
-0.153658536585366	0.126730769230769	86.7647
-0.153658536585366	0.138269230769231	-29.6607
-0.153658536585366	0.149807692307692	20.0008
-0.153658536585366	0.161346153846154	-14.8152
-0.153658536585366	0.172884615384615	-33.9367
-0.153658536585366	0.184615384615385	34.9387
-0.153658536585366	0.195961538461538	-44.3801
-0.153658536585366	0.2075	-25.4137
-0.153658536585366	0.219038461538462	-45.217
-0.153658536585366	0.230576923076923	-141.7839
-0.153658536585366	0.242307692307692	104.1377
-0.153658536585366	0.253653846153846	95.7618
-0.153658536585366	0.265192307692308	174.5654
-0.153658536585366	0.276730769230769	223.7336
-0.153658536585366	0.288269230769231	340.3607
-0.153658536585366	0.3	902.5563
-0.153658536585366	0.311346153846154	34433.5631
-0.153658536585366	0.322884615384615	76982.6444
-0.153658536585366	0.334423076923077	2740.4941
-0.153658536585366	0.345961538461538	115.9249
-0.153658536585366	0.357692307692308	42.2988
-0.153658536585366	0.369038461538462	67.6139
-0.153658536585366	0.380576923076923	-16.466
-0.153658536585366	0.392115384615385	-12.9555
-0.153658536585366	0.403653846153846	-7.34729999999999
-0.153658536585366	0.415384615384615	12.969
-0.153658536585366	0.426730769230769	33.1673
-0.153658536585366	0.438269230769231	29.9006
-0.153658536585366	0.449807692307692	22.4592
-0.153658536585366	0.461346153846154	-4.90870000000001
-0.148780487804878	-0.461538461538462	0.567699999999988
-0.148780487804878	-0.45	2.32510000000001
-0.148780487804878	-0.438653846153846	-0.376199999999997
-0.148780487804878	-0.427115384615385	-0.908500000000004
-0.148780487804878	-0.415576923076923	-2.0074
-0.148780487804878	-0.404038461538462	-4.87470000000001
-0.148780487804878	-0.392307692307692	-0.638400000000019
-0.148780487804878	-0.380961538461538	6.59900000000002
-0.148780487804878	-0.369423076923077	-2.90880000000001
-0.148780487804878	-0.357884615384615	-5.56220000000002
-0.148780487804878	-0.346346153846154	-16.3356
-0.148780487804878	-0.334615384615385	-23.7252
-0.148780487804878	-0.323269230769231	-26.9747
-0.148780487804878	-0.311730769230769	-30.5238
-0.148780487804878	-0.3	-30.7102
-0.148780487804878	-0.288653846153846	-25.0286
-0.148780487804878	-0.277115384615385	-21.2101
-0.148780487804878	-0.265576923076923	-42.8565
-0.148780487804878	-0.254038461538462	-53.2009
-0.148780487804878	-0.242307692307692	-83.6213
-0.148780487804878	-0.230961538461538	-144.66
-0.148780487804878	-0.219423076923077	-249.7888
-0.148780487804878	-0.207884615384615	-292.1783
-0.148780487804878	-0.196346153846154	-188.8087
-0.148780487804878	-0.184807692307692	-105.05
-0.148780487804878	-0.173269230769231	-0.243799999999965
-0.148780487804878	-0.161730769230769	204.6181
-0.148780487804878	-0.150192307692308	234.4162
-0.148780487804878	-0.138461538461538	248.97
-0.148780487804878	-0.127115384615385	186.0023
-0.148780487804878	-0.115384615384615	109.901
-0.148780487804878	-0.104038461538462	62.045
-0.148780487804878	-0.0925	22.1241
-0.148780487804878	-0.0807692307692308	-10.8301
-0.148780487804878	-0.0694230769230769	-40.3494
-0.148780487804878	-0.0578846153846154	-148.0635
-0.148780487804878	-0.0463461538461538	-411.649
-0.148780487804878	-0.0348076923076923	-1797.9603
-0.148780487804878	-0.0230769230769231	-105791.3549
-0.148780487804878	-0.0117307692307692	-115014.6063
-0.148780487804878	0	-66865.4512
-0.148780487804878	0.0113461538461538	-16748.1978
-0.148780487804878	0.0228846153846154	-5056.3489
-0.148780487804878	0.0346153846153846	-1075.2562
-0.148780487804878	0.0459615384615385	-253.5336
-0.148780487804878	0.0575	-9.50879999999995
-0.148780487804878	0.0690384615384615	7.55700000000002
-0.148780487804878	0.0805769230769231	109.2593
-0.148780487804878	0.0921153846153846	105.7007
-0.148780487804878	0.103653846153846	47.8803
-0.148780487804878	0.115384615384615	33.2951
-0.148780487804878	0.126730769230769	80.7579
-0.148780487804878	0.138269230769231	5.51190000000003
-0.148780487804878	0.149807692307692	58.1955
-0.148780487804878	0.161346153846154	8.67720000000003
-0.148780487804878	0.172884615384615	0.778899999999965
-0.148780487804878	0.184615384615385	37.2958
-0.148780487804878	0.195961538461538	62.5178
-0.148780487804878	0.2075	70.1268
-0.148780487804878	0.219038461538462	64.1601
-0.148780487804878	0.230576923076923	15.1441
-0.148780487804878	0.242307692307692	181.7801
-0.148780487804878	0.253653846153846	230.6197
-0.148780487804878	0.265192307692308	188.1107
-0.148780487804878	0.276730769230769	333.2763
-0.148780487804878	0.288269230769231	423.9651
-0.148780487804878	0.3	1729.0095
-0.148780487804878	0.311346153846154	148505.3129
-0.148780487804878	0.322884615384615	38067.7354
-0.148780487804878	0.334423076923077	666.725
-0.148780487804878	0.345961538461538	84.3265
-0.148780487804878	0.357692307692308	32.9668
-0.148780487804878	0.369038461538462	37.5899
-0.148780487804878	0.380576923076923	-21.4204
-0.148780487804878	0.392115384615385	-10.0351
-0.148780487804878	0.403653846153846	1.9151
-0.148780487804878	0.415384615384615	15.255
-0.148780487804878	0.426730769230769	34.5648
-0.148780487804878	0.438269230769231	24.3737
-0.148780487804878	0.449807692307692	17.6696
-0.148780487804878	0.461346153846154	-4.4787
-0.144024390243902	-0.461538461538462	0.897100000000009
-0.144024390243902	-0.45	-1.6178
-0.144024390243902	-0.438653846153846	-1.0025
-0.144024390243902	-0.427115384615385	-0.849099999999993
-0.144024390243902	-0.415576923076923	-2.31590000000001
-0.144024390243902	-0.404038461538462	-3.6613
-0.144024390243902	-0.392307692307692	-4.1876
-0.144024390243902	-0.380961538461538	1.47489999999999
-0.144024390243902	-0.369423076923077	-4.88129999999998
-0.144024390243902	-0.357884615384615	-5.77520000000001
-0.144024390243902	-0.346346153846154	-18.6627
-0.144024390243902	-0.334615384615385	-24.4542
-0.144024390243902	-0.323269230769231	-26.7716
-0.144024390243902	-0.311730769230769	-32.0817
-0.144024390243902	-0.3	-26.4877
-0.144024390243902	-0.288653846153846	-27.3025
-0.144024390243902	-0.277115384615385	-28.4157
-0.144024390243902	-0.265576923076923	-49.9663
-0.144024390243902	-0.254038461538462	-61.1806
-0.144024390243902	-0.242307692307692	-102.3125
-0.144024390243902	-0.230961538461538	-186.4891
-0.144024390243902	-0.219423076923077	-277.2192
-0.144024390243902	-0.207884615384615	-248.6652
-0.144024390243902	-0.196346153846154	-131.312
-0.144024390243902	-0.184807692307692	-46.6302
-0.144024390243902	-0.173269230769231	81.0571
-0.144024390243902	-0.161730769230769	255.2704
-0.144024390243902	-0.150192307692308	242.652
-0.144024390243902	-0.138461538461538	214.2981
-0.144024390243902	-0.127115384615385	134.3874
-0.144024390243902	-0.115384615384615	73.782
-0.144024390243902	-0.104038461538462	26.7885
-0.144024390243902	-0.0925	-17.5599
-0.144024390243902	-0.0807692307692308	-76.3388
-0.144024390243902	-0.0694230769230769	-105.0087
-0.144024390243902	-0.0578846153846154	-246.1927
-0.144024390243902	-0.0463461538461538	-1022.4037
-0.144024390243902	-0.0348076923076923	-11739.6144
-0.144024390243902	-0.0230769230769231	-165765.2482
-0.144024390243902	-0.0117307692307692	-50414.5407
-0.144024390243902	0	-33570.1887
-0.144024390243902	0.0113461538461538	-3358.0303
-0.144024390243902	0.0228846153846154	-275.1229
-0.144024390243902	0.0346153846153846	31.6047
-0.144024390243902	0.0459615384615385	17.0181
-0.144024390243902	0.0575	73.855
-0.144024390243902	0.0690384615384615	-10.225
-0.144024390243902	0.0805769230769231	112.3168
-0.144024390243902	0.0921153846153846	73.5224
-0.144024390243902	0.103653846153846	25.8426
-0.144024390243902	0.115384615384615	91.1589
-0.144024390243902	0.126730769230769	71.5019
-0.144024390243902	0.138269230769231	110.1286
-0.144024390243902	0.149807692307692	156.2392
-0.144024390243902	0.161346153846154	116.9238
-0.144024390243902	0.172884615384615	87.055
-0.144024390243902	0.184615384615385	142.2558
-0.144024390243902	0.195961538461538	72.717
-0.144024390243902	0.2075	193.9298
-0.144024390243902	0.219038461538462	83.8686
-0.144024390243902	0.230576923076923	214.8305
-0.144024390243902	0.242307692307692	175.4058
-0.144024390243902	0.253653846153846	255.9185
-0.144024390243902	0.265192307692308	198.4416
-0.144024390243902	0.276730769230769	357.824
-0.144024390243902	0.288269230769231	522.7974
-0.144024390243902	0.3	4977.4901
-0.144024390243902	0.311346153846154	133751.6296
-0.144024390243902	0.322884615384615	9057.8568
-0.144024390243902	0.334423076923077	133.6596
-0.144024390243902	0.345961538461538	54.4919
-0.144024390243902	0.357692307692308	21.9553
-0.144024390243902	0.369038461538462	15.4486
-0.144024390243902	0.380576923076923	-18.9814
-0.144024390243902	0.392115384615385	-7.23059999999998
-0.144024390243902	0.403653846153846	7.63200000000001
-0.144024390243902	0.415384615384615	12.966
-0.144024390243902	0.426730769230769	29.5012
-0.144024390243902	0.438269230769231	19.3789
-0.144024390243902	0.449807692307692	17.1047
-0.144024390243902	0.461346153846154	-3.03880000000001
-0.139024390243902	-0.461538461538462	-3.7524
-0.139024390243902	-0.45	-1.5247
-0.139024390243902	-0.438653846153846	-1.2273
-0.139024390243902	-0.427115384615385	-1.63990000000001
-0.139024390243902	-0.415576923076923	-2.14059999999999
-0.139024390243902	-0.404038461538462	-5.13759999999999
-0.139024390243902	-0.392307692307692	-3.03450000000001
-0.139024390243902	-0.380961538461538	0.226599999999991
-0.139024390243902	-0.369423076923077	-2.4854
-0.139024390243902	-0.357884615384615	-10.3054
-0.139024390243902	-0.346346153846154	-17.3785
-0.139024390243902	-0.334615384615385	-27.4408
-0.139024390243902	-0.323269230769231	-28.6181
-0.139024390243902	-0.311730769230769	-34.3825
-0.139024390243902	-0.3	-27.5342
-0.139024390243902	-0.288653846153846	-26.037
-0.139024390243902	-0.277115384615385	-33.9734
-0.139024390243902	-0.265576923076923	-58.5703
-0.139024390243902	-0.254038461538462	-77.4656
-0.139024390243902	-0.242307692307692	-125.2021
-0.139024390243902	-0.230961538461538	-271.7866
-0.139024390243902	-0.219423076923077	-279.7584
-0.139024390243902	-0.207884615384615	-186.9734
-0.139024390243902	-0.196346153846154	-73.5579
-0.139024390243902	-0.184807692307692	31.2249
-0.139024390243902	-0.173269230769231	180.4431
-0.139024390243902	-0.161730769230769	262.8535
-0.139024390243902	-0.150192307692308	213.5931
-0.139024390243902	-0.138461538461538	162.9548
-0.139024390243902	-0.127115384615385	93.4155
-0.139024390243902	-0.115384615384615	33.8416
-0.139024390243902	-0.104038461538462	-8.51429999999999
-0.139024390243902	-0.0925	-61.8589
-0.139024390243902	-0.0807692307692308	-127.7557
-0.139024390243902	-0.0694230769230769	-220.832
-0.139024390243902	-0.0578846153846154	-417.4967
-0.139024390243902	-0.0463461538461538	-2173.1646
-0.139024390243902	-0.0348076923076923	-194367.3576
-0.139024390243902	-0.0230769230769231	-102607.9053
-0.139024390243902	-0.0117307692307692	-15433.4387
-0.139024390243902	0	-3948.1355
-0.139024390243902	0.0113461538461538	-388.5873
-0.139024390243902	0.0228846153846154	-109.1194
-0.139024390243902	0.0346153846153846	31.368
-0.139024390243902	0.0459615384615385	-1.28019999999998
-0.139024390243902	0.0575	97.7057
-0.139024390243902	0.0690384615384615	-61.1684
-0.139024390243902	0.0805769230769231	138.6251
-0.139024390243902	0.0921153846153846	94.9522
-0.139024390243902	0.103653846153846	139.833
-0.139024390243902	0.115384615384615	223.0163
-0.139024390243902	0.126730769230769	125.494
-0.139024390243902	0.138269230769231	124.4824
-0.139024390243902	0.149807692307692	122.419
-0.139024390243902	0.161346153846154	106.8092
-0.139024390243902	0.172884615384615	81.5934
-0.139024390243902	0.184615384615385	157.685
-0.139024390243902	0.195961538461538	57.3128
-0.139024390243902	0.2075	133.727
-0.139024390243902	0.219038461538462	84.0627
-0.139024390243902	0.230576923076923	229.9774
-0.139024390243902	0.242307692307692	170.5383
-0.139024390243902	0.253653846153846	238.4685
-0.139024390243902	0.265192307692308	226.1429
-0.139024390243902	0.276730769230769	388.6834
-0.139024390243902	0.288269230769231	1127.0521
-0.139024390243902	0.3	109852.8131
-0.139024390243902	0.311346153846154	44090.5087
-0.139024390243902	0.322884615384615	1465.5839
-0.139024390243902	0.334423076923077	-0.845700000000022
-0.139024390243902	0.345961538461538	23.4966
-0.139024390243902	0.357692307692308	13.8885
-0.139024390243902	0.369038461538462	5.74969999999999
-0.139024390243902	0.380576923076923	-13.7805
-0.139024390243902	0.392115384615385	-10.92
-0.139024390243902	0.403653846153846	8.5864
-0.139024390243902	0.415384615384615	12.6556
-0.139024390243902	0.426730769230769	31.2364
-0.139024390243902	0.438269230769231	15.8939
-0.139024390243902	0.449807692307692	15.884
-0.139024390243902	0.461346153846154	-1.66210000000001
-0.134146341463415	-0.461538461538462	-3.9648
-0.134146341463415	-0.45	-0.322599999999994
-0.134146341463415	-0.438653846153846	-1.72479999999999
-0.134146341463415	-0.427115384615385	-1.23820000000001
-0.134146341463415	-0.415576923076923	-0.266599999999983
-0.134146341463415	-0.404038461538462	-1.90619999999998
-0.134146341463415	-0.392307692307692	-1.84290000000001
-0.134146341463415	-0.380961538461538	-0.537199999999984
-0.134146341463415	-0.369423076923077	-2.69
-0.134146341463415	-0.357884615384615	-8.4057
-0.134146341463415	-0.346346153846154	-14.3552
-0.134146341463415	-0.334615384615385	-27.2052
-0.134146341463415	-0.323269230769231	-27.9932
-0.134146341463415	-0.311730769230769	-34.5532
-0.134146341463415	-0.3	-29.1972
-0.134146341463415	-0.288653846153846	-30.113
-0.134146341463415	-0.277115384615385	-39.2244
-0.134146341463415	-0.265576923076923	-67.3161
-0.134146341463415	-0.254038461538462	-97.1072
-0.134146341463415	-0.242307692307692	-167.1103
-0.134146341463415	-0.230961538461538	-308.6785
-0.134146341463415	-0.219423076923077	-245.8261
-0.134146341463415	-0.207884615384615	-123.098
-0.134146341463415	-0.196346153846154	-2.43869999999998
-0.134146341463415	-0.184807692307692	161.3448
-0.134146341463415	-0.173269230769231	227.9641
-0.134146341463415	-0.161730769230769	240.4948
-0.134146341463415	-0.150192307692308	171.9742
-0.134146341463415	-0.138461538461538	119.9391
-0.134146341463415	-0.127115384615385	58.511
-0.134146341463415	-0.115384615384615	-1.65979999999996
-0.134146341463415	-0.104038461538462	-51.6589
-0.134146341463415	-0.0925	-99.3704
-0.134146341463415	-0.0807692307692308	-170.3017
-0.134146341463415	-0.0694230769230769	-313.133
-0.134146341463415	-0.0578846153846154	-982.5865
-0.134146341463415	-0.0463461538461538	-76237.2749
-0.134146341463415	-0.0348076923076923	-200079.4931
-0.134146341463415	-0.0230769230769231	-24212.2429
-0.134146341463415	-0.0117307692307692	-2492.9691
-0.134146341463415	0	-404.9315
-0.134146341463415	0.0113461538461538	-96.153
-0.134146341463415	0.0228846153846154	-302.6279
-0.134146341463415	0.0346153846153846	132.1078
-0.134146341463415	0.0459615384615385	55.7903
-0.134146341463415	0.0575	189.3658
-0.134146341463415	0.0690384615384615	58.9795
-0.134146341463415	0.0805769230769231	147.9014
-0.134146341463415	0.0921153846153846	185.7619
-0.134146341463415	0.103653846153846	183.7136
-0.134146341463415	0.115384615384615	169.3695
-0.134146341463415	0.126730769230769	96.2654
-0.134146341463415	0.138269230769231	79.3457
-0.134146341463415	0.149807692307692	85.3377
-0.134146341463415	0.161346153846154	60.1557
-0.134146341463415	0.172884615384615	72.8758
-0.134146341463415	0.184615384615385	126.4835
-0.134146341463415	0.195961538461538	65.5613
-0.134146341463415	0.2075	108.8815
-0.134146341463415	0.219038461538462	99.3027
-0.134146341463415	0.230576923076923	202.1594
-0.134146341463415	0.242307692307692	174.7302
-0.134146341463415	0.253653846153846	237.8461
-0.134146341463415	0.265192307692308	267.5356
-0.134146341463415	0.276730769230769	493.2582
-0.134146341463415	0.288269230769231	2207.0797
-0.134146341463415	0.3	148926.2606
-0.134146341463415	0.311346153846154	12105.1699
-0.134146341463415	0.322884615384615	46.6936
-0.134146341463415	0.334423076923077	-44.2529
-0.134146341463415	0.345961538461538	20.8877
-0.134146341463415	0.357692307692308	10.8245
-0.134146341463415	0.369038461538462	-3.28630000000001
-0.134146341463415	0.380576923076923	-11.9663
-0.134146341463415	0.392115384615385	-8.04499999999999
-0.134146341463415	0.403653846153846	2.6403
-0.134146341463415	0.415384615384615	11.7007
-0.134146341463415	0.426730769230769	45.487
-0.134146341463415	0.438269230769231	15.9473
-0.134146341463415	0.449807692307692	10.2717
-0.134146341463415	0.461346153846154	-3.77699999999999
-0.129268292682927	-0.461538461538462	-4.5085
-0.129268292682927	-0.45	-0.405599999999993
-0.129268292682927	-0.438653846153846	1.69540000000001
-0.129268292682927	-0.427115384615385	0.733699999999999
-0.129268292682927	-0.415576923076923	-0.730400000000003
-0.129268292682927	-0.404038461538462	-3.29960000000003
-0.129268292682927	-0.392307692307692	-2.50370000000001
-0.129268292682927	-0.380961538461538	-1.60490000000002
-0.129268292682927	-0.369423076923077	-1.2063
-0.129268292682927	-0.357884615384615	-8.45180000000002
-0.129268292682927	-0.346346153846154	-16.0481
-0.129268292682927	-0.334615384615385	-29.1802
-0.129268292682927	-0.323269230769231	-27.0738
-0.129268292682927	-0.311730769230769	-32.7855
-0.129268292682927	-0.3	-28.0404
-0.129268292682927	-0.288653846153846	-35.8865
-0.129268292682927	-0.277115384615385	-44.4285
-0.129268292682927	-0.265576923076923	-77.9252
-0.129268292682927	-0.254038461538462	-120.1703
-0.129268292682927	-0.242307692307692	-261.2774
-0.129268292682927	-0.230961538461538	-308.8117
-0.129268292682927	-0.219423076923077	-182.925
-0.129268292682927	-0.207884615384615	-55.0184
-0.129268292682927	-0.196346153846154	92.9444
-0.129268292682927	-0.184807692307692	244.2633
-0.129268292682927	-0.173269230769231	247.33
-0.129268292682927	-0.161730769230769	203.6253
-0.129268292682927	-0.150192307692308	132.7913
-0.129268292682927	-0.138461538461538	83.8275
-0.129268292682927	-0.127115384615385	23.1469
-0.129268292682927	-0.115384615384615	-42.5579
-0.129268292682927	-0.104038461538462	-83.9191
-0.129268292682927	-0.0925	-131.9193
-0.129268292682927	-0.0807692307692308	-208.7206
-0.129268292682927	-0.0694230769230769	-424.2498
-0.129268292682927	-0.0578846153846154	-1933.145
-0.129268292682927	-0.0463461538461538	-185988.8115
-0.129268292682927	-0.0348076923076923	-81698.267
-0.129268292682927	-0.0230769230769231	-4276.5131
-0.129268292682927	-0.0117307692307692	-449.2214
-0.129268292682927	0	-380.9282
-0.129268292682927	0.0113461538461538	-41.951
-0.129268292682927	0.0228846153846154	-43.1653
-0.129268292682927	0.0346153846153846	118.6014
-0.129268292682927	0.0459615384615385	177.996
-0.129268292682927	0.0575	178.7261
-0.129268292682927	0.0690384615384615	125.161
-0.129268292682927	0.0805769230769231	125.2569
-0.129268292682927	0.0921153846153846	172.6782
-0.129268292682927	0.103653846153846	155.4684
-0.129268292682927	0.115384615384615	109.213
-0.129268292682927	0.126730769230769	76.4082
-0.129268292682927	0.138269230769231	61.9865
-0.129268292682927	0.149807692307692	63.7162
-0.129268292682927	0.161346153846154	51.2788
-0.129268292682927	0.172884615384615	68.6907
-0.129268292682927	0.184615384615385	106.2875
-0.129268292682927	0.195961538461538	78.2779
-0.129268292682927	0.2075	108.6794
-0.129268292682927	0.219038461538462	120.8764
-0.129268292682927	0.230576923076923	191.7666
-0.129268292682927	0.242307692307692	193.7155
-0.129268292682927	0.253653846153846	255.2614
-0.129268292682927	0.265192307692308	339.2007
-0.129268292682927	0.276730769230769	838.0803
-0.129268292682927	0.288269230769231	93589.0109
-0.129268292682927	0.3	48521.706
-0.129268292682927	0.311346153846154	2224.5349
-0.129268292682927	0.322884615384615	-11.5884
-0.129268292682927	0.334423076923077	-14.5808
-0.129268292682927	0.345961538461538	27.9162
-0.129268292682927	0.357692307692308	6.24719999999999
-0.129268292682927	0.369038461538462	-5.54520000000002
-0.129268292682927	0.380576923076923	-10.6012
-0.129268292682927	0.392115384615385	-6.26150000000001
-0.129268292682927	0.403653846153846	-2.01429999999999
-0.129268292682927	0.415384615384615	8.85300000000001
-0.129268292682927	0.426730769230769	37.8402
-0.129268292682927	0.438269230769231	15.7706
-0.129268292682927	0.449807692307692	10.1358
-0.129268292682927	0.461346153846154	-5.11670000000001
-0.124390243902439	-0.461538461538462	-3.3527
-0.124390243902439	-0.45	-1.17159999999998
-0.124390243902439	-0.438653846153846	0.409300000000002
-0.124390243902439	-0.427115384615385	1.64490000000001
-0.124390243902439	-0.415576923076923	0.0252999999999872
-0.124390243902439	-0.404038461538462	37.2412
-0.124390243902439	-0.392307692307692	-3.34389999999999
-0.124390243902439	-0.380961538461538	-1.9392
-0.124390243902439	-0.369423076923077	-1.798
-0.124390243902439	-0.357884615384615	-9.8664
-0.124390243902439	-0.346346153846154	-20.5006
-0.124390243902439	-0.334615384615385	-29.3309
-0.124390243902439	-0.323269230769231	-30.4113
-0.124390243902439	-0.311730769230769	-31.6588
-0.124390243902439	-0.3	-27.3239
-0.124390243902439	-0.288653846153846	-38.427
-0.124390243902439	-0.277115384615385	-46.1879
-0.124390243902439	-0.265576923076923	-89.1448
-0.124390243902439	-0.254038461538462	-155.1007
-0.124390243902439	-0.242307692307692	-303.2999
-0.124390243902439	-0.230961538461538	-273.9425
-0.124390243902439	-0.219423076923077	-104.5758
-0.124390243902439	-0.207884615384615	26.2528
-0.124390243902439	-0.196346153846154	172.034
-0.124390243902439	-0.184807692307692	282.7864
-0.124390243902439	-0.173269230769231	233.0109
-0.124390243902439	-0.161730769230769	152.982
-0.124390243902439	-0.150192307692308	95.923
-0.124390243902439	-0.138461538461538	43.4279
-0.124390243902439	-0.127115384615385	-20.6424
-0.124390243902439	-0.115384615384615	-77.1529
-0.124390243902439	-0.104038461538462	-111.1678
-0.124390243902439	-0.0925	-171.1288
-0.124390243902439	-0.0807692307692308	-257.9089
-0.124390243902439	-0.0694230769230769	-725.2255
-0.124390243902439	-0.0578846153846154	-72340.4039
-0.124390243902439	-0.0463461538461538	-236661.3596
-0.124390243902439	-0.0348076923076923	-20939.2008
-0.124390243902439	-0.0230769230769231	-521.7496
-0.124390243902439	-0.0117307692307692	-190.7273
-0.124390243902439	0	-446.4535
-0.124390243902439	0.0113461538461538	228.04959
-0.124390243902439	0.0228846153846154	149.6068
-0.124390243902439	0.0346153846153846	93.5428
-0.124390243902439	0.0459615384615385	167.6761
-0.124390243902439	0.0575	128.1529
-0.124390243902439	0.0690384615384615	99.7564
-0.124390243902439	0.0805769230769231	99.6916
-0.124390243902439	0.0921153846153846	124.8071
-0.124390243902439	0.103653846153846	109.3236
-0.124390243902439	0.115384615384615	85.4697
-0.124390243902439	0.126730769230769	78.0954
-0.124390243902439	0.138269230769231	59.2063
-0.124390243902439	0.149807692307692	61.5891
-0.124390243902439	0.161346153846154	55.8292
-0.124390243902439	0.172884615384615	78.367
-0.124390243902439	0.184615384615385	100.2356
-0.124390243902439	0.195961538461538	98.7251
-0.124390243902439	0.2075	125.4562
-0.124390243902439	0.219038461538462	150.8836
-0.124390243902439	0.230576923076923	200.792
-0.124390243902439	0.242307692307692	208.6651
-0.124390243902439	0.253653846153846	289.7315
-0.124390243902439	0.265192307692308	450.2794
-0.124390243902439	0.276730769230769	2027.9983
-0.124390243902439	0.288269230769231	136980.4277
-0.124390243902439	0.3	14133.5269
-0.124390243902439	0.311346153846154	432.2699
-0.124390243902439	0.322884615384615	-9.17240000000001
-0.124390243902439	0.334423076923077	13.8699
-0.124390243902439	0.345961538461538	27.3595
-0.124390243902439	0.357692307692308	5.65129999999999
-0.124390243902439	0.369038461538462	-9.70779999999999
-0.124390243902439	0.380576923076923	-13.9028
-0.124390243902439	0.392115384615385	-3.93929999999998
-0.124390243902439	0.403653846153846	0.746800000000007
-0.124390243902439	0.415384615384615	7.6831
-0.124390243902439	0.426730769230769	27.7539
-0.124390243902439	0.438269230769231	13.3967
-0.124390243902439	0.449807692307692	10.8327
-0.124390243902439	0.461346153846154	-5.6378
-0.119634146341463	-0.461538461538462	-1.06560000000002
-0.119634146341463	-0.45	-0.040300000000002
-0.119634146341463	-0.438653846153846	0.0652999999999793
-0.119634146341463	-0.427115384615385	2.96709999999999
-0.119634146341463	-0.415576923076923	-1.0051
-0.119634146341463	-0.404038461538462	25.7807
-0.119634146341463	-0.392307692307692	-1.15180000000001
-0.119634146341463	-0.380961538461538	1.14160000000001
-0.119634146341463	-0.369423076923077	-2.005
-0.119634146341463	-0.357884615384615	-9.63829999999999
-0.119634146341463	-0.346346153846154	-18.4677
-0.119634146341463	-0.334615384615385	-34.8528
-0.119634146341463	-0.323269230769231	-27.3817
-0.119634146341463	-0.311730769230769	-30.5254
-0.119634146341463	-0.3	-31.3701
-0.119634146341463	-0.288653846153846	-42.9518
-0.119634146341463	-0.277115384615385	-53.837
-0.119634146341463	-0.265576923076923	-109.6221
-0.119634146341463	-0.254038461538462	-214.4391
-0.119634146341463	-0.242307692307692	-320.1431
-0.119634146341463	-0.230961538461538	-211.4635
-0.119634146341463	-0.219423076923077	-16.302
-0.119634146341463	-0.207884615384615	157.2461
-0.119634146341463	-0.196346153846154	229.878
-0.119634146341463	-0.184807692307692	277.0193
-0.119634146341463	-0.173269230769231	197.0185
-0.119634146341463	-0.161730769230769	111.4618
-0.119634146341463	-0.150192307692308	63.8611
-0.119634146341463	-0.138461538461538	11.0445
-0.119634146341463	-0.127115384615385	-56.5452
-0.119634146341463	-0.115384615384615	-100.9957
-0.119634146341463	-0.104038461538462	-151.5623
-0.119634146341463	-0.0925	-202.3328
-0.119634146341463	-0.0807692307692308	-346.278
-0.119634146341463	-0.0694230769230769	-1696.5528
-0.119634146341463	-0.0578846153846154	-215016.3
-0.119634146341463	-0.0463461538461538	-139194.3026
-0.119634146341463	-0.0348076923076923	-3609.7759
-0.119634146341463	-0.0230769230769231	61.881
-0.119634146341463	-0.0117307692307692	-338.6774
-0.119634146341463	0	89.3287
-0.119634146341463	0.0113461538461538	164.0852
-0.119634146341463	0.0228846153846154	164.61
-0.119634146341463	0.0346153846153846	74.8234
-0.119634146341463	0.0459615384615385	127.8803
-0.119634146341463	0.0575	98.9664
-0.119634146341463	0.0690384615384615	89.9314
-0.119634146341463	0.0805769230769231	84.8435
-0.119634146341463	0.0921153846153846	98.6262
-0.119634146341463	0.103653846153846	89.9808
-0.119634146341463	0.115384615384615	77.6931
-0.119634146341463	0.126730769230769	88.0224
-0.119634146341463	0.138269230769231	66.3564
-0.119634146341463	0.149807692307692	71.9018
-0.119634146341463	0.161346153846154	70.1587
-0.119634146341463	0.172884615384615	94.6797
-0.119634146341463	0.184615384615385	110.2864
-0.119634146341463	0.195961538461538	125.0696
-0.119634146341463	0.2075	150.4999
-0.119634146341463	0.219038461538462	180.9289
-0.119634146341463	0.230576923076923	242.0986
-0.119634146341463	0.242307692307692	234.7165
-0.119634146341463	0.253653846153846	340.8304
-0.119634146341463	0.265192307692308	768.1854
-0.119634146341463	0.276730769230769	11971.4051
-0.119634146341463	0.288269230769231	102978.3829
-0.119634146341463	0.3	2700.143
-0.119634146341463	0.311346153846154	112.062
-0.119634146341463	0.322884615384615	-39.0624
-0.119634146341463	0.334423076923077	35.0895
-0.119634146341463	0.345961538461538	30.967
-0.119634146341463	0.357692307692308	9.55280000000002
-0.119634146341463	0.369038461538462	-8.083
-0.119634146341463	0.380576923076923	-18.3913
-0.119634146341463	0.392115384615385	-1.614
-0.119634146341463	0.403653846153846	1.91480000000001
-0.119634146341463	0.415384615384615	6.76160000000002
-0.119634146341463	0.426730769230769	19.2481
-0.119634146341463	0.438269230769231	12.1779
-0.119634146341463	0.449807692307692	11.4901
-0.119634146341463	0.461346153846154	-2.90989999999999
-0.114634146341463	-0.461538461538462	-1.50450000000001
-0.114634146341463	-0.45	-0.334699999999998
-0.114634146341463	-0.438653846153846	-2.05959999999999
-0.114634146341463	-0.427115384615385	1.44380000000001
-0.114634146341463	-0.415576923076923	0.703900000000004
-0.114634146341463	-0.404038461538462	9.5084
-0.114634146341463	-0.392307692307692	-1.76060000000001
-0.114634146341463	-0.380961538461538	-4.5264
-0.114634146341463	-0.369423076923077	-4.18420000000001
-0.114634146341463	-0.357884615384615	-9.68540000000002
-0.114634146341463	-0.346346153846154	-21.4045
-0.114634146341463	-0.334615384615385	-33.3029
-0.114634146341463	-0.323269230769231	-27.5744
-0.114634146341463	-0.311730769230769	-30.29
-0.114634146341463	-0.3	-33.6197
-0.114634146341463	-0.288653846153846	-51.018
-0.114634146341463	-0.277115384615385	-65.8825
-0.114634146341463	-0.265576923076923	-145.4085
-0.114634146341463	-0.254038461538462	-253.625
-0.114634146341463	-0.242307692307692	-301.8255
-0.114634146341463	-0.230961538461538	-123.4054
-0.114634146341463	-0.219423076923077	90.2449
-0.114634146341463	-0.207884615384615	236.7272
-0.114634146341463	-0.196346153846154	255.4878
-0.114634146341463	-0.184807692307692	241.0028
-0.114634146341463	-0.173269230769231	144.3495
-0.114634146341463	-0.161730769230769	74.6615
-0.114634146341463	-0.150192307692308	31.239
-0.114634146341463	-0.138461538461538	-21.2902
-0.114634146341463	-0.127115384615385	-81.8407
-0.114634146341463	-0.115384615384615	-117.6737
-0.114634146341463	-0.104038461538462	-177.7485
-0.114634146341463	-0.0925	-254.6536
-0.114634146341463	-0.0807692307692308	-512.7569
-0.114634146341463	-0.0694230769230769	-5478.2757
-0.114634146341463	-0.0578846153846154	-263875.5097
-0.114634146341463	-0.0463461538461538	-39748.0758
-0.114634146341463	-0.0348076923076923	-498.3353
-0.114634146341463	-0.0230769230769231	-112.6126
-0.114634146341463	-0.0117307692307692	-162.1845
-0.114634146341463	0	266.51952
-0.114634146341463	0.0113461538461538	103.8841
-0.114634146341463	0.0228846153846154	128.2056
-0.114634146341463	0.0346153846153846	68.2816
-0.114634146341463	0.0459615384615385	104.5957
-0.114634146341463	0.0575	88.6839
-0.114634146341463	0.0690384615384615	86.5104
-0.114634146341463	0.0805769230769231	86.9338
-0.114634146341463	0.0921153846153846	90.9803
-0.114634146341463	0.103653846153846	88.4946
-0.114634146341463	0.115384615384615	86.2389
-0.114634146341463	0.126730769230769	92.5006
-0.114634146341463	0.138269230769231	79.5486
-0.114634146341463	0.149807692307692	89.2436
-0.114634146341463	0.161346153846154	92.304
-0.114634146341463	0.172884615384615	112.667
-0.114634146341463	0.184615384615385	126.2552
-0.114634146341463	0.195961538461538	146.4805
-0.114634146341463	0.2075	174.2952
-0.114634146341463	0.219038461538462	208.098
-0.114634146341463	0.230576923076923	272.604
-0.114634146341463	0.242307692307692	282.5449
-0.114634146341463	0.253653846153846	425.1085
-0.114634146341463	0.265192307692308	1762.9144
-0.114634146341463	0.276730769230769	145110.0255
-0.114634146341463	0.288269230769231	50512.6715
-0.114634146341463	0.3	595.3074
-0.114634146341463	0.311346153846154	61.4906
-0.114634146341463	0.322884615384615	-11.592
-0.114634146341463	0.334423076923077	43.5783
-0.114634146341463	0.345961538461538	28.7449
-0.114634146341463	0.357692307692308	9.38419999999999
-0.114634146341463	0.369038461538462	-5.9108
-0.114634146341463	0.380576923076923	-16.6191
-0.114634146341463	0.392115384615385	0.0855999999999995
-0.114634146341463	0.403653846153846	2.1995
-0.114634146341463	0.415384615384615	2.1849
-0.114634146341463	0.426730769230769	14.4846
-0.114634146341463	0.438269230769231	10.6229
-0.114634146341463	0.449807692307692	12.3325
-0.114634146341463	0.461346153846154	0.436399999999992
-0.109756097560976	-0.461538461538462	-1.87
-0.109756097560976	-0.45	-0.594699999999989
-0.109756097560976	-0.438653846153846	-2.37690000000001
-0.109756097560976	-0.427115384615385	-2.06300000000002
-0.109756097560976	-0.415576923076923	1.63079999999999
-0.109756097560976	-0.404038461538462	2.05799999999999
-0.109756097560976	-0.392307692307692	-2.5632
-0.109756097560976	-0.380961538461538	-0.534199999999998
-0.109756097560976	-0.369423076923077	-4.48130000000001
-0.109756097560976	-0.357884615384615	-12.6063
-0.109756097560976	-0.346346153846154	-24.0438
-0.109756097560976	-0.334615384615385	-30.99
-0.109756097560976	-0.323269230769231	-27.604
-0.109756097560976	-0.311730769230769	-27.5057
-0.109756097560976	-0.3	-36.6277
-0.109756097560976	-0.288653846153846	-59.5403
-0.109756097560976	-0.277115384615385	-80.8402
-0.109756097560976	-0.265576923076923	-231.193
-0.109756097560976	-0.254038461538462	-290.0156
-0.109756097560976	-0.242307692307692	-251.192
-0.109756097560976	-0.230961538461538	-35.2618
-0.109756097560976	-0.219423076923077	165.6703
-0.109756097560976	-0.207884615384615	272.3965
-0.109756097560976	-0.196346153846154	239.9659
-0.109756097560976	-0.184807692307692	193.2003
-0.109756097560976	-0.173269230769231	122.0388
-0.109756097560976	-0.161730769230769	46.2859
-0.109756097560976	-0.150192307692308	-2.39700000000005
-0.109756097560976	-0.138461538461538	-49.4035
-0.109756097560976	-0.127115384615385	-97.2452
-0.109756097560976	-0.115384615384615	-144.4499
-0.109756097560976	-0.104038461538462	-201.384
-0.109756097560976	-0.0925	-331.4854
-0.109756097560976	-0.0807692307692308	-1490.3918
-0.109756097560976	-0.0694230769230769	-572995.3982
-0.109756097560976	-0.0578846153846154	-144044.6804
-0.109756097560976	-0.0463461538461538	-7733.953
-0.109756097560976	-0.0348076923076923	-304.7841
-0.109756097560976	-0.0230769230769231	-113.1116
-0.109756097560976	-0.0117307692307692	117.3986
-0.109756097560976	0	171.6447
-0.109756097560976	0.0113461538461538	82.9935
-0.109756097560976	0.0228846153846154	103.6733
-0.109756097560976	0.0346153846153846	74.653
-0.109756097560976	0.0459615384615385	99.8463
-0.109756097560976	0.0575	91.9064
-0.109756097560976	0.0690384615384615	86.5726
-0.109756097560976	0.0805769230769231	90.0485
-0.109756097560976	0.0921153846153846	88.9597
-0.109756097560976	0.103653846153846	98.4989
-0.109756097560976	0.115384615384615	96.6428000000001
-0.109756097560976	0.126730769230769	103.2844
-0.109756097560976	0.138269230769231	97.9683000000001
-0.109756097560976	0.149807692307692	108.2905
-0.109756097560976	0.161346153846154	112.46
-0.109756097560976	0.172884615384615	130.6078
-0.109756097560976	0.184615384615385	147.6572
-0.109756097560976	0.195961538461538	169.2689
-0.109756097560976	0.2075	199.9701
-0.109756097560976	0.219038461538462	237.9545
-0.109756097560976	0.230576923076923	300.6353
-0.109756097560976	0.242307692307692	337.777
-0.109756097560976	0.253653846153846	597.6235
-0.109756097560976	0.265192307692308	5687.7813
-0.109756097560976	0.276730769230769	131438.5734
-0.109756097560976	0.288269230769231	11801.0926
-0.109756097560976	0.3	52.1398
-0.109756097560976	0.311346153846154	69.4033
-0.109756097560976	0.322884615384615	23.6043
-0.109756097560976	0.334423076923077	43.4397
-0.109756097560976	0.345961538461538	29.6271
-0.109756097560976	0.357692307692308	6.64620000000002
-0.109756097560976	0.369038461538462	-4.4863
-0.109756097560976	0.380576923076923	-14.7459
-0.109756097560976	0.392115384615385	-0.544499999999999
-0.109756097560976	0.403653846153846	0.898500000000013
-0.109756097560976	0.415384615384615	2.33359999999999
-0.109756097560976	0.426730769230769	14.1892
-0.109756097560976	0.438269230769231	11.94
-0.109756097560976	0.449807692307692	9.14480000000001
-0.109756097560976	0.461346153846154	-3.36389999999997
-0.104878048780488	-0.461538461538462	-0.895900000000012
-0.104878048780488	-0.45	-2.76649999999998
-0.104878048780488	-0.438653846153846	-2.727
-0.104878048780488	-0.427115384615385	-2.1901
-0.104878048780488	-0.415576923076923	-0.511200000000002
-0.104878048780488	-0.404038461538462	-0.642200000000003
-0.104878048780488	-0.392307692307692	-4.25559999999999
-0.104878048780488	-0.380961538461538	-1.45689999999999
-0.104878048780488	-0.369423076923077	-1.74970000000002
-0.104878048780488	-0.357884615384615	-13.9885
-0.104878048780488	-0.346346153846154	-23.5196
-0.104878048780488	-0.334615384615385	-30.4734
-0.104878048780488	-0.323269230769231	-26.5417
-0.104878048780488	-0.311730769230769	-31.6196
-0.104878048780488	-0.3	-43.3694
-0.104878048780488	-0.288653846153846	-67.0103
-0.104878048780488	-0.277115384615385	-102.5236
-0.104878048780488	-0.265576923076923	-292.348
-0.104878048780488	-0.254038461538462	-290.1153
-0.104878048780488	-0.242307692307692	-170.9798
-0.104878048780488	-0.230961538461538	95.9676
-0.104878048780488	-0.219423076923077	220.5041
-0.104878048780488	-0.207884615384615	269.3503
-0.104878048780488	-0.196346153846154	203.4813
-0.104878048780488	-0.184807692307692	145.4435
-0.104878048780488	-0.173269230769231	89.8809
-0.104878048780488	-0.161730769230769	18.2883000000001
-0.104878048780488	-0.150192307692308	-32.6721
-0.104878048780488	-0.138461538461538	-69.753
-0.104878048780488	-0.127115384615385	-110.7916
-0.104878048780488	-0.115384615384615	-167.8518
-0.104878048780488	-0.104038461538462	-231.6888
-0.104878048780488	-0.0925	-470.7022
-0.104878048780488	-0.0807692307692308	-4201.5403
-0.104878048780488	-0.0694230769230769	-633771.3477
-0.104878048780488	-0.0578846153846154	-30895.6222
-0.104878048780488	-0.0463461538461538	-589.9671
-0.104878048780488	-0.0348076923076923	-470.7643
-0.104878048780488	-0.0230769230769231	102.3829
-0.104878048780488	-0.0117307692307692	133.5628
-0.104878048780488	0	118.8601
-0.104878048780488	0.0113461538461538	77.6485
-0.104878048780488	0.0228846153846154	95.5943
-0.104878048780488	0.0346153846153846	84.2119
-0.104878048780488	0.0459615384615385	104.0679
-0.104878048780488	0.0575	96.1367
-0.104878048780488	0.0690384615384615	90.7815
-0.104878048780488	0.0805769230769231	91.2102
-0.104878048780488	0.0921153846153846	92.3936
-0.104878048780488	0.103653846153846	106.6353
-0.104878048780488	0.115384615384615	109.3735
-0.104878048780488	0.126730769230769	118.0355
-0.104878048780488	0.138269230769231	116.4035
-0.104878048780488	0.149807692307692	124.7984
-0.104878048780488	0.161346153846154	133.3557
-0.104878048780488	0.172884615384615	150.2047
-0.104878048780488	0.184615384615385	171.5196
-0.104878048780488	0.195961538461538	197.154
-0.104878048780488	0.2075	221.9238
-0.104878048780488	0.219038461538462	266.0183
-0.104878048780488	0.230576923076923	333.9778
-0.104878048780488	0.242307692307692	412.7204
-0.104878048780488	0.253653846153846	1549.2365
-0.104878048780488	0.265192307692308	244926.0976
-0.104878048780488	0.276730769230769	54592.7728
-0.104878048780488	0.288269230769231	1956.8965
-0.104878048780488	0.3	4.03
-0.104878048780488	0.311346153846154	89.4092
-0.104878048780488	0.322884615384615	48.7725
-0.104878048780488	0.334423076923077	44.6002
-0.104878048780488	0.345961538461538	30.4997
-0.104878048780488	0.357692307692308	7.03150000000002
-0.104878048780488	0.369038461538462	-6.93899999999999
-0.104878048780488	0.380576923076923	-10.1314
-0.104878048780488	0.392115384615385	-0.298900000000003
-0.104878048780488	0.403653846153846	-1.03949999999998
-0.104878048780488	0.415384615384615	2.67240000000001
-0.104878048780488	0.426730769230769	14.6595
-0.104878048780488	0.438269230769231	8.463
-0.104878048780488	0.449807692307692	4.5891
-0.104878048780488	0.461346153846154	-8.15010000000001
-0.1	-0.461538461538462	-2.1104
-0.1	-0.45	-0.524900000000002
-0.1	-0.438653846153846	-3.0308
-0.1	-0.427115384615385	-3.87120000000002
-0.1	-0.415576923076923	1.00389999999999
-0.1	-0.404038461538462	-5.3494
-0.1	-0.392307692307692	-3.80029999999999
-0.1	-0.380961538461538	-1.93990000000002
-0.1	-0.369423076923077	-4.17849999999999
-0.1	-0.357884615384615	-15.4219
-0.1	-0.346346153846154	-26.8218
-0.1	-0.334615384615385	-29.89
-0.1	-0.323269230769231	-30.3294
-0.1	-0.311730769230769	-44.0751
-0.1	-0.3	-50.4686
-0.1	-0.288653846153846	-73.9149
-0.1	-0.277115384615385	-133.3156
-0.1	-0.265576923076923	-320.9787
-0.1	-0.254038461538462	-251.0268
-0.1	-0.242307692307692	-85.2614
-0.1	-0.230961538461538	190.1239
-0.1	-0.219423076923077	241.5335
-0.1	-0.207884615384615	234.5707
-0.1	-0.196346153846154	160.5494
-0.1	-0.184807692307692	106.5286
-0.1	-0.173269230769231	56.8124
-0.1	-0.161730769230769	-6.58510000000001
-0.1	-0.150192307692308	-51.9437
-0.1	-0.138461538461538	-83.6827
-0.1	-0.127115384615385	-121.6319
-0.1	-0.115384615384615	-188.9692
-0.1	-0.104038461538462	-275.7884
-0.1	-0.0925	-1159.7447
-0.1	-0.0807692307692308	-625387.4523
-0.1	-0.0694230769230769	-302498.0669
-0.1	-0.0578846153846154	-4702.9647
-0.1	-0.0463461538461538	-32.969
-0.1	-0.0348076923076923	9.51380000000001
-0.1	-0.0230769230769231	174.8865
-0.1	-0.0117307692307692	108.4592
-0.1	0	97.4313
-0.1	0.0113461538461538	83.4225
-0.1	0.0228846153846154	102.0506
-0.1	0.0346153846153846	101.528
-0.1	0.0459615384615385	107.8522
-0.1	0.0575	100.5749
-0.1	0.0690384615384615	97.3571
-0.1	0.0805769230769231	105.9435
-0.1	0.0921153846153846	107.2648
-0.1	0.103653846153846	122.0023
-0.1	0.115384615384615	121.9838
-0.1	0.126730769230769	130.5905
-0.1	0.138269230769231	130.9919
-0.1	0.149807692307692	139.1769
-0.1	0.161346153846154	156.2692
-0.1	0.172884615384615	168.9319
-0.1	0.184615384615385	193.9261
-0.1	0.195961538461538	212.1244
-0.1	0.2075	243.5007
-0.1	0.219038461538462	297.0468
-0.1	0.230576923076923	378.7007
-0.1	0.242307692307692	535.4624
-0.1	0.253653846153846	4765.1023
-0.1	0.265192307692308	201613.4295
-0.1	0.276730769230769	15547.5794
-0.1	0.288269230769231	87.7443
-0.1	0.3	-31.2514
-0.1	0.311346153846154	97.3783
-0.1	0.322884615384615	57.7411
-0.1	0.334423076923077	39.2581
-0.1	0.345961538461538	24.5341
-0.1	0.357692307692308	6.0118
-0.1	0.369038461538462	-7.01299999999998
-0.1	0.380576923076923	-3.44649999999999
-0.1	0.392115384615385	0.719899999999996
-0.1	0.403653846153846	-3.44200000000001
-0.1	0.415384615384615	1.89189999999999
-0.1	0.426730769230769	8.96760000000001
-0.1	0.438269230769231	7.73089999999999
-0.1	0.449807692307692	0.814600000000013
-0.1	0.461346153846154	-7.86340000000001
-0.0951219512195122	-0.461538461538462	-2.8442
-0.0951219512195122	-0.45	-1.16290000000001
-0.0951219512195122	-0.438653846153846	-1.70510000000002
-0.0951219512195122	-0.427115384615385	-2.26590000000002
-0.0951219512195122	-0.415576923076923	-0.0867000000000075
-0.0951219512195122	-0.404038461538462	-9.38150000000002
-0.0951219512195122	-0.392307692307692	-4.06889999999999
-0.0951219512195122	-0.380961538461538	-20.554
-0.0951219512195122	-0.369423076923077	-5.72760000000002
-0.0951219512195122	-0.357884615384615	-12.5942
-0.0951219512195122	-0.346346153846154	-22.1466
-0.0951219512195122	-0.334615384615385	-25.5294
-0.0951219512195122	-0.323269230769231	-33.0067
-0.0951219512195122	-0.311730769230769	-51.5031
-0.0951219512195122	-0.3	-54.2591
-0.0951219512195122	-0.288653846153846	-90.7229
-0.0951219512195122	-0.277115384615385	-212.2991
-0.0951219512195122	-0.265576923076923	-313.8356
-0.0951219512195122	-0.254038461538462	-179.918
-0.0951219512195122	-0.242307692307692	15.2142
-0.0951219512195122	-0.230961538461538	238.2199
-0.0951219512195122	-0.219423076923077	223.9763
-0.0951219512195122	-0.207884615384615	180.4415
-0.0951219512195122	-0.196346153846154	118.8732
-0.0951219512195122	-0.184807692307692	77.0131
-0.0951219512195122	-0.173269230769231	28.1760000000001
-0.0951219512195122	-0.161730769230769	-32.6089
-0.0951219512195122	-0.150192307692308	-66.7515
-0.0951219512195122	-0.138461538461538	-99.6543000000001
-0.0951219512195122	-0.127115384615385	-159.6663
-0.0951219512195122	-0.115384615384615	-212.885
-0.0951219512195122	-0.104038461538462	-335.8189
-0.0951219512195122	-0.0925	-2531.2748
-0.0951219512195122	-0.0807692307692308	-602134.1283
-0.0951219512195122	-0.0694230769230769	-124739.4231
-0.0951219512195122	-0.0578846153846154	-433.1405
-0.0951219512195122	-0.0463461538461538	50.6537
-0.0951219512195122	-0.0348076923076923	144.1838
-0.0951219512195122	-0.0230769230769231	118.6583
-0.0951219512195122	-0.0117307692307692	92.3686
-0.0951219512195122	0	94.328
-0.0951219512195122	0.0113461538461538	97.7665
-0.0951219512195122	0.0228846153846154	113.3629
-0.0951219512195122	0.0346153846153846	118.7411
-0.0951219512195122	0.0459615384615385	115.625
-0.0951219512195122	0.0575	111.7156
-0.0951219512195122	0.0690384615384615	114.0617
-0.0951219512195122	0.0805769230769231	123.6907
-0.0951219512195122	0.0921153846153846	126.9267
-0.0951219512195122	0.103653846153846	138.3968
-0.0951219512195122	0.115384615384615	136.3122
-0.0951219512195122	0.126730769230769	141.0745
-0.0951219512195122	0.138269230769231	148.7121
-0.0951219512195122	0.149807692307692	159.5413
-0.0951219512195122	0.161346153846154	171.3524
-0.0951219512195122	0.172884615384615	186.5566
-0.0951219512195122	0.184615384615385	215.5894
-0.0951219512195122	0.195961538461538	227.3539
-0.0951219512195122	0.2075	289.2499
-0.0951219512195122	0.219038461538462	329.5945
-0.0951219512195122	0.230576923076923	448.7418
-0.0951219512195122	0.242307692307692	1098.3044
-0.0951219512195122	0.253653846153846	502317.5495
-0.0951219512195122	0.265192307692308	72941.6912
-0.0951219512195122	0.276730769230769	2231.8203
-0.0951219512195122	0.288269230769231	78.8989
-0.0951219512195122	0.3	-62.9342
-0.0951219512195122	0.311346153846154	99.3919
-0.0951219512195122	0.322884615384615	60.1694
-0.0951219512195122	0.334423076923077	36.6906
-0.0951219512195122	0.345961538461538	20.1124
-0.0951219512195122	0.357692307692308	4.28299999999999
-0.0951219512195122	0.369038461538462	-3.70680000000002
-0.0951219512195122	0.380576923076923	-4.8483
-0.0951219512195122	0.392115384615385	0.674199999999985
-0.0951219512195122	0.403653846153846	-1.3827
-0.0951219512195122	0.415384615384615	4.3374
-0.0951219512195122	0.426730769230769	5.1456
-0.0951219512195122	0.438269230769231	5.19719999999998
-0.0951219512195122	0.449807692307692	-0.32050000000001
-0.0951219512195122	0.461346153846154	-7.43639999999999
-0.0902439024390244	-0.461538461538462	-3.27070000000001
-0.0902439024390244	-0.45	-2.7534
-0.0902439024390244	-0.438653846153846	-3.3809
-0.0902439024390244	-0.427115384615385	-0.409199999999998
-0.0902439024390244	-0.415576923076923	-2.3972
-0.0902439024390244	-0.404038461538462	-8.6542
-0.0902439024390244	-0.392307692307692	-3.9862
-0.0902439024390244	-0.380961538461538	-14.5671
-0.0902439024390244	-0.369423076923077	-4.06889999999999
-0.0902439024390244	-0.357884615384615	-12.2386
-0.0902439024390244	-0.346346153846154	-20.1161
-0.0902439024390244	-0.334615384615385	-27.0892
-0.0902439024390244	-0.323269230769231	-36.9311
-0.0902439024390244	-0.311730769230769	-58.3233
-0.0902439024390244	-0.3	-61.0636
-0.0902439024390244	-0.288653846153846	-113.3261
-0.0902439024390244	-0.277115384615385	-268.298
-0.0902439024390244	-0.265576923076923	-266.7649
-0.0902439024390244	-0.254038461538462	-93.2977
-0.0902439024390244	-0.242307692307692	129.3403
-0.0902439024390244	-0.230961538461538	253.9403
-0.0902439024390244	-0.219423076923077	194.4455
-0.0902439024390244	-0.207884615384615	134.9432
-0.0902439024390244	-0.196346153846154	87.087
-0.0902439024390244	-0.184807692307692	46.8007
-0.0902439024390244	-0.173269230769231	-1.2285
-0.0902439024390244	-0.161730769230769	-49.0219
-0.0902439024390244	-0.150192307692308	-82.69
-0.0902439024390244	-0.138461538461538	-115.6062
-0.0902439024390244	-0.127115384615385	-180.9003
-0.0902439024390244	-0.115384615384615	-252.6168
-0.0902439024390244	-0.104038461538462	-475.2828
-0.0902439024390244	-0.0925	-686776.2549
-0.0902439024390244	-0.0807692307692308	-253688.9889
-0.0902439024390244	-0.0694230769230769	-22751.6274
-0.0902439024390244	-0.0578846153846154	51.3789
-0.0902439024390244	-0.0463461538461538	65.3449
-0.0902439024390244	-0.0348076923076923	103.1967
-0.0902439024390244	-0.0230769230769231	97.2284
-0.0902439024390244	-0.0117307692307692	95.5481
-0.0902439024390244	0	104.5922
-0.0902439024390244	0.0113461538461538	115.7573
-0.0902439024390244	0.0228846153846154	129.1271
-0.0902439024390244	0.0346153846153846	128.5333
-0.0902439024390244	0.0459615384615385	127.9494
-0.0902439024390244	0.0575	129.9781
-0.0902439024390244	0.0690384615384615	134.137
-0.0902439024390244	0.0805769230769231	143.7046
-0.0902439024390244	0.0921153846153846	147.3594
-0.0902439024390244	0.103653846153846	151.1939
-0.0902439024390244	0.115384615384615	151.0596
-0.0902439024390244	0.126730769230769	159.3342
-0.0902439024390244	0.138269230769231	166.1277
-0.0902439024390244	0.149807692307692	176.6323
-0.0902439024390244	0.161346153846154	187.3682
[truncated: 4,967 more rows]
