# Supplementary material for: Giant ferroelectric polarization in a bilayer graphene heterostructure
Source: Nat Commun. 2022 Oct 21;13:6241. doi: 10.1038/s41467-022-34104-z (PMC9587233; doi:10.1038/s41467-022-34104-z)
Supplement: Supplementary file 4 — Source Data [file 41467_2022_34104_MOESM4_ESM.zip › Figure 4/Figure 4f.dat]

0.20719512195122	-0.461538461538462	273.4826
0.203658536585366	-0.461538461538462	341.4086
0.2	-0.461538461538462	329.8917
0.196219512195122	-0.461538461538462	282.9503
0.192682926829268	-0.461538461538462	239.4621
0.18890243902439	-0.461538461538462	204.7633
0.185243902439024	-0.461538461538462	164.0527
0.181707317073171	-0.461538461538462	146.4691
0.177926829268293	-0.461538461538462	122.9527
0.174390243902439	-0.461538461538462	104.3338
0.170609756097561	-0.461538461538462	84.3066
0.166951219512195	-0.461538461538462	56.5693000000001
0.163414634146341	-0.461538461538462	36.5422
0.159634146341463	-0.461538461538462	22.2191
0.15609756097561	-0.461538461538462	13.9589
0.152317073170732	-0.461538461538462	12.8239
0.148658536585366	-0.461538461538462	13.5836000000001
0.145121951219512	-0.461538461538462	17.5329
0.141341463414634	-0.461538461538462	24.5046
0.13780487804878	-0.461538461538462	22.3077
0.134146341463415	-0.461538461538462	18.4352
0.130365853658537	-0.461538461538462	18.9407
0.126707317073171	-0.461538461538462	17.3619
0.123048780487805	-0.461538461538462	10.6131
0.119512195121951	-0.461538461538462	1.22449999999998
0.115853658536585	-0.461538461538462	-1.09019999999998
0.112073170731707	-0.461538461538462	7.68109999999999
0.108414634146341	-0.461538461538462	5.9573
0.104756097560976	-0.461538461538462	4.75370000000004
0.101219512195122	-0.461538461538462	2.58390000000003
0.0974390243902439	-0.461538461538462	-8.44079999999997
0.093780487804878	-0.461538461538462	-25.6794
0.0901219512195122	-0.461538461538462	-56.1635
0.0865853658536585	-0.461538461538462	-71.2915
0.0829268292682927	-0.461538461538462	-72.1566
0.0791463414634146	-0.461538461538462	-82.8493
0.0754878048780488	-0.461538461538462	-76.4237
0.0718292682926829	-0.461538461538462	-70.0059
0.0682926829268293	-0.461538461538462	-85.9665
0.0646341463414634	-0.461538461538462	-119.9424
0.0608536585365854	-0.461538461538462	-143.052
0.0571951219512195	-0.461538461538462	-134.5621
0.0535365853658537	-0.461538461538462	-105.696
0.05	-0.461538461538462	-57.1332
0.0463414634146341	-0.461538461538462	3.50030000000004
0.0426829268292683	-0.461538461538462	65.5542000000001
0.0389024390243902	-0.461538461538462	124.602
0.0352439024390244	-0.461538461538462	148.3868
0.0317073170731707	-0.461538461538462	163.711
0.0280487804878049	-0.461538461538462	143.9877
0.024390243902439	-0.461538461538462	119.3546
0.020609756097561	-0.461538461538462	93.3473
0.0169512195121951	-0.461538461538462	76.4196
0.0134146341463415	-0.461538461538462	62.7768000000001
0.00975609756097561	-0.461538461538462	52.9648
0.00609756097560976	-0.461538461538462	44.9493
0.00231707317073171	-0.461538461538462	37.6917
-0.00134146341463415	-0.461538461538462	34.3102
-0.0048780487804878	-0.461538461538462	31.3343
-0.00853658536585366	-0.461538461538462	31.2658
-0.0121951219512195	-0.461538461538462	27.982
-0.0159756097560976	-0.461538461538462	35.7482
-0.0196341463414634	-0.461538461538462	39.3176
-0.0231707317073171	-0.461538461538462	33.7183
-0.0268292682926829	-0.461538461538462	26.1358
-0.0304878048780488	-0.461538461538462	21.3664
-0.0342682926829268	-0.461538461538462	18.9794
-0.0379268292682927	-0.461538461538462	18.0076
-0.0414634146341463	-0.461538461538462	18.337
-0.0451219512195122	-0.461538461538462	19.0213
-0.0489024390243902	-0.461538461538462	20.0596
-0.0525609756097561	-0.461538461538462	21.6175
-0.0560975609756098	-0.461538461538462	22.9562
-0.0598780487804878	-0.461538461538462	25.2918
-0.0634146341463415	-0.461538461538462	24.1994
-0.0671951219512195	-0.461538461538462	23.6067
-0.0708536585365854	-0.461538461538462	21.9745
-0.074390243902439	-0.461538461538462	18.5589
-0.0781707317073171	-0.461538461538462	16.5386
-0.0817073170731707	-0.461538461538462	17.9068
-0.0854878048780488	-0.461538461538462	20.2898
-0.0890243902439024	-0.461538461538462	21.7525
-0.0926829268292683	-0.461538461538462	18.8458
-0.0964634146341463	-0.461538461538462	20.016
-0.1	-0.461538461538462	19.1246
-0.103658536585366	-0.461538461538462	19.4059
-0.107317073170732	-0.461538461538462	18.7323
-0.110975609756098	-0.461538461538462	14.7731
-0.114756097560976	-0.461538461538462	15.6812
-0.118292682926829	-0.461538461538462	14.924
-0.121951219512195	-0.461538461538462	13.1513
-0.125609756097561	-0.461538461538462	12.3478
-0.129268292682927	-0.461538461538462	12.9697
-0.133048780487805	-0.461538461538462	10.4777
-0.136585365853659	-0.461538461538462	9.5685
-0.140243902439024	-0.461538461538462	9.27110000000002
-0.14390243902439	-0.461538461538462	6.6597
-0.147560975609756	-0.461538461538462	5.71289999999999
-0.151219512195122	-0.461538461538462	7.30500000000001
-0.154878048780488	-0.461538461538462	7.96460000000001
-0.158536585365854	-0.461538461538462	5.95660000000001
-0.162317073170732	-0.461538461538462	7.1597
-0.165853658536585	-0.461538461538462	7.5959
-0.169512195121951	-0.461538461538462	6.0026
-0.173170731707317	-0.461538461538462	4.77419999999999
-0.176829268292683	-0.461538461538462	4.9853
-0.180609756097561	-0.461538461538462	7.4161
-0.184146341463415	-0.461538461538462	5.3612
-0.18780487804878	-0.461538461538462	3.3879
-0.191463414634146	-0.461538461538462	1.59399999999999
-0.195243902439024	-0.461538461538462	1.2997
-0.19890243902439	-0.461538461538462	2.776
-0.202560975609756	-0.461538461538462	3.06358
-0.20609756097561	-0.461538461538462	2.95856000000001
-0.209756097560976	-0.461538461538462	-0.69807999999999
-0.213414634146341	-0.461538461538462	0.32589999999999
-0.217073170731707	-0.461538461538462	1.2227
-0.220731707317073	-0.461538461538462	1.30703
-0.224390243902439	-0.461538461538462	3.07647
-0.228048780487805	-0.461538461538462	1.6043
-0.231707317073171	-0.461538461538462	2.96261000000001
-0.235365853658537	-0.461538461538462	2.93953999999999
-0.239024390243902	-0.461538461538462	2.17484
-0.242682926829268	-0.461538461538462	9.51113
-0.246341463414634	-0.461538461538462	13.64409
0.20719512195122	-0.453846153846154	257.2378
0.203658536585366	-0.453846153846154	324.4478
0.2	-0.453846153846154	310.8249
0.196219512195122	-0.453846153846154	271.0986
0.192682926829268	-0.453846153846154	249.1914
0.18890243902439	-0.453846153846154	216.6413
0.185243902439024	-0.453846153846154	171.0343
0.181707317073171	-0.453846153846154	149.9954
0.177926829268293	-0.453846153846154	129.6624
0.174390243902439	-0.453846153846154	108.2494
0.170609756097561	-0.453846153846154	89.4933
0.166951219512195	-0.453846153846154	62.3128000000001
0.163414634146341	-0.453846153846154	46.6718
0.159634146341463	-0.453846153846154	43.43
0.15609756097561	-0.453846153846154	34.3203
0.152317073170732	-0.453846153846154	19.3551000000001
0.148658536585366	-0.453846153846154	8.25940000000003
0.145121951219512	-0.453846153846154	6.46679999999998
0.141341463414634	-0.453846153846154	11.0335
0.13780487804878	-0.453846153846154	12.9126
0.134146341463415	-0.453846153846154	9.91220000000004
0.130365853658537	-0.453846153846154	9.66249999999997
0.126707317073171	-0.453846153846154	15.9931
0.123048780487805	-0.453846153846154	15.7011000000001
0.119512195121951	-0.453846153846154	7.2645
0.115853658536585	-0.453846153846154	0.250099999999975
0.112073170731707	-0.453846153846154	-3.26870000000002
0.108414634146341	-0.453846153846154	-3.1515
0.104756097560976	-0.453846153846154	-3.03319999999997
0.101219512195122	-0.453846153846154	-7.7328
0.0974390243902439	-0.453846153846154	-20.1509
0.093780487804878	-0.453846153846154	-37.4836
0.0901219512195122	-0.453846153846154	-61.4016
0.0865853658536585	-0.453846153846154	-71.4046
0.0829268292682927	-0.453846153846154	-65.215
0.0791463414634146	-0.453846153846154	-71.7319000000001
0.0754878048780488	-0.453846153846154	-65.557
0.0718292682926829	-0.453846153846154	-65.7509
0.0682926829268293	-0.453846153846154	-87.2419
0.0646341463414634	-0.453846153846154	-118.9322
0.0608536585365854	-0.453846153846154	-147.7979
0.0571951219512195	-0.453846153846154	-141.8885
0.0535365853658537	-0.453846153846154	-119.5295
0.05	-0.453846153846154	-61.5913999999999
0.0463414634146341	-0.453846153846154	5.58799999999997
0.0426829268292683	-0.453846153846154	67.8317000000001
0.0389024390243902	-0.453846153846154	131.1772
0.0352439024390244	-0.453846153846154	174.423
0.0317073170731707	-0.453846153846154	177.8887
0.0280487804878049	-0.453846153846154	149.3259
0.024390243902439	-0.453846153846154	118.7607
0.020609756097561	-0.453846153846154	86.2435000000001
0.0169512195121951	-0.453846153846154	66.1453
0.0134146341463415	-0.453846153846154	52.7283
0.00975609756097561	-0.453846153846154	47.3725
0.00609756097560976	-0.453846153846154	39.5197
0.00231707317073171	-0.453846153846154	34.4568
-0.00134146341463415	-0.453846153846154	35.3483
-0.0048780487804878	-0.453846153846154	36.9987
-0.00853658536585366	-0.453846153846154	30.0787
-0.0121951219512195	-0.453846153846154	25.9216
-0.0159756097560976	-0.453846153846154	14.3517
-0.0196341463414634	-0.453846153846154	9.98470000000001
-0.0231707317073171	-0.453846153846154	10.6449
-0.0268292682926829	-0.453846153846154	11.4217
-0.0304878048780488	-0.453846153846154	11.8709
-0.0342682926829268	-0.453846153846154	12.5082
-0.0379268292682927	-0.453846153846154	13.3103
-0.0414634146341463	-0.453846153846154	13.7062
-0.0451219512195122	-0.453846153846154	15.0086
-0.0489024390243902	-0.453846153846154	16.1198
-0.0525609756097561	-0.453846153846154	18.9302
-0.0560975609756098	-0.453846153846154	22.6102
-0.0598780487804878	-0.453846153846154	24.3129
-0.0634146341463415	-0.453846153846154	24.0473
-0.0671951219512195	-0.453846153846154	22.038
-0.0708536585365854	-0.453846153846154	19.5256
-0.074390243902439	-0.453846153846154	19.2644
-0.0781707317073171	-0.453846153846154	17.5638
-0.0817073170731707	-0.453846153846154	17.4276
-0.0854878048780488	-0.453846153846154	16.3318
-0.0890243902439024	-0.453846153846154	17.6527
-0.0926829268292683	-0.453846153846154	15.9668
-0.0964634146341463	-0.453846153846154	16.1535
-0.1	-0.453846153846154	16.6711
-0.103658536585366	-0.453846153846154	15.7859
-0.107317073170732	-0.453846153846154	14.1775
-0.110975609756098	-0.453846153846154	13.081
-0.114756097560976	-0.453846153846154	11.6139
-0.118292682926829	-0.453846153846154	11.9432
-0.121951219512195	-0.453846153846154	13.3698
-0.125609756097561	-0.453846153846154	13.3648
-0.129268292682927	-0.453846153846154	14.7694
-0.133048780487805	-0.453846153846154	10.5856
-0.136585365853659	-0.453846153846154	9.14310000000001
-0.140243902439024	-0.453846153846154	10.4052
-0.14390243902439	-0.453846153846154	9.90790000000001
-0.147560975609756	-0.453846153846154	8.8445
-0.151219512195122	-0.453846153846154	8.34730000000001
-0.154878048780488	-0.453846153846154	7.40180000000001
-0.158536585365854	-0.453846153846154	8.99420000000001
-0.162317073170732	-0.453846153846154	7.8226
-0.165853658536585	-0.453846153846154	6.35690000000001
-0.169512195121951	-0.453846153846154	6.23759999999999
-0.173170731707317	-0.453846153846154	8.459
-0.176829268292683	-0.453846153846154	9.11920000000001
-0.180609756097561	-0.453846153846154	4.74799999999999
-0.184146341463415	-0.453846153846154	3.90679999999999
-0.18780487804878	-0.453846153846154	2.3471
-0.191463414634146	-0.453846153846154	1.1755
-0.195243902439024	-0.453846153846154	-0.510899999999992
-0.19890243902439	-0.453846153846154	0.796999999999997
-0.202560975609756	-0.453846153846154	1.0181
-0.20609756097561	-0.453846153846154	2.5
-0.209756097560976	-0.453846153846154	1.78265999999999
-0.213414634146341	-0.453846153846154	2.1033
-0.217073170731707	-0.453846153846154	2.73074
-0.220731707317073	-0.453846153846154	0.92349999999999
-0.224390243902439	-0.453846153846154	1.17339999999999
-0.228048780487805	-0.453846153846154	3.80273
-0.231707317073171	-0.453846153846154	1.45554
-0.235365853658537	-0.453846153846154	2.05814000000001
-0.239024390243902	-0.453846153846154	7.06061
-0.242682926829268	-0.453846153846154	15.59909
-0.246341463414634	-0.453846153846154	21.09431
0.20719512195122	-0.446153846153846	242.5285
0.203658536585366	-0.446153846153846	316.3043
0.2	-0.446153846153846	311.1479
0.196219512195122	-0.446153846153846	271.3103
0.192682926829268	-0.446153846153846	243.7758
0.18890243902439	-0.446153846153846	213.0415
0.185243902439024	-0.446153846153846	168.4458
0.181707317073171	-0.446153846153846	147.1506
0.177926829268293	-0.446153846153846	124.0674
0.174390243902439	-0.446153846153846	104.7881
0.170609756097561	-0.446153846153846	81.3403
0.166951219512195	-0.446153846153846	61.0595
0.163414634146341	-0.446153846153846	46.2586
0.159634146341463	-0.446153846153846	34.0805
0.15609756097561	-0.446153846153846	22.1996
0.152317073170732	-0.446153846153846	13.2858
0.148658536585366	-0.446153846153846	13.7429
0.145121951219512	-0.446153846153846	14.9393
0.141341463414634	-0.446153846153846	11.4185
0.13780487804878	-0.446153846153846	11.6638
0.134146341463415	-0.446153846153846	13.0604
0.130365853658537	-0.446153846153846	13.5614
0.126707317073171	-0.446153846153846	16.4687
0.123048780487805	-0.446153846153846	13.1932
0.119512195121951	-0.446153846153846	7.36660000000001
0.115853658536585	-0.446153846153846	4.69069999999999
0.112073170731707	-0.446153846153846	3.1771
0.108414634146341	-0.446153846153846	1.59609999999998
0.104756097560976	-0.446153846153846	-0.808799999999962
0.101219512195122	-0.446153846153846	-5.59869999999995
0.0974390243902439	-0.446153846153846	-15.0179
0.093780487804878	-0.446153846153846	-29.4668
0.0901219512195122	-0.446153846153846	-50.9793
0.0865853658536585	-0.446153846153846	-65.076
0.0829268292682927	-0.446153846153846	-63.0617
0.0791463414634146	-0.446153846153846	-59.8418
0.0754878048780488	-0.446153846153846	-54.6883
0.0718292682926829	-0.446153846153846	-63.6322
0.0682926829268293	-0.446153846153846	-95.4363
0.0646341463414634	-0.446153846153846	-136.2544
0.0608536585365854	-0.446153846153846	-165.2793
0.0571951219512195	-0.446153846153846	-163.5268
0.0535365853658537	-0.446153846153846	-116.8102
0.05	-0.446153846153846	-55.8920000000001
0.0463414634146341	-0.446153846153846	11.2056
0.0426829268292683	-0.446153846153846	73.453
0.0389024390243902	-0.446153846153846	134.7948
0.0352439024390244	-0.446153846153846	175.3095
0.0317073170731707	-0.446153846153846	167.1302
0.0280487804878049	-0.446153846153846	144.9135
0.024390243902439	-0.446153846153846	114.4108
0.020609756097561	-0.446153846153846	85.5821
0.0169512195121951	-0.446153846153846	65.5941
0.0134146341463415	-0.446153846153846	53.9492
0.00975609756097561	-0.446153846153846	48.4699
0.00609756097560976	-0.446153846153846	41.748
0.00231707317073171	-0.446153846153846	33.2352
-0.00134146341463415	-0.446153846153846	32.3967
-0.0048780487804878	-0.446153846153846	30.3353
-0.00853658536585366	-0.446153846153846	26.6952
-0.0121951219512195	-0.446153846153846	40.1992
-0.0159756097560976	-0.446153846153846	37.813
-0.0196341463414634	-0.446153846153846	29.8763
-0.0231707317073171	-0.446153846153846	24.0911
-0.0268292682926829	-0.446153846153846	20.7081
-0.0304878048780488	-0.446153846153846	17.7566
-0.0342682926829268	-0.446153846153846	16.7557
-0.0379268292682927	-0.446153846153846	17.4885
-0.0414634146341463	-0.446153846153846	17.1297
-0.0451219512195122	-0.446153846153846	16.9113
-0.0489024390243902	-0.446153846153846	17.0534
-0.0525609756097561	-0.446153846153846	15.2752
-0.0560975609756098	-0.446153846153846	17.8232
-0.0598780487804878	-0.446153846153846	22.6056
-0.0634146341463415	-0.446153846153846	22.7187
-0.0671951219512195	-0.446153846153846	21.2205
-0.0708536585365854	-0.446153846153846	16.4293
-0.074390243902439	-0.446153846153846	16.9904
-0.0781707317073171	-0.446153846153846	15.9016
-0.0817073170731707	-0.446153846153846	14.7579
-0.0854878048780488	-0.446153846153846	14.2745
-0.0890243902439024	-0.446153846153846	13.4139
-0.0926829268292683	-0.446153846153846	15.456
-0.0964634146341463	-0.446153846153846	16.9407
-0.1	-0.446153846153846	18.7599
-0.103658536585366	-0.446153846153846	21.5002
-0.107317073170732	-0.446153846153846	18.2757
-0.110975609756098	-0.446153846153846	16.5343
-0.114756097560976	-0.446153846153846	16.6001
-0.118292682926829	-0.446153846153846	14.8023
-0.121951219512195	-0.446153846153846	13.1452
-0.125609756097561	-0.446153846153846	11.6104
-0.129268292682927	-0.446153846153846	10.757
-0.133048780487805	-0.446153846153846	12.4886
-0.136585365853659	-0.446153846153846	11.5632
-0.140243902439024	-0.446153846153846	11.7856
-0.14390243902439	-0.446153846153846	11.6743
-0.147560975609756	-0.446153846153846	10.0665
-0.151219512195122	-0.446153846153846	7.0193
-0.154878048780488	-0.446153846153846	10.6847
-0.158536585365854	-0.446153846153846	11.7654
-0.162317073170732	-0.446153846153846	15.3357
-0.165853658536585	-0.446153846153846	17.38934
-0.169512195121951	-0.446153846153846	6.6079
-0.173170731707317	-0.446153846153846	7.3723
-0.176829268292683	-0.446153846153846	2.24889999999999
-0.180609756097561	-0.446153846153846	2.6485
-0.184146341463415	-0.446153846153846	2.9164
-0.18780487804878	-0.446153846153846	3.22389999999999
-0.191463414634146	-0.446153846153846	2.6221
-0.195243902439024	-0.446153846153846	1.6636
-0.19890243902439	-0.446153846153846	3.2868
-0.202560975609756	-0.446153846153846	3.11163000000001
-0.20609756097561	-0.446153846153846	1.7467
-0.209756097560976	-0.446153846153846	0.613399999999999
-0.213414634146341	-0.446153846153846	2.30119000000001
-0.217073170731707	-0.446153846153846	0.861559999999997
-0.220731707317073	-0.446153846153846	0.672960000000003
-0.224390243902439	-0.446153846153846	2.53752999999999
-0.228048780487805	-0.446153846153846	3.13383
-0.231707317073171	-0.446153846153846	3.55757
-0.235365853658537	-0.446153846153846	4.76971999999999
-0.239024390243902	-0.446153846153846	9.24206000000001
-0.242682926829268	-0.446153846153846	16.69041
-0.246341463414634	-0.446153846153846	23.00661
0.20719512195122	-0.438461538461538	254.099
0.203658536585366	-0.438461538461538	329.9015
0.2	-0.438461538461538	325.9852
0.196219512195122	-0.438461538461538	275.2545
0.192682926829268	-0.438461538461538	231.2556
0.18890243902439	-0.438461538461538	205.7053
0.185243902439024	-0.438461538461538	148.3377
0.181707317073171	-0.438461538461538	123.3918
0.177926829268293	-0.438461538461538	110.1357
0.174390243902439	-0.438461538461538	97.9827
0.170609756097561	-0.438461538461538	84.6986
0.166951219512195	-0.438461538461538	68.4576
0.163414634146341	-0.438461538461538	49.8635000000001
0.159634146341463	-0.438461538461538	26.7417
0.15609756097561	-0.438461538461538	14.9007
0.152317073170732	-0.438461538461538	13.7657
0.148658536585366	-0.438461538461538	14.8777
0.145121951219512	-0.438461538461538	14.3504
0.141341463414634	-0.438461538461538	8.7645
0.13780487804878	-0.438461538461538	3.23900000000003
0.134146341463415	-0.438461538461538	3.2276
0.130365853658537	-0.438461538461538	1.65340000000003
0.126707317073171	-0.438461538461538	4.52339999999998
0.123048780487805	-0.438461538461538	6.75870000000003
0.119512195121951	-0.438461538461538	11.0248
0.115853658536585	-0.438461538461538	9.55360000000002
0.112073170731707	-0.438461538461538	6.14730000000003
0.108414634146341	-0.438461538461538	-0.632200000000012
0.104756097560976	-0.438461538461538	-5.49619999999999
0.101219512195122	-0.438461538461538	-13.5951
0.0974390243902439	-0.438461538461538	-23.746
0.093780487804878	-0.438461538461538	-38.269
0.0901219512195122	-0.438461538461538	-49.0637
0.0865853658536585	-0.438461538461538	-48.9221
0.0829268292682927	-0.438461538461538	-53.8722
0.0791463414634146	-0.438461538461538	-58.8424
0.0754878048780488	-0.438461538461538	-57.3114
0.0718292682926829	-0.438461538461538	-67.658
0.0682926829268293	-0.438461538461538	-87.5181
0.0646341463414634	-0.438461538461538	-122.3145
0.0608536585365854	-0.438461538461538	-166.111
0.0571951219512195	-0.438461538461538	-167.065
0.0535365853658537	-0.438461538461538	-128.3841
0.05	-0.438461538461538	-75.3797000000001
0.0463414634146341	-0.438461538461538	-0.228599999999915
0.0426829268292683	-0.438461538461538	67.2896999999999
0.0389024390243902	-0.438461538461538	124.0027
0.0352439024390244	-0.438461538461538	172.2733
0.0317073170731707	-0.438461538461538	161.5629
0.0280487804878049	-0.438461538461538	141.4346
0.024390243902439	-0.438461538461538	120.6975
0.020609756097561	-0.438461538461538	99.4980000000001
0.0169512195121951	-0.438461538461538	78.3377
0.0134146341463415	-0.438461538461538	66.0762
0.00975609756097561	-0.438461538461538	54.1148
0.00609756097560976	-0.438461538461538	41.9955
0.00231707317073171	-0.438461538461538	33.1404
-0.00134146341463415	-0.438461538461538	28.4651
-0.0048780487804878	-0.438461538461538	27.8248
-0.00853658536585366	-0.438461538461538	29.1679
-0.0121951219512195	-0.438461538461538	4.52600000000001
-0.0159756097560976	-0.438461538461538	3.25059999999999
-0.0196341463414634	-0.438461538461538	8.86589999999998
-0.0231707317073171	-0.438461538461538	12.3325
-0.0268292682926829	-0.438461538461538	14.241
-0.0304878048780488	-0.438461538461538	15.2111
-0.0342682926829268	-0.438461538461538	13.5084
-0.0379268292682927	-0.438461538461538	13.7872
-0.0414634146341463	-0.438461538461538	14.1159
-0.0451219512195122	-0.438461538461538	14.749
-0.0489024390243902	-0.438461538461538	17.0881
-0.0525609756097561	-0.438461538461538	18.9236
-0.0560975609756098	-0.438461538461538	20.9467
-0.0598780487804878	-0.438461538461538	25.4753
-0.0634146341463415	-0.438461538461538	26.7355
-0.0671951219512195	-0.438461538461538	25.8832
-0.0708536585365854	-0.438461538461538	21.3545
-0.074390243902439	-0.438461538461538	19.5732
-0.0781707317073171	-0.438461538461538	17.7087
-0.0817073170731707	-0.438461538461538	18.1926
-0.0854878048780488	-0.438461538461538	17.5852
-0.0890243902439024	-0.438461538461538	18.8336
-0.0926829268292683	-0.438461538461538	20.52
-0.0964634146341463	-0.438461538461538	18.2506
-0.1	-0.438461538461538	16.5712
-0.103658536585366	-0.438461538461538	16.6863
-0.107317073170732	-0.438461538461538	15.2185
-0.110975609756098	-0.438461538461538	16.0322
-0.114756097560976	-0.438461538461538	15.6599
-0.118292682926829	-0.438461538461538	14.3435
-0.121951219512195	-0.438461538461538	11.8631
-0.125609756097561	-0.438461538461538	12.9945
-0.129268292682927	-0.438461538461538	14.077
-0.133048780487805	-0.438461538461538	11.5024
-0.136585365853659	-0.438461538461538	10.7593
-0.140243902439024	-0.438461538461538	10.0118
-0.14390243902439	-0.438461538461538	10.8466
-0.147560975609756	-0.438461538461538	10.0772
-0.151219512195122	-0.438461538461538	8.67110000000001
-0.154878048780488	-0.438461538461538	7.6189
-0.158536585365854	-0.438461538461538	6.82680000000001
-0.162317073170732	-0.438461538461538	6.9881
-0.165853658536585	-0.438461538461538	4.7945
-0.169512195121951	-0.438461538461538	4.9332
-0.173170731707317	-0.438461538461538	3.3767
-0.176829268292683	-0.438461538461538	1.78
-0.180609756097561	-0.438461538461538	3.50160000000001
-0.184146341463415	-0.438461538461538	4.3399
-0.18780487804878	-0.438461538461538	5.9575
-0.191463414634146	-0.438461538461538	4.55250000000001
-0.195243902439024	-0.438461538461538	0.913800000000009
-0.19890243902439	-0.438461538461538	0.625200000000007
-0.202560975609756	-0.438461538461538	1.10079999999999
-0.20609756097561	-0.438461538461538	1.6203
-0.209756097560976	-0.438461538461538	-0.606899999999996
-0.213414634146341	-0.438461538461538	1.22279999999999
-0.217073170731707	-0.438461538461538	0.561999999999998
-0.220731707317073	-0.438461538461538	2.36443999999999
-0.224390243902439	-0.438461538461538	1.51551000000001
-0.228048780487805	-0.438461538461538	2.61412
-0.231707317073171	-0.438461538461538	3.45479999999999
-0.235365853658537	-0.438461538461538	4.53511
-0.239024390243902	-0.438461538461538	-5.74605
-0.242682926829268	-0.438461538461538	-13.65332
-0.246341463414634	-0.438461538461538	-21.82982
0.20719512195122	-0.430961538461538	198.7646
0.203658536585366	-0.430961538461538	283.1278
0.2	-0.430961538461538	302.2021
0.196219512195122	-0.430961538461538	265.7463
0.192682926829268	-0.430961538461538	230.5825
0.18890243902439	-0.430961538461538	204.5205
0.185243902439024	-0.430961538461538	129.1568
0.181707317073171	-0.430961538461538	92.1823
0.177926829268293	-0.430961538461538	89.9097
0.174390243902439	-0.430961538461538	83.3167
0.170609756097561	-0.430961538461538	68.6677
0.166951219512195	-0.430961538461538	53.0161
0.163414634146341	-0.430961538461538	42.86
0.159634146341463	-0.430961538461538	30.2176
0.15609756097561	-0.430961538461538	21.0358
0.152317073170732	-0.430961538461538	19.0668
0.148658536585366	-0.430961538461538	22.176
0.145121951219512	-0.430961538461538	17.2575
0.141341463414634	-0.430961538461538	13.74
0.13780487804878	-0.430961538461538	12.7555
0.134146341463415	-0.430961538461538	10.1724
0.130365853658537	-0.430961538461538	9.96089999999998
0.126707317073171	-0.430961538461538	7.64060000000001
0.123048780487805	-0.430961538461538	8.63990000000001
0.119512195121951	-0.430961538461538	9.01369999999997
0.115853658536585	-0.430961538461538	-2.13760000000002
0.112073170731707	-0.430961538461538	-11.013
0.108414634146341	-0.430961538461538	4.44810000000001
0.104756097560976	-0.430961538461538	-1.26159999999999
0.101219512195122	-0.430961538461538	-4.63820000000004
0.0974390243902439	-0.430961538461538	-21.5168
0.093780487804878	-0.430961538461538	-45.5718
0.0901219512195122	-0.430961538461538	-63.634
0.0865853658536585	-0.430961538461538	-68.5009
0.0829268292682927	-0.430961538461538	-70.3462
0.0791463414634146	-0.430961538461538	-74.6184
0.0754878048780488	-0.430961538461538	-67.1547
0.0718292682926829	-0.430961538461538	-64.4761
0.0682926829268293	-0.430961538461538	-84.4705
0.0646341463414634	-0.430961538461538	-123.2915
0.0608536585365854	-0.430961538461538	-149.8542
0.0571951219512195	-0.430961538461538	-148.8289
0.0535365853658537	-0.430961538461538	-111.7596
0.05	-0.430961538461538	-49.6424
0.0463414634146341	-0.430961538461538	16.8078
0.0426829268292683	-0.430961538461538	67.6395
0.0389024390243902	-0.430961538461538	108.752
0.0352439024390244	-0.430961538461538	132.5767
0.0317073170731707	-0.430961538461538	155.2066
0.0280487804878049	-0.430961538461538	142.9144
0.024390243902439	-0.430961538461538	116.7852
0.020609756097561	-0.430961538461538	93.5618
0.0169512195121951	-0.430961538461538	73.9172
0.0134146341463415	-0.430961538461538	64.7335
0.00975609756097561	-0.430961538461538	57.3839
0.00609756097560976	-0.430961538461538	47.5738
0.00231707317073171	-0.430961538461538	33.4544
-0.00134146341463415	-0.430961538461538	31.1595
-0.0048780487804878	-0.430961538461538	32.8754
-0.00853658536585366	-0.430961538461538	32.542
-0.0121951219512195	-0.430961538461538	30.6266
-0.0159756097560976	-0.430961538461538	20.073
-0.0196341463414634	-0.430961538461538	15.1176
-0.0231707317073171	-0.430961538461538	12.6612
-0.0268292682926829	-0.430961538461538	12.8745
-0.0304878048780488	-0.430961538461538	13.4847
-0.0342682926829268	-0.430961538461538	14.6871
-0.0379268292682927	-0.430961538461538	16.2907
-0.0414634146341463	-0.430961538461538	16.0065
-0.0451219512195122	-0.430961538461538	17.4919
-0.0489024390243902	-0.430961538461538	18.2504
-0.0525609756097561	-0.430961538461538	19.7106
-0.0560975609756098	-0.430961538461538	20.8181
-0.0598780487804878	-0.430961538461538	22.4439
-0.0634146341463415	-0.430961538461538	22.6359
-0.0671951219512195	-0.430961538461538	22.0437
-0.0708536585365854	-0.430961538461538	20.8152
-0.074390243902439	-0.430961538461538	18.4536
-0.0781707317073171	-0.430961538461538	18.5937
-0.0817073170731707	-0.430961538461538	16.8165
-0.0854878048780488	-0.430961538461538	14.383
-0.0890243902439024	-0.430961538461538	15.2857
-0.0926829268292683	-0.430961538461538	14.2699
-0.0964634146341463	-0.430961538461538	15.9213
-0.1	-0.430961538461538	14.2682
-0.103658536585366	-0.430961538461538	14.3146
-0.107317073170732	-0.430961538461538	11.9049
-0.110975609756098	-0.430961538461538	12.3897
-0.114756097560976	-0.430961538461538	13.111
-0.118292682926829	-0.430961538461538	10.3758
-0.121951219512195	-0.430961538461538	9.79640000000001
-0.125609756097561	-0.430961538461538	11.1986
-0.129268292682927	-0.430961538461538	12.4605
-0.133048780487805	-0.430961538461538	8.835
-0.136585365853659	-0.430961538461538	9.63579999999999
-0.140243902439024	-0.430961538461538	10.566
-0.14390243902439	-0.430961538461538	9.6096
-0.147560975609756	-0.430961538461538	8.7809
-0.151219512195122	-0.430961538461538	4.62440000000001
-0.154878048780488	-0.430961538461538	4.32860000000001
-0.158536585365854	-0.430961538461538	5.43560000000001
-0.162317073170732	-0.430961538461538	6.2135
-0.165853658536585	-0.430961538461538	7.78280000000001
-0.169512195121951	-0.430961538461538	7.0745
-0.173170731707317	-0.430961538461538	4.77069999999999
-0.176829268292683	-0.430961538461538	1.3467
-0.180609756097561	-0.430961538461538	0.933199999999999
-0.184146341463415	-0.430961538461538	2.4046
-0.18780487804878	-0.430961538461538	4.40860000000001
-0.191463414634146	-0.430961538461538	2.1892
-0.195243902439024	-0.430961538461538	0.536000000000001
-0.19890243902439	-0.430961538461538	0.748699999999999
-0.202560975609756	-0.430961538461538	0.947199999999995
-0.20609756097561	-0.430961538461538	1.43132
-0.209756097560976	-0.430961538461538	2.29411
-0.213414634146341	-0.430961538461538	2.60111999999999
-0.217073170731707	-0.430961538461538	0.619889999999998
-0.220731707317073	-0.430961538461538	-0.0404000000000053
-0.224390243902439	-0.430961538461538	1.10144
-0.228048780487805	-0.430961538461538	0.355489999999989
-0.231707317073171	-0.430961538461538	-0.611599999999996
-0.235365853658537	-0.430961538461538	-2.27763
-0.239024390243902	-0.430961538461538	-5.61090999999999
-0.242682926829268	-0.430961538461538	-12.5418
-0.246341463414634	-0.430961538461538	-22.25344
0.20719512195122	-0.423076923076923	-794.6142
0.203658536585366	-0.423076923076923	85.4756
0.2	-0.423076923076923	241.801
0.196219512195122	-0.423076923076923	237.39
0.192682926829268	-0.423076923076923	218.6463
0.18890243902439	-0.423076923076923	203.6132
0.185243902439024	-0.423076923076923	160.3882
0.181707317073171	-0.423076923076923	133.7047
0.177926829268293	-0.423076923076923	115.3344
0.174390243902439	-0.423076923076923	95.8927
0.170609756097561	-0.423076923076923	79.1116
0.166951219512195	-0.423076923076923	50.6558
0.163414634146341	-0.423076923076923	36.25
0.159634146341463	-0.423076923076923	24.2642
0.15609756097561	-0.423076923076923	18.17
0.152317073170732	-0.423076923076923	10.4066
0.148658536585366	-0.423076923076923	10.5457
0.145121951219512	-0.423076923076923	8.80200000000002
0.141341463414634	-0.423076923076923	7.71769999999998
0.13780487804878	-0.423076923076923	5.5487
0.134146341463415	-0.423076923076923	3.27179999999999
0.130365853658537	-0.423076923076923	3.16020000000003
0.126707317073171	-0.423076923076923	9.81529999999998
0.123048780487805	-0.423076923076923	18.1358
0.119512195121951	-0.423076923076923	13.9987
0.115853658536585	-0.423076923076923	12.3614
0.112073170731707	-0.423076923076923	12.0042
0.108414634146341	-0.423076923076923	7.96390000000003
0.104756097560976	-0.423076923076923	-0.319299999999998
0.101219512195122	-0.423076923076923	-10.4678
0.0974390243902439	-0.423076923076923	-23.6644
0.093780487804878	-0.423076923076923	-25.5982
0.0901219512195122	-0.423076923076923	-39.2044
0.0865853658536585	-0.423076923076923	-53.9146
0.0829268292682927	-0.423076923076923	-51.6558
0.0791463414634146	-0.423076923076923	-53.3961
0.0754878048780488	-0.423076923076923	-50.5028
0.0718292682926829	-0.423076923076923	-52.3821
0.0682926829268293	-0.423076923076923	-72.6823
0.0646341463414634	-0.423076923076923	-105.7684
0.0608536585365854	-0.423076923076923	-125.6696
0.0571951219512195	-0.423076923076923	-119.3848
0.0535365853658537	-0.423076923076923	-98.3392
0.05	-0.423076923076923	-62.7422
0.0463414634146341	-0.423076923076923	-10.7249
0.0426829268292683	-0.423076923076923	39.9911000000001
0.0389024390243902	-0.423076923076923	88.4086
0.0352439024390244	-0.423076923076923	122.1784
0.0317073170731707	-0.423076923076923	160.2546
0.0280487804878049	-0.423076923076923	148.5677
0.024390243902439	-0.423076923076923	108.9848
0.020609756097561	-0.423076923076923	80.2509
0.0169512195121951	-0.423076923076923	61.2572
0.0134146341463415	-0.423076923076923	60.6475
0.00975609756097561	-0.423076923076923	55.3805000000001
0.00609756097560976	-0.423076923076923	43.7771
0.00231707317073171	-0.423076923076923	27.0139
-0.00134146341463415	-0.423076923076923	23.3506
-0.0048780487804878	-0.423076923076923	28.6771
-0.00853658536585366	-0.423076923076923	27.2126
-0.0121951219512195	-0.423076923076923	35.1901
-0.0159756097560976	-0.423076923076923	33.794
-0.0196341463414634	-0.423076923076923	30.3026
-0.0231707317073171	-0.423076923076923	26.454
-0.0268292682926829	-0.423076923076923	21.7597
-0.0304878048780488	-0.423076923076923	17.5058
-0.0342682926829268	-0.423076923076923	15.2187
-0.0379268292682927	-0.423076923076923	12.7399
-0.0414634146341463	-0.423076923076923	12.6446
-0.0451219512195122	-0.423076923076923	16.8412
-0.0489024390243902	-0.423076923076923	18.4881
-0.0525609756097561	-0.423076923076923	20.5838
-0.0560975609756098	-0.423076923076923	24.0898
-0.0598780487804878	-0.423076923076923	23.7812
-0.0634146341463415	-0.423076923076923	23.9624
-0.0671951219512195	-0.423076923076923	22.0464
-0.0708536585365854	-0.423076923076923	20.9763
-0.074390243902439	-0.423076923076923	18.146
-0.0781707317073171	-0.423076923076923	15.6418
-0.0817073170731707	-0.423076923076923	15.5867
-0.0854878048780488	-0.423076923076923	16.2749
-0.0890243902439024	-0.423076923076923	15.4855
-0.0926829268292683	-0.423076923076923	13.7623
-0.0964634146341463	-0.423076923076923	14.5458
-0.1	-0.423076923076923	16.8098
-0.103658536585366	-0.423076923076923	17.5298
-0.107317073170732	-0.423076923076923	16.2667
-0.110975609756098	-0.423076923076923	12.539
-0.114756097560976	-0.423076923076923	12.1799
-0.118292682926829	-0.423076923076923	10.9964
-0.121951219512195	-0.423076923076923	12.4256
-0.125609756097561	-0.423076923076923	12.1628
-0.129268292682927	-0.423076923076923	13.1274
-0.133048780487805	-0.423076923076923	10.977
-0.136585365853659	-0.423076923076923	10.6678
-0.140243902439024	-0.423076923076923	11.9256
-0.14390243902439	-0.423076923076923	11.4633
-0.147560975609756	-0.423076923076923	10.471
-0.151219512195122	-0.423076923076923	7.93080000000001
-0.154878048780488	-0.423076923076923	7.88019999999999
-0.158536585365854	-0.423076923076923	7.2753
-0.162317073170732	-0.423076923076923	5.6348
-0.165853658536585	-0.423076923076923	5.9048
-0.169512195121951	-0.423076923076923	7.0501
-0.173170731707317	-0.423076923076923	5.97070000000001
-0.176829268292683	-0.423076923076923	8.02160000000001
-0.180609756097561	-0.423076923076923	6.83840000000001
-0.184146341463415	-0.423076923076923	7.3686
-0.18780487804878	-0.423076923076923	3.3549
-0.191463414634146	-0.423076923076923	1.63980000000001
-0.195243902439024	-0.423076923076923	0.237099999999998
-0.19890243902439	-0.423076923076923	0.117499999999993
-0.202560975609756	-0.423076923076923	1.69698
-0.20609756097561	-0.423076923076923	1.53663999999999
-0.209756097560976	-0.423076923076923	2.0221
-0.213414634146341	-0.423076923076923	1.14278999999999
-0.217073170731707	-0.423076923076923	-0.29534000000001
-0.220731707317073	-0.423076923076923	-0.804429999999996
-0.224390243902439	-0.423076923076923	1.57876999999999
-0.228048780487805	-0.423076923076923	3.19707
-0.231707317073171	-0.423076923076923	43.04714
-0.235365853658537	-0.423076923076923	28.56664
-0.239024390243902	-0.423076923076923	11.65297
-0.242682926829268	-0.423076923076923	2.30279999999999
-0.246341463414634	-0.423076923076923	-1.65486999999999
0.20719512195122	-0.415384615384615	-4659.9163
0.203658536585366	-0.415384615384615	-113.9301
0.2	-0.415384615384615	178.432
0.196219512195122	-0.415384615384615	196.136
0.192682926829268	-0.415384615384615	199.3158
0.18890243902439	-0.415384615384615	184.6406
0.185243902439024	-0.415384615384615	122.9269
0.181707317073171	-0.415384615384615	88.651
0.177926829268293	-0.415384615384615	72.3821000000001
0.174390243902439	-0.415384615384615	65.5015
0.170609756097561	-0.415384615384615	65.738
0.166951219512195	-0.415384615384615	61.7155
0.163414634146341	-0.415384615384615	53.3069000000001
0.159634146341463	-0.415384615384615	29.1723
0.15609756097561	-0.415384615384615	16.0041
0.152317073170732	-0.415384615384615	14.3355
0.148658536585366	-0.415384615384615	17.0895
0.145121951219512	-0.415384615384615	19.2639
0.141341463414634	-0.415384615384615	21.4455
0.13780487804878	-0.415384615384615	20.7692
0.134146341463415	-0.415384615384615	18.8343
0.130365853658537	-0.415384615384615	16.0226
0.126707317073171	-0.415384615384615	12.3293
0.123048780487805	-0.415384615384615	12.6265
0.119512195121951	-0.415384615384615	9.1182
0.115853658536585	-0.415384615384615	9.98349999999999
0.112073170731707	-0.415384615384615	10.3799
0.108414634146341	-0.415384615384615	5.13740000000001
0.104756097560976	-0.415384615384615	-2.11330000000004
0.101219512195122	-0.415384615384615	-9.5512
0.0974390243902439	-0.415384615384615	-10.0922
0.093780487804878	-0.415384615384615	-20.2199
0.0901219512195122	-0.415384615384615	-31.8586
0.0865853658536585	-0.415384615384615	-37.7854
0.0829268292682927	-0.415384615384615	-32.5563
0.0791463414634146	-0.415384615384615	-40.8516
0.0754878048780488	-0.415384615384615	-44.2715
0.0718292682926829	-0.415384615384615	-39.2239
0.0682926829268293	-0.415384615384615	-46.5423
0.0646341463414634	-0.415384615384615	-71.5472
0.0608536585365854	-0.415384615384615	-82.8286
0.0571951219512195	-0.415384615384615	-85.8594000000001
0.0535365853658537	-0.415384615384615	-74.3115
0.05	-0.415384615384615	-36.8636
0.0463414634146341	-0.415384615384615	1.07159999999999
0.0426829268292683	-0.415384615384615	33.6832000000001
0.0389024390243902	-0.415384615384615	63.2334
0.0352439024390244	-0.415384615384615	88.4578
0.0317073170731707	-0.415384615384615	93.9333
0.0280487804878049	-0.415384615384615	102.7159
0.024390243902439	-0.415384615384615	85.8651000000001
0.020609756097561	-0.415384615384615	72.8968
0.0169512195121951	-0.415384615384615	61.0718
0.0134146341463415	-0.415384615384615	49.576
0.00975609756097561	-0.415384615384615	39.4035
0.00609756097560976	-0.415384615384615	27.9588000000001
0.00231707317073171	-0.415384615384615	23.7195
-0.00134146341463415	-0.415384615384615	19.5111
-0.0048780487804878	-0.415384615384615	19.1248
-0.00853658536585366	-0.415384615384615	17.8668
-0.0121951219512195	-0.415384615384615	20.9061
-0.0159756097560976	-0.415384615384615	4.30079999999998
-0.0196341463414634	-0.415384615384615	-0.492099999999994
-0.0231707317073171	-0.415384615384615	2.71870000000001
-0.0268292682926829	-0.415384615384615	6.10990000000001
-0.0304878048780488	-0.415384615384615	8.7774
-0.0342682926829268	-0.415384615384615	8.46780000000001
-0.0379268292682927	-0.415384615384615	10.0228
-0.0414634146341463	-0.415384615384615	11.5531
-0.0451219512195122	-0.415384615384615	12.4751
-0.0489024390243902	-0.415384615384615	14.8764
-0.0525609756097561	-0.415384615384615	16.8302
-0.0560975609756098	-0.415384615384615	19.5676
-0.0598780487804878	-0.415384615384615	22.095
-0.0634146341463415	-0.415384615384615	23.5269
-0.0671951219512195	-0.415384615384615	22.0643
-0.0708536585365854	-0.415384615384615	19.4881
-0.074390243902439	-0.415384615384615	17.5029
-0.0781707317073171	-0.415384615384615	15.9896
-0.0817073170731707	-0.415384615384615	15.7212
-0.0854878048780488	-0.415384615384615	14.6961
-0.0890243902439024	-0.415384615384615	15.3292
-0.0926829268292683	-0.415384615384615	14.7424
-0.0964634146341463	-0.415384615384615	11.648
-0.1	-0.415384615384615	12.032
-0.103658536585366	-0.415384615384615	14.776
-0.107317073170732	-0.415384615384615	14.4094
-0.110975609756098	-0.415384615384615	11.4102
-0.114756097560976	-0.415384615384615	12.4337
-0.118292682926829	-0.415384615384615	11.6286
-0.121951219512195	-0.415384615384615	11.6841
-0.125609756097561	-0.415384615384615	8.76670000000002
-0.129268292682927	-0.415384615384615	12.5786
-0.133048780487805	-0.415384615384615	13.1407
-0.136585365853659	-0.415384615384615	10.7796
-0.140243902439024	-0.415384615384615	9.14910000000001
-0.14390243902439	-0.415384615384615	9.50149999999999
-0.147560975609756	-0.415384615384615	8.37970000000002
-0.151219512195122	-0.415384615384615	6.8916
-0.154878048780488	-0.415384615384615	5.27459999999999
-0.158536585365854	-0.415384615384615	5.6274
-0.162317073170732	-0.415384615384615	4.67060000000001
-0.165853658536585	-0.415384615384615	4.3048
-0.169512195121951	-0.415384615384615	4.74080000000001
-0.173170731707317	-0.415384615384615	2.5455
-0.176829268292683	-0.415384615384615	0.3035
-0.180609756097561	-0.415384615384615	2.44059999999999
-0.184146341463415	-0.415384615384615	3.72580000000001
-0.18780487804878	-0.415384615384615	0.313800000000001
-0.191463414634146	-0.415384615384615	-3.14489999999999
-0.195243902439024	-0.415384615384615	-2.07050000000001
-0.19890243902439	-0.415384615384615	-0.5364
-0.202560975609756	-0.415384615384615	-0.957399999999993
-0.20609756097561	-0.415384615384615	-5.09548
-0.209756097560976	-0.415384615384615	-3.19861999999999
-0.213414634146341	-0.415384615384615	-0.730959999999996
-0.217073170731707	-0.415384615384615	-0.887090000000001
-0.220731707317073	-0.415384615384615	-2.22637
-0.224390243902439	-0.415384615384615	-1.78768
-0.228048780487805	-0.415384615384615	0.782530000000008
-0.231707317073171	-0.415384615384615	-0.504249999999999
-0.235365853658537	-0.415384615384615	-0.848749999999995
-0.239024390243902	-0.415384615384615	-1.16448
-0.242682926829268	-0.415384615384615	0.401040000000009
-0.246341463414634	-0.415384615384615	-3.85358000000001
0.20719512195122	-0.407692307692308	-4853.546
0.203658536585366	-0.407692307692308	-1220.1193
0.2	-0.407692307692308	-120.4666
0.196219512195122	-0.407692307692308	161.2098
0.192682926829268	-0.407692307692308	179.0666
0.18890243902439	-0.407692307692308	166.4608
0.185243902439024	-0.407692307692308	126.1708
0.181707317073171	-0.407692307692308	109.1703
0.177926829268293	-0.407692307692308	82.0002
0.174390243902439	-0.407692307692308	71.0453
0.170609756097561	-0.407692307692308	62.6838
0.166951219512195	-0.407692307692308	46.6956
0.163414634146341	-0.407692307692308	31.7678
0.159634146341463	-0.407692307692308	20.7884
0.15609756097561	-0.407692307692308	13.4391
0.152317073170732	-0.407692307692308	14.7211
0.148658536585366	-0.407692307692308	16.568
0.145121951219512	-0.407692307692308	14.1697
0.141341463414634	-0.407692307692308	11.2648
0.13780487804878	-0.407692307692308	13.4918
0.134146341463415	-0.407692307692308	9.85480000000001
0.130365853658537	-0.407692307692308	9.77449999999999
0.126707317073171	-0.407692307692308	9.55430000000001
0.123048780487805	-0.407692307692308	1.23320000000001
0.119512195121951	-0.407692307692308	-5.57529999999997
0.115853658536585	-0.407692307692308	-5.29949999999997
0.112073170731707	-0.407692307692308	-4.7124
0.108414634146341	-0.407692307692308	-3.67399999999998
0.104756097560976	-0.407692307692308	-4.52729999999997
0.101219512195122	-0.407692307692308	-6.29559999999998
0.0974390243902439	-0.407692307692308	-8.72840000000002
0.093780487804878	-0.407692307692308	-12.176
0.0901219512195122	-0.407692307692308	-24.9691
0.0865853658536585	-0.407692307692308	-36.8662
0.0829268292682927	-0.407692307692308	-43.8951
0.0791463414634146	-0.407692307692308	-45.1357
0.0754878048780488	-0.407692307692308	-40.8422
0.0718292682926829	-0.407692307692308	-35.1617
0.0682926829268293	-0.407692307692308	-26.5176
0.0646341463414634	-0.407692307692308	-33.3365
0.0608536585365854	-0.407692307692308	-33.7639
0.0571951219512195	-0.407692307692308	-39.1493
0.0535365853658537	-0.407692307692308	-39.8884000000001
0.05	-0.407692307692308	-24.2529000000001
0.0463414634146341	-0.407692307692308	11.635
0.0426829268292683	-0.407692307692308	26.0301
0.0389024390243902	-0.407692307692308	36.6789
0.0352439024390244	-0.407692307692308	38.072
0.0317073170731707	-0.407692307692308	36.7822
0.0280487804878049	-0.407692307692308	70.5148
0.024390243902439	-0.407692307692308	59.8562
0.020609756097561	-0.407692307692308	49.3349
0.0169512195121951	-0.407692307692308	40.3599
0.0134146341463415	-0.407692307692308	40.8013
0.00975609756097561	-0.407692307692308	32.6946
0.00609756097560976	-0.407692307692308	23.7773
0.00231707317073171	-0.407692307692308	11.9643
-0.00134146341463415	-0.407692307692308	11.5799
-0.0048780487804878	-0.407692307692308	8.60080000000002
-0.00853658536585366	-0.407692307692308	13.2419
-0.0121951219512195	-0.407692307692308	28.8147
-0.0159756097560976	-0.407692307692308	29.8487
-0.0196341463414634	-0.407692307692308	23.521
-0.0231707317073171	-0.407692307692308	19.1273
-0.0268292682926829	-0.407692307692308	15.7969
-0.0304878048780488	-0.407692307692308	12.6767
-0.0342682926829268	-0.407692307692308	9.25480000000002
-0.0379268292682927	-0.407692307692308	7.76679999999999
-0.0414634146341463	-0.407692307692308	8.1429
-0.0451219512195122	-0.407692307692308	9.06539999999998
-0.0489024390243902	-0.407692307692308	10.6424
-0.0525609756097561	-0.407692307692308	12.5279
-0.0560975609756098	-0.407692307692308	14.0128
-0.0598780487804878	-0.407692307692308	16.2052
-0.0634146341463415	-0.407692307692308	18.8979
-0.0671951219512195	-0.407692307692308	19.0058
-0.0708536585365854	-0.407692307692308	16.7917
-0.074390243902439	-0.407692307692308	15.8696
-0.0781707317073171	-0.407692307692308	14.7058
-0.0817073170731707	-0.407692307692308	12.7115
-0.0854878048780488	-0.407692307692308	9.53980000000002
-0.0890243902439024	-0.407692307692308	9.14570000000001
-0.0926829268292683	-0.407692307692308	10.2299
-0.0964634146341463	-0.407692307692308	10.3948
-0.1	-0.407692307692308	11.2266
-0.103658536585366	-0.407692307692308	11.8068
-0.107317073170732	-0.407692307692308	8.1403
-0.110975609756098	-0.407692307692308	8.3517
-0.114756097560976	-0.407692307692308	9.0215
-0.118292682926829	-0.407692307692308	10.4508
-0.121951219512195	-0.407692307692308	10.5924
-0.125609756097561	-0.407692307692308	10.2001
-0.129268292682927	-0.407692307692308	7.1198
-0.133048780487805	-0.407692307692308	7.4503
-0.136585365853659	-0.407692307692308	5.85579999999999
-0.140243902439024	-0.407692307692308	5.065
-0.14390243902439	-0.407692307692308	6.0786
-0.147560975609756	-0.407692307692308	8.60359999999999
-0.151219512195122	-0.407692307692308	8.15429999999999
-0.154878048780488	-0.407692307692308	4.2713
-0.158536585365854	-0.407692307692308	1.7345
-0.162317073170732	-0.407692307692308	3.0915
-0.165853658536585	-0.407692307692308	-1.9349
-0.169512195121951	-0.407692307692308	-0.992400000000004
-0.173170731707317	-0.407692307692308	-0.414200000000008
-0.176829268292683	-0.407692307692308	0.131
-0.180609756097561	-0.407692307692308	1.45229999999999
-0.184146341463415	-0.407692307692308	1.83
-0.18780487804878	-0.407692307692308	1.3476
-0.191463414634146	-0.407692307692308	2.19750000000001
-0.195243902439024	-0.407692307692308	-0.57589999999999
-0.19890243902439	-0.407692307692308	-0.576300000000003
-0.202560975609756	-0.407692307692308	-0.717600000000004
-0.20609756097561	-0.407692307692308	-0.505199999999988
-0.209756097560976	-0.407692307692308	1.26451
-0.213414634146341	-0.407692307692308	0.664779999999993
-0.217073170731707	-0.407692307692308	0.0184299999999951
-0.220731707317073	-0.407692307692308	-6.91623000000001
-0.224390243902439	-0.407692307692308	-3.04765000000001
-0.228048780487805	-0.407692307692308	-2.85459999999999
-0.231707317073171	-0.407692307692308	-2.32759
-0.235365853658537	-0.407692307692308	-0.368870000000001
-0.239024390243902	-0.407692307692308	3.95035
-0.242682926829268	-0.407692307692308	11.03641
-0.246341463414634	-0.407692307692308	25.10132
0.20719512195122	-0.4	-1710.445
0.203658536585366	-0.4	-610.101
0.2	-0.4	1.43349999999998
0.196219512195122	-0.4	178.9055
0.192682926829268	-0.4	195.6831
0.18890243902439	-0.4	176.4653
0.185243902439024	-0.4	106.9615
0.181707317073171	-0.4	81.1004000000001
0.177926829268293	-0.4	63.07
0.174390243902439	-0.4	60.5712
0.170609756097561	-0.4	56.4491
0.166951219512195	-0.4	46.3029
0.163414634146341	-0.4	39.8366
0.159634146341463	-0.4	26.7773
0.15609756097561	-0.4	19.4903
0.152317073170732	-0.4	16.3363
0.148658536585366	-0.4	12.6124
0.145121951219512	-0.4	14.8428
0.141341463414634	-0.4	19.0019
0.13780487804878	-0.4	20.3781
0.134146341463415	-0.4	13.0517
0.130365853658537	-0.4	6.63200000000001
0.126707317073171	-0.4	3.22570000000002
0.123048780487805	-0.4	10.6282000000001
0.119512195121951	-0.4	11.1865
0.115853658536585	-0.4	8.67920000000004
0.112073170731707	-0.4	8.15770000000004
0.108414634146341	-0.4	7.51679999999999
0.104756097560976	-0.4	5.17649999999998
0.101219512195122	-0.4	3.12219999999996
0.0974390243902439	-0.4	-4.10060000000002
0.093780487804878	-0.4	-14.9353
0.0901219512195122	-0.4	-28.6279
0.0865853658536585	-0.4	-33.84
0.0829268292682927	-0.4	-38.6189
0.0791463414634146	-0.4	-43.0928
0.0754878048780488	-0.4	-43.2889
0.0718292682926829	-0.4	-41.3868
0.0682926829268293	-0.4	-53.162
0.0646341463414634	-0.4	-72.5938
0.0608536585365854	-0.4	-95.6437
0.0571951219512195	-0.4	-100.3106
0.0535365853658537	-0.4	-75.0505999999999
0.05	-0.4	-42.2380999999999
0.0463414634146341	-0.4	-1.27440000000001
0.0426829268292683	-0.4	41.0411
0.0389024390243902	-0.4	75.8542
0.0352439024390244	-0.4	107.6426
0.0317073170731707	-0.4	135.4296
0.0280487804878049	-0.4	121.538
0.024390243902439	-0.4	85.5521
0.020609756097561	-0.4	65.0163
0.0169512195121951	-0.4	43.5398
0.0134146341463415	-0.4	34.4445
0.00975609756097561	-0.4	31.9973
0.00609756097560976	-0.4	31.3283
0.00231707317073171	-0.4	25.6595
-0.00134146341463415	-0.4	27.1185
-0.0048780487804878	-0.4	21.5482
-0.00853658536585366	-0.4	21.7837
-0.0121951219512195	-0.4	34.4317
-0.0159756097560976	-0.4	30.0897
-0.0196341463414634	-0.4	19.6412
-0.0231707317073171	-0.4	10.8913
-0.0268292682926829	-0.4	5.2098
-0.0304878048780488	-0.4	1.4853
-0.0342682926829268	-0.4	0.662500000000023
-0.0379268292682927	-0.4	2.6182
-0.0414634146341463	-0.4	5.54839999999999
-0.0451219512195122	-0.4	8.4289
-0.0489024390243902	-0.4	11.1206
-0.0525609756097561	-0.4	13.2005
-0.0560975609756098	-0.4	15.5156
-0.0598780487804878	-0.4	17.7357
-0.0634146341463415	-0.4	18.6826
-0.0671951219512195	-0.4	16.8677
-0.0708536585365854	-0.4	14.7302
-0.074390243902439	-0.4	12.4201
-0.0781707317073171	-0.4	9.45480000000001
-0.0817073170731707	-0.4	7.81279999999998
-0.0854878048780488	-0.4	7.82360000000003
-0.0890243902439024	-0.4	7.21360000000002
-0.0926829268292683	-0.4	7.21640000000002
-0.0964634146341463	-0.4	9.10629999999998
-0.1	-0.4	6.04900000000001
-0.103658536585366	-0.4	7.01929999999999
-0.107317073170732	-0.4	4.672
-0.110975609756098	-0.4	6.57829999999999
-0.114756097560976	-0.4	5.39680000000001
-0.118292682926829	-0.4	6.6961
-0.121951219512195	-0.4	3.56120000000001
-0.125609756097561	-0.4	2.90199999999999
-0.129268292682927	-0.4	4.7577
-0.133048780487805	-0.4	2.40120000000002
-0.136585365853659	-0.4	18.6046
-0.140243902439024	-0.4	27.9274
-0.14390243902439	-0.4	18.4786
-0.147560975609756	-0.4	15.077
-0.151219512195122	-0.4	10.5493
-0.154878048780488	-0.4	5.41719999999999
-0.158536585365854	-0.4	4.7688
-0.162317073170732	-0.4	5.5334
-0.165853658536585	-0.4	4.89410000000001
-0.169512195121951	-0.4	4.3282
-0.173170731707317	-0.4	1.6494
-0.176829268292683	-0.4	3.4657
-0.180609756097561	-0.4	2.97199999999999
-0.184146341463415	-0.4	4.3535
-0.18780487804878	-0.4	3.6931
-0.191463414634146	-0.4	3.821
-0.195243902439024	-0.4	2.0758
-0.19890243902439	-0.4	0.306399999999996
-0.202560975609756	-0.4	-0.750250000000008
-0.20609756097561	-0.4	0.230500000000006
-0.209756097560976	-0.4	0.53285000000001
-0.213414634146341	-0.4	-1.70269
-0.217073170731707	-0.4	-0.400930000000002
-0.220731707317073	-0.4	-0.179389999999998
-0.224390243902439	-0.4	0.410290000000003
-0.228048780487805	-0.4	1.22577
-0.231707317073171	-0.4	1.65085999999999
-0.235365853658537	-0.4	1.88628
-0.239024390243902	-0.4	1.42095000000001
-0.242682926829268	-0.4	3.94552
-0.246341463414634	-0.4	2.31766999999999
0.20719512195122	-0.3925	-1789.507
0.203658536585366	-0.3925	-577.082
0.2	-0.3925	161.286
0.196219512195122	-0.3925	223.3138
0.192682926829268	-0.3925	210.0715
0.18890243902439	-0.3925	198.262
0.185243902439024	-0.3925	169.1928
0.181707317073171	-0.3925	88.9484000000001
0.177926829268293	-0.3925	67.3188
0.174390243902439	-0.3925	59.9167
0.170609756097561	-0.3925	57.0809
0.166951219512195	-0.3925	51.547
0.163414634146341	-0.3925	39.4539
0.159634146341463	-0.3925	28.0939
0.15609756097561	-0.3925	17.748
0.152317073170732	-0.3925	14.0419
0.148658536585366	-0.3925	14.9223
0.145121951219512	-0.3925	14.1494
0.141341463414634	-0.3925	7.02339999999998
0.13780487804878	-0.3925	4.74919999999997
0.134146341463415	-0.3925	8.82849999999996
0.130365853658537	-0.3925	13.281
0.126707317073171	-0.3925	16.8119
0.123048780487805	-0.3925	10.1876
0.119512195121951	-0.3925	5.05090000000001
0.115853658536585	-0.3925	-0.150100000000009
0.112073170731707	-0.3925	4.49830000000003
0.108414634146341	-0.3925	4.47059999999999
0.104756097560976	-0.3925	3.66579999999999
0.101219512195122	-0.3925	-1.55280000000005
0.0974390243902439	-0.3925	-3.20519999999999
0.093780487804878	-0.3925	-6.69940000000003
0.0901219512195122	-0.3925	-15.5535
0.0865853658536585	-0.3925	-36.1756
0.0829268292682927	-0.3925	-38.6949
0.0791463414634146	-0.3925	-40.4491000000001
0.0754878048780488	-0.3925	-50.3441
0.0718292682926829	-0.3925	-48.3138
0.0682926829268293	-0.3925	-49.1702
0.0646341463414634	-0.3925	-67.2941
0.0608536585365854	-0.3925	-90.3925000000001
0.0571951219512195	-0.3925	-105.5331
0.0535365853658537	-0.3925	-87.6999999999999
0.05	-0.3925	-59.4874
0.0463414634146341	-0.3925	-27.8572
0.0426829268292683	-0.3925	9.26879999999994
0.0389024390243902	-0.3925	46.0645
0.0352439024390244	-0.3925	75.0863000000001
0.0317073170731707	-0.3925	86.0932
0.0280487804878049	-0.3925	115.9928
0.024390243902439	-0.3925	90.0091
0.020609756097561	-0.3925	72.3246
0.0169512195121951	-0.3925	55.5117
0.0134146341463415	-0.3925	46.3489
0.00975609756097561	-0.3925	33.3091
0.00609756097560976	-0.3925	23.7475
0.00231707317073171	-0.3925	13.119
-0.00134146341463415	-0.3925	16.3258
-0.0048780487804878	-0.3925	22.39
-0.00853658536585366	-0.3925	22.6953
-0.0121951219512195	-0.3925	15.5708
-0.0159756097560976	-0.3925	20.3606
-0.0196341463414634	-0.3925	19.9362
-0.0231707317073171	-0.3925	14.9623
-0.0268292682926829	-0.3925	11.3763
-0.0304878048780488	-0.3925	7.60469999999998
-0.0342682926829268	-0.3925	4.55959999999999
-0.0379268292682927	-0.3925	5.26769999999999
-0.0414634146341463	-0.3925	8.59120000000002
-0.0451219512195122	-0.3925	8.99680000000001
-0.0489024390243902	-0.3925	10.5781
-0.0525609756097561	-0.3925	13.5991
-0.0560975609756098	-0.3925	17.3509
-0.0598780487804878	-0.3925	19.9467
-0.0634146341463415	-0.3925	21.5296
-0.0671951219512195	-0.3925	20.628
-0.0708536585365854	-0.3925	18.4329
-0.074390243902439	-0.3925	18.8819
-0.0781707317073171	-0.3925	18.0695
-0.0817073170731707	-0.3925	16.7238
-0.0854878048780488	-0.3925	14.6004
-0.0890243902439024	-0.3925	12.3189
-0.0926829268292683	-0.3925	10.2969
-0.0964634146341463	-0.3925	10.2749
-0.1	-0.3925	9.457
-0.103658536585366	-0.3925	9.68539999999999
-0.107317073170732	-0.3925	8.0043
-0.110975609756098	-0.3925	9.9545
-0.114756097560976	-0.3925	11.4077
-0.118292682926829	-0.3925	9.90629999999999
-0.121951219512195	-0.3925	12.9313
-0.125609756097561	-0.3925	11.9732
-0.129268292682927	-0.3925	10.6751
-0.133048780487805	-0.3925	10.9018
-0.136585365853659	-0.3925	11.1023
-0.140243902439024	-0.3925	9.40120000000002
-0.14390243902439	-0.3925	9.75610000000001
-0.147560975609756	-0.3925	6.67689999999999
-0.151219512195122	-0.3925	8.00960000000001
-0.154878048780488	-0.3925	7.25490000000001
-0.158536585365854	-0.3925	4.9906
-0.162317073170732	-0.3925	7.23389999999999
-0.165853658536585	-0.3925	14.2818
-0.169512195121951	-0.3925	10.2091
-0.173170731707317	-0.3925	2.1387
-0.176829268292683	-0.3925	4.2268
-0.180609756097561	-0.3925	3.1995
-0.184146341463415	-0.3925	1.44369999999999
-0.18780487804878	-0.3925	-0.193799999999996
-0.191463414634146	-0.3925	2.70950000000001
-0.195243902439024	-0.3925	2.9322
-0.19890243902439	-0.3925	4.16980000000001
-0.202560975609756	-0.3925	2.44770000000001
-0.20609756097561	-0.3925	0.433249999999987
-0.209756097560976	-0.3925	-0.689180000000007
-0.213414634146341	-0.3925	-0.240889999999993
-0.217073170731707	-0.3925	-0.39670000000001
-0.220731707317073	-0.3925	-1.7745
-0.224390243902439	-0.3925	-1.3168
-0.228048780487805	-0.3925	0.301510000000007
-0.231707317073171	-0.3925	1.3023
-0.235365853658537	-0.3925	2.58558000000001
-0.239024390243902	-0.3925	3.50511999999999
-0.242682926829268	-0.3925	3.8112
-0.246341463414634	-0.3925	4.50029000000001
0.20719512195122	-0.384615384615385	-17063.785
0.203658536585366	-0.384615384615385	-1583.251
0.2	-0.384615384615385	-408.644
0.196219512195122	-0.384615384615385	129.5743
0.192682926829268	-0.384615384615385	149.017
0.18890243902439	-0.384615384615385	145.379
0.185243902439024	-0.384615384615385	123.9126
0.181707317073171	-0.384615384615385	91.1655
0.177926829268293	-0.384615384615385	99.6499
0.174390243902439	-0.384615384615385	87.4437
0.170609756097561	-0.384615384615385	70.05
0.166951219512195	-0.384615384615385	61.3829
0.163414634146341	-0.384615384615385	48.118
0.159634146341463	-0.384615384615385	42.0687
0.15609756097561	-0.384615384615385	28.7336
0.152317073170732	-0.384615384615385	17.5943
0.148658536585366	-0.384615384615385	14.5361
0.145121951219512	-0.384615384615385	13.3469
0.141341463414634	-0.384615384615385	6.73660000000001
0.13780487804878	-0.384615384615385	7.62699999999995
0.134146341463415	-0.384615384615385	6.2672
0.130365853658537	-0.384615384615385	9.42079999999999
0.126707317073171	-0.384615384615385	14.4085
0.123048780487805	-0.384615384615385	11.1883
0.119512195121951	-0.384615384615385	10.8929
0.115853658536585	-0.384615384615385	8.7054
0.112073170731707	-0.384615384615385	7.826
0.108414634146341	-0.384615384615385	11.0544
0.104756097560976	-0.384615384615385	20.8281
0.101219512195122	-0.384615384615385	9.37980000000002
0.0974390243902439	-0.384615384615385	6.73699999999997
0.093780487804878	-0.384615384615385	-0.93769999999995
0.0901219512195122	-0.384615384615385	-10.0288
0.0865853658536585	-0.384615384615385	-25.6834
0.0829268292682927	-0.384615384615385	-30.2249000000001
0.0791463414634146	-0.384615384615385	-31.7989
0.0754878048780488	-0.384615384615385	-39.964
0.0718292682926829	-0.384615384615385	-37.5637
0.0682926829268293	-0.384615384615385	-31.4348
0.0646341463414634	-0.384615384615385	-35.3017
0.0608536585365854	-0.384615384615385	-61.0288
0.0571951219512195	-0.384615384615385	-80.6073
0.0535365853658537	-0.384615384615385	-88.6497
0.05	-0.384615384615385	-81.6866
0.0463414634146341	-0.384615384615385	-47.3405
0.0426829268292683	-0.384615384615385	-10.9157
0.0389024390243902	-0.384615384615385	20.0415
0.0352439024390244	-0.384615384615385	50.8822
0.0317073170731707	-0.384615384615385	73.0962999999999
0.0280487804878049	-0.384615384615385	111.5006
0.024390243902439	-0.384615384615385	99.3903000000001
0.020609756097561	-0.384615384615385	81.1212
0.0169512195121951	-0.384615384615385	59.9368
0.0134146341463415	-0.384615384615385	48.1723
0.00975609756097561	-0.384615384615385	33.0055
0.00609756097560976	-0.384615384615385	22.6441
0.00231707317073171	-0.384615384615385	22.8055
-0.00134146341463415	-0.384615384615385	24.2063
-0.0048780487804878	-0.384615384615385	18.8036
-0.00853658536585366	-0.384615384615385	17.3662
-0.0121951219512195	-0.384615384615385	18.9993
-0.0159756097560976	-0.384615384615385	-2.0874
-0.0196341463414634	-0.384615384615385	-3.26350000000002
-0.0231707317073171	-0.384615384615385	4.88049999999998
-0.0268292682926829	-0.384615384615385	8.41910000000002
-0.0304878048780488	-0.384615384615385	9.03109999999998
-0.0342682926829268	-0.384615384615385	8.68099999999998
-0.0379268292682927	-0.384615384615385	9.26920000000001
-0.0414634146341463	-0.384615384615385	8.70439999999999
-0.0451219512195122	-0.384615384615385	8.32479999999998
-0.0489024390243902	-0.384615384615385	10.8511
-0.0525609756097561	-0.384615384615385	11.3247
-0.0560975609756098	-0.384615384615385	12.5073
-0.0598780487804878	-0.384615384615385	13.7365
-0.0634146341463415	-0.384615384615385	13.0307
-0.0671951219512195	-0.384615384615385	12.4189
-0.0708536585365854	-0.384615384615385	13.4539
-0.074390243902439	-0.384615384615385	13.7852
-0.0781707317073171	-0.384615384615385	12.9185
-0.0817073170731707	-0.384615384615385	12.3695
-0.0854878048780488	-0.384615384615385	11.2088
-0.0890243902439024	-0.384615384615385	9.12460000000002
-0.0926829268292683	-0.384615384615385	9.00709999999998
-0.0964634146341463	-0.384615384615385	10.1095
-0.1	-0.384615384615385	8.0411
-0.103658536585366	-0.384615384615385	10.1177
-0.107317073170732	-0.384615384615385	9.2927
-0.110975609756098	-0.384615384615385	7.7825
-0.114756097560976	-0.384615384615385	9.27780000000002
-0.118292682926829	-0.384615384615385	7.76840000000002
-0.121951219512195	-0.384615384615385	10.6382
-0.125609756097561	-0.384615384615385	11.2983
-0.129268292682927	-0.384615384615385	9.68119999999999
-0.133048780487805	-0.384615384615385	8.71699999999999
-0.136585365853659	-0.384615384615385	5.54170000000002
-0.140243902439024	-0.384615384615385	6.57010000000001
-0.14390243902439	-0.384615384615385	5.8149
-0.147560975609756	-0.384615384615385	5.0861
-0.151219512195122	-0.384615384615385	2.2178
-0.154878048780488	-0.384615384615385	1.74589999999999
-0.158536585365854	-0.384615384615385	2.15810000000001
-0.162317073170732	-0.384615384615385	2.81960000000001
-0.165853658536585	-0.384615384615385	2.878
-0.169512195121951	-0.384615384615385	2.5953
-0.173170731707317	-0.384615384615385	-1.56780000000001
-0.176829268292683	-0.384615384615385	-5.0488
-0.180609756097561	-0.384615384615385	-1.8399
-0.184146341463415	-0.384615384615385	2.09990000000001
-0.18780487804878	-0.384615384615385	2.75999999999999
-0.191463414634146	-0.384615384615385	1.4387
-0.195243902439024	-0.384615384615385	-1.89999999999999
-0.19890243902439	-0.384615384615385	-1.6413
-0.202560975609756	-0.384615384615385	-1.8061
-0.20609756097561	-0.384615384615385	-2.49047999999999
-0.209756097560976	-0.384615384615385	-1.07529
-0.213414634146341	-0.384615384615385	-1.93384
-0.217073170731707	-0.384615384615385	-0.66049000000001
-0.220731707317073	-0.384615384615385	-0.613410000000002
-0.224390243902439	-0.384615384615385	-2.59436
-0.228048780487805	-0.384615384615385	-1.86344
-0.231707317073171	-0.384615384615385	-2.75940999999999
-0.235365853658537	-0.384615384615385	-0.0377100000000041
-0.239024390243902	-0.384615384615385	3.54703000000001
-0.242682926829268	-0.384615384615385	7.31102
-0.246341463414634	-0.384615384615385	8.30185
0.20719512195122	-0.376923076923077	-23887.02
0.203658536585366	-0.376923076923077	-1338.989
0.2	-0.376923076923077	-372.227
0.196219512195122	-0.376923076923077	351.4245
0.192682926829268	-0.376923076923077	289.8046
0.18890243902439	-0.376923076923077	266.7886
0.185243902439024	-0.376923076923077	197.0573
0.181707317073171	-0.376923076923077	126.1186
0.177926829268293	-0.376923076923077	95.6227
0.174390243902439	-0.376923076923077	84.6615
0.170609756097561	-0.376923076923077	72.7407
0.166951219512195	-0.376923076923077	68.4094
0.163414634146341	-0.376923076923077	52.3118
0.159634146341463	-0.376923076923077	36.5518
0.15609756097561	-0.376923076923077	22.964
0.152317073170732	-0.376923076923077	17.1103
0.148658536585366	-0.376923076923077	10.5534
0.145121951219512	-0.376923076923077	10.1936
0.141341463414634	-0.376923076923077	12.1058
0.13780487804878	-0.376923076923077	15.2671
0.134146341463415	-0.376923076923077	17.2583
0.130365853658537	-0.376923076923077	17.9296
0.126707317073171	-0.376923076923077	14.8172
0.123048780487805	-0.376923076923077	11.4522
0.119512195121951	-0.376923076923077	30.8618
0.115853658536585	-0.376923076923077	25.4123
0.112073170731707	-0.376923076923077	16.4985
0.108414634146341	-0.376923076923077	10.8963
0.104756097560976	-0.376923076923077	9.57469999999995
0.101219512195122	-0.376923076923077	2.16249999999997
0.0974390243902439	-0.376923076923077	4.16519999999997
0.093780487804878	-0.376923076923077	4.46960000000001
0.0901219512195122	-0.376923076923077	-7.52530000000002
0.0865853658536585	-0.376923076923077	-26.2003
0.0829268292682927	-0.376923076923077	-39.397
0.0791463414634146	-0.376923076923077	-37.4312
0.0754878048780488	-0.376923076923077	-43.8899
0.0718292682926829	-0.376923076923077	-56.4385
0.0682926829268293	-0.376923076923077	-54.0419
0.0646341463414634	-0.376923076923077	-54.7685
0.0608536585365854	-0.376923076923077	-70.2192
0.0571951219512195	-0.376923076923077	-95.121
0.0535365853658537	-0.376923076923077	-106.7139
0.05	-0.376923076923077	-83.0561
0.0463414634146341	-0.376923076923077	-50.651
0.0426829268292683	-0.376923076923077	-13.3877
0.0389024390243902	-0.376923076923077	37.6981
0.0352439024390244	-0.376923076923077	86.7303
0.0317073170731707	-0.376923076923077	117.9627
0.0280487804878049	-0.376923076923077	122.4776
0.024390243902439	-0.376923076923077	117.1136
0.020609756097561	-0.376923076923077	101.7128
0.0169512195121951	-0.376923076923077	71.8277
0.0134146341463415	-0.376923076923077	50.4578
0.00975609756097561	-0.376923076923077	36.3518
0.00609756097560976	-0.376923076923077	31.1629
0.00231707317073171	-0.376923076923077	32.2672
-0.00134146341463415	-0.376923076923077	31.4111
-0.0048780487804878	-0.376923076923077	24.4494
-0.00853658536585366	-0.376923076923077	20.7874
-0.0121951219512195	-0.376923076923077	20.9962
-0.0159756097560976	-0.376923076923077	21.7297
-0.0196341463414634	-0.376923076923077	19.1598
-0.0231707317073171	-0.376923076923077	15.4571
-0.0268292682926829	-0.376923076923077	10.0083
-0.0304878048780488	-0.376923076923077	10.5964
-0.0342682926829268	-0.376923076923077	11.3517
-0.0379268292682927	-0.376923076923077	9.77500000000001
-0.0414634146341463	-0.376923076923077	10.1763
-0.0451219512195122	-0.376923076923077	10.6056
-0.0489024390243902	-0.376923076923077	10.5586
-0.0525609756097561	-0.376923076923077	11.2679
-0.0560975609756098	-0.376923076923077	12.355
-0.0598780487804878	-0.376923076923077	13.3704
-0.0634146341463415	-0.376923076923077	14.5482
-0.0671951219512195	-0.376923076923077	15.8941
-0.0708536585365854	-0.376923076923077	14.1888
-0.074390243902439	-0.376923076923077	12.2374
-0.0781707317073171	-0.376923076923077	12.1598
-0.0817073170731707	-0.376923076923077	12.2618
-0.0854878048780488	-0.376923076923077	10.8795
-0.0890243902439024	-0.376923076923077	9.9829
-0.0926829268292683	-0.376923076923077	9.81780000000001
-0.0964634146341463	-0.376923076923077	10.4947
-0.1	-0.376923076923077	11.1696
-0.103658536585366	-0.376923076923077	11.5388
-0.107317073170732	-0.376923076923077	9.9804
-0.110975609756098	-0.376923076923077	10.3811
-0.114756097560976	-0.376923076923077	8.64869999999999
-0.118292682926829	-0.376923076923077	7.91630000000001
-0.121951219512195	-0.376923076923077	8.19889999999998
-0.125609756097561	-0.376923076923077	8.8579
-0.129268292682927	-0.376923076923077	9.2576
-0.133048780487805	-0.376923076923077	10.2958
-0.136585365853659	-0.376923076923077	10.0587
-0.140243902439024	-0.376923076923077	10.8132
-0.14390243902439	-0.376923076923077	7.89829999999999
-0.147560975609756	-0.376923076923077	8.98280000000001
-0.151219512195122	-0.376923076923077	7.3659
-0.154878048780488	-0.376923076923077	7.29459999999999
-0.158536585365854	-0.376923076923077	4.67400000000001
-0.162317073170732	-0.376923076923077	7.009
-0.165853658536585	-0.376923076923077	7.1258
-0.169512195121951	-0.376923076923077	4.55279999999999
-0.173170731707317	-0.376923076923077	3.5367
-0.176829268292683	-0.376923076923077	1.1866
-0.180609756097561	-0.376923076923077	1.2791
-0.184146341463415	-0.376923076923077	2.4229
-0.18780487804878	-0.376923076923077	4.3096
-0.191463414634146	-0.376923076923077	2.914
-0.195243902439024	-0.376923076923077	3.5364
-0.19890243902439	-0.376923076923077	1.22659999999999
-0.202560975609756	-0.376923076923077	2.9246
-0.20609756097561	-0.376923076923077	2.54729999999999
-0.209756097560976	-0.376923076923077	0.870599999999996
-0.213414634146341	-0.376923076923077	-1.49416000000001
-0.217073170731707	-0.376923076923077	0.0679999999999978
-0.220731707317073	-0.376923076923077	-0.285600000000002
-0.224390243902439	-0.376923076923077	0.18610000000001
-0.228048780487805	-0.376923076923077	0.50206
-0.231707317073171	-0.376923076923077	0.114109999999997
-0.235365853658537	-0.376923076923077	-0.405459999999991
-0.239024390243902	-0.376923076923077	0.466919999999988
-0.242682926829268	-0.376923076923077	3.62614000000001
-0.246341463414634	-0.376923076923077	10.95809
0.20719512195122	-0.369230769230769	-22239.663
0.203658536585366	-0.369230769230769	-693.918
0.2	-0.369230769230769	71.489
0.196219512195122	-0.369230769230769	545.2924
0.192682926829268	-0.369230769230769	496.9503
0.18890243902439	-0.369230769230769	376.4212
0.185243902439024	-0.369230769230769	279.2625
0.181707317073171	-0.369230769230769	205.8364
0.177926829268293	-0.369230769230769	168.0058
0.174390243902439	-0.369230769230769	151.3486
0.170609756097561	-0.369230769230769	126.1962
0.166951219512195	-0.369230769230769	100.4787
0.163414634146341	-0.369230769230769	83.459
0.159634146341463	-0.369230769230769	59.0654
0.15609756097561	-0.369230769230769	43.3938
0.152317073170732	-0.369230769230769	36.6078
0.148658536585366	-0.369230769230769	22.675
0.145121951219512	-0.369230769230769	15.9286
0.141341463414634	-0.369230769230769	11.6758
0.13780487804878	-0.369230769230769	7.62989999999997
0.134146341463415	-0.369230769230769	6.96750000000003
0.130365853658537	-0.369230769230769	7.25909999999999
0.126707317073171	-0.369230769230769	10.8331
0.123048780487805	-0.369230769230769	17.7629
0.119512195121951	-0.369230769230769	18.6301
0.115853658536585	-0.369230769230769	16.7534
0.112073170731707	-0.369230769230769	11.4069
0.108414634146341	-0.369230769230769	5.75880000000001
0.104756097560976	-0.369230769230769	3.0865
0.101219512195122	-0.369230769230769	4.2912
0.0974390243902439	-0.369230769230769	14.2468
0.093780487804878	-0.369230769230769	8.58269999999999
0.0901219512195122	-0.369230769230769	-3.90109999999999
0.0865853658536585	-0.369230769230769	-28.1692
0.0829268292682927	-0.369230769230769	-47.8987
0.0791463414634146	-0.369230769230769	-64.7848
0.0754878048780488	-0.369230769230769	-71.9279
0.0718292682926829	-0.369230769230769	-75.9409
0.0682926829268293	-0.369230769230769	-70.8652
0.0646341463414634	-0.369230769230769	-64.1919
0.0608536585365854	-0.369230769230769	-86.3969
0.0571951219512195	-0.369230769230769	-125.2122
0.0535365853658537	-0.369230769230769	-162.9242
0.05	-0.369230769230769	-168.5554
0.0463414634146341	-0.369230769230769	-142.8034
0.0426829268292683	-0.369230769230769	-88.8156
0.0389024390243902	-0.369230769230769	-19.7368
0.0352439024390244	-0.369230769230769	57.3892000000001
0.0317073170731707	-0.369230769230769	119.2658
0.0280487804878049	-0.369230769230769	162.6848
0.024390243902439	-0.369230769230769	174.5766
0.020609756097561	-0.369230769230769	157.0452
0.0169512195121951	-0.369230769230769	125.6001
0.0134146341463415	-0.369230769230769	90.5653000000001
0.00975609756097561	-0.369230769230769	79.9498
0.00609756097560976	-0.369230769230769	71.8542
0.00231707317073171	-0.369230769230769	58.0774
-0.00134146341463415	-0.369230769230769	40.1763
-0.0048780487804878	-0.369230769230769	34.9102
-0.00853658536585366	-0.369230769230769	32.0968
-0.0121951219512195	-0.369230769230769	31.5499
-0.0159756097560976	-0.369230769230769	25.3411
-0.0196341463414634	-0.369230769230769	24.0929
-0.0231707317073171	-0.369230769230769	1.13630000000001
-0.0268292682926829	-0.369230769230769	-2.33320000000001
-0.0304878048780488	-0.369230769230769	1.30359999999999
-0.0342682926829268	-0.369230769230769	8.1482
-0.0379268292682927	-0.369230769230769	12.8917
-0.0414634146341463	-0.369230769230769	12.7747
-0.0451219512195122	-0.369230769230769	12.4918
-0.0489024390243902	-0.369230769230769	8.8338
-0.0525609756097561	-0.369230769230769	10.4077
-0.0560975609756098	-0.369230769230769	12.6531
-0.0598780487804878	-0.369230769230769	13.0755
-0.0634146341463415	-0.369230769230769	14.4022
-0.0671951219512195	-0.369230769230769	16.6404
-0.0708536585365854	-0.369230769230769	16.4795
-0.074390243902439	-0.369230769230769	15.648
-0.0781707317073171	-0.369230769230769	15.1835
-0.0817073170731707	-0.369230769230769	13.9398
-0.0854878048780488	-0.369230769230769	13.7044
-0.0890243902439024	-0.369230769230769	12.3615
-0.0926829268292683	-0.369230769230769	12.913
-0.0964634146341463	-0.369230769230769	10.2931
-0.1	-0.369230769230769	11.6541
-0.103658536585366	-0.369230769230769	10.7196
-0.107317073170732	-0.369230769230769	11.8763
-0.110975609756098	-0.369230769230769	13.3709
-0.114756097560976	-0.369230769230769	12.4267
-0.118292682926829	-0.369230769230769	13.0647
-0.121951219512195	-0.369230769230769	11.375
-0.125609756097561	-0.369230769230769	13.9387
-0.129268292682927	-0.369230769230769	12.7453
-0.133048780487805	-0.369230769230769	12.8055
-0.136585365853659	-0.369230769230769	12.0741
-0.140243902439024	-0.369230769230769	11.6862
-0.14390243902439	-0.369230769230769	10.943
-0.147560975609756	-0.369230769230769	9.89349999999999
-0.151219512195122	-0.369230769230769	9.51580000000001
-0.154878048780488	-0.369230769230769	10.2469
-0.158536585365854	-0.369230769230769	10.1523
-0.162317073170732	-0.369230769230769	5.02849999999999
-0.165853658536585	-0.369230769230769	0.471500000000006
-0.169512195121951	-0.369230769230769	2.97340000000001
-0.173170731707317	-0.369230769230769	3.19709999999999
-0.176829268292683	-0.369230769230769	0.00960000000000605
-0.180609756097561	-0.369230769230769	1.142
-0.184146341463415	-0.369230769230769	1.8977
-0.18780487804878	-0.369230769230769	2.9487
-0.191463414634146	-0.369230769230769	5.5689
-0.195243902439024	-0.369230769230769	11.7783
-0.19890243902439	-0.369230769230769	6.6013
-0.202560975609756	-0.369230769230769	1.102
-0.20609756097561	-0.369230769230769	0.630200000000002
-0.209756097560976	-0.369230769230769	1.36620000000001
-0.213414634146341	-0.369230769230769	2.19713
-0.217073170731707	-0.369230769230769	-0.572900000000004
-0.220731707317073	-0.369230769230769	-5.03707999999999
-0.224390243902439	-0.369230769230769	-1.43140000000001
-0.228048780487805	-0.369230769230769	0.800299999999993
-0.231707317073171	-0.369230769230769	-0.5822
-0.235365853658537	-0.369230769230769	-3.0129
-0.239024390243902	-0.369230769230769	-6.3527
-0.242682926829268	-0.369230769230769	-14.84188
-0.246341463414634	-0.369230769230769	-30.3887
0.20719512195122	-0.361538461538462	-20586.212
0.203658536585366	-0.361538461538462	-2392.962
0.2	-0.361538461538462	623.41
0.196219512195122	-0.361538461538462	1130.292
0.192682926829268	-0.361538461538462	872.7989
0.18890243902439	-0.361538461538462	588.2328
0.185243902439024	-0.361538461538462	341.1757
0.181707317073171	-0.361538461538462	258.6469
0.177926829268293	-0.361538461538462	216.0082
0.174390243902439	-0.361538461538462	167.3771
0.170609756097561	-0.361538461538462	140.9285
0.166951219512195	-0.361538461538462	118.5723
0.163414634146341	-0.361538461538462	110.6113
0.159634146341463	-0.361538461538462	100.3673
0.15609756097561	-0.361538461538462	73.8337
0.152317073170732	-0.361538461538462	58.0914
0.148658536585366	-0.361538461538462	49.9182
0.145121951219512	-0.361538461538462	40.1806
0.141341463414634	-0.361538461538462	28.0557
0.13780487804878	-0.361538461538462	19.8412
0.134146341463415	-0.361538461538462	14.7307
0.130365853658537	-0.361538461538462	14.2142
0.126707317073171	-0.361538461538462	17.733
0.123048780487805	-0.361538461538462	25.2058
0.119512195121951	-0.361538461538462	23.3912
0.115853658536585	-0.361538461538462	21.9897999999999
0.112073170731707	-0.361538461538462	19.6625
0.108414634146341	-0.361538461538462	8.90269999999998
0.104756097560976	-0.361538461538462	5.39749999999998
0.101219512195122	-0.361538461538462	6.01120000000003
0.0974390243902439	-0.361538461538462	4.2876
0.093780487804878	-0.361538461538462	-0.814999999999998
0.0901219512195122	-0.361538461538462	-14.7249
0.0865853658536585	-0.361538461538462	-29.3616
0.0829268292682927	-0.361538461538462	-42.4851
0.0791463414634146	-0.361538461538462	-57.5993
0.0754878048780488	-0.361538461538462	-68.1441
0.0718292682926829	-0.361538461538462	-68.4922
0.0682926829268293	-0.361538461538462	-67.7307
0.0646341463414634	-0.361538461538462	-68.494
0.0608536585365854	-0.361538461538462	-82.8943
0.0571951219512195	-0.361538461538462	-104.8768
0.0535365853658537	-0.361538461538462	-141.9707
0.05	-0.361538461538462	-177.6168
0.0463414634146341	-0.361538461538462	-180.0208
0.0426829268292683	-0.361538461538462	-152.3596
0.0389024390243902	-0.361538461538462	-92.2895
0.0352439024390244	-0.361538461538462	-10.2361
0.0317073170731707	-0.361538461538462	66.8437
0.0280487804878049	-0.361538461538462	140.7414
0.024390243902439	-0.361538461538462	201.4723
0.020609756097561	-0.361538461538462	203.0705
0.0169512195121951	-0.361538461538462	168.3181
0.0134146341463415	-0.361538461538462	134.1718
0.00975609756097561	-0.361538461538462	104.6058
0.00609756097560976	-0.361538461538462	87.6829
0.00231707317073171	-0.361538461538462	76.2933
-0.00134146341463415	-0.361538461538462	68.0644
-0.0048780487804878	-0.361538461538462	54.0659
-0.00853658536585366	-0.361538461538462	43.0589
-0.0121951219512195	-0.361538461538462	39.7695
-0.0159756097560976	-0.361538461538462	40.2363
-0.0196341463414634	-0.361538461538462	36.2886
-0.0231707317073171	-0.361538461538462	34.8926
-0.0268292682926829	-0.361538461538462	40.8585
-0.0304878048780488	-0.361538461538462	37.298
-0.0342682926829268	-0.361538461538462	30.6176
-0.0379268292682927	-0.361538461538462	26.2979
-0.0414634146341463	-0.361538461538462	21.5341
-0.0451219512195122	-0.361538461538462	18.5795
-0.0489024390243902	-0.361538461538462	18.2523
-0.0525609756097561	-0.361538461538462	16.6227
-0.0560975609756098	-0.361538461538462	17.6391
-0.0598780487804878	-0.361538461538462	21.2956
-0.0634146341463415	-0.361538461538462	24.2892
-0.0671951219512195	-0.361538461538462	26.819
-0.0708536585365854	-0.361538461538462	27.4248
-0.074390243902439	-0.361538461538462	26.7118
-0.0781707317073171	-0.361538461538462	23.7367
-0.0817073170731707	-0.361538461538462	20.2669
-0.0854878048780488	-0.361538461538462	18.4254
-0.0890243902439024	-0.361538461538462	16.9668
-0.0926829268292683	-0.361538461538462	16.6914
-0.0964634146341463	-0.361538461538462	15.8559
-0.1	-0.361538461538462	16.4849
-0.103658536585366	-0.361538461538462	14.1008
-0.107317073170732	-0.361538461538462	12.8112
-0.110975609756098	-0.361538461538462	12.4326
-0.114756097560976	-0.361538461538462	13.1871
-0.118292682926829	-0.361538461538462	14.026
-0.121951219512195	-0.361538461538462	14.2463
-0.125609756097561	-0.361538461538462	15.5197
-0.129268292682927	-0.361538461538462	16.9194
-0.133048780487805	-0.361538461538462	17.8864
-0.136585365853659	-0.361538461538462	14.829
-0.140243902439024	-0.361538461538462	12.4457
-0.14390243902439	-0.361538461538462	11.4079
-0.147560975609756	-0.361538461538462	10.2277
-0.151219512195122	-0.361538461538462	12.1386
-0.154878048780488	-0.361538461538462	10.6991
-0.158536585365854	-0.361538461538462	10.7588
-0.162317073170732	-0.361538461538462	7.97409999999999
-0.165853658536585	-0.361538461538462	6.95960000000001
-0.169512195121951	-0.361538461538462	4.7526
-0.173170731707317	-0.361538461538462	1.9217
-0.176829268292683	-0.361538461538462	3.0891
-0.180609756097561	-0.361538461538462	5.6127
-0.184146341463415	-0.361538461538462	6.8134
-0.18780487804878	-0.361538461538462	5.9053
-0.191463414634146	-0.361538461538462	5.23219999999999
-0.195243902439024	-0.361538461538462	6.29250000000001
-0.19890243902439	-0.361538461538462	6.30510000000001
-0.202560975609756	-0.361538461538462	5.0917
-0.20609756097561	-0.361538461538462	4.586
-0.209756097560976	-0.361538461538462	2.07570000000001
-0.213414634146341	-0.361538461538462	3.0188
-0.217073170731707	-0.361538461538462	1.4721
-0.220731707317073	-0.361538461538462	0.571600000000004
-0.224390243902439	-0.361538461538462	-1.575
-0.228048780487805	-0.361538461538462	-0.617519999999999
-0.231707317073171	-0.361538461538462	0.33981
-0.235365853658537	-0.361538461538462	0.613380000000006
-0.239024390243902	-0.361538461538462	3.96205000000001
-0.242682926829268	-0.361538461538462	-5.88047
-0.246341463414634	-0.361538461538462	-13.32489
0.20719512195122	-0.354038461538462	-20206.75
0.203658536585366	-0.354038461538462	-15756.27
0.2	-0.354038461538462	1958.833
0.196219512195122	-0.354038461538462	1358.708
0.192682926829268	-0.354038461538462	1028.8349
0.18890243902439	-0.354038461538462	646.9347
0.185243902439024	-0.354038461538462	370.2117
0.181707317073171	-0.354038461538462	267.5974
0.177926829268293	-0.354038461538462	238.0661
0.174390243902439	-0.354038461538462	195.5347
0.170609756097561	-0.354038461538462	139.3369
0.166951219512195	-0.354038461538462	125.0604
0.163414634146341	-0.354038461538462	105.4729
0.159634146341463	-0.354038461538462	87.0536
0.15609756097561	-0.354038461538462	62.7032
0.152317073170732	-0.354038461538462	49.5089
0.148658536585366	-0.354038461538462	34.2228
0.145121951219512	-0.354038461538462	27.4444
0.141341463414634	-0.354038461538462	14.2384
0.13780487804878	-0.354038461538462	10.6963
0.134146341463415	-0.354038461538462	9.34070000000003
0.130365853658537	-0.354038461538462	10.8028
0.126707317073171	-0.354038461538462	8.7507
0.123048780487805	-0.354038461538462	6.96880000000005
0.119512195121951	-0.354038461538462	6.84309999999999
0.115853658536585	-0.354038461538462	13.93
0.112073170731707	-0.354038461538462	13.192
0.108414634146341	-0.354038461538462	14.7818
0.104756097560976	-0.354038461538462	9.13110000000001
0.101219512195122	-0.354038461538462	0.959400000000016
0.0974390243902439	-0.354038461538462	-4.78179999999998
0.093780487804878	-0.354038461538462	-7.21609999999998
0.0901219512195122	-0.354038461538462	-8.75219999999999
0.0865853658536585	-0.354038461538462	-9.79020000000003
0.0829268292682927	-0.354038461538462	-29.8818
0.0791463414634146	-0.354038461538462	-48.7912
0.0754878048780488	-0.354038461538462	-72.6255
0.0718292682926829	-0.354038461538462	-76.2454
0.0682926829268293	-0.354038461538462	-71.6691
0.0646341463414634	-0.354038461538462	-73.4014
0.0608536585365854	-0.354038461538462	-73.2061
0.0571951219512195	-0.354038461538462	-86.3843
0.0535365853658537	-0.354038461538462	-108.3461
0.05	-0.354038461538462	-141.9548
0.0463414634146341	-0.354038461538462	-154.7136
0.0426829268292683	-0.354038461538462	-148.9062
0.0389024390243902	-0.354038461538462	-108.2635
0.0352439024390244	-0.354038461538462	-30.0387000000001
0.0317073170731707	-0.354038461538462	48.9962000000001
0.0280487804878049	-0.354038461538462	114.6863
0.024390243902439	-0.354038461538462	168.9833
0.020609756097561	-0.354038461538462	199.7145
0.0169512195121951	-0.354038461538462	186.1352
0.0134146341463415	-0.354038461538462	164.3551
0.00975609756097561	-0.354038461538462	131.7445
0.00609756097560976	-0.354038461538462	108.1263
0.00231707317073171	-0.354038461538462	89.3229
-0.00134146341463415	-0.354038461538462	74.4494
-0.0048780487804878	-0.354038461538462	57.0074
-0.00853658536585366	-0.354038461538462	44.4583
-0.0121951219512195	-0.354038461538462	36.0698
-0.0159756097560976	-0.354038461538462	31.9582
-0.0196341463414634	-0.354038461538462	29.0277
-0.0231707317073171	-0.354038461538462	27.8658
-0.0268292682926829	-0.354038461538462	31.8052
-0.0304878048780488	-0.354038461538462	30.036
-0.0342682926829268	-0.354038461538462	27.4602
-0.0379268292682927	-0.354038461538462	26.2304
-0.0414634146341463	-0.354038461538462	27.0535
-0.0451219512195122	-0.354038461538462	22.8073
-0.0489024390243902	-0.354038461538462	18.8887
-0.0525609756097561	-0.354038461538462	16.9048
-0.0560975609756098	-0.354038461538462	17.9888
-0.0598780487804878	-0.354038461538462	19.7586
-0.0634146341463415	-0.354038461538462	21.5235
-0.0671951219512195	-0.354038461538462	23.1834
-0.0708536585365854	-0.354038461538462	23.2765
-0.074390243902439	-0.354038461538462	23.2113
-0.0781707317073171	-0.354038461538462	20.0468
-0.0817073170731707	-0.354038461538462	19.5504
-0.0854878048780488	-0.354038461538462	21.808
-0.0890243902439024	-0.354038461538462	20.555
-0.0926829268292683	-0.354038461538462	19.61
-0.0964634146341463	-0.354038461538462	19.0355
-0.1	-0.354038461538462	18.2088
-0.103658536585366	-0.354038461538462	16.9495
-0.107317073170732	-0.354038461538462	15.532
-0.110975609756098	-0.354038461538462	15.3485
-0.114756097560976	-0.354038461538462	15.4259
-0.118292682926829	-0.354038461538462	13.7254
-0.121951219512195	-0.354038461538462	12.46
-0.125609756097561	-0.354038461538462	12.6008
-0.129268292682927	-0.354038461538462	13.0715
-0.133048780487805	-0.354038461538462	14.5562
-0.136585365853659	-0.354038461538462	12.7644
-0.140243902439024	-0.354038461538462	13.0469
-0.14390243902439	-0.354038461538462	11.1809
-0.147560975609756	-0.354038461538462	8.02839999999999
-0.151219512195122	-0.354038461538462	7.96939999999999
-0.154878048780488	-0.354038461538462	10.8248
-0.158536585365854	-0.354038461538462	9.3009
-0.162317073170732	-0.354038461538462	8.54429999999999
-0.165853658536585	-0.354038461538462	4.64910000000001
-0.169512195121951	-0.354038461538462	4.14070000000001
-0.173170731707317	-0.354038461538462	3.98559999999999
-0.176829268292683	-0.354038461538462	3.20660000000001
-0.180609756097561	-0.354038461538462	3.71340000000001
-0.184146341463415	-0.354038461538462	4.928
-0.18780487804878	-0.354038461538462	5.8116
-0.191463414634146	-0.354038461538462	2.9897
-0.195243902439024	-0.354038461538462	2.3424
-0.19890243902439	-0.354038461538462	2.93140000000001
-0.202560975609756	-0.354038461538462	3.35560000000001
-0.20609756097561	-0.354038461538462	2.07980000000001
-0.209756097560976	-0.354038461538462	3.61280000000001
-0.213414634146341	-0.354038461538462	2.70179999999999
-0.217073170731707	-0.354038461538462	4.64978000000001
-0.220731707317073	-0.354038461538462	2.0073
-0.224390243902439	-0.354038461538462	-1.55534
-0.228048780487805	-0.354038461538462	-2.48555999999999
-0.231707317073171	-0.354038461538462	-2.52249999999999
-0.235365853658537	-0.354038461538462	-0.4328
-0.239024390243902	-0.354038461538462	-0.267800000000008
-0.242682926829268	-0.354038461538462	-3.46590000000001
-0.246341463414634	-0.354038461538462	-5.8137
0.20719512195122	-0.346153846153846	-24687.072
0.203658536585366	-0.346153846153846	-42845.799
0.2	-0.346153846153846	-22130.247
0.196219512195122	-0.346153846153846	1485.815
0.192682926829268	-0.346153846153846	1108.075
0.18890243902439	-0.346153846153846	906.8038
0.185243902439024	-0.346153846153846	605.1398
0.181707317073171	-0.346153846153846	384.0613
0.177926829268293	-0.346153846153846	307.4355
0.174390243902439	-0.346153846153846	257.8041
0.170609756097561	-0.346153846153846	216.6639
0.166951219512195	-0.346153846153846	146.401
0.163414634146341	-0.346153846153846	116.5933
0.159634146341463	-0.346153846153846	102.7353
0.15609756097561	-0.346153846153846	90.0587
0.152317073170732	-0.346153846153846	75.5445
0.148658536585366	-0.346153846153846	50.5355
0.145121951219512	-0.346153846153846	38.2148
0.141341463414634	-0.346153846153846	34.2873
0.13780487804878	-0.346153846153846	35.797
0.134146341463415	-0.346153846153846	41.2669
0.130365853658537	-0.346153846153846	37.4687
0.126707317073171	-0.346153846153846	33.4071
0.123048780487805	-0.346153846153846	25.6946
0.119512195121951	-0.346153846153846	19.9975
0.115853658536585	-0.346153846153846	16.5656
0.112073170731707	-0.346153846153846	12.7495
0.108414634146341	-0.346153846153846	12.6879
0.104756097560976	-0.346153846153846	9.6814
0.101219512195122	-0.346153846153846	10.9773
0.0974390243902439	-0.346153846153846	9.4187
0.093780487804878	-0.346153846153846	9.24850000000004
0.0901219512195122	-0.346153846153846	4.30919999999998
0.0865853658536585	-0.346153846153846	-0.129300000000001
0.0829268292682927	-0.346153846153846	-13.3247
0.0791463414634146	-0.346153846153846	-33.092
0.0754878048780488	-0.346153846153846	-53.8666
0.0718292682926829	-0.346153846153846	-74.0172
0.0682926829268293	-0.346153846153846	-76.4887
0.0646341463414634	-0.346153846153846	-72.1834
0.0608536585365854	-0.346153846153846	-69.2019
0.0571951219512195	-0.346153846153846	-70.2275
0.0535365853658537	-0.346153846153846	-91.5011
0.05	-0.346153846153846	-131.9331
0.0463414634146341	-0.346153846153846	-169.8527
0.0426829268292683	-0.346153846153846	-184.3225
0.0389024390243902	-0.346153846153846	-161.0418
0.0352439024390244	-0.346153846153846	-95.4756
0.0317073170731707	-0.346153846153846	-19.317
0.0280487804878049	-0.346153846153846	59.1478000000001
0.024390243902439	-0.346153846153846	125.5288
0.020609756097561	-0.346153846153846	173.2819
0.0169512195121951	-0.346153846153846	205.6003
0.0134146341463415	-0.346153846153846	204.3575
0.00975609756097561	-0.346153846153846	181.4408
0.00609756097560976	-0.346153846153846	132.6728
0.00231707317073171	-0.346153846153846	94.6616
-0.00134146341463415	-0.346153846153846	69.3082
-0.0048780487804878	-0.346153846153846	63.2577
-0.00853658536585366	-0.346153846153846	60.2457
-0.0121951219512195	-0.346153846153846	44.4867
-0.0159756097560976	-0.346153846153846	33.6899
-0.0196341463414634	-0.346153846153846	34.9371
-0.0231707317073171	-0.346153846153846	35.0994
-0.0268292682926829	-0.346153846153846	31.1324
-0.0304878048780488	-0.346153846153846	20.7007
-0.0342682926829268	-0.346153846153846	25.1344
-0.0379268292682927	-0.346153846153846	31.7222
-0.0414634146341463	-0.346153846153846	40.3385
-0.0451219512195122	-0.346153846153846	33.9938
-0.0489024390243902	-0.346153846153846	16.5483
-0.0525609756097561	-0.346153846153846	15.6515
-0.0560975609756098	-0.346153846153846	15.6743
-0.0598780487804878	-0.346153846153846	15.931
-0.0634146341463415	-0.346153846153846	17.6346
-0.0671951219512195	-0.346153846153846	19.7831
-0.0708536585365854	-0.346153846153846	20.9476
-0.074390243902439	-0.346153846153846	20.8472
-0.0781707317073171	-0.346153846153846	21.9809
-0.0817073170731707	-0.346153846153846	22.2166
-0.0854878048780488	-0.346153846153846	22.3764
-0.0890243902439024	-0.346153846153846	20.7624
-0.0926829268292683	-0.346153846153846	19.7602
-0.0964634146341463	-0.346153846153846	17.337
-0.1	-0.346153846153846	14.9295
-0.103658536585366	-0.346153846153846	14.4185
-0.107317073170732	-0.346153846153846	15.1673
-0.110975609756098	-0.346153846153846	14.6955
-0.114756097560976	-0.346153846153846	20.5103
-0.118292682926829	-0.346153846153846	19.0529
-0.121951219512195	-0.346153846153846	18.1459
-0.125609756097561	-0.346153846153846	16.3339
-0.129268292682927	-0.346153846153846	14.3249
-0.133048780487805	-0.346153846153846	12.9303
-0.136585365853659	-0.346153846153846	13.8124
-0.140243902439024	-0.346153846153846	13.4239
-0.14390243902439	-0.346153846153846	13.0449
-0.147560975609756	-0.346153846153846	11.4624
-0.151219512195122	-0.346153846153846	10.5403
-0.154878048780488	-0.346153846153846	9.03779999999999
-0.158536585365854	-0.346153846153846	8.82420000000001
-0.162317073170732	-0.346153846153846	11.1122
-0.165853658536585	-0.346153846153846	9.8715
-0.169512195121951	-0.346153846153846	5.78540000000001
-0.173170731707317	-0.346153846153846	5.01640000000001
-0.176829268292683	-0.346153846153846	5.1691
-0.180609756097561	-0.346153846153846	4.2231
-0.184146341463415	-0.346153846153846	6.20490000000001
-0.18780487804878	-0.346153846153846	4.52600000000001
-0.191463414634146	-0.346153846153846	3.8301
-0.195243902439024	-0.346153846153846	5.22250000000001
-0.19890243902439	-0.346153846153846	4.16869999999999
-0.202560975609756	-0.346153846153846	4.84179999999999
-0.20609756097561	-0.346153846153846	4.9799
-0.209756097560976	-0.346153846153846	4.27970000000001
-0.213414634146341	-0.346153846153846	3.4273
-0.217073170731707	-0.346153846153846	3.1246
-0.220731707317073	-0.346153846153846	2.21564000000001
-0.224390243902439	-0.346153846153846	-0.815399999999997
-0.228048780487805	-0.346153846153846	-1.2501
-0.231707317073171	-0.346153846153846	-1.235
-0.235365853658537	-0.346153846153846	-1.2685
-0.239024390243902	-0.346153846153846	-3.93600000000001
-0.242682926829268	-0.346153846153846	-9.08240000000001
-0.246341463414634	-0.346153846153846	-18.06244
[truncated: 13,125 more rows]
