# Supplementary material for: Giant ferroelectric polarization in a bilayer graphene heterostructure
Source: Nat Commun. 2022 Oct 21;13:6241. doi: 10.1038/s41467-022-34104-z (PMC9587233; doi:10.1038/s41467-022-34104-z)
Supplement: Supplementary file 4 — Source Data [file 41467_2022_34104_MOESM4_ESM.zip › Figure 5/Figure 5a.dat]

T		P	n	P	n	P	n
1.5	0.115	0.3841	4.2435	0.2804	3.0978	0.6066	6.70176
20	0.1035	0.34569	3.81915
40	0.1225	0.40915	4.52025
60	0.117	0.39078	4.3173
80	0.117	0.39078	4.3173
100	0.0855	0.28557	3.15495
120	0.0945	0.31563	3.48705
140	0.0895	0.29893	3.30255
160	0.068	0.22712	2.5092
180	0.0645	0.21543	2.38005
200	0.078	0.26052	2.8782
250	0.081	0.27054	2.9889
300
