# Supplementary material for: Giant ferroelectric polarization in a bilayer graphene heterostructure
Source: Nat Commun. 2022 Oct 21;13:6241. doi: 10.1038/s41467-022-34104-z (PMC9587233; doi:10.1038/s41467-022-34104-z)
Supplement: Supplementary file 4 — Source Data [file 41467_2022_34104_MOESM4_ESM.zip › Figure 5/Figure 5b.dat]

x y z
-0.461730769230769	0.195121951219512	-204.0415
-0.454038461538462	0.195121951219512	-286.9513
-0.446346153846154	0.195121951219512	-417.3407
-0.438653846153846	0.195121951219512	-768.8647
-0.430961538461538	0.195121951219512	-1640.6774
-0.423269230769231	0.195121951219512	-4218.5383
-0.415576923076923	0.195121951219512	-10179.1951
-0.407884615384615	0.195121951219512	-14832.511
-0.400192307692308	0.195121951219512	-19319.418
-0.3925	0.195121951219512	-2160.354
-0.384807692307692	0.195121951219512	-59.4500000000001
-0.377115384615385	0.195121951219512	530.2013
-0.369423076923077	0.195121951219512	794.3539
-0.361730769230769	0.195121951219512	923.5741
-0.354038461538462	0.195121951219512	1037.3729
-0.346346153846154	0.195121951219512	1155.5697
-0.338653846153846	0.195121951219512	1242.0384
-0.330961538461538	0.195121951219512	1347.7584
-0.323269230769231	0.195121951219512	1428.3356
-0.315576923076923	0.195121951219512	1499.5222
-0.307884615384615	0.195121951219512	1569.7741
-0.300192307692308	0.195121951219512	1654.7089
-0.2925	0.195121951219512	1741.4152
-0.284807692307692	0.195121951219512	1825.1093
-0.277115384615385	0.195121951219512	1913.8214
-0.269423076923077	0.195121951219512	1998.1503
-0.261730769230769	0.195121951219512	2070.6694
-0.254038461538462	0.195121951219512	2143.0706
-0.246346153846154	0.195121951219512	2200.1208
-0.238461538461538	0.195121951219512	2257.792
-0.230961538461538	0.195121951219512	2331.933
-0.223269230769231	0.195121951219512	2406.4918
-0.215576923076923	0.195121951219512	2503.9235
-0.207884615384615	0.195121951219512	2647.1769
-0.2	0.195121951219512	2762.2038
-0.1925	0.195121951219512	2921.9908
-0.184807692307692	0.195121951219512	3036.4538
-0.177115384615385	0.195121951219512	3151.2681
-0.169423076923077	0.195121951219512	3258.7551
-0.161538461538462	0.195121951219512	3372.0341
-0.153846153846154	0.195121951219512	3497.1289
-0.146346153846154	0.195121951219512	3613.2805
-0.138653846153846	0.195121951219512	3733.809
-0.130961538461538	0.195121951219512	3855.7923
-0.123269230769231	0.195121951219512	3970.192
-0.115384615384615	0.195121951219512	4087.0172
-0.107884615384615	0.195121951219512	4216.0878
-0.100192307692308	0.195121951219512	4336.9326
-0.0925	0.195121951219512	4461.8588
-0.0848076923076923	0.195121951219512	4602.6801
-0.0771153846153846	0.195121951219512	4737.0875
-0.0694230769230769	0.195121951219512	4884.2873
-0.0617307692307692	0.195121951219512	5052.1312
-0.0540384615384615	0.195121951219512	5215.408
-0.0463461538461538	0.195121951219512	5398.30205
-0.0384615384615385	0.195121951219512	5661.05439
-0.0309615384615385	0.195121951219512	6348.31862
-0.0232692307692308	0.195121951219512	7332.42568
-0.0155769230769231	0.195121951219512	9576.58011
-0.00788461538461538	0.195121951219512	16482.37355
0	0.195121951219512	22311.80983
0.0075	0.195121951219512	27255.9616
0.0151923076923077	0.195121951219512	26350.17558
0.0228846153846154	0.195121951219512	20481.61691
0.0305769230769231	0.195121951219512	11566.01382
0.0382692307692308	0.195121951219512	6184.04229
0.0459615384615385	0.195121951219512	2163.07558
0.0536538461538462	0.195121951219512	1028.29779
0.0613461538461538	0.195121951219512	607.17838
0.0690384615384615	0.195121951219512	416.0187
0.0769230769230769	0.195121951219512	331.3477
0.0844230769230769	0.195121951219512	259.53003
0.0921153846153846	0.195121951219512	221.67919
0.0998076923076923	0.195121951219512	197.4438
0.1075	0.195121951219512	178.38086
0.115384615384615	0.195121951219512	155.97882
0.122884615384615	0.195121951219512	143.20561
0.130769230769231	0.195121951219512	131.52878
0.138269230769231	0.195121951219512	122.52371
0.145961538461538	0.195121951219512	114.70555
0.153653846153846	0.195121951219512	109.43223
0.161346153846154	0.195121951219512	104.79413
0.169038461538462	0.195121951219512	103.17079
0.176730769230769	0.195121951219512	106.66458
0.184423076923077	0.195121951219512	115.83968
0.192115384615385	0.195121951219512	134.12392
0.199807692307692	0.195121951219512	162.57528
0.2075	0.195121951219512	186.82042
0.215192307692308	0.195121951219512	200.15806
0.222884615384615	0.195121951219512	190.99254
0.230576923076923	0.195121951219512	176.2659
0.238269230769231	0.195121951219512	160.03457
0.245961538461538	0.195121951219512	143.13362
0.253653846153846	0.195121951219512	125.44628
0.261346153846154	0.195121951219512	92.59364
0.269038461538462	0.195121951219512	75.43313
0.276730769230769	0.195121951219512	66.0271
0.284423076923077	0.195121951219512	57.79025
0.292115384615385	0.195121951219512	51.64123
0.299807692307692	0.195121951219512	46.6838
0.3075	0.195121951219512	41.94894
0.315192307692308	0.195121951219512	37.67885
0.322884615384615	0.195121951219512	34.16449
0.330576923076923	0.195121951219512	30.6918
0.338461538461538	0.195121951219512	27.50667
0.345961538461538	0.195121951219512	24.98996
0.353653846153846	0.195121951219512	22.44349
0.361346153846154	0.195121951219512	19.73058
0.369038461538462	0.195121951219512	16.91526
0.376923076923077	0.195121951219512	15.00141
0.384423076923077	0.195121951219512	12.98625
0.392115384615385	0.195121951219512	11.45754
0.399807692307692	0.195121951219512	10.25362
0.4075	0.195121951219512	8.50225999999999
0.415384615384615	0.195121951219512	6.67788
0.422884615384615	0.195121951219512	5.71093999999999
0.430576923076923	0.195121951219512	4.05665999999999
0.438269230769231	0.195121951219512	3.18949000000001
0.445961538461538	0.195121951219512	1.65918000000001
0.453846153846154	0.195121951219512	1.1271
0.461538461538462	0.195121951219512	-0.0421800000000019
-0.461730769230769	0.190243902439024	-141.9184
-0.454038461538462	0.190243902439024	-226.9648
-0.446346153846154	0.190243902439024	-293.9653
-0.438653846153846	0.190243902439024	-426.1945
-0.430961538461538	0.190243902439024	-655.9808
-0.423269230769231	0.190243902439024	-1718.8012
-0.415576923076923	0.190243902439024	-4307.4657
-0.407884615384615	0.190243902439024	-10159.586
-0.400192307692308	0.190243902439024	-14860.072
-0.3925	0.190243902439024	-9550.8167
-0.384807692307692	0.190243902439024	-988.0121
-0.377115384615385	0.190243902439024	232.5886
-0.369423076923077	0.190243902439024	510.8219
-0.361730769230769	0.190243902439024	629.579
-0.354038461538462	0.190243902439024	715.6192
-0.346346153846154	0.190243902439024	789.3244
-0.338653846153846	0.190243902439024	845.6356
-0.330961538461538	0.190243902439024	895.4215
-0.323269230769231	0.190243902439024	956.8059
-0.315576923076923	0.190243902439024	999.0807
-0.307884615384615	0.190243902439024	1037.9135
-0.300192307692308	0.190243902439024	1072.7703
-0.2925	0.190243902439024	1104.6089
-0.284807692307692	0.190243902439024	1136.3582
-0.277115384615385	0.190243902439024	1161.6258
-0.269423076923077	0.190243902439024	1186.2326
-0.261730769230769	0.190243902439024	1207.5495
-0.254038461538462	0.190243902439024	1216.4684
-0.246346153846154	0.190243902439024	1217.2269
-0.238461538461538	0.190243902439024	1235.3431
-0.230961538461538	0.190243902439024	1243.916
-0.223269230769231	0.190243902439024	1265.9384
-0.215576923076923	0.190243902439024	1311.7462
-0.207884615384615	0.190243902439024	1357.4595
-0.2	0.190243902439024	1415.7268
-0.1925	0.190243902439024	1461.3338
-0.184807692307692	0.190243902439024	1508.5195
-0.177115384615385	0.190243902439024	1555.2333
-0.169423076923077	0.190243902439024	1595.653
-0.161538461538462	0.190243902439024	1631.169
-0.153846153846154	0.190243902439024	1668.3889
-0.146346153846154	0.190243902439024	1700.9594
-0.138653846153846	0.190243902439024	1734.0964
-0.130961538461538	0.190243902439024	1768.6878
-0.123269230769231	0.190243902439024	1797.9974
-0.115384615384615	0.190243902439024	1829.3572
-0.107884615384615	0.190243902439024	1863.8665
-0.100192307692308	0.190243902439024	1895.0042
-0.0925	0.190243902439024	1926.2823
-0.0848076923076923	0.190243902439024	1961.8834
-0.0771153846153846	0.190243902439024	1992.7179
-0.0694230769230769	0.190243902439024	2026.8021
-0.0617307692307692	0.190243902439024	2066.4655
-0.0540384615384615	0.190243902439024	2103.9152
-0.0463461538461538	0.190243902439024	2146.4181
-0.0384615384615385	0.190243902439024	2204.31407
-0.0309615384615385	0.190243902439024	2275.42527
-0.0232692307692308	0.190243902439024	2395.85585
-0.0155769230769231	0.190243902439024	2600.91129
-0.00788461538461538	0.190243902439024	3167.88149
0	0.190243902439024	4538.45151
0.0075	0.190243902439024	8376.13488
0.0151923076923077	0.190243902439024	19963.03461
0.0228846153846154	0.190243902439024	24196.15861
0.0305769230769231	0.190243902439024	18792.6463
0.0382692307692308	0.190243902439024	11170.95806
0.0459615384615385	0.190243902439024	4851.42637
0.0536538461538462	0.190243902439024	2114.32775
0.0613461538461538	0.190243902439024	952.69812
0.0690384615384615	0.190243902439024	598.74612
0.0769230769230769	0.190243902439024	411.3654
0.0844230769230769	0.190243902439024	336.96959
0.0921153846153846	0.190243902439024	259.63606
0.0998076923076923	0.190243902439024	228.9329
0.1075	0.190243902439024	194.58733
0.115384615384615	0.190243902439024	171.64136
0.122884615384615	0.190243902439024	150.26314
0.130769230769231	0.190243902439024	136.78468
0.138269230769231	0.190243902439024	126.9765
0.145961538461538	0.190243902439024	109.01407
0.153653846153846	0.190243902439024	98.53936
0.161346153846154	0.190243902439024	96.9284
0.169038461538462	0.190243902439024	97.43607
0.176730769230769	0.190243902439024	100.46451
0.184423076923077	0.190243902439024	107.18137
0.192115384615385	0.190243902439024	120.42796
0.199807692307692	0.190243902439024	145.82499
0.2075	0.190243902439024	172.99178
0.215192307692308	0.190243902439024	193.35503
0.222884615384615	0.190243902439024	205.32483
0.230576923076923	0.190243902439024	199.19785
0.238269230769231	0.190243902439024	181.62243
0.245961538461538	0.190243902439024	160.58379
0.253653846153846	0.190243902439024	139.09422
0.261346153846154	0.190243902439024	106.86494
0.269038461538462	0.190243902439024	89.30028
0.276730769230769	0.190243902439024	75.57074
0.284423076923077	0.190243902439024	65.67208
0.292115384615385	0.190243902439024	58.68555
0.299807692307692	0.190243902439024	50.96491
0.3075	0.190243902439024	44.68143
0.315192307692308	0.190243902439024	38.93424
0.322884615384615	0.190243902439024	34.40807
0.330576923076923	0.190243902439024	30.7759
0.338461538461538	0.190243902439024	27.67634
0.345961538461538	0.190243902439024	24.65024
0.353653846153846	0.190243902439024	22.04797
0.361346153846154	0.190243902439024	19.60607
0.369038461538462	0.190243902439024	17.41216
0.376923076923077	0.190243902439024	14.90168
0.384423076923077	0.190243902439024	12.94015
0.392115384615385	0.190243902439024	11.36884
0.399807692307692	0.190243902439024	10.23826
0.4075	0.190243902439024	8.98743999999999
0.415384615384615	0.190243902439024	6.98736
0.422884615384615	0.190243902439024	5.21114999999999
0.430576923076923	0.190243902439024	3.49902
0.438269230769231	0.190243902439024	1.93642
0.445961538461538	0.190243902439024	2.18529
0.453846153846154	0.190243902439024	1.41432999999999
0.461538461538462	0.190243902439024	0.127510000000001
-0.461730769230769	0.185365853658537	-90.9281
-0.454038461538462	0.185365853658537	-125.9394
-0.446346153846154	0.185365853658537	-168.7288
-0.438653846153846	0.185365853658537	-350.0007
-0.430961538461538	0.185365853658537	-533.0149
-0.423269230769231	0.185365853658537	-1303.2001
-0.415576923076923	0.185365853658537	-2531.0466
-0.407884615384615	0.185365853658537	-5144.465
-0.400192307692308	0.185365853658537	-10950.3699
-0.3925	0.185365853658537	-16097.2171
-0.384807692307692	0.185365853658537	-3135.1801
-0.377115384615385	0.185365853658537	-612.9071
-0.369423076923077	0.185365853658537	42.0479
-0.361730769230769	0.185365853658537	279.1923
-0.354038461538462	0.185365853658537	375.943
-0.346346153846154	0.185365853658537	455.9606
-0.338653846153846	0.185365853658537	526.1363
-0.330961538461538	0.185365853658537	571.8888
-0.323269230769231	0.185365853658537	611.1568
-0.315576923076923	0.185365853658537	644.0838
-0.307884615384615	0.185365853658537	673.416
-0.300192307692308	0.185365853658537	701.357
-0.2925	0.185365853658537	725.2306
-0.284807692307692	0.185365853658537	747.8116
-0.277115384615385	0.185365853658537	768.6618
-0.269423076923077	0.185365853658537	784.3092
-0.261730769230769	0.185365853658537	792.395
-0.254038461538462	0.185365853658537	787.9588
-0.246346153846154	0.185365853658537	781.6507
-0.238461538461538	0.185365853658537	774.6108
-0.230961538461538	0.185365853658537	771.2308
-0.223269230769231	0.185365853658537	771.9307
-0.215576923076923	0.185365853658537	789.3079
-0.207884615384615	0.185365853658537	821.9383
-0.2	0.185365853658537	856.2677
-0.1925	0.185365853658537	902.3823
-0.184807692307692	0.185365853658537	937.4252
-0.177115384615385	0.185365853658537	973.5928
-0.169423076923077	0.185365853658537	1003.5742
-0.161538461538462	0.185365853658537	1026.4592
-0.153846153846154	0.185365853658537	1046.9527
-0.146346153846154	0.185365853658537	1068.7569
-0.138653846153846	0.185365853658537	1086.8239
-0.130961538461538	0.185365853658537	1104.0585
-0.123269230769231	0.185365853658537	1123.2548
-0.115384615384615	0.185365853658537	1139.2513
-0.107884615384615	0.185365853658537	1155.2286
-0.100192307692308	0.185365853658537	1173.5587
-0.0925	0.185365853658537	1189.8836
-0.0848076923076923	0.185365853658537	1207.658
-0.0771153846153846	0.185365853658537	1229.9835
-0.0694230769230769	0.185365853658537	1252.5987
-0.0617307692307692	0.185365853658537	1275.8342
-0.0540384615384615	0.185365853658537	1303.5414
-0.0463461538461538	0.185365853658537	1337.6617
-0.0384615384615385	0.185365853658537	1389.6554
-0.0309615384615385	0.185365853658537	1517.42035
-0.0232692307692308	0.185365853658537	1641.6827
-0.0155769230769231	0.185365853658537	1839.41455
-0.00788461538461538	0.185365853658537	2126.49716
0	0.185365853658537	2628.96386
0.0075	0.185365853658537	5572.64689
0.0151923076923077	0.185365853658537	18114.7262
0.0228846153846154	0.185365853658537	24270.62992
0.0305769230769231	0.185365853658537	20408.0306
0.0382692307692308	0.185365853658537	12261.29063
0.0459615384615385	0.185365853658537	8059.91529
0.0536538461538462	0.185365853658537	3576.52002
0.0613461538461538	0.185365853658537	1630.89081
0.0690384615384615	0.185365853658537	802.75918
0.0769230769230769	0.185365853658537	528.71333
0.0844230769230769	0.185365853658537	368.4344
0.0921153846153846	0.185365853658537	285.39431
0.0998076923076923	0.185365853658537	233.47725
0.1075	0.185365853658537	205.64206
0.115384615384615	0.185365853658537	184.44102
0.122884615384615	0.185365853658537	159.23357
0.130769230769231	0.185365853658537	144.61114
0.138269230769231	0.185365853658537	131.98194
0.145961538461538	0.185365853658537	123.08625
0.153653846153846	0.185365853658537	111.36111
0.161346153846154	0.185365853658537	105.23799
0.169038461538462	0.185365853658537	101.66993
0.176730769230769	0.185365853658537	99.90954
0.184423076923077	0.185365853658537	101.42652
0.192115384615385	0.185365853658537	108.9212
0.199807692307692	0.185365853658537	124.47057
0.2075	0.185365853658537	149.94598
0.215192307692308	0.185365853658537	176.15826
0.222884615384615	0.185365853658537	194.21165
0.230576923076923	0.185365853658537	196.28905
0.238269230769231	0.185365853658537	186.7597
0.245961538461538	0.185365853658537	169.53576
0.253653846153846	0.185365853658537	150.57988
0.261346153846154	0.185365853658537	130.17751
0.269038461538462	0.185365853658537	94.72732
0.276730769230769	0.185365853658537	77.01995
0.284423076923077	0.185365853658537	66.2203
0.292115384615385	0.185365853658537	56.46174
0.299807692307692	0.185365853658537	49.93867
0.3075	0.185365853658537	44.44705
0.315192307692308	0.185365853658537	39.53629
0.322884615384615	0.185365853658537	34.69098
0.330576923076923	0.185365853658537	31.64767
0.338461538461538	0.185365853658537	28.68576
0.345961538461538	0.185365853658537	25.62544
0.353653846153846	0.185365853658537	23.09429
0.361346153846154	0.185365853658537	20.76429
0.369038461538462	0.185365853658537	17.73387
0.376923076923077	0.185365853658537	15.48396
0.384423076923077	0.185365853658537	14.09034
0.392115384615385	0.185365853658537	12.78987
0.399807692307692	0.185365853658537	10.94183
0.4075	0.185365853658537	8.86121
0.415384615384615	0.185365853658537	6.88665
0.422884615384615	0.185365853658537	5.44468000000001
0.430576923076923	0.185365853658537	4.46181999999999
0.438269230769231	0.185365853658537	2.86132000000001
0.445961538461538	0.185365853658537	2.13798
0.453846153846154	0.185365853658537	1.31300999999999
0.461538461538462	0.185365853658537	0.398619999999994
-0.461730769230769	0.180487804878049	-41.0359
-0.454038461538462	0.180487804878049	-61.9989
-0.446346153846154	0.180487804878049	-84.2004
-0.438653846153846	0.180487804878049	-103.4434
-0.430961538461538	0.180487804878049	-136.6624
-0.423269230769231	0.180487804878049	-207.6999
-0.415576923076923	0.180487804878049	-478.3553
-0.407884615384615	0.180487804878049	-837.5314
-0.400192307692308	0.180487804878049	-1939.0848
-0.3925	0.180487804878049	-4671.3924
-0.384807692307692	0.180487804878049	-10120.8706
-0.377115384615385	0.180487804878049	-15181.8954
-0.369423076923077	0.180487804878049	-3273.2724
-0.361730769230769	0.180487804878049	-354.3048
-0.354038461538462	0.180487804878049	49.2639
-0.346346153846154	0.180487804878049	184.3806
-0.338653846153846	0.180487804878049	276.97
-0.330961538461538	0.180487804878049	353.8327
-0.323269230769231	0.180487804878049	395.6318
-0.315576923076923	0.180487804878049	426.1169
-0.307884615384615	0.180487804878049	451.9489
-0.300192307692308	0.180487804878049	476.5942
-0.2925	0.180487804878049	497.3079
-0.284807692307692	0.180487804878049	517.2696
-0.277115384615385	0.180487804878049	536.1839
-0.269423076923077	0.180487804878049	550.5446
-0.261730769230769	0.180487804878049	563.0017
-0.254038461538462	0.180487804878049	563.1299
-0.246346153846154	0.180487804878049	548.4658
-0.238461538461538	0.180487804878049	538.9391
-0.230961538461538	0.180487804878049	523.7246
-0.223269230769231	0.180487804878049	510.8913
-0.215576923076923	0.180487804878049	503.9063
-0.207884615384615	0.180487804878049	514.8629
-0.2	0.180487804878049	544.75
-0.1925	0.180487804878049	572.882
-0.184807692307692	0.180487804878049	611.8216
-0.177115384615385	0.180487804878049	644.6837
-0.169423076923077	0.180487804878049	673.0145
-0.161538461538462	0.180487804878049	698.8589
-0.153846153846154	0.180487804878049	718.8132
-0.146346153846154	0.180487804878049	735.1293
-0.138653846153846	0.180487804878049	750.2087
-0.130961538461538	0.180487804878049	764.4281
-0.123269230769231	0.180487804878049	777.3296
-0.115384615384615	0.180487804878049	790.0401
-0.107884615384615	0.180487804878049	801.6456
-0.100192307692308	0.180487804878049	812.6934
-0.0925	0.180487804878049	823.6887
-0.0848076923076923	0.180487804878049	832.428
-0.0771153846153846	0.180487804878049	841.3385
-0.0694230769230769	0.180487804878049	857.659
-0.0617307692307692	0.180487804878049	873.6646
-0.0540384615384615	0.180487804878049	888.4544
-0.0463461538461538	0.180487804878049	908.0673
-0.0384615384615385	0.180487804878049	932.6751
-0.0309615384615385	0.180487804878049	965.8788
-0.0232692307692308	0.180487804878049	1013.3325
-0.0155769230769231	0.180487804878049	1104.4219
-0.00788461538461538	0.180487804878049	1218.26181
0	0.180487804878049	1388.26464
0.0075	0.180487804878049	1987.9128
0.0151923076923077	0.180487804878049	6442.96258
0.0228846153846154	0.180487804878049	21376.70593
0.0305769230769231	0.180487804878049	19095.11301
0.0382692307692308	0.180487804878049	12015.34673
0.0459615384615385	0.180487804878049	6354.92469
0.0536538461538462	0.180487804878049	3424.01497
0.0613461538461538	0.180487804878049	1144.50545
0.0690384615384615	0.180487804878049	778.97727
0.0769230769230769	0.180487804878049	527.63956
0.0844230769230769	0.180487804878049	365.98468
0.0921153846153846	0.180487804878049	274.48911
0.0998076923076923	0.180487804878049	226.84346
0.1075	0.180487804878049	200.30081
0.115384615384615	0.180487804878049	179.92111
0.122884615384615	0.180487804878049	155.42449
0.130769230769231	0.180487804878049	141.7109
0.138269230769231	0.180487804878049	128.36771
0.145961538461538	0.180487804878049	117.79928
0.153653846153846	0.180487804878049	100.7039
0.161346153846154	0.180487804878049	96.86739
0.169038461538462	0.180487804878049	95.47715
0.176730769230769	0.180487804878049	95.21351
0.184423076923077	0.180487804878049	96.95006
0.192115384615385	0.180487804878049	102.34369
0.199807692307692	0.180487804878049	112.82387
0.2075	0.180487804878049	133.19589
0.215192307692308	0.180487804878049	159.23536
0.222884615384615	0.180487804878049	184.67543
0.230576923076923	0.180487804878049	198.38922
0.238269230769231	0.180487804878049	187.50403
0.245961538461538	0.180487804878049	170.42158
0.253653846153846	0.180487804878049	157.29762
0.261346153846154	0.180487804878049	141.29886
0.269038461538462	0.180487804878049	121.89697
0.276730769230769	0.180487804878049	101.18855
0.284423076923077	0.180487804878049	86.60177
0.292115384615385	0.180487804878049	73.45896
0.299807692307692	0.180487804878049	58.7033
0.3075	0.180487804878049	49.63532
0.315192307692308	0.180487804878049	43.18502
0.322884615384615	0.180487804878049	38.73927
0.330576923076923	0.180487804878049	34.2434
0.338461538461538	0.180487804878049	30.69033
0.345961538461538	0.180487804878049	27.13748
0.353653846153846	0.180487804878049	23.50315
0.361346153846154	0.180487804878049	21.33988
0.369038461538462	0.180487804878049	19.62473
0.376923076923077	0.180487804878049	17.52042
0.384423076923077	0.180487804878049	15.72473
0.392115384615385	0.180487804878049	14.26768
0.399807692307692	0.180487804878049	12.75987
0.4075	0.180487804878049	11.68327
0.415384615384615	0.180487804878049	10.80855
0.422884615384615	0.180487804878049	8.38405999999999
0.430576923076923	0.180487804878049	4.36048
0.438269230769231	0.180487804878049	2.67028999999999
0.445961538461538	0.180487804878049	1.62785000000001
0.453846153846154	0.180487804878049	0.458240000000004
0.461538461538462	0.180487804878049	0.0377500000000026
-0.461730769230769	0.175609756097561	-51.8285
-0.454038461538462	0.175609756097561	-77.1498
-0.446346153846154	0.175609756097561	-98.5339
-0.438653846153846	0.175609756097561	-125.8124
-0.430961538461538	0.175609756097561	-189.7229
-0.423269230769231	0.175609756097561	-442.1515
-0.415576923076923	0.175609756097561	-771.2146
-0.407884615384615	0.175609756097561	-1837.4883
-0.400192307692308	0.175609756097561	-4613.8248
-0.3925	0.175609756097561	-8770.4048
-0.384807692307692	0.175609756097561	-13003.9826
-0.377115384615385	0.175609756097561	-17567.0814
-0.369423076923077	0.175609756097561	-3061.7075
-0.361730769230769	0.175609756097561	-388.9063
-0.354038461538462	0.175609756097561	-61.3469
-0.346346153846154	0.175609756097561	47.8821
-0.338653846153846	0.175609756097561	127.1641
-0.330961538461538	0.175609756097561	194.2347
-0.323269230769231	0.175609756097561	235.437
-0.315576923076923	0.175609756097561	264.7289
-0.307884615384615	0.175609756097561	288.7587
-0.300192307692308	0.175609756097561	312.4687
-0.2925	0.175609756097561	330.1641
-0.284807692307692	0.175609756097561	345.95
-0.277115384615385	0.175609756097561	359.1972
-0.269423076923077	0.175609756097561	366.6151
-0.261730769230769	0.175609756097561	371.0864
-0.254038461538462	0.175609756097561	375.7674
-0.246346153846154	0.175609756097561	374.1409
-0.238461538461538	0.175609756097561	362.7716
-0.230961538461538	0.175609756097561	346.2868
-0.223269230769231	0.175609756097561	333.7408
-0.215576923076923	0.175609756097561	328.7732
-0.207884615384615	0.175609756097561	330.1157
-0.2	0.175609756097561	347.4288
-0.1925	0.175609756097561	375.1854
-0.184807692307692	0.175609756097561	411.5891
-0.177115384615385	0.175609756097561	440.4163
-0.169423076923077	0.175609756097561	465.5301
-0.161538461538462	0.175609756097561	487.498
-0.153846153846154	0.175609756097561	506.9425
-0.146346153846154	0.175609756097561	521.9022
-0.138653846153846	0.175609756097561	534.0366
-0.130961538461538	0.175609756097561	545.338
-0.123269230769231	0.175609756097561	555.6897
-0.115384615384615	0.175609756097561	564.4274
-0.107884615384615	0.175609756097561	573.3013
-0.100192307692308	0.175609756097561	582.3434
-0.0925	0.175609756097561	590.4373
-0.0848076923076923	0.175609756097561	599.7461
-0.0771153846153846	0.175609756097561	611.3321
-0.0694230769230769	0.175609756097561	624.2314
-0.0617307692307692	0.175609756097561	637.2393
-0.0540384615384615	0.175609756097561	654.136
-0.0463461538461538	0.175609756097561	678.3911
-0.0384615384615385	0.175609756097561	712.4082
-0.0309615384615385	0.175609756097561	763.5415
-0.0232692307692308	0.175609756097561	818.5128
-0.0155769230769231	0.175609756097561	882.342
-0.00788461538461538	0.175609756097561	992.86493
0	0.175609756097561	1258.8228
0.0075	0.175609756097561	1808.13217
0.0151923076923077	0.175609756097561	2495.07402
0.0228846153846154	0.175609756097561	10330.55947
0.0305769230769231	0.175609756097561	22662.63044
0.0382692307692308	0.175609756097561	19179.60345
0.0459615384615385	0.175609756097561	13799.37476
0.0536538461538462	0.175609756097561	7780.17636
0.0613461538461538	0.175609756097561	3414.44768
0.0690384615384615	0.175609756097561	1149.75285
0.0769230769230769	0.175609756097561	775.32961
0.0844230769230769	0.175609756097561	461.71411
0.0921153846153846	0.175609756097561	359.04119
0.0998076923076923	0.175609756097561	284.63028
0.1075	0.175609756097561	243.25292
0.115384615384615	0.175609756097561	212.55872
0.122884615384615	0.175609756097561	187.34914
0.130769230769231	0.175609756097561	157.75502
0.138269230769231	0.175609756097561	143.31963
0.145961538461538	0.175609756097561	129.6653
0.153653846153846	0.175609756097561	119.78479
0.161346153846154	0.175609756097561	100.99384
0.169038461538462	0.175609756097561	91.63074
0.176730769230769	0.175609756097561	91.17155
0.184423076923077	0.175609756097561	93.32559
0.192115384615385	0.175609756097561	99.1089
0.199807692307692	0.175609756097561	109.32323
0.2075	0.175609756097561	128.13438
0.215192307692308	0.175609756097561	156.1392
0.222884615384615	0.175609756097561	181.12339
0.230576923076923	0.175609756097561	196.46235
0.238269230769231	0.175609756097561	199.30696
0.245961538461538	0.175609756097561	189.94499
0.253653846153846	0.175609756097561	183.20188
0.261346153846154	0.175609756097561	163.76607
0.269038461538462	0.175609756097561	139.30496
0.276730769230769	0.175609756097561	97.51384
0.284423076923077	0.175609756097561	77.37427
0.292115384615385	0.175609756097561	65.951
0.299807692307692	0.175609756097561	55.761
0.3075	0.175609756097561	49.1992
0.315192307692308	0.175609756097561	44.10607
0.322884615384615	0.175609756097561	39.17516
0.330576923076923	0.175609756097561	34.52115
0.338461538461538	0.175609756097561	30.54405
0.345961538461538	0.175609756097561	27.38035
0.353653846153846	0.175609756097561	25.28608
0.361346153846154	0.175609756097561	22.63397
0.369038461538462	0.175609756097561	19.81744
0.376923076923077	0.175609756097561	16.06986
0.384423076923077	0.175609756097561	14.0925
0.392115384615385	0.175609756097561	12.81672
0.399807692307692	0.175609756097561	10.60824
0.4075	0.175609756097561	8.60041000000001
0.415384615384615	0.175609756097561	7.14862
0.422884615384615	0.175609756097561	5.61107
0.430576923076923	0.175609756097561	3.73293
0.438269230769231	0.175609756097561	2.90966
0.445961538461538	0.175609756097561	1.82536
0.453846153846154	0.175609756097561	0.894770000000008
0.461538461538462	0.175609756097561	0.0379599999999982
-0.461730769230769	0.170731707317073	-17.8436
-0.454038461538462	0.170731707317073	-34.1189
-0.446346153846154	0.170731707317073	-45.6052
-0.438653846153846	0.170731707317073	-60.9818
-0.430961538461538	0.170731707317073	-98.3602
-0.423269230769231	0.170731707317073	-154.9702
-0.415576923076923	0.170731707317073	-267.3806
-0.407884615384615	0.170731707317073	-617.9937
-0.400192307692308	0.170731707317073	-1425.4334
-0.3925	0.170731707317073	-2701.6422
-0.384807692307692	0.170731707317073	-5316.8512
-0.377115384615385	0.170731707317073	-11507.2202
-0.369423076923077	0.170731707317073	-16614.4751
-0.361730769230769	0.170731707317073	-3392.8489
-0.354038461538462	0.170731707317073	-804.3058
-0.346346153846154	0.170731707317073	-216.1309
-0.338653846153846	0.170731707317073	3.64919999999995
-0.330961538461538	0.170731707317073	98.6163000000001
-0.323269230769231	0.170731707317073	153.6963
-0.315576923076923	0.170731707317073	202.1517
-0.307884615384615	0.170731707317073	228.2134
-0.300192307692308	0.170731707317073	249.2496
-0.2925	0.170731707317073	267.912
-0.284807692307692	0.170731707317073	282.6136
-0.277115384615385	0.170731707317073	295.7095
-0.269423076923077	0.170731707317073	308.1633
-0.261730769230769	0.170731707317073	317.6001
-0.254038461538462	0.170731707317073	324.5916
-0.246346153846154	0.170731707317073	323.7972
-0.238461538461538	0.170731707317073	311.2501
-0.230961538461538	0.170731707317073	300.7656
-0.223269230769231	0.170731707317073	282.1636
-0.215576923076923	0.170731707317073	260.456
-0.207884615384615	0.170731707317073	241.9027
-0.2	0.170731707317073	237.2903
-0.1925	0.170731707317073	259.4704
-0.184807692307692	0.170731707317073	283.88
-0.177115384615385	0.170731707317073	316.5616
-0.169423076923077	0.170731707317073	340.95
-0.161538461538462	0.170731707317073	366.8343
-0.153846153846154	0.170731707317073	386.3603
-0.146346153846154	0.170731707317073	401.8071
-0.138653846153846	0.170731707317073	416.5449
-0.130961538461538	0.170731707317073	427.773
-0.123269230769231	0.170731707317073	437.9254
-0.115384615384615	0.170731707317073	447.4855
-0.107884615384615	0.170731707317073	456.768
-0.100192307692308	0.170731707317073	464.5341
-0.0925	0.170731707317073	471.4235
-0.0848076923076923	0.170731707317073	477.6075
-0.0771153846153846	0.170731707317073	484.8503
-0.0694230769230769	0.170731707317073	491.4916
-0.0617307692307692	0.170731707317073	499.0509
-0.0540384615384615	0.170731707317073	508.5192
-0.0463461538461538	0.170731707317073	519.1693
-0.0384615384615385	0.170731707317073	533.732
-0.0309615384615385	0.170731707317073	560.1345
-0.0232692307692308	0.170731707317073	590.1248
-0.0155769230769231	0.170731707317073	627.33475
-0.00788461538461538	0.170731707317073	714.53919
0	0.170731707317073	793.35551
0.0075	0.170731707317073	904.12113
0.0151923076923077	0.170731707317073	1179.98376
0.0228846153846154	0.170731707317073	1888.13804
0.0305769230769231	0.170731707317073	3854.5769
0.0382692307692308	0.170731707317073	20192.10031
0.0459615384615385	0.170731707317073	16240.55416
0.0536538461538462	0.170731707317073	9664.47351
0.0613461538461538	0.170731707317073	4186.09369
0.0690384615384615	0.170731707317073	1831.21759
0.0769230769230769	0.170731707317073	820.02315
0.0844230769230769	0.170731707317073	449.45323
0.0921153846153846	0.170731707317073	336.28126
0.0998076923076923	0.170731707317073	260.71721
0.1075	0.170731707317073	221.13454
0.115384615384615	0.170731707317073	194.91904
0.122884615384615	0.170731707317073	174.68877
0.130769230769231	0.170731707317073	151.30998
0.138269230769231	0.170731707317073	138.5225
0.145961538461538	0.170731707317073	127.52513
0.153653846153846	0.170731707317073	119.055
0.161346153846154	0.170731707317073	103.58529
0.169038461538462	0.170731707317073	96.04066
0.176730769230769	0.170731707317073	94.18455
0.184423076923077	0.170731707317073	94.53349
0.192115384615385	0.170731707317073	97.55154
0.199807692307692	0.170731707317073	103.31826
0.2075	0.170731707317073	114.8858
0.215192307692308	0.170731707317073	136.81361
0.222884615384615	0.170731707317073	163.50546
0.230576923076923	0.170731707317073	186.96721
0.238269230769231	0.170731707317073	193.83732
0.245961538461538	0.170731707317073	187.06961
0.253653846153846	0.170731707317073	177.5432
0.261346153846154	0.170731707317073	163.67753
0.269038461538462	0.170731707317073	145.36441
0.276730769230769	0.170731707317073	123.65836
0.284423076923077	0.170731707317073	104.08703
0.292115384615385	0.170731707317073	89.95573
0.299807692307692	0.170731707317073	75.30179
0.3075	0.170731707317073	58.72848
0.315192307692308	0.170731707317073	49.82501
0.322884615384615	0.170731707317073	43.0261
0.330576923076923	0.170731707317073	37.73318
0.338461538461538	0.170731707317073	32.7964
0.345961538461538	0.170731707317073	28.90612
0.353653846153846	0.170731707317073	25.40012
0.361346153846154	0.170731707317073	22.32521
0.369038461538462	0.170731707317073	20.28101
0.376923076923077	0.170731707317073	17.58726
0.384423076923077	0.170731707317073	14.49191
0.392115384615385	0.170731707317073	12.15717
0.399807692307692	0.170731707317073	9.96497
0.4075	0.170731707317073	8.13895000000001
0.415384615384615	0.170731707317073	7.16874
0.422884615384615	0.170731707317073	5.87046
0.430576923076923	0.170731707317073	4.91325000000001
0.438269230769231	0.170731707317073	4.10961
0.445961538461538	0.170731707317073	3.05702000000001
0.453846153846154	0.170731707317073	1.36710000000001
0.461538461538462	0.170731707317073	0.318910000000002
-0.461730769230769	0.165853658536585	-24.0106
-0.454038461538462	0.165853658536585	-36.76
-0.446346153846154	0.165853658536585	-58.9292
-0.438653846153846	0.165853658536585	-82.5261
-0.430961538461538	0.165853658536585	-135.6668
-0.423269230769231	0.165853658536585	-198.0545
-0.415576923076923	0.165853658536585	-299.2898
-0.407884615384615	0.165853658536585	-575.2504
-0.400192307692308	0.165853658536585	-892.9628
-0.3925	0.165853658536585	-1895.4391
-0.384807692307692	0.165853658536585	-4393.6547
-0.377115384615385	0.165853658536585	-9576.4941
-0.369423076923077	0.165853658536585	-14609.6215
-0.361730769230769	0.165853658536585	-3503.3085
-0.354038461538462	0.165853658536585	-831.9894
-0.346346153846154	0.165853658536585	-221.9079
-0.338653846153846	0.165853658536585	-80.8211
-0.330961538461538	0.165853658536585	4.79180000000002
-0.323269230769231	0.165853658536585	63.6543
-0.315576923076923	0.165853658536585	95.8664
-0.307884615384615	0.165853658536585	122.0878
-0.300192307692308	0.165853658536585	140.7909
-0.2925	0.165853658536585	156.5715
-0.284807692307692	0.165853658536585	171.463
-0.277115384615385	0.165853658536585	184.0793
-0.269423076923077	0.165853658536585	194.3254
-0.261730769230769	0.165853658536585	203.4908
-0.254038461538462	0.165853658536585	210.9396
-0.246346153846154	0.165853658536585	214.9462
-0.238461538461538	0.165853658536585	210.1578
-0.230961538461538	0.165853658536585	192.3287
-0.223269230769231	0.165853658536585	178.0892
-0.215576923076923	0.165853658536585	157.9727
-0.207884615384615	0.165853658536585	139.0216
-0.2	0.165853658536585	123.8131
-0.1925	0.165853658536585	121.9545
-0.184807692307692	0.165853658536585	141.3384
-0.177115384615385	0.165853658536585	164.6052
-0.169423076923077	0.165853658536585	196.6426
-0.161538461538462	0.165853658536585	223.0592
-0.153846153846154	0.165853658536585	246.7146
-0.146346153846154	0.165853658536585	266.2436
-0.138653846153846	0.165853658536585	283.7512
-0.130961538461538	0.165853658536585	295.8521
-0.123269230769231	0.165853658536585	306.0263
-0.115384615384615	0.165853658536585	315.602
-0.107884615384615	0.165853658536585	322.3103
-0.100192307692308	0.165853658536585	328.1531
-0.0925	0.165853658536585	333.7689
-0.0848076923076923	0.165853658536585	337.8617
-0.0771153846153846	0.165853658536585	340.8284
-0.0694230769230769	0.165853658536585	345.4603
-0.0617307692307692	0.165853658536585	357.9791
-0.0540384615384615	0.165853658536585	365.5748
-0.0463461538461538	0.165853658536585	377.0704
-0.0384615384615385	0.165853658536585	388.9933
-0.0309615384615385	0.165853658536585	401.9238
-0.0232692307692308	0.165853658536585	418.693
-0.0155769230769231	0.165853658536585	440.8775
-0.00788461538461538	0.165853658536585	474.0822
0	0.165853658536585	556.1446
0.0075	0.165853658536585	636.0628
0.0151923076923077	0.165853658536585	862.07059
0.0228846153846154	0.165853658536585	1510.60856
0.0305769230769231	0.165853658536585	10690.80591
0.0382692307692308	0.165853658536585	17872.21944
0.0459615384615385	0.165853658536585	11375.1889
0.0536538461538462	0.165853658536585	6386.86523
0.0613461538461538	0.165853658536585	3563.31479
0.0690384615384615	0.165853658536585	1710.33832
0.0769230769230769	0.165853658536585	934.659
0.0844230769230769	0.165853658536585	615.55428
0.0921153846153846	0.165853658536585	445.64487
0.0998076923076923	0.165853658536585	357.67436
0.1075	0.165853658536585	288.27547
0.115384615384615	0.165853658536585	246.86877
0.122884615384615	0.165853658536585	215.21384
0.130769230769231	0.165853658536585	189.03106
0.138269230769231	0.165853658536585	157.71204
0.145961538461538	0.165853658536585	142.42565
0.153653846153846	0.165853658536585	127.79818
0.161346153846154	0.165853658536585	118.13733
0.169038461538462	0.165853658536585	111.73878
0.176730769230769	0.165853658536585	106.96476
0.184423076923077	0.165853658536585	101.84486
0.192115384615385	0.165853658536585	98.41854
0.199807692307692	0.165853658536585	99.27344
0.2075	0.165853658536585	105.84856
0.215192307692308	0.165853658536585	120.30075
0.222884615384615	0.165853658536585	145.74407
0.230576923076923	0.165853658536585	175.98376
0.238269230769231	0.165853658536585	194.95555
0.245961538461538	0.165853658536585	196.72245
0.253653846153846	0.165853658536585	187.43286
0.261346153846154	0.165853658536585	172.30145
0.269038461538462	0.165853658536585	154.47889
0.276730769230769	0.165853658536585	133.7489
0.284423076923077	0.165853658536585	100.95229
0.292115384615385	0.165853658536585	82.61669
0.299807692307692	0.165853658536585	69.30419
0.3075	0.165853658536585	56.02716
0.315192307692308	0.165853658536585	47.4569
0.322884615384615	0.165853658536585	41.92235
0.330576923076923	0.165853658536585	37.13354
0.338461538461538	0.165853658536585	32.47738
0.345961538461538	0.165853658536585	28.6205
0.353653846153846	0.165853658536585	25.40869
0.361346153846154	0.165853658536585	22.59104
0.369038461538462	0.165853658536585	19.6133
0.376923076923077	0.165853658536585	16.86175
0.384423076923077	0.165853658536585	14.52582
0.392115384615385	0.165853658536585	12.45959
0.399807692307692	0.165853658536585	10.07556
0.4075	0.165853658536585	7.82954000000001
0.415384615384615	0.165853658536585	6.48949000000001
0.422884615384615	0.165853658536585	5.44572
0.430576923076923	0.165853658536585	4.41868
0.438269230769231	0.165853658536585	3.99416000000001
0.445961538461538	0.165853658536585	3.6211
0.453846153846154	0.165853658536585	2.7858
0.461538461538462	0.165853658536585	0.11160000000001
-0.461730769230769	0.160975609756098	-22.8435
-0.454038461538462	0.160975609756098	-29.7435
-0.446346153846154	0.160975609756098	-36.1536
-0.438653846153846	0.160975609756098	-47.5256
-0.430961538461538	0.160975609756098	-65.4819
-0.423269230769231	0.160975609756098	-116.3528
-0.415576923076923	0.160975609756098	-198.9014
-0.407884615384615	0.160975609756098	-311.5592
-0.400192307692308	0.160975609756098	-619.1716
-0.3925	0.160975609756098	-951.7785
-0.384807692307692	0.160975609756098	-2025.395
-0.377115384615385	0.160975609756098	-4853.3031
-0.369423076923077	0.160975609756098	-9227.4583
-0.361730769230769	0.160975609756098	-14057.4742
-0.354038461538462	0.160975609756098	-3110.094
-0.346346153846154	0.160975609756098	-553.1482
-0.338653846153846	0.160975609756098	-214.7035
-0.330961538461538	0.160975609756098	-83.3339
-0.323269230769231	0.160975609756098	-12.5817
-0.315576923076923	0.160975609756098	52.1803
-0.307884615384615	0.160975609756098	78.2417
-0.300192307692308	0.160975609756098	98.1148000000001
-0.2925	0.160975609756098	114.1923
-0.284807692307692	0.160975609756098	127.046
-0.277115384615385	0.160975609756098	136.9987
-0.269423076923077	0.160975609756098	143.4545
-0.261730769230769	0.160975609756098	147.2706
-0.254038461538462	0.160975609756098	148.5039
-0.246346153846154	0.160975609756098	147.844
-0.238461538461538	0.160975609756098	139.5657
-0.230961538461538	0.160975609756098	133.1739
-0.223269230769231	0.160975609756098	110.7963
-0.215576923076923	0.160975609756098	89.2914
-0.207884615384615	0.160975609756098	72.6867
-0.2	0.160975609756098	67.1244000000001
-0.1925	0.160975609756098	71.1716
-0.184807692307692	0.160975609756098	90.26
-0.177115384615385	0.160975609756098	118.3037
-0.169423076923077	0.160975609756098	143.5092
-0.161538461538462	0.160975609756098	166.1334
-0.153846153846154	0.160975609756098	186.8303
-0.146346153846154	0.160975609756098	205.8903
-0.138653846153846	0.160975609756098	219.9208
-0.130961538461538	0.160975609756098	231.3455
-0.123269230769231	0.160975609756098	240.5549
-0.115384615384615	0.160975609756098	247.9244
-0.107884615384615	0.160975609756098	254.0731
-0.100192307692308	0.160975609756098	259.6583
-0.0925	0.160975609756098	265.1028
-0.0848076923076923	0.160975609756098	269.9789
-0.0771153846153846	0.160975609756098	274.6136
-0.0694230769230769	0.160975609756098	279.0995
-0.0617307692307692	0.160975609756098	282.926
-0.0540384615384615	0.160975609756098	287.2571
-0.0463461538461538	0.160975609756098	291.6104
-0.0384615384615385	0.160975609756098	296.643
-0.0309615384615385	0.160975609756098	302.0322
-0.0232692307692308	0.160975609756098	309.5401
-0.0155769230769231	0.160975609756098	318.3521
-0.00788461538461538	0.160975609756098	332.2424
0	0.160975609756098	356.9178
0.0075	0.160975609756098	392.7353
0.0151923076923077	0.160975609756098	457.752
0.0228846153846154	0.160975609756098	682.40769
0.0305769230769231	0.160975609756098	1638.65928
0.0382692307692308	0.160975609756098	10736.20089
0.0459615384615385	0.160975609756098	21028.3031
0.0536538461538462	0.160975609756098	16361.62238
0.0613461538461538	0.160975609756098	9399.98725
0.0690384615384615	0.160975609756098	4581.64739
0.0769230769230769	0.160975609756098	2090.30556
0.0844230769230769	0.160975609756098	1049.4036
0.0921153846153846	0.160975609756098	732.44642
0.0998076923076923	0.160975609756098	463.97408
0.1075	0.160975609756098	362.49059
0.115384615384615	0.160975609756098	272.78495
0.122884615384615	0.160975609756098	222.36307
0.130769230769231	0.160975609756098	195.73262
0.138269230769231	0.160975609756098	174.66909
0.145961538461538	0.160975609756098	149.57175
0.153653846153846	0.160975609756098	135.16961
0.161346153846154	0.160975609756098	122.29411
0.169038461538462	0.160975609756098	113.60954
0.176730769230769	0.160975609756098	110.15709
0.184423076923077	0.160975609756098	106.8954
0.192115384615385	0.160975609756098	101.95738
0.199807692307692	0.160975609756098	99.87423
0.2075	0.160975609756098	102.84158
0.215192307692308	0.160975609756098	113.74212
0.222884615384615	0.160975609756098	133.23111
0.230576923076923	0.160975609756098	163.42247
0.238269230769231	0.160975609756098	190.07345
0.245961538461538	0.160975609756098	208.55512
0.253653846153846	0.160975609756098	205.35108
0.261346153846154	0.160975609756098	190.26358
0.269038461538462	0.160975609756098	170.65343
0.276730769230769	0.160975609756098	147.21114
0.284423076923077	0.160975609756098	125.23965
0.292115384615385	0.160975609756098	92.02595
0.299807692307692	0.160975609756098	71.54738
0.3075	0.160975609756098	61.21621
0.315192307692308	0.160975609756098	51.01954
0.322884615384615	0.160975609756098	43.61985
0.330576923076923	0.160975609756098	38.91149
0.338461538461538	0.160975609756098	35.33246
0.345961538461538	0.160975609756098	31.56212
0.353653846153846	0.160975609756098	27.98416
0.361346153846154	0.160975609756098	25.08384
0.369038461538462	0.160975609756098	21.99384
0.376923076923077	0.160975609756098	19.22551
0.384423076923077	0.160975609756098	16.9285
0.392115384615385	0.160975609756098	14.08856
0.399807692307692	0.160975609756098	11.52882
0.4075	0.160975609756098	9.13558000000001
0.415384615384615	0.160975609756098	7.208
0.422884615384615	0.160975609756098	6.03013
0.430576923076923	0.160975609756098	4.77640000000001
0.438269230769231	0.160975609756098	3.9027
0.445961538461538	0.160975609756098	3.10536999999999
0.453846153846154	0.160975609756098	2.07866
0.461538461538462	0.160975609756098	0.510109999999997
-0.461730769230769	0.15609756097561	-5.53
-0.454038461538462	0.15609756097561	-9.4622
-0.446346153846154	0.15609756097561	-12.0731
-0.438653846153846	0.15609756097561	-13.5144
-0.430961538461538	0.15609756097561	-17.1792
-0.423269230769231	0.15609756097561	-23.5715
-0.415576923076923	0.15609756097561	-36.1329
-0.407884615384615	0.15609756097561	-62.7531
-0.400192307692308	0.15609756097561	-120.0755
-0.3925	0.15609756097561	-223.9834
-0.384807692307692	0.15609756097561	-340.9418
-0.377115384615385	0.15609756097561	-748.5128
-0.369423076923077	0.15609756097561	-1642.5947
-0.361730769230769	0.15609756097561	-3985.1002
-0.354038461538462	0.15609756097561	-9074.0588
-0.346346153846154	0.15609756097561	-14177.8975
-0.338653846153846	0.15609756097561	-3531.4358
-0.330961538461538	0.15609756097561	-1059.3298
-0.323269230769231	0.15609756097561	-431.5451
-0.315576923076923	0.15609756097561	-162.7196
-0.307884615384615	0.15609756097561	-59.5106
-0.300192307692308	0.15609756097561	12.8821
-0.2925	0.15609756097561	48.2489
-0.284807692307692	0.15609756097561	70.6714
-0.277115384615385	0.15609756097561	89.4089
-0.269423076923077	0.15609756097561	106.3192
-0.261730769230769	0.15609756097561	119.4449
-0.254038461538462	0.15609756097561	130.8398
-0.246346153846154	0.15609756097561	136.7498
-0.238461538461538	0.15609756097561	127.3692
-0.230961538461538	0.15609756097561	109.0938
-0.223269230769231	0.15609756097561	95.6253000000001
-0.215576923076923	0.15609756097561	77.4343
-0.207884615384615	0.15609756097561	54.756
-0.2	0.15609756097561	33.9165
-0.1925	0.15609756097561	20.6565
-0.184807692307692	0.15609756097561	22.8127
-0.177115384615385	0.15609756097561	47.5045
-0.169423076923077	0.15609756097561	68.4902
-0.161538461538462	0.15609756097561	96.2559
-0.153846153846154	0.15609756097561	116.5012
-0.146346153846154	0.15609756097561	138.4212
-0.138653846153846	0.15609756097561	157.193
-0.130961538461538	0.15609756097561	172.8427
-0.123269230769231	0.15609756097561	186.0706
-0.115384615384615	0.15609756097561	195.615
-0.107884615384615	0.15609756097561	203.2244
-0.100192307692308	0.15609756097561	209.9379
-0.0925	0.15609756097561	215.3115
-0.0848076923076923	0.15609756097561	220.8345
-0.0771153846153846	0.15609756097561	225.9633
-0.0694230769230769	0.15609756097561	230.0416
-0.0617307692307692	0.15609756097561	233.745
-0.0540384615384615	0.15609756097561	237.8613
-0.0463461538461538	0.15609756097561	242.6602
-0.0384615384615385	0.15609756097561	249.1774
-0.0309615384615385	0.15609756097561	259.5311
-0.0232692307692308	0.15609756097561	274.4577
-0.0155769230769231	0.15609756097561	295.1384
-0.00788461538461538	0.15609756097561	322.9277
0	0.15609756097561	366.7951
0.0075	0.15609756097561	422.306
0.0151923076923077	0.15609756097561	545.1808
0.0228846153846154	0.15609756097561	748.8962
0.0305769230769231	0.15609756097561	1030.7608
0.0382692307692308	0.15609756097561	3899.6947
0.0459615384615385	0.15609756097561	16794.2224
0.0536538461538462	0.15609756097561	10280.3032
0.0613461538461538	0.15609756097561	5828.3842
0.0690384615384615	0.15609756097561	2312.398
0.0769230769230769	0.15609756097561	1204.5492
0.0844230769230769	0.15609756097561	829.0506
0.0921153846153846	0.15609756097561	576.4059
0.0998076923076923	0.15609756097561	421.4011
0.1075	0.15609756097561	349.3221
0.115384615384615	0.15609756097561	281.6236
0.122884615384615	0.15609756097561	245.7357
0.130769230769231	0.15609756097561	211.0192
0.138269230769231	0.15609756097561	185.182
0.145961538461538	0.15609756097561	157.4353
0.153653846153846	0.15609756097561	139.4534
0.161346153846154	0.15609756097561	126.0504
0.169038461538462	0.15609756097561	115.3143
0.176730769230769	0.15609756097561	104.3803
0.184423076923077	0.15609756097561	98.7493
0.192115384615385	0.15609756097561	94.4177
0.199807692307692	0.15609756097561	93.2882
0.2075	0.15609756097561	95.5345
0.215192307692308	0.15609756097561	105.2853
0.222884615384615	0.15609756097561	122.5463
0.230576923076923	0.15609756097561	147.4377
0.238269230769231	0.15609756097561	175.048
0.245961538461538	0.15609756097561	191.9769
0.253653846153846	0.15609756097561	195.42573
0.261346153846154	0.15609756097561	185.73304
0.269038461538462	0.15609756097561	171.73653
0.276730769230769	0.15609756097561	154.60935
0.284423076923077	0.15609756097561	131.5099
0.292115384615385	0.15609756097561	111.38031
0.299807692307692	0.15609756097561	80.65018
0.3075	0.15609756097561	62.47925
0.315192307692308	0.15609756097561	51.95672
0.322884615384615	0.15609756097561	45.42818
0.330576923076923	0.15609756097561	40.6046
0.338461538461538	0.15609756097561	36.55603
0.345961538461538	0.15609756097561	32.36105
0.353653846153846	0.15609756097561	28.32758
0.361346153846154	0.15609756097561	24.58249
0.369038461538462	0.15609756097561	21.08655
0.376923076923077	0.15609756097561	18.84323
0.384423076923077	0.15609756097561	16.17896
0.392115384615385	0.15609756097561	13.5057
0.399807692307692	0.15609756097561	10.93913
0.4075	0.15609756097561	8.28416999999999
0.415384615384615	0.15609756097561	6.4751
0.422884615384615	0.15609756097561	4.69784
0.430576923076923	0.15609756097561	3.88709
0.438269230769231	0.15609756097561	2.99416000000001
0.445961538461538	0.15609756097561	1.65455
0.453846153846154	0.15609756097561	0.819360000000003
0.461538461538462	0.15609756097561	0.111620000000002
-0.461730769230769	0.151219512195122	-16.4841
-0.454038461538462	0.151219512195122	-23.5985
-0.446346153846154	0.151219512195122	-35.085
-0.438653846153846	0.151219512195122	-52.5209
-0.430961538461538	0.151219512195122	-109.1587
-0.423269230769231	0.151219512195122	-199.3638
-0.415576923076923	0.151219512195122	-306.9445
-0.407884615384615	0.151219512195122	-619.3096
-0.400192307692308	0.151219512195122	-1008.2863
-0.3925	0.151219512195122	-2798.2703
-0.384807692307692	0.151219512195122	-5613.9118
-0.377115384615385	0.151219512195122	-10501.5091
-0.369423076923077	0.151219512195122	-15148.0164
-0.361730769230769	0.151219512195122	-18968.1891
-0.354038461538462	0.151219512195122	-2714.0022
-0.346346153846154	0.151219512195122	-662.2009
-0.338653846153846	0.151219512195122	-260.3255
-0.330961538461538	0.151219512195122	-142.7453
-0.323269230769231	0.151219512195122	-75.8475
-0.315576923076923	0.151219512195122	-32.3951
-0.307884615384615	0.151219512195122	-0.79140000000001
-0.300192307692308	0.151219512195122	22.7926
-0.2925	0.151219512195122	39.1237
-0.284807692307692	0.151219512195122	53.7282
-0.277115384615385	0.151219512195122	70.8099
-0.269423076923077	0.151219512195122	80.4338
-0.261730769230769	0.151219512195122	85.3459
-0.254038461538462	0.151219512195122	87.3641
-0.246346153846154	0.151219512195122	86.0492
-0.238461538461538	0.151219512195122	82.5221
-0.230961538461538	0.151219512195122	81.1606
-0.223269230769231	0.151219512195122	75.1388
-0.215576923076923	0.151219512195122	60.0794
-0.207884615384615	0.151219512195122	36.9934
-0.2	0.151219512195122	13.147
-0.1925	0.151219512195122	-7.01849999999996
-0.184807692307692	0.151219512195122	-10.6798
-0.177115384615385	0.151219512195122	12.2122
-0.169423076923077	0.151219512195122	33.3554
-0.161538461538462	0.151219512195122	61.7379
-0.153846153846154	0.151219512195122	84.4794
-0.146346153846154	0.151219512195122	103.8697
-0.138653846153846	0.151219512195122	121.8015
-0.130961538461538	0.151219512195122	137.3967
-0.123269230769231	0.151219512195122	147.5466
-0.115384615384615	0.151219512195122	156.3405
-0.107884615384615	0.151219512195122	163.5784
-0.100192307692308	0.151219512195122	169.972
-0.0925	0.151219512195122	175.7084
-0.0848076923076923	0.151219512195122	179.8353
-0.0771153846153846	0.151219512195122	183.0774
-0.0694230769230769	0.151219512195122	186.1677
-0.0617307692307692	0.151219512195122	189.378
-0.0540384615384615	0.151219512195122	192.3688
-0.0463461538461538	0.151219512195122	198.3126
-0.0384615384615385	0.151219512195122	203.1833
-0.0309615384615385	0.151219512195122	209.6196
-0.0232692307692308	0.151219512195122	219.5886
-0.0155769230769231	0.151219512195122	231.2926
-0.00788461538461538	0.151219512195122	246.2521
0	0.151219512195122	266.6496
0.0075	0.151219512195122	290.3001
0.0151923076923077	0.151219512195122	321.9975
0.0228846153846154	0.151219512195122	378.4521
0.0305769230769231	0.151219512195122	465.748
0.0382692307692308	0.151219512195122	776.3908
0.0459615384615385	0.151219512195122	3885.274
0.0536538461538462	0.151219512195122	18294.6571
0.0613461538461538	0.151219512195122	13685.4072
0.0690384615384615	0.151219512195122	8486.8853
0.0769230769230769	0.151219512195122	4128.1175
0.0844230769230769	0.151219512195122	2010.3421
0.0921153846153846	0.151219512195122	1010.9545
0.0998076923076923	0.151219512195122	721.8691
0.1075	0.151219512195122	433.7259
0.115384615384615	0.151219512195122	343.5771
0.122884615384615	0.151219512195122	259.5937
0.130769230769231	0.151219512195122	222.6743
0.138269230769231	0.151219512195122	191.5813
0.145961538461538	0.151219512195122	171.3808
0.153653846153846	0.151219512195122	149.2218
0.161346153846154	0.151219512195122	134.1482
0.169038461538462	0.151219512195122	122.3277
0.176730769230769	0.151219512195122	114.5458
0.184423076923077	0.151219512195122	95.6839
0.192115384615385	0.151219512195122	87.0373
0.199807692307692	0.151219512195122	86.6504
0.2075	0.151219512195122	89.2962
0.215192307692308	0.151219512195122	90.0678
0.222884615384615	0.151219512195122	105.0554
0.230576923076923	0.151219512195122	127.7282
0.238269230769231	0.151219512195122	156.4854
0.245961538461538	0.151219512195122	183.7855
0.253653846153846	0.151219512195122	189.4128
0.261346153846154	0.151219512195122	182.05304
0.269038461538462	0.151219512195122	174.75501
0.276730769230769	0.151219512195122	163.02679
0.284423076923077	0.151219512195122	144.50659
0.292115384615385	0.151219512195122	125.32379
0.299807692307692	0.151219512195122	100.2847
0.3075	0.151219512195122	83.21282
0.315192307692308	0.151219512195122	70.37191
0.322884615384615	0.151219512195122	56.18024
0.330576923076923	0.151219512195122	47.43204
0.338461538461538	0.151219512195122	41.369
0.345961538461538	0.151219512195122	36.33755
0.353653846153846	0.151219512195122	31.87208
0.361346153846154	0.151219512195122	28.11584
0.369038461538462	0.151219512195122	24.75372
0.376923076923077	0.151219512195122	21.51318
0.384423076923077	0.151219512195122	18.24041
0.392115384615385	0.151219512195122	15.06576
0.399807692307692	0.151219512195122	11.86645
0.4075	0.151219512195122	9.88037
0.415384615384615	0.151219512195122	8.01374
0.422884615384615	0.151219512195122	6.06049999999999
0.430576923076923	0.151219512195122	10.50331
0.438269230769231	0.151219512195122	11.02273
0.445961538461538	0.151219512195122	7.36388
0.453846153846154	0.151219512195122	3.49839
0.461538461538462	0.151219512195122	0.892980000000009
-0.461730769230769	0.146341463414634	-8.31029999999999
-0.454038461538462	0.146341463414634	-14.1519
-0.446346153846154	0.146341463414634	-19.0738
-0.438653846153846	0.146341463414634	-25.7733
-0.430961538461538	0.146341463414634	-39.3897
-0.423269230769231	0.146341463414634	-59.0565
-0.415576923076923	0.146341463414634	-119.179
-0.407884615384615	0.146341463414634	-214.8206
-0.400192307692308	0.146341463414634	-322.5676
-0.3925	0.146341463414634	-656.7666
-0.384807692307692	0.146341463414634	-1513.0379
-0.377115384615385	0.146341463414634	-2876.8231
-0.369423076923077	0.146341463414634	-5837.6032
-0.361730769230769	0.146341463414634	-10513.9195
-0.354038461538462	0.146341463414634	-14909.8636
-0.346346153846154	0.146341463414634	-2807.3534
-0.338653846153846	0.146341463414634	-658.1533
-0.330961538461538	0.146341463414634	-291.7443
-0.323269230769231	0.146341463414634	-167.525
-0.315576923076923	0.146341463414634	-86.2578
-0.307884615384615	0.146341463414634	-44.3792
-0.300192307692308	0.146341463414634	-7.80010000000004
-0.2925	0.146341463414634	13.2569
-0.284807692307692	0.146341463414634	30.1915
-0.277115384615385	0.146341463414634	45.5666
-0.269423076923077	0.146341463414634	55.5793
-0.261730769230769	0.146341463414634	62.6954
-0.254038461538462	0.146341463414634	67.2566
-0.246346153846154	0.146341463414634	66.5001
-0.238461538461538	0.146341463414634	68.8885
-0.230961538461538	0.146341463414634	68.8599
-0.223269230769231	0.146341463414634	62.8698
-0.215576923076923	0.146341463414634	41.7326
-0.207884615384615	0.146341463414634	20.6467
-0.2	0.146341463414634	-3.45589999999999
-0.1925	0.146341463414634	-26.3949
-0.184807692307692	0.146341463414634	-33.6336
-0.177115384615385	0.146341463414634	-17.7847
-0.169423076923077	0.146341463414634	0.118200000000002
-0.161538461538462	0.146341463414634	31.8472
-0.153846153846154	0.146341463414634	54.3648
-0.146346153846154	0.146341463414634	76.7201
-0.138653846153846	0.146341463414634	98.3762
-0.130961538461538	0.146341463414634	115.1958
-0.123269230769231	0.146341463414634	127.077
-0.115384615384615	0.146341463414634	136.4546
-0.107884615384615	0.146341463414634	142.4397
-0.100192307692308	0.146341463414634	147.9932
-0.0925	0.146341463414634	153.5142
-0.0848076923076923	0.146341463414634	157.5623
-0.0771153846153846	0.146341463414634	161.189
-0.0694230769230769	0.146341463414634	165.5407
-0.0617307692307692	0.146341463414634	168.7876
-0.0540384615384615	0.146341463414634	172.2261
-0.0463461538461538	0.146341463414634	175.2324
-0.0384615384615385	0.146341463414634	178.0672
-0.0309615384615385	0.146341463414634	180.8137
-0.0232692307692308	0.146341463414634	186.0353
-0.0155769230769231	0.146341463414634	192.6007
-0.00788461538461538	0.146341463414634	200.9942
0	0.146341463414634	212.9089
0.0075	0.146341463414634	227.8694
0.0151923076923077	0.146341463414634	251.2084
0.0228846153846154	0.146341463414634	295.3288
0.0305769230769231	0.146341463414634	366.8121
0.0382692307692308	0.146341463414634	509.2452
0.0459615384615385	0.146341463414634	1822.3172
0.0536538461538462	0.146341463414634	10681.077
0.0613461538461538	0.146341463414634	18308.0399
0.0690384615384615	0.146341463414634	13383.3151
0.0769230769230769	0.146341463414634	7433.3621
0.0844230769230769	0.146341463414634	3428.49
0.0921153846153846	0.146341463414634	1178.2937
0.0998076923076923	0.146341463414634	814.7799
0.1075	0.146341463414634	570.7636
0.115384615384615	0.146341463414634	409.3832
0.122884615384615	0.146341463414634	332.5817
0.130769230769231	0.146341463414634	248.6607
0.138269230769231	0.146341463414634	211.5302
0.145961538461538	0.146341463414634	183.6704
0.153653846153846	0.146341463414634	164.4036
0.161346153846154	0.146341463414634	143.8662
0.169038461538462	0.146341463414634	129.5443
0.176730769230769	0.146341463414634	119.8143
0.184423076923077	0.146341463414634	101.027
0.192115384615385	0.146341463414634	90.594
0.199807692307692	0.146341463414634	89.0751
0.2075	0.146341463414634	88.9718
0.215192307692308	0.146341463414634	90.3336
0.222884615384615	0.146341463414634	95.776
0.230576923076923	0.146341463414634	107.0845
0.238269230769231	0.146341463414634	127.9066
0.245961538461538	0.146341463414634	154.5386
0.253653846153846	0.146341463414634	179.9467
0.261346153846154	0.146341463414634	189.5788
0.269038461538462	0.146341463414634	182.4083
0.276730769230769	0.146341463414634	174.3275
0.284423076923077	0.146341463414634	163.4757
0.292115384615385	0.146341463414634	147.4961
0.299807692307692	0.146341463414634	125.8584
0.3075	0.146341463414634	105.1917
0.315192307692308	0.146341463414634	88.4573
0.322884615384615	0.146341463414634	73.59934
0.330576923076923	0.146341463414634	56.36718
0.338461538461538	0.146341463414634	46.38768
0.345961538461538	0.146341463414634	40.10678
0.353653846153846	0.146341463414634	34.80446
0.361346153846154	0.146341463414634	29.68993
0.369038461538462	0.146341463414634	25.60068
0.376923076923077	0.146341463414634	22.15043
0.384423076923077	0.146341463414634	18.91779
0.392115384615385	0.146341463414634	16.11004
0.399807692307692	0.146341463414634	13.57423
0.4075	0.146341463414634	10.96553
0.415384615384615	0.146341463414634	9.46500000000001
0.422884615384615	0.146341463414634	7.83113
0.430576923076923	0.146341463414634	5.93547
0.438269230769231	0.146341463414634	4.7804
0.445961538461538	0.146341463414634	3.37721000000001
0.453846153846154	0.146341463414634	1.40938
0.461538461538462	0.146341463414634	0.159559999999999
-0.461730769230769	0.141463414634146	-11.6804
-0.454038461538462	0.141463414634146	-18.7939
-0.446346153846154	0.141463414634146	-27.8994
-0.438653846153846	0.141463414634146	-40.5426
-0.430961538461538	0.141463414634146	-58.4478
-0.423269230769231	0.141463414634146	-84.4823
-0.415576923076923	0.141463414634146	-137.3858
-0.407884615384615	0.141463414634146	-233.2256
-0.400192307692308	0.141463414634146	-344.6693
-0.3925	0.141463414634146	-780.0407
-0.384807692307692	0.141463414634146	-1753.8786
-0.377115384615385	0.141463414634146	-4274.9792
-0.369423076923077	0.141463414634146	-8045.661
-0.361730769230769	0.141463414634146	-11928.6911
-0.354038461538462	0.141463414634146	-15993.9871
-0.346346153846154	0.141463414634146	-2917.4403
-0.338653846153846	0.141463414634146	-995.8333
-0.330961538461538	0.141463414634146	-493.6345
-0.323269230769231	0.141463414634146	-239.2975
-0.315576923076923	0.141463414634146	-154.9726
-0.307884615384615	0.141463414634146	-102.6227
-0.300192307692308	0.141463414634146	-66.3975000000001
-0.2925	0.141463414634146	-38.7694
-0.284807692307692	0.141463414634146	-17.8106
-0.277115384615385	0.141463414634146	-0.526499999999999
-0.269423076923077	0.141463414634146	14.5898
-0.261730769230769	0.141463414634146	27.5379
-0.254038461538462	0.141463414634146	37.8278
-0.246346153846154	0.141463414634146	46.6577
-0.238461538461538	0.141463414634146	54.9453
-0.230961538461538	0.141463414634146	61.1517
-0.223269230769231	0.141463414634146	63.7553
-0.215576923076923	0.141463414634146	57.5051
-0.207884615384615	0.141463414634146	35.1631
-0.2	0.141463414634146	15.2488
-0.1925	0.141463414634146	-8.35720000000001
-0.184807692307692	0.141463414634146	-34.4262
-0.177115384615385	0.141463414634146	-54.2787
-0.169423076923077	0.141463414634146	-52.0485
-0.161538461538462	0.141463414634146	-22.1937
-0.153846153846154	0.141463414634146	4.30210000000003
-0.146346153846154	0.141463414634146	24.202
-0.138653846153846	0.141463414634146	49.8754
-0.130961538461538	0.141463414634146	72.0269
-0.123269230769231	0.141463414634146	89.6406
-0.115384615384615	0.141463414634146	103.8832
-0.107884615384615	0.141463414634146	112.899
-0.100192307692308	0.141463414634146	120.163
-0.0925	0.141463414634146	126.1984
-0.0848076923076923	0.141463414634146	130.5438
-0.0771153846153846	0.141463414634146	134.2833
-0.0694230769230769	0.141463414634146	138.4283
-0.0617307692307692	0.141463414634146	142.0237
-0.0540384615384615	0.141463414634146	145.0965
-0.0463461538461538	0.141463414634146	147.8228
-0.0384615384615385	0.141463414634146	150.381
-0.0309615384615385	0.141463414634146	153.7383
-0.0232692307692308	0.141463414634146	157.3043
-0.0155769230769231	0.141463414634146	160.8901
-0.00788461538461538	0.141463414634146	165.708
0	0.141463414634146	173.9153
0.0075	0.141463414634146	184.527
0.0151923076923077	0.141463414634146	217.0686
0.0228846153846154	0.141463414634146	251.6002
0.0305769230769231	0.141463414634146	294.5252
0.0382692307692308	0.141463414634146	366.5305
0.0459615384615385	0.141463414634146	595.4858
0.0536538461538462	0.141463414634146	1488.9367
0.0613461538461538	0.141463414634146	10334.4742
0.0690384615384615	0.141463414634146	14303.6379
0.0769230769230769	0.141463414634146	10515.7688
0.0844230769230769	0.141463414634146	6627.4307
0.0921153846153846	0.141463414634146	3576.9003
0.0998076923076923	0.141463414634146	1146.2063
0.1075	0.141463414634146	752.1445
0.115384615384615	0.141463414634146	436.9748
0.122884615384615	0.141463414634146	339.37
0.130769230769231	0.141463414634146	260.4205
0.138269230769231	0.141463414634146	219.0703
0.145961538461538	0.141463414634146	194.627
0.153653846153846	0.141463414634146	175.2888
0.161346153846154	0.141463414634146	151.5041
0.169038461538462	0.141463414634146	137.4059
0.176730769230769	0.141463414634146	124.7005
0.184423076923077	0.141463414634146	114.8411
0.192115384615385	0.141463414634146	111.1619
0.199807692307692	0.141463414634146	107.2458
0.2075	0.141463414634146	100.4899
0.215192307692308	0.141463414634146	95.3434
0.222884615384615	0.141463414634146	93.5498
0.230576923076923	0.141463414634146	98.0061
0.238269230769231	0.141463414634146	110.864
0.245961538461538	0.141463414634146	136.5845
0.253653846153846	0.141463414634146	164.7091
0.261346153846154	0.141463414634146	186.491
0.269038461538462	0.141463414634146	201.3014
0.276730769230769	0.141463414634146	197.0539
0.284423076923077	0.141463414634146	180.1387
0.292115384615385	0.141463414634146	160.1322
0.299807692307692	0.141463414634146	138.187
0.3075	0.141463414634146	113.0961
0.315192307692308	0.141463414634146	90.0497
0.322884615384615	0.141463414634146	73.7274
0.330576923076923	0.141463414634146	60.3132
0.338461538461538	0.141463414634146	48.8661
0.345961538461538	0.141463414634146	41.3749
0.353653846153846	0.141463414634146	35.7654
0.361346153846154	0.141463414634146	30.9972
0.369038461538462	0.141463414634146	28.8201
0.376923076923077	0.141463414634146	26.3428
0.384423076923077	0.141463414634146	22.79048
0.392115384615385	0.141463414634146	19.67881
0.399807692307692	0.141463414634146	15.85655
0.4075	0.141463414634146	12.49785
0.415384615384615	0.141463414634146	10.60798
0.422884615384615	0.141463414634146	8.06474
0.430576923076923	0.141463414634146	6.08647000000001
0.438269230769231	0.141463414634146	4.38904000000001
0.445961538461538	0.141463414634146	3.06508
0.453846153846154	0.141463414634146	1.20234000000001
0.461538461538462	0.141463414634146	0.070059999999998
-0.461730769230769	0.136585365853659	-6.71319999999997
-0.454038461538462	0.136585365853659	-8.4632
-0.446346153846154	0.136585365853659	-8.3809
-0.438653846153846	0.136585365853659	-7.92050000000001
-0.430961538461538	0.136585365853659	-7.31629999999999
-0.423269230769231	0.136585365853659	-7.70000000000002
-0.415576923076923	0.136585365853659	-10.1155
-0.407884615384615	0.136585365853659	-15.2557
-0.400192307692308	0.136585365853659	-24.1836
-0.3925	0.136585365853659	-38.8946
-0.384807692307692	0.136585365853659	-59.8757
-0.377115384615385	0.136585365853659	-118.2888
-0.369423076923077	0.136585365853659	-214.1766
-0.361730769230769	0.136585365853659	-336.9395
-0.354038461538462	0.136585365853659	-743.9004
-0.346346153846154	0.136585365853659	-1924.3669
-0.338653846153846	0.136585365853659	-4730.4902
-0.330961538461538	0.136585365853659	-7614.1587
-0.323269230769231	0.136585365853659	-11678.6047
-0.315576923076923	0.136585365853659	-3606.7168
-0.307884615384615	0.136585365853659	-673.5031
-0.300192307692308	0.136585365853659	-316.7633
-0.2925	0.136585365853659	-199.1021
-0.284807692307692	0.136585365853659	-121.372
-0.277115384615385	0.136585365853659	-60.3037
-0.269423076923077	0.136585365853659	-31.3331
-0.261730769230769	0.136585365853659	-12.2415
-0.254038461538462	0.136585365853659	3.4819
-0.246346153846154	0.136585365853659	17.105
-0.238461538461538	0.136585365853659	26.3113
-0.230961538461538	0.136585365853659	33.7037
-0.223269230769231	0.136585365853659	39.0969
-0.215576923076923	0.136585365853659	40.3906
-0.207884615384615	0.136585365853659	39.0982
-0.2	0.136585365853659	34.3602
-0.1925	0.136585365853659	19.3738
-0.184807692307692	0.136585365853659	-2.57480000000001
-0.177115384615385	0.136585365853659	-23.5195
-0.169423076923077	0.136585365853659	-40.1026
-0.161538461538462	0.136585365853659	-51.3996
-0.153846153846154	0.136585365853659	-46.2724
-0.146346153846154	0.136585365853659	-25.8078
-0.138653846153846	0.136585365853659	4.0215
-0.130961538461538	0.136585365853659	25.8508
-0.123269230769231	0.136585365853659	49.1799
-0.115384615384615	0.136585365853659	67.9864
-0.107884615384615	0.136585365853659	82.0135
-0.100192307692308	0.136585365853659	94.7992
-0.0925	0.136585365853659	103.7126
-0.0848076923076923	0.136585365853659	110.5052
-0.0771153846153846	0.136585365853659	116.3027
-0.0694230769230769	0.136585365853659	120.704
-0.0617307692307692	0.136585365853659	123.7844
-0.0540384615384615	0.136585365853659	126.9861
-0.0463461538461538	0.136585365853659	130.2748
-0.0384615384615385	0.136585365853659	133.1255
-0.0309615384615385	0.136585365853659	136.8973
-0.0232692307692308	0.136585365853659	140.4562
-0.0155769230769231	0.136585365853659	143.976
-0.00788461538461538	0.136585365853659	147.8643
0	0.136585365853659	153.8402
0.0075	0.136585365853659	161.3884
0.0151923076923077	0.136585365853659	172.7279
0.0228846153846154	0.136585365853659	206.3249
0.0305769230769231	0.136585365853659	240.0648
0.0382692307692308	0.136585365853659	292.8349
0.0459615384615385	0.136585365853659	385.5192
0.0536538461538462	0.136585365853659	677.0023
0.0613461538461538	0.136585365853659	4005.8444
0.0690384615384615	0.136585365853659	15715.4879
0.0769230769230769	0.136585365853659	9108.8613
0.0844230769230769	0.136585365853659	4478.7645
0.0921153846153846	0.136585365853659	2179.9969
0.0998076923076923	0.136585365853659	1177.9927
0.1075	0.136585365853659	823.1209
0.115384615384615	0.136585365853659	571.8726
0.122884615384615	0.136585365853659	409.0188
0.130769230769231	0.136585365853659	333.3685
0.138269230769231	0.136585365853659	264.352
0.145961538461538	0.136585365853659	230.9762
0.153653846153846	0.136585365853659	198.0593
0.161346153846154	0.136585365853659	174.8836
0.169038461538462	0.136585365853659	148.6237
0.176730769230769	0.136585365853659	134.0883
0.184423076923077	0.136585365853659	124.3881
0.192115384615385	0.136585365853659	114.1574
0.199807692307692	0.136585365853659	96.7308
0.2075	0.136585365853659	88.1433
0.215192307692308	0.136585365853659	86.384
0.222884615384615	0.136585365853659	87.6158
0.230576923076923	0.136585365853659	92.5533
0.238269230769231	0.136585365853659	104.6979
0.245961538461538	0.136585365853659	124.4979
0.253653846153846	0.136585365853659	150.9834
0.261346153846154	0.136585365853659	179.5844
0.269038461538462	0.136585365853659	192.464
0.276730769230769	0.136585365853659	188.5849
0.284423076923077	0.136585365853659	179.0457
0.292115384615385	0.136585365853659	164.7244
0.299807692307692	0.136585365853659	144.8451
0.3075	0.136585365853659	124.0942
0.315192307692308	0.136585365853659	89.964
0.322884615384615	0.136585365853659	69.5676
0.330576923076923	0.136585365853659	58.8863
0.338461538461538	0.136585365853659	48.2885
0.345961538461538	0.136585365853659	41.5692
0.353653846153846	0.136585365853659	36.8352
0.361346153846154	0.136585365853659	31.8351
0.369038461538462	0.136585365853659	27.2726
0.376923076923077	0.136585365853659	23.7822
0.384423076923077	0.136585365853659	20.7728
0.392115384615385	0.136585365853659	12.3783
0.399807692307692	0.136585365853659	10.86305
0.4075	0.136585365853659	10.21698
0.415384615384615	0.136585365853659	8.23169
0.422884615384615	0.136585365853659	6.70024
0.430576923076923	0.136585365853659	5.08853000000001
0.438269230769231	0.136585365853659	3.60787000000001
0.445961538461538	0.136585365853659	2.67626
0.453846153846154	0.136585365853659	1.91078
0.461538461538462	0.136585365853659	0.389089999999996
-0.461730769230769	0.131707317073171	-14.7423
-0.454038461538462	0.131707317073171	-15.9284
-0.446346153846154	0.131707317073171	-16.4979
-0.438653846153846	0.131707317073171	-22.7004
-0.430961538461538	0.131707317073171	-30.5844
-0.423269230769231	0.131707317073171	-41.3095
-0.415576923076923	0.131707317073171	-54.3146
-0.407884615384615	0.131707317073171	-71.476
-0.400192307692308	0.131707317073171	-104.7742
-0.3925	0.131707317073171	-209.4223
-0.384807692307692	0.131707317073171	-324.3815
-0.377115384615385	0.131707317073171	-718.538
-0.369423076923077	0.131707317073171	-1783.4981
-0.361730769230769	0.131707317073171	-4301.0489
-0.354038461538462	0.131707317073171	-7311.0053
-0.346346153846154	0.131707317073171	-10793.6621
-0.338653846153846	0.131707317073171	-3830.8578
-0.330961538461538	0.131707317073171	-1198.0622
-0.323269230769231	0.131707317073171	-579.9752
-0.315576923076923	0.131707317073171	-304.8298
-0.307884615384615	0.131707317073171	-200.7874
-0.300192307692308	0.131707317073171	-124.5684
-0.2925	0.131707317073171	-69.3172
-0.284807692307692	0.131707317073171	-40.8083
-0.277115384615385	0.131707317073171	-22.0902
-0.269423076923077	0.131707317073171	-7.1352
-0.261730769230769	0.131707317073171	4.9864
-0.254038461538462	0.131707317073171	13.9858
-0.246346153846154	0.131707317073171	20.8386
-0.238461538461538	0.131707317073171	25.7627
-0.230961538461538	0.131707317073171	28.3235
-0.223269230769231	0.131707317073171	29.34
-0.215576923076923	0.131707317073171	26.489
-0.207884615384615	0.131707317073171	20.7576
-0.2	0.131707317073171	3.35470000000001
-0.1925	0.131707317073171	-15.3801
-0.184807692307692	0.131707317073171	-35.8384
-0.177115384615385	0.131707317073171	-53.9087
-0.169423076923077	0.131707317073171	-65.8109
-0.161538461538462	0.131707317073171	-62.3295
-0.153846153846154	0.131707317073171	-44.7578
-0.146346153846154	0.131707317073171	-8.95220000000001
-0.138653846153846	0.131707317073171	13.5614
-0.130961538461538	0.131707317073171	34.4653
-0.123269230769231	0.131707317073171	53.7648
-0.115384615384615	0.131707317073171	67.5733
-0.107884615384615	0.131707317073171	77.7973
-0.100192307692308	0.131707317073171	86.7431
-0.0925	0.131707317073171	93.2402
-0.0848076923076923	0.131707317073171	98.4053
-0.0771153846153846	0.131707317073171	102.6689
-0.0694230769230769	0.131707317073171	105.7884
-0.0617307692307692	0.131707317073171	109.5491
-0.0540384615384615	0.131707317073171	112.4278
-0.0463461538461538	0.131707317073171	115.2206
-0.0384615384615385	0.131707317073171	118.3881
-0.0309615384615385	0.131707317073171	121.4141
-0.0232692307692308	0.131707317073171	125.3458
-0.0155769230769231	0.131707317073171	129.4057
-0.00788461538461538	0.131707317073171	134.1903
0	0.131707317073171	141.3151
0.0075	0.131707317073171	150.3027
0.0151923076923077	0.131707317073171	163.2658
0.0228846153846154	0.131707317073171	183.0718
0.0305769230769231	0.131707317073171	228.9548
0.0382692307692308	0.131707317073171	282.7232
0.0459615384615385	0.131707317073171	352.6025
0.0536538461538462	0.131707317073171	461.018
0.0613461538461538	0.131707317073171	1133.3287
0.0690384615384615	0.131707317073171	10260.4529
0.0769230769230769	0.131707317073171	11082.8363
0.0844230769230769	0.131707317073171	7958.3045
0.0921153846153846	0.131707317073171	4691.6454
0.0998076923076923	0.131707317073171	2410.2463
0.1075	0.131707317073171	1205.0682
0.115384615384615	0.131707317073171	864.6611
0.122884615384615	0.131707317073171	563.863
0.130769230769231	0.131707317073171	394.8702
0.138269230769231	0.131707317073171	309.4876
0.145961538461538	0.131707317073171	251.813
0.153653846153846	0.131707317073171	219.2829
0.161346153846154	0.131707317073171	192.1823
0.169038461538462	0.131707317073171	168.8576
0.176730769230769	0.131707317073171	141.5453
0.184423076923077	0.131707317073171	128.1464
0.192115384615385	0.131707317073171	115.5667
0.199807692307692	0.131707317073171	99.2677
0.2075	0.131707317073171	90.6157
0.215192307692308	0.131707317073171	86.7479
0.222884615384615	0.131707317073171	85.31
0.230576923076923	0.131707317073171	87.4391
0.238269230769231	0.131707317073171	93.1678
0.245961538461538	0.131707317073171	105.283
0.253653846153846	0.131707317073171	130.155
0.261346153846154	0.131707317073171	158.581
0.269038461538462	0.131707317073171	181.8884
0.276730769230769	0.131707317073171	191.9529
0.284423076923077	0.131707317073171	186.6122
0.292115384615385	0.131707317073171	173.814
0.299807692307692	0.131707317073171	158.7339
0.3075	0.131707317073171	140.248
0.315192307692308	0.131707317073171	116.0963
0.322884615384615	0.131707317073171	93.317
0.330576923076923	0.131707317073171	77.5163
0.338461538461538	0.131707317073171	59.7304
0.345961538461538	0.131707317073171	49.1063
0.353653846153846	0.131707317073171	42.1213
0.361346153846154	0.131707317073171	36.247
0.369038461538462	0.131707317073171	30.5104
0.376923076923077	0.131707317073171	26.3872
0.384423076923077	0.131707317073171	23.1607
0.392115384615385	0.131707317073171	20.0166
0.399807692307692	0.131707317073171	17.5738
0.4075	0.131707317073171	14.6622
0.415384615384615	0.131707317073171	11.2952
0.422884615384615	0.131707317073171	8.959
0.430576923076923	0.131707317073171	7.12419
0.438269230769231	0.131707317073171	4.80470000000001
0.445961538461538	0.131707317073171	3.33031
0.453846153846154	0.131707317073171	1.77671000000001
0.461538461538462	0.131707317073171	0.494299999999996
-0.461730769230769	0.126829268292683	-6.07069999999999
-0.454038461538462	0.126829268292683	-6.57169999999999
-0.446346153846154	0.126829268292683	-7.06479999999999
-0.438653846153846	0.126829268292683	-10.8688
-0.430961538461538	0.126829268292683	-21.609
-0.423269230769231	0.126829268292683	-30.4135
-0.415576923076923	0.126829268292683	-41.4952
-0.407884615384615	0.126829268292683	-56.0012
-0.400192307692308	0.126829268292683	-77.6949
-0.3925	0.126829268292683	-102.832
-0.384807692307692	0.126829268292683	-161.6587
-0.377115384615385	0.126829268292683	-246.5778
-0.369423076923077	0.126829268292683	-374.664
-0.361730769230769	0.126829268292683	-800.9646
-0.354038461538462	0.126829268292683	-1916.23
-0.346346153846154	0.126829268292683	-4400.8927
-0.338653846153846	0.126829268292683	-7310.7639
-0.330961538461538	0.126829268292683	-10765.8814
-0.323269230769231	0.126829268292683	-3831.8763
-0.315576923076923	0.126829268292683	-587.4217
-0.307884615384615	0.126829268292683	-257.0422
-0.300192307692308	0.126829268292683	-161.8781
-0.2925	0.126829268292683	-104.035
-0.284807692307692	0.126829268292683	-63.9299
-0.277115384615385	0.126829268292683	-40.3403
-0.269423076923077	0.126829268292683	-23.3912
-0.261730769230769	0.126829268292683	-10.6526
-0.254038461538462	0.126829268292683	-0.212400000000002
-0.246346153846154	0.126829268292683	7.14609999999999
-0.238461538461538	0.126829268292683	12.3529
-0.230961538461538	0.126829268292683	14.9017
-0.223269230769231	0.126829268292683	14.1489
-0.215576923076923	0.126829268292683	10.5136
-0.207884615384615	0.126829268292683	7.1516
-0.2	0.126829268292683	-3.90949999999998
-0.1925	0.126829268292683	-25.8818
-0.184807692307692	0.126829268292683	-48.1447
-0.177115384615385	0.126829268292683	-64.8392
-0.169423076923077	0.126829268292683	-73.3944
-0.161538461538462	0.126829268292683	-73.9859
-0.153846153846154	0.126829268292683	-60.3872
-0.146346153846154	0.126829268292683	-30.8025
-0.138653846153846	0.126829268292683	-10.1429
-0.130961538461538	0.126829268292683	9.6232
-0.123269230769231	0.126829268292683	30.2245
-0.115384615384615	0.126829268292683	46.4571
-0.107884615384615	0.126829268292683	59.021
-0.100192307692308	0.126829268292683	69.9976
-0.0925	0.126829268292683	77.6712
-0.0848076923076923	0.126829268292683	84.1861
-0.0771153846153846	0.126829268292683	89.3635
-0.0694230769230769	0.126829268292683	93.73
-0.0617307692307692	0.126829268292683	97.4004
-0.0540384615384615	0.126829268292683	101.4685
-0.0463461538461538	0.126829268292683	104.4287
-0.0384615384615385	0.126829268292683	106.4993
-0.0309615384615385	0.126829268292683	108.8851
-0.0232692307692308	0.126829268292683	110.99
-0.0155769230769231	0.126829268292683	114.0718
-0.00788461538461538	0.126829268292683	118.4968
0	0.126829268292683	123.8276
0.0075	0.126829268292683	129.7943
0.0151923076923077	0.126829268292683	138.1828
0.0228846153846154	0.126829268292683	152.6192
0.0305769230769231	0.126829268292683	170.5616
0.0382692307692308	0.126829268292683	250.0985
0.0459615384615385	0.126829268292683	326.9841
0.0536538461538462	0.126829268292683	438.0906
0.0613461538461538	0.126829268292683	803.1743
0.0690384615384615	0.126829268292683	10304.0283
0.0769230769230769	0.126829268292683	12313.0806
0.0844230769230769	0.126829268292683	7206.8785
0.0921153846153846	0.126829268292683	3775.4478
0.0998076923076923	0.126829268292683	1833.1679
0.1075	0.126829268292683	943.1173
0.115384615384615	0.126829268292683	614.4907
0.122884615384615	0.126829268292683	421.2536
0.130769230769231	0.126829268292683	348.3008
0.138269230769231	0.126829268292683	284.785
0.145961538461538	0.126829268292683	251.8673
0.153653846153846	0.126829268292683	217.3797
0.161346153846154	0.126829268292683	191.5618
0.169038461538462	0.126829268292683	169.7255
0.176730769230769	0.126829268292683	142.1511
0.184423076923077	0.126829268292683	128.1105
0.192115384615385	0.126829268292683	115.4906
0.199807692307692	0.126829268292683	106.0718
0.2075	0.126829268292683	97.4891
0.215192307692308	0.126829268292683	92.0754
0.222884615384615	0.126829268292683	87.7903
0.230576923076923	0.126829268292683	86.939
0.238269230769231	0.126829268292683	91.5347
0.245961538461538	0.126829268292683	103.5694
0.253653846153846	0.126829268292683	124.2394
0.261346153846154	0.126829268292683	155.9366
0.269038461538462	0.126829268292683	180.0952
0.276730769230769	0.126829268292683	198.6007
0.284423076923077	0.126829268292683	195.6849
0.292115384615385	0.126829268292683	182.1749
0.299807692307692	0.126829268292683	164.2909
0.3075	0.126829268292683	142.281
0.315192307692308	0.126829268292683	119.2469
0.322884615384615	0.126829268292683	93.1441
0.330576923076923	0.126829268292683	74.2289
0.338461538461538	0.126829268292683	51.0031
0.345961538461538	0.126829268292683	39.1113
0.353653846153846	0.126829268292683	39.518
0.361346153846154	0.126829268292683	32.0544
0.369038461538462	0.126829268292683	26.4695
0.376923076923077	0.126829268292683	22.7721
0.384423076923077	0.126829268292683	19.3955
0.392115384615385	0.126829268292683	16.107
0.399807692307692	0.126829268292683	13.7607
0.4075	0.126829268292683	11.7512
0.415384615384615	0.126829268292683	8.81610000000001
0.422884615384615	0.126829268292683	6.7738
0.430576923076923	0.126829268292683	5.0119
0.438269230769231	0.126829268292683	4.1918
0.445961538461538	0.126829268292683	3.53761
0.453846153846154	0.126829268292683	2.19796
0.461538461538462	0.126829268292683	0.33489999999999
-0.461730769230769	0.121951219512195	-3.1181
-0.454038461538462	0.121951219512195	-4.34090000000001
-0.446346153846154	0.121951219512195	-5.83500000000001
-0.438653846153846	0.121951219512195	-6.72450000000001
-0.430961538461538	0.121951219512195	-8.2875
-0.423269230769231	0.121951219512195	-10.7243
-0.415576923076923	0.121951219512195	-14.4369
-0.407884615384615	0.121951219512195	-16.8569
-0.400192307692308	0.121951219512195	-20.9951
-0.3925	0.121951219512195	-32.1458
-0.384807692307692	0.121951219512195	-44.9675
-0.377115384615385	0.121951219512195	-60.8683
-0.369423076923077	0.121951219512195	-83.3666
-0.361730769230769	0.121951219512195	-112.7503
-0.354038461538462	0.121951219512195	-209.1005
-0.346346153846154	0.121951219512195	-307.7521
-0.338653846153846	0.121951219512195	-696.9386
-0.330961538461538	0.121951219512195	-1654.1835
-0.323269230769231	0.121951219512195	-4228.9793
-0.315576923076923	0.121951219512195	-6707.4818
-0.307884615384615	0.121951219512195	-9901.4577
-0.300192307692308	0.121951219512195	-1106.4333
-0.2925	0.121951219512195	-416.9768
-0.284807692307692	0.121951219512195	-260.4748
-0.277115384615385	0.121951219512195	-170.5584
-0.269423076923077	0.121951219512195	-116.7154
-0.261730769230769	0.121951219512195	-64.1705
-0.254038461538462	0.121951219512195	-43.0369
-0.246346153846154	0.121951219512195	-26.9936
-0.238461538461538	0.121951219512195	-11.5078
-0.230961538461538	0.121951219512195	-2.02840000000001
-0.223269230769231	0.121951219512195	5.2491
-0.215576923076923	0.121951219512195	10.4129
-0.207884615384615	0.121951219512195	12.5199
-0.2	0.121951219512195	11.5668
-0.1925	0.121951219512195	7.58070000000001
-0.184807692307692	0.121951219512195	-5.47490000000002
-0.177115384615385	0.121951219512195	-24.4122
-0.169423076923077	0.121951219512195	-45.2042
-0.161538461538462	0.121951219512195	-64.8194
-0.153846153846154	0.121951219512195	-78.1001
-0.146346153846154	0.121951219512195	-81.7388
-0.138653846153846	0.121951219512195	-67.7794000000001
-0.130961538461538	0.121951219512195	-37.0778
-0.123269230769231	0.121951219512195	-13.6247
-0.115384615384615	0.121951219512195	8.28479999999999
-0.107884615384615	0.121951219512195	27.2901
-0.100192307692308	0.121951219512195	45.8705
-0.0925	0.121951219512195	58.5145
-0.0848076923076923	0.121951219512195	67.7779
-0.0771153846153846	0.121951219512195	74.0655
-0.0694230769230769	0.121951219512195	79.1258
-0.0617307692307692	0.121951219512195	83.0365
-0.0540384615384615	0.121951219512195	87.5425
-0.0463461538461538	0.121951219512195	90.8826
-0.0384615384615385	0.121951219512195	93.3935
-0.0309615384615385	0.121951219512195	96.9081
-0.0232692307692308	0.121951219512195	99.275
-0.0155769230769231	0.121951219512195	102.3237
-0.00788461538461538	0.121951219512195	106.3917
0	0.121951219512195	113.8069
0.0075	0.121951219512195	123.7779
0.0151923076923077	0.121951219512195	135.2228
0.0228846153846154	0.121951219512195	151.8389
0.0305769230769231	0.121951219512195	176.2063
0.0382692307692308	0.121951219512195	266.8693
0.0459615384615385	0.121951219512195	408.3633
0.0536538461538462	0.121951219512195	729.1964
0.0613461538461538	0.121951219512195	3839.9365
0.0690384615384615	0.121951219512195	17688.2138
0.0769230769230769	0.121951219512195	14721.4386
0.0844230769230769	0.121951219512195	9378.5665
0.0921153846153846	0.121951219512195	6053.5221
0.0998076923076923	0.121951219512195	3503.6718
0.1075	0.121951219512195	1680.5968
0.115384615384615	0.121951219512195	835.4005
0.122884615384615	0.121951219512195	449.0808
0.130769230769231	0.121951219512195	349.2877
0.138269230769231	0.121951219512195	264.2537
0.145961538461538	0.121951219512195	229.3979
0.153653846153846	0.121951219512195	198.8522
0.161346153846154	0.121951219512195	175.0339
0.169038461538462	0.121951219512195	146.0669
0.176730769230769	0.121951219512195	129.5291
0.184423076923077	0.121951219512195	117.8496
0.192115384615385	0.121951219512195	109.0968
0.199807692307692	0.121951219512195	104.6137
0.2075	0.121951219512195	101.9596
0.215192307692308	0.121951219512195	94.0749
0.222884615384615	0.121951219512195	88.2827
0.230576923076923	0.121951219512195	86.162
0.238269230769231	0.121951219512195	89.4677
0.245961538461538	0.121951219512195	100.6441
0.253653846153846	0.121951219512195	123.9557
0.261346153846154	0.121951219512195	158.0352
0.269038461538462	0.121951219512195	181.0499
0.276730769230769	0.121951219512195	193.3557
0.284423076923077	0.121951219512195	186.3572
0.292115384615385	0.121951219512195	172.0686
0.299807692307692	0.121951219512195	153.4044
0.3075	0.121951219512195	128.0002
0.315192307692308	0.121951219512195	105.1842
0.322884615384615	0.121951219512195	75.4991
0.330576923076923	0.121951219512195	57.7919
0.338461538461538	0.121951219512195	44.8411
0.345961538461538	0.121951219512195	38.5601
0.353653846153846	0.121951219512195	33.148
0.361346153846154	0.121951219512195	27.8205
0.369038461538462	0.121951219512195	23.1969
0.376923076923077	0.121951219512195	19.6675
0.384423076923077	0.121951219512195	17.2018
0.392115384615385	0.121951219512195	14.7765
0.399807692307692	0.121951219512195	12.749
0.4075	0.121951219512195	10.6513
0.415384615384615	0.121951219512195	7.90680000000001
0.422884615384615	0.121951219512195	6.0086
0.430576923076923	0.121951219512195	4.7163
0.438269230769231	0.121951219512195	2.9547
0.445961538461538	0.121951219512195	2.20739999999999
0.453846153846154	0.121951219512195	0.979500000000002
0.461538461538462	0.121951219512195	0.405599999999993
-0.461730769230769	0.117073170731707	-7.0993
-0.454038461538462	0.117073170731707	-12.6769
-0.446346153846154	0.117073170731707	-21.852
-0.438653846153846	0.117073170731707	-25.685
-0.430961538461538	0.117073170731707	-32.329
-0.423269230769231	0.117073170731707	-44.7636
-0.415576923076923	0.117073170731707	-57.6936
-0.407884615384615	0.117073170731707	-72.8973
-0.400192307692308	0.117073170731707	-93.1769
-0.3925	0.117073170731707	-119.1542
-0.384807692307692	0.117073170731707	-171.6323
-0.377115384615385	0.117073170731707	-251.2286
-0.369423076923077	0.117073170731707	-363.3051
-0.361730769230769	0.117073170731707	-721.6741
-0.354038461538462	0.117073170731707	-1585.8402
-0.346346153846154	0.117073170731707	-2912.2257
-0.338653846153846	0.117073170731707	-5567.6921
-0.330961538461538	0.117073170731707	-8050.8015
-0.323269230769231	0.117073170731707	-9941.8766
-0.315576923076923	0.117073170731707	-1224.0967
-0.307884615384615	0.117073170731707	-593.2445
-0.300192307692308	0.117073170731707	-315.2398
-0.2925	0.117073170731707	-218.4804
-0.284807692307692	0.117073170731707	-151.0482
-0.277115384615385	0.117073170731707	-96.9798
-0.269423076923077	0.117073170731707	-70.5504
-0.261730769230769	0.117073170731707	-51.9585
-0.254038461538462	0.117073170731707	-36.942
-0.246346153846154	0.117073170731707	-24.6237
-0.238461538461538	0.117073170731707	-14.6826
-0.230961538461538	0.117073170731707	-6.68279999999999
-0.223269230769231	0.117073170731707	-0.691800000000001
-0.215576923076923	0.117073170731707	1.6883
-0.207884615384615	0.117073170731707	0.659300000000002
-0.2	0.117073170731707	-3.73169999999999
-0.1925	0.117073170731707	-6.40440000000001
-0.184807692307692	0.117073170731707	-15.8022
-0.177115384615385	0.117073170731707	-32.5676
-0.169423076923077	0.117073170731707	-51.5691
-0.161538461538462	0.117073170731707	-72.5547
-0.153846153846154	0.117073170731707	-88.4686
-0.146346153846154	0.117073170731707	-81.7684
-0.138653846153846	0.117073170731707	-51.2001
-0.130961538461538	0.117073170731707	-27.047
-0.123269230769231	0.117073170731707	-6.3544
-0.115384615384615	0.117073170731707	14.1023
-0.107884615384615	0.117073170731707	33.4767
-0.100192307692308	0.117073170731707	46.4788
-0.0925	0.117073170731707	55.8441
-0.0848076923076923	0.117073170731707	64.5228
-0.0771153846153846	0.117073170731707	70.355
-0.0694230769230769	0.117073170731707	74.5914
-0.0617307692307692	0.117073170731707	78.2585
-0.0540384615384615	0.117073170731707	80.9688
-0.0463461538461538	0.117073170731707	83.8539
-0.0384615384615385	0.117073170731707	87.1378
-0.0309615384615385	0.117073170731707	90.0874
-0.0232692307692308	0.117073170731707	92.3171
-0.0155769230769231	0.117073170731707	94.7648
-0.00788461538461538	0.117073170731707	97.318
0	0.117073170731707	102.6408
0.0075	0.117073170731707	110.7738
0.0151923076923077	0.117073170731707	122.3118
[truncated: 7,802 more rows]
