# Supplementary material for: Giant ferroelectric polarization in a bilayer graphene heterostructure
Source: Nat Commun. 2022 Oct 21;13:6241. doi: 10.1038/s41467-022-34104-z (PMC9587233; doi:10.1038/s41467-022-34104-z)
Supplement: Supplementary file 4 — Source Data [file 41467_2022_34104_MOESM4_ESM.zip › Figure 5/Figure 5c.dat]

RL	RNL_B	RNL_F
1488.35	72.2494	75.4132
1428.63	71.6326	75.2835
1314.06	71.5398	75.0146
1199.09	70.8887	73.5452
1122.87	68.984	73.0045
1172.16	70.5933	73.0499
1329.08	69.6656	72.4255
1401.39	70.1409	72.9884
1557.92	71.3854	72.7831
1714.94	72.3096	73.6651
2049.26	74.2918	75.4599
2339.32	86.7041	80.3294
2672.53	95.1415	94.452
3073.71	115.8076	116.6665
3871.25	152.839	136.1852
4018.45	174.449	191.203
4948.48	216.697	256.316
6061.21	273.569	310.325
7403.52	455.261	400.371
8765.69	473.989	658
9385.52	655.156	749.707
11443.7	969.046	965.176
11137.3	1084.48	1089
12265.2	2164.99	1596.57
12401.3	1513.49	1848.85
17797.8	1907.77	2043.74
12421.6	2868.32	3851.22
11189.3	2771.87	2807.49
15820.5	4353.77	3078.32
14407.6	4993.54	4659.61
18410.6	4074.65	3754.75
18396.3	4317.26	3607.39
16895.4	4246.42	7523.03
21127.7	5762.49	4814.06
17971.1	6966.56	5660.05
20289.3	6103.39	12392.9
22760	5796.28	7269.06
21473.2	11693.9	8252.51
24366.5	9235.57	10598.2
24290.2	8951.99	25989.3
27350.4	10875.8	21225.4
