# Supplementary material for: Giant ferroelectric polarization in a bilayer graphene heterostructure
Source: Nat Commun. 2022 Oct 21;13:6241. doi: 10.1038/s41467-022-34104-z (PMC9587233; doi:10.1038/s41467-022-34104-z)
Supplement: Supplementary file 4 — Source Data [file 41467_2022_34104_MOESM4_ESM.zip › Figure 5/Figure 5d.dat]

-0.461730769230769	0.195121951219512	0.195121951219512
-0.454038461538462	0.195121951219512	0.195121951219512
-0.446346153846154	0.195121951219512	0.195121951219512
-0.438653846153846	0.195121951219512	0.195121951219512
-0.430961538461538	0.195121951219512	0.195121951219512
-0.423269230769231	0.195121951219512	0.195121951219512
-0.415576923076923	0.195121951219512	0.195121951219512
-0.407884615384615	0.195121951219512	0.195121951219512
-0.400192307692308	0.195121951219512	0.195121951219512
-0.3925	0.195121951219512	0.195121951219512
-0.384807692307692	0.195121951219512	0.195121951219512
-0.377115384615385	0.195121951219512	0.195121951219512
-0.369423076923077	0.195121951219512	0.195121951219512
-0.361730769230769	0.195121951219512	0.195121951219512
-0.354038461538462	0.195121951219512	0.195121951219512
-0.346346153846154	0.195121951219512	0.195121951219512
-0.338653846153846	0.195121951219512	0.195121951219512
-0.330961538461538	0.195121951219512	0.195121951219512
-0.323269230769231	0.195121951219512	0.195121951219512
-0.315576923076923	0.195121951219512	0.195121951219512
-0.307884615384615	0.195121951219512	0.195121951219512
-0.300192307692308	0.195121951219512	0.195121951219512
-0.2925	0.195121951219512	0.195121951219512
-0.284807692307692	0.195121951219512	0.195121951219512
-0.277115384615385	0.195121951219512	0.195121951219512
-0.269423076923077	0.195121951219512	0.195121951219512
-0.261730769230769	0.195121951219512	0.195121951219512
-0.254038461538462	0.195121951219512	0.195121951219512
-0.246346153846154	0.195121951219512	0.195121951219512
-0.238461538461538	0.195121951219512	0.195121951219512
-0.230961538461538	0.195121951219512	0.195121951219512
-0.223269230769231	0.195121951219512	0.195121951219512
-0.215576923076923	0.195121951219512	0.195121951219512
-0.207884615384615	0.195121951219512	0.195121951219512
-0.2	0.195121951219512	0.195121951219512
-0.1925	0.195121951219512	0.195121951219512
-0.184807692307692	0.195121951219512	0.195121951219512
-0.177115384615385	0.195121951219512	0.195121951219512
-0.169423076923077	0.195121951219512	0.195121951219512
-0.161538461538462	0.195121951219512	0.195121951219512
-0.153846153846154	0.195121951219512	0.195121951219512
-0.146346153846154	0.195121951219512	0.195121951219512
-0.138653846153846	0.195121951219512	0.195121951219512
-0.130961538461538	0.195121951219512	0.195121951219512
-0.123269230769231	0.195121951219512	0.195121951219512
-0.115384615384615	0.195121951219512	0.195121951219512
-0.107884615384615	0.195121951219512	0.195121951219512
-0.100192307692308	0.195121951219512	0.195121951219512
-0.0925	0.195121951219512	0.195121951219512
-0.0848076923076923	0.195121951219512	0.195121951219512
-0.0771153846153846	0.195121951219512	0.195121951219512
-0.0694230769230769	0.195121951219512	0.195121951219512
-0.0617307692307692	0.195121951219512	0.195121951219512
-0.0540384615384615	0.195121951219512	0.195121951219512
-0.0463461538461538	0.195121951219512	0.195121951219512
-0.0384615384615385	0.195121951219512	0.195121951219512
-0.0309615384615385	0.195121951219512	0.195121951219512
-0.0232692307692308	0.195121951219512	0.195121951219512
-0.0155769230769231	0.195121951219512	0.195121951219512
-0.00788461538461538	0.195121951219512	0.195121951219512
0	0.195121951219512	0.195121951219512
0.0075	0.195121951219512	0.195121951219512
0.0151923076923077	0.195121951219512	0.195121951219512
0.0228846153846154	0.195121951219512	0.195121951219512
0.0305769230769231	0.195121951219512	0.195121951219512
0.0382692307692308	0.195121951219512	0.195121951219512
0.0459615384615385	0.195121951219512	0.195121951219512
0.0536538461538462	0.195121951219512	0.195121951219512
0.0613461538461538	0.195121951219512	0.195121951219512
0.0690384615384615	0.195121951219512	0.195121951219512
0.0769230769230769	0.195121951219512	0.195121951219512
0.0844230769230769	0.195121951219512	0.195121951219512
0.0921153846153846	0.195121951219512	0.195121951219512
0.0998076923076923	0.195121951219512	0.195121951219512
0.1075	0.195121951219512	0.195121951219512
0.115384615384615	0.195121951219512	0.195121951219512
0.122884615384615	0.195121951219512	0.195121951219512
0.130769230769231	0.195121951219512	0.195121951219512
0.138269230769231	0.195121951219512	0.195121951219512
0.145961538461538	0.195121951219512	0.195121951219512
0.153653846153846	0.195121951219512	0.195121951219512
0.161346153846154	0.195121951219512	0.195121951219512
0.169038461538462	0.195121951219512	0.195121951219512
0.176730769230769	0.195121951219512	0.195121951219512
0.184423076923077	0.195121951219512	0.195121951219512
0.192115384615385	0.195121951219512	0.195121951219512
0.199807692307692	0.195121951219512	0.195121951219512
0.2075	0.195121951219512	0.195121951219512
0.215192307692308	0.195121951219512	0.195121951219512
0.222884615384615	0.195121951219512	0.195121951219512
0.230576923076923	0.195121951219512	0.195121951219512
0.238269230769231	0.195121951219512	0.195121951219512
0.245961538461538	0.195121951219512	0.195121951219512
0.253653846153846	0.195121951219512	0.195121951219512
0.261346153846154	0.195121951219512	0.195121951219512
0.269038461538462	0.195121951219512	0.195121951219512
0.276730769230769	0.195121951219512	0.195121951219512
0.284423076923077	0.195121951219512	0.195121951219512
0.292115384615385	0.195121951219512	0.195121951219512
0.299807692307692	0.195121951219512	0.195121951219512
0.3075	0.195121951219512	0.195121951219512
0.315192307692308	0.195121951219512	0.195121951219512
0.322884615384615	0.195121951219512	0.195121951219512
0.330576923076923	0.195121951219512	0.195121951219512
0.338461538461538	0.195121951219512	0.195121951219512
0.345961538461538	0.195121951219512	0.195121951219512
0.353653846153846	0.195121951219512	0.195121951219512
0.361346153846154	0.195121951219512	0.195121951219512
0.369038461538462	0.195121951219512	0.195121951219512
0.376923076923077	0.195121951219512	0.195121951219512
0.384423076923077	0.195121951219512	0.195121951219512
0.392115384615385	0.195121951219512	0.195121951219512
0.399807692307692	0.195121951219512	0.195121951219512
0.4075	0.195121951219512	0.195121951219512
0.415384615384615	0.195121951219512	0.195121951219512
0.422884615384615	0.195121951219512	0.195121951219512
0.430576923076923	0.195121951219512	0.195121951219512
0.438269230769231	0.195121951219512	0.195121951219512
0.445961538461538	0.195121951219512	0.195121951219512
0.453846153846154	0.195121951219512	0.195121951219512
0.461538461538462	0.195121951219512	0.195121951219512
-0.461730769230769	0.190243902439024	0.190243902439024
-0.454038461538462	0.190243902439024	0.190243902439024
-0.446346153846154	0.190243902439024	0.190243902439024
-0.438653846153846	0.190243902439024	0.190243902439024
-0.430961538461538	0.190243902439024	0.190243902439024
-0.423269230769231	0.190243902439024	0.190243902439024
-0.415576923076923	0.190243902439024	0.190243902439024
-0.407884615384615	0.190243902439024	0.190243902439024
-0.400192307692308	0.190243902439024	0.190243902439024
-0.3925	0.190243902439024	0.190243902439024
-0.384807692307692	0.190243902439024	0.190243902439024
-0.377115384615385	0.190243902439024	0.190243902439024
-0.369423076923077	0.190243902439024	0.190243902439024
-0.361730769230769	0.190243902439024	0.190243902439024
-0.354038461538462	0.190243902439024	0.190243902439024
-0.346346153846154	0.190243902439024	0.190243902439024
-0.338653846153846	0.190243902439024	0.190243902439024
-0.330961538461538	0.190243902439024	0.190243902439024
-0.323269230769231	0.190243902439024	0.190243902439024
-0.315576923076923	0.190243902439024	0.190243902439024
-0.307884615384615	0.190243902439024	0.190243902439024
-0.300192307692308	0.190243902439024	0.190243902439024
-0.2925	0.190243902439024	0.190243902439024
-0.284807692307692	0.190243902439024	0.190243902439024
-0.277115384615385	0.190243902439024	0.190243902439024
-0.269423076923077	0.190243902439024	0.190243902439024
-0.261730769230769	0.190243902439024	0.190243902439024
-0.254038461538462	0.190243902439024	0.190243902439024
-0.246346153846154	0.190243902439024	0.190243902439024
-0.238461538461538	0.190243902439024	0.190243902439024
-0.230961538461538	0.190243902439024	0.190243902439024
-0.223269230769231	0.190243902439024	0.190243902439024
-0.215576923076923	0.190243902439024	0.190243902439024
-0.207884615384615	0.190243902439024	0.190243902439024
-0.2	0.190243902439024	0.190243902439024
-0.1925	0.190243902439024	0.190243902439024
-0.184807692307692	0.190243902439024	0.190243902439024
-0.177115384615385	0.190243902439024	0.190243902439024
-0.169423076923077	0.190243902439024	0.190243902439024
-0.161538461538462	0.190243902439024	0.190243902439024
-0.153846153846154	0.190243902439024	0.190243902439024
-0.146346153846154	0.190243902439024	0.190243902439024
-0.138653846153846	0.190243902439024	0.190243902439024
-0.130961538461538	0.190243902439024	0.190243902439024
-0.123269230769231	0.190243902439024	0.190243902439024
-0.115384615384615	0.190243902439024	0.190243902439024
-0.107884615384615	0.190243902439024	0.190243902439024
-0.100192307692308	0.190243902439024	0.190243902439024
-0.0925	0.190243902439024	0.190243902439024
-0.0848076923076923	0.190243902439024	0.190243902439024
-0.0771153846153846	0.190243902439024	0.190243902439024
-0.0694230769230769	0.190243902439024	0.190243902439024
-0.0617307692307692	0.190243902439024	0.190243902439024
-0.0540384615384615	0.190243902439024	0.190243902439024
-0.0463461538461538	0.190243902439024	0.190243902439024
-0.0384615384615385	0.190243902439024	0.190243902439024
-0.0309615384615385	0.190243902439024	0.190243902439024
-0.0232692307692308	0.190243902439024	0.190243902439024
-0.0155769230769231	0.190243902439024	0.190243902439024
-0.00788461538461538	0.190243902439024	0.190243902439024
0	0.190243902439024	0.190243902439024
0.0075	0.190243902439024	0.190243902439024
0.0151923076923077	0.190243902439024	0.190243902439024
0.0228846153846154	0.190243902439024	0.190243902439024
0.0305769230769231	0.190243902439024	0.190243902439024
0.0382692307692308	0.190243902439024	0.190243902439024
0.0459615384615385	0.190243902439024	0.190243902439024
0.0536538461538462	0.190243902439024	0.190243902439024
0.0613461538461538	0.190243902439024	0.190243902439024
0.0690384615384615	0.190243902439024	0.190243902439024
0.0769230769230769	0.190243902439024	0.190243902439024
0.0844230769230769	0.190243902439024	0.190243902439024
0.0921153846153846	0.190243902439024	0.190243902439024
0.0998076923076923	0.190243902439024	0.190243902439024
0.1075	0.190243902439024	0.190243902439024
0.115384615384615	0.190243902439024	0.190243902439024
0.122884615384615	0.190243902439024	0.190243902439024
0.130769230769231	0.190243902439024	0.190243902439024
0.138269230769231	0.190243902439024	0.190243902439024
0.145961538461538	0.190243902439024	0.190243902439024
0.153653846153846	0.190243902439024	0.190243902439024
0.161346153846154	0.190243902439024	0.190243902439024
0.169038461538462	0.190243902439024	0.190243902439024
0.176730769230769	0.190243902439024	0.190243902439024
0.184423076923077	0.190243902439024	0.190243902439024
0.192115384615385	0.190243902439024	0.190243902439024
0.199807692307692	0.190243902439024	0.190243902439024
0.2075	0.190243902439024	0.190243902439024
0.215192307692308	0.190243902439024	0.190243902439024
0.222884615384615	0.190243902439024	0.190243902439024
0.230576923076923	0.190243902439024	0.190243902439024
0.238269230769231	0.190243902439024	0.190243902439024
0.245961538461538	0.190243902439024	0.190243902439024
0.253653846153846	0.190243902439024	0.190243902439024
0.261346153846154	0.190243902439024	0.190243902439024
0.269038461538462	0.190243902439024	0.190243902439024
0.276730769230769	0.190243902439024	0.190243902439024
0.284423076923077	0.190243902439024	0.190243902439024
0.292115384615385	0.190243902439024	0.190243902439024
0.299807692307692	0.190243902439024	0.190243902439024
0.3075	0.190243902439024	0.190243902439024
0.315192307692308	0.190243902439024	0.190243902439024
0.322884615384615	0.190243902439024	0.190243902439024
0.330576923076923	0.190243902439024	0.190243902439024
0.338461538461538	0.190243902439024	0.190243902439024
0.345961538461538	0.190243902439024	0.190243902439024
0.353653846153846	0.190243902439024	0.190243902439024
0.361346153846154	0.190243902439024	0.190243902439024
0.369038461538462	0.190243902439024	0.190243902439024
0.376923076923077	0.190243902439024	0.190243902439024
0.384423076923077	0.190243902439024	0.190243902439024
0.392115384615385	0.190243902439024	0.190243902439024
0.399807692307692	0.190243902439024	0.190243902439024
0.4075	0.190243902439024	0.190243902439024
0.415384615384615	0.190243902439024	0.190243902439024
0.422884615384615	0.190243902439024	0.190243902439024
0.430576923076923	0.190243902439024	0.190243902439024
0.438269230769231	0.190243902439024	0.190243902439024
0.445961538461538	0.190243902439024	0.190243902439024
0.453846153846154	0.190243902439024	0.190243902439024
0.461538461538462	0.190243902439024	0.190243902439024
-0.461730769230769	0.185365853658537	0.185365853658537
-0.454038461538462	0.185365853658537	0.185365853658537
-0.446346153846154	0.185365853658537	0.185365853658537
-0.438653846153846	0.185365853658537	0.185365853658537
-0.430961538461538	0.185365853658537	0.185365853658537
-0.423269230769231	0.185365853658537	0.185365853658537
-0.415576923076923	0.185365853658537	0.185365853658537
-0.407884615384615	0.185365853658537	0.185365853658537
-0.400192307692308	0.185365853658537	0.185365853658537
-0.3925	0.185365853658537	0.185365853658537
-0.384807692307692	0.185365853658537	0.185365853658537
-0.377115384615385	0.185365853658537	0.185365853658537
-0.369423076923077	0.185365853658537	0.185365853658537
-0.361730769230769	0.185365853658537	0.185365853658537
-0.354038461538462	0.185365853658537	0.185365853658537
-0.346346153846154	0.185365853658537	0.185365853658537
-0.338653846153846	0.185365853658537	0.185365853658537
-0.330961538461538	0.185365853658537	0.185365853658537
-0.323269230769231	0.185365853658537	0.185365853658537
-0.315576923076923	0.185365853658537	0.185365853658537
-0.307884615384615	0.185365853658537	0.185365853658537
-0.300192307692308	0.185365853658537	0.185365853658537
-0.2925	0.185365853658537	0.185365853658537
-0.284807692307692	0.185365853658537	0.185365853658537
-0.277115384615385	0.185365853658537	0.185365853658537
-0.269423076923077	0.185365853658537	0.185365853658537
-0.261730769230769	0.185365853658537	0.185365853658537
-0.254038461538462	0.185365853658537	0.185365853658537
-0.246346153846154	0.185365853658537	0.185365853658537
-0.238461538461538	0.185365853658537	0.185365853658537
-0.230961538461538	0.185365853658537	0.185365853658537
-0.223269230769231	0.185365853658537	0.185365853658537
-0.215576923076923	0.185365853658537	0.185365853658537
-0.207884615384615	0.185365853658537	0.185365853658537
-0.2	0.185365853658537	0.185365853658537
-0.1925	0.185365853658537	0.185365853658537
-0.184807692307692	0.185365853658537	0.185365853658537
-0.177115384615385	0.185365853658537	0.185365853658537
-0.169423076923077	0.185365853658537	0.185365853658537
-0.161538461538462	0.185365853658537	0.185365853658537
-0.153846153846154	0.185365853658537	0.185365853658537
-0.146346153846154	0.185365853658537	0.185365853658537
-0.138653846153846	0.185365853658537	0.185365853658537
-0.130961538461538	0.185365853658537	0.185365853658537
-0.123269230769231	0.185365853658537	0.185365853658537
-0.115384615384615	0.185365853658537	0.185365853658537
-0.107884615384615	0.185365853658537	0.185365853658537
-0.100192307692308	0.185365853658537	0.185365853658537
-0.0925	0.185365853658537	0.185365853658537
-0.0848076923076923	0.185365853658537	0.185365853658537
-0.0771153846153846	0.185365853658537	0.185365853658537
-0.0694230769230769	0.185365853658537	0.185365853658537
-0.0617307692307692	0.185365853658537	0.185365853658537
-0.0540384615384615	0.185365853658537	0.185365853658537
-0.0463461538461538	0.185365853658537	0.185365853658537
-0.0384615384615385	0.185365853658537	0.185365853658537
-0.0309615384615385	0.185365853658537	0.185365853658537
-0.0232692307692308	0.185365853658537	0.185365853658537
-0.0155769230769231	0.185365853658537	0.185365853658537
-0.00788461538461538	0.185365853658537	0.185365853658537
0	0.185365853658537	0.185365853658537
0.0075	0.185365853658537	0.185365853658537
0.0151923076923077	0.185365853658537	0.185365853658537
0.0228846153846154	0.185365853658537	0.185365853658537
0.0305769230769231	0.185365853658537	0.185365853658537
0.0382692307692308	0.185365853658537	0.185365853658537
0.0459615384615385	0.185365853658537	0.185365853658537
0.0536538461538462	0.185365853658537	0.185365853658537
0.0613461538461538	0.185365853658537	0.185365853658537
0.0690384615384615	0.185365853658537	0.185365853658537
0.0769230769230769	0.185365853658537	0.185365853658537
0.0844230769230769	0.185365853658537	0.185365853658537
0.0921153846153846	0.185365853658537	0.185365853658537
0.0998076923076923	0.185365853658537	0.185365853658537
0.1075	0.185365853658537	0.185365853658537
0.115384615384615	0.185365853658537	0.185365853658537
0.122884615384615	0.185365853658537	0.185365853658537
0.130769230769231	0.185365853658537	0.185365853658537
0.138269230769231	0.185365853658537	0.185365853658537
0.145961538461538	0.185365853658537	0.185365853658537
0.153653846153846	0.185365853658537	0.185365853658537
0.161346153846154	0.185365853658537	0.185365853658537
0.169038461538462	0.185365853658537	0.185365853658537
0.176730769230769	0.185365853658537	0.185365853658537
0.184423076923077	0.185365853658537	0.185365853658537
0.192115384615385	0.185365853658537	0.185365853658537
0.199807692307692	0.185365853658537	0.185365853658537
0.2075	0.185365853658537	0.185365853658537
0.215192307692308	0.185365853658537	0.185365853658537
0.222884615384615	0.185365853658537	0.185365853658537
0.230576923076923	0.185365853658537	0.185365853658537
0.238269230769231	0.185365853658537	0.185365853658537
0.245961538461538	0.185365853658537	0.185365853658537
0.253653846153846	0.185365853658537	0.185365853658537
0.261346153846154	0.185365853658537	0.185365853658537
0.269038461538462	0.185365853658537	0.185365853658537
0.276730769230769	0.185365853658537	0.185365853658537
0.284423076923077	0.185365853658537	0.185365853658537
0.292115384615385	0.185365853658537	0.185365853658537
0.299807692307692	0.185365853658537	0.185365853658537
0.3075	0.185365853658537	0.185365853658537
0.315192307692308	0.185365853658537	0.185365853658537
0.322884615384615	0.185365853658537	0.185365853658537
0.330576923076923	0.185365853658537	0.185365853658537
0.338461538461538	0.185365853658537	0.185365853658537
0.345961538461538	0.185365853658537	0.185365853658537
0.353653846153846	0.185365853658537	0.185365853658537
0.361346153846154	0.185365853658537	0.185365853658537
0.369038461538462	0.185365853658537	0.185365853658537
0.376923076923077	0.185365853658537	0.185365853658537
0.384423076923077	0.185365853658537	0.185365853658537
0.392115384615385	0.185365853658537	0.185365853658537
0.399807692307692	0.185365853658537	0.185365853658537
0.4075	0.185365853658537	0.185365853658537
0.415384615384615	0.185365853658537	0.185365853658537
0.422884615384615	0.185365853658537	0.185365853658537
0.430576923076923	0.185365853658537	0.185365853658537
0.438269230769231	0.185365853658537	0.185365853658537
0.445961538461538	0.185365853658537	0.185365853658537
0.453846153846154	0.185365853658537	0.185365853658537
0.461538461538462	0.185365853658537	0.185365853658537
-0.461730769230769	0.180487804878049	0.180487804878049
-0.454038461538462	0.180487804878049	0.180487804878049
-0.446346153846154	0.180487804878049	0.180487804878049
-0.438653846153846	0.180487804878049	0.180487804878049
-0.430961538461538	0.180487804878049	0.180487804878049
-0.423269230769231	0.180487804878049	0.180487804878049
-0.415576923076923	0.180487804878049	0.180487804878049
-0.407884615384615	0.180487804878049	0.180487804878049
-0.400192307692308	0.180487804878049	0.180487804878049
-0.3925	0.180487804878049	0.180487804878049
-0.384807692307692	0.180487804878049	0.180487804878049
-0.377115384615385	0.180487804878049	0.180487804878049
-0.369423076923077	0.180487804878049	0.180487804878049
-0.361730769230769	0.180487804878049	0.180487804878049
-0.354038461538462	0.180487804878049	0.180487804878049
-0.346346153846154	0.180487804878049	0.180487804878049
-0.338653846153846	0.180487804878049	0.180487804878049
-0.330961538461538	0.180487804878049	0.180487804878049
-0.323269230769231	0.180487804878049	0.180487804878049
-0.315576923076923	0.180487804878049	0.180487804878049
-0.307884615384615	0.180487804878049	0.180487804878049
-0.300192307692308	0.180487804878049	0.180487804878049
-0.2925	0.180487804878049	0.180487804878049
-0.284807692307692	0.180487804878049	0.180487804878049
-0.277115384615385	0.180487804878049	0.180487804878049
-0.269423076923077	0.180487804878049	0.180487804878049
-0.261730769230769	0.180487804878049	0.180487804878049
-0.254038461538462	0.180487804878049	0.180487804878049
-0.246346153846154	0.180487804878049	0.180487804878049
-0.238461538461538	0.180487804878049	0.180487804878049
-0.230961538461538	0.180487804878049	0.180487804878049
-0.223269230769231	0.180487804878049	0.180487804878049
-0.215576923076923	0.180487804878049	0.180487804878049
-0.207884615384615	0.180487804878049	0.180487804878049
-0.2	0.180487804878049	0.180487804878049
-0.1925	0.180487804878049	0.180487804878049
-0.184807692307692	0.180487804878049	0.180487804878049
-0.177115384615385	0.180487804878049	0.180487804878049
-0.169423076923077	0.180487804878049	0.180487804878049
-0.161538461538462	0.180487804878049	0.180487804878049
-0.153846153846154	0.180487804878049	0.180487804878049
-0.146346153846154	0.180487804878049	0.180487804878049
-0.138653846153846	0.180487804878049	0.180487804878049
-0.130961538461538	0.180487804878049	0.180487804878049
-0.123269230769231	0.180487804878049	0.180487804878049
-0.115384615384615	0.180487804878049	0.180487804878049
-0.107884615384615	0.180487804878049	0.180487804878049
-0.100192307692308	0.180487804878049	0.180487804878049
-0.0925	0.180487804878049	0.180487804878049
-0.0848076923076923	0.180487804878049	0.180487804878049
-0.0771153846153846	0.180487804878049	0.180487804878049
-0.0694230769230769	0.180487804878049	0.180487804878049
-0.0617307692307692	0.180487804878049	0.180487804878049
-0.0540384615384615	0.180487804878049	0.180487804878049
-0.0463461538461538	0.180487804878049	0.180487804878049
-0.0384615384615385	0.180487804878049	0.180487804878049
-0.0309615384615385	0.180487804878049	0.180487804878049
-0.0232692307692308	0.180487804878049	0.180487804878049
-0.0155769230769231	0.180487804878049	0.180487804878049
-0.00788461538461538	0.180487804878049	0.180487804878049
0	0.180487804878049	0.180487804878049
0.0075	0.180487804878049	0.180487804878049
0.0151923076923077	0.180487804878049	0.180487804878049
0.0228846153846154	0.180487804878049	0.180487804878049
0.0305769230769231	0.180487804878049	0.180487804878049
0.0382692307692308	0.180487804878049	0.180487804878049
0.0459615384615385	0.180487804878049	0.180487804878049
0.0536538461538462	0.180487804878049	0.180487804878049
0.0613461538461538	0.180487804878049	0.180487804878049
0.0690384615384615	0.180487804878049	0.180487804878049
0.0769230769230769	0.180487804878049	0.180487804878049
0.0844230769230769	0.180487804878049	0.180487804878049
0.0921153846153846	0.180487804878049	0.180487804878049
0.0998076923076923	0.180487804878049	0.180487804878049
0.1075	0.180487804878049	0.180487804878049
0.115384615384615	0.180487804878049	0.180487804878049
0.122884615384615	0.180487804878049	0.180487804878049
0.130769230769231	0.180487804878049	0.180487804878049
0.138269230769231	0.180487804878049	0.180487804878049
0.145961538461538	0.180487804878049	0.180487804878049
0.153653846153846	0.180487804878049	0.180487804878049
0.161346153846154	0.180487804878049	0.180487804878049
0.169038461538462	0.180487804878049	0.180487804878049
0.176730769230769	0.180487804878049	0.180487804878049
0.184423076923077	0.180487804878049	0.180487804878049
0.192115384615385	0.180487804878049	0.180487804878049
0.199807692307692	0.180487804878049	0.180487804878049
0.2075	0.180487804878049	0.180487804878049
0.215192307692308	0.180487804878049	0.180487804878049
0.222884615384615	0.180487804878049	0.180487804878049
0.230576923076923	0.180487804878049	0.180487804878049
0.238269230769231	0.180487804878049	0.180487804878049
0.245961538461538	0.180487804878049	0.180487804878049
0.253653846153846	0.180487804878049	0.180487804878049
0.261346153846154	0.180487804878049	0.180487804878049
0.269038461538462	0.180487804878049	0.180487804878049
0.276730769230769	0.180487804878049	0.180487804878049
0.284423076923077	0.180487804878049	0.180487804878049
0.292115384615385	0.180487804878049	0.180487804878049
0.299807692307692	0.180487804878049	0.180487804878049
0.3075	0.180487804878049	0.180487804878049
0.315192307692308	0.180487804878049	0.180487804878049
0.322884615384615	0.180487804878049	0.180487804878049
0.330576923076923	0.180487804878049	0.180487804878049
0.338461538461538	0.180487804878049	0.180487804878049
0.345961538461538	0.180487804878049	0.180487804878049
0.353653846153846	0.180487804878049	0.180487804878049
0.361346153846154	0.180487804878049	0.180487804878049
0.369038461538462	0.180487804878049	0.180487804878049
0.376923076923077	0.180487804878049	0.180487804878049
0.384423076923077	0.180487804878049	0.180487804878049
0.392115384615385	0.180487804878049	0.180487804878049
0.399807692307692	0.180487804878049	0.180487804878049
0.4075	0.180487804878049	0.180487804878049
0.415384615384615	0.180487804878049	0.180487804878049
0.422884615384615	0.180487804878049	0.180487804878049
0.430576923076923	0.180487804878049	0.180487804878049
0.438269230769231	0.180487804878049	0.180487804878049
0.445961538461538	0.180487804878049	0.180487804878049
0.453846153846154	0.180487804878049	0.180487804878049
0.461538461538462	0.180487804878049	0.180487804878049
-0.461730769230769	0.175609756097561	0.175609756097561
-0.454038461538462	0.175609756097561	0.175609756097561
-0.446346153846154	0.175609756097561	0.175609756097561
-0.438653846153846	0.175609756097561	0.175609756097561
-0.430961538461538	0.175609756097561	0.175609756097561
-0.423269230769231	0.175609756097561	0.175609756097561
-0.415576923076923	0.175609756097561	0.175609756097561
-0.407884615384615	0.175609756097561	0.175609756097561
-0.400192307692308	0.175609756097561	0.175609756097561
-0.3925	0.175609756097561	0.175609756097561
-0.384807692307692	0.175609756097561	0.175609756097561
-0.377115384615385	0.175609756097561	0.175609756097561
-0.369423076923077	0.175609756097561	0.175609756097561
-0.361730769230769	0.175609756097561	0.175609756097561
-0.354038461538462	0.175609756097561	0.175609756097561
-0.346346153846154	0.175609756097561	0.175609756097561
-0.338653846153846	0.175609756097561	0.175609756097561
-0.330961538461538	0.175609756097561	0.175609756097561
-0.323269230769231	0.175609756097561	0.175609756097561
-0.315576923076923	0.175609756097561	0.175609756097561
-0.307884615384615	0.175609756097561	0.175609756097561
-0.300192307692308	0.175609756097561	0.175609756097561
-0.2925	0.175609756097561	0.175609756097561
-0.284807692307692	0.175609756097561	0.175609756097561
-0.277115384615385	0.175609756097561	0.175609756097561
-0.269423076923077	0.175609756097561	0.175609756097561
-0.261730769230769	0.175609756097561	0.175609756097561
-0.254038461538462	0.175609756097561	0.175609756097561
-0.246346153846154	0.175609756097561	0.175609756097561
-0.238461538461538	0.175609756097561	0.175609756097561
-0.230961538461538	0.175609756097561	0.175609756097561
-0.223269230769231	0.175609756097561	0.175609756097561
-0.215576923076923	0.175609756097561	0.175609756097561
-0.207884615384615	0.175609756097561	0.175609756097561
-0.2	0.175609756097561	0.175609756097561
-0.1925	0.175609756097561	0.175609756097561
-0.184807692307692	0.175609756097561	0.175609756097561
-0.177115384615385	0.175609756097561	0.175609756097561
-0.169423076923077	0.175609756097561	0.175609756097561
-0.161538461538462	0.175609756097561	0.175609756097561
-0.153846153846154	0.175609756097561	0.175609756097561
-0.146346153846154	0.175609756097561	0.175609756097561
-0.138653846153846	0.175609756097561	0.175609756097561
-0.130961538461538	0.175609756097561	0.175609756097561
-0.123269230769231	0.175609756097561	0.175609756097561
-0.115384615384615	0.175609756097561	0.175609756097561
-0.107884615384615	0.175609756097561	0.175609756097561
-0.100192307692308	0.175609756097561	0.175609756097561
-0.0925	0.175609756097561	0.175609756097561
-0.0848076923076923	0.175609756097561	0.175609756097561
-0.0771153846153846	0.175609756097561	0.175609756097561
-0.0694230769230769	0.175609756097561	0.175609756097561
-0.0617307692307692	0.175609756097561	0.175609756097561
-0.0540384615384615	0.175609756097561	0.175609756097561
-0.0463461538461538	0.175609756097561	0.175609756097561
-0.0384615384615385	0.175609756097561	0.175609756097561
-0.0309615384615385	0.175609756097561	0.175609756097561
-0.0232692307692308	0.175609756097561	0.175609756097561
-0.0155769230769231	0.175609756097561	0.175609756097561
-0.00788461538461538	0.175609756097561	0.175609756097561
0	0.175609756097561	0.175609756097561
0.0075	0.175609756097561	0.175609756097561
0.0151923076923077	0.175609756097561	0.175609756097561
0.0228846153846154	0.175609756097561	0.175609756097561
0.0305769230769231	0.175609756097561	0.175609756097561
0.0382692307692308	0.175609756097561	0.175609756097561
0.0459615384615385	0.175609756097561	0.175609756097561
0.0536538461538462	0.175609756097561	0.175609756097561
0.0613461538461538	0.175609756097561	0.175609756097561
0.0690384615384615	0.175609756097561	0.175609756097561
0.0769230769230769	0.175609756097561	0.175609756097561
0.0844230769230769	0.175609756097561	0.175609756097561
0.0921153846153846	0.175609756097561	0.175609756097561
0.0998076923076923	0.175609756097561	0.175609756097561
0.1075	0.175609756097561	0.175609756097561
0.115384615384615	0.175609756097561	0.175609756097561
0.122884615384615	0.175609756097561	0.175609756097561
0.130769230769231	0.175609756097561	0.175609756097561
0.138269230769231	0.175609756097561	0.175609756097561
0.145961538461538	0.175609756097561	0.175609756097561
0.153653846153846	0.175609756097561	0.175609756097561
0.161346153846154	0.175609756097561	0.175609756097561
0.169038461538462	0.175609756097561	0.175609756097561
0.176730769230769	0.175609756097561	0.175609756097561
0.184423076923077	0.175609756097561	0.175609756097561
0.192115384615385	0.175609756097561	0.175609756097561
0.199807692307692	0.175609756097561	0.175609756097561
0.2075	0.175609756097561	0.175609756097561
0.215192307692308	0.175609756097561	0.175609756097561
0.222884615384615	0.175609756097561	0.175609756097561
0.230576923076923	0.175609756097561	0.175609756097561
0.238269230769231	0.175609756097561	0.175609756097561
0.245961538461538	0.175609756097561	0.175609756097561
0.253653846153846	0.175609756097561	0.175609756097561
0.261346153846154	0.175609756097561	0.175609756097561
0.269038461538462	0.175609756097561	0.175609756097561
0.276730769230769	0.175609756097561	0.175609756097561
0.284423076923077	0.175609756097561	0.175609756097561
0.292115384615385	0.175609756097561	0.175609756097561
0.299807692307692	0.175609756097561	0.175609756097561
0.3075	0.175609756097561	0.175609756097561
0.315192307692308	0.175609756097561	0.175609756097561
0.322884615384615	0.175609756097561	0.175609756097561
0.330576923076923	0.175609756097561	0.175609756097561
0.338461538461538	0.175609756097561	0.175609756097561
0.345961538461538	0.175609756097561	0.175609756097561
0.353653846153846	0.175609756097561	0.175609756097561
0.361346153846154	0.175609756097561	0.175609756097561
0.369038461538462	0.175609756097561	0.175609756097561
0.376923076923077	0.175609756097561	0.175609756097561
0.384423076923077	0.175609756097561	0.175609756097561
0.392115384615385	0.175609756097561	0.175609756097561
0.399807692307692	0.175609756097561	0.175609756097561
0.4075	0.175609756097561	0.175609756097561
0.415384615384615	0.175609756097561	0.175609756097561
0.422884615384615	0.175609756097561	0.175609756097561
0.430576923076923	0.175609756097561	0.175609756097561
0.438269230769231	0.175609756097561	0.175609756097561
0.445961538461538	0.175609756097561	0.175609756097561
0.453846153846154	0.175609756097561	0.175609756097561
0.461538461538462	0.175609756097561	0.175609756097561
-0.461730769230769	0.170731707317073	0.170731707317073
-0.454038461538462	0.170731707317073	0.170731707317073
-0.446346153846154	0.170731707317073	0.170731707317073
-0.438653846153846	0.170731707317073	0.170731707317073
-0.430961538461538	0.170731707317073	0.170731707317073
-0.423269230769231	0.170731707317073	0.170731707317073
-0.415576923076923	0.170731707317073	0.170731707317073
-0.407884615384615	0.170731707317073	0.170731707317073
-0.400192307692308	0.170731707317073	0.170731707317073
-0.3925	0.170731707317073	0.170731707317073
-0.384807692307692	0.170731707317073	0.170731707317073
-0.377115384615385	0.170731707317073	0.170731707317073
-0.369423076923077	0.170731707317073	0.170731707317073
-0.361730769230769	0.170731707317073	0.170731707317073
-0.354038461538462	0.170731707317073	0.170731707317073
-0.346346153846154	0.170731707317073	0.170731707317073
-0.338653846153846	0.170731707317073	0.170731707317073
-0.330961538461538	0.170731707317073	0.170731707317073
-0.323269230769231	0.170731707317073	0.170731707317073
-0.315576923076923	0.170731707317073	0.170731707317073
-0.307884615384615	0.170731707317073	0.170731707317073
-0.300192307692308	0.170731707317073	0.170731707317073
-0.2925	0.170731707317073	0.170731707317073
-0.284807692307692	0.170731707317073	0.170731707317073
-0.277115384615385	0.170731707317073	0.170731707317073
-0.269423076923077	0.170731707317073	0.170731707317073
-0.261730769230769	0.170731707317073	0.170731707317073
-0.254038461538462	0.170731707317073	0.170731707317073
-0.246346153846154	0.170731707317073	0.170731707317073
-0.238461538461538	0.170731707317073	0.170731707317073
-0.230961538461538	0.170731707317073	0.170731707317073
-0.223269230769231	0.170731707317073	0.170731707317073
-0.215576923076923	0.170731707317073	0.170731707317073
-0.207884615384615	0.170731707317073	0.170731707317073
-0.2	0.170731707317073	0.170731707317073
-0.1925	0.170731707317073	0.170731707317073
-0.184807692307692	0.170731707317073	0.170731707317073
-0.177115384615385	0.170731707317073	0.170731707317073
-0.169423076923077	0.170731707317073	0.170731707317073
-0.161538461538462	0.170731707317073	0.170731707317073
-0.153846153846154	0.170731707317073	0.170731707317073
-0.146346153846154	0.170731707317073	0.170731707317073
-0.138653846153846	0.170731707317073	0.170731707317073
-0.130961538461538	0.170731707317073	0.170731707317073
-0.123269230769231	0.170731707317073	0.170731707317073
-0.115384615384615	0.170731707317073	0.170731707317073
-0.107884615384615	0.170731707317073	0.170731707317073
-0.100192307692308	0.170731707317073	0.170731707317073
-0.0925	0.170731707317073	0.170731707317073
-0.0848076923076923	0.170731707317073	0.170731707317073
-0.0771153846153846	0.170731707317073	0.170731707317073
-0.0694230769230769	0.170731707317073	0.170731707317073
-0.0617307692307692	0.170731707317073	0.170731707317073
-0.0540384615384615	0.170731707317073	0.170731707317073
-0.0463461538461538	0.170731707317073	0.170731707317073
-0.0384615384615385	0.170731707317073	0.170731707317073
-0.0309615384615385	0.170731707317073	0.170731707317073
-0.0232692307692308	0.170731707317073	0.170731707317073
-0.0155769230769231	0.170731707317073	0.170731707317073
-0.00788461538461538	0.170731707317073	0.170731707317073
0	0.170731707317073	0.170731707317073
0.0075	0.170731707317073	0.170731707317073
0.0151923076923077	0.170731707317073	0.170731707317073
0.0228846153846154	0.170731707317073	0.170731707317073
0.0305769230769231	0.170731707317073	0.170731707317073
0.0382692307692308	0.170731707317073	0.170731707317073
0.0459615384615385	0.170731707317073	0.170731707317073
0.0536538461538462	0.170731707317073	0.170731707317073
0.0613461538461538	0.170731707317073	0.170731707317073
0.0690384615384615	0.170731707317073	0.170731707317073
0.0769230769230769	0.170731707317073	0.170731707317073
0.0844230769230769	0.170731707317073	0.170731707317073
0.0921153846153846	0.170731707317073	0.170731707317073
0.0998076923076923	0.170731707317073	0.170731707317073
0.1075	0.170731707317073	0.170731707317073
0.115384615384615	0.170731707317073	0.170731707317073
0.122884615384615	0.170731707317073	0.170731707317073
0.130769230769231	0.170731707317073	0.170731707317073
0.138269230769231	0.170731707317073	0.170731707317073
0.145961538461538	0.170731707317073	0.170731707317073
0.153653846153846	0.170731707317073	0.170731707317073
0.161346153846154	0.170731707317073	0.170731707317073
0.169038461538462	0.170731707317073	0.170731707317073
0.176730769230769	0.170731707317073	0.170731707317073
0.184423076923077	0.170731707317073	0.170731707317073
0.192115384615385	0.170731707317073	0.170731707317073
0.199807692307692	0.170731707317073	0.170731707317073
0.2075	0.170731707317073	0.170731707317073
0.215192307692308	0.170731707317073	0.170731707317073
0.222884615384615	0.170731707317073	0.170731707317073
0.230576923076923	0.170731707317073	0.170731707317073
0.238269230769231	0.170731707317073	0.170731707317073
0.245961538461538	0.170731707317073	0.170731707317073
0.253653846153846	0.170731707317073	0.170731707317073
0.261346153846154	0.170731707317073	0.170731707317073
0.269038461538462	0.170731707317073	0.170731707317073
0.276730769230769	0.170731707317073	0.170731707317073
0.284423076923077	0.170731707317073	0.170731707317073
0.292115384615385	0.170731707317073	0.170731707317073
0.299807692307692	0.170731707317073	0.170731707317073
0.3075	0.170731707317073	0.170731707317073
0.315192307692308	0.170731707317073	0.170731707317073
0.322884615384615	0.170731707317073	0.170731707317073
0.330576923076923	0.170731707317073	0.170731707317073
0.338461538461538	0.170731707317073	0.170731707317073
0.345961538461538	0.170731707317073	0.170731707317073
0.353653846153846	0.170731707317073	0.170731707317073
0.361346153846154	0.170731707317073	0.170731707317073
0.369038461538462	0.170731707317073	0.170731707317073
0.376923076923077	0.170731707317073	0.170731707317073
0.384423076923077	0.170731707317073	0.170731707317073
0.392115384615385	0.170731707317073	0.170731707317073
0.399807692307692	0.170731707317073	0.170731707317073
0.4075	0.170731707317073	0.170731707317073
0.415384615384615	0.170731707317073	0.170731707317073
0.422884615384615	0.170731707317073	0.170731707317073
0.430576923076923	0.170731707317073	0.170731707317073
0.438269230769231	0.170731707317073	0.170731707317073
0.445961538461538	0.170731707317073	0.170731707317073
0.453846153846154	0.170731707317073	0.170731707317073
0.461538461538462	0.170731707317073	0.170731707317073
-0.461730769230769	0.165853658536585	0.165853658536585
-0.454038461538462	0.165853658536585	0.165853658536585
-0.446346153846154	0.165853658536585	0.165853658536585
-0.438653846153846	0.165853658536585	0.165853658536585
-0.430961538461538	0.165853658536585	0.165853658536585
-0.423269230769231	0.165853658536585	0.165853658536585
-0.415576923076923	0.165853658536585	0.165853658536585
-0.407884615384615	0.165853658536585	0.165853658536585
-0.400192307692308	0.165853658536585	0.165853658536585
-0.3925	0.165853658536585	0.165853658536585
-0.384807692307692	0.165853658536585	0.165853658536585
-0.377115384615385	0.165853658536585	0.165853658536585
-0.369423076923077	0.165853658536585	0.165853658536585
-0.361730769230769	0.165853658536585	0.165853658536585
-0.354038461538462	0.165853658536585	0.165853658536585
-0.346346153846154	0.165853658536585	0.165853658536585
-0.338653846153846	0.165853658536585	0.165853658536585
-0.330961538461538	0.165853658536585	0.165853658536585
-0.323269230769231	0.165853658536585	0.165853658536585
-0.315576923076923	0.165853658536585	0.165853658536585
-0.307884615384615	0.165853658536585	0.165853658536585
-0.300192307692308	0.165853658536585	0.165853658536585
-0.2925	0.165853658536585	0.165853658536585
-0.284807692307692	0.165853658536585	0.165853658536585
-0.277115384615385	0.165853658536585	0.165853658536585
-0.269423076923077	0.165853658536585	0.165853658536585
-0.261730769230769	0.165853658536585	0.165853658536585
-0.254038461538462	0.165853658536585	0.165853658536585
-0.246346153846154	0.165853658536585	0.165853658536585
-0.238461538461538	0.165853658536585	0.165853658536585
-0.230961538461538	0.165853658536585	0.165853658536585
-0.223269230769231	0.165853658536585	0.165853658536585
-0.215576923076923	0.165853658536585	0.165853658536585
-0.207884615384615	0.165853658536585	0.165853658536585
-0.2	0.165853658536585	0.165853658536585
-0.1925	0.165853658536585	0.165853658536585
-0.184807692307692	0.165853658536585	0.165853658536585
-0.177115384615385	0.165853658536585	0.165853658536585
-0.169423076923077	0.165853658536585	0.165853658536585
-0.161538461538462	0.165853658536585	0.165853658536585
-0.153846153846154	0.165853658536585	0.165853658536585
-0.146346153846154	0.165853658536585	0.165853658536585
-0.138653846153846	0.165853658536585	0.165853658536585
-0.130961538461538	0.165853658536585	0.165853658536585
-0.123269230769231	0.165853658536585	0.165853658536585
-0.115384615384615	0.165853658536585	0.165853658536585
-0.107884615384615	0.165853658536585	0.165853658536585
-0.100192307692308	0.165853658536585	0.165853658536585
-0.0925	0.165853658536585	0.165853658536585
-0.0848076923076923	0.165853658536585	0.165853658536585
-0.0771153846153846	0.165853658536585	0.165853658536585
-0.0694230769230769	0.165853658536585	0.165853658536585
-0.0617307692307692	0.165853658536585	0.165853658536585
-0.0540384615384615	0.165853658536585	0.165853658536585
-0.0463461538461538	0.165853658536585	0.165853658536585
-0.0384615384615385	0.165853658536585	0.165853658536585
-0.0309615384615385	0.165853658536585	0.165853658536585
-0.0232692307692308	0.165853658536585	0.165853658536585
-0.0155769230769231	0.165853658536585	0.165853658536585
-0.00788461538461538	0.165853658536585	0.165853658536585
0	0.165853658536585	0.165853658536585
0.0075	0.165853658536585	0.165853658536585
0.0151923076923077	0.165853658536585	0.165853658536585
0.0228846153846154	0.165853658536585	0.165853658536585
0.0305769230769231	0.165853658536585	0.165853658536585
0.0382692307692308	0.165853658536585	0.165853658536585
0.0459615384615385	0.165853658536585	0.165853658536585
0.0536538461538462	0.165853658536585	0.165853658536585
0.0613461538461538	0.165853658536585	0.165853658536585
0.0690384615384615	0.165853658536585	0.165853658536585
0.0769230769230769	0.165853658536585	0.165853658536585
0.0844230769230769	0.165853658536585	0.165853658536585
0.0921153846153846	0.165853658536585	0.165853658536585
0.0998076923076923	0.165853658536585	0.165853658536585
0.1075	0.165853658536585	0.165853658536585
0.115384615384615	0.165853658536585	0.165853658536585
0.122884615384615	0.165853658536585	0.165853658536585
0.130769230769231	0.165853658536585	0.165853658536585
0.138269230769231	0.165853658536585	0.165853658536585
0.145961538461538	0.165853658536585	0.165853658536585
0.153653846153846	0.165853658536585	0.165853658536585
0.161346153846154	0.165853658536585	0.165853658536585
0.169038461538462	0.165853658536585	0.165853658536585
0.176730769230769	0.165853658536585	0.165853658536585
0.184423076923077	0.165853658536585	0.165853658536585
0.192115384615385	0.165853658536585	0.165853658536585
0.199807692307692	0.165853658536585	0.165853658536585
0.2075	0.165853658536585	0.165853658536585
0.215192307692308	0.165853658536585	0.165853658536585
0.222884615384615	0.165853658536585	0.165853658536585
0.230576923076923	0.165853658536585	0.165853658536585
0.238269230769231	0.165853658536585	0.165853658536585
0.245961538461538	0.165853658536585	0.165853658536585
0.253653846153846	0.165853658536585	0.165853658536585
0.261346153846154	0.165853658536585	0.165853658536585
0.269038461538462	0.165853658536585	0.165853658536585
0.276730769230769	0.165853658536585	0.165853658536585
0.284423076923077	0.165853658536585	0.165853658536585
0.292115384615385	0.165853658536585	0.165853658536585
0.299807692307692	0.165853658536585	0.165853658536585
0.3075	0.165853658536585	0.165853658536585
0.315192307692308	0.165853658536585	0.165853658536585
0.322884615384615	0.165853658536585	0.165853658536585
0.330576923076923	0.165853658536585	0.165853658536585
0.338461538461538	0.165853658536585	0.165853658536585
0.345961538461538	0.165853658536585	0.165853658536585
0.353653846153846	0.165853658536585	0.165853658536585
0.361346153846154	0.165853658536585	0.165853658536585
0.369038461538462	0.165853658536585	0.165853658536585
0.376923076923077	0.165853658536585	0.165853658536585
0.384423076923077	0.165853658536585	0.165853658536585
0.392115384615385	0.165853658536585	0.165853658536585
0.399807692307692	0.165853658536585	0.165853658536585
0.4075	0.165853658536585	0.165853658536585
0.415384615384615	0.165853658536585	0.165853658536585
0.422884615384615	0.165853658536585	0.165853658536585
0.430576923076923	0.165853658536585	0.165853658536585
0.438269230769231	0.165853658536585	0.165853658536585
0.445961538461538	0.165853658536585	0.165853658536585
0.453846153846154	0.165853658536585	0.165853658536585
0.461538461538462	0.165853658536585	0.165853658536585
-0.461730769230769	0.160975609756098	0.160975609756098
-0.454038461538462	0.160975609756098	0.160975609756098
-0.446346153846154	0.160975609756098	0.160975609756098
-0.438653846153846	0.160975609756098	0.160975609756098
-0.430961538461538	0.160975609756098	0.160975609756098
-0.423269230769231	0.160975609756098	0.160975609756098
-0.415576923076923	0.160975609756098	0.160975609756098
-0.407884615384615	0.160975609756098	0.160975609756098
-0.400192307692308	0.160975609756098	0.160975609756098
-0.3925	0.160975609756098	0.160975609756098
-0.384807692307692	0.160975609756098	0.160975609756098
-0.377115384615385	0.160975609756098	0.160975609756098
-0.369423076923077	0.160975609756098	0.160975609756098
-0.361730769230769	0.160975609756098	0.160975609756098
-0.354038461538462	0.160975609756098	0.160975609756098
-0.346346153846154	0.160975609756098	0.160975609756098
-0.338653846153846	0.160975609756098	0.160975609756098
-0.330961538461538	0.160975609756098	0.160975609756098
-0.323269230769231	0.160975609756098	0.160975609756098
-0.315576923076923	0.160975609756098	0.160975609756098
-0.307884615384615	0.160975609756098	0.160975609756098
-0.300192307692308	0.160975609756098	0.160975609756098
-0.2925	0.160975609756098	0.160975609756098
-0.284807692307692	0.160975609756098	0.160975609756098
-0.277115384615385	0.160975609756098	0.160975609756098
-0.269423076923077	0.160975609756098	0.160975609756098
-0.261730769230769	0.160975609756098	0.160975609756098
-0.254038461538462	0.160975609756098	0.160975609756098
-0.246346153846154	0.160975609756098	0.160975609756098
-0.238461538461538	0.160975609756098	0.160975609756098
-0.230961538461538	0.160975609756098	0.160975609756098
-0.223269230769231	0.160975609756098	0.160975609756098
-0.215576923076923	0.160975609756098	0.160975609756098
-0.207884615384615	0.160975609756098	0.160975609756098
-0.2	0.160975609756098	0.160975609756098
-0.1925	0.160975609756098	0.160975609756098
-0.184807692307692	0.160975609756098	0.160975609756098
-0.177115384615385	0.160975609756098	0.160975609756098
-0.169423076923077	0.160975609756098	0.160975609756098
-0.161538461538462	0.160975609756098	0.160975609756098
-0.153846153846154	0.160975609756098	0.160975609756098
-0.146346153846154	0.160975609756098	0.160975609756098
-0.138653846153846	0.160975609756098	0.160975609756098
-0.130961538461538	0.160975609756098	0.160975609756098
-0.123269230769231	0.160975609756098	0.160975609756098
-0.115384615384615	0.160975609756098	0.160975609756098
-0.107884615384615	0.160975609756098	0.160975609756098
-0.100192307692308	0.160975609756098	0.160975609756098
-0.0925	0.160975609756098	0.160975609756098
-0.0848076923076923	0.160975609756098	0.160975609756098
-0.0771153846153846	0.160975609756098	0.160975609756098
-0.0694230769230769	0.160975609756098	0.160975609756098
-0.0617307692307692	0.160975609756098	0.160975609756098
-0.0540384615384615	0.160975609756098	0.160975609756098
-0.0463461538461538	0.160975609756098	0.160975609756098
-0.0384615384615385	0.160975609756098	0.160975609756098
-0.0309615384615385	0.160975609756098	0.160975609756098
-0.0232692307692308	0.160975609756098	0.160975609756098
-0.0155769230769231	0.160975609756098	0.160975609756098
-0.00788461538461538	0.160975609756098	0.160975609756098
0	0.160975609756098	0.160975609756098
0.0075	0.160975609756098	0.160975609756098
0.0151923076923077	0.160975609756098	0.160975609756098
0.0228846153846154	0.160975609756098	0.160975609756098
0.0305769230769231	0.160975609756098	0.160975609756098
0.0382692307692308	0.160975609756098	0.160975609756098
0.0459615384615385	0.160975609756098	0.160975609756098
0.0536538461538462	0.160975609756098	0.160975609756098
0.0613461538461538	0.160975609756098	0.160975609756098
0.0690384615384615	0.160975609756098	0.160975609756098
0.0769230769230769	0.160975609756098	0.160975609756098
0.0844230769230769	0.160975609756098	0.160975609756098
0.0921153846153846	0.160975609756098	0.160975609756098
0.0998076923076923	0.160975609756098	0.160975609756098
0.1075	0.160975609756098	0.160975609756098
0.115384615384615	0.160975609756098	0.160975609756098
0.122884615384615	0.160975609756098	0.160975609756098
0.130769230769231	0.160975609756098	0.160975609756098
0.138269230769231	0.160975609756098	0.160975609756098
0.145961538461538	0.160975609756098	0.160975609756098
0.153653846153846	0.160975609756098	0.160975609756098
0.161346153846154	0.160975609756098	0.160975609756098
0.169038461538462	0.160975609756098	0.160975609756098
0.176730769230769	0.160975609756098	0.160975609756098
0.184423076923077	0.160975609756098	0.160975609756098
0.192115384615385	0.160975609756098	0.160975609756098
0.199807692307692	0.160975609756098	0.160975609756098
0.2075	0.160975609756098	0.160975609756098
0.215192307692308	0.160975609756098	0.160975609756098
0.222884615384615	0.160975609756098	0.160975609756098
0.230576923076923	0.160975609756098	0.160975609756098
0.238269230769231	0.160975609756098	0.160975609756098
0.245961538461538	0.160975609756098	0.160975609756098
0.253653846153846	0.160975609756098	0.160975609756098
0.261346153846154	0.160975609756098	0.160975609756098
0.269038461538462	0.160975609756098	0.160975609756098
0.276730769230769	0.160975609756098	0.160975609756098
0.284423076923077	0.160975609756098	0.160975609756098
0.292115384615385	0.160975609756098	0.160975609756098
0.299807692307692	0.160975609756098	0.160975609756098
0.3075	0.160975609756098	0.160975609756098
0.315192307692308	0.160975609756098	0.160975609756098
0.322884615384615	0.160975609756098	0.160975609756098
0.330576923076923	0.160975609756098	0.160975609756098
0.338461538461538	0.160975609756098	0.160975609756098
0.345961538461538	0.160975609756098	0.160975609756098
0.353653846153846	0.160975609756098	0.160975609756098
0.361346153846154	0.160975609756098	0.160975609756098
0.369038461538462	0.160975609756098	0.160975609756098
0.376923076923077	0.160975609756098	0.160975609756098
0.384423076923077	0.160975609756098	0.160975609756098
0.392115384615385	0.160975609756098	0.160975609756098
0.399807692307692	0.160975609756098	0.160975609756098
0.4075	0.160975609756098	0.160975609756098
0.415384615384615	0.160975609756098	0.160975609756098
0.422884615384615	0.160975609756098	0.160975609756098
0.430576923076923	0.160975609756098	0.160975609756098
0.438269230769231	0.160975609756098	0.160975609756098
0.445961538461538	0.160975609756098	0.160975609756098
0.453846153846154	0.160975609756098	0.160975609756098
0.461538461538462	0.160975609756098	0.160975609756098
-0.461730769230769	0.15609756097561	0.15609756097561
-0.454038461538462	0.15609756097561	0.15609756097561
-0.446346153846154	0.15609756097561	0.15609756097561
-0.438653846153846	0.15609756097561	0.15609756097561
-0.430961538461538	0.15609756097561	0.15609756097561
-0.423269230769231	0.15609756097561	0.15609756097561
-0.415576923076923	0.15609756097561	0.15609756097561
-0.407884615384615	0.15609756097561	0.15609756097561
-0.400192307692308	0.15609756097561	0.15609756097561
-0.3925	0.15609756097561	0.15609756097561
-0.384807692307692	0.15609756097561	0.15609756097561
-0.377115384615385	0.15609756097561	0.15609756097561
-0.369423076923077	0.15609756097561	0.15609756097561
-0.361730769230769	0.15609756097561	0.15609756097561
-0.354038461538462	0.15609756097561	0.15609756097561
-0.346346153846154	0.15609756097561	0.15609756097561
-0.338653846153846	0.15609756097561	0.15609756097561
-0.330961538461538	0.15609756097561	0.15609756097561
-0.323269230769231	0.15609756097561	0.15609756097561
-0.315576923076923	0.15609756097561	0.15609756097561
-0.307884615384615	0.15609756097561	0.15609756097561
-0.300192307692308	0.15609756097561	0.15609756097561
-0.2925	0.15609756097561	0.15609756097561
-0.284807692307692	0.15609756097561	0.15609756097561
-0.277115384615385	0.15609756097561	0.15609756097561
-0.269423076923077	0.15609756097561	0.15609756097561
-0.261730769230769	0.15609756097561	0.15609756097561
-0.254038461538462	0.15609756097561	0.15609756097561
-0.246346153846154	0.15609756097561	0.15609756097561
-0.238461538461538	0.15609756097561	0.15609756097561
-0.230961538461538	0.15609756097561	0.15609756097561
-0.223269230769231	0.15609756097561	0.15609756097561
-0.215576923076923	0.15609756097561	0.15609756097561
-0.207884615384615	0.15609756097561	0.15609756097561
-0.2	0.15609756097561	0.15609756097561
-0.1925	0.15609756097561	0.15609756097561
-0.184807692307692	0.15609756097561	0.15609756097561
-0.177115384615385	0.15609756097561	0.15609756097561
-0.169423076923077	0.15609756097561	0.15609756097561
-0.161538461538462	0.15609756097561	0.15609756097561
-0.153846153846154	0.15609756097561	0.15609756097561
-0.146346153846154	0.15609756097561	0.15609756097561
-0.138653846153846	0.15609756097561	0.15609756097561
-0.130961538461538	0.15609756097561	0.15609756097561
-0.123269230769231	0.15609756097561	0.15609756097561
-0.115384615384615	0.15609756097561	0.15609756097561
-0.107884615384615	0.15609756097561	0.15609756097561
-0.100192307692308	0.15609756097561	0.15609756097561
-0.0925	0.15609756097561	0.15609756097561
-0.0848076923076923	0.15609756097561	0.15609756097561
-0.0771153846153846	0.15609756097561	0.15609756097561
-0.0694230769230769	0.15609756097561	0.15609756097561
-0.0617307692307692	0.15609756097561	0.15609756097561
-0.0540384615384615	0.15609756097561	0.15609756097561
-0.0463461538461538	0.15609756097561	0.15609756097561
-0.0384615384615385	0.15609756097561	0.15609756097561
-0.0309615384615385	0.15609756097561	0.15609756097561
-0.0232692307692308	0.15609756097561	0.15609756097561
-0.0155769230769231	0.15609756097561	0.15609756097561
-0.00788461538461538	0.15609756097561	0.15609756097561
0	0.15609756097561	0.15609756097561
0.0075	0.15609756097561	0.15609756097561
0.0151923076923077	0.15609756097561	0.15609756097561
0.0228846153846154	0.15609756097561	0.15609756097561
0.0305769230769231	0.15609756097561	0.15609756097561
0.0382692307692308	0.15609756097561	0.15609756097561
0.0459615384615385	0.15609756097561	0.15609756097561
0.0536538461538462	0.15609756097561	0.15609756097561
0.0613461538461538	0.15609756097561	0.15609756097561
0.0690384615384615	0.15609756097561	0.15609756097561
0.0769230769230769	0.15609756097561	0.15609756097561
0.0844230769230769	0.15609756097561	0.15609756097561
0.0921153846153846	0.15609756097561	0.15609756097561
0.0998076923076923	0.15609756097561	0.15609756097561
0.1075	0.15609756097561	0.15609756097561
0.115384615384615	0.15609756097561	0.15609756097561
0.122884615384615	0.15609756097561	0.15609756097561
0.130769230769231	0.15609756097561	0.15609756097561
0.138269230769231	0.15609756097561	0.15609756097561
0.145961538461538	0.15609756097561	0.15609756097561
0.153653846153846	0.15609756097561	0.15609756097561
0.161346153846154	0.15609756097561	0.15609756097561
0.169038461538462	0.15609756097561	0.15609756097561
0.176730769230769	0.15609756097561	0.15609756097561
0.184423076923077	0.15609756097561	0.15609756097561
0.192115384615385	0.15609756097561	0.15609756097561
0.199807692307692	0.15609756097561	0.15609756097561
0.2075	0.15609756097561	0.15609756097561
0.215192307692308	0.15609756097561	0.15609756097561
0.222884615384615	0.15609756097561	0.15609756097561
0.230576923076923	0.15609756097561	0.15609756097561
0.238269230769231	0.15609756097561	0.15609756097561
0.245961538461538	0.15609756097561	0.15609756097561
0.253653846153846	0.15609756097561	0.15609756097561
0.261346153846154	0.15609756097561	0.15609756097561
0.269038461538462	0.15609756097561	0.15609756097561
0.276730769230769	0.15609756097561	0.15609756097561
0.284423076923077	0.15609756097561	0.15609756097561
0.292115384615385	0.15609756097561	0.15609756097561
0.299807692307692	0.15609756097561	0.15609756097561
0.3075	0.15609756097561	0.15609756097561
0.315192307692308	0.15609756097561	0.15609756097561
0.322884615384615	0.15609756097561	0.15609756097561
0.330576923076923	0.15609756097561	0.15609756097561
0.338461538461538	0.15609756097561	0.15609756097561
0.345961538461538	0.15609756097561	0.15609756097561
0.353653846153846	0.15609756097561	0.15609756097561
0.361346153846154	0.15609756097561	0.15609756097561
0.369038461538462	0.15609756097561	0.15609756097561
0.376923076923077	0.15609756097561	0.15609756097561
0.384423076923077	0.15609756097561	0.15609756097561
0.392115384615385	0.15609756097561	0.15609756097561
0.399807692307692	0.15609756097561	0.15609756097561
0.4075	0.15609756097561	0.15609756097561
0.415384615384615	0.15609756097561	0.15609756097561
0.422884615384615	0.15609756097561	0.15609756097561
0.430576923076923	0.15609756097561	0.15609756097561
0.438269230769231	0.15609756097561	0.15609756097561
0.445961538461538	0.15609756097561	0.15609756097561
0.453846153846154	0.15609756097561	0.15609756097561
0.461538461538462	0.15609756097561	0.15609756097561
-0.461730769230769	0.151219512195122	0.151219512195122
-0.454038461538462	0.151219512195122	0.151219512195122
-0.446346153846154	0.151219512195122	0.151219512195122
-0.438653846153846	0.151219512195122	0.151219512195122
-0.430961538461538	0.151219512195122	0.151219512195122
-0.423269230769231	0.151219512195122	0.151219512195122
-0.415576923076923	0.151219512195122	0.151219512195122
-0.407884615384615	0.151219512195122	0.151219512195122
-0.400192307692308	0.151219512195122	0.151219512195122
-0.3925	0.151219512195122	0.151219512195122
-0.384807692307692	0.151219512195122	0.151219512195122
-0.377115384615385	0.151219512195122	0.151219512195122
-0.369423076923077	0.151219512195122	0.151219512195122
-0.361730769230769	0.151219512195122	0.151219512195122
-0.354038461538462	0.151219512195122	0.151219512195122
-0.346346153846154	0.151219512195122	0.151219512195122
-0.338653846153846	0.151219512195122	0.151219512195122
-0.330961538461538	0.151219512195122	0.151219512195122
-0.323269230769231	0.151219512195122	0.151219512195122
-0.315576923076923	0.151219512195122	0.151219512195122
-0.307884615384615	0.151219512195122	0.151219512195122
-0.300192307692308	0.151219512195122	0.151219512195122
-0.2925	0.151219512195122	0.151219512195122
-0.284807692307692	0.151219512195122	0.151219512195122
-0.277115384615385	0.151219512195122	0.151219512195122
-0.269423076923077	0.151219512195122	0.151219512195122
-0.261730769230769	0.151219512195122	0.151219512195122
-0.254038461538462	0.151219512195122	0.151219512195122
-0.246346153846154	0.151219512195122	0.151219512195122
-0.238461538461538	0.151219512195122	0.151219512195122
-0.230961538461538	0.151219512195122	0.151219512195122
-0.223269230769231	0.151219512195122	0.151219512195122
-0.215576923076923	0.151219512195122	0.151219512195122
-0.207884615384615	0.151219512195122	0.151219512195122
-0.2	0.151219512195122	0.151219512195122
-0.1925	0.151219512195122	0.151219512195122
-0.184807692307692	0.151219512195122	0.151219512195122
-0.177115384615385	0.151219512195122	0.151219512195122
-0.169423076923077	0.151219512195122	0.151219512195122
-0.161538461538462	0.151219512195122	0.151219512195122
-0.153846153846154	0.151219512195122	0.151219512195122
-0.146346153846154	0.151219512195122	0.151219512195122
-0.138653846153846	0.151219512195122	0.151219512195122
-0.130961538461538	0.151219512195122	0.151219512195122
-0.123269230769231	0.151219512195122	0.151219512195122
-0.115384615384615	0.151219512195122	0.151219512195122
-0.107884615384615	0.151219512195122	0.151219512195122
-0.100192307692308	0.151219512195122	0.151219512195122
-0.0925	0.151219512195122	0.151219512195122
-0.0848076923076923	0.151219512195122	0.151219512195122
-0.0771153846153846	0.151219512195122	0.151219512195122
-0.0694230769230769	0.151219512195122	0.151219512195122
-0.0617307692307692	0.151219512195122	0.151219512195122
-0.0540384615384615	0.151219512195122	0.151219512195122
-0.0463461538461538	0.151219512195122	0.151219512195122
-0.0384615384615385	0.151219512195122	0.151219512195122
-0.0309615384615385	0.151219512195122	0.151219512195122
-0.0232692307692308	0.151219512195122	0.151219512195122
-0.0155769230769231	0.151219512195122	0.151219512195122
-0.00788461538461538	0.151219512195122	0.151219512195122
0	0.151219512195122	0.151219512195122
0.0075	0.151219512195122	0.151219512195122
0.0151923076923077	0.151219512195122	0.151219512195122
0.0228846153846154	0.151219512195122	0.151219512195122
0.0305769230769231	0.151219512195122	0.151219512195122
0.0382692307692308	0.151219512195122	0.151219512195122
0.0459615384615385	0.151219512195122	0.151219512195122
0.0536538461538462	0.151219512195122	0.151219512195122
0.0613461538461538	0.151219512195122	0.151219512195122
0.0690384615384615	0.151219512195122	0.151219512195122
0.0769230769230769	0.151219512195122	0.151219512195122
0.0844230769230769	0.151219512195122	0.151219512195122
0.0921153846153846	0.151219512195122	0.151219512195122
0.0998076923076923	0.151219512195122	0.151219512195122
0.1075	0.151219512195122	0.151219512195122
0.115384615384615	0.151219512195122	0.151219512195122
0.122884615384615	0.151219512195122	0.151219512195122
0.130769230769231	0.151219512195122	0.151219512195122
0.138269230769231	0.151219512195122	0.151219512195122
0.145961538461538	0.151219512195122	0.151219512195122
0.153653846153846	0.151219512195122	0.151219512195122
0.161346153846154	0.151219512195122	0.151219512195122
0.169038461538462	0.151219512195122	0.151219512195122
0.176730769230769	0.151219512195122	0.151219512195122
0.184423076923077	0.151219512195122	0.151219512195122
0.192115384615385	0.151219512195122	0.151219512195122
0.199807692307692	0.151219512195122	0.151219512195122
0.2075	0.151219512195122	0.151219512195122
0.215192307692308	0.151219512195122	0.151219512195122
0.222884615384615	0.151219512195122	0.151219512195122
0.230576923076923	0.151219512195122	0.151219512195122
0.238269230769231	0.151219512195122	0.151219512195122
0.245961538461538	0.151219512195122	0.151219512195122
0.253653846153846	0.151219512195122	0.151219512195122
0.261346153846154	0.151219512195122	0.151219512195122
0.269038461538462	0.151219512195122	0.151219512195122
0.276730769230769	0.151219512195122	0.151219512195122
0.284423076923077	0.151219512195122	0.151219512195122
0.292115384615385	0.151219512195122	0.151219512195122
0.299807692307692	0.151219512195122	0.151219512195122
0.3075	0.151219512195122	0.151219512195122
0.315192307692308	0.151219512195122	0.151219512195122
0.322884615384615	0.151219512195122	0.151219512195122
0.330576923076923	0.151219512195122	0.151219512195122
0.338461538461538	0.151219512195122	0.151219512195122
0.345961538461538	0.151219512195122	0.151219512195122
0.353653846153846	0.151219512195122	0.151219512195122
0.361346153846154	0.151219512195122	0.151219512195122
0.369038461538462	0.151219512195122	0.151219512195122
0.376923076923077	0.151219512195122	0.151219512195122
0.384423076923077	0.151219512195122	0.151219512195122
0.392115384615385	0.151219512195122	0.151219512195122
0.399807692307692	0.151219512195122	0.151219512195122
0.4075	0.151219512195122	0.151219512195122
0.415384615384615	0.151219512195122	0.151219512195122
0.422884615384615	0.151219512195122	0.151219512195122
0.430576923076923	0.151219512195122	0.151219512195122
0.438269230769231	0.151219512195122	0.151219512195122
0.445961538461538	0.151219512195122	0.151219512195122
0.453846153846154	0.151219512195122	0.151219512195122
0.461538461538462	0.151219512195122	0.151219512195122
-0.461730769230769	0.146341463414634	0.146341463414634
-0.454038461538462	0.146341463414634	0.146341463414634
-0.446346153846154	0.146341463414634	0.146341463414634
-0.438653846153846	0.146341463414634	0.146341463414634
-0.430961538461538	0.146341463414634	0.146341463414634
-0.423269230769231	0.146341463414634	0.146341463414634
-0.415576923076923	0.146341463414634	0.146341463414634
-0.407884615384615	0.146341463414634	0.146341463414634
-0.400192307692308	0.146341463414634	0.146341463414634
-0.3925	0.146341463414634	0.146341463414634
-0.384807692307692	0.146341463414634	0.146341463414634
-0.377115384615385	0.146341463414634	0.146341463414634
-0.369423076923077	0.146341463414634	0.146341463414634
-0.361730769230769	0.146341463414634	0.146341463414634
-0.354038461538462	0.146341463414634	0.146341463414634
-0.346346153846154	0.146341463414634	0.146341463414634
-0.338653846153846	0.146341463414634	0.146341463414634
-0.330961538461538	0.146341463414634	0.146341463414634
-0.323269230769231	0.146341463414634	0.146341463414634
-0.315576923076923	0.146341463414634	0.146341463414634
-0.307884615384615	0.146341463414634	0.146341463414634
-0.300192307692308	0.146341463414634	0.146341463414634
-0.2925	0.146341463414634	0.146341463414634
-0.284807692307692	0.146341463414634	0.146341463414634
-0.277115384615385	0.146341463414634	0.146341463414634
-0.269423076923077	0.146341463414634	0.146341463414634
-0.261730769230769	0.146341463414634	0.146341463414634
-0.254038461538462	0.146341463414634	0.146341463414634
-0.246346153846154	0.146341463414634	0.146341463414634
-0.238461538461538	0.146341463414634	0.146341463414634
-0.230961538461538	0.146341463414634	0.146341463414634
-0.223269230769231	0.146341463414634	0.146341463414634
-0.215576923076923	0.146341463414634	0.146341463414634
-0.207884615384615	0.146341463414634	0.146341463414634
-0.2	0.146341463414634	0.146341463414634
-0.1925	0.146341463414634	0.146341463414634
-0.184807692307692	0.146341463414634	0.146341463414634
-0.177115384615385	0.146341463414634	0.146341463414634
-0.169423076923077	0.146341463414634	0.146341463414634
-0.161538461538462	0.146341463414634	0.146341463414634
-0.153846153846154	0.146341463414634	0.146341463414634
-0.146346153846154	0.146341463414634	0.146341463414634
-0.138653846153846	0.146341463414634	0.146341463414634
-0.130961538461538	0.146341463414634	0.146341463414634
-0.123269230769231	0.146341463414634	0.146341463414634
-0.115384615384615	0.146341463414634	0.146341463414634
-0.107884615384615	0.146341463414634	0.146341463414634
-0.100192307692308	0.146341463414634	0.146341463414634
-0.0925	0.146341463414634	0.146341463414634
-0.0848076923076923	0.146341463414634	0.146341463414634
-0.0771153846153846	0.146341463414634	0.146341463414634
-0.0694230769230769	0.146341463414634	0.146341463414634
-0.0617307692307692	0.146341463414634	0.146341463414634
-0.0540384615384615	0.146341463414634	0.146341463414634
-0.0463461538461538	0.146341463414634	0.146341463414634
-0.0384615384615385	0.146341463414634	0.146341463414634
-0.0309615384615385	0.146341463414634	0.146341463414634
-0.0232692307692308	0.146341463414634	0.146341463414634
-0.0155769230769231	0.146341463414634	0.146341463414634
-0.00788461538461538	0.146341463414634	0.146341463414634
0	0.146341463414634	0.146341463414634
0.0075	0.146341463414634	0.146341463414634
0.0151923076923077	0.146341463414634	0.146341463414634
0.0228846153846154	0.146341463414634	0.146341463414634
0.0305769230769231	0.146341463414634	0.146341463414634
0.0382692307692308	0.146341463414634	0.146341463414634
0.0459615384615385	0.146341463414634	0.146341463414634
0.0536538461538462	0.146341463414634	0.146341463414634
0.0613461538461538	0.146341463414634	0.146341463414634
0.0690384615384615	0.146341463414634	0.146341463414634
0.0769230769230769	0.146341463414634	0.146341463414634
0.0844230769230769	0.146341463414634	0.146341463414634
0.0921153846153846	0.146341463414634	0.146341463414634
0.0998076923076923	0.146341463414634	0.146341463414634
0.1075	0.146341463414634	0.146341463414634
0.115384615384615	0.146341463414634	0.146341463414634
0.122884615384615	0.146341463414634	0.146341463414634
0.130769230769231	0.146341463414634	0.146341463414634
0.138269230769231	0.146341463414634	0.146341463414634
0.145961538461538	0.146341463414634	0.146341463414634
0.153653846153846	0.146341463414634	0.146341463414634
0.161346153846154	0.146341463414634	0.146341463414634
0.169038461538462	0.146341463414634	0.146341463414634
0.176730769230769	0.146341463414634	0.146341463414634
0.184423076923077	0.146341463414634	0.146341463414634
0.192115384615385	0.146341463414634	0.146341463414634
0.199807692307692	0.146341463414634	0.146341463414634
0.2075	0.146341463414634	0.146341463414634
0.215192307692308	0.146341463414634	0.146341463414634
0.222884615384615	0.146341463414634	0.146341463414634
0.230576923076923	0.146341463414634	0.146341463414634
0.238269230769231	0.146341463414634	0.146341463414634
0.245961538461538	0.146341463414634	0.146341463414634
0.253653846153846	0.146341463414634	0.146341463414634
0.261346153846154	0.146341463414634	0.146341463414634
0.269038461538462	0.146341463414634	0.146341463414634
0.276730769230769	0.146341463414634	0.146341463414634
0.284423076923077	0.146341463414634	0.146341463414634
0.292115384615385	0.146341463414634	0.146341463414634
0.299807692307692	0.146341463414634	0.146341463414634
0.3075	0.146341463414634	0.146341463414634
0.315192307692308	0.146341463414634	0.146341463414634
0.322884615384615	0.146341463414634	0.146341463414634
0.330576923076923	0.146341463414634	0.146341463414634
0.338461538461538	0.146341463414634	0.146341463414634
0.345961538461538	0.146341463414634	0.146341463414634
0.353653846153846	0.146341463414634	0.146341463414634
0.361346153846154	0.146341463414634	0.146341463414634
0.369038461538462	0.146341463414634	0.146341463414634
0.376923076923077	0.146341463414634	0.146341463414634
0.384423076923077	0.146341463414634	0.146341463414634
0.392115384615385	0.146341463414634	0.146341463414634
0.399807692307692	0.146341463414634	0.146341463414634
0.4075	0.146341463414634	0.146341463414634
0.415384615384615	0.146341463414634	0.146341463414634
0.422884615384615	0.146341463414634	0.146341463414634
0.430576923076923	0.146341463414634	0.146341463414634
0.438269230769231	0.146341463414634	0.146341463414634
0.445961538461538	0.146341463414634	0.146341463414634
0.453846153846154	0.146341463414634	0.146341463414634
0.461538461538462	0.146341463414634	0.146341463414634
-0.461730769230769	0.141463414634146	0.141463414634146
-0.454038461538462	0.141463414634146	0.141463414634146
-0.446346153846154	0.141463414634146	0.141463414634146
-0.438653846153846	0.141463414634146	0.141463414634146
-0.430961538461538	0.141463414634146	0.141463414634146
-0.423269230769231	0.141463414634146	0.141463414634146
-0.415576923076923	0.141463414634146	0.141463414634146
-0.407884615384615	0.141463414634146	0.141463414634146
-0.400192307692308	0.141463414634146	0.141463414634146
-0.3925	0.141463414634146	0.141463414634146
-0.384807692307692	0.141463414634146	0.141463414634146
-0.377115384615385	0.141463414634146	0.141463414634146
-0.369423076923077	0.141463414634146	0.141463414634146
-0.361730769230769	0.141463414634146	0.141463414634146
-0.354038461538462	0.141463414634146	0.141463414634146
-0.346346153846154	0.141463414634146	0.141463414634146
-0.338653846153846	0.141463414634146	0.141463414634146
-0.330961538461538	0.141463414634146	0.141463414634146
-0.323269230769231	0.141463414634146	0.141463414634146
-0.315576923076923	0.141463414634146	0.141463414634146
-0.307884615384615	0.141463414634146	0.141463414634146
-0.300192307692308	0.141463414634146	0.141463414634146
-0.2925	0.141463414634146	0.141463414634146
-0.284807692307692	0.141463414634146	0.141463414634146
-0.277115384615385	0.141463414634146	0.141463414634146
-0.269423076923077	0.141463414634146	0.141463414634146
-0.261730769230769	0.141463414634146	0.141463414634146
-0.254038461538462	0.141463414634146	0.141463414634146
-0.246346153846154	0.141463414634146	0.141463414634146
-0.238461538461538	0.141463414634146	0.141463414634146
-0.230961538461538	0.141463414634146	0.141463414634146
-0.223269230769231	0.141463414634146	0.141463414634146
-0.215576923076923	0.141463414634146	0.141463414634146
-0.207884615384615	0.141463414634146	0.141463414634146
-0.2	0.141463414634146	0.141463414634146
-0.1925	0.141463414634146	0.141463414634146
-0.184807692307692	0.141463414634146	0.141463414634146
-0.177115384615385	0.141463414634146	0.141463414634146
-0.169423076923077	0.141463414634146	0.141463414634146
-0.161538461538462	0.141463414634146	0.141463414634146
-0.153846153846154	0.141463414634146	0.141463414634146
-0.146346153846154	0.141463414634146	0.141463414634146
-0.138653846153846	0.141463414634146	0.141463414634146
-0.130961538461538	0.141463414634146	0.141463414634146
-0.123269230769231	0.141463414634146	0.141463414634146
-0.115384615384615	0.141463414634146	0.141463414634146
-0.107884615384615	0.141463414634146	0.141463414634146
-0.100192307692308	0.141463414634146	0.141463414634146
-0.0925	0.141463414634146	0.141463414634146
-0.0848076923076923	0.141463414634146	0.141463414634146
-0.0771153846153846	0.141463414634146	0.141463414634146
-0.0694230769230769	0.141463414634146	0.141463414634146
-0.0617307692307692	0.141463414634146	0.141463414634146
-0.0540384615384615	0.141463414634146	0.141463414634146
-0.0463461538461538	0.141463414634146	0.141463414634146
-0.0384615384615385	0.141463414634146	0.141463414634146
-0.0309615384615385	0.141463414634146	0.141463414634146
-0.0232692307692308	0.141463414634146	0.141463414634146
-0.0155769230769231	0.141463414634146	0.141463414634146
-0.00788461538461538	0.141463414634146	0.141463414634146
0	0.141463414634146	0.141463414634146
0.0075	0.141463414634146	0.141463414634146
0.0151923076923077	0.141463414634146	0.141463414634146
0.0228846153846154	0.141463414634146	0.141463414634146
0.0305769230769231	0.141463414634146	0.141463414634146
0.0382692307692308	0.141463414634146	0.141463414634146
0.0459615384615385	0.141463414634146	0.141463414634146
0.0536538461538462	0.141463414634146	0.141463414634146
0.0613461538461538	0.141463414634146	0.141463414634146
0.0690384615384615	0.141463414634146	0.141463414634146
0.0769230769230769	0.141463414634146	0.141463414634146
0.0844230769230769	0.141463414634146	0.141463414634146
0.0921153846153846	0.141463414634146	0.141463414634146
0.0998076923076923	0.141463414634146	0.141463414634146
0.1075	0.141463414634146	0.141463414634146
0.115384615384615	0.141463414634146	0.141463414634146
0.122884615384615	0.141463414634146	0.141463414634146
0.130769230769231	0.141463414634146	0.141463414634146
0.138269230769231	0.141463414634146	0.141463414634146
0.145961538461538	0.141463414634146	0.141463414634146
0.153653846153846	0.141463414634146	0.141463414634146
0.161346153846154	0.141463414634146	0.141463414634146
0.169038461538462	0.141463414634146	0.141463414634146
0.176730769230769	0.141463414634146	0.141463414634146
0.184423076923077	0.141463414634146	0.141463414634146
0.192115384615385	0.141463414634146	0.141463414634146
0.199807692307692	0.141463414634146	0.141463414634146
0.2075	0.141463414634146	0.141463414634146
0.215192307692308	0.141463414634146	0.141463414634146
0.222884615384615	0.141463414634146	0.141463414634146
0.230576923076923	0.141463414634146	0.141463414634146
0.238269230769231	0.141463414634146	0.141463414634146
0.245961538461538	0.141463414634146	0.141463414634146
0.253653846153846	0.141463414634146	0.141463414634146
0.261346153846154	0.141463414634146	0.141463414634146
0.269038461538462	0.141463414634146	0.141463414634146
0.276730769230769	0.141463414634146	0.141463414634146
0.284423076923077	0.141463414634146	0.141463414634146
0.292115384615385	0.141463414634146	0.141463414634146
0.299807692307692	0.141463414634146	0.141463414634146
0.3075	0.141463414634146	0.141463414634146
0.315192307692308	0.141463414634146	0.141463414634146
0.322884615384615	0.141463414634146	0.141463414634146
0.330576923076923	0.141463414634146	0.141463414634146
0.338461538461538	0.141463414634146	0.141463414634146
0.345961538461538	0.141463414634146	0.141463414634146
0.353653846153846	0.141463414634146	0.141463414634146
0.361346153846154	0.141463414634146	0.141463414634146
0.369038461538462	0.141463414634146	0.141463414634146
0.376923076923077	0.141463414634146	0.141463414634146
0.384423076923077	0.141463414634146	0.141463414634146
0.392115384615385	0.141463414634146	0.141463414634146
0.399807692307692	0.141463414634146	0.141463414634146
0.4075	0.141463414634146	0.141463414634146
0.415384615384615	0.141463414634146	0.141463414634146
0.422884615384615	0.141463414634146	0.141463414634146
0.430576923076923	0.141463414634146	0.141463414634146
0.438269230769231	0.141463414634146	0.141463414634146
0.445961538461538	0.141463414634146	0.141463414634146
0.453846153846154	0.141463414634146	0.141463414634146
0.461538461538462	0.141463414634146	0.141463414634146
-0.461730769230769	0.136585365853659	0.136585365853659
-0.454038461538462	0.136585365853659	0.136585365853659
-0.446346153846154	0.136585365853659	0.136585365853659
-0.438653846153846	0.136585365853659	0.136585365853659
-0.430961538461538	0.136585365853659	0.136585365853659
-0.423269230769231	0.136585365853659	0.136585365853659
-0.415576923076923	0.136585365853659	0.136585365853659
-0.407884615384615	0.136585365853659	0.136585365853659
-0.400192307692308	0.136585365853659	0.136585365853659
-0.3925	0.136585365853659	0.136585365853659
-0.384807692307692	0.136585365853659	0.136585365853659
-0.377115384615385	0.136585365853659	0.136585365853659
-0.369423076923077	0.136585365853659	0.136585365853659
-0.361730769230769	0.136585365853659	0.136585365853659
-0.354038461538462	0.136585365853659	0.136585365853659
-0.346346153846154	0.136585365853659	0.136585365853659
-0.338653846153846	0.136585365853659	0.136585365853659
-0.330961538461538	0.136585365853659	0.136585365853659
-0.323269230769231	0.136585365853659	0.136585365853659
-0.315576923076923	0.136585365853659	0.136585365853659
-0.307884615384615	0.136585365853659	0.136585365853659
-0.300192307692308	0.136585365853659	0.136585365853659
-0.2925	0.136585365853659	0.136585365853659
-0.284807692307692	0.136585365853659	0.136585365853659
-0.277115384615385	0.136585365853659	0.136585365853659
-0.269423076923077	0.136585365853659	0.136585365853659
-0.261730769230769	0.136585365853659	0.136585365853659
-0.254038461538462	0.136585365853659	0.136585365853659
-0.246346153846154	0.136585365853659	0.136585365853659
-0.238461538461538	0.136585365853659	0.136585365853659
-0.230961538461538	0.136585365853659	0.136585365853659
-0.223269230769231	0.136585365853659	0.136585365853659
-0.215576923076923	0.136585365853659	0.136585365853659
-0.207884615384615	0.136585365853659	0.136585365853659
-0.2	0.136585365853659	0.136585365853659
-0.1925	0.136585365853659	0.136585365853659
-0.184807692307692	0.136585365853659	0.136585365853659
-0.177115384615385	0.136585365853659	0.136585365853659
-0.169423076923077	0.136585365853659	0.136585365853659
-0.161538461538462	0.136585365853659	0.136585365853659
-0.153846153846154	0.136585365853659	0.136585365853659
-0.146346153846154	0.136585365853659	0.136585365853659
-0.138653846153846	0.136585365853659	0.136585365853659
-0.130961538461538	0.136585365853659	0.136585365853659
-0.123269230769231	0.136585365853659	0.136585365853659
-0.115384615384615	0.136585365853659	0.136585365853659
-0.107884615384615	0.136585365853659	0.136585365853659
-0.100192307692308	0.136585365853659	0.136585365853659
-0.0925	0.136585365853659	0.136585365853659
-0.0848076923076923	0.136585365853659	0.136585365853659
-0.0771153846153846	0.136585365853659	0.136585365853659
-0.0694230769230769	0.136585365853659	0.136585365853659
-0.0617307692307692	0.136585365853659	0.136585365853659
-0.0540384615384615	0.136585365853659	0.136585365853659
-0.0463461538461538	0.136585365853659	0.136585365853659
-0.0384615384615385	0.136585365853659	0.136585365853659
-0.0309615384615385	0.136585365853659	0.136585365853659
-0.0232692307692308	0.136585365853659	0.136585365853659
-0.0155769230769231	0.136585365853659	0.136585365853659
-0.00788461538461538	0.136585365853659	0.136585365853659
0	0.136585365853659	0.136585365853659
0.0075	0.136585365853659	0.136585365853659
0.0151923076923077	0.136585365853659	0.136585365853659
0.0228846153846154	0.136585365853659	0.136585365853659
0.0305769230769231	0.136585365853659	0.136585365853659
0.0382692307692308	0.136585365853659	0.136585365853659
0.0459615384615385	0.136585365853659	0.136585365853659
0.0536538461538462	0.136585365853659	0.136585365853659
0.0613461538461538	0.136585365853659	0.136585365853659
0.0690384615384615	0.136585365853659	0.136585365853659
0.0769230769230769	0.136585365853659	0.136585365853659
0.0844230769230769	0.136585365853659	0.136585365853659
0.0921153846153846	0.136585365853659	0.136585365853659
0.0998076923076923	0.136585365853659	0.136585365853659
0.1075	0.136585365853659	0.136585365853659
0.115384615384615	0.136585365853659	0.136585365853659
0.122884615384615	0.136585365853659	0.136585365853659
0.130769230769231	0.136585365853659	0.136585365853659
0.138269230769231	0.136585365853659	0.136585365853659
0.145961538461538	0.136585365853659	0.136585365853659
0.153653846153846	0.136585365853659	0.136585365853659
0.161346153846154	0.136585365853659	0.136585365853659
0.169038461538462	0.136585365853659	0.136585365853659
0.176730769230769	0.136585365853659	0.136585365853659
0.184423076923077	0.136585365853659	0.136585365853659
0.192115384615385	0.136585365853659	0.136585365853659
0.199807692307692	0.136585365853659	0.136585365853659
0.2075	0.136585365853659	0.136585365853659
0.215192307692308	0.136585365853659	0.136585365853659
0.222884615384615	0.136585365853659	0.136585365853659
0.230576923076923	0.136585365853659	0.136585365853659
0.238269230769231	0.136585365853659	0.136585365853659
0.245961538461538	0.136585365853659	0.136585365853659
0.253653846153846	0.136585365853659	0.136585365853659
0.261346153846154	0.136585365853659	0.136585365853659
0.269038461538462	0.136585365853659	0.136585365853659
0.276730769230769	0.136585365853659	0.136585365853659
0.284423076923077	0.136585365853659	0.136585365853659
0.292115384615385	0.136585365853659	0.136585365853659
0.299807692307692	0.136585365853659	0.136585365853659
0.3075	0.136585365853659	0.136585365853659
0.315192307692308	0.136585365853659	0.136585365853659
0.322884615384615	0.136585365853659	0.136585365853659
0.330576923076923	0.136585365853659	0.136585365853659
0.338461538461538	0.136585365853659	0.136585365853659
0.345961538461538	0.136585365853659	0.136585365853659
0.353653846153846	0.136585365853659	0.136585365853659
0.361346153846154	0.136585365853659	0.136585365853659
0.369038461538462	0.136585365853659	0.136585365853659
0.376923076923077	0.136585365853659	0.136585365853659
0.384423076923077	0.136585365853659	0.136585365853659
0.392115384615385	0.136585365853659	0.136585365853659
0.399807692307692	0.136585365853659	0.136585365853659
0.4075	0.136585365853659	0.136585365853659
0.415384615384615	0.136585365853659	0.136585365853659
0.422884615384615	0.136585365853659	0.136585365853659
0.430576923076923	0.136585365853659	0.136585365853659
0.438269230769231	0.136585365853659	0.136585365853659
0.445961538461538	0.136585365853659	0.136585365853659
0.453846153846154	0.136585365853659	0.136585365853659
0.461538461538462	0.136585365853659	0.136585365853659
-0.461730769230769	0.131707317073171	0.131707317073171
-0.454038461538462	0.131707317073171	0.131707317073171
-0.446346153846154	0.131707317073171	0.131707317073171
-0.438653846153846	0.131707317073171	0.131707317073171
-0.430961538461538	0.131707317073171	0.131707317073171
-0.423269230769231	0.131707317073171	0.131707317073171
-0.415576923076923	0.131707317073171	0.131707317073171
-0.407884615384615	0.131707317073171	0.131707317073171
-0.400192307692308	0.131707317073171	0.131707317073171
-0.3925	0.131707317073171	0.131707317073171
-0.384807692307692	0.131707317073171	0.131707317073171
-0.377115384615385	0.131707317073171	0.131707317073171
-0.369423076923077	0.131707317073171	0.131707317073171
-0.361730769230769	0.131707317073171	0.131707317073171
-0.354038461538462	0.131707317073171	0.131707317073171
-0.346346153846154	0.131707317073171	0.131707317073171
-0.338653846153846	0.131707317073171	0.131707317073171
-0.330961538461538	0.131707317073171	0.131707317073171
-0.323269230769231	0.131707317073171	0.131707317073171
-0.315576923076923	0.131707317073171	0.131707317073171
-0.307884615384615	0.131707317073171	0.131707317073171
-0.300192307692308	0.131707317073171	0.131707317073171
-0.2925	0.131707317073171	0.131707317073171
-0.284807692307692	0.131707317073171	0.131707317073171
-0.277115384615385	0.131707317073171	0.131707317073171
-0.269423076923077	0.131707317073171	0.131707317073171
-0.261730769230769	0.131707317073171	0.131707317073171
-0.254038461538462	0.131707317073171	0.131707317073171
-0.246346153846154	0.131707317073171	0.131707317073171
-0.238461538461538	0.131707317073171	0.131707317073171
-0.230961538461538	0.131707317073171	0.131707317073171
-0.223269230769231	0.131707317073171	0.131707317073171
-0.215576923076923	0.131707317073171	0.131707317073171
-0.207884615384615	0.131707317073171	0.131707317073171
-0.2	0.131707317073171	0.131707317073171
-0.1925	0.131707317073171	0.131707317073171
-0.184807692307692	0.131707317073171	0.131707317073171
-0.177115384615385	0.131707317073171	0.131707317073171
-0.169423076923077	0.131707317073171	0.131707317073171
-0.161538461538462	0.131707317073171	0.131707317073171
-0.153846153846154	0.131707317073171	0.131707317073171
-0.146346153846154	0.131707317073171	0.131707317073171
-0.138653846153846	0.131707317073171	0.131707317073171
-0.130961538461538	0.131707317073171	0.131707317073171
-0.123269230769231	0.131707317073171	0.131707317073171
-0.115384615384615	0.131707317073171	0.131707317073171
-0.107884615384615	0.131707317073171	0.131707317073171
-0.100192307692308	0.131707317073171	0.131707317073171
-0.0925	0.131707317073171	0.131707317073171
-0.0848076923076923	0.131707317073171	0.131707317073171
-0.0771153846153846	0.131707317073171	0.131707317073171
-0.0694230769230769	0.131707317073171	0.131707317073171
-0.0617307692307692	0.131707317073171	0.131707317073171
-0.0540384615384615	0.131707317073171	0.131707317073171
-0.0463461538461538	0.131707317073171	0.131707317073171
-0.0384615384615385	0.131707317073171	0.131707317073171
-0.0309615384615385	0.131707317073171	0.131707317073171
-0.0232692307692308	0.131707317073171	0.131707317073171
-0.0155769230769231	0.131707317073171	0.131707317073171
-0.00788461538461538	0.131707317073171	0.131707317073171
0	0.131707317073171	0.131707317073171
0.0075	0.131707317073171	0.131707317073171
0.0151923076923077	0.131707317073171	0.131707317073171
0.0228846153846154	0.131707317073171	0.131707317073171
0.0305769230769231	0.131707317073171	0.131707317073171
0.0382692307692308	0.131707317073171	0.131707317073171
0.0459615384615385	0.131707317073171	0.131707317073171
0.0536538461538462	0.131707317073171	0.131707317073171
0.0613461538461538	0.131707317073171	0.131707317073171
0.0690384615384615	0.131707317073171	0.131707317073171
0.0769230769230769	0.131707317073171	0.131707317073171
0.0844230769230769	0.131707317073171	0.131707317073171
0.0921153846153846	0.131707317073171	0.131707317073171
0.0998076923076923	0.131707317073171	0.131707317073171
0.1075	0.131707317073171	0.131707317073171
0.115384615384615	0.131707317073171	0.131707317073171
0.122884615384615	0.131707317073171	0.131707317073171
0.130769230769231	0.131707317073171	0.131707317073171
0.138269230769231	0.131707317073171	0.131707317073171
0.145961538461538	0.131707317073171	0.131707317073171
0.153653846153846	0.131707317073171	0.131707317073171
0.161346153846154	0.131707317073171	0.131707317073171
0.169038461538462	0.131707317073171	0.131707317073171
0.176730769230769	0.131707317073171	0.131707317073171
0.184423076923077	0.131707317073171	0.131707317073171
0.192115384615385	0.131707317073171	0.131707317073171
0.199807692307692	0.131707317073171	0.131707317073171
0.2075	0.131707317073171	0.131707317073171
0.215192307692308	0.131707317073171	0.131707317073171
0.222884615384615	0.131707317073171	0.131707317073171
0.230576923076923	0.131707317073171	0.131707317073171
0.238269230769231	0.131707317073171	0.131707317073171
0.245961538461538	0.131707317073171	0.131707317073171
0.253653846153846	0.131707317073171	0.131707317073171
0.261346153846154	0.131707317073171	0.131707317073171
0.269038461538462	0.131707317073171	0.131707317073171
0.276730769230769	0.131707317073171	0.131707317073171
0.284423076923077	0.131707317073171	0.131707317073171
0.292115384615385	0.131707317073171	0.131707317073171
0.299807692307692	0.131707317073171	0.131707317073171
0.3075	0.131707317073171	0.131707317073171
0.315192307692308	0.131707317073171	0.131707317073171
0.322884615384615	0.131707317073171	0.131707317073171
0.330576923076923	0.131707317073171	0.131707317073171
0.338461538461538	0.131707317073171	0.131707317073171
0.345961538461538	0.131707317073171	0.131707317073171
0.353653846153846	0.131707317073171	0.131707317073171
0.361346153846154	0.131707317073171	0.131707317073171
0.369038461538462	0.131707317073171	0.131707317073171
0.376923076923077	0.131707317073171	0.131707317073171
0.384423076923077	0.131707317073171	0.131707317073171
0.392115384615385	0.131707317073171	0.131707317073171
0.399807692307692	0.131707317073171	0.131707317073171
0.4075	0.131707317073171	0.131707317073171
0.415384615384615	0.131707317073171	0.131707317073171
0.422884615384615	0.131707317073171	0.131707317073171
0.430576923076923	0.131707317073171	0.131707317073171
0.438269230769231	0.131707317073171	0.131707317073171
0.445961538461538	0.131707317073171	0.131707317073171
0.453846153846154	0.131707317073171	0.131707317073171
0.461538461538462	0.131707317073171	0.131707317073171
-0.461730769230769	0.126829268292683	0.126829268292683
-0.454038461538462	0.126829268292683	0.126829268292683
-0.446346153846154	0.126829268292683	0.126829268292683
-0.438653846153846	0.126829268292683	0.126829268292683
-0.430961538461538	0.126829268292683	0.126829268292683
-0.423269230769231	0.126829268292683	0.126829268292683
-0.415576923076923	0.126829268292683	0.126829268292683
-0.407884615384615	0.126829268292683	0.126829268292683
-0.400192307692308	0.126829268292683	0.126829268292683
-0.3925	0.126829268292683	0.126829268292683
-0.384807692307692	0.126829268292683	0.126829268292683
-0.377115384615385	0.126829268292683	0.126829268292683
-0.369423076923077	0.126829268292683	0.126829268292683
-0.361730769230769	0.126829268292683	0.126829268292683
-0.354038461538462	0.126829268292683	0.126829268292683
-0.346346153846154	0.126829268292683	0.126829268292683
-0.338653846153846	0.126829268292683	0.126829268292683
-0.330961538461538	0.126829268292683	0.126829268292683
-0.323269230769231	0.126829268292683	0.126829268292683
-0.315576923076923	0.126829268292683	0.126829268292683
-0.307884615384615	0.126829268292683	0.126829268292683
-0.300192307692308	0.126829268292683	0.126829268292683
-0.2925	0.126829268292683	0.126829268292683
-0.284807692307692	0.126829268292683	0.126829268292683
-0.277115384615385	0.126829268292683	0.126829268292683
-0.269423076923077	0.126829268292683	0.126829268292683
-0.261730769230769	0.126829268292683	0.126829268292683
-0.254038461538462	0.126829268292683	0.126829268292683
-0.246346153846154	0.126829268292683	0.126829268292683
-0.238461538461538	0.126829268292683	0.126829268292683
-0.230961538461538	0.126829268292683	0.126829268292683
-0.223269230769231	0.126829268292683	0.126829268292683
-0.215576923076923	0.126829268292683	0.126829268292683
-0.207884615384615	0.126829268292683	0.126829268292683
-0.2	0.126829268292683	0.126829268292683
-0.1925	0.126829268292683	0.126829268292683
-0.184807692307692	0.126829268292683	0.126829268292683
-0.177115384615385	0.126829268292683	0.126829268292683
-0.169423076923077	0.126829268292683	0.126829268292683
-0.161538461538462	0.126829268292683	0.126829268292683
-0.153846153846154	0.126829268292683	0.126829268292683
-0.146346153846154	0.126829268292683	0.126829268292683
-0.138653846153846	0.126829268292683	0.126829268292683
-0.130961538461538	0.126829268292683	0.126829268292683
-0.123269230769231	0.126829268292683	0.126829268292683
-0.115384615384615	0.126829268292683	0.126829268292683
-0.107884615384615	0.126829268292683	0.126829268292683
-0.100192307692308	0.126829268292683	0.126829268292683
-0.0925	0.126829268292683	0.126829268292683
-0.0848076923076923	0.126829268292683	0.126829268292683
-0.0771153846153846	0.126829268292683	0.126829268292683
-0.0694230769230769	0.126829268292683	0.126829268292683
-0.0617307692307692	0.126829268292683	0.126829268292683
-0.0540384615384615	0.126829268292683	0.126829268292683
-0.0463461538461538	0.126829268292683	0.126829268292683
-0.0384615384615385	0.126829268292683	0.126829268292683
-0.0309615384615385	0.126829268292683	0.126829268292683
-0.0232692307692308	0.126829268292683	0.126829268292683
-0.0155769230769231	0.126829268292683	0.126829268292683
-0.00788461538461538	0.126829268292683	0.126829268292683
0	0.126829268292683	0.126829268292683
0.0075	0.126829268292683	0.126829268292683
0.0151923076923077	0.126829268292683	0.126829268292683
0.0228846153846154	0.126829268292683	0.126829268292683
0.0305769230769231	0.126829268292683	0.126829268292683
0.0382692307692308	0.126829268292683	0.126829268292683
0.0459615384615385	0.126829268292683	0.126829268292683
0.0536538461538462	0.126829268292683	0.126829268292683
0.0613461538461538	0.126829268292683	0.126829268292683
0.0690384615384615	0.126829268292683	0.126829268292683
0.0769230769230769	0.126829268292683	0.126829268292683
0.0844230769230769	0.126829268292683	0.126829268292683
0.0921153846153846	0.126829268292683	0.126829268292683
0.0998076923076923	0.126829268292683	0.126829268292683
0.1075	0.126829268292683	0.126829268292683
0.115384615384615	0.126829268292683	0.126829268292683
0.122884615384615	0.126829268292683	0.126829268292683
0.130769230769231	0.126829268292683	0.126829268292683
0.138269230769231	0.126829268292683	0.126829268292683
0.145961538461538	0.126829268292683	0.126829268292683
0.153653846153846	0.126829268292683	0.126829268292683
0.161346153846154	0.126829268292683	0.126829268292683
0.169038461538462	0.126829268292683	0.126829268292683
0.176730769230769	0.126829268292683	0.126829268292683
0.184423076923077	0.126829268292683	0.126829268292683
0.192115384615385	0.126829268292683	0.126829268292683
0.199807692307692	0.126829268292683	0.126829268292683
0.2075	0.126829268292683	0.126829268292683
0.215192307692308	0.126829268292683	0.126829268292683
0.222884615384615	0.126829268292683	0.126829268292683
0.230576923076923	0.126829268292683	0.126829268292683
0.238269230769231	0.126829268292683	0.126829268292683
0.245961538461538	0.126829268292683	0.126829268292683
0.253653846153846	0.126829268292683	0.126829268292683
0.261346153846154	0.126829268292683	0.126829268292683
0.269038461538462	0.126829268292683	0.126829268292683
0.276730769230769	0.126829268292683	0.126829268292683
0.284423076923077	0.126829268292683	0.126829268292683
0.292115384615385	0.126829268292683	0.126829268292683
0.299807692307692	0.126829268292683	0.126829268292683
0.3075	0.126829268292683	0.126829268292683
0.315192307692308	0.126829268292683	0.126829268292683
0.322884615384615	0.126829268292683	0.126829268292683
0.330576923076923	0.126829268292683	0.126829268292683
0.338461538461538	0.126829268292683	0.126829268292683
0.345961538461538	0.126829268292683	0.126829268292683
0.353653846153846	0.126829268292683	0.126829268292683
0.361346153846154	0.126829268292683	0.126829268292683
0.369038461538462	0.126829268292683	0.126829268292683
0.376923076923077	0.126829268292683	0.126829268292683
0.384423076923077	0.126829268292683	0.126829268292683
0.392115384615385	0.126829268292683	0.126829268292683
0.399807692307692	0.126829268292683	0.126829268292683
0.4075	0.126829268292683	0.126829268292683
0.415384615384615	0.126829268292683	0.126829268292683
0.422884615384615	0.126829268292683	0.126829268292683
0.430576923076923	0.126829268292683	0.126829268292683
0.438269230769231	0.126829268292683	0.126829268292683
0.445961538461538	0.126829268292683	0.126829268292683
0.453846153846154	0.126829268292683	0.126829268292683
0.461538461538462	0.126829268292683	0.126829268292683
-0.461730769230769	0.121951219512195	0.121951219512195
-0.454038461538462	0.121951219512195	0.121951219512195
-0.446346153846154	0.121951219512195	0.121951219512195
-0.438653846153846	0.121951219512195	0.121951219512195
-0.430961538461538	0.121951219512195	0.121951219512195
-0.423269230769231	0.121951219512195	0.121951219512195
-0.415576923076923	0.121951219512195	0.121951219512195
-0.407884615384615	0.121951219512195	0.121951219512195
-0.400192307692308	0.121951219512195	0.121951219512195
-0.3925	0.121951219512195	0.121951219512195
-0.384807692307692	0.121951219512195	0.121951219512195
-0.377115384615385	0.121951219512195	0.121951219512195
-0.369423076923077	0.121951219512195	0.121951219512195
-0.361730769230769	0.121951219512195	0.121951219512195
-0.354038461538462	0.121951219512195	0.121951219512195
-0.346346153846154	0.121951219512195	0.121951219512195
-0.338653846153846	0.121951219512195	0.121951219512195
-0.330961538461538	0.121951219512195	0.121951219512195
-0.323269230769231	0.121951219512195	0.121951219512195
-0.315576923076923	0.121951219512195	0.121951219512195
-0.307884615384615	0.121951219512195	0.121951219512195
-0.300192307692308	0.121951219512195	0.121951219512195
-0.2925	0.121951219512195	0.121951219512195
-0.284807692307692	0.121951219512195	0.121951219512195
-0.277115384615385	0.121951219512195	0.121951219512195
-0.269423076923077	0.121951219512195	0.121951219512195
-0.261730769230769	0.121951219512195	0.121951219512195
-0.254038461538462	0.121951219512195	0.121951219512195
-0.246346153846154	0.121951219512195	0.121951219512195
-0.238461538461538	0.121951219512195	0.121951219512195
-0.230961538461538	0.121951219512195	0.121951219512195
-0.223269230769231	0.121951219512195	0.121951219512195
-0.215576923076923	0.121951219512195	0.121951219512195
-0.207884615384615	0.121951219512195	0.121951219512195
-0.2	0.121951219512195	0.121951219512195
-0.1925	0.121951219512195	0.121951219512195
-0.184807692307692	0.121951219512195	0.121951219512195
-0.177115384615385	0.121951219512195	0.121951219512195
-0.169423076923077	0.121951219512195	0.121951219512195
-0.161538461538462	0.121951219512195	0.121951219512195
-0.153846153846154	0.121951219512195	0.121951219512195
-0.146346153846154	0.121951219512195	0.121951219512195
-0.138653846153846	0.121951219512195	0.121951219512195
-0.130961538461538	0.121951219512195	0.121951219512195
-0.123269230769231	0.121951219512195	0.121951219512195
-0.115384615384615	0.121951219512195	0.121951219512195
-0.107884615384615	0.121951219512195	0.121951219512195
-0.100192307692308	0.121951219512195	0.121951219512195
-0.0925	0.121951219512195	0.121951219512195
-0.0848076923076923	0.121951219512195	0.121951219512195
-0.0771153846153846	0.121951219512195	0.121951219512195
-0.0694230769230769	0.121951219512195	0.121951219512195
-0.0617307692307692	0.121951219512195	0.121951219512195
-0.0540384615384615	0.121951219512195	0.121951219512195
-0.0463461538461538	0.121951219512195	0.121951219512195
-0.0384615384615385	0.121951219512195	0.121951219512195
-0.0309615384615385	0.121951219512195	0.121951219512195
-0.0232692307692308	0.121951219512195	0.121951219512195
-0.0155769230769231	0.121951219512195	0.121951219512195
-0.00788461538461538	0.121951219512195	0.121951219512195
0	0.121951219512195	0.121951219512195
0.0075	0.121951219512195	0.121951219512195
0.0151923076923077	0.121951219512195	0.121951219512195
0.0228846153846154	0.121951219512195	0.121951219512195
0.0305769230769231	0.121951219512195	0.121951219512195
0.0382692307692308	0.121951219512195	0.121951219512195
0.0459615384615385	0.121951219512195	0.121951219512195
0.0536538461538462	0.121951219512195	0.121951219512195
0.0613461538461538	0.121951219512195	0.121951219512195
0.0690384615384615	0.121951219512195	0.121951219512195
0.0769230769230769	0.121951219512195	0.121951219512195
0.0844230769230769	0.121951219512195	0.121951219512195
0.0921153846153846	0.121951219512195	0.121951219512195
0.0998076923076923	0.121951219512195	0.121951219512195
0.1075	0.121951219512195	0.121951219512195
0.115384615384615	0.121951219512195	0.121951219512195
0.122884615384615	0.121951219512195	0.121951219512195
0.130769230769231	0.121951219512195	0.121951219512195
0.138269230769231	0.121951219512195	0.121951219512195
0.145961538461538	0.121951219512195	0.121951219512195
0.153653846153846	0.121951219512195	0.121951219512195
0.161346153846154	0.121951219512195	0.121951219512195
0.169038461538462	0.121951219512195	0.121951219512195
0.176730769230769	0.121951219512195	0.121951219512195
0.184423076923077	0.121951219512195	0.121951219512195
0.192115384615385	0.121951219512195	0.121951219512195
0.199807692307692	0.121951219512195	0.121951219512195
0.2075	0.121951219512195	0.121951219512195
0.215192307692308	0.121951219512195	0.121951219512195
0.222884615384615	0.121951219512195	0.121951219512195
0.230576923076923	0.121951219512195	0.121951219512195
0.238269230769231	0.121951219512195	0.121951219512195
0.245961538461538	0.121951219512195	0.121951219512195
0.253653846153846	0.121951219512195	0.121951219512195
0.261346153846154	0.121951219512195	0.121951219512195
0.269038461538462	0.121951219512195	0.121951219512195
0.276730769230769	0.121951219512195	0.121951219512195
0.284423076923077	0.121951219512195	0.121951219512195
0.292115384615385	0.121951219512195	0.121951219512195
0.299807692307692	0.121951219512195	0.121951219512195
0.3075	0.121951219512195	0.121951219512195
0.315192307692308	0.121951219512195	0.121951219512195
0.322884615384615	0.121951219512195	0.121951219512195
0.330576923076923	0.121951219512195	0.121951219512195
0.338461538461538	0.121951219512195	0.121951219512195
0.345961538461538	0.121951219512195	0.121951219512195
0.353653846153846	0.121951219512195	0.121951219512195
0.361346153846154	0.121951219512195	0.121951219512195
0.369038461538462	0.121951219512195	0.121951219512195
0.376923076923077	0.121951219512195	0.121951219512195
0.384423076923077	0.121951219512195	0.121951219512195
0.392115384615385	0.121951219512195	0.121951219512195
0.399807692307692	0.121951219512195	0.121951219512195
0.4075	0.121951219512195	0.121951219512195
0.415384615384615	0.121951219512195	0.121951219512195
0.422884615384615	0.121951219512195	0.121951219512195
0.430576923076923	0.121951219512195	0.121951219512195
0.438269230769231	0.121951219512195	0.121951219512195
0.445961538461538	0.121951219512195	0.121951219512195
0.453846153846154	0.121951219512195	0.121951219512195
0.461538461538462	0.121951219512195	0.121951219512195
-0.461730769230769	0.117073170731707	0.117073170731707
-0.454038461538462	0.117073170731707	0.117073170731707
-0.446346153846154	0.117073170731707	0.117073170731707
-0.438653846153846	0.117073170731707	0.117073170731707
-0.430961538461538	0.117073170731707	0.117073170731707
-0.423269230769231	0.117073170731707	0.117073170731707
-0.415576923076923	0.117073170731707	0.117073170731707
-0.407884615384615	0.117073170731707	0.117073170731707
-0.400192307692308	0.117073170731707	0.117073170731707
-0.3925	0.117073170731707	0.117073170731707
-0.384807692307692	0.117073170731707	0.117073170731707
-0.377115384615385	0.117073170731707	0.117073170731707
-0.369423076923077	0.117073170731707	0.117073170731707
-0.361730769230769	0.117073170731707	0.117073170731707
-0.354038461538462	0.117073170731707	0.117073170731707
-0.346346153846154	0.117073170731707	0.117073170731707
-0.338653846153846	0.117073170731707	0.117073170731707
-0.330961538461538	0.117073170731707	0.117073170731707
-0.323269230769231	0.117073170731707	0.117073170731707
-0.315576923076923	0.117073170731707	0.117073170731707
-0.307884615384615	0.117073170731707	0.117073170731707
-0.300192307692308	0.117073170731707	0.117073170731707
-0.2925	0.117073170731707	0.117073170731707
-0.284807692307692	0.117073170731707	0.117073170731707
-0.277115384615385	0.117073170731707	0.117073170731707
-0.269423076923077	0.117073170731707	0.117073170731707
-0.261730769230769	0.117073170731707	0.117073170731707
-0.254038461538462	0.117073170731707	0.117073170731707
-0.246346153846154	0.117073170731707	0.117073170731707
-0.238461538461538	0.117073170731707	0.117073170731707
-0.230961538461538	0.117073170731707	0.117073170731707
-0.223269230769231	0.117073170731707	0.117073170731707
-0.215576923076923	0.117073170731707	0.117073170731707
-0.207884615384615	0.117073170731707	0.117073170731707
-0.2	0.117073170731707	0.117073170731707
-0.1925	0.117073170731707	0.117073170731707
-0.184807692307692	0.117073170731707	0.117073170731707
-0.177115384615385	0.117073170731707	0.117073170731707
-0.169423076923077	0.117073170731707	0.117073170731707
-0.161538461538462	0.117073170731707	0.117073170731707
-0.153846153846154	0.117073170731707	0.117073170731707
-0.146346153846154	0.117073170731707	0.117073170731707
-0.138653846153846	0.117073170731707	0.117073170731707
-0.130961538461538	0.117073170731707	0.117073170731707
-0.123269230769231	0.117073170731707	0.117073170731707
-0.115384615384615	0.117073170731707	0.117073170731707
-0.107884615384615	0.117073170731707	0.117073170731707
-0.100192307692308	0.117073170731707	0.117073170731707
-0.0925	0.117073170731707	0.117073170731707
-0.0848076923076923	0.117073170731707	0.117073170731707
-0.0771153846153846	0.117073170731707	0.117073170731707
-0.0694230769230769	0.117073170731707	0.117073170731707
-0.0617307692307692	0.117073170731707	0.117073170731707
-0.0540384615384615	0.117073170731707	0.117073170731707
-0.0463461538461538	0.117073170731707	0.117073170731707
-0.0384615384615385	0.117073170731707	0.117073170731707
-0.0309615384615385	0.117073170731707	0.117073170731707
-0.0232692307692308	0.117073170731707	0.117073170731707
-0.0155769230769231	0.117073170731707	0.117073170731707
-0.00788461538461538	0.117073170731707	0.117073170731707
0	0.117073170731707	0.117073170731707
0.0075	0.117073170731707	0.117073170731707
0.0151923076923077	0.117073170731707	0.117073170731707
0.0228846153846154	0.117073170731707	0.117073170731707
[truncated: 7,801 more rows]
