# Supplementary material for: Giant ferroelectric polarization in a bilayer graphene heterostructure
Source: Nat Commun. 2022 Oct 21;13:6241. doi: 10.1038/s41467-022-34104-z (PMC9587233; doi:10.1038/s41467-022-34104-z)
Supplement: Supplementary file 4 — Source Data [file 41467_2022_34104_MOESM4_ESM.zip › SI/Fig.S1.dat]

14	248.5875	118.0111
13.98	248.0657	118.3846
13.96	247.2476	118.4676
13.94	247.1999	119.0716
13.92	246.0854	119.3977
13.9	245.9907	119.7533
13.88	245.6587	120.7785
13.86	246.4888	121.5665
13.84	247.0815	121.525
13.82	247.8523	121.9578
13.8	248.5875	121.6732
13.78	248.5164	121.6258
13.76	248.9906	122.0644
13.74	248.7652	121.7681
13.72	249.1093	121.691
13.7	248.8722	120.6835
13.68	248.3267	120.4997
13.66	248.5518	121.0391
13.64	248.3031	120.6481
13.62	248.2081	120.9561
13.6	248.3384	120.4702
13.58	247.8403	120.725
13.56	247.9234	120.476
13.54	248.1961	119.937
13.52	248.125	120.4109
13.5	248.9312	120.2744
13.48	248.7415	120.0848
13.46	249.2869	120.2333
13.44	249.3939	120.1798
13.42	249.6073	120.8673
13.4	249.8207	121.6378
13.38	249.2632	121.8035
13.36	249.3582	122.1474
13.34	248.8959	122.5503
13.32	249.8918	122.9119
13.3	249.8207	124.352
13.28	249.9868	124.364
13.26	249.7618	124.4233
13.24	249.6431	124.3697
13.22	249.9752	123.9134
13.2	250.0936	124.0557
13.18	249.9631	124.0084
13.16	249.2279	123.9254
13.14	249.2159	124.269
13.12	248.7772	124.7136
13.1	248.8246	125.7331
13.08	249.2279	126.5627
13.06	249.7855	126.1598
13.04	249.8449	126.9659
13.02	249.6789	127.3216
13	250.2717	127.9735
12.98	250.082	128.596
12.96	250.4975	128.9516
12.94	250.4383	129.5918
12.92	249.8691	129.8882
12.9	249.5723	130.9368
12.88	248.5882	131.1804
12.86	248.7543	131.5897
12.84	248.5646	131.969
12.82	249.2762	131.4293
12.8	249.9401	131.761
12.78	251.2213	132.1824
12.76	251.3871	132.7277
12.74	251.873	133.6815
12.72	251.6481	133.7288
12.7	251.4347	133.7882
12.68	251.3397	134.3098
12.66	251.4821	133.6815
12.64	251.7905	133.605
12.62	251.3871	133.273
12.6	251.0789	133.2429
12.58	250.1775	133.2493
12.56	249.952	133.3086
12.54	249.2998	133.4036
12.52	249.0388	133.368
12.5	249.2285	133.2137
12.48	249.098	133.4153
12.46	249.5012	133.1783
12.44	249.2641	133.7592
12.42	249.7146	133.9369
12.4	249.3825	133.7946
12.38	249.5723	134.867
12.36	249.4775	134.9919
12.34	249.9757	135.2409
12.32	249.7859	135.8626
12.3	249.9878	135.9168
12.28	249.632	134.7549
12.26	249.798	134.6181
12.24	249.4659	133.8594
12.22	249.8217	133.8001
12.2	250.4031	134.2676
12.18	250.1775	133.6805
12.16	250.3673	133.8293
12.14	250.391	133.5856
12.12	251.1263	133.8109
12.1	250.7468	133.9347
12.08	250.6044	133.8991
12.06	250.3081	134.605
12.04	249.8928	135.4874
12.02	249.8691	135.4637
12	248.8967	136.3881
11.98	248.9914	136.4001
11.96	248.3985	136.7267
11.94	248.4579	136.7623
11.92	248.4579	136.5068
11.9	248.1021	136.632
11.88	247.7936	136.188
11.86	247.6989	135.5005
11.84	247.8176	135.6599
11.82	247.6752	135.1266
11.8	247.8649	135.1331
11.78	247.6869	134.9315
11.76	248.2087	134.9315
11.74	248.019	132.3949
11.72	248.5053	131.3224
11.7	248.1137	131.6427
11.68	248.6119	133.0532
11.66	248.1494	133.3615
11.64	248.3272	134.1149
11.62	247.8886	134.5296
11.6	247.7699	134.7906
11.58	247.4737	135.1342
11.56	247.5565	134.8259
11.54	247.6158	135.2885
11.52	247.8176	136.2485
11.5	248.0193	136.3791
11.48	248.0904	136.8178
11.46	248.1731	137.2801
11.44	248.3392	137.4222
11.42	248.2801	138.5537
11.4	247.9597	138.8263
11.38	248.0073	139.3833
11.36	247.8412	139.3071
11.34	248.6834	138.1387
11.32	248.9561	137.8661
11.3	249.6914	137.0362
11.28	249.6914	137.3155
11.26	250.3794	137.7238
11.24	250.2844	137.5105
11.22	250.8658	137.7475
11.2	251.0082	137.3142
11.18	251.6014	136.8282
11.16	251.6725	136.8046
11.14	252.3605	136.7216
11.12	252.1707	136.8333
11.1	252.8824	137.7528
11.08	252.8111	138.227
11.06	252.6809	138.2031
11.04	252.2066	138.6654
11.02	251.7083	138.1491
11	252.1353	138.5943
10.98	251.732	138.452
10.96	251.9218	138.1321
10.94	251.1986	138.5403
10.92	250.9614	138.0661
10.9	250.7364	138.3507
10.88	250.8785	138.6943
10.86	250.7838	138.2966
10.84	250.7838	139.0551
10.82	250.6177	139.3394
10.8	250.0483	139.8204
10.78	249.7872	140.5553
10.76	249.4076	140.5958
10.74	249.6687	141.1005
10.72	249.3365	141.1718
10.7	248.9569	141.0888
10.68	247.9366	141.2191
10.66	248.0314	140.7212
10.64	247.2248	141.06
10.62	247.2248	141.2733
10.6	247.0587	141.4393
10.58	246.7265	142.3045
10.56	246.5724	142.8498
10.54	245.9556	144.4619
10.52	246.0861	145.2798
10.5	245.6826	145.766
10.48	245.7181	146.5768
10.46	245.3267	146.8848
10.44	244.876	147.864
10.42	244.8997	147.9707
10.4	244.9945	148.3143
10.38	245.2438	149.7251
10.36	244.4369	150.325
10.34	244.4014	150.9176
10.32	243.6777	152.2734
10.3	243.7251	152.7357
10.28	243.3573	154.0946
10.26	243.1912	154.9599
10.24	242.8707	156.1574
10.22	242.2895	157.639
10.2	242.503	158.1843
10.18	242.0049	159.6502
10.16	242.1591	160.9541
10.14	242.0403	162.365
10.12	241.186	164.2853
10.1	240.8775	165.5302
10.08	240.0117	167.2609
10.06	240.0117	168.6124
10.04	239.5372	169.9877
10.02	239.5846	171.837
10	239.0978	172.9833	145.1813
9.98	239.2287	174.5992	143.7977
9.96	238.6707	175.39	142.2552
9.94	238.3858	176.5043	141.0922
9.92	237.8877	177.121	139.787
9.9	236.9145	177.038	138.7834
9.88	236.9619	177.7816	138.4683
9.86	236.4161	178.481	137.3697
9.84	236.57	178.9197	137.0682
9.82	236.3328	180.2327	136.4204
9.8	236.1192	180.8018	135.8917
9.78	236.4515	181.2168	136.0579
9.76	236.214	181.8838	135.8207
9.74	236.0242	181.9343	135.9394
9.72	235.7869	182.9537	136.2648
9.7	235.7395	183.748	135.8852
9.68	235.502	185.2657	136.2345
9.66	235.0275	186.2467	136.0276
9.64	235.146	187.136	136.0276
9.62	234.9325	188.7747	136.4243
9.6	235.1697	189.1159	136.4482
9.58	234.9562	189.9907	136.9463
9.56	235.146	191.2712	137.3022
9.54	235.0036	191.8783	137.1057
9.52	235.502	192.599	137.3022
9.5	235.6796	193.3697	137.2955
9.48	235.9168	193.479	137.0347
9.46	236.2728	194.5466	137.3431
9.44	235.858	195.3886	137.1941
9.42	235.9054	195.7916	137.5803
9.4	235.7395	196.9534	137.7634
9.38	236.1429	197.0935	137.4549
9.36	236.463	197.0696	137.55
9.34	236.7835	197.3899	137.2415
9.32	237.2346	197.4136	136.9633
9.3	237.2109	197.6506	137.0043
9.28	237.7683	198.196	136.9396
9.26	237.4718	198.196	137.0517
9.24	237.8041	198.9787	136.5061
9.22	237.4359	199.5832	136.3874
9.2	237.6495	199.8442	137.0991
9.18	237.5432	200.9926	136.8856
9.16	237.507	201.587	136.9396
9.14	237.5906	202.2867	137.0517
9.12	237.6854	202.7845	136.8619
9.1	237.4481	202.6305	137.4483
9.08	237.9466	203.2455	137.1161
9.06	238.3263	203.7569	137.4786
9.04	238.5398	203.9806	137.3365
9.02	238.1601	204.3837	136.8146
9	238.2789	204.9291	136.4995
8.98	238.2312	204.868	135.7575
8.96	237.6143	205.0358	135.9776
8.94	237.9703	205.9607	135.503
8.92	237.7567	206.103	135.6283
8.9	237.994	207.1802	136.2147
8.88	238.5872	207.8443	135.9539
8.86	238.2312	208.1407	136.6419
8.84	238.6586	209.279	136.7366
8.82	238.3737	209.6467	137.3126
8.8	238.7297	210.9509	137.5196
8.78	238.9672	211.4017	137.0858
8.76	239.0146	212.3485	137.3706
8.74	239.157	213.4411	136.9434
8.72	238.8247	213.4294	136.8079
8.7	239.1331	214.0546	136.5639
8.68	238.8132	214.424	136.7129
8.66	239.2639	214.0089	137.0384
8.64	239.3232	213.8888	136.5402
8.62	239.3116	214.3274	136.8487
8.6	239.7977	214.7662	136.4692
8.58	239.359	215.6914	136.8553
8.56	239.8098	216.4266	137.0621
8.54	239.5488	227.811	136.5402
8.52	240.1067	232.9579	136.5942
8.5	239.9048	233.6931	137.1095
8.48	240.3082	232.9105	136.9674
8.46	239.8932	230.8594	137.1875
8.44	239.8811	229.0681	137.6551
8.42	239.6797	227.6103	137.1571
8.4	238.9914	225.6418	137.3943
8.38	239.4898	224.706	137.2348
8.36	239.4659	223.7098	136.9501
8.34	239.3474	224.1004	137.2519
8.32	239.5846	223.9104	137.0214
8.3	239.3	223.1881	136.6419
8.28	239.952	222.8434	136.6589
8.26	239.881	222.3216	136.1844
8.24	240.1656	221.7048	136.6352
8.22	239.7271	222.1556	136.73
8.2	240.1067	221.8945	137.418
8.18	240.6876	222.0003	137.6314
8.16	240.5928	222.1426	137.679
8.14	241.1983	221.9658	137.8382
8.12	241.0199	222.3926	137.584
8.1	241.281	222.3926	137.513
8.08	240.7949	222.2977	138.0348
8.06	240.3439	222.6168	137.7197
8.04	240.1656	223.0092	138.0585
8.02	239.4776	222.8434	137.9332
8	239.881	223.4362	137.9872
7.98	239.6911	223.531	138.438
7.96	239.9994	223.9104	138.384
7.94	240.4267	223.8157	138.8649
7.92	240.9011	223.863	138.7226
7.9	241.4946	224.7406	138.9836
7.88	241.186	224.8356	139.1903
7.86	241.5419	224.8592	138.6211
7.84	241.0673	225.1674	138.9599
7.82	241.6607	224.3848	138.9599
7.8	241.613	224.4085	139.048
7.78	241.8505	224.2079	139.4818
7.76	242.2064	224.3503	139.1903
7.74	241.9216	224.0895	139.4988
7.72	241.8979	224.6458	139.309
7.7	241.9099	225.3701	138.9295
7.68	241.6844	225.2751	139.5698
7.66	242.2064	225.6309	139.5935
7.64	242.2184	225.3938	139.7596
7.62	243.0368	225.2041	140.0443
7.6	243.1318	225.7969	140.3288
7.58	243.1081	225.7149	140.3933
7.56	243.0608	226.284	140.1086
7.54	242.942	226.0707	140.3288
7.52	242.7285	226.6034	140.2273
7.5	242.7405	226.7931	139.9425
7.48	242.8707	226.627	140.9152
7.46	242.7405	226.8404	141.0404
7.44	242.8352	226.295	141.088
7.42	242.3249	226.366	141.6573
7.4	242.4437	226.0816	141.3894
7.38	242.4437	226.2367	141.8302
7.36	242.0286	227.1378	141.7997
7.34	242.3132	227.7543	141.3015
7.32	242.0049	227.6832	141.6504
7.3	242.2895	228.039	141.2778
7.28	242.5506	227.9913	141.1117
7.26	243.049	228.5718	141.4607
7.24	243.1438	228.6428	141.1996
7.22	243.3099	228.5368	141.3252
7.2	243.903	229.0459	141.1828
7.18	243.8082	229.3306	141.4507
7.16	244.4014	228.015	141.2846
7.14	244.0454	227.4332	141.1659
7.12	244.2826	227.1249	141.6878
7.1	244.1997	227.8	141.9013
7.08	244.4846	228.4531	142.1623
7.06	244.2234	228.6191	142.85
7.04	244.6981	229.4127	142.5113
7.02	244.5793	229.1993	142.9144
7	244.6981	229.8509	142.9381
6.98	244.5912	230.1716	143.0568
6.96	244.6862	230.2903	143.6191
6.94	244.6149	230.3613	143.5547
6.92	244.4014	229.9108	143.5074
6.9	244.4724	230.2067	144.046
6.88	244.5082	230.4326	143.8325
6.86	244.4014	230.1006	144.1716
6.84	244.8997	230.3028	144.314
6.82	245.1843	229.876	144.4967
6.8	245.1369	230.4326	144.7338
6.78	245.0658	230.6934	144.4491
6.76	244.6625	230.8246	144.6628
6.74	244.5201	231.4413	144.29
6.72	244.3777	231.4286	144.1953
6.7	244.4964	231.5946	144.0696
6.68	244.3303	232.4011	143.4531
6.66	244.781	232.3186	143.4294
6.64	244.5793	232.6145	142.9312
6.62	245.0184	232.8279	143.2157
6.6	244.7454	232.627	143.3107
6.58	245.1013	233.3621	143.5004
6.56	244.603	233.5281	144.3711
6.54	245.1013	234.1209	144.1813
6.52	244.9589	234.4056	144.5134
6.5	245.4336	234.2159	144.039
6.48	245.2793	234.584	144.3711
6.46	245.5283	234.2996	144.4897
6.44	245.6589	234.7851	144.5371
6.42	245.7658	235.0221	145.0826
6.4	245.8369	234.7737	144.7268
6.38	245.7181	235.2595	144.8455
6.36	245.7895	235.0697	144.2524
6.34	245.7181	234.7851	144.6082
6.32	245.9319	234.8324	144.3237
6.3	245.6707	234.513	145.0589
6.28	245.8842	235.0221	144.8216
6.26	245.3862	235.2595	145.0896
6.24	245.7421	235.7336	145.2723
6.22	245.5283	236.303	144.9166
6.2	245.9556	236.3267	145.4858
6.18	246.086	236.9905	145.4384
6.16	246.2402	236.5286	146.0313
6.14	246.2047	236.908	145.8652
6.12	246.2402	236.6348	145.8652
6.1	246.2402	236.6587	146.316
6.08	245.7658	236.8721	146.4583
6.06	246.003	237.2874	146.6004
6.04	245.5878	237.9989	146.5057
6.02	245.6352	237.9041	146.7902
6	245.4573	238.2238	146.3633
5.98	245.4809	238.5321	146.8852
5.96	245.7658	238.4019	146.7665
5.94	245.6707	238.7103	147.2883
5.92	246.4063	238.6032	146.9801
5.9	246.2878	238.5558	147.5256
5.88	246.7148	239.0302	147.312
5.86	246.4063	239.1489	147.312
5.84	247.2011	239.6704	147.1459
5.82	247.0233	239.2557	146.9325
5.8	247.1181	239.7301	147.4543
5.78	246.8809	239.6704	147.3596
5.76	246.9046	240.2158	148.0711
5.74	246.6674	240.6192	147.9525
5.72	246.6437	241.1054	148.498
5.7	246.9757	241.6388	149.4942
5.68	246.5961	242.0067	149.684
5.66	247.0113	242.0067	149.1385
5.64	246.513	242.3622	148.7587
5.62	246.7028	242.6232	148.2846
5.6	246.0504	242.7179	148.5217
5.58	246.43	243.2873	147.9525
5.56	245.9911	243.1326	148.4743
5.54	246.513	243.548	148.2372
5.52	246.4657	243.8913	148.6877
5.5	246.9637	243.5356	148.2372
5.48	247.2248	243.7848	148.2609
5.46	247.4146	243.2273	148.1659
5.44	247.7351	242.9429	148.23
5.42	247.3672	242.8716	148.7351
5.4	247.569	242.5754	148.4743
5.38	247.2011	243.1799	149.0198
5.36	247.5333	243.2273	149.0908
5.34	247.1298	243.2986	148.7351
5.32	247.6281	243.4409	149.2806
5.3	247.4503	243.4533	149.0672
5.28	247.6044	244.0337	149.2332
5.26	247.8536	243.9982	149.66
5.24	247.5807	244.6859	149.3042
5.22	247.8179	244.4962	149.9211
5.2	247.4383	244.9466	149.85
5.18	247.984	245.0176	149.8974
5.16	247.7468	245.3259	149.9921
5.14	248.3636	245.1599	149.85
5.12	247.9129	245.4801	150.2295
5.1	248.3873	246.0019	150.1035
5.08	248.1264	245.6816	150.5139
5.06	248.4112	246.227	150.0397
5.04	247.9366	245.9782	150.1345
5.02	248.2688	246.0255	149.9921
5	247.9603	245.9545	149.5179
4.98	248.3162	245.6816	149.8974
4.96	248.0553	246.3576	149.1385
4.94	248.2212	246.1205	149.5416
4.92	247.9249	246.2389	149.85
4.9	247.3196	246.3102	150.0397
4.88	247.3435	246.0847	150.7273
4.86	247.3672	246.2033	150.8697
4.84	247.557	246.061	151.4628
4.82	247.7468	246.5236	152.032
4.8	247.7705	246.9857	151.9844
4.78	248.1501	247.7447	152.3878
4.76	248.1501	248.3374	152.0246
4.74	248.1975	248.3017	152.6249
4.72	248.1027	249.0604	152.3641
4.7	247.9129	249.0725	152.1741
4.68	247.9129	249.0367	152.4514
4.66	247.2485	249.3567	152.1267
4.64	247.557	249.2854	152.6012
4.62	247.2959	249.499	152.1504
4.6	247.6044	249.7834	152.1431
4.58	247.7231	249.6174	152.4825
4.56	247.7468	250.0443	152.5775
4.54	248.0553	249.9967	152.198
4.52	247.6755	249.9967	152.3641
4.5	247.8179	250.2103	151.8423
4.48	247.3672	249.7123	152.1741
4.46	247.9483	250.4236	151.7946
4.44	247.7111	250.5896	152.1267
4.42	248.2211	251.1349	152.2454
4.4	248.1381	251.4193	152.0483
4.38	248.6127	251.609	152.5464
4.36	248.565	252.6996	152.7835
4.34	248.5056	252.5099	153.2414
4.32	248.9089	252.4862	153.6922
4.3	249.0039	253.6481	153.7869
4.28	249.3834	254.0275	154.0953
4.26	248.8494	254.3594	153.7084
4.24	249.17	254.7161	153.9455
4.22	248.7071	254.4305	153.5661
4.2	249.0629	254.5254	153.8034
4.18	248.7784	254.7874	153.4477
4.16	249.2766	254.2882	153.6922
4.14	249.241	254.0038	153.6211
4.12	249.2887	254.1222	153.8819
4.1	249.2766	254.4068	153.8819
4.08	249.3003	254.9758	154.0716
4.06	249.2887	255.1667	154.4511
4.04	249.1816	255.378	154.2614
4.02	249.6445	255.8541	154.6097
3.995	249.324	255.6861	154.3327
3.97	249.5374	255.6861	153.8819
3.945	249.8343	255.9941	153.5735
3.92	250.0357	256.684	154.1666
3.895	249.9764	257.0967	154.4511
3.87	249.7988	257.3714	154.4037
3.845	249.3124	257.4531	154.1115
3.82	249.1463	257.4656	153.6448
3.795	248.9565	257.7024	153.163
3.77	249.4427	258.2596	152.862
3.745	249.5021	258.5552	152.8383
3.72	249.2647	258.4964	152.9806
3.695	249.5258	258.3309	153.4311
3.67	249.8701	258.4506	153.6685
3.645	250.1194	258.639	154.1666
3.62	250.1904	259.1505	154.4274
3.595	250.0006	259.9805	154.5224
3.57	250.072	260.2989	154.7358
3.545	250.1194	260.4186	155.1626
3.52	250.2381	260.0725	154.9966
3.495	250.3091	260.2864	154.8069
3.47	250.226	260.737	154.4436
3.445	250.1662	261.2105	154.8782
3.42	250.2375	260.7599	155.3212
3.395	250.5576	260.8312	155.0053
3.37	250.4152	260.8795	153.9694
3.345	249.8933	261.353	153.9144
3.32	250.0709	261.1978	154.2228
3.295	250.4857	261.0807	154.9891
3.27	250.462	261.0198	155.5582
3.245	250.6396	261.1037	155.3212
3.22	250.9833	261.3175	154.9417
3.195	251.3867	261.9691	155.6844
3.17	251.3867	262.7634	155.6295
3.145	252.2166	263.2751	155.4872
3.12	252.4178	263.6545	155.9379
3.095	252.359	264.0567	156.0639
3.07	251.6705	263.8658	156.0165
3.045	251.659	263.8429	155.6371
3.02	251.7418	264.1408	155.8742
2.995	251.7063	264.4972	155.9928
2.97	251.3147	264.767	156.5857
2.945	251.7769	264.6244	156.9178
2.92	251.3506	264.6957	157.0838
2.895	251.1487	265.0521	157.2025
2.87	251.386	265.5256	157.0125
2.845	251.6353	266.3097	156.7044
2.82	251.4571	266.6407	156.5222
2.795	251.8487	266.7349	156.9254
2.77	252.2398	266.9029	157.8191
2.745	251.8128	267.2568	157.8191
2.72	252.3468	267.6261	157.3922
2.695	252.6552	267.8629	157.0838
2.67	252.5953	267.8759	157.432
2.645	252.809	267.9472	157.2499
2.62	252.9864	267.7817	157.1236
2.595	252.8327	268.0414	157.3133
2.57	252.5006	267.9826	158.0325
2.545	252.0853	267.9212	158.1038
2.52	252.3697	267.7657	157.7004
2.495	252.7491	267.6586	157.558
2.47	252.3934	267.8854	157.7241
2.445	252.0377	267.9796	158.4043
2.42	252.1563	268.6669	158.9261
2.395	252.5121	269.4484	158.5153
2.37	252.5716	269.9604	158.8077
2.345	252.5121	270.0088	158.9421
2.32	252.6652	270.3496	158.4756
2.295	252.8312	271.0271	157.8985
2.27	253.092	271.5719	157.9538
2.245	252.8549	272.1202	158.2382
2.22	253.2343	272.8963	158.871
2.195	253.1632	273.2986	159.5825
2.17	252.6767	273.0266	160.0093
2.145	252.8427	272.7801	160.1279
2.12	253.1984	272.4719	159.7248
2.095	252.8075	272.4499	159.4952
2.07	252.819	272.6022	159.4479
2.045	252.8068	272.5925	159.8196
2.02	253.056	272.6868	159.5189
1.995	253.3284	272.9007	159.2108
1.97	253.317	272.913	159.3531
1.945	252.8786	273.0653	159.7799
1.92	252.748	272.7185	160.2621
1.895	252.9137	272.8514	160.6101
1.87	253.4117	273.1234	160.5388
1.845	253.1747	273.2405	160.1516
1.82	253.0087	273.1463	160.46
1.795	253.7437	273.5487	160.9581
1.77	253.9457	274.3197	161.2739
1.745	254.2181	274.2	161.1318
1.72	254.9063	274.3197	160.9182
1.695	254.8702	274.7704	161.5348
1.67	254.9415	275.4096	161.8988
1.645	255.1078	275.5038	161.8432
1.62	255.4617	275.5293	162.0885
1.595	255.51	276.2881	162.1595
1.57	255.7468	276.4052	162.0802
1.545	256.0443	276.2264	161.8432
1.52	256.3982	276.9852	161.8751
1.495	256.5179	277.3988	162.1358
1.47	256.495	277.3734	162.2071
1.445	256.128	277.7669	162.1911
1.42	255.996	278.2034	162.8078
1.395	256.5768	278.2289	162.3808
1.37	256.9686	278.1092	162.2939
1.345	256.826	278.3002	162.7128
1.32	256.8973	278.9051	162.4757
1.295	257.5493	279.6894	162.4047
1.27	257.5389	279.9119	162.6418
1.245	257.8345	279.8778	162.7286
1.22	257.9058	279.5554	162.2936
1.195	258.3205	279.6894	162.1358
1.17	259.0563	279.9119	162.5152
1.145	259.2677	279.9603	162.6019
1.12	258.9725	280.0433	162.3886
1.095	258.9367	279.6181	162.3646
1.07	259.1734	279.7352	162.3173
1.045	259.838	280.0433	162.3968
1.02	260.2528	280.7215	163.037
0.995	260.9048	281.1009	163.076
0.97	262.2338	280.9701	162.8864
0.945	263.3592	281.5864	162.9103
0.92	264.1085	281.8368	163.2267
0.895	264.8673	282.1313	163.2267
0.87	265.1135	282.0456	163.337
0.845	265.4929	281.8088	163.4951
0.82	266.1252	281.6433	163.4714
0.795	266.1964	281.4523	163.5662
0.77	266.2423	281.7519	163.4557
0.745	266.7414	282.0456	163.6214
0.72	267.2992	282.1653	163.9381
0.695	267.9638	282.1169	164.3018
0.67	268.9111	282.8188	164.7288
0.645	269.7314	283.0556	164.7209
0.62	270.3575	282.924	164.6496
0.595	271.5802	283.1269	164.5072
0.57	272.4103	283.9341	165.1556
0.545	272.9095	284.0512	166.0331
0.52	274.0707	284.0512	166.6652
0.495	274.6544	284.456	167.6377
0.47	274.878	284.5019	167.946
0.445	275.342	284.7013	168.4675
0.42	276.078	285.2148	168.7522
0.395	276.9407	284.8354	169.1634
0.37	277.7843	284.2192	170.0173
0.345	278.0466	284.4077	170.5236
0.32	278.3777	285.0348	170.9421
0.295	279.2563	285.2462	171.7093
0.27	280.1323	285.0348	172.6428
0.245	280.7741	285.129	173.6778
0.225	281.533	285.9023	174.0335
0.205	282.9311	286.4611	175.1329
0.185	283.5958	287.1257	176.0105
0.165	285.3596	287.8133	176.6188
0.145	286.6544	288.6434	177.2915
0.12	287.9124	289.7333	178.4062
0.095	289.4073	290.7403	179.4022
0.07	290.6399	291.0371	180.2798
0.045	292.443	291.773	180.9913
0.025	294.5287	292.8399	182.1388
0.005	295.7384	293.6472	183.2535
-0.015	297.8411	295.4389	183.4669
-0.04	299.4677	296.8624	184.5816
-0.06	300.8117	297.9863	185.7857
-0.085	302.5183	300.0176	187.2947
-0.11	303.7281	301.6441	188.5136
-0.135	305.2691	303.3046	189.6758
-0.155	307.3199	304.6905	191.1323
-0.175	308.3536	306.7197	192.0191
-0.195	310.2132	308.0949	193.3004
-0.215	311.0585	309.2103	194.5916
-0.235	312.4569	310.8478	196.3091
-0.26	313.384	311.8587	198.9331
-0.285	313.4298	313.3053	201.0068
-0.31	314.0614	314.3724	202.8099
-0.335	314.5454	315.5668	205.6334
-0.36	314.5607	316.9904	208.3618
-0.385	314.9886	318.7605	210.7448
-0.41	315.2713	321.3071	213.1514
-0.435	314.907	323.678	215.4768
-0.46	314.3696	325.9548	218.3111
-0.485	313.8959	328.3028	221.3851
-0.51	312.5053	331.2118	224.2908
-0.535	311.8097	333.8223	227.3282
-0.56	310.9944	335.8302	231.0892
-0.585	309.5784	337.4449	235.23
-0.61	309.0253	341.8574	239.1691
-0.635	307.8154	345.3614	242.6809
-0.66	306.3766	346.1373	246.1692
-0.685	305.452	346.45	250.0497
-0.71	304.351	346.6333	254.1674
-0.735	302.7386	346.2387	258.6517
-0.76	301.7171	345.7647	262.6498
-0.785	299.9995	345.0538	266.7181
-0.81	298.2783	344.6741	270.5014
-0.835	296.6404	343.7553	273.8008
-0.86	294.5429	341.6888	277.2983
-0.885	292.4654	340.1701	281.3083
-0.91	289.9512	338.2553	284.9387
-0.935	288.1248	335.7082	288.7118
-0.96	286.2499	333.0989	292.6847
-0.985	284.2004	330.6621	296.4694
-1.005	282.0402	327.521	299.9572
-1.03	279.8919	324.2623	303.5016
-1.055	278.0076	321.0665	305.8652
-1.08	276.6779	316.8187	308.0108
-1.105	274.9131	311.962	310.4689
-1.13	273.4177	307.2176	312.8027
-1.155	272.0059	301.8055	314.6547
-1.18	270.1211	296.1755	316.5756
-1.205	267.7952	291.0264	318.7588
-1.23	264.9343	285.2837	320.6338
-1.255	262.183	279.2447	321.9226
-1.28	259.3605	274.0245	323.9074
-1.305	256.4182	267.9967	325.5985
-1.33	253.0966	261.8517	326.1534
-1.355	249.2415	255.9208	326.2405
-1.38	245.3742	249.9059	325.4401
-1.405	241.5546	244.1879	323.0202
-1.43	238.2929	238.565	319.9993
-1.455	234.1766	232.9181	316.1883
-1.48	229.813	228.3154	311.69
-1.505	225.6253	222.8002	306.234
-1.53	221.558	217.4857	300.9435
-1.555	216.9665	212.3748	295.8211
-1.58	211.8323	208.1418	289.8658
-1.605	207.098	204.1802	283.637
-1.63	202.5907	200.527	277.1853
-1.655	197.9174	197.111	271.7041
-1.68	192.9495	193.8415	265.2524
-1.705	188.4516	190.3453	259.3103
-1.73	184.1339	186.7073	253.8663
-1.755	180.1723	183.4344	248.778
-1.78	175.7838	180.5645	243.2512
-1.805	172.1697	177.9944	237.5231
-1.83	169.7976	175.5193	232.3875
-1.855	166.7376	173.5811	226.9207
-1.88	164.4049	171.5572	221.9053
-1.905	162.3648	168.0477	217.0195
-1.93	160.7441	162.1356	212.0284
-1.955	159.0364	159.0692	207.2715
-1.98	156.9178	157.3386	202.5991
-2.005	155.6608	156.0819	198.8184
-2.03	154.6171	155.75	194.5967
-2.055	153.4311	155.7736	191.0147
-2.08	152.0083	155.7973	189.3875
-2.105	150.618	155.4977	186.9354
-2.13	150.0416	154.6055	183.6626
-2.155	149.3065	153.7212	180.2947
-2.18	148.0568	152.6545	177.0607
-2.205	147.4803	152.3463	173.9693
-2.23	147.2831	152.7566	171.5826
-2.255	146.7377	153.247	169.8344
-2.28	146.1923	153.2944	168.4426
-2.305	145.8772	153.3819	167.0832
-2.33	145.4361	153.6898	166.2532
-2.355	145.6187	154.3063	165.3839
-2.38	145.524	155.136	164.4038
-2.405	145.3913	155.3804	162.9972
-2.43	145.581	155.2468	162.0649
-2.455	145.9461	154.9862	161.1168
-2.48	145.6382	154.758	160.0264
-2.505	145.2922	154.663	158.9207
-2.53	145.15	154.4971	157.2614
-2.555	145.5695	153.9994	155.3654
-2.58	145.7827	153.9683	154.3935
-2.605	145.6337	154.3871	153.3269
-2.63	145.2401	154.7426	152.9716
-2.655	145.7612	155.3274	152.8057
-2.68	146.0693	155.4783	152.7507
-2.705	145.92	155.1466	152.2219
-2.73	146.3704	155.1552	151.3453
-2.755	147.5148	155.9608	151.0061
-2.78	148.1641	156.5767	151.1245
-2.805	149.1283	157.5167	151.299
-2.83	149.9576	157.6116	151.4503
-2.855	150.8907	157.6276	151.5688
-2.88	152.1154	158.1015	151.8459
-2.905	152.7241	158.7096	152.5567
-2.93	153.6641	159.0572	153.4969
-2.955	154.6041	159.618	154.816
-2.98	155.4096	160.6365	156.1589
-3.005	156.2785	161.6551	157.3593
-3.03	156.9814	163.3603	158.3703
-3.055	158.292	164.7342	159.7442
-3.08	158.6709	165.3499	160.6129
-3.105	158.9236	166.9841	161.1813
-3.13	160.1709	167.5765	161.884
-3.155	160.6446	168.9337	162.9341
-3.18	161.1183	169.9908	164.2288
-3.205	161.8445	171.4747	165.3728
-3.23	162.981	173.1712	166.5489
-3.255	164.2123	174.6714	167.6693
-3.28	165.5701	176.2886	168.94
-3.305	166.3671	177.0935	170.2104
-3.33	167.9144	177.4638	171.2522
-3.355	169.6586	178.3635	172.546
-3.38	171.1739	178.5766	173.7855
-3.405	172.6419	178.8285	175.5289
-3.43	174.1964	179.8228	176.6333
-3.455	175.4276	180.4062	177.7545
-3.48	176.8634	180.7762	179.0479
-3.505	177.8663	181.5959	179.8443
-3.53	178.482	182.33	180.2703
-3.555	179.231	183.1259	180.862
-3.58	180.3674	184.1527	181.1699
-3.605	181.3706	185.6204	181.7143
-3.63	182.8061	186.3543	182.5282
-3.655	183.6201	187.4522	183.6881
-3.68	184.6856	188.8963	185.005
-3.705	185.6326	190.0273	185.7861
-3.73	186.9112	191.4006	186.2122
-3.755	188.6158	192.1675	187.1354
-3.78	189.8471	192.5463	188.6979
-3.805	191.1257	192.286	189.5593
-3.83	192.4281	192.0729	190.3641
-3.855	193.9197	192.2623	190.7376
-3.88	194.8438	192.3569	191.377
-3.905	196.5251	192.4281	191.3626
-3.93	197.4105	192.9254	190.9838
-3.955	198.7795	193.5266	190.2735
-3.98	200.2713	194.9387	190.3772
-4.005	202.2844	196.4066	190.2826
-4.025	203.7148	199.1531	189.7144
-4.045	205.8702	202.2551	188.7671
-4.065	207.4199	205.8304	188.5158
-4.085	209.3721	209.0131	188.217
-4.105	211.2194	212.3385	187.9803
-4.125	212.6405	215.4272	188.7853
-4.145	214.5117	218.4347	188.8656
-4.165	216.0274	222.8737	189.0787
-4.185	218.0063	226.3314	189.9786
-4.205	219.1063	229.1613	190.4997
-4.225	220.8827	230.5932	191.8828
-4.245	222.125	232.1913	192.9818
-4.265	223.9251	233.5066	194.8772
-4.285	225.299	234.039	197.0798
-4.305	227.786	234.8442	198.8325
-4.325	229.9414	235.8391	200.9168
-4.345	233.2685	236.5497	202.395
-4.365	235.767	237.8996	204.6688
-4.385	238.9055	239.8419	206.5063
-4.405	241.985	242.4828	208.3536
-4.425	244.721	244.8159	211.2194
-4.445	247.2441	247.7175	213.2564
-4.465	249.4121	250.5484	215.6825
-4.485	251.3907	252.325	219.1644
-4.505	253.6663	254.7533	222.4803
-4.525	255.6108	256.5183	227.5599
-4.545	258.1473	258.2838	231.1954
-4.565	260.9566	260.924	235.6715
-4.585	263.7306	262.8089	239.7936
-4.605	267.3317	264.9761	242.7784
-4.625	270.5791	267.7846	246.3912
-4.645	274.9544	269.4915	249.4121
-4.665	279.0546	272.2618	252.765
-4.685	284.189	274.0989	255.6549
-4.705	288.8963	275.8905	257.858
-4.725	293.5099	278.0802	260.6666
-4.745	298.2894	279.2403	262.6943
-4.765	301.8747	281.1746	265.6229
-4.785	306.0138	282.902	267.3761
-4.805	309.0635	285.3901	268.6076
-4.825	311.8212	287.7841	270.6595
-4.845	314.6501	290.1068	272.1082
-4.865	317.4157	292.8686	273.4473
-4.885	320.4694	296.2235	274.6561
-4.905	323.6224	299.1851	275.7612
-4.925	327.6953	302.8025	276.9835
-4.945	330.9128	306.4512	277.0682
-4.965	335.0094	310.6445	277.4488
-4.985	338.3866	313.9069	278.1401
-5.005	342.7924	316.9329	278.4482
-5.025	346.4878	319.7454	279.4342
-5.045	351.2197	322.2018	279.4042
-5.065	355.2941	325.3457	279.7758
-5.085	360.1299	327.4418	280.0287
-5.105	364.5839	330.0416	280.3869
-5.125	369.3492	333.5659	281.304
-5.145	374.5358	337.7942	282.0793
-5.165	380.3403	343.2759	282.8659
-5.185	386.3897	348.8443	284.2784
-5.205	394.5989	355.5663	285.9334
-5.225	405.4356	361.8333	288.9391
-5.245	420.8179	368.25	291.1258
-5.265	441.519	372.7419	294.2779
-5.285	484.7421	375.8346	295.8513
-5.305	514.5324	377.0926	298.3206
-5.325	546.5958	377.6699	301.4607
-5.345	575.3381	380.4324	304.6646
-5.365	600.4553	384.7809	308.9613
-5.385	620.7988	393.4559	312.2387
-5.405	635.9317	404.5058	315.9439
-5.425	645.2363	419.0785	319.555
-5.445	651.0731	437.981	324.7986
-5.465	653.1046	475.3932	328.6982
-5.485	654.0389	496.9634	333.0422
-5.505	652.8175	515.7579	338.879
-5.525	651.3404	533.6307	344.685
-5.545	648.7072	550.7	351.9181
-5.565	646.9598	568.1944	359.1614
-5.585	644.6731	586.7466	367.3574
-5.605	644.0682	602.9413	375.7896
-5.625	644.4346	617.0943	385.278
-5.645	645.9263	635.5007	395.5277
-5.665	649.4369	657.5016	407.3486
-5.685	653.7881	677.1437	417.3647
-5.705	661.0494	701.3674	429.3296
-5.725	670.0297	726.3345	462.2022
-5.745	681.0335	752.3075	480.7525
-5.765	694.7779	780.227	500.3403
-5.785	711.3312	810.1631	519.2217
-5.805	730.9153	842.3075	540.6043
-5.825	754.6286	875.9048	564.2334
-5.845	782.4323	912.9114	591.3718
-5.865	819.2405	957.2133	624.0114
-5.885	869.6846	1010.94	661.7685
-5.905	939.5841	1084.302	717.9015
-5.925	1042.08	1286.616	771.715
-5.945	1387.175	1467.731	858.1692
-5.965	1830.396	1742.523	986.0081
-5.985	5269.916	2265.435	1184.186
-6.005	11273.25	5898.697	2037.107
-6.025	12229.89	17293.87	12138.3
-6.045	11741.83	17384.57	15721.29
-6.065	10524.65	16079.15	14896.28
-6.085	9072.376	14166.17	13277.27
-6.105	7607.259	12107.03	11377.75
-6.125	6250.812	10146.4	9476.62
-6.145	5092.79	8383.839	7770.49
-6.165	4147.93	6892.022	6293.486
-6.185	3371.513	4788.759	4220.394
-6.205	2319.354	3952.755	3376.192
-6.225	1906.495	3292.021	2280.987
-6.245	1587.637	2427.342	1868.702
-6.265	1344.942	2101.42	1541.164
-6.285	1038.729	1847.087	1287.075
-6.305	922.5489	1643.918	965.7256
-6.325	830.6176	1462.131	827.9536
-6.345	758.5707	1348.894	743.6648
-6.365	701.6979	1174.093	668.8532
-6.385	656.4011	1102.325	577.1048
-6.405	594.7728	1041.602	541.465
-6.425	568.1253	992.5512	509.0304
-6.445	546.0002	951.2777	482.2739
-6.465	527.119	916.9455	458.634
-6.485	510.4009	888.2168	438.2006
-6.505	496.9878	861.1188	421.8266
-6.525	484.1324	842.039	405.5998
-6.545	472.617	822.6253	394.1193
-6.565	461.3441	806.2696	385.4244
-6.585	451.0591	790.3397	376.7171
-6.605	440.9389	775.9356	369.1918
-6.625	431.6566	762.3556	360.8405
-6.645	422.6579	748.7247	355.5721
-6.665	413.8125	735.4428	351.1747
-6.685	406.1331	723.1891	346.1462
-6.705	398.2439	709.9142	341.7025
-6.725	391.5687	697.3174	336.2501
-6.745	385.5685	684.216	330.9254
-6.765	381.0113	671.1766	324.1724
-6.785	376.8623	658.1435	319.1978
-6.805	373.3058	644.4791	299.679
-6.825	370.4906	617.583	290.5168
-6.845	367.9341	604.1448	285.095
-6.865	365.4266	592.0401	281.5393
-6.885	363.6779	582.2872	279.7059
-6.905	362.3125	573.1789	277.5318
-6.925	360.2776	564.853	276.3526
-6.945	358.7873	557.5535	274.8312
-6.965	356.3277	550.2546	273.9151
-6.985	354.7721	543.7168	272.5803
-7.005	352.0447	536.1807	271.9041
-7.025	350.2039	528.9809	269.9912
-7.045	346.8764	522.4451	268.1145
-7.065	344.0871	515.5298	266.1661
-7.085	340.6655	510.4212	263.5035
-7.105	337.9707	504.4341	261.4947
-7.125	334.8486	499.0895	259.1088
-7.145	332.9643	494.433	256.2241
-7.165	331.0159	489.0897	253.8606
-7.185	328.1812	483.2701	251.1066
-7.205	325.727	476.3851	247.9382
-7.225	323.6047	470.5455	245.6471
-7.245	321.7217	464.0169	242.0643
-7.265	318.9349	458.4399	239.2531
-7.285	308.1756	452.5294	236.715
-7.305	303.1835	447.5486	234.0952
-7.325	299.8226	442.8057	233.0052
-7.345	297.2784	438.9387	232.2463
-7.365	295.1888	436.2596	231.2402
-7.385	292.9387	433.9394	231.181
-7.405	290.9551	432.12	231.0164
-7.425	287.9157	429.5821	230.757
-7.445	285.4909	427.4956	231.1251
-7.465	282.3558	425.0827	230.8421
-7.485	279.6144	423.0014	231.3525
-7.505	276.5517	421.3942	231.6144
-7.525	273.6913	419.0768	231.2602
-7.545	270.7009	417.4702	231.4268
-7.565	268.3395	415.2952	230.4678
-7.585	265.5768	412.5997	230.5864
-7.605	263.629	410.8517	230.1962
-7.625	262.0659	408.5365	229.5452
-7.645	260.5231	406.3355	229.4156
-7.665	259.729	404.2119	228.4695
-7.685	258.3522	401.2047	228.0195
-7.705	258.2456	397.9637	226.9661
-7.725	257.4033	394.3696	225.9711
-7.745	257.3425	390.2746	225.0127
-7.765	256.3834	386.3681	223.486
-7.785	256.0271	382.2739	222.1487
-7.805	254.7953	378.8439	220.0645
-7.825	253.6806	375.2537	218.6906
-7.845	252.5667	371.5881	216.18
-7.865	251.9506	367.732	214.2377
-7.885	251.5116	364.5885	212.414
-7.905	250.469	360.6082	210.343
-7.925	249.8406	357.6248	209.0168
-7.945	248.4302	354.3853	206.4353
-7.965	247.9438	352.7441	204.3136
-7.985	246.5337	350.4535	202.3852
-8.01	245.3725	348.7953	199.794
-8.03	244.3301	347.0913	197.4155
-8.05	242.3989	344.6586	196.2079
-8.07	241.392	342.8415	194.9194
-8.09	239.994	340.8814	193.0386
-8.11	239.2832	338.3069	191.4047
-8.13	238.3355	336.2244	189.1459
-8.15	236.9851	333.7927	186.627
-8.17	236.6534	331.1865	185.372
-8.19	235.753	328.9783	183.1938
-8.21	234.9949	326.4664	182.0573
-8.23	234.5446	324.1478	180.7076
-8.25	233.5969	321.7628	179.2396
-8.27	233.088	319.3805	178.7101
-8.29	231.3597	316.7621	177.3757
-8.31	230.3412	322.1048	176.8076
-8.33	228.8614	323.4617	175.9552
-8.35	227.6185	320.8182	174.8102
-8.37	226.7547	317.2448	174.6208
-8.39	225.0146	312.6752	173.816
-8.41	224.2804	308.0933	173.4845
-8.43	222.5276	304.4947	173.5862
-8.45	221.9012	300.292	173.2311
-8.47	220.6566	297.0866	173.3257
-8.49	220.1012	294.1625	173.9245
-8.51	219.2958	291.8195	173.0334
-8.53	218.6328	289.9115	173.0098
-8.55	217.9932	287.6258	172.5752
-8.57	217.3194	286.2766	172.6464
-8.59	217.3194	284.443	173.2769
-8.61	216.5721	282.7404	173.6083
-8.63	215.7194	281.9696	173.7031
-8.65	214.7825	280.8219	174.2627
-8.67	213.4222	279.9478	174.3959
-8.69	212.5695	279.1059	175.1857
-8.71	211.3615	278.5138	175.5728
-8.73	209.5041	277.8735	175.588
-8.75	208.4147	277.5432	176.3453
-8.77	207.3726	277.0223	176.0141
-8.79	206.212	276.1482	176.3065
-8.81	205.1358	275.6501	176.2744
-8.83	203.2887	274.5854	175.6201
-8.85	202.152	273.8053	175.5492
-8.87	200.3387	273.4364	175.0048
-8.89	199.0495	273.0349	174.4132
-8.91	197.6625	273.5787	174.4605
-8.93	195.9808	273.4847	174.4132
-8.95	195.2467	272.7372	173.4899
-8.97	194.0481	272.4078	173.0487
-8.99	192.6265	272.0872	172.6937
-9.01	191.7409	271.0357	171.3597
-9.03	190.0356	269.984	170.4603
-9.05	188.9462	269.4272	169.0011
-9.07	187.5725	268.1366	168.3858
-9.09	186.5543	266.778	166.942
-9.11	185.5973	266.1401	166.3501
-9.13	184.4607	264.7095	165.3797
-9.15	183.6228	263.8683	164.7406
-9.17	182.6993	263.1109	164.3146
-9.19	182.3589	262.0232	163.3046
-9.21	180.7101	261.9291	162.642
-9.23	179.9288	261.5505	161.7186
-9.25	178.919	261.4539	161.5532
-9.27	177.4744	261.8706	160.5825
-9.29	176.8203	261.9875	160.6773
-9.31	175.5887	261.586	159.896
-9.33	174.9342	261.5884	160.0618
-9.35	173.5368	261.8145	159.7144
-9.37	173.0393	261.5044	159.9274
-9.39	171.8397	262.0382	159.0518
-9.41	171.2476	261.6135	158.6332
-9.43	170.743	261.0465	157.8048
-9.45	169.3693	261.2347	157.4334
-9.47	169.0613	260.7618	156.7707
-9.49	168.1537	261.1303	156.3444
-9.51	167.3954	261.4609	155.9732
-9.53	166.6928	261.082	155.1372
-9.55	165.6979	261.9133	154.9553
-9.57	165.5164	262.1141	154.0631
-9.59	164.5767	262.4123	154.0156
-9.61	163.9211	263.0989	153.2418
-9.63	163.7632	263.076	152.7681
-9.65	163.1075	263.7753	152.6735
-9.67	163.3845	264.0246	151.679
-9.69	163.7716	263.9763	151.7575
-9.71	163.3527	264.3552	150.9523
-9.73	163.7082	264.4392	150.628
-9.75	163.2423	264.5715	150.4932
-9.77	163.3133	265.6017	149.7591
-9.79	163.4161	266.2914	149.7663
-9.81	162.8867	267.9046	149.2216
-9.83	162.7287	270.7947	149.2529
-9.85	162.057	273.6883	148.9452
-9.87	162.5075	277.2816	148.9215
-9.89	162.4283	281.7029	148.803
-9.91	163.495	285.8161	148.9287
-9.93	163.7083	291.1868	148.8503
-9.95	165.1623	296.1788	149.3241
-9.97	166.5298	301.3596	148.7794
-9.99	167.6677	306.826	149.1346
-10.01	169.2171	311.5193	148.6136
-10.03	170.7189	317.4853	149.1963
-10.05	172.7903	323.1185	149.149
-10.07	175.0039	328.9984	149.8121
-10.09	177.0285	336.1954	149.9542
-10.11	179.9929	343.752	150.3095
-10.13	182.5628	349.8922	150.428
-10.15	185.9394	357.7176	150.1913
-10.17	188.2728	363.0684	150.6411
-10.19	191.7118	369.5653	151.3354
-10.21	194.8621	375.5149	151.3117
-10.23	199.4358	380.1152	150.9401
-10.25	202.8379	385.895	150.9401
-10.27	206.7998	392.1247	150.9401
-10.29	211.1987	398.737	150.9637
-10.31	215.269	406.3734	151.2315
-10.33	219.8238	414.3408	151.3427
-10.35	223.8441	423.5153	152.077
-10.37	228.7313	433.2815	151.5395
-10.39	233.3453	446.7031	151.5395
-10.41	239.0156	455.9068	151.0966
-10.43	243.1202	469.3303	151.6178
-10.45	248.4586	480.8591	152.0444
-10.47	254.2003	494.5195	152.3285
-10.49	259.6813	507.8734	152.6602
-10.51	266.3253	521.6565	152.7075
-10.53	273.7295	535.1298	153.1578
-10.55	280.2679	546.9883	152.8497
-10.57	288.0518	559.3444	153.0868
-10.59	294.9717	570.2065	152.3049
-10.61	302.5795	581.6875	152.7714
-10.63	309.4287	591.7906	152.3687
-10.65	317.071	601.2775	152.3212
-10.67	324.4534	610.4037	152.2901
-10.69	332.1577	617.8527	151.8875
-10.71	339.2066	625.2992	152.4087
-10.73	346.8977	632.2262	152.037
-10.75	353.8669	635.6413	152.2738
-10.77	360.7505	638.9771	152.037
-10.79	367.3971	639.7534	151.769
-10.81	373.1234	639.9593	151.8639
-10.83	378.8905	637.968	151.698
-10.85	382.8533	634.2818	151.8565
-10.87	387.0785	628.767	151.4063
-10.89	389.1912	619.9338	151.8329
-10.91	390.4312	609.2353	151.43
-10.93	390.2426	596.4727	151.8165
-10.95	389.5061	581.5289	150.9874
-10.97	387.3197	564.7194	150.6794
-10.99	383.5755	551.5558	150.6393
-11.01	378.2417	538.1642	151.279
-11.03	371.7022	524.7729	151.6507
-11.05	364.4947	511.5489	151.9275
-11.07	355.8664	499.8435	152.5745
-11.09	347.6872	487.7603	152.3614
-11.11	337.689	476.7454	152.5033
-11.13	328.2474	465.8489	152.2428
-11.15	318.0575	455.3096	152.6218
-11.17	308.7297	445.4352	152.117
-11.19	299.0006	435.8712	152.5198
-11.21	290.5065	428.3655	152.2355
-11.23	282.0047	421.4031	152.6854
-11.25	274.7842	415.7939	152.4087
-11.27	267.1597	410.4898	152.6928
-11.29	260.6991	405.2601	152.3614
-11.31	253.6938	400.6946	152.3138
-11.33	247.8148	396.5732	152.3064
-11.35	241.5692	392.766	152.1645
-11.37	236.4969	390.066	152.354
-11.39	230.3819	388.0779	151.9674
-11.41	225.3829	386.4177	152.1572
-11.43	220.2294	385.2813	151.9275
-11.45	215.858	384.4296	151.4539
-11.47	212.1983	382.8203	151.8728
-11.49	208.4105	382.0328	151.4466
-11.51	205.9127	380.3935	151.707
-11.53	202.7283	379.2295	151.2571
-11.55	201.1785	378.6416	151.5648
-11.57	198.8095	377.4568	151.6597
-11.59	197.0232	376.9381	150.9018
-11.61	195.024	375.7809	150.8306
-11.63	193.7914	375.232	150.0727
-11.65	192.6545	374.4864	150.5938
-11.67	191.4607	373.9653	150.6175
-11.69	190.5751	372.4958	151.5412
-11.71	189.0354	371.6924	151.6121
-11.73	188.2684	369.7805	151.9913
-11.75	186.7854	368.4534	152.1096
-11.77	185.5448	366.5595	152.0386
-11.79	184.541	365.6902	152.3939
-11.81	182.8503	364.7243	152.4649
-11.83	181.9504	363.0494	152.8677
-11.85	180.3549	362.1804	153.294
-11.87	179.6358	360.6964	153.1282
-11.89	178.3571	359.606	152.1572
-11.91	177.7179	357.4934	151.8728
-11.93	176.8264	355.1728	151.8728
-11.95	176.0686	353.3105	152.1096
-11.97	175.918	350.7536	152.3227
-11.99	175.2873	349.1447	152.678
-12.01	175.5155	346.3515	153.1282
-12.03	174.5447	345.0248	152.7182
-12.05	174.2284	342.8466	152.8677
-12.07	173.2341	341.173	152.5124
-12.09	172.855	339.4219	152.8604
-12.11	171.9552	337.3862	152.3866
-12.13	171.6865	335.651	152.5687
-12.15	170.5974	333.5502	152.6396
-12.17	170.0055	332.0679	152.774
-12.19	169.4134	329.6997	153.1928
-12.21	168.8371	327.8067	153.0272
-12.23	168.6004	325.4893	153.1928
-12.25	168.2925	323.2332	152.6245
-12.27	168.5447	321.7032	152.7193
-12.29	167.8108	319.5255	152.2766
-12.31	166.9742	318.3743	152.3478
-12.33	165.5145	319.9116	152.672
-12.35	163.9597	320.4881	152.5225
-12.37	163.5258	318.5799	152.7829
-12.39	162.6262	316.7253	152.1836
-12.41	162.3106	313.933	152.0961
-12.43	161.7186	311.984	151.7482
-12.45	161.0955	309.6414	151.5751
-12.47	160.7405	308.1981	151.7173
-12.49	159.9359	306.9349	151.3075
-12.51	160.1013	305.9642	151.8121
-12.53	159.7465	305.2406	151.8904
-12.55	159.7465	303.6633	152.3641
-12.57	159.4937	302.5987	151.9616
-12.59	158.9966	301.4001	152.4188
-12.61	158.6814	299.9825	152.3242
-12.63	157.9713	298.9637	152.2929
-12.65	157.9713	297.7823	151.7958
-12.67	157.6871	297.4037	151.1017
-12.69	157.6635	297.8992	151.2438
-12.71	158.2712	297.5206	151.0305
-12.73	157.9161	297.2928	151.5278
-12.75	158.153	296.678	151.1963
-12.77	158.3187	296.4418	151.63
-12.79	158.1293	296.5612	151.6773
-12.81	158.8554	296.5358	151.4879
-12.83	159.0287	296.2141	151.4406
-12.85	159.7624	295.8041	151.4642
-12.87	159.5096	295.1268	152.0252
-12.89	159.9359	294.0141	152.0488
-12.91	159.7226	293.3623	152.12
-12.93	159.4151	292.1926	151.4732
-12.95	159.7624	291.2564	151.7173
-12.97	159.4151	290.7674	151.4569
-12.99	159.6044	290.0218	151.8904
-13.01	159.3203	290.258	151.6463
-12.995	159.4783	290.1158	152.0089
-12.98	159.0287	289.416	151.3058
-12.965	159.3599	289.7602	151.5352
-12.95	159.092	289.5239	151.2984
-12.935	158.4292	290.5565	152.0325
-12.92	158.5476	291.231	152.1274
-12.905	158.0978	292.4148	152.672
-12.89	158.0506	293.7865	152.7193
-12.875	158.1846	294.0939	152.7193
-12.86	157.8296	294.9845	152.8925
-12.845	158.0662	294.9505	152.4424
-12.83	158.2082	295.0328	152.672
-12.815	157.9404	295.6136	152.3094
-12.8	158.2953	296.1004	152.6883
-12.785	157.7112	296.7406	152.1673
-12.77	157.8296	297.0794	152.4752
-12.755	157.7192	296.6441	152.3567
-12.74	157.956	296.9854	152.5388
-12.725	158.169	297.6002	152.7282
-12.71	158.1217	297.7823	152.4605
-12.695	158.9026	298.4996	152.7046
-12.68	158.8392	298.8925	152.4605
-12.665	159.2181	298.9492	152.6097
-12.65	159.3599	300.2754	152.2309
-12.635	159.3599	300.7853	152.3257
-12.62	159.7784	301.5424	151.7099
-12.605	159.5492	301.639	152.1127
-12.59	160.3382	301.3856	151.6154
-12.575	160.2909	302.0029	152.0725
-12.56	161.0719	302.6177	151.8831
-12.545	161.5454	303.7762	152.4277
-12.53	161.0955	304.391	152.4277
-12.515	161.2376	305.646	152.5462
-12.5	160.7641	306.332	152.5388
-12.485	161.0483	307.8381	151.9869
-12.47	161.4033	308.4047	152.1999
-12.455	161.2218	309.4463	152.0578
-12.44	161.3638	309.8881	152.6024
-12.425	161.056	310.4397	152.2472
-12.41	160.7719	311.5296	152.6499
-12.395	160.914	312.0733	152.2708
-12.38	160.3696	313.5393	152.4605
-12.365	160.0618	314.0372	153.0051
-12.35	160.3459	315.2669	152.7681
-12.335	160.0618	315.7166	152.9575
-12.32	160.1566	315.6226	152.5078
-12.305	160.3382	315.3609	152.9102
-12.29	160.054	314.6292	152.5551
-12.275	160.8192	314.1541	152.6809
-12.26	161.0797	313.209	152.2545
-12.245	160.9376	313.209	152.2472
-12.23	161.214	312.8304	151.9942
-12.215	160.6537	313.0184	151.6553
-12.2	161.127	313.4935	151.4659
-12.185	160.7719	313.6104	151.2292
-12.17	160.8431	314.1541	151.6553
-12.155	161.1742	315.0078	151.4186
-12.14	161.0165	315.7166	151.8211
-12.125	161.0638	317.1038	151.1817
-12.11	161.8449	317.4596	151.5844
-12.095	161.9161	318.0973	151.3002
-12.08	162.6577	318.547	151.9396
-12.065	163.4861	319.3753	151.8211
-12.05	163.5652	320.5364	151.7974
-12.035	164.4491	321.0319	151.7665
-12.02	164.5516	322.287	151.7901
-12.005	164.457	322.933	152.0504
-11.99	164.9304	324.3208	151.6953
-11.975	164.6937	325.3373	151.9249
-11.96	164.7883	326.3563	151.5295
-11.945	164.3859	327.6028	151.5771
-11.93	164.4331	328.78	151.8847
-11.915	165.0409	329.7254	151.7428
-11.9	165.0409	330.7191	152.2635
-11.885	166.0907	331.5316	151.861
-11.87	166.5324	332.8641	152.0268
-11.855	166.4142	333.5985	151.3474
-11.84	167.1717	335.1841	151.5844
-11.825	167.1244	336.5563	151.4423
-11.81	167.9529	337.8574	151.395
-11.795	167.8425	339.5797	151.5844
-11.78	168.2925	340.0524	151.2529
-11.765	168.4028	341.37	151.2056
-11.75	167.7243	342.1439	151.2692
-11.735	168.0795	343.5646	152.342
-11.72	168.277	344.8113	152.6898
-11.705	168.6322	346.0984	152.9191
-11.69	169.3107	347.115	153.3454
-11.675	169.2477	347.8724	153.1159
-11.66	169.3034	349.41	153.0922
-11.645	169.4216	350.3978	152.5713
-11.63	169.0746	352.1431	152.4056
-11.615	169.3116	353.1369	151.6953
-11.6	168.8142	354.4325	152.0504
-11.585	169.264	356.0415	152.1689
-11.57	169.2404	357.078	152.6499
-11.555	169.1219	358.8121	152.3657
-11.54	169.8953	360.3699	152.2708
-11.525	169.7768	361.1449	151.8447
-11.51	170.6529	362.4693	151.9396
-11.495	171.103	363.3463	151.395
-11.48	171.4342	364.7648	151.1344
-11.465	172.3257	365.4537	151.5369
-11.45	172.532	367.0094	151.1817
-11.435	172.3187	367.8382	151.4423
-11.42	173.188	368.6899	151.3711
-11.405	173.4723	369.6203	151.8211
-11.39	173.709	370.3245	151.8284
-11.375	174.7899	371.5067	151.7026
-11.36	175.0978	372.4778	151.8211
-11.345	175.9589	373.4489	151.2765
-11.33	176.456	374.9364	151.6154
-11.315	176.8588	375.9763	151.395
-11.3	178.0105	377.3746	151.7336
-11.285	178.2712	379.0322	151.3075
-11.27	179.2033	380.1203	151.6227
-11.255	180.3549	382.0144	151.5515
-11.24	180.6952	383.555	152.0651
-11.225	181.3969	384.6958	152.2545
-11.21	181.2399	386.7321	152.5078
-11.195	182.1727	387.9584	152.8629
-11.18	182.765	390.1601	152.6499
-11.165	183.1439	391.8889	152.8393
-11.15	183.7832	393.7372	152.1925
-11.135	183.6499	395.7927	152.0578
-11.12	184.7157	397.4541	151.5132
-11.105	185.1748	399.9405	152.2235
-11.09	186.2497	401.6439	152.2235
-11.075	187.2444	403.9879	152.4841
-11.06	187.7891	406.6879	152.342
-11.045	188.9408	408.1574	152.6499
-11.03	189.6132	410.4104	152.6735
-11.015	190.3712	411.8061	152.5787
-11	191.5224	414.056	152.3184
-10.985	192.0765	416.0184	152.0105
-10.97	193.3888	417.77	151.679
-10.955	193.9429	419.8522	151.8684
-10.94	194.4267	420.8717	151.7738
-10.925	195.1044	422.7175	152.4841
-10.91	194.8912	423.6379	152.1999
-10.895	195.4455	424.9192	152.7445
-10.88	196.4308	426.6914	152.5787
-10.865	196.881	427.7339	151.9632
-10.85	197.8761	429.1987	151.7263
-10.835	198.3356	430.4319	151.5844
-10.82	198.7147	431.0472	151.8447
-10.805	199.1316	432.4202	151.4423
-10.79	199.0131	443.596	151.8374
-10.775	199.1553	449.1366	151.6716
-10.76	198.3734	451.7622	151.9869
-10.745	198.7287	452.1183	151.8447
-10.73	198.3497	451.6428	151.2929
-10.715	198.8095	451.5487	151.435
-10.7	199.1412	450.9816	150.9141
-10.685	199.2595	451.4281	151.1108
-10.67	200.3968	451.7612	151.158
-10.655	200.8329	452.1183	150.7319
-10.64	201.7192	453.3491	150.7083
-10.625	202.0746	454.2951	150.3056
-10.61	201.9699	455.3139	150.8029
-10.595	202.8466	456.9237	150.7319
-10.58	202.88	457.824	151.2529
-10.565	203.7567	459.4821	151.5369
-10.55	204.2069	460.5247	151.4896
-10.535	204.4537	461.1179	151.8447
-10.52	205.2118	462.6559	151.4186
-10.505	205.9602	463.6019	151.0159
-10.49	206.0785	464.7162	151.3711
-10.475	206.9552	466.4683	151.0944
-10.46	207.1784	467.297	151.189
-10.445	207.4055	468.5762	151.3311
-10.43	208.1162	470.0205	151.1108
-10.415	207.9977	470.8242	151.4659
-10.4	208.827	472.579	151.0635
-10.385	208.7896	473.6675	151.1344
-10.37	209.2399	474.4254	151.0871
-10.355	209.2635	475.9641	150.8029
-10.34	208.8844	476.9358	151.4023
-10.325	209.145	478.2152	151.3311
-10.31	209.348	479.4688	151.0944
-10.295	209.1585	480.4175	151.5132
-10.28	209.7882	481.9333	151.2129
-10.265	209.4565	482.6913	150.7392
-10.25	210.2112	484.1588	150.9686
-10.235	210.8037	485.0133	150.3056
-10.22	210.79	485.5347	150.4477
-10.205	210.9085	486.7905	149.8795
-10.19	211.5957	487.1211	149.8795
-10.175	211.7143	488.6852	150.3295
-10.16	212.5434	489.5855	150.1401
-10.145	212.8515	491.2649	150.7319
-10.13	213.0411	492.7111	150.6135
-10.115	213.9415	493.5173	150.6135
-10.1	214.8078	495.1272	150.985
-10.085	215.5423	496.1216	150.7483
-10.07	216.6559	497.6373	151.435
-10.055	217.272	499.0107	151.3877
-10.04	217.8643	500.1017	151.6244
-10.025	218.9542	502.1148	151.1744
-10.01	219.4387	503.3701	150.9141
-9.995	219.8415	504.6011	150.8431
-9.98	220.9894	506.0229	150.2674
-9.965	221.166	507.0658	150.6701
-9.95	221.8882	508.4876	150.6774
-9.935	222.61	510.0035	150.7956
-9.92	222.9181	511.829	150.9613
-9.905	223.7474	513.4391	150.701
-9.89	223.8552	514.9067	151.1271
-9.875	225.0035	516.7767	151.0086
-9.86	225.4667	518.5084	151.5132
-9.845	226.2486	520.1185	151.5132
-9.83	227.0903	521.4232	151.2056
-9.815	227.2677	523.0817	151.435
-9.8	227.7655	525.0251	150.5826
-9.785	227.9787	526.3987	150.7956
-9.77	227.5643	528.4845	150.5826
-9.755	227.9671	529.6929	150.251
-9.74	227.3511	531.7562	150.4807
-9.725	227.2325	533.2724	150.078
-9.71	227.4111	534.837	150.3222
-9.695	226.9244	536.7322	150.3386
-9.68	226.9956	538.132	150.0071
-9.665	227.1852	539.8588	150.5589
-9.65	226.961	541.5396	150.3859
-9.635	227.566	542.5826	150.1017
-9.62	227.1505	544.3395	150.1965
-9.605	227.577	545.8558	149.5811
-9.59	227.7902	546.7106	149.2331
-9.575	227.8265	548.2269	149.6756
-9.56	228.6669	549.3833	149.5099
-9.545	229.1299	550.3322	149.6592
-9.53	228.964	552.1334	150.1256
-9.515	229.6749	553.1281	149.7704
-9.5	229.3904	554.3593	150.1089
-9.485	229.6147	555.6873	149.3822
-9.47	229.8171	556.4454	149.0034
-9.455	229.509	558.1498	149.162
-9.44	230.0776	559.1258	148.5938
-9.425	230.6699	560.642	149.1219
-9.41	230.8594	561.5426	149.375
-9.395	231.6054	562.416	149.2331
-9.38	232.1865	563.9322	149.4297
-9.365	232.2811	564.7634	149.3586
-9.35	233.0869	565.7792	149.4059
-9.335	233.1218	566.9921	150.0144
-9.32	233.7254	567.532	149.5811
-9.305	234.0459	568.7632	149.9598
-9.29	234.4726	569.2181	149.6592
-9.275	235.3255	570.1853	150.0071
-9.26	235.4677	571.5409	150.4641
-9.245	236.6877	572.3448	150.1729
-9.23	237.3635	573.8888	150.6462
-9.215	237.3398	574.6773	150.3222
-9.2	238.2163	575.5476	150.4404
-9.185	238.2876	577.2344	150.4807
-9.17	239.3179	577.7102	149.652
-9.155	239.6024	578.9213	149.5407
-9.14	240.5387	580.1553	149.3513
-9.125	241.2497	580.5344	149.4862
-9.11	241.7001	582.0026	149.5811
-9.095	242.8138	583.1883	149.2969
-9.08	243.193	584.0407	149.6592
-9.065	244.2712	585.1498	150.038
-9.05	245.3969	585.7372	149.7777
-9.035	245.7406	586.8003	150.2438
-9.02	246.9495	586.9402	149.9526
-9.005	247.1864	587.6525	150.1965
-8.99	248.253	587.7467	150.0544
-8.975	249.118	587.9833	149.652
-8.96	249.3076	588.9607	150.078
-8.945	250.1608	590.1921	149.8959
-8.93	250.1608	590.7136	149.7466
-8.915	251.1683	591.945	150.1729
-8.9	251.9384	592.4469	149.7301
-8.885	252.6616	593.6809	149.9195
-8.87	253.9055	594.3908	150.4404
-8.855	254.5332	594.3424	150.3695
-8.84	255.1745	595.132	150.9304
-8.825	255.8617	595.5764	150.3859
-8.81	256.1801	595.6706	150.315
-8.795	257.3431	596.8079	150.7883
-8.78	257.4955	597.0445	150.4734
-8.765	258.5873	598.2591	150.8831
-8.75	259.0378	598.7807	150.7174
-8.735	259.7249	599.9639	150.3623
-8.72	260.5774	600.628	150.8119
-8.705	260.6971	601.2921	150.6062
-8.69	261.2417	602.1928	150.3695
-8.675	261.3382	602.4294	150.6701
-8.66	262.7966	602.9027	150.315
-8.645	263.4609	603.5185	150.3932
-8.63	264.586	603.4893	150.1256
-8.615	265.3572	604.5159	149.6993
-8.6	266.3524	604.5925	150.315
-8.585	267.2764	605.1624	149.8887
-8.57	267.6327	605.9958	150.0144
-8.555	268.5796	606.109	150.0853
-8.54	268.5796	606.8215	149.7941
-8.525	269.5388	606.8848	149.9598
-8.51	269.5061	607.7681	149.5099
-8.495	270.3104	608.0341	149.8723
-8.48	270.7511	608.8114	149.9432
-8.465	270.7151	609.4272	149.6993
-8.45	271.25	609.3478	150.1328
-8.435	271.8757	609.9972	149.8959
-8.42	272.0183	610.1666	150.0144
-8.405	273.2467	611.2099	150.5116
-8.39	273.5704	611.5891	149.9432
-8.375	273.8168	611.987	150.3932
-8.36	274.6114	612.5195	150.3459
-8.345	275.1103	613.2779	150.4953
-8.33	275.1103	613.9904	150.7956
-8.315	275.6549	614.1143	150.1328
-8.3	275.9992	614.8727	150.2038
-8.285	276.5922	614.9185	150.251
-8.27	277.3278	615.8678	150.3222
-8.255	277.4354	615.9805	150.5826
-8.24	278.2423	616.833	151.0325
-8.225	279.1757	617.0697	151.1671
-8.21	279.247	617.2467	151.7189
-8.195	280.0055	617.9108	151.5295
-8.18	280.1116	617.6258	151.4822
-8.165	280.0751	618.0533	151.648
-8.15	280.9506	617.3892	151.8138
-8.135	281.2128	616.6309	152.0504
-8.12	281.9136	616.6792	151.9795
-8.105	282.7042	616.4724	151.7355
-8.09	282.7891	617.2122	151.8537
-8.075	283.6443	617.6212	151.1198
-8.06	283.9039	617.828	151.0179
-8.045	284.7566	618.5406	150.528
-8.03	285.823	618.7773	150.2674
-8.015	286.2161	618.8415	150.5444
-8	287.0459	619.694	150.3077
-7.985	287.8527	619.7239	150.6389
-7.97	287.6873	620.1031	150.2602
-7.955	288.4941	620.1698	150.6462
-7.94	288.8734	619.9332	150.5044
-7.925	289.2616	620.5948	149.8887
-7.91	290.3852	620.4065	149.9287
-7.895	290.6843	620.8798	150.3459
-7.88	291.6082	621.259	150.8831
-7.865	292.5893	620.974	150.6701
-7.85	293.0681	621.6198	150.8595
-7.835	293.1877	621.574	150.3459
-7.82	294.2201	621.859	150.7247
-7.805	295.2382	622.4448	150.5826
-7.79	296.0222	622.5207	150.8358
-7.775	297.7048	623.0606	150.6298
-7.76	298.3691	623.8975	150.1492
-7.745	299.356	623.9734	150.6226
-7.73	300.2171	624.2101	150.0708
-7.715	300.4309	624.4166	150.4807
-7.7	301.8201	624.0072	150.4332
-7.685	302.6646	624.1341	149.9598
-7.67	303.2201	623.7248	149.9453
-7.655	304.444	624.1498	149.7321
-7.64	305.3304	624.0072	150.0944
-7.625	305.5982	624.4348	150.0163
-7.61	306.6189	624.3864	149.5191
-7.595	307.0924	624.5471	149.8269
-7.58	307.7648	625.1629	149.7321
-7.565	309.2818	624.9262	150.0399
-7.55	310.0807	625.6206	150.2932
-7.535	310.5621	625.4297	149.8742
-7.52	311.7482	625.5722	150.5135
-7.505	312.3158	625.9998	150.3786
-7.49	312.578	625.6361	150.2365
-7.475	313.6215	626.112	150.355
-7.46	314.2375	625.8572	150.0708
-7.445	314.5684	626.1423	150.6628
-7.43	315.8716	625.9998	150.3077
-7.415	316.1083	626.1423	150.4568
-7.4	316.513	626.3789	150.1965
-7.385	317.4141	626.112	150.3623
-7.37	317.9104	626.3789	150.8995
-7.355	318.3151	626.1423	150.4662
-7.34	319.4045	626.4092	150.8995
-7.325	319.6796	626.455	150.6628
-7.31	320.6061	626.1423	150.3077
-7.295	321.4359	626.8039	150.8922
-7.28	322.0265	626.7884	150.395
-7.265	322.6908	627.3559	150.6792
-7.25	323.7272	627.6892	150.5844
-7.235	324.255	627.5771	150.2457
-7.22	324.3746	628.193	150.0635
-7.205	325.283	628.8572	150.6007
-7.19	325.5839	628.8572	150.3877
-7.175	326.1516	629.4731	150.814
-7.16	326.7061	629.3789	150.6244
-7.145	327.1012	629.6614	151.1052
-7.13	328.0966	629.9464	150.7028
-7.115	329.2346	629.8039	150.8995
-7.1	329.899	630.374	151.0652
-7.085	331.0141	629.9948	150.9468
-7.07	331.5037	630.0889	151.2782
-7.055	331.8346	630.1831	151.6806
-7.04	332.5865	629.8981	152.0759
-7.025	333.7568	630.374	152.0759
-7.01	334.2211	629.8523	152.613
-6.995	334.7363	630.2315	152.5419
-6.98	335.5501	629.8981	152.928
-6.965	335.6214	630.0406	153.4015
-6.95	336.0237	630.0889	153.5362
-6.935	336.7753	629.8981	154.0334
-6.92	336.8924	630.2315	153.9386
-6.905	337.4626	629.9464	154.5377
-6.89	338.4351	630.0889	155.1459
-6.875	338.7177	630.5165	155.0672
-6.86	339.2167	630.2315	155.714
-6.845	340.2899	630.6107	155.9431
-6.83	340.4489	630.4681	156.3854
-6.815	340.7569	630.2773	156.4327
-6.8	341.6416	630.4198	156.3379
-6.785	341.8949	630.1373	156.4487
-6.77	341.9496	630.799	156.5908
-6.755	342.9158	630.5165	156.5123
-6.74	343.1042	630.7532	156.6069
-6.725	343.0163	631.084	157.2696
-6.71	343.6807	630.5623	157.1905
-6.695	343.9887	630.5623	157.8768
-6.68	343.9429	630.9415	157.6563
-6.665	344.0537	630.5165	158.4135
-6.65	344.5106	630.9899	158.5792
-6.635	344.5502	630.6107	159.1235
-6.62	345.5227	631.2087	160.0463
-6.605	345.9187	631.3512	160.1884
-6.59	346.2752	631.1782	160.9617
-6.575	347.43	631.7483	160.8433
-6.56	348.6623	631.6057	161.2928
-6.545	349.618	632.0155	162.3813
-6.53	349.949	632.0791	162.7523
-6.515	351.0641	631.8908	163.9274
-6.5	351.4859	631.7483	164.1403
-6.485	351.8228	632.1275	165.0394
-6.47	352.6069	631.8908	165.8676
-6.455	352.4873	632.27	166.3882
-6.44	352.7724	632.158	167.2637
-6.425	353.2289	631.6999	167.2637
-6.41	353.1347	631.7966	167.8788
-6.395	353.2772	631.2749	167.7132
-6.38	354.1072	631.3207	168.3049
-6.365	354.6036	631.5879	168.565
-6.35	355.2197	631.6363	169.0147
-6.335	356.1693	631.4149	169.8427
-6.32	356.3347	631.7304	169.8191
-6.305	356.3347	631.3512	170.1268
-6.29	356.7141	631.5879	170.174
-6.275	356.8083	631.6846	170.1268
-6.26	357.2762	631.6541	170.5998
-6.245	357.7039	631.8424	170.1268
-6.23	358.1061	631.4149	170.6946
-6.215	359.0613	631.8424	171.4044
-6.2	359.181	631.3691	172.6349
-6.185	359.8683	631.7788	172.7533
-6.17	359.8683	631.6363	173.2499
-6.155	359.6061	631.5421	173.975
-6.14	360.2706	632.1275	174.1643
-6.125	359.9396	631.873	174.3859
-6.11	360.3648	632.2828	175.3795
-6.095	360.8154	632.0461	175.5215
-6.08	360.8408	632.1097	176.5863
-6.065	360.8867	632.3947	175.9001
-6.05	361.4853	632.2522	174.6933
-6.035	361.2202	632.6798	174.5276
-6.02	361.2969	632.662	173.8501
-6.005	361.9788	633.1225	173.069
-5.99	362.4577	634.2908	173.0218
-5.975	362.3635	633.9906	172.1699
-5.96	363.0455	634.4005	171.8944
-5.945	363.6387	634.6195	171.5394
-5.93	363.3281	634.4135	170.9795
-5.915	364.1298	634.5867	171.3109
-5.9	364.5628	634.4749	171.0589
-5.885	364.5144	634.2381	171.0589
-5.87	365.1076	634.4749	171.2569
-5.855	365.3215	634.2204	171.7859
-5.84	365.3673	634.0014	171.5966
-5.825	366.0317	634.5691	171.2179
-5.81	365.7008	634.6658	171.5018
-5.795	366.103	634.8058	170.8629
-5.78	366.4875	634.4749	171.155
-5.765	366.3221	634.8542	170.7291
-5.75	366.0676	634.9484	171.1314
-5.735	368.0837	634.4749	171.5576
-5.72	368.575	634.76	171.7231
-5.705	368.3561	634.5232	173.0487
-5.69	368.2364	634.6658	174.0666
-5.675	368.048	634.7116	175.6134
-5.66	367.3607	634.4442	177.3737
-5.645	367.353	634.7116	178.8026
-5.63	367.2359	634.9177	180.5308
-5.615	366.9278	634.4442	181.7231
-5.6	366.9685	634.6658	184.1616
-5.585	367.1875	634.7116	186.1356
-5.57	366.8743	634.3016	188.7016
-5.555	367.0397	634.6174	191.8267
-5.54	366.803	634.4265	194.6781
-5.525	366.5407	634.5691	198.3719
-5.51	366.9378	634.76	202.5627
-5.495	367.2714	634.6174	206.0058
-5.48	367.134	635.0451	209.8521
-5.465	367.9411	634.9026	212.4909
-5.45	367.9411	634.8542	214.9275
-5.435	367.661	635.2819	217.13
-5.42	367.6381	635.091	218.551
-5.405	367.9767	635.4245	220.0645
-5.39	367.5974	635.8038	221.3435
-5.375	367.9997	635.6612	222.6225
-5.36	368.0709	636.3565	224.2311
-5.345	368.0709	636.4657	225.532
-5.33	369.0205	636.4657	226.4195
-5.315	369.3744	636.7508	227.2725
-5.3	369.5882	636.2289	226.5597
-5.285	370.0922	636.3257	226.8078
-5.27	369.8021	635.898	226.4743
-5.255	369.6824	635.6612	225.9517
-5.24	370.1406	635.6129	225.9862
-5.225	370.3469	634.9333	225.4994
-5.21	370.3469	635.3434	226.185
-5.195	370.4232	635.9111	226.7994
-5.18	370.1864	636.0229	227.6749
-5.165	370.6625	636.3081	228.2786
-5.15	370.8279	636.1479	229.3678
-5.135	370.6625	636.0713	230.8845
-5.12	371.3956	636.2139	232.2825
-5.105	371.4211	635.8496	234.1789
-5.09	371.426	636.2597	236.5736
-5.075	371.8537	636.2139	238.9451
-5.06	371.4973	636.4657	241.7323
-5.045	371.3318	636.8934	244.259
-5.03	371.5431	636.9876	247.4503
-5.015	371.1589	637.036	250.3097
-5	371.2965	637.6037	253.1586
-4.985	372.1542	637.4153	255.8177
-4.97	372.101	637.3669	258.0141
-4.955	372.5287	637.5579	259.4383
-4.94	373.0735	637.1302	261.0182
-4.925	372.9563	637.4328	263.4525
-4.91	373.2644	637.0843	265.8412
-4.895	373.2463	637.5579	268.7403
-4.88	372.9383	637.3669	271.5306
-4.865	373.7198	637.5095	275.1675
-4.85	373.9566	637.5579	278.4117
-4.835	374.0991	637.036	282.4484
-4.82	374.7152	637.1785	287.3533
-4.805	374.8046	637.161	291.2782
-4.79	374.5195	636.8934	296.0984
-4.775	374.8227	637.3519	301.639
-4.76	374.8759	636.9242	306.8466
-4.745	374.2369	637.161	312.382
-4.73	374.1656	637.0668	316.8947
-4.715	374.2188	636.7508	321.7356
-4.7	373.7911	636.9726	325.9234
-4.685	374.4301	636.4965	330.0526
-4.67	374.9109	636.4657	334.4103
-4.655	374.6029	637.036	338.1256
-4.64	375.0051	637.036	342.199
-4.625	374.9593	637.1302	345.9731
-4.61	374.8928	637.652	349.8104
-4.595	375.603	637.2727	354.2385
-4.58	375.4375	637.7004	358.6241
-4.565	375.4859	637.5095	363.8783
-4.55	376.0837	637.5095	369.0937
-4.535	375.8168	637.9372	374.4086
-4.52	375.771	637.843	380.6905
-4.505	376.2975	638.6475	386.5251
-4.49	375.771	638.6325	392.8669
-4.475	375.771	638.8384	400.0874
-4.46	375.9062	639.5487	407.258
-4.445	375.7891	639.2177	416.1253
-4.43	376.3266	639.3119	426.0165
-4.415	377.1154	639.3428	437.1324
-4.4	377.1336	639.3912	450.3128
-4.385	377.3521	639.1694	461.4888
-4.37	377.7386	638.8842	480.4521
-4.355	377.6601	639.0752	505.6442
-4.34	377.4234	638.5049	537.9933
-4.325	377.9452	638.7267	577.162
-4.31	378.3291	638.299	624.7047
-4.295	378.6672	638.1106	680.7162
-4.28	379.2073	638.1106	744.6244
-4.265	378.9522	638.0447	816.1595
-4.25	378.4788	638.2532	900.7387
-4.235	378.881	638.7726	1009.701
-4.22	378.4488	638.6325	1157.241
-4.205	378.6554	639.437	1607.396
-4.19	379.1131	639.5796	2081.764
-4.175	378.8234	639.437	4432.787
-4.16	378.5383	639.1519	12833.81
-4.145	378.2833	638.7726	22782.09
-4.13	377.7844	639.0577	24100.66
-4.115	378.2303	638.7576	23101.42
-4.1	378.3016	638.9944	20777.93
-4.085	378.3016	639.3738	17937.95
-4.07	378.745	639.2796	15110.97
-4.055	379.2256	639.468	12487.99
-4.04	379.7062	639.5622	10211.47
-4.025	379.8417	639.3428	8310.405
-4.01	380.4577	639.2796	6716.08
-3.99	379.8233	639.5796	4536.54
-3.97	380.3496	639.4221	3582.721
-3.95	381.0807	639.7531	2550.442
-3.93	381.8208	639.3428	2121.57
-3.91	381.915	639.8164	1786.165
-3.89	381.9379	639.4854	1518.086
-3.87	381.7012	639.9131	1312.743
-3.85	382.0804	639.9441	1016.845
-3.83	381.7496	639.7531	898.4047
-3.81	381.6783	639.6589	805.1971
-3.79	380.9726	639.7841	732.1574
-3.77	381.1152	639.9267	673.9893
-3.75	380.6692	639.9267	626.4518
-3.73	381.5701	640.4003	553.3843
-3.71	381.4759	640.7181	523.8949
-3.69	381.9977	641.1917	498.2499
-3.67	382.1103	641.2401	482.4419
-3.65	381.7355	641.2401	468.3779
-3.63	382.3241	641.681	455.5394
-3.61	382.1332	641.8236	444.7509
-3.59	382.4896	641.8236	434.916
-3.57	382.6779	641.7294	425.1289
-3.55	383.6502	641.6499	417.6835
-3.53	383.5033	641.0164	410.0024
-3.51	382.9401	640.797	402.2195
-3.49	382.4183	640.0841	395.0369
-3.47	381.4759	640.4945	387.1858
-3.45	382.1631	640.4003	378.9294
-3.43	382.6136	640.7796	373.0826
-3.41	383.2295	641.1132	366.3832
-3.39	383.3949	641.3826	360.5873
-3.37	382.9259	641.2859	354.3945
-3.35	383.1168	640.8738	349.5226
-3.33	382.9928	641.4285	344.6829
-3.31	383.3237	641.5252	341.1743
-3.29	383.636	641.6195	338.0504
-3.27	383.3051	642.203	335.0513
-3.25	383.8497	641.9662	333.0516
-3.23	383.6087	642.3455	329.5167
-3.21	383.8039	642.534	325.8377
-3.19	383.2568	642.2972	322.4149
-3.17	383.5673	642.6307	318.3561
-3.15	383.8497	642.2972	303.8301
-3.13	384.3944	642.534	296.8032
-3.11	384.2289	641.9505	292.618
-3.09	384.5852	642.4552	291.9
-3.07	384.1831	642.361	291.7518
-3.05	384.799	643.0256	291.1918
-3.03	384.6751	643.074	290.9122
-3.01	385.4564	643.214	289.4584
-2.99	385.6516	643.4681	288.6705
-2.97	386.2149	643.0428	286.5336
-2.95	386.0011	643.2796	285.2947
-2.93	386.5415	642.6634	283.1043
-2.91	386.7095	643.1371	281.3918
-2.89	387.0887	642.8675	280.2158
-2.87	387.2058	643.1829	278.4069
-2.85	387.4612	642.6634	276.9457
-2.83	388.0543	643.1043	275.816
-2.81	387.6267	643.0887	275.5198
-2.79	387.983	643.0887	275.6721
-2.77	387.698	643.0887	276.0384
-2.75	388.2198	642.9133	275.7747
-2.73	388.1027	643.3255	275.0243
-2.71	388.9849	643.2624	275.462
-2.69	388.7711	643.3108	275.6142
-2.67	389.4583	642.9772	275.2697
-2.65	388.8678	643.3566	275.7302
-2.63	389.2404	643.074	275.2889
-2.61	388.7186	642.6945	274.8248
-2.59	388.2869	643.1198	274.2664
-2.57	388.1927	643.1509	273.4228
-2.55	388.0018	642.9772	273.5038
-2.53	388.0502	643.3877	273.0169
-2.51	388.1485	643.1198	273.0653
-2.49	387.8363	643.736	272.9553
-2.47	388.5974	643.927	272.9676
-2.45	388.5195	644.449	273.0486
-2.43	389.1126	644.258	272.4995
-2.41	388.6621	644.9227	271.4425
-2.39	388.9242	644.8743	270.7904
-2.37	388.8718	645.4275	269.3444
-2.35	388.6579	645.5243	268.5473
-2.33	389.3224	645.0023	266.5207
-2.31	389.0372	645.4275	265.0977
-2.29	389.4166	645.0023	262.7991
-2.27	389.1126	645.1761	261.399
-2.25	389.6115	645.2219	259.3371
-2.23	389.2552	644.8113	257.5453
-2.21	389.2781	645.4129	255.6621
-2.19	389.3264	645.1277	254.0134
-2.17	388.7374	645.5071	252.994
-2.15	389.4272	645.1761	251.8205
-2.13	389.5214	645.1761	251.2632
-2.11	390.1079	645.2849	249.8647
-2.09	390.2316	644.8113	249.201
-2.07	391.1098	645.0965	247.6842
-2.05	390.8731	644.7654	245.5628
-2.03	391.1098	645.2391	243.5247
-2.01	390.5651	645.5243	241.0954
-1.99	390.7829	645.2079	238.8678
-1.97	390.2611	645.8554	237.0781
-1.95	390.7829	645.7127	235.3365
-1.93	390.6338	646.1406	232.7771
-1.91	390.8018	645.8725	230.3011
-1.89	390.6069	646.2348	227.884
-1.87	390.6527	646.0922	224.9338
-1.85	390.4872	645.6331	222.8487
-1.83	390.4603	645.9667	219.7442
-1.81	390.5774	645.5701	217.1724
-1.79	390.2505	646.0751	214.2227
-1.77	390.4159	646.2177	211.4164
-1.75	390.3701	645.9037	209.2364
-1.73	390.3635	645.9496	206.9515
-1.71	389.8941	645.5243	205.3403
-1.69	390.1981	645.6956	202.9472
-1.67	390.1981	645.0335	201.0752
-1.65	390.5316	645.1277	198.4926
-1.63	391.024	645.1761	196.6918
-1.61	391.2836	645.7924	194.7724
-1.59	391.2378	645.5555	193.5065
-1.57	391.5688	645.9496	192.298
-1.55	390.9109	645.7924	191.5872
-1.53	391.0011	645.8866	190.7345
-1.51	390.9527	646.1718	189.422
-1.49	390.9567	646.0751	188.8443
[truncated: 945 more rows]
