# Supplementary material for: Giant ferroelectric polarization in a bilayer graphene heterostructure
Source: Nat Commun. 2022 Oct 21;13:6241. doi: 10.1038/s41467-022-34104-z (PMC9587233; doi:10.1038/s41467-022-34104-z)
Supplement: Supplementary file 4 — Source Data [file 41467_2022_34104_MOESM4_ESM.zip › SI/Fig.S10/Fig.S10a.dat]

x	y			z
-0.146341463414634	-0.307692307692308	1636.144	1004.944	-631.2
-0.144024390243902	-0.307692307692308	1648.347	801.4426	-846.9044
-0.141463414634146	-0.307692307692308	1647.167	638.9205	-1008.2465
-0.139146341463415	-0.307692307692308	1617.321	572.9911	-1044.3299
-0.136585365853659	-0.307692307692308	1547.032	586.625	-960.407
-0.134268292682927	-0.307692307692308	1439.366	635.4846	-803.8814
-0.131829268292683	-0.307692307692308	1288.372	757.077	-531.295
-0.129268292682927	-0.307692307692308	1141.724	943.5472	-198.1768
-0.126951219512195	-0.307692307692308	994.7282	1310.008	315.2798
-0.124390243902439	-0.307692307692308	838.5057	1549.063	710.5573
-0.122073170731707	-0.307692307692308	665.3659	1670.447	1005.0811
-0.119634146341463	-0.307692307692308	497.4995	1718.528	1221.0285
-0.117073170731707	-0.307692307692308	396.5707	1709.813	1313.2423
-0.114756097560976	-0.307692307692308	268.9053	1660.487	1391.5817
-0.11219512195122	-0.307692307692308	163.7221	1582.05	1418.3279
-0.109878048780488	-0.307692307692308	173.531	1476.633	1303.102
-0.107439024390244	-0.307692307692308	269.7983	1356.927	1087.1287
-0.104878048780488	-0.307692307692308	449.8056	1126.653	676.8474
-0.102560975609756	-0.307692307692308	930.249	1014.296	84.047
-0.1	-0.307692307692308	1549.675	909.1177	-640.5573
-0.0976829268292683	-0.307692307692308	1689.018	802.9432	-886.0748
-0.0952439024390244	-0.307692307692308	1699.022	713.8905	-985.1315
-0.0928048780487805	-0.307692307692308	1603.443	573.6619	-1029.7811
-0.0902439024390244	-0.307692307692308	1463.181	481.1413	-982.0397
-0.0878048780487805	-0.307692307692308	1289.521	410.1046	-879.4164
-0.0853658536585366	-0.307692307692308	1106.928	328.7161	-778.2119
-0.0829268292682927	-0.307692307692308	842.6878	256.3064	-586.3814
-0.0804878048780488	-0.307692307692308	723.1113	138.3217	-584.7896
-0.0780487804878049	-0.307692307692308	547.6789	83.52567	-464.15323
-0.075609756097561	-0.307692307692308	431.1202	40.65473	-390.46547
-0.0731707317073171	-0.307692307692308	347.5318	16.55952	-330.97228
-0.0707317073170732	-0.307692307692308	262.697	44.40735	-218.28965
-0.0682926829268293	-0.307692307692308	141.1089	165.1734	24.0645
-0.0658536585365854	-0.307692307692308	64.75286	274.3711	209.61824
-0.0634146341463415	-0.307692307692308	14.09084	321.3042	307.21336
-0.0609756097560976	-0.307692307692308	40.26104	344.2984	304.03736
-0.0585365853658537	-0.307692307692308	182.5865	358.2949	175.7084
-0.0560975609756098	-0.307692307692308	263.7728	382.7719	118.9991
-0.0536585365853659	-0.307692307692308	293.9447	437.5806	143.6359
-0.051219512195122	-0.307692307692308	327.3164	632.016	304.6996
-0.0487804878048781	-0.307692307692308	357.9807	812.2457	454.265
-0.0463414634146341	-0.307692307692308	410.6215	950.8936	540.2721
-0.0439024390243902	-0.307692307692308	620.7255	1157.602	536.8765
-0.0415853658536585	-0.307692307692308	781.4911	1256.706	475.2149
-0.0390243902439024	-0.307692307692308	933.3657	1286.242	352.8763
-0.0365853658536585	-0.307692307692308	1124.571	1269.827	145.256
-0.0341463414634146	-0.307692307692308	1187.146	1211.05	23.904
-0.0317073170731707	-0.307692307692308	1197.553	1102.981	-94.5720000000001
-0.0292682926829268	-0.307692307692308	1149.202	984.7147	-164.4873
-0.0268292682926829	-0.307692307692308	1071.488	849.5909	-221.8971
-0.024390243902439	-0.307692307692308	961.8563	706.8137	-255.0426
-0.0219512195121951	-0.307692307692308	824.2307	458.3456	-365.8851
-0.0195121951219512	-0.307692307692308	648.3881	309.6436	-338.7445
-0.0170731707317073	-0.307692307692308	420.8267	176.1094	-244.7173
-0.0146341463414634	-0.307692307692308	284.4806	126.5883	-157.8923
-0.0123170731707317	-0.307692307692308	33.07108	100.4632	67.39212
-0.00975609756097561	-0.307692307692308	26.64671	134.3894	107.74269
-0.00731707317073171	-0.307692307692308	74.48222	200.864	126.38178
-0.0048780487804878	-0.307692307692308	174.4464	298.7717	124.3253
-0.0024390243902439	-0.307692307692308	262.3487	435.2206	172.8719
0	-0.307692307692308	389.2195	666.8436	277.6241
0.0024390243902439	-0.307692307692308	592.7731	859.2368	266.4637
0.0048780487804878	-0.307692307692308	750.6503	1112.677	362.0267
0.00731707317073171	-0.307692307692308	981.1082	1268.738	287.6298
0.00975609756097561	-0.307692307692308	1268.164	1409.949	141.785
0.0120731707317073	-0.307692307692308	1406.089	1454.841	48.752
0.0146341463414634	-0.307692307692308	1470.915	1416.088	-54.827
0.0170731707317073	-0.307692307692308	1436.965	1275.804	-161.161
0.0195121951219512	-0.307692307692308	1287.866	1154.669	-133.197
0.0219512195121951	-0.307692307692308	1160.937	1046.56	-114.377
0.0242682926829268	-0.307692307692308	1053.274	922.9832	-130.2908
0.0268292682926829	-0.307692307692308	922.0383	772.5383	-149.5
0.0292682926829268	-0.307692307692308	768.111	460.371	-307.74
0.0317073170731707	-0.307692307692308	476.0905	295.1651	-180.9254
0.0341463414634146	-0.307692307692308	321.5415	218.101	-103.4405
0.0365853658536585	-0.307692307692308	167.3174	156.3338	-10.9836
0.0390243902439024	-0.307692307692308	53.65564	146.4863	92.83066
0.0414634146341463	-0.307692307692308	129.7994	208.2918	78.4924
0.0439024390243902	-0.307692307692308	231.4294	316.6061	85.1767000000001
0.0463414634146341	-0.307692307692308	317.8334	394.3657	76.5323
0.0487804878048781	-0.307692307692308	379.2408	450.0498	70.809
0.0510975609756098	-0.307692307692308	420.8434	600.0327	179.1893
0.0536585365853659	-0.307692307692308	504.8977	821.2224	316.3247
0.0560975609756098	-0.307692307692308	1050.29	1492.113	441.823
0.0585365853658537	-0.307692307692308	1888.684	1998.694	110.01
0.0609756097560976	-0.307692307692308	2548.002	2533.548	-14.4540000000002
0.0632926829268293	-0.307692307692308	2796.109	2732.596	-63.5129999999999
0.0658536585365854	-0.307692307692308	2859.088	2819.249	-39.8390000000004
0.0682926829268293	-0.307692307692308	2900.234	2984.373	84.1390000000001
0.0707317073170732	-0.307692307692308	3031.341	3163.753	132.412
0.0731707317073171	-0.307692307692308	3054.045	3116.779	62.7339999999999
0.0754878048780488	-0.307692307692308	2920.76	2904.928	-15.8320000000003
0.0780487804878049	-0.307692307692308	2645.079	2552.284	-92.7950000000001
0.0804878048780488	-0.307692307692308	2332.376	2186.709	-145.667
0.0829268292682927	-0.307692307692308	1955.497	1770.833	-184.664
0.0853658536585366	-0.307692307692308	1533.434	1333.093	-200.341
0.0878048780487805	-0.307692307692308	840.7058	782.8013	-57.9045
0.0902439024390244	-0.307692307692308	362.9912	429.9802	66.989
0.0926829268292683	-0.307692307692308	144.4477	261.7845	117.3368
0.0951219512195122	-0.307692307692308	50.9425	33.89032	-17.05218
0.0975609756097561	-0.307692307692308	22.41773	30.53035	8.11262
0.1	-0.307692307692308	43.44499	52.67298	9.22799000000001
0.102439024390244	-0.307692307692308	69.47451	68.53971	-0.934799999999996
0.104878048780488	-0.307692307692308	64.52536	68.03009	3.50473
0.107317073170732	-0.307692307692308	32.7866	32.38396	-0.402639999999998
0.109634146341463	-0.307692307692308	68.0881	55.99606	-12.09204
0.11219512195122	-0.307692307692308	62.4941	69.33873	6.84463
0.114634146341463	-0.307692307692308	38.15178	41.24127	3.08949
0.117073170731707	-0.307692307692308	50.09632	47.34614	-2.75018
0.119512195121951	-0.307692307692308	44.6754	46.23007	1.55466999999999
0.121829268292683	-0.307692307692308	129.0336	57.30058	-71.73302
0.124390243902439	-0.307692307692308	224.6295	161.9993	-62.6302
0.126829268292683	-0.307692307692308	323.7962	256.1374	-67.6588
0.129268292682927	-0.307692307692308	447.8818	384.8515	-63.0303
0.131707317073171	-0.307692307692308	599.1645	514.5002	-84.6643
0.134024390243902	-0.307692307692308	661.9628	700.4901	38.5273
0.136585365853659	-0.307692307692308	680.8882	773.3192	92.4310000000001
0.139024390243902	-0.307692307692308	623.267	781.6238	158.3568
0.141463414634146	-0.307692307692308	494.1808	720.2914	226.1106
0.14390243902439	-0.307692307692308	310.0772	587.9796	277.9024
0.146219512195122	-0.307692307692308	186.3429	387.9828	201.6399
-0.146341463414634	-0.3	1341.004	1031.541	-309.463
-0.144024390243902	-0.3	1348.597	1041.512	-307.085
-0.141463414634146	-0.3	1322.056	1121.057	-200.999
-0.139146341463415	-0.3	1241.838	1269.854	28.0160000000001
-0.136585365853659	-0.3	1124.054	1407.329	283.275
-0.134268292682927	-0.3	976.4098	1512.182	535.7722
-0.131829268292683	-0.3	837.7361	1555.885	718.1489
-0.129268292682927	-0.3	684.9147	1500.702	815.7873
-0.126951219512195	-0.3	499.2696	1428.434	929.1644
-0.124390243902439	-0.3	320.1906	1316.381	996.1904
-0.122073170731707	-0.3	178.3422	1095.299	916.9568
-0.119634146341463	-0.3	121.8463	966.9873	845.141
-0.117073170731707	-0.3	164.8933	834.8727	669.9794
-0.114756097560976	-0.3	268.8469	686.814	417.9671
-0.11219512195122	-0.3	441.8143	489.5753	47.761
-0.109878048780488	-0.3	915.3289	384.6124	-530.7165
-0.107439024390244	-0.3	1478.641	210.2833	-1268.3577
-0.104878048780488	-0.3	1636.179	76.12991	-1560.04909
-0.102560975609756	-0.3	1665.381	112.2707	-1553.1103
-0.1	-0.3	1607.715	205.1325	-1402.5825
-0.0976829268292683	-0.3	1499.661	354.3751	-1145.2859
-0.0952439024390244	-0.3	1325.017	782.6359	-542.3811
-0.0928048780487805	-0.3	1154.61	1238.95	84.3400000000002
-0.0902439024390244	-0.3	901.8718	1518.649	616.7772
-0.0878048780487805	-0.3	747.7189	1558.935	811.2161
-0.0853658536585366	-0.3	641.8277	1498.019	856.1913
-0.0829268292682927	-0.3	473.9887	1384.468	910.4793
-0.0804878048780488	-0.3	354.699	1242.644	887.945
-0.0780487804878049	-0.3	266.5354	1067.134	800.5986
-0.075609756097561	-0.3	154.9468	850.788	695.8412
-0.0731707317073171	-0.3	89.51432	735.1466	645.63228
-0.0707317073170732	-0.3	52.62298	618.7836	566.16062
-0.0682926829268293	-0.3	47.65544	549.2349	501.57946
-0.0658536585365854	-0.3	155.695	447.0221	291.3271
-0.0634146341463415	-0.3	235.5778	334.7157	99.1379000000001
-0.0609756097560976	-0.3	275.818	248.3627	-27.4553
-0.0585365853658537	-0.3	315.5993	174.3714	-141.2279
-0.0560975609756098	-0.3	348.6962	87.99507	-260.70113
-0.0536585365853659	-0.3	408.0244	77.44383	-330.58057
-0.051219512195122	-0.3	634.4117	173.77	-460.6417
-0.0487804878048781	-0.3	791.9975	260.8052	-531.1923
-0.0463414634146341	-0.3	960.3606	294.2747	-666.0859
-0.0439024390243902	-0.3	1180.112	338.7312	-841.3808
-0.0415853658536585	-0.3	1249.199	382.0612	-867.1378
-0.0390243902439024	-0.3	1257.42	439.8082	-817.6118
-0.0365853658536585	-0.3	1201.744	613.1797	-588.5643
-0.0341463414634146	-0.3	1111.375	771.9982	-339.3768
-0.0317073170731707	-0.3	994.653	893.9023	-100.7507
-0.0292682926829268	-0.3	851.511	1079.277	227.766
-0.0268292682926829	-0.3	676.2212	1159.188	482.9668
-0.024390243902439	-0.3	415.5008	1158.905	743.4042
-0.0219512195121951	-0.3	262.3581	1110.892	848.5339
-0.0195121951219512	-0.3	62.31351	1029.24	966.92649
-0.0170731707317073	-0.3	56.09066	914.9844	858.89374
-0.0146341463414634	-0.3	91.92797	772.0458	680.11783
-0.0123170731707317	-0.3	193.6204	491.6263	298.0059
-0.00975609756097561	-0.3	305.5338	303.3871	-2.14670000000001
-0.00731707317073171	-0.3	474.4696	28.27626	-446.19334
-0.0048780487804878	-0.3	740.7052	53.05113	-687.65407
-0.0024390243902439	-0.3	920.0046	33.05451	-886.95009
0	-0.3	1179.843	72.11355	-1107.72945
0.0024390243902439	-0.3	1311.29	176.1772	-1135.1128
0.0048780487804878	-0.3	1410.801	271.2931	-1139.5079
0.00731707317073171	-0.3	1450.51	375.9227	-1074.5873
0.00975609756097561	-0.3	1405.228	623.6155	-781.6125
0.0120731707317073	-0.3	1266.286	819.6552	-446.6308
0.0146341463414634	-0.3	1143.536	1056.876	-86.6600000000001
0.0170731707317073	-0.3	1019.15	1218.447	199.297
0.0195121951219512	-0.3	880.5682	1351.886	471.3178
0.0219512195121951	-0.3	725.5454	1399.365	673.8196
0.0242682926829268	-0.3	431.4809	1338.146	906.6651
0.0268292682926829	-0.3	278.3529	1244.608	966.2551
0.0292682926829268	-0.3	194.67	1148.35	953.68
0.0317073170731707	-0.3	139.1222	1027.807	888.6848
0.0341463414634146	-0.3	159.7931	886.195	726.4019
0.0365853658536585	-0.3	247.2531	689.7713	442.5182
0.0390243902439024	-0.3	369.319	399.7295	30.4105
0.0414634146341463	-0.3	448.7396	249.0709	-199.6687
0.0439024390243902	-0.3	536.8002	134.0248	-402.7754
0.0463414634146341	-0.3	611.2023	101.5319	-509.6704
0.0487804878048781	-0.3	804.4422	210.9646	-593.4776
0.0510975609756098	-0.3	1504.797	297.3767	-1207.4203
0.0536585365853659	-0.3	2246.839	360.2356	-1886.6034
0.0560975609756098	-0.3	2636.488	399.6296	-2236.8584
0.0585365853658537	-0.3	2748.769	440.66	-2308.109
0.0609756097560976	-0.3	2796.439	797.3618	-1999.0772
0.0632926829268293	-0.3	2906.446	1485.639	-1420.807
0.0658536585365854	-0.3	3031.153	1977.862	-1053.291
0.0682926829268293	-0.3	2980.848	2498.062	-482.786
0.0707317073170732	-0.3	2771.079	2663.417	-107.662
0.0731707317073171	-0.3	2483.511	2738.141	254.63
0.0754878048780488	-0.3	2115.088	2960.612	845.524
0.0780487804878049	-0.3	1687.249	3139.38	1452.131
0.0804878048780488	-0.3	1090.711	3096.207	2005.496
0.0829268292682927	-0.3	769.6483	2876.642	2106.9937
0.0853658536585366	-0.3	337.5636	2518.815	2181.2514
0.0878048780487805	-0.3	13.82074	2139.126	2125.30526
0.0902439024390244	-0.3	48.10016	1723.271	1675.17084
0.0926829268292683	-0.3	69.35408	1319.072	1249.71792
0.0951219512195122	-0.3	84.28646	660.1228	575.83634
0.0975609756097561	-0.3	93.25087	234.9376	141.68673
0.1	-0.3	48.89944	43.92669	-4.97275
0.102439024390244	-0.3	41.28497	75.84386	34.55889
0.104878048780488	-0.3	55.7336	76.3314	20.5978
0.107317073170732	-0.3	36.39495	77.58058	41.18563
0.109634146341463	-0.3	45.38096	63.00816	17.6272
0.11219512195122	-0.3	30.71102	34.6533	3.94228
0.114634146341463	-0.3	69.58241	67.94372	-1.63869
0.117073170731707	-0.3	176.6587	69.96201	-106.69669
0.119512195121951	-0.3	262.5251	35.32051	-227.20459
0.121829268292683	-0.3	369.9046	39.68697	-330.21763
0.124390243902439	-0.3	465.3627	41.92859	-423.43411
0.126829268292683	-0.3	632.5548	135.7887	-496.7661
0.129268292682927	-0.3	703.2512	231.8556	-471.3956
0.131707317073171	-0.3	674.1615	372.1427	-302.0188
0.134024390243902	-0.3	569.6238	500.6411	-68.9827
0.136585365853659	-0.3	397.7297	729.6961	331.9664
0.139024390243902	-0.3	191.6709	825.0689	633.398
0.141463414634146	-0.3	163.1545	836.8546	673.7001
0.14390243902439	-0.3	198.3999	761.8335	563.4336
0.146219512195122	-0.3	245.3967	612.6141	367.2174
-0.146341463414634	-0.292307692307692	1017.401	834.3884	-183.0126
-0.144024390243902	-0.292307692307692	1006.867	844.3548	-162.5122
-0.141463414634146	-0.292307692307692	964.8332	935.3421	-29.4911000000001
-0.139146341463415	-0.292307692307692	889.264	1160.118	270.854
-0.136585365853659	-0.292307692307692	783.3251	1313.991	530.6659
-0.134268292682927	-0.292307692307692	632.9821	1439.879	806.8969
-0.131829268292683	-0.292307692307692	429.2968	1536.329	1107.0322
-0.129268292682927	-0.292307692307692	259.1149	1536.463	1277.3481
-0.126951219512195	-0.292307692307692	137.4526	1484.366	1346.9134
-0.124390243902439	-0.292307692307692	102.4673	1377.484	1275.0167
-0.122073170731707	-0.292307692307692	165.0608	1249.331	1084.2702
-0.119634146341463	-0.292307692307692	280.4668	1103.721	823.2542
-0.117073170731707	-0.292307692307692	461.4297	868.3213	406.8916
-0.114756097560976	-0.292307692307692	875.7074	716.2645	-159.4429
-0.11219512195122	-0.292307692307692	1401.245	534.782	-866.463
-0.109878048780488	-0.292307692307692	1539.663	436.3207	-1103.3423
-0.107439024390244	-0.292307692307692	1578.509	271.7263	-1306.7827
-0.104878048780488	-0.292307692307692	1542.359	150.093	-1392.266
-0.102560975609756	-0.292307692307692	1459.872	119.4695	-1340.4025
-0.1	-0.292307692307692	1331.55	162.2703	-1169.2797
-0.0976829268292683	-0.292307692307692	1170.855	265.9292	-904.9258
-0.0952439024390244	-0.292307692307692	904.3203	463.5642	-440.7561
-0.0928048780487805	-0.292307692307692	771.9754	883.0647	111.0893
-0.0902439024390244	-0.292307692307692	653.0463	1384.007	730.9607
-0.0878048780487805	-0.292307692307692	496.0668	1488.914	992.8472
-0.0853658536585366	-0.292307692307692	406.9417	1486.544	1079.6023
-0.0829268292682927	-0.292307692307692	305.1504	1394.691	1089.5406
-0.0804878048780488	-0.292307692307692	207.952	1273.88	1065.928
-0.0780487804878049	-0.292307692307692	180.5944	1128.708	948.1136
-0.075609756097561	-0.292307692307692	125.6836	906.3194	780.6358
-0.0731707317073171	-0.292307692307692	103.0185	760.6485	657.63
-0.0707317073170732	-0.292307692307692	165.4209	658.7148	493.2939
-0.0682926829268293	-0.292307692307692	231.8593	534.9849	303.1256
-0.0658536585365854	-0.292307692307692	265.5384	441.7822	176.2438
-0.0634146341463415	-0.292307692307692	300.3657	347.0462	46.6805
-0.0609756097560976	-0.292307692307692	333.3477	260.8696	-72.4781
-0.0585365853658537	-0.292307692307692	408.6369	185.1175	-223.5194
-0.0560975609756098	-0.292307692307692	649.382	135.3095	-514.0725
-0.0536585365853659	-0.292307692307692	844.7391	82.48823	-762.25087
-0.051219512195122	-0.292307692307692	1089.714	124.852	-964.862
-0.0487804878048781	-0.292307692307692	1196.996	230.6196	-966.3764
-0.0463414634146341	-0.292307692307692	1267.144	279.9983	-987.1457
-0.0439024390243902	-0.292307692307692	1266.528	309.7746	-956.7534
-0.0415853658536585	-0.292307692307692	1209.8	363.7228	-846.0772
-0.0390243902439024	-0.292307692307692	1108.753	415.3692	-693.3838
-0.0365853658536585	-0.292307692307692	977.9758	533.3682	-444.6076
-0.0341463414634146	-0.292307692307692	814.5494	644.5643	-169.9851
-0.0317073170731707	-0.292307692307692	662.283	796.2399	133.9569
-0.0292682926829268	-0.292307692307692	368.2211	924.6009	556.3798
-0.0268292682926829	-0.292307692307692	116.4921	1070.815	954.3229
-0.024390243902439	-0.292307692307692	27.58312	1113.019	1085.43588
-0.0219512195121951	-0.292307692307692	25.15143	1090.434	1065.28257
-0.0195121951219512	-0.292307692307692	107.9007	1031.934	924.0333
-0.0170731707317073	-0.292307692307692	196.9074	945.3321	748.4247
-0.0146341463414634	-0.292307692307692	338.431	801.3905	462.9595
-0.0123170731707317	-0.292307692307692	636.1445	653.2542	17.1097
-0.00975609756097561	-0.292307692307692	817.384	442.6448	-374.7392
-0.00731707317073171	-0.292307692307692	1118.119	289.8731	-828.2459
-0.0048780487804878	-0.292307692307692	1298.204	58.6402	-1239.5638
-0.0024390243902439	-0.292307692307692	1406.462	12.70803	-1393.75397
0	-0.292307692307692	1471.067	53.63067	-1417.43633
0.0024390243902439	-0.292307692307692	1461.471	147.1659	-1314.3051
0.0048780487804878	-0.292307692307692	1384.494	222.523	-1161.971
0.00731707317073171	-0.292307692307692	1198.4	332.1272	-866.2728
0.00975609756097561	-0.292307692307692	1074.78	453.3219	-621.4581
0.0120731707317073	-0.292307692307692	928.9062	734.0458	-194.8604
0.0146341463414634	-0.292307692307692	790.7268	966.3097	175.5829
0.0170731707317073	-0.292307692307692	646.419	1201.899	555.48
0.0195121951219512	-0.292307692307692	429.7774	1325.766	895.9886
0.0219512195121951	-0.292307692307692	292.1943	1402.348	1110.1537
0.0242682926829268	-0.292307692307692	155.419	1391.771	1236.352
0.0268292682926829	-0.292307692307692	90.70123	1267.802	1177.10077
0.0292682926829268	-0.292307692307692	217.1721	1159.273	942.1009
0.0317073170731707	-0.292307692307692	362.7603	1045.193	682.4327
0.0341463414634146	-0.292307692307692	498.9522	921.6223	422.6701
0.0365853658536585	-0.292307692307692	617.0292	769.0359	152.0067
0.0390243902439024	-0.292307692307692	655.2068	439.7577	-215.4491
0.0414634146341463	-0.292307692307692	763.1993	279.8922	-483.3071
0.0439024390243902	-0.292307692307692	1417.247	179.9696	-1237.2774
0.0463414634146341	-0.292307692307692	1920.911	90.2366	-1830.6744
0.0487804878048781	-0.292307692307692	2448.117	174.3744	-2273.7426
0.0510975609756098	-0.292307692307692	2648.254	265.8755	-2382.3785
0.0536585365853659	-0.292307692307692	2693.346	341.7993	-2351.5467
0.0560975609756098	-0.292307692307692	2806.292	389.4903	-2416.8017
0.0585365853658537	-0.292307692307692	2959.246	423.6703	-2535.5757
0.0609756097560976	-0.292307692307692	2931.28	681.9223	-2249.3577
0.0632926829268293	-0.292307692307692	2777.374	1052.934	-1724.44
0.0658536585365854	-0.292307692307692	2543.186	1774.397	-768.789
0.0682926829268293	-0.292307692307692	2146.529	2378.991	232.462
0.0707317073170732	-0.292307692307692	1711.939	2667.639	955.7
0.0731707317073171	-0.292307692307692	1270.449	2770.815	1500.366
0.0754878048780488	-0.292307692307692	666.0562	2941.568	2275.5118
0.0780487804878049	-0.292307692307692	274.178	3147.206	2873.028
0.0804878048780488	-0.292307692307692	135.7452	3149.191	3013.4458
0.0829268292682927	-0.292307692307692	56.26366	2944.884	2888.62034
0.0853658536585366	-0.292307692307692	12.08867	2596.05	2583.96133
0.0878048780487805	-0.292307692307692	49.86656	2226.816	2176.94944
0.0902439024390244	-0.292307692307692	71.99873	1817.562	1745.56327
0.0926829268292683	-0.292307692307692	47.51668	1402.51	1354.99332
0.0951219512195122	-0.292307692307692	40.25694	824.7963	784.53936
0.0975609756097561	-0.292307692307692	58.43448	454.6724	396.23792
0.1	-0.292307692307692	41.63405	288.191	246.55695
0.102439024390244	-0.292307692307692	57.07872	125.1119	68.03318
0.104878048780488	-0.292307692307692	37.37736	77.0445	39.66714
0.107317073170732	-0.292307692307692	79.97297	55.99086	-23.98211
0.109634146341463	-0.292307692307692	181.3306	55.22727	-126.10333
0.11219512195122	-0.292307692307692	257.5094	38.14053	-219.36887
0.114634146341463	-0.292307692307692	340.7658	62.49918	-278.26662
0.117073170731707	-0.292307692307692	420.4922	66.9521	-353.5401
0.119512195121951	-0.292307692307692	530.3138	39.51436	-490.79944
0.121829268292683	-0.292307692307692	596.9345	39.61169	-557.32281
0.124390243902439	-0.292307692307692	604.9238	33.30652	-571.61728
0.126829268292683	-0.292307692307692	533.9426	122.2179	-411.7247
0.129268292682927	-0.292307692307692	379.7586	218.6927	-161.0659
0.131707317073171	-0.292307692307692	164.592	356.2179	191.6259
0.134024390243902	-0.292307692307692	140.349	488.255	347.906
0.136585365853659	-0.292307692307692	189.3691	698.1914	508.8223
0.139024390243902	-0.292307692307692	248.3672	765.9554	517.5882
0.141463414634146	-0.292307692307692	201.0132	796.0093	594.9961
0.14390243902439	-0.292307692307692	154.6556	756.5732	601.9176
0.146219512195122	-0.292307692307692	262.4026	633.6952	371.2926
-0.146341463414634	-0.284807692307692	500.5774	823.8069	323.2295
-0.144024390243902	-0.284807692307692	496.6601	828.0288	331.3687
-0.141463414634146	-0.284807692307692	450.5749	914.3415	463.7666
-0.139146341463415	-0.284807692307692	392.4388	1136.411	743.9722
-0.136585365853659	-0.284807692307692	314.1878	1289.879	975.6912
-0.134268292682927	-0.284807692307692	159.3479	1420.982	1261.6341
-0.131829268292683	-0.284807692307692	84.89657	1518.652	1433.75543
-0.129268292682927	-0.284807692307692	168.9915	1530.311	1361.3195
-0.126951219512195	-0.284807692307692	290.1951	1484.885	1194.6899
-0.124390243902439	-0.284807692307692	527.138	1385.457	858.319
-0.122073170731707	-0.284807692307692	968.7562	1259.475	290.7188
-0.119634146341463	-0.284807692307692	1429.124	1040.858	-388.266
-0.117073170731707	-0.284807692307692	1587.339	874.5476	-712.7914
-0.114756097560976	-0.284807692307692	1627.934	744.5193	-883.4147
-0.11219512195122	-0.284807692307692	1594.827	523.458	-1071.369
-0.109878048780488	-0.284807692307692	1500.531	392.2278	-1108.3032
-0.107439024390244	-0.284807692307692	1344.794	246.2561	-1098.5379
-0.104878048780488	-0.284807692307692	1184.471	146.432	-1038.039
-0.102560975609756	-0.284807692307692	942.8401	121.5853	-821.2548
-0.1	-0.284807692307692	785.2956	160.3374	-624.9582
-0.0976829268292683	-0.284807692307692	670.6343	264.0158	-406.6185
-0.0952439024390244	-0.284807692307692	497.0148	480.7517	-16.2631
-0.0928048780487805	-0.284807692307692	383.3772	920.9119	537.5347
-0.0902439024390244	-0.284807692307692	282.6497	1379.216	1096.5663
-0.0878048780487805	-0.284807692307692	209.9818	1495.704	1285.7222
-0.0853658536585366	-0.284807692307692	176.2991	1491.704	1315.4049
-0.0829268292682927	-0.284807692307692	116.6193	1419.724	1303.1047
-0.0804878048780488	-0.284807692307692	111.3358	1297.737	1186.4012
-0.0780487804878049	-0.284807692307692	196.7233	1133.277	936.5537
-0.075609756097561	-0.284807692307692	263.1684	912.3207	649.1523
-0.0731707317073171	-0.284807692307692	288.1591	787.1908	499.0317
-0.0707317073170732	-0.284807692307692	317.4966	668.6907	351.1941
-0.0682926829268293	-0.284807692307692	356.3056	530.5861	174.2805
-0.0658536585365854	-0.284807692307692	428.6625	445.7295	17.067
-0.0634146341463415	-0.284807692307692	664.8447	338.2604	-326.5843
-0.0609756097560976	-0.284807692307692	883.9156	255.4179	-628.4977
-0.0585365853658537	-0.284807692307692	1110.49	166.8433	-943.6467
-0.0560975609756098	-0.284807692307692	1228.435	96.39691	-1132.03809
-0.0536585365853659	-0.284807692307692	1313.704	61.08822	-1252.61578
-0.051219512195122	-0.284807692307692	1331.996	101.0908	-1230.9052
-0.0487804878048781	-0.284807692307692	1282.383	210.8107	-1071.5723
-0.0463414634146341	-0.284807692307692	1177.839	266.3528	-911.4862
-0.0439024390243902	-0.284807692307692	1034.867	296.4945	-738.3725
-0.0415853658536585	-0.284807692307692	886.3486	353.51	-532.8386
-0.0390243902439024	-0.284807692307692	715.2882	413.9398	-301.3484
-0.0365853658536585	-0.284807692307692	477.2655	524.5782	47.3127000000001
-0.0341463414634146	-0.284807692307692	311.2085	626.2251	315.0166
-0.0317073170731707	-0.284807692307692	154.0418	775.1779	621.1361
-0.0292682926829268	-0.284807692307692	103.8077	906.2957	802.488
-0.0268292682926829	-0.284807692307692	147.8065	1018.752	870.9455
-0.024390243902439	-0.284807692307692	232.6285	1052.366	819.7375
-0.0219512195121951	-0.284807692307692	391.3286	1046.335	655.0064
-0.0195121951219512	-0.284807692307692	713.4184	999.9405	286.5221
-0.0170731707317073	-0.284807692307692	893.8205	915.0097	21.1891999999999
-0.0146341463414634	-0.284807692307692	1133.025	778.7096	-354.3154
-0.0123170731707317	-0.284807692307692	1266.616	641.9483	-624.6677
-0.00975609756097561	-0.284807692307692	1357.775	409.2184	-948.5566
-0.00731707317073171	-0.284807692307692	1412.67	246.0894	-1166.5806
-0.0048780487804878	-0.284807692307692	1424.866	101.3001	-1323.5659
-0.0024390243902439	-0.284807692307692	1369.065	56.02139	-1313.04361
0	-0.284807692307692	1220.573	87.13864	-1133.43436
0.0024390243902439	-0.284807692307692	1106.189	161.7955	-944.3935
0.0048780487804878	-0.284807692307692	960.2131	230.932	-729.2811
0.00731707317073171	-0.284807692307692	825.565	331.6432	-493.9218
0.00975609756097561	-0.284807692307692	681.2674	449.2246	-232.0428
0.0120731707317073	-0.284807692307692	434.7305	708.1117	273.3812
0.0146341463414634	-0.284807692307692	278.3459	938.5648	660.2189
0.0170731707317073	-0.284807692307692	150.3414	1186.361	1036.0196
0.0195121951219512	-0.284807692307692	66.88944	1313.087	1246.19756
0.0219512195121951	-0.284807692307692	146.1627	1391.167	1245.0043
0.0242682926829268	-0.284807692307692	279.9933	1386.08	1106.0867
0.0268292682926829	-0.284807692307692	479.0895	1275.257	796.1675
0.0292682926829268	-0.284807692307692	742.5022	1164.135	421.6328
0.0317073170731707	-0.284807692307692	827.57	1053.41	225.84
0.0341463414634146	-0.284807692307692	899.6567	929.055	29.3983
0.0365853658536585	-0.284807692307692	1297.903	766.6665	-531.2365
0.0390243902439024	-0.284807692307692	1686.717	532.8484	-1153.8686
0.0414634146341463	-0.284807692307692	2274.683	405.4923	-1869.1907
0.0439024390243902	-0.284807692307692	2609.363	304.3566	-2305.0064
0.0463414634146341	-0.284807692307692	2669.104	133.3603	-2535.7437
0.0487804878048781	-0.284807692307692	2705.627	175.3414	-2530.2856
0.0510975609756098	-0.284807692307692	2848.081	256.6561	-2591.4249
0.0536585365853659	-0.284807692307692	2949.383	328.8035	-2620.5795
0.0560975609756098	-0.284807692307692	2874.513	386.6717	-2487.8413
0.0585365853658537	-0.284807692307692	2683.468	424.92	-2258.548
0.0609756097560976	-0.284807692307692	2371.278	625.1657	-1746.1123
0.0632926829268293	-0.284807692307692	2008.446	965.3665	-1043.0795
0.0658536585365854	-0.284807692307692	1577.803	1758.723	180.92
0.0682926829268293	-0.284807692307692	1010.967	2419.432	1408.465
0.0707317073170732	-0.284807692307692	660.5969	2695.961	2035.3641
0.0731707317073171	-0.284807692307692	317.6265	2790.352	2472.7255
0.0754878048780488	-0.284807692307692	173.5735	2964.18	2790.6065
0.0780487804878049	-0.284807692307692	96.16532	3141.76	3045.59468
0.0804878048780488	-0.284807692307692	56.12523	3124.378	3068.25277
0.0829268292682927	-0.284807692307692	64.93754	2882.539	2817.60146
0.0853658536585366	-0.284807692307692	78.51268	2603.952	2525.43932
0.0878048780487805	-0.284807692307692	43.40336	2240.492	2197.08864
0.0902439024390244	-0.284807692307692	55.69952	1827.848	1772.14848
0.0926829268292683	-0.284807692307692	61.18478	1345.951	1284.76622
0.0951219512195122	-0.284807692307692	38.07009	753.7173	715.64721
0.0975609756097561	-0.284807692307692	61.18819	339.4078	278.21961
0.1	-0.284807692307692	40.22818	154.5326	114.30442
0.102439024390244	-0.284807692307692	86.07657	69.95445	-16.12212
0.104878048780488	-0.284807692307692	195.0965	18.25993	-176.83657
0.107317073170732	-0.284807692307692	275.0103	32.04944	-242.96086
0.109634146341463	-0.284807692307692	337.4992	42.31055	-295.18865
0.11219512195122	-0.284807692307692	396.1461	30.45857	-365.68753
0.114634146341463	-0.284807692307692	483.5179	66.62791	-416.88999
0.117073170731707	-0.284807692307692	614.0441	72.27732	-541.76678
0.119512195121951	-0.284807692307692	637.7325	37.95157	-599.78093
0.121829268292683	-0.284807692307692	557.4904	40.06533	-517.42507
0.124390243902439	-0.284807692307692	399.4217	27.75987	-371.66183
0.126829268292683	-0.284807692307692	253.9135	118.9465	-134.967
0.129268292682927	-0.284807692307692	185.6605	240.0137	54.3532
0.131707317073171	-0.284807692307692	212.8279	361.2505	148.4226
0.134024390243902	-0.284807692307692	235.2903	499.6456	264.3553
0.136585365853659	-0.284807692307692	173.8267	747.4053	573.5786
0.139024390243902	-0.284807692307692	150.3548	851.4738	701.119
0.141463414634146	-0.284807692307692	282.556	871.2025	588.6465
0.14390243902439	-0.284807692307692	555.1922	811.3792	256.187
0.146219512195122	-0.284807692307692	696.5432	667.7543	-28.7889
-0.146341463414634	-0.276923076923077	110.4295	842.1258	731.6963
-0.144024390243902	-0.276923076923077	86.16844	847.2495	761.08106
-0.141463414634146	-0.276923076923077	45.90538	933.9902	888.08482
-0.139146341463415	-0.276923076923077	57.47111	1147.91	1090.43889
-0.136585365853659	-0.276923076923077	177.0489	1295.162	1118.1131
-0.134268292682927	-0.276923076923077	309.5494	1424.756	1115.2066
-0.131829268292683	-0.276923076923077	517.9647	1520.912	1002.9473
-0.129268292682927	-0.276923076923077	1346.288	1522.408	176.12
-0.126951219512195	-0.276923076923077	1556.519	1472.129	-84.3900000000001
-0.124390243902439	-0.276923076923077	1680.539	1372.77	-307.769
-0.122073170731707	-0.276923076923077	1693.792	1251.543	-442.249
-0.119634146341463	-0.276923076923077	1638.007	1107.975	-530.032
-0.117073170731707	-0.276923076923077	1534.611	949.7298	-584.8812
-0.114756097560976	-0.276923076923077	1388.808	781.8061	-607.0019
-0.11219512195122	-0.276923076923077	1229.015	634.9591	-594.0559
-0.109878048780488	-0.276923076923077	976.0637	410.9269	-565.1368
-0.107439024390244	-0.276923076923077	807.8234	266.6569	-541.1665
-0.104878048780488	-0.276923076923077	679.0388	157.8755	-521.1633
-0.102560975609756	-0.276923076923077	518.4053	132.9003	-385.505
-0.1	-0.276923076923077	408.5852	181.447	-227.1382
-0.0976829268292683	-0.276923076923077	307.1793	284.7481	-22.4312
-0.0952439024390244	-0.276923076923077	199.9823	476.0378	276.0555
-0.0928048780487805	-0.276923076923077	157.6434	888.8227	731.1793
-0.0902439024390244	-0.276923076923077	76.22705	1408.994	1332.76695
-0.0878048780487805	-0.276923076923077	90.37112	1504.983	1414.61188
-0.0853658536585366	-0.276923076923077	189.6147	1492.692	1303.0773
-0.0829268292682927	-0.276923076923077	259.6433	1397.025	1137.3817
-0.0804878048780488	-0.276923076923077	287.3885	1271.905	984.5165
-0.0780487804878049	-0.276923076923077	319.347	1125.245	805.898
-0.075609756097561	-0.276923076923077	360.2029	897.6812	537.4783
-0.0731707317073171	-0.276923076923077	442.6358	750.6061	307.9703
-0.0707317073170732	-0.276923076923077	658.2945	651.1739	-7.12059999999997
-0.0682926829268293	-0.276923076923077	860.9265	483.4001	-377.5264
-0.0658536585365854	-0.276923076923077	1138.071	371.1275	-766.9435
-0.0634146341463415	-0.276923076923077	1274.956	291.9783	-982.9777
-0.0609756097560976	-0.276923076923077	1346.29	234.4119	-1111.8781
-0.0585365853658537	-0.276923076923077	1349.616	195.5015	-1154.1145
-0.0560975609756098	-0.276923076923077	1303.327	139.7087	-1163.6183
-0.0536585365853659	-0.276923076923077	1206.117	82.34688	-1123.77012
-0.051219512195122	-0.276923076923077	1062.339	132.4696	-929.8694
-0.0487804878048781	-0.276923076923077	914.2321	221.8549	-692.3772
-0.0463414634146341	-0.276923076923077	746.1175	273.8021	-472.3154
-0.0439024390243902	-0.276923076923077	485.9176	305.7979	-180.1197
-0.0415853658536585	-0.276923076923077	303.813	361.3882	57.5752
-0.0390243902439024	-0.276923076923077	152.7402	416.7085	263.9683
-0.0365853658536585	-0.276923076923077	116.8462	574.4433	457.5971
-0.0341463414634146	-0.276923076923077	194.2659	698.7926	504.5267
-0.0317073170731707	-0.276923076923077	315.0311	827.3735	512.3424
-0.0292682926829268	-0.276923076923077	509.4568	995.0913	485.6345
-0.0268292682926829	-0.276923076923077	911.7481	1054.446	142.6979
-0.024390243902439	-0.276923076923077	1212.972	1078.003	-134.969
-0.0219512195121951	-0.276923076923077	1338.193	1057.356	-280.837
-0.0195121951219512	-0.276923076923077	1403.6	1003.426	-400.174
-0.0170731707317073	-0.276923076923077	1430.018	913.1091	-516.9089
-0.0146341463414634	-0.276923076923077	1421.531	792.6553	-628.8757
-0.0123170731707317	-0.276923076923077	1377.694	631.9378	-745.7562
-0.00975609756097561	-0.276923076923077	1251.537	405.8807	-845.6563
-0.00731707317073171	-0.276923076923077	1155.313	273.161	-882.152
-0.0048780487804878	-0.276923076923077	1045.484	92.98617	-952.49783
-0.0024390243902439	-0.276923076923077	901.3358	67.94108	-833.39472
0	-0.276923076923077	757.2318	96.90626	-660.32554
0.0024390243902439	-0.276923076923077	582.9514	170.9081	-412.0433
0.0048780487804878	-0.276923076923077	455.2887	242.3393	-212.9494
0.00731707317073171	-0.276923076923077	337.2818	353.9765	16.6947
0.00975609756097561	-0.276923076923077	253.4013	481.1675	227.7662
0.0120731707317073	-0.276923076923077	70.80412	757.8087	687.00458
0.0146341463414634	-0.276923076923077	209.5594	1095.65	886.0906
0.0170731707317073	-0.276923076923077	388.5796	1267.792	879.2124
0.0195121951219512	-0.276923076923077	804.087	1386.403	582.316
0.0219512195121951	-0.276923076923077	1109.208	1449.253	340.045
0.0242682926829268	-0.276923076923077	1187.999	1420.662	232.663
0.0268292682926829	-0.276923076923077	1256.678	1278.085	21.4069999999999
0.0292682926829268	-0.276923076923077	1449.59	1157.778	-291.812
0.0317073170731707	-0.276923076923077	1805.981	1043.972	-762.009
0.0341463414634146	-0.276923076923077	2413.165	913.6311	-1499.5339
0.0365853658536585	-0.276923076923077	2800.217	756.0803	-2044.1367
0.0390243902439024	-0.276923076923077	2877.33	456.5794	-2420.7506
0.0414634146341463	-0.276923076923077	2902.196	304.4915	-2597.7045
0.0439024390243902	-0.276923076923077	3006.761	199.3653	-2807.3957
0.0463414634146341	-0.276923076923077	3007.23	121.1599	-2886.0701
0.0487804878048781	-0.276923076923077	2849.642	187.2491	-2662.3929
0.0510975609756098	-0.276923076923077	2636.734	269.5392	-2367.1948
0.0536585365853659	-0.276923076923077	2299.521	353.7485	-1945.7725
0.0560975609756098	-0.276923076923077	1925.795	403.2622	-1522.5328
0.0585365853658537	-0.276923076923077	1504.155	438.6325	-1065.5225
0.0609756097560976	-0.276923076923077	857.8049	672.9184	-184.8865
0.0632926829268293	-0.276923076923077	290.6962	1325.709	1035.0128
0.0658536585365854	-0.276923076923077	53.43408	1818.703	1765.26892
0.0682926829268293	-0.276923076923077	9.202776	2373.849	2364.646224
0.0707317073170732	-0.276923076923077	40.19425	2693.254	2653.05975
0.0731707317073171	-0.276923076923077	60.87313	2807.628	2746.75487
0.0754878048780488	-0.276923076923077	80.82889	2982.48	2901.65111
0.0780487804878049	-0.276923076923077	82.09681	3244.509	3162.41219
0.0804878048780488	-0.276923076923077	40.92336	3233.986	3193.06264
0.0829268292682927	-0.276923076923077	47.33582	3002.997	2955.66118
0.0853658536585366	-0.276923076923077	59.2968	2665.545	2606.2482
0.0878048780487805	-0.276923076923077	37.3797	2233.792	2196.4123
0.0902439024390244	-0.276923076923077	58.12293	1809.573	1751.45007
0.0926829268292683	-0.276923076923077	40.44125	1385.135	1344.69375
0.0951219512195122	-0.276923076923077	111.3712	838.8504	727.4792
0.0975609756097561	-0.276923076923077	185.7968	440.7942	254.9974
0.1	-0.276923076923077	255.9442	281.442	25.4978
0.102439024390244	-0.276923076923077	306.1815	154.2164	-151.9651
0.104878048780488	-0.276923076923077	355.134	93.73779	-261.39621
0.107317073170732	-0.276923076923077	416.4498	59.43267	-357.01713
0.109634146341463	-0.276923076923077	474.2247	50.46255	-423.76215
0.11219512195122	-0.276923076923077	482.8921	51.653	-431.2391
0.114634146341463	-0.276923076923077	387.0091	79.95403	-307.05507
0.117073170731707	-0.276923076923077	253.6153	72.39093	-181.22437
0.119512195121951	-0.276923076923077	105.3641	36.55066	-68.81344
0.121829268292683	-0.276923076923077	127.2798	32.98372	-94.29608
0.124390243902439	-0.276923076923077	174.8455	32.35061	-142.49489
0.126829268292683	-0.276923076923077	188.1903	151.4118	-36.7785
0.129268292682927	-0.276923076923077	124.2398	255.3019	131.0621
0.131707317073171	-0.276923076923077	131.6894	374.9588	243.2694
0.134024390243902	-0.276923076923077	278.9033	619.8326	340.9293
0.136585365853659	-0.276923076923077	638.3131	784.1702	145.8571
0.139024390243902	-0.276923076923077	654.0941	859.5803	205.4862
0.141463414634146	-0.276923076923077	468.2981	891.9052	423.6071
0.14390243902439	-0.276923076923077	339.0216	807.9829	468.9613
0.146219512195122	-0.276923076923077	951.4432	656.3468	-295.0964
-0.146341463414634	-0.269230769230769	852.9061	886.8372	33.9311
-0.144024390243902	-0.269230769230769	864.2033	891.2338	27.0305
-0.141463414634146	-0.269230769230769	995.5598	1030.554	34.9942000000001
-0.139146341463415	-0.269230769230769	1211.847	1181.183	-30.664
-0.136585365853659	-0.269230769230769	1420.197	1330.379	-89.818
-0.134268292682927	-0.269230769230769	1543.872	1449.208	-94.664
-0.131829268292683	-0.269230769230769	1577.379	1521.06	-56.319
-0.129268292682927	-0.269230769230769	1544.922	1501.299	-43.6230000000001
-0.126951219512195	-0.269230769230769	1462.232	1442.876	-19.356
-0.124390243902439	-0.269230769230769	1319.515	1345.523	26.0079999999998
-0.122073170731707	-0.269230769230769	1095.504	1199.608	104.104
-0.119634146341463	-0.269230769230769	952.495	1057.923	105.428
-0.117073170731707	-0.269230769230769	785.2283	907.8111	122.5828
-0.114756097560976	-0.269230769230769	657.4088	759.7863	102.3775
-0.11219512195122	-0.269230769230769	436.4607	534.1697	97.7090000000001
-0.109878048780488	-0.269230769230769	302.6363	423.8845	121.2482
-0.107439024390244	-0.269230769230769	184.5067	315.8174	131.3107
-0.104878048780488	-0.269230769230769	136.7227	141.9755	5.25280000000001
-0.102560975609756	-0.269230769230769	57.73989	101.1343	43.39441
-0.1	-0.269230769230769	28.33191	203.9054	175.57349
-0.0976829268292683	-0.269230769230769	110.5575	339.48	228.9225
-0.0952439024390244	-0.269230769230769	239.6045	676.8187	437.2142
-0.0928048780487805	-0.269230769230769	296.2592	965.6047	669.3455
-0.0902439024390244	-0.269230769230769	313.6697	1372.717	1059.0473
-0.0878048780487805	-0.269230769230769	365.4029	1448.603	1083.2001
-0.0853658536585366	-0.269230769230769	429.151	1434.067	1004.916
-0.0829268292682927	-0.269230769230769	617.9382	1340.911	722.9728
-0.0804878048780488	-0.269230769230769	815.1907	1224.012	408.8213
-0.0780487804878049	-0.269230769230769	1064.035	1088.403	24.3679999999999
-0.075609756097561	-0.269230769230769	1194.838	868.9058	-325.9322
-0.0731707317073171	-0.269230769230769	1296.343	727.0731	-569.2699
-0.0707317073170732	-0.269230769230769	1331.328	587.4598	-743.8682
-0.0682926829268293	-0.269230769230769	1319.357	504.542	-814.815
-0.0658536585365854	-0.269230769230769	1267.572	403.3424	-864.2296
-0.0634146341463415	-0.269230769230769	1147.226	310.3888	-836.8372
-0.0609756097560976	-0.269230769230769	1024.987	220.6981	-804.2889
-0.0585365853658537	-0.269230769230769	878.1845	175.797	-702.3875
-0.0560975609756098	-0.269230769230769	693.4145	86.38206	-607.03244
-0.0536585365853659	-0.269230769230769	424.6229	47.73429	-376.88861
-0.051219512195122	-0.269230769230769	284.6231	130.5808	-154.0423
-0.0487804878048781	-0.269230769230769	137.6277	215.2931	77.6654
-0.0463414634146341	-0.269230769230769	123.7451	262.7982	139.0531
-0.0439024390243902	-0.269230769230769	197.0043	313.0947	116.0904
-0.0415853658536585	-0.269230769230769	380.1524	353.3712	-26.7812
-0.0390243902439024	-0.269230769230769	828.3981	407.825	-420.5731
-0.0365853658536585	-0.269230769230769	1175.846	575.0791	-600.7669
-0.0341463414634146	-0.269230769230769	1318.467	703.1502	-615.3168
-0.0317073170731707	-0.269230769230769	1392.386	831.1181	-561.2679
-0.0292682926829268	-0.269230769230769	1413.245	1033.424	-379.821
-0.0268292682926829	-0.269230769230769	1402.462	1110.364	-292.098
-0.024390243902439	-0.269230769230769	1371.055	1125.236	-245.819
-0.0219512195121951	-0.269230769230769	1312.601	1086.007	-226.594
-0.0195121951219512	-0.269230769230769	1189.548	1010.322	-179.226
-0.0170731707317073	-0.269230769230769	1084.437	910.4738	-173.9632
-0.0146341463414634	-0.269230769230769	937.7948	775.4805	-162.3143
-0.0123170731707317	-0.269230769230769	805.6039	494.6316	-310.9723
-0.00975609756097561	-0.269230769230769	672.4312	336.6679	-335.7633
-0.00731707317073171	-0.269230769230769	433.0228	197.6577	-235.3651
-0.0048780487804878	-0.269230769230769	287.9135	116.3725	-171.541
-0.0024390243902439	-0.269230769230769	246.9811	72.35669	-174.62441
0	-0.269230769230769	246.1967	101.6488	-144.5479
0.0024390243902439	-0.269230769230769	171.3029	154.7168	-16.5861
0.0048780487804878	-0.269230769230769	169.9752	231.7884	61.8132
0.00731707317073171	-0.269230769230769	524.3682	340.354	-184.0142
0.00975609756097561	-0.269230769230769	1232.737	478.3352	-754.4018
0.0120731707317073	-0.269230769230769	1497.057	761.6325	-735.4245
0.0146341463414634	-0.269230769230769	1657.605	949.8968	-707.7082
0.0170731707317073	-0.269230769230769	1765.37	1235.206	-530.164
0.0195121951219512	-0.269230769230769	1906.655	1381.688	-524.967
0.0219512195121951	-0.269230769230769	2158.466	1427.739	-730.727
0.0242682926829268	-0.269230769230769	2639.739	1396.028	-1243.711
0.0268292682926829	-0.269230769230769	2817.651	1251.076	-1566.575
0.0292682926829268	-0.269230769230769	2857.178	1137.356	-1719.822
0.0317073170731707	-0.269230769230769	2862.912	1021.244	-1841.668
0.0341463414634146	-0.269230769230769	2920.315	890.967	-2029.348
0.0365853658536585	-0.269230769230769	2927	727.0872	-2199.9128
0.0390243902439024	-0.269230769230769	2819.766	396.2594	-2423.5066
0.0414634146341463	-0.269230769230769	2631.161	241.9498	-2389.2112
0.0439024390243902	-0.269230769230769	2351.278	136.7923	-2214.4857
0.0463414634146341	-0.269230769230769	1945.22	89.21269	-1856.00731
0.0487804878048781	-0.269230769230769	1522.199	201.0667	-1321.1323
0.0510975609756098	-0.269230769230769	961.8588	299.177	-662.6818
0.0536585365853659	-0.269230769230769	610.7221	371.6818	-239.0403
0.0560975609756098	-0.269230769230769	239.5627	417.5955	178.0328
0.0585365853658537	-0.269230769230769	35.92801	454.5682	418.64019
0.0609756097560976	-0.269230769230769	92.70711	740.9928	648.28569
0.0632926829268293	-0.269230769230769	101.8946	1398.502	1296.6074
0.0658536585365854	-0.269230769230769	110.6587	1926.528	1815.8693
0.0682926829268293	-0.269230769230769	105.1312	2486.79	2381.6588
0.0707317073170732	-0.269230769230769	57.20403	2693.38	2636.17597
0.0731707317073171	-0.269230769230769	37.22338	2791.414	2754.19062
0.0754878048780488	-0.269230769230769	47.31124	3016.654	2969.34276
0.0780487804878049	-0.269230769230769	39.47681	3192.151	3152.67419
0.0804878048780488	-0.269230769230769	44.16924	3132.788	3088.61876
0.0829268292682927	-0.269230769230769	38.98087	2902.38	2863.39913
0.0853658536585366	-0.269230769230769	96.2937	2535.206	2438.9123
0.0878048780487805	-0.269230769230769	177.1941	2148.05	1970.8559
0.0902439024390244	-0.269230769230769	239.5626	1723.205	1483.6424
0.0926829268292683	-0.269230769230769	271.8722	1305.292	1033.4198
0.0951219512195122	-0.269230769230769	288.0092	661.331	373.3218
0.0975609756097561	-0.269230769230769	335.9678	279.8265	-56.1413
0.1	-0.269230769230769	378.3249	128.553	-249.7719
0.102439024390244	-0.269230769230769	386.1274	57.63845	-328.48895
0.104878048780488	-0.269230769230769	320.3518	14.68516	-305.66664
0.107317073170732	-0.269230769230769	201.5199	28.15395	-173.36595
0.109634146341463	-0.269230769230769	99.37358	34.26665	-65.10693
0.11219512195122	-0.269230769230769	127.5911	33.37609	-94.21501
0.114634146341463	-0.269230769230769	192.9796	72.6644	-120.3152
0.117073170731707	-0.269230769230769	222.815	64.40829	-158.40671
0.119512195121951	-0.269230769230769	171.1036	30.22799	-140.87561
0.121829268292683	-0.269230769230769	120.5328	31.52594	-89.00686
0.124390243902439	-0.269230769230769	205.7666	44.68755	-161.07905
0.126829268292683	-0.269230769230769	394.9759	167.5471	-227.4288
0.129268292682927	-0.269230769230769	517.3322	282.798	-234.5342
0.131707317073171	-0.269230769230769	401.1145	417.9878	16.8733
0.134024390243902	-0.269230769230769	227.563	645.9471	418.3841
0.136585365853659	-0.269230769230769	363.0151	793.5707	430.5556
0.139024390243902	-0.269230769230769	3946.063	868.5716	-3077.4914
0.141463414634146	-0.269230769230769	5126.043	885.0091	-4241.0339
0.14390243902439	-0.269230769230769	4989.11	806.9848	-4182.1252
0.146219512195122	-0.269230769230769	4208.504	636.085	-3572.419
-0.146341463414634	-0.261538461538462	1817.745	961.1995	-856.5455
-0.144024390243902	-0.261538461538462	1828.866	973.7175	-855.1485
-0.141463414634146	-0.261538461538462	1836.86	1048.629	-788.231
-0.139146341463415	-0.261538461538462	1799.834	1195.003	-604.831
-0.136585365853659	-0.261538461538462	1684.885	1340.508	-344.377
-0.134268292682927	-0.261538461538462	1580.426	1454.319	-126.107
-0.131829268292683	-0.261538461538462	1480.7	1516.771	36.0709999999999
-0.129268292682927	-0.261538461538462	1345.769	1488.753	142.984
-0.126951219512195	-0.261538461538462	977.0625	1421.805	444.7425
-0.124390243902439	-0.261538461538462	846.8387	1316.873	470.0343
-0.122073170731707	-0.261538461538462	729.8619	1167.72	437.8581
-0.119634146341463	-0.261538461538462	563.3816	955.6343	392.2527
-0.117073170731707	-0.261538461538462	466.174	816.5783	350.4043
-0.114756097560976	-0.261538461538462	358.7367	664.1477	305.411
-0.11219512195122	-0.261538461538462	244.2403	482.4951	238.2548
-0.109878048780488	-0.261538461538462	126.8573	377.157	250.2997
-0.107439024390244	-0.261538461538462	48.48113	220.7744	172.29327
-0.104878048780488	-0.261538461538462	47.78502	135.1087	87.32368
-0.102560975609756	-0.261538461538462	158.149	147.7953	-10.3537
-0.1	-0.261538461538462	253.5096	215.1214	-38.3882
-0.0976829268292683	-0.261538461538462	301.4185	334.1412	32.7227
-0.0952439024390244	-0.261538461538462	339.5095	706.8791	367.3696
-0.0928048780487805	-0.261538461538462	382.8358	1194.539	811.7032
-0.0902439024390244	-0.261538461538462	484.7469	1489.574	1004.8271
-0.0878048780487805	-0.261538461538462	703.7472	1547.757	844.0098
-0.0853658536585366	-0.261538461538462	878.4926	1498.285	619.7924
-0.0829268292682927	-0.261538461538462	1177.848	1386.026	208.178
-0.0804878048780488	-0.261538461538462	1297.155	1242.797	-54.358
-0.0780487804878049	-0.261538461538462	1347.644	1063.242	-284.402
-0.075609756097561	-0.261538461538462	1341.485	842.4242	-499.0608
-0.0731707317073171	-0.261538461538462	1294.697	719.4443	-575.2527
-0.0707317073170732	-0.261538461538462	1212.356	575.5176	-636.8384
-0.0682926829268293	-0.261538461538462	1094.749	502.4951	-592.2539
-0.0658536585365854	-0.261538461538462	931.0946	406.8966	-524.198
-0.0634146341463415	-0.261538461538462	741.5359	294.6466	-446.8893
-0.0609756097560976	-0.261538461538462	480.9465	173.2314	-307.7151
-0.0585365853658537	-0.261538461538462	310.9962	122.8094	-188.1868
-0.0560975609756098	-0.261538461538462	154.4554	68.92794	-85.52746
-0.0536585365853659	-0.261538461538462	141.2944	48.45231	-92.84209
-0.051219512195122	-0.261538461538462	220.3063	123.8495	-96.4568
-0.0487804878048781	-0.261538461538462	415.454	223.0953	-192.3587
-0.0463414634146341	-0.261538461538462	779.2752	262.3879	-516.8873
-0.0439024390243902	-0.261538461538462	1101.698	311.1536	-790.5444
-0.0415853658536585	-0.261538461538462	1220.752	351.9506	-868.8014
-0.0390243902439024	-0.261538461538462	1292.551	413.6527	-878.8983
-0.0365853658536585	-0.261538461538462	1321.962	549.3176	-772.6444
-0.0341463414634146	-0.261538461538462	1322.644	682.4792	-640.1648
-0.0317073170731707	-0.261538461538462	1304.34	818.524	-485.816
-0.0292682926829268	-0.261538461538462	1260.396	942.3961	-317.9999
-0.0268292682926829	-0.261538461538462	1122.766	1028.455	-94.3110000000002
-0.024390243902439	-0.261538461538462	1011.563	1038.112	26.5490000000001
-0.0219512195121951	-0.261538461538462	882.9395	1015.412	132.4725
-0.0195121951219512	-0.261538461538462	730.0937	953.8045	223.7108
-0.0170731707317073	-0.261538461538462	593.0562	865.2335	272.1773
-0.0146341463414634	-0.261538461538462	502.3578	722.3753	220.0175
-0.0123170731707317	-0.261538461538462	380.6778	458.2753	77.5975
-0.00975609756097561	-0.261538461538462	274.4341	294.2129	19.7788
-0.00731707317073171	-0.261538461538462	202.5997	160.6302	-41.9695
-0.0048780487804878	-0.261538461538462	138.3443	94.43115	-43.91315
-0.0024390243902439	-0.261538461538462	314.4811	74.82562	-239.65548
0	-0.261538461538462	797.3667	115.3219	-682.0448
0.0024390243902439	-0.261538461538462	1414.524	168.5299	-1245.9941
0.0048780487804878	-0.261538461538462	1687.932	251.1876	-1436.7444
0.00731707317073171	-0.261538461538462	1859.084	384.6692	-1474.4148
0.00975609756097561	-0.261538461538462	1979.036	596.9412	-1382.0948
0.0120731707317073	-0.261538461538462	2142.26	759.0833	-1383.1767
0.0146341463414634	-0.261538461538462	2662.5	982.7367	-1679.7633
0.0170731707317073	-0.261538461538462	2859.212	1205.514	-1653.698
0.0195121951219512	-0.261538461538462	2942.989	1296.81	-1646.179
0.0219512195121951	-0.261538461538462	2969.246	1354.455	-1614.791
0.0242682926829268	-0.261538461538462	2997.241	1302.185	-1695.056
0.0268292682926829	-0.261538461538462	3045.402	1229.845	-1815.557
0.0292682926829268	-0.261538461538462	2956.662	1118.435	-1838.227
0.0317073170731707	-0.261538461538462	2776.409	1005.216	-1771.193
0.0341463414634146	-0.261538461538462	2524.335	865.277	-1659.058
0.0365853658536585	-0.261538461538462	2108.529	694.3617	-1414.1673
0.0390243902439024	-0.261538461538462	1686.421	382.0726	-1304.3484
0.0414634146341463	-0.261538461538462	1253.286	250.5604	-1002.7256
0.0439024390243902	-0.261538461538462	643.5247	156.6938	-486.8309
0.0463414634146341	-0.261538461538462	166.5091	128.6461	-37.863
0.0487804878048781	-0.261538461538462	105.6164	178.1155	72.4991
0.0510975609756098	-0.261538461538462	86.24949	257.6719	171.42241
0.0536585365853659	-0.261538461538462	87.25445	342.7373	255.48285
0.0560975609756098	-0.261538461538462	101.3701	391.8921	290.522
0.0585365853658537	-0.261538461538462	97.15725	443.3921	346.23485
0.0609756097560976	-0.261538461538462	54.71739	802.2535	747.53611
0.0632926829268293	-0.261538461538462	37.01524	1582.54	1545.52476
0.0658536585365854	-0.261538461538462	38.27946	2089.39	2051.11054
0.0682926829268293	-0.261538461538462	51.23424	2534.386	2483.15176
0.0707317073170732	-0.261538461538462	70.02031	2699.292	2629.27169
0.0731707317073171	-0.261538461538462	50.01643	2772.894	2722.87757
0.0754878048780488	-0.261538461538462	102.6143	2951.849	2849.2347
0.0780487804878049	-0.261538461538462	173.4366	3131.88	2958.4434
0.0804878048780488	-0.261538461538462	221.7158	3050.051	2828.3352
0.0829268292682927	-0.261538461538462	228.37	2795.009	2566.639
0.0853658536585366	-0.261538461538462	229.475	2424.983	2195.508
0.0878048780487805	-0.261538461538462	240.257	2043.129	1802.872
0.0902439024390244	-0.261538461538462	286.0428	1645.593	1359.5502
0.0926829268292683	-0.261538461538462	297.8901	1055.605	757.7149
0.0951219512195122	-0.261538461538462	248.2906	665.5926	417.302
0.0975609756097561	-0.261538461538462	163.068	339.8278	176.7598
0.1	-0.261538461538462	77.24213	154.2501	77.00797
0.102439024390244	-0.261538461538462	91.5627	54.69829	-36.86441
0.104878048780488	-0.261538461538462	160.4681	5.509194	-154.958906
0.107317073170732	-0.261538461538462	190.7844	28.14169	-162.64271
0.109634146341463	-0.261538461538462	134.1914	30.66118	-103.53022
0.11219512195122	-0.261538461538462	127.8172	44.43335	-83.38385
0.114634146341463	-0.261538461538462	256.6293	70.26935	-186.35995
0.117073170731707	-0.261538461538462	417.2669	56.75818	-360.50872
0.119512195121951	-0.261538461538462	429.5099	32.20909	-397.30081
0.121829268292683	-0.261538461538462	286.1416	33.89268	-252.24892
0.124390243902439	-0.261538461538462	165.7761	44.94403	-120.83207
0.126829268292683	-0.261538461538462	500.5259	173.4457	-327.0802
0.129268292682927	-0.261538461538462	4224.438	284.8933	-3939.5447
0.131707317073171	-0.261538461538462	5525.732	419.5242	-5106.2078
0.134024390243902	-0.261538461538462	4949.083	646.7035	-4302.3795
0.136585365853659	-0.261538461538462	4127.661	782.1756	-3345.4854
0.139024390243902	-0.261538461538462	5131.223	851.9498	-4279.2732
0.141463414634146	-0.261538461538462	9317.332	847.0282	-8470.3038
0.14390243902439	-0.261538461538462	20462.95	753.1929	-19709.7571
0.146219512195122	-0.261538461538462	30193.52	572.3632	-29621.1568
-0.146341463414634	-0.253846153846154	1491.896	960.7437	-531.1523
-0.144024390243902	-0.253846153846154	1497	971.92	-525.08
-0.141463414634146	-0.253846153846154	1448.097	1060.855	-387.242
-0.139146341463415	-0.253846153846154	1347.301	1212.539	-134.762
-0.136585365853659	-0.253846153846154	1127.043	1358.865	231.822
-0.134268292682927	-0.253846153846154	968.6984	1466.292	497.5936
-0.131829268292683	-0.253846153846154	828.9397	1521.773	692.8333
-0.129268292682927	-0.253846153846154	684.5754	1478.658	794.0826
-0.126951219512195	-0.253846153846154	465.642	1397.542	931.9
-0.124390243902439	-0.253846153846154	319.6174	1289.423	969.8056
-0.122073170731707	-0.253846153846154	198.2025	1143.378	945.1755
-0.119634146341463	-0.253846153846154	156.4783	1004.586	848.1077
-0.117073170731707	-0.253846153846154	90.21606	859.8689	769.65284
-0.114756097560976	-0.253846153846154	64.97591	713.1394	648.16349
-0.11219512195122	-0.253846153846154	146.0145	502.9245	356.91
-0.109878048780488	-0.253846153846154	266.7125	401.3961	134.6836
-0.107439024390244	-0.253846153846154	319.2646	287.6432	-31.6214
-0.104878048780488	-0.253846153846154	354.5183	142.7626	-211.7557
-0.102560975609756	-0.253846153846154	387.0607	139.4728	-247.5879
-0.1	-0.253846153846154	459.0855	209.8229	-249.2626
-0.0976829268292683	-0.253846153846154	654.5725	355.1538	-299.4187
-0.0952439024390244	-0.253846153846154	839.8918	715.472	-124.4198
-0.0928048780487805	-0.253846153846154	1122.953	1259.701	136.748
-0.0902439024390244	-0.253846153846154	1265.557	1480.921	215.364
-0.0878048780487805	-0.253846153846154	1352.03	1533.154	181.124
-0.0853658536585366	-0.253846153846154	1366.222	1484.173	117.951
-0.0829268292682927	-0.253846153846154	1336.889	1370.757	33.8680000000002
-0.0804878048780488	-0.253846153846154	1271.669	1195.939	-75.73
-0.0780487804878049	-0.253846153846154	1159.133	1040.401	-118.732
-0.075609756097561	-0.253846153846154	1035.252	816.0816	-219.1704
-0.0731707317073171	-0.253846153846154	886.9243	685.1767	-201.7476
-0.0707317073170732	-0.253846153846154	704.5951	509.1397	-195.4554
-0.0682926829268293	-0.253846153846154	415.0988	402.1669	-12.9319
-0.0658536585365854	-0.253846153846154	259.2329	310.8819	51.649
-0.0634146341463415	-0.253846153846154	52.43337	200.444	148.01063
-0.0609756097560976	-0.253846153846154	79.07612	149.471	70.39488
-0.0585365853658537	-0.253846153846154	188.2543	71.01796	-117.23634
-0.0560975609756098	-0.253846153846154	415.4245	11.41937	-404.00513
-0.0536585365853659	-0.253846153846154	867.4334	28.65904	-838.77436
-0.051219512195122	-0.253846153846154	1119.505	157.6028	-961.9022
-0.0487804878048781	-0.253846153846154	1214.731	228.3082	-986.4228
-0.0463414634146341	-0.253846153846154	1269.836	264.8176	-1005.0184
-0.0439024390243902	-0.253846153846154	1275.586	314.3794	-961.2066
-0.0415853658536585	-0.253846153846154	1264.806	349.5149	-915.2911
-0.0390243902439024	-0.253846153846154	1240.05	414.6	-825.45
-0.0365853658536585	-0.253846153846154	1204.052	592.0322	-612.0198
-0.0341463414634146	-0.253846153846154	1105.732	721.217	-384.515
-0.0317073170731707	-0.253846153846154	1007.511	857.3648	-150.1462
-0.0292682926829268	-0.253846153846154	877.2955	1003.614	126.3185
-0.0268292682926829	-0.253846153846154	748.9411	1040.032	291.0909
-0.024390243902439	-0.253846153846154	517.593	1046.921	529.328
-0.0219512195121951	-0.253846153846154	383.9315	1013.89	629.9585
-0.0195121951219512	-0.253846153846154	309.9988	948.0706	638.0718
-0.0170731707317073	-0.253846153846154	264.3069	846.6786	582.3717
-0.0146341463414634	-0.253846153846154	244.1026	716.7365	472.6339
-0.0123170731707317	-0.253846153846154	173.5404	422.685	249.1446
-0.00975609756097561	-0.253846153846154	143.5038	253.9967	110.4929
-0.00731707317073171	-0.253846153846154	486.6108	90.54357	-396.06723
-0.0048780487804878	-0.253846153846154	1410.764	95.6061	-1315.1579
-0.0024390243902439	-0.253846153846154	1749.82	62.46788	-1687.35212
0	-0.253846153846154	1936.904	92.15588	-1844.74812
0.0024390243902439	-0.253846153846154	2029.718	164.2482	-1865.4698
0.0048780487804878	-0.253846153846154	2161.275	253.7177	-1907.5573
0.00731707317073171	-0.253846153846154	2306.572	370.2754	-1936.2966
0.00975609756097561	-0.253846153846154	2733.772	577.1182	-2156.6538
0.0120731707317073	-0.253846153846154	2938.98	764.7676	-2174.2124
0.0146341463414634	-0.253846153846154	3013.895	965.8237	-2048.0713
0.0170731707317073	-0.253846153846154	3022.289	1274.932	-1747.357
0.0195121951219512	-0.253846153846154	3031.566	1421.809	-1609.757
0.0219512195121951	-0.253846153846154	3019.14	1438.519	-1580.621
0.0242682926829268	-0.253846153846154	2878.347	1330.274	-1548.073
0.0268292682926829	-0.253846153846154	2626.32	1208.176	-1418.144
0.0292682926829268	-0.253846153846154	2344.904	1103.762	-1241.142
0.0317073170731707	-0.253846153846154	1966.197	980.622	-985.575
0.0341463414634146	-0.253846153846154	1525.873	834.9541	-690.9189
0.0365853658536585	-0.253846153846154	867.9902	638.5618	-229.4284
0.0390243902439024	-0.253846153846154	456.6162	372.1293	-84.4869
0.0414634146341463	-0.253846153846154	271.7397	248.4103	-23.3294
0.0439024390243902	-0.253846153846154	84.10364	105.198	21.09436
0.0463414634146341	-0.253846153846154	22.22463	123.5328	101.30817
0.0487804878048781	-0.253846153846154	61.15962	193.3197	132.16008
0.0510975609756098	-0.253846153846154	100.875	277.725	176.85
0.0536585365853659	-0.253846153846154	99.23078	351.3736	252.14282
0.0560975609756098	-0.253846153846154	58.73443	404.2768	345.54237
0.0585365853658537	-0.253846153846154	38.31154	473.6726	435.36106
0.0609756097560976	-0.253846153846154	38.39606	928.0285	889.63244
0.0632926829268293	-0.253846153846154	73.14395	1689.49	1616.34605
0.0658536585365854	-0.253846153846154	80.45724	2384.893	2304.43576
0.0682926829268293	-0.253846153846154	58.15262	2670.74	2612.58738
0.0707317073170732	-0.253846153846154	144.2391	2746.536	2602.2969
0.0731707317073171	-0.253846153846154	199.0378	2855.068	2656.0302
0.0754878048780488	-0.253846153846154	221.4647	3054.656	2833.1913
0.0780487804878049	-0.253846153846154	199.6682	3174.588	2974.9198
0.0804878048780488	-0.253846153846154	211.2092	3049.32	2838.1108
0.0829268292682927	-0.253846153846154	235.5197	2750.713	2515.1933
0.0853658536585366	-0.253846153846154	267.8404	2414.08	2146.2396
0.0878048780487805	-0.253846153846154	256.4482	2013.876	1757.4278
0.0902439024390244	-0.253846153846154	185.7614	1597.025	1411.2636
0.0926829268292683	-0.253846153846154	83.96104	1010.723	926.76196
0.0951219512195122	-0.253846153846154	55.03244	692.0054	636.97296
0.0975609756097561	-0.253846153846154	102.5316	327.7824	225.2508
0.1	-0.253846153846154	140.4057	66.10728	-74.29842
0.102439024390244	-0.253846153846154	100.1297	55.00737	-45.12233
0.104878048780488	-0.253846153846154	43.34817	55.93685	12.58868
0.107317073170732	-0.253846153846154	123.2849	55.85823	-67.42667
0.109634146341463	-0.253846153846154	324.4021	36.30519	-288.09691
0.11219512195122	-0.253846153846154	469.1465	55.73843	-413.40807
0.114634146341463	-0.253846153846154	360.6407	78.73759	-281.90311
0.117073170731707	-0.253846153846154	117.5219	55.90549	-61.61641
0.119512195121951	-0.253846153846154	222.2375	32.46169	-189.77581
0.121829268292683	-0.253846153846154	2180.061	29.53615	-2150.52485
0.124390243902439	-0.253846153846154	4251.957	73.00089	-4178.95611
0.126829268292683	-0.253846153846154	4769.301	172.9855	-4596.3155
0.129268292682927	-0.253846153846154	4210.106	289.2363	-3920.8697
0.131707317073171	-0.253846153846154	3656.539	426.0851	-3230.4539
0.134024390243902	-0.253846153846154	5457.167	645.5944	-4811.5726
0.136585365853659	-0.253846153846154	18857.69	785.9285	-18071.7615
0.139024390243902	-0.253846153846154	28056.1	848.6238	-27207.4762
0.141463414634146	-0.253846153846154	34248.68	835.5043	-33413.1757
0.14390243902439	-0.253846153846154	31532.76	725.1163	-30807.6437
0.146219512195122	-0.253846153846154	24005.67	522.3042	-23483.3658
-0.146341463414634	-0.246346153846154	910.3974	1074.539	164.1416
-0.144024390243902	-0.246346153846154	906.9824	1085.423	178.4406
-0.141463414634146	-0.246346153846154	857.4875	1157.693	300.2055
-0.139146341463415	-0.246346153846154	762.6319	1294.218	531.5861
-0.136585365853659	-0.246346153846154	640.1447	1417.974	777.8293
-0.134268292682927	-0.246346153846154	426.7601	1503.177	1076.4169
-0.131829268292683	-0.246346153846154	313.0763	1531.205	1218.1287
-0.129268292682927	-0.246346153846154	180.7415	1461.221	1280.4795
-0.126951219512195	-0.246346153846154	136.5228	1381.787	1245.2642
-0.124390243902439	-0.246346153846154	76.51166	1264.031	1187.51934
-0.122073170731707	-0.246346153846154	86.38206	1049.301	962.91894
-0.119634146341463	-0.246346153846154	176.6095	922.3669	745.7574
-0.117073170731707	-0.246346153846154	271.3166	782.1042	510.7876
-0.114756097560976	-0.246346153846154	320.8222	635.6664	314.8442
-0.11219512195122	-0.246346153846154	379.3268	486.4593	107.1325
-0.109878048780488	-0.246346153846154	441.9778	343.1423	-98.8355000000001
-0.107439024390244	-0.246346153846154	661.5194	168.9835	-492.5359
-0.104878048780488	-0.246346153846154	850.4167	86.49836	-763.91834
-0.102560975609756	-0.246346153846154	1122.363	122.6065	-999.7565
-0.1	-0.246346153846154	1248.788	228.9646	-1019.8234
-0.0976829268292683	-0.246346153846154	1319.675	377.4079	-942.2671
-0.0952439024390244	-0.246346153846154	1337.815	728.4154	-609.3996
-0.0928048780487805	-0.246346153846154	1302.319	1275.595	-26.7239999999999
-0.0902439024390244	-0.246346153846154	1240.687	1452.018	211.331
-0.0878048780487805	-0.246346153846154	1151.401	1502.988	351.587
-0.0853658536585366	-0.246346153846154	1015.472	1439.043	423.571
-0.0829268292682927	-0.246346153846154	870.8562	1322.377	451.5208
-0.0804878048780488	-0.246346153846154	697.9113	1173.641	475.7297
-0.0780487804878049	-0.246346153846154	442.5229	1021.593	579.0701
-0.075609756097561	-0.246346153846154	274.3982	783.7573	509.3591
-0.0731707317073171	-0.246346153846154	141.5551	671.8732	530.3181
-0.0707317073170732	-0.246346153846154	159.0832	485.4217	326.3385
-0.0682926829268293	-0.246346153846154	278.5895	358.5693	79.9798
-0.0658536585365854	-0.246346153846154	523.5625	284.1183	-239.4442
-0.0634146341463415	-0.246346153846154	900.2476	154.6136	-745.634
-0.0609756097560976	-0.246346153846154	1112.483	81.02091	-1031.46209
-0.0585365853658537	-0.246346153846154	1170.375	36.39992	-1133.97508
-0.0560975609756098	-0.246346153846154	1207.535	14.17631	-1193.35869
-0.0536585365853659	-0.246346153846154	1217.417	38.3117	-1179.1053
-0.051219512195122	-0.246346153846154	1198.178	166.6893	-1031.4887
-0.0487804878048781	-0.246346153846154	1157.138	234.6929	-922.4451
-0.0463414634146341	-0.246346153846154	1091.462	270.1405	-821.3215
-0.0439024390243902	-0.246346153846154	923.6335	324.7661	-598.8674
-0.0415853658536585	-0.246346153846154	818.6102	368.3842	-450.226
-0.0390243902439024	-0.246346153846154	706.7372	440.9904	-265.7468
-0.0365853658536585	-0.246346153846154	484.0474	634.7749	150.7275
-0.0341463414634146	-0.246346153846154	374.1957	777.0257	402.83
-0.0317073170731707	-0.246346153846154	298.4806	918.2227	619.7421
-0.0292682926829268	-0.246346153846154	176.4292	1040.705	864.2758
-0.0268292682926829	-0.246346153846154	127.8292	1074.153	946.3238
-0.024390243902439	-0.246346153846154	60.49385	1063.58	1003.08615
-0.0219512195121951	-0.246346153846154	29.53288	1021.507	991.97412
-0.0195121951219512	-0.246346153846154	471.8594	946.8667	475.0073
-0.0170731707317073	-0.246346153846154	1254.468	835.2523	-419.2157
-0.0146341463414634	-0.246346153846154	1569.163	668.3337	-900.8293
-0.0123170731707317	-0.246346153846154	1786.198	406.8995	-1379.2985
-0.00975609756097561	-0.246346153846154	1830.526	251.5238	-1579.0022
-0.00731707317073171	-0.246346153846154	1858.798	63.71982	-1795.07818
-0.0048780487804878	-0.246346153846154	1962.457	32.92462	-1929.53238
-0.0024390243902439	-0.246346153846154	2186.501	29.16082	-2157.34018
0	-0.246346153846154	2592.562	114.4905	-2478.0715
0.0024390243902439	-0.246346153846154	2774.182	185.3716	-2588.8104
0.0048780487804878	-0.246346153846154	2888.487	290.5857	-2597.9013
0.00731707317073171	-0.246346153846154	2938.666	409.598	-2529.068
0.00975609756097561	-0.246346153846154	2949.513	625.6407	-2323.8723
0.0120731707317073	-0.246346153846154	2852.948	813.9708	-2038.9772
0.0146341463414634	-0.246346153846154	2674.557	1098.715	-1575.842
0.0170731707317073	-0.246346153846154	2405.585	1264.325	-1141.26
0.0195121951219512	-0.246346153846154	2084.281	1376.522	-707.759
0.0219512195121951	-0.246346153846154	1683.526	1393.111	-290.415
0.0242682926829268	-0.246346153846154	1263.256	1294.401	31.145
0.0268292682926829	-0.246346153846154	608.7863	1181.86	573.0737
0.0292682926829268	-0.246346153846154	152.1808	1081.607	929.4262
0.0317073170731707	-0.246346153846154	89.94238	964.3322	874.38982
0.0341463414634146	-0.246346153846154	98.26696	814.8895	716.62254
0.0365853658536585	-0.246346153846154	118.0979	627.7796	509.6817
0.0390243902439024	-0.246346153846154	145.5413	375.225	229.6837
0.0414634146341463	-0.246346153846154	160.0431	264.5112	104.4681
0.0439024390243902	-0.246346153846154	133.9018	68.88983	-65.01197
0.0463414634146341	-0.246346153846154	77.69576	103.7904	26.09464
0.0487804878048781	-0.246346153846154	55.53151	203.887	148.35549
0.0510975609756098	-0.246346153846154	65.52278	297.6892	232.16642
0.0536585365853659	-0.246346153846154	77.48741	371.2015	293.71409
0.0560975609756098	-0.246346153846154	50.06418	421.4718	371.40762
0.0585365853658537	-0.246346153846154	96.76599	501.0857	404.31971
0.0609756097560976	-0.246346153846154	171.0303	979.2606	808.2303
0.0632926829268293	-0.246346153846154	203.5205	1692.871	1489.3505
0.0658536585365854	-0.246346153846154	196.5987	2372.836	2176.2373
0.0682926829268293	-0.246346153846154	189.7185	2703.387	2513.6685
0.0707317073170732	-0.246346153846154	215.1618	2807.375	2592.2132
0.0731707317073171	-0.246346153846154	252.1585	2946.429	2694.2705
0.0754878048780488	-0.246346153846154	265.0589	3130.804	2865.7451
0.0780487804878049	-0.246346153846154	213.1322	3179.484	2966.3518
0.0804878048780488	-0.246346153846154	131.4471	3013.055	2881.6079
0.0829268292682927	-0.246346153846154	60.03289	2701.475	2641.44211
0.0853658536585366	-0.246346153846154	87.78078	2356.579	2268.79822
0.0878048780487805	-0.246346153846154	143.0953	1949.929	1806.8337
0.0902439024390244	-0.246346153846154	153.4141	1532.448	1379.0339
0.0926829268292683	-0.246346153846154	77.88021	867.5645	789.68429
0.0951219512195122	-0.246346153846154	62.92494	382.0427	319.11776
0.0975609756097561	-0.246346153846154	222.0456	113.1165	-108.9291
0.1	-0.246346153846154	387.2112	58.80981	-328.40139
0.102439024390244	-0.246346153846154	462.3311	57.97176	-404.35934
0.104878048780488	-0.246346153846154	387.0579	53.4939	-333.564
0.107317073170732	-0.246346153846154	265.4392	52.26313	-213.17607
0.109634146341463	-0.246346153846154	421.2747	33.42366	-387.85104
0.11219512195122	-0.246346153846154	2939.644	58.34211	-2881.30189
0.114634146341463	-0.246346153846154	4749.506	80.94542	-4668.56058
0.117073170731707	-0.246346153846154	4563.259	55.1236	-4508.1354
0.119512195121951	-0.246346153846154	3853.385	32.21068	-3821.17432
0.121829268292683	-0.246346153846154	4169.848	30.80105	-4139.04695
0.124390243902439	-0.246346153846154	10799.92	99.16505	-10700.75495
0.126829268292683	-0.246346153846154	22194.62	194.7158	-21999.9042
0.129268292682927	-0.246346153846154	35270.04	327.769	-34942.271
0.131707317073171	-0.246346153846154	29177.8	462.7473	-28715.0527
0.134024390243902	-0.246346153846154	23203.62	640.5885	-22563.0315
0.136585365853659	-0.246346153846154	21354.73	736.2745	-20618.4555
0.139024390243902	-0.246346153846154	22499.41	797.8703	-21701.5397
0.141463414634146	-0.246346153846154	22191.68	793.1603	-21398.5197
0.14390243902439	-0.246346153846154	17316.24	676.8928	-16639.3472
0.146219512195122	-0.246346153846154	9506.747	462.312	-9044.435
-0.146341463414634	-0.238461538461538	485.1965	1076.316	591.1195
-0.144024390243902	-0.238461538461538	478.3748	1086.7	608.3252
-0.141463414634146	-0.238461538461538	441.9351	1168.36	726.4249
-0.139146341463415	-0.238461538461538	375.2872	1309.91	934.6228
-0.136585365853659	-0.238461538461538	291.2029	1432.612	1141.4091
-0.134268292682927	-0.238461538461538	178.76	1510.609	1331.849
-0.131829268292683	-0.238461538461538	141.3593	1523.635	1382.2757
-0.129268292682927	-0.238461538461538	81.40082	1468.039	1386.63818
-0.126951219512195	-0.238461538461538	97.43038	1386.037	1288.60662
-0.124390243902439	-0.238461538461538	193.4769	1268.76	1075.2831
-0.122073170731707	-0.238461538461538	277.3718	1124.683	847.3112
-0.119634146341463	-0.238461538461538	324.4825	884.9948	560.5123
-0.117073170731707	-0.238461538461538	387.6276	752.1222	364.4946
-0.114756097560976	-0.238461538461538	468.5094	525.2507	56.7413
-0.11219512195122	-0.238461538461538	691.0001	378.8052	-312.1949
-0.109878048780488	-0.238461538461538	846.5523	291.676	-554.8763
-0.107439024390244	-0.238461538461538	1104.944	93.17784	-1011.76616
-0.104878048780488	-0.238461538461538	1253.612	52.03973	-1201.57227
-0.102560975609756	-0.238461538461538	1306.222	122.8065	-1183.4155
-0.1	-0.238461538461538	1308.451	228.0855	-1080.3655
-0.0976829268292683	-0.238461538461538	1270.643	410.1787	-860.4643
-0.0952439024390244	-0.238461538461538	1188.636	780.9792	-407.6568
-0.0928048780487805	-0.238461538461538	1095.671	1263.678	168.007
-0.0902439024390244	-0.238461538461538	980.3033	1440.426	460.1227
-0.0878048780487805	-0.238461538461538	827.3682	1473.153	645.7848
-0.0853658536585366	-0.238461538461538	636.0961	1414.554	778.4579
-0.0829268292682927	-0.238461538461538	377.0545	1299.1	922.0455
-0.0804878048780488	-0.238461538461538	233.9945	1133.981	899.9865
-0.0780487804878049	-0.238461538461538	73.8385	914.5201	840.6816
-0.075609756097561	-0.238461538461538	143.5702	786.7673	643.1971
-0.0731707317073171	-0.238461538461538	343.3751	653.1483	309.7732
-0.0707317073170732	-0.238461538461538	778.5473	538.0694	-240.4779
-0.0682926829268293	-0.238461538461538	1120.052	462.0953	-657.9567
-0.0658536585365854	-0.238461538461538	1243.866	354.83	-889.036
-0.0634146341463415	-0.238461538461538	1275.938	263.599	-1012.339
-0.0609756097560976	-0.238461538461538	1267.631	137.6186	-1130.0124
-0.0585365853658537	-0.238461538461538	1238.065	45.35724	-1192.70776
-0.0560975609756098	-0.238461538461538	1181.34	8.769404	-1172.570596
-0.0536585365853659	-0.238461538461538	1108.101	54.74359	-1053.35741
-0.051219512195122	-0.238461538461538	1014.855	201.966	-812.889
-0.0487804878048781	-0.238461538461538	833.456	257.2438	-576.2122
-0.0463414634146341	-0.238461538461538	705.2682	281.385	-423.8832
-0.0439024390243902	-0.238461538461538	579.9989	338.0737	-241.9252
-0.0415853658536585	-0.238461538461538	506.325	381.1108	-125.2142
-0.0390243902439024	-0.238461538461538	402.9672	452.2225	49.2553
-0.0365853658536585	-0.238461538461538	317.9594	641.0817	323.1223
-0.0341463414634146	-0.238461538461538	240.8055	773.8651	533.0596
-0.0317073170731707	-0.238461538461538	186.31	904.3338	718.0238
-0.0292682926829268	-0.238461538461538	128.3764	1014.023	885.6466
-0.0268292682926829	-0.238461538461538	143.0257	1031.265	888.2393
-0.024390243902439	-0.238461538461538	529.8919	1026.221	496.3291
-0.0219512195121951	-0.238461538461538	1324.828	976.109	-348.719
-0.0195121951219512	-0.238461538461538	1624.824	901.5979	-723.2261
-0.0170731707317073	-0.238461538461538	1729.523	794.803	-934.72
-0.0146341463414634	-0.238461538461538	1729.756	653.7976	-1075.9584
-0.0123170731707317	-0.238461538461538	1743.514	433.3839	-1310.1301
-0.00975609756097561	-0.238461538461538	1827.906	298.2004	-1529.7056
-0.00731707317073171	-0.238461538461538	2067.405	143.2151	-1924.1899
-0.0048780487804878	-0.238461538461538	2378.39	57.54087	-2320.84913
-0.0024390243902439	-0.238461538461538	2712.818	74.26775	-2638.55025
0	-0.238461538461538	2778.076	147.6842	-2630.3918
0.0024390243902439	-0.238461538461538	2832.881	221.2211	-2611.6599
0.0048780487804878	-0.238461538461538	2836.461	311.2148	-2525.2462
0.00731707317073171	-0.238461538461538	2709.855	433.765	-2276.09
0.00975609756097561	-0.238461538461538	2518.726	698.552	-1820.174
0.0120731707317073	-0.238461538461538	2260.804	911.5599	-1349.2441
0.0146341463414634	-0.238461538461538	1849.347	1208.185	-641.162
0.0170731707317073	-0.238461538461538	1455.566	1366.351	-89.2149999999999
0.0195121951219512	-0.238461538461538	853.8134	1448.626	594.8126
0.0219512195121951	-0.238461538461538	338.8442	1430.398	1091.5538
0.0242682926829268	-0.238461538461538	141.3162	1301.401	1160.0848
0.0268292682926829	-0.238461538461538	122.9996	1179.305	1056.3054
0.0292682926829268	-0.238461538461538	124.7685	1072.139	947.3705
0.0317073170731707	-0.238461538461538	133.3758	943.6238	810.248
0.0341463414634146	-0.238461538461538	142.663	786.5656	643.9026
0.0365853658536585	-0.238461538461538	141.6603	537.1643	395.504
0.0390243902439024	-0.238461538461538	97.60499	405.0414	307.43641
0.0414634146341463	-0.238461538461538	59.61958	299.4047	239.78512
0.0439024390243902	-0.238461538461538	51.36976	166.3221	114.95234
0.0463414634146341	-0.238461538461538	66.00255	177.4666	111.46405
0.0487804878048781	-0.238461538461538	68.96673	246.4472	177.48047
0.0510975609756098	-0.238461538461538	49.05029	332.934	283.88371
0.0536585365853659	-0.238461538461538	93.68068	397.1599	303.47922
0.0560975609756098	-0.238461538461538	157.4606	441.3114	283.8508
0.0585365853658537	-0.238461538461538	173.6634	654.0912	480.4278
0.0609756097560976	-0.238461538461538	146.154	1006.919	860.765
0.0632926829268293	-0.238461538461538	147.704	1727.947	1580.243
0.0658536585365854	-0.238461538461538	165.99	2362.668	2196.678
0.0682926829268293	-0.238461538461538	185.5894	2738.647	2553.0576
0.0707317073170732	-0.238461538461538	174.6934	2857.258	2682.5646
0.0731707317073171	-0.238461538461538	122.8394	2998.982	2876.1426
0.0754878048780488	-0.238461538461538	55.30291	3211.027	3155.72409
0.0780487804878049	-0.238461538461538	55.21027	3209.392	3154.18173
0.0804878048780488	-0.238461538461538	95.29102	3009.931	2914.63998
0.0829268292682927	-0.238461538461538	131.4981	2719.049	2587.5509
0.0853658536585366	-0.238461538461538	94.09124	2292.567	2198.47576
0.0878048780487805	-0.238461538461538	44.84701	1891.777	1846.92999
0.0902439024390244	-0.238461538461538	120.611	1482.61	1361.999
0.0926829268292683	-0.238461538461538	283.4811	848.7149	565.2338
0.0951219512195122	-0.238461538461538	404.5456	399.6545	-4.8911
0.0975609756097561	-0.238461538461538	383.4775	244.9577	-138.5198
0.1	-0.238461538461538	257.9078	66.09222	-191.81558
0.102439024390244	-0.238461538461538	235.5745	52.19273	-183.38177
0.104878048780488	-0.238461538461538	638.1436	48.9659	-589.1777
0.107317073170732	-0.238461538461538	4246.877	47.14834	-4199.72866
0.109634146341463	-0.238461538461538	5188.102	35.32419	-5152.77781
0.11219512195122	-0.238461538461538	4641.614	66.71241	-4574.90159
0.114634146341463	-0.238461538461538	4092.046	74.35433	-4017.69167
0.117073170731707	-0.238461538461538	5910.845	41.25516	-5869.58984
0.119512195121951	-0.238461538461538	19793.2	32.03319	-19761.16681
0.121829268292683	-0.238461538461538	36519.1	29.41892	-36489.68108
0.124390243902439	-0.238461538461538	43977.7	121.3127	-43856.3873
0.126829268292683	-0.238461538461538	40013.62	218.2347	-39795.3853
0.129268292682927	-0.238461538461538	31128.95	337.6622	-30791.2878
0.131707317073171	-0.238461538461538	27894.84	498.1756	-27396.6644
0.134024390243902	-0.238461538461538	27189.66	680.829	-26508.831
0.136585365853659	-0.238461538461538	16771.47	754.7485	-16016.7215
0.139024390243902	-0.238461538461538	8565.805	809.9036	-7755.9014
0.141463414634146	-0.238461538461538	6541.44	789.5667	-5751.8733
0.14390243902439	-0.238461538461538	5722.445	669.8418	-5052.6032
0.146219512195122	-0.238461538461538	5057.107	484.4523	-4572.6547
-0.146341463414634	-0.230769230769231	48.981	1152.353	1103.372
-0.144024390243902	-0.230769230769231	46.11944	1164.341	1118.22156
-0.141463414634146	-0.230769230769231	44.53277	1230.83	1186.29723
-0.139146341463415	-0.230769230769231	27.2257	1355.397	1328.1713
-0.136585365853659	-0.230769230769231	26.54882	1456.79	1430.24118
-0.134268292682927	-0.230769230769231	92.35348	1523.087	1430.73352
-0.131829268292683	-0.230769230769231	213.4979	1515.235	1301.7371
-0.129268292682927	-0.230769230769231	314.6285	1445.431	1130.8025
-0.126951219512195	-0.230769230769231	364.9786	1356.758	991.7794
-0.124390243902439	-0.230769230769231	450.5914	1238.475	787.8836
-0.122073170731707	-0.230769230769231	588.7819	1031.392	442.6101
-0.119634146341463	-0.230769230769231	715.3202	878.207	162.8868
-0.117073170731707	-0.230769230769231	888.4984	742.174	-146.3244
-0.114756097560976	-0.230769230769231	1103.594	512.4022	-591.1918
-0.11219512195122	-0.230769230769231	1196.643	367.1712	-829.4718
-0.109878048780488	-0.230769230769231	1249.533	278.0769	-971.4561
-0.107439024390244	-0.230769230769231	1246.984	98.98775	-1147.99625
-0.104878048780488	-0.230769230769231	1209.063	66.82182	-1142.24118
-0.102560975609756	-0.230769230769231	1147.443	141.627	-1005.816
-0.1	-0.230769230769231	1054.266	253.5084	-800.7576
-0.0976829268292683	-0.230769230769231	919.352	445.7739	-473.5781
-0.0952439024390244	-0.230769230769231	786.4235	828.2341	41.8106
-0.0928048780487805	-0.230769230769231	620.8391	1267.915	647.0759
-0.0902439024390244	-0.230769230769231	360.2931	1420.982	1060.6889
-0.0878048780487805	-0.230769230769231	115.0852	1445.038	1329.9528
-0.0853658536585366	-0.230769230769231	37.61817	1378.826	1341.20783
-0.0829268292682927	-0.230769230769231	120.222	1261.2	1140.978
-0.0804878048780488	-0.230769230769231	322.5991	1097.552	774.9529
-0.0780487804878049	-0.230769230769231	729.9692	878.5423	148.5731
-0.075609756097561	-0.230769230769231	960.2551	755.8872	-204.3679
-0.0731707317073171	-0.230769230769231	1120.473	578.6212	-541.8518
-0.0707317073170732	-0.230769230769231	1159.979	491.0655	-668.9135
-0.0682926829268293	-0.230769230769231	1178.814	406.4603	-772.3537
-0.0658536585365854	-0.230769230769231	1167.406	303.761	-863.645
-0.0634146341463415	-0.230769230769231	1131.784	228.8027	-902.9813
-0.0609756097560976	-0.230769230769231	1074.655	191.3296	-883.3254
-0.0585365853658537	-0.230769230769231	938.2359	121.7887	-816.4472
-0.0560975609756098	-0.230769230769231	819.9357	56.67112	-763.26458
-0.0536585365853659	-0.230769230769231	722.7255	98.02737	-624.69813
-0.051219512195122	-0.230769230769231	527.3901	193.6563	-333.7338
-0.0487804878048781	-0.230769230769231	408.2655	246.3499	-161.9156
-0.0463414634146341	-0.230769230769231	350.9617	270.8591	-80.1026
-0.0439024390243902	-0.230769230769231	290.477	325.7221	35.2451
-0.0415853658536585	-0.230769230769231	144.3381	382.834	238.4959
-0.0390243902439024	-0.230769230769231	56.41403	460.2116	403.79757
-0.0365853658536585	-0.230769230769231	42.55493	667.8914	625.33647
-0.0341463414634146	-0.230769230769231	24.65219	837.1699	812.51771
-0.0317073170731707	-0.230769230769231	364.7639	954.61	589.8461
-0.0292682926829268	-0.230769230769231	929.8152	1088.48	158.6648
-0.0268292682926829	-0.230769230769231	1630.586	1115.81	-514.776
-0.024390243902439	-0.230769230769231	1833.307	1085.813	-747.494
-0.0219512195121951	-0.230769230769231	1786.022	1021.638	-764.384
-0.0195121951219512	-0.230769230769231	1703.087	922.1004	-780.9866
-0.0170731707317073	-0.230769230769231	1676.128	775.3465	-900.7815
-0.0146341463414634	-0.230769230769231	1751.401	546.2965	-1205.1045
-0.0123170731707317	-0.230769230769231	1983.027	401.8936	-1581.1334
-0.00975609756097561	-0.230769230769231	2367.343	249.6354	-2117.7076
-0.00731707317073171	-0.230769230769231	2762.297	130.4083	-2631.8887
-0.0048780487804878	-0.230769230769231	2867.082	109.0113	-2758.0707
-0.0024390243902439	-0.230769230769231	2908.923	92.80771	-2816.11529
0	-0.230769230769231	2897.019	153.7822	-2743.2368
0.0024390243902439	-0.230769230769231	2766.05	227.0706	-2538.9794
0.0048780487804878	-0.230769230769231	2572.406	334.2996	-2238.1064
0.00731707317073171	-0.230769230769231	2274.298	462.9857	-1811.3123
0.00975609756097561	-0.230769230769231	1913.274	729.7007	-1183.5733
0.0120731707317073	-0.230769230769231	1521.946	950.1297	-571.8163
0.0146341463414634	-0.230769230769231	937.0232	1220.264	283.2408
0.0170731707317073	-0.230769230769231	483.7176	1360.594	876.8764
0.0195121951219512	-0.230769230769231	290.1467	1428.626	1138.4793
0.0219512195121951	-0.230769230769231	67.05958	1404.933	1337.87342
0.0242682926829268	-0.230769230769231	92.6652	1277.641	1184.9758
0.0268292682926829	-0.230769230769231	116.7596	1160.608	1043.8484
0.0292682926829268	-0.230769230769231	135.0858	1048.79	913.7042
0.0317073170731707	-0.230769230769231	138.0336	917.3873	779.3537
0.0341463414634146	-0.230769230769231	86.95783	763.308	676.35017
0.0365853658536585	-0.230769230769231	52.1178	543.6341	491.5163
0.0390243902439024	-0.230769230769231	45.77715	426.1756	380.39845
0.0414634146341463	-0.230769230769231	57.00308	317.2763	260.27322
0.0439024390243902	-0.230769230769231	52.06477	173.6675	121.60273
0.0463414634146341	-0.230769230769231	76.88823	196.6197	119.73147
0.0487804878048781	-0.230769230769231	131.1619	270.6385	139.4766
0.0510975609756098	-0.230769230769231	168.291	358.9811	190.6901
0.0536585365853659	-0.230769230769231	180.4252	419.869	239.4438
0.0560975609756098	-0.230769230769231	153.8027	459.9214	306.1187
0.0585365853658537	-0.230769230769231	149.3822	703.4794	554.0972
0.0609756097560976	-0.230769230769231	160.4012	1379.87	1219.4688
0.0632926829268293	-0.230769230769231	180.2449	1864.16	1683.9151
0.0658536585365854	-0.230769230769231	163.2816	2440.355	2277.0734
0.0682926829268293	-0.230769230769231	80.77707	2777.426	2696.64893
0.0707317073170732	-0.230769230769231	41.56723	2879.023	2837.45577
0.0731707317073171	-0.230769230769231	37.46125	3031.154	2993.69275
0.0754878048780488	-0.230769230769231	75.95816	3247.694	3171.73584
0.0780487804878049	-0.230769230769231	120.1857	3211.283	3091.0973
0.0804878048780488	-0.230769230769231	102.6839	2998.946	2896.2621
0.0829268292682927	-0.230769230769231	58.48864	2687.38	2628.89136
0.0853658536585366	-0.230769230769231	128.6688	2279.335	2150.6662
0.0878048780487805	-0.230769230769231	251.9157	1866.156	1614.2403
0.0902439024390244	-0.230769230769231	374.6031	1440.681	1066.0779
0.0926829268292683	-0.230769230769231	376.2228	847.207	470.9842
0.0951219512195122	-0.230769230769231	266.7691	386.19	119.4209
0.0975609756097561	-0.230769230769231	236.9159	233.9543	-2.9616
0.1	-0.230769230769231	2206.585	112.347	-2094.238
0.102439024390244	-0.230769230769231	4382.034	55.66542	-4326.36858
0.104878048780488	-0.230769230769231	5249.936	24.48037	-5225.45563
0.107317073170732	-0.230769230769231	4471.603	29.36689	-4442.23611
0.109634146341463	-0.230769230769231	3888.494	38.85915	-3849.63485
0.11219512195122	-0.230769230769231	5815.713	74.66939	-5741.04361
0.114634146341463	-0.230769230769231	10977.19	74.6361	-10902.5539
0.117073170731707	-0.230769230769231	42365.73	41.09957	-42324.63043
0.119512195121951	-0.230769230769231	45280.07	38.56272	-45241.50728
0.121829268292683	-0.230769230769231	35712.32	44.59885	-35667.72115
0.124390243902439	-0.230769230769231	26847.36	141.8672	-26705.4928
0.126829268292683	-0.230769230769231	27095.43	239.3569	-26856.0731
0.129268292682927	-0.230769230769231	26756.47	359.9368	-26396.5332
0.131707317073171	-0.230769230769231	18042.54	514.2234	-17528.3166
0.134024390243902	-0.230769230769231	12290.84	693.1099	-11597.7301
0.136585365853659	-0.230769230769231	8440.487	757.4818	-7683.0052
0.139024390243902	-0.230769230769231	6451.743	814.5197	-5637.2233
0.141463414634146	-0.230769230769231	5348.516	788.0429	-4560.4731
0.14390243902439	-0.230769230769231	4198.876	662.7262	-3536.1498
0.146219512195122	-0.230769230769231	3243.869	475.0657	-2768.8033
-0.146341463414634	-0.223076923076923	37.79338	1187.505	1149.71162
-0.144024390243902	-0.223076923076923	33.05694	1199.098	1166.04106
-0.141463414634146	-0.223076923076923	165.4454	1269.102	1103.6566
-0.139146341463415	-0.223076923076923	287.8417	1385.237	1097.3953
-0.136585365853659	-0.223076923076923	384.5437	1478.492	1093.9483
-0.134268292682927	-0.223076923076923	437.2245	1529.305	1092.0805
-0.131829268292683	-0.223076923076923	571.1306	1512.936	941.8054
-0.129268292682927	-0.223076923076923	730.9086	1442.961	712.0524
-0.126951219512195	-0.223076923076923	903.5264	1351.295	447.7686
-0.124390243902439	-0.223076923076923	1115.525	1228.274	112.749
-0.122073170731707	-0.223076923076923	1224.058	1081.345	-142.713
-0.119634146341463	-0.223076923076923	1271.375	909.6383	-361.7367
-0.117073170731707	-0.223076923076923	1262.671	763.2989	-499.3721
-0.114756097560976	-0.223076923076923	1218.363	521.5195	-696.8435
-0.11219512195122	-0.223076923076923	1154.808	368.7761	-786.0319
-0.109878048780488	-0.223076923076923	1062.226	272.0293	-790.1967
-0.107439024390244	-0.223076923076923	947.8644	159.9414	-787.923
-0.104878048780488	-0.223076923076923	801.5145	121.8892	-679.6253
-0.102560975609756	-0.223076923076923	649.8268	151.7514	-498.0754
-0.1	-0.223076923076923	412.9974	251.0228	-161.9746
-0.0976829268292683	-0.223076923076923	253.722	451.241	197.519
-0.0952439024390244	-0.223076923076923	48.62394	878.4883	829.86436
-0.0928048780487805	-0.223076923076923	86.87748	1367.035	1280.15752
-0.0902439024390244	-0.223076923076923	256.2695	1495.677	1239.4075
-0.0878048780487805	-0.223076923076923	512.6126	1486.796	974.1834
-0.0853658536585366	-0.223076923076923	841.4754	1395.872	554.3966
-0.0829268292682927	-0.223076923076923	1007.983	1257.416	249.433
-0.0804878048780488	-0.223076923076923	1060.225	1091.247	31.0220000000002
-0.0780487804878049	-0.223076923076923	1103.724	871.5506	-232.1734
-0.075609756097561	-0.223076923076923	1116.433	746.9889	-369.4441
-0.0731707317073171	-0.223076923076923	1093.766	586.8719	-506.8941
-0.0707317073170732	-0.223076923076923	1036.378	510.6297	-525.7483
-0.0682926829268293	-0.223076923076923	902.5407	420.2138	-482.3269
-0.0658536585365854	-0.223076923076923	801.5841	310.2382	-491.3459
-0.0634146341463415	-0.223076923076923	703.9416	227.0713	-476.8703
-0.0609756097560976	-0.223076923076923	608.7305	185.615	-423.1155
-0.0585365853658537	-0.223076923076923	537.416	115.5346	-421.8814
-0.0560975609756098	-0.223076923076923	453.5322	52.53641	-400.99579
-0.0536585365853659	-0.223076923076923	369.5951	106.6527	-262.9424
-0.051219512195122	-0.223076923076923	294.2458	212.7297	-81.5161
-0.0487804878048781	-0.223076923076923	131.8497	258.0653	126.2156
-0.0463414634146341	-0.223076923076923	56.78442	278.8229	222.03848
-0.0439024390243902	-0.223076923076923	48.78227	333.8015	285.01923
-0.0415853658536585	-0.223076923076923	169.434	391.9799	222.5459
-0.0390243902439024	-0.223076923076923	378.4265	468.0158	89.5893000000001
-0.0365853658536585	-0.223076923076923	1075.98	687.0493	-388.9307
-0.0341463414634146	-0.223076923076923	1599.383	856.6526	-742.7304
-0.0317073170731707	-0.223076923076923	1621.478	991.0195	-630.4585
-0.0292682926829268	-0.223076923076923	1571.251	1044.364	-526.887
-0.0268292682926829	-0.223076923076923	1496.842	1073.874	-422.968
-0.024390243902439	-0.223076923076923	1484.743	1053.202	-431.541
-0.0219512195121951	-0.223076923076923	1625.413	992.5967	-632.8163
-0.0195121951219512	-0.223076923076923	1960.522	902.5618	-1057.9602
-0.0170731707317073	-0.223076923076923	2410.815	752.2299	-1658.5851
-0.0146341463414634	-0.223076923076923	2798.92	576.0157	-2222.9043
-0.0123170731707317	-0.223076923076923	2921.014	456.1163	-2464.8977
-0.00975609756097561	-0.223076923076923	2992.405	299.5492	-2692.8558
-0.00731707317073171	-0.223076923076923	2942.138	101.0202	-2841.1178
-0.0048780487804878	-0.223076923076923	2777.714	26.85364	-2750.86036
-0.0024390243902439	-0.223076923076923	2539.658	69.72939	-2469.92861
0	-0.223076923076923	2139.955	155.8341	-1984.1209
0.0024390243902439	-0.223076923076923	1735.18	232.0908	-1503.0892
0.0048780487804878	-0.223076923076923	1314.593	343.1242	-971.4688
0.00731707317073171	-0.223076923076923	681.0643	469.3329	-211.7314
0.00975609756097561	-0.223076923076923	232.5179	755.3519	522.834
0.0120731707317073	-0.223076923076923	46.77286	982.5483	935.77544
0.0146341463414634	-0.223076923076923	73.64512	1256.028	1182.38288
0.0170731707317073	-0.223076923076923	101.3791	1380.707	1279.3279
0.0195121951219512	-0.223076923076923	125.0148	1429.222	1304.2072
0.0219512195121951	-0.223076923076923	125.5191	1397.264	1271.7449
0.0242682926829268	-0.223076923076923	79.58871	1264.571	1184.98229
0.0268292682926829	-0.223076923076923	44.44696	1139.651	1095.20404
0.0292682926829268	-0.223076923076923	41.38699	1026.364	984.97701
0.0317073170731707	-0.223076923076923	41.54864	897.7668	856.21816
0.0341463414634146	-0.223076923076923	43.67015	716.6522	672.98205
0.0365853658536585	-0.223076923076923	55.63441	445.2861	389.65169
0.0390243902439024	-0.223076923076923	95.58274	303.3454	207.76266
0.0414634146341463	-0.223076923076923	149.1063	179.2438	30.1375
0.0439024390243902	-0.223076923076923	186.0219	105.5804	-80.4415
0.0463414634146341	-0.223076923076923	177.3517	198.5484	21.1967
0.0487804878048781	-0.223076923076923	167.0136	298.0446	131.031
0.0510975609756098	-0.223076923076923	182.6544	376.4621	193.8077
0.0536585365853659	-0.223076923076923	201.1981	431.7587	230.5606
0.0560975609756098	-0.223076923076923	191.708	473.5383	281.8303
0.0585365853658537	-0.223076923076923	139.5709	753.8377	614.2668
0.0609756097560976	-0.223076923076923	52.58467	1400.708	1348.12333
0.0632926829268293	-0.223076923076923	34.56264	1886.667	1852.10436
0.0658536585365854	-0.223076923076923	46.97918	2508.6	2461.62082
0.0682926829268293	-0.223076923076923	58.61015	2728.797	2670.18685
0.0707317073170732	-0.223076923076923	56.63317	2794.184	2737.55083
0.0731707317073171	-0.223076923076923	40.44943	2972.946	2932.49657
0.0754878048780488	-0.223076923076923	49.69857	3144.462	3094.76343
0.0780487804878049	-0.223076923076923	196.1628	3103.114	2906.9512
0.0804878048780488	-0.223076923076923	314.0167	2895.604	2581.5873
0.0829268292682927	-0.223076923076923	372.1755	2571.569	2199.3935
0.0853658536585366	-0.223076923076923	304.5206	2209.896	1905.3754
0.0878048780487805	-0.223076923076923	237.5833	1802.249	1564.6657
0.0902439024390244	-0.223076923076923	448.5094	1387.155	938.6456
0.0926829268292683	-0.223076923076923	2752.44	784.9771	-1967.4629
0.0951219512195122	-0.223076923076923	4293.806	404.3399	-3889.4661
0.0975609756097561	-0.223076923076923	4140.856	237.3059	-3903.5501
0.1	-0.223076923076923	3531.256	133.1492	-3398.1068
0.102439024390244	-0.223076923076923	4181.363	99.10156	-4082.26144
0.104878048780488	-0.223076923076923	11006.8	65.95863	-10940.84137
0.107317073170732	-0.223076923076923	23784.59	47.46061	-23737.12939
0.109634146341463	-0.223076923076923	40254.68	47.59284	-40207.08716
0.11219512195122	-0.223076923076923	40471.97	77.26009	-40394.70991
0.114634146341463	-0.223076923076923	34364.27	73.03187	-34291.23813
0.117073170731707	-0.223076923076923	31079.2	38.86467	-31040.33533
0.119512195121951	-0.223076923076923	29978.32	33.75847	-29944.56153
0.121829268292683	-0.223076923076923	26594.82	55.528	-26539.292
0.124390243902439	-0.223076923076923	17786.98	147.7665	-17639.2135
0.126829268292683	-0.223076923076923	10241.35	242.9563	-9998.3937
0.129268292682927	-0.223076923076923	8034.716	370.3788	-7664.3372
0.131707317073171	-0.223076923076923	6092.989	505.5626	-5587.4264
0.134024390243902	-0.223076923076923	4965.506	716.3611	-4249.1449
0.136585365853659	-0.223076923076923	3643.493	778.0072	-2865.4858
0.139024390243902	-0.223076923076923	2794.885	803.4474	-1991.4376
0.141463414634146	-0.223076923076923	1968.888	753.7749	-1215.1131
0.14390243902439	-0.223076923076923	1701.847	616.976	-1084.871
0.146219512195122	-0.223076923076923	1641.849	399.1246	-1242.7244
-0.146341463414634	-0.215384615384615	672.9554	1234.405	561.4496
-0.144024390243902	-0.215384615384615	665.6174	1249.002	583.3846
-0.141463414634146	-0.215384615384615	693.5265	1310.11	616.5835
-0.139146341463415	-0.215384615384615	803.1334	1414.817	611.6836
-0.136585365853659	-0.215384615384615	968.9982	1498.276	529.2778
-0.134268292682927	-0.215384615384615	1235.501	1543.305	307.804
-0.131829268292683	-0.215384615384615	1367.042	1515.073	148.031
-0.129268292682927	-0.215384615384615	1386.76	1439.453	52.693
-0.126951219512195	-0.215384615384615	1355.886	1336.962	-18.924
-0.124390243902439	-0.215384615384615	1295.483	1204.719	-90.7639999999999
-0.122073170731707	-0.215384615384615	1204.208	1062.968	-141.24
-0.119634146341463	-0.215384615384615	1115.678	890.473	-225.205
-0.117073170731707	-0.215384615384615	1003.378	740.1438	-263.2342
-0.114756097560976	-0.215384615384615	873.4638	567.5247	-305.9391
-0.11219512195122	-0.215384615384615	693.9706	448.2232	-245.7474
-0.109878048780488	-0.215384615384615	439.7439	334.7907	-104.9532
-0.107439024390244	-0.215384615384615	276.6491	182.9778	-93.6713
-0.104878048780488	-0.215384615384615	127.7366	127.0186	-0.717999999999989
-0.102560975609756	-0.215384615384615	158.1666	153.1963	-4.97029999999998
-0.1	-0.215384615384615	291.9856	258.361	-33.6246
-0.0976829268292683	-0.215384615384615	730.4611	458.4086	-272.0525
-0.0952439024390244	-0.215384615384615	949.9582	986.4406	36.4824
-0.0928048780487805	-0.215384615384615	1113.06	1480.443	367.383
-0.0902439024390244	-0.215384615384615	1168.142	1566.7	398.558
-0.0878048780487805	-0.215384615384615	1170.677	1526.996	356.319
-0.0853658536585366	-0.215384615384615	1141.065	1407.407	266.342
-0.0829268292682927	-0.215384615384615	1081.456	1259.223	177.767
-0.0804878048780488	-0.215384615384615	978.4889	1074.812	96.3231
-0.0780487804878049	-0.215384615384615	820.7266	846.9072	26.1806
-0.075609756097561	-0.215384615384615	721.3897	721.5794	0.189700000000016
-0.0731707317073171	-0.215384615384615	600.9967	538.89	-62.1067000000001
-0.0707317073170732	-0.215384615384615	551.5716	443.0736	-108.498
-0.0682926829268293	-0.215384615384615	492.5621	357.3951	-135.167
-0.0658536585365854	-0.215384615384615	425.9113	263.0852	-162.8261
-0.0634146341463415	-0.215384615384615	355.7302	174.0305	-181.6997
-0.0609756097560976	-0.215384615384615	280.2256	141.186	-139.0396
-0.0585365853658537	-0.215384615384615	184.3619	84.48614	-99.87576
-0.0560975609756098	-0.215384615384615	151.2134	61.20754	-90.00586
-0.0536585365853659	-0.215384615384615	97.91894	101.6768	3.75785999999999
-0.051219512195122	-0.215384615384615	293.6105	205.8373	-87.7732
-0.0487804878048781	-0.215384615384615	778.6735	249.9582	-528.7153
-0.0463414634146341	-0.215384615384615	1361.788	289.2556	-1072.5324
-0.0439024390243902	-0.215384615384615	1629.027	324.6487	-1304.3783
-0.0415853658536585	-0.215384615384615	1602.607	374.4518	-1228.1552
-0.0390243902439024	-0.215384615384615	1518.93	467.9471	-1050.9829
-0.0365853658536585	-0.215384615384615	1447.948	628.4769	-819.4711
-0.0341463414634146	-0.215384615384615	1442.08	771.0375	-671.0425
-0.0317073170731707	-0.215384615384615	1566.145	899.3302	-666.8148
-0.0292682926829268	-0.215384615384615	1869.139	1059.916	-809.223
-0.0268292682926829	-0.215384615384615	2260.223	1107.935	-1152.288
-0.024390243902439	-0.215384615384615	2631.125	1076.794	-1554.331
-0.0219512195121951	-0.215384615384615	2745.532	1002.606	-1742.926
-0.0195121951219512	-0.215384615384615	2794.209	900.5179	-1893.6911
-0.0170731707317073	-0.215384615384615	2753.843	743.0618	-2010.7812
-0.0146341463414634	-0.215384615384615	2644.254	545.4767	-2098.7773
-0.0123170731707317	-0.215384615384615	2429.684	414.2146	-2015.4694
-0.00975609756097561	-0.215384615384615	2100.024	254.7833	-1845.2407
-0.00731707317073171	-0.215384615384615	1694.603	97.69102	-1596.91198
-0.0048780487804878	-0.215384615384615	1257.396	60.61912	-1196.77688
-0.0024390243902439	-0.215384615384615	633.6164	102.7204	-530.896
0	-0.215384615384615	282.4163	186.872	-95.5443
0.0024390243902439	-0.215384615384615	80.34398	261.6304	181.28642
0.0048780487804878	-0.215384615384615	21.06628	373.4566	352.39032
0.00731707317073171	-0.215384615384615	55.66943	503.0526	447.38317
0.00975609756097561	-0.215384615384615	85.44274	785.0882	699.64546
0.0120731707317073	-0.215384615384615	102.1366	1115.538	1013.4014
0.0146341463414634	-0.215384615384615	85.00546	1293.928	1208.92254
0.0170731707317073	-0.215384615384615	51.19581	1400.774	1349.57819
0.0195121951219512	-0.215384615384615	47.16344	1434.344	1387.18056
0.0219512195121951	-0.215384615384615	53.27181	1395.727	1342.45519
0.0242682926829268	-0.215384615384615	48.38747	1253.857	1205.46953
0.0268292682926829	-0.215384615384615	48.57851	1133.525	1084.94649
0.0292682926829268	-0.215384615384615	72.21614	1020.598	948.38186
0.0317073170731707	-0.215384615384615	100.7784	891.1026	790.3242
0.0341463414634146	-0.215384615384615	132.3481	731.6423	599.2942
0.0365853658536585	-0.215384615384615	139.0022	404.618	265.6158
0.0390243902439024	-0.215384615384615	127.3042	257.2273	129.9231
0.0414634146341463	-0.215384615384615	172.3555	109.6507	-62.7048
0.0439024390243902	-0.215384615384615	214.5819	53.58351	-160.99839
0.0463414634146341	-0.215384615384615	226.3945	141.9089	-84.4856
0.0487804878048781	-0.215384615384615	183.7022	269.0691	85.3669
0.0510975609756098	-0.215384615384615	76.39525	363.0766	286.68135
0.0536585365853659	-0.215384615384615	42.68909	432.0934	389.40431
0.0560975609756098	-0.215384615384615	47.38332	500.4547	453.07138
0.0585365853658537	-0.215384615384615	57.14946	643.4052	586.25574
0.0609756097560976	-0.215384615384615	55.7751	1042.031	986.2559
0.0632926829268293	-0.215384615384615	44.47312	1836.857	1792.38388
0.0658536585365854	-0.215384615384615	36.9548	2490.94	2453.9852
0.0682926829268293	-0.215384615384615	111.5897	2790.519	2678.9293
0.0707317073170732	-0.215384615384615	194.5981	2905.809	2711.2109
0.0731707317073171	-0.215384615384615	308.8483	3122.607	2813.7587
0.0754878048780488	-0.215384615384615	313.7223	3275.834	2962.1117
0.0780487804878049	-0.215384615384615	241.7196	3205.6	2963.8804
0.0804878048780488	-0.215384615384615	292.3693	2973.884	2681.5147
0.0829268292682927	-0.215384615384615	2085.824	2617.875	532.051
0.0853658536585366	-0.215384615384615	3700.998	2250.74	-1450.258
0.0878048780487805	-0.215384615384615	4368.57	1814.485	-2554.085
0.0902439024390244	-0.215384615384615	3807.674	1394.368	-2413.306
0.0926829268292683	-0.215384615384615	3495.586	781.7581	-2713.8279
0.0951219512195122	-0.215384615384615	5705.935	411.9385	-5293.9965
0.0975609756097561	-0.215384615384615	21219.71	254.447	-20965.263
0.1	-0.215384615384615	31655.08	129.9854	-31525.0946
0.102439024390244	-0.215384615384615	45763.64	76.4654	-45687.1746
0.104878048780488	-0.215384615384615	41738.69	37.07682	-41701.61318
0.107317073170732	-0.215384615384615	34774.92	29.12529	-34745.79471
0.109634146341463	-0.215384615384615	34350.24	49.31885	-34300.92115
0.11219512195122	-0.215384615384615	28024.06	80.77872	-27943.28128
0.114634146341463	-0.215384615384615	18933.83	74.38537	-18859.44463
0.117073170731707	-0.215384615384615	9567.413	40.01337	-9527.39963
0.119512195121951	-0.215384615384615	7618.959	31.47559	-7587.48341
0.121829268292683	-0.215384615384615	6033.395	63.61062	-5969.78438
0.124390243902439	-0.215384615384615	5026.078	174.3379	-4851.7401
0.126829268292683	-0.215384615384615	4134.656	276.8331	-3857.8229
0.129268292682927	-0.215384615384615	3284.371	411.756	-2872.615
0.131707317073171	-0.215384615384615	2236.329	635.4934	-1600.8356
0.134024390243902	-0.215384615384615	1895.567	785.8579	-1109.7091
0.136585365853659	-0.215384615384615	1657.388	857.1989	-800.1891
0.139024390243902	-0.215384615384615	1521.12	865.2075	-655.9125
0.141463414634146	-0.215384615384615	1299.434	789.779	-509.655
0.14390243902439	-0.215384615384615	1108.185	635.3501	-472.8349
0.146219512195122	-0.215384615384615	947.0452	420.0573	-526.9879
-0.146341463414634	-0.207884615384615	1392.165	1263.703	-128.462
-0.144024390243902	-0.207884615384615	1403.659	1276.04	-127.619
-0.141463414634146	-0.207884615384615	1457.355	1335.396	-121.959
-0.139146341463415	-0.207884615384615	1493.364	1436.089	-57.2750000000001
-0.136585365853659	-0.207884615384615	1496.412	1511.513	15.1009999999999
-0.134268292682927	-0.207884615384615	1453.592	1546.279	92.6869999999999
-0.131829268292683	-0.207884615384615	1373.654	1501.489	127.835
-0.129268292682927	-0.207884615384615	1294.95	1421.111	126.161
-0.126951219512195	-0.207884615384615	1206.767	1316.034	109.267
-0.124390243902439	-0.207884615384615	1113.506	1184.588	71.0819999999999
-0.122073170731707	-0.207884615384615	991.9428	1044.922	52.9792
-0.119634146341463	-0.207884615384615	852.7402	881.4552	28.715
-0.117073170731707	-0.207884615384615	684.8075	730.7062	45.8987
-0.114756097560976	-0.207884615384615	385.478	551.8595	166.3815
-0.11219512195122	-0.207884615384615	142.6677	429.2524	286.5847
-0.109878048780488	-0.207884615384615	77.19632	316.9432	239.74688
-0.107439024390244	-0.207884615384615	192.6641	176.889	-15.7751
-0.104878048780488	-0.207884615384615	429.46	132.9748	-296.4852
-0.102560975609756	-0.207884615384615	809.3072	161.8266	-647.4806
-0.1	-0.207884615384615	1055.482	273.5185	-781.9635
-0.0976829268292683	-0.207884615384615	1134.097	486.0519	-648.0451
-0.0952439024390244	-0.207884615384615	1159.649	1158.957	-0.69199999999978
-0.0928048780487805	-0.207884615384615	1150.124	1446.667	296.543
-0.0902439024390244	-0.207884615384615	1104.079	1518.536	414.457
-0.0878048780487805	-0.207884615384615	1024.247	1478.283	454.036
-0.0853658536585366	-0.207884615384615	924.6769	1369.48	444.8031
-0.0829268292682927	-0.207884615384615	753.4865	1220.334	466.8475
-0.0804878048780488	-0.207884615384615	570.3965	1040.806	470.4095
-0.0780487804878049	-0.207884615384615	491.8759	813.7498	321.8739
-0.075609756097561	-0.207884615384615	443.9239	692.1931	248.2692
-0.0731707317073171	-0.207884615384615	391.8398	546.1306	154.2908
-0.0707317073170732	-0.207884615384615	342.5692	473.3055	130.7363
-0.0682926829268293	-0.207884615384615	287.9653	383.2877	95.3224
-0.0658536585365854	-0.207884615384615	186.2463	267.628	81.3817
-0.0634146341463415	-0.207884615384615	143.9292	162.1575	18.2283
-0.0609756097560976	-0.207884615384615	92.82165	127.6441	34.82245
-0.0585365853658537	-0.207884615384615	192.9545	72.19899	-120.75551
-0.0560975609756098	-0.207884615384615	454.2966	55.76509	-398.53151
-0.0536585365853659	-0.207884615384615	1316.93	106.2104	-1210.7196
-0.051219512195122	-0.207884615384615	1644.486	210.7528	-1433.7332
-0.0487804878048781	-0.207884615384615	1612.974	252.7902	-1360.1838
-0.0463414634146341	-0.207884615384615	1505.317	294.6799	-1210.6371
-0.0439024390243902	-0.207884615384615	1406.651	333.0249	-1073.6261
-0.0415853658536585	-0.207884615384615	1386.741	383.0094	-1003.7316
-0.0390243902439024	-0.207884615384615	1534.926	474.3144	-1060.6116
-0.0365853658536585	-0.207884615384615	1879.474	712.0823	-1167.3917
-0.0341463414634146	-0.207884615384615	2263.433	884.4377	-1378.9953
-0.0317073170731707	-0.207884615384615	2646.434	1065.635	-1580.799
-0.0292682926829268	-0.207884615384615	2774.162	1131.477	-1642.685
-0.0268292682926829	-0.207884615384615	2805.877	1128.59	-1677.287
-0.024390243902439	-0.207884615384615	2759.77	1080.334	-1679.436
-0.0219512195121951	-0.207884615384615	2611.728	1001.255	-1610.473
-0.0195121951219512	-0.207884615384615	2304.19	890.6244	-1413.5656
-0.0170731707317073	-0.207884615384615	1934.003	732.6378	-1201.3652
-0.0146341463414634	-0.207884615384615	1516.631	537.2287	-979.4023
-0.0123170731707317	-0.207884615384615	862.9821	407.3763	-455.6058
-0.00975609756097561	-0.207884615384615	322.7387	244.9603	-77.7784
-0.00731707317073171	-0.207884615384615	58.7307	128.5191	69.7884
-0.0048780487804878	-0.207884615384615	33.47764	98.42251	64.94487
-0.0024390243902439	-0.207884615384615	69.83047	127.9809	58.15043
0	-0.207884615384615	94.02024	174.9878	80.96756
0.0024390243902439	-0.207884615384615	109.054	247.8922	138.8382
0.0048780487804878	-0.207884615384615	92.86439	374.7555	281.89111
0.00731707317073171	-0.207884615384615	49.84272	604.8544	555.01168
0.00975609756097561	-0.207884615384615	87.68379	766.6547	678.97091
0.0120731707317073	-0.207884615384615	145.723	963.5832	817.8602
0.0146341463414634	-0.207884615384615	161.1386	1210.068	1048.9294
0.0170731707317073	-0.207884615384615	137.4672	1325.003	1187.5358
0.0195121951219512	-0.207884615384615	138.1037	1371.801	1233.6973
0.0219512195121951	-0.207884615384615	141.9269	1337.726	1195.7991
0.0242682926829268	-0.207884615384615	138.2849	1214.439	1076.1541
0.0268292682926829	-0.207884615384615	103.1179	1095.205	992.0871
0.0292682926829268	-0.207884615384615	74.41979	989.1123	914.69251
0.0317073170731707	-0.207884615384615	133.9121	853.09	719.1779
0.0341463414634146	-0.207884615384615	183.0444	698.6714	515.627
0.0365853658536585	-0.207884615384615	198.9971	471.6097	272.6126
0.0390243902439024	-0.207884615384615	158.8993	365.6836	206.7843
0.0414634146341463	-0.207884615384615	63.40697	267.2529	203.84593
0.0439024390243902	-0.207884615384615	34.46547	134.8742	100.40873
0.0463414634146341	-0.207884615384615	37.68966	233.1088	195.41914
0.0487804878048781	-0.207884615384615	43.63387	339.4745	295.84063
0.0510975609756098	-0.207884615384615	43.22364	412.4051	369.18146
0.0536585365853659	-0.207884615384615	31.5284	463.6707	432.1423
0.0560975609756098	-0.207884615384615	28.94895	535.6237	506.67475
0.0585365853658537	-0.207884615384615	105.8685	704.9872	599.1187
0.0609756097560976	-0.207884615384615	177.6271	1411.436	1233.8089
0.0632926829268293	-0.207884615384615	223.3015	1939.41	1716.1085
0.0658536585365854	-0.207884615384615	212.4948	2559.625	2347.1302
0.0682926829268293	-0.207884615384615	158.5791	2747.5	2588.9209
0.0707317073170732	-0.207884615384615	305.0906	2823.396	2518.3054
0.0731707317073171	-0.207884615384615	1866.048	3026.18	1160.132
0.0754878048780488	-0.207884615384615	3131.3	3154.395	23.0949999999998
0.0780487804878049	-0.207884615384615	3532.389	3068.389	-464
0.0804878048780488	-0.207884615384615	3156.368	2837.469	-318.899
0.0829268292682927	-0.207884615384615	3113.411	2494.824	-618.587
0.0853658536585366	-0.207884615384615	5756.258	2135.261	-3620.997
0.0878048780487805	-0.207884615384615	23193.88	1723.249	-21470.631
0.0902439024390244	-0.207884615384615	40795.52	1305.159	-39490.361
0.0926829268292683	-0.207884615384615	51424.97	733.6867	-50691.2833
0.0951219512195122	-0.207884615384615	49646.06	389.6735	-49256.3865
0.0975609756097561	-0.207884615384615	44736.16	252.0071	-44484.1529
0.1	-0.207884615384615	42607.78	62.32468	-42545.45532
0.102439024390244	-0.207884615384615	36258.45	31.68738	-36226.76262
0.104878048780488	-0.207884615384615	27663.42	32.6116	-27630.8084
0.107317073170732	-0.207884615384615	14923.72	31.96113	-14891.75887
0.109634146341463	-0.207884615384615	9364.991	48.19391	-9316.79709
0.11219512195122	-0.207884615384615	7392.359	87.53559	-7304.82341
0.114634146341463	-0.207884615384615	5254.001	70.94714	-5183.05386
0.117073170731707	-0.207884615384615	4136.552	39.10751	-4097.44449
0.119512195121951	-0.207884615384615	3200.027	36.23634	-3163.79066
0.121829268292683	-0.207884615384615	2260.675	60.74286	-2199.93214
0.124390243902439	-0.207884615384615	1842.497	175.8516	-1666.6454
0.126829268292683	-0.207884615384615	1560.15	298.5035	-1261.6465
0.129268292682927	-0.207884615384615	1393.315	413.1836	-980.1314
0.131707317073171	-0.207884615384615	1067.318	621.0951	-446.2229
0.134024390243902	-0.207884615384615	875.0665	773.9244	-101.1421
0.136585365853659	-0.207884615384615	745.9703	843.3513	97.3810000000001
0.139024390243902	-0.207884615384615	485.7387	854.2544	368.5157
0.141463414634146	-0.207884615384615	361.8759	763.4427	401.5668
0.14390243902439	-0.207884615384615	122.1748	562.5639	440.3891
0.146219512195122	-0.207884615384615	37.65053	387.4068	349.75627
-0.146341463414634	-0.2	1286.397	1294.076	7.67900000000009
-0.144024390243902	-0.2	1287.308	1309.183	21.875
-0.141463414634146	-0.2	1283.877	1362.511	78.634
-0.139146341463415	-0.2	1266.036	1451.832	185.796
-0.136585365853659	-0.2	1226.54	1521.371	294.831
-0.134268292682927	-0.2	1167.572	1547.722	380.15
-0.131829268292683	-0.2	1076.963	1494.009	417.046
-0.129268292682927	-0.2	949.6244	1408.816	459.1916
-0.126951219512195	-0.2	789.393	1300.918	511.525
-0.124390243902439	-0.2	489.1627	1170.009	680.8463
-0.122073170731707	-0.2	287.9086	1021.204	733.2954
-0.119634146341463	-0.2	170.629	853.3379	682.7089
-0.117073170731707	-0.2	196.8374	709.0989	512.2615
-0.114756097560976	-0.2	394.0755	470.8296	76.7541000000001
-0.11219512195122	-0.2	777.5549	329.8694	-447.6855
-0.109878048780488	-0.2	953.3577	204.5663	-748.7914
-0.107439024390244	-0.2	1112.856	138.2068	-974.6492
-0.104878048780488	-0.2	1142.47	117.4354	-1025.0346
-0.102560975609756	-0.2	1114.003	179.1108	-934.8922
-0.1	-0.2	1034.097	302.1166	-731.9804
-0.0976829268292683	-0.2	943.5424	721.1744	-222.368
-0.0952439024390244	-0.2	785.7461	1186.182	400.4359
-0.0928048780487805	-0.2	677.1036	1477.795	800.6914
-0.0902439024390244	-0.2	548.3004	1532.295	983.9946
-0.0878048780487805	-0.2	478.2006	1473.851	995.6504
-0.0853658536585366	-0.2	425.7523	1355.999	930.2467
-0.0829268292682927	-0.2	388.2426	1207.335	819.0924
-0.0804878048780488	-0.2	340.7577	1021.849	681.0913
-0.0780487804878049	-0.2	285.909	799.4341	513.5251
-0.075609756097561	-0.2	210.2588	683.1882	472.9294
-0.0731707317073171	-0.2	172.7303	536.6127	363.8824
-0.0707317073170732	-0.2	138.42	449.9007	311.4807
-0.0682926829268293	-0.2	87.2207	363.7527	276.532
-0.0658536585365854	-0.2	379.8714	264.042	-115.8294
-0.0634146341463415	-0.2	1023.495	118.6352	-904.8598
-0.0609756097560976	-0.2	1644.677	32.99237	-1611.68463
-0.0585365853658537	-0.2	1713.208	31.90116	-1681.30684
-0.0560975609756098	-0.2	1579.26	27.26343	-1551.99657
-0.0536585365853659	-0.2	1459.523	98.0783	-1361.4447
-0.051219512195122	-0.2	1374.298	198.4247	-1175.8733
-0.0487804878048781	-0.2	1368.637	235.8394	-1132.7976
-0.0463414634146341	-0.2	1542.448	286.32	-1256.128
-0.0439024390243902	-0.2	1881.37	341.4791	-1539.8909
-0.0415853658536585	-0.2	2275.323	399.1598	-1876.1632
-0.0390243902439024	-0.2	2664.169	495.5213	-2168.6477
-0.0365853658536585	-0.2	2807.76	701.0423	-2106.7177
-0.0341463414634146	-0.2	2837.957	865.5657	-1972.3913
-0.0317073170731707	-0.2	2782.222	1020.624	-1761.598
-0.0292682926829268	-0.2	2618.953	1074.138	-1544.815
-0.0268292682926829	-0.2	2308.795	1084.435	-1224.36
-0.024390243902439	-0.2	1918.149	1040.407	-877.742
-0.0219512195121951	-0.2	1490.827	971.0395	-519.7875
-0.0195121951219512	-0.2	901.239	859.5693	-41.6697
-0.0170731707317073	-0.2	382.4491	705.8657	323.4166
-0.0146341463414634	-0.2	148.888	465.8943	317.0063
-0.0123170731707317	-0.2	122.1913	323.5002	201.3089
-0.00975609756097561	-0.2	131.9419	29.41704	-102.52486
-0.00731707317073171	-0.2	138.3805	64.10892	-74.27158
-0.0048780487804878	-0.2	137.0047	40.91914	-96.08556
-0.0024390243902439	-0.2	111.8926	76.59969	-35.29291
0	-0.2	61.40362	183.693	122.28938
0.0024390243902439	-0.2	54.12337	283.8845	229.76113
0.0048780487804878	-0.2	122.2615	391.9647	269.7032
0.00731707317073171	-0.2	160.5087	636.8523	476.3436
0.00975609756097561	-0.2	173.6281	824.6325	651.0044
0.0120731707317073	-0.2	197.3166	1065.09	867.7734
0.0146341463414634	-0.2	203.7327	1222.324	1018.5913
0.0170731707317073	-0.2	196.664	1349.177	1152.513
0.0195121951219512	-0.2	162.6237	1381.028	1218.4043
0.0219512195121951	-0.2	106.1017	1339.578	1233.4763
0.0242682926829268	-0.2	142.7227	1208.693	1065.9703
0.0268292682926829	-0.2	181.8329	1088.967	907.1341
0.0292682926829268	-0.2	205.7721	981.1877	775.4156
0.0317073170731707	-0.2	167.9891	846.3188	678.3297
0.0341463414634146	-0.2	71.8449	686.5973	614.7524
0.0365853658536585	-0.2	34.13428	473.7876	439.65332
0.0390243902439024	-0.2	32.77814	378.1496	345.37146
0.0414634146341463	-0.2	31.25006	276.1911	244.94104
0.0439024390243902	-0.2	38.79868	175.2766	136.47792
0.0463414634146341	-0.2	40.01637	248.9862	208.96983
0.0487804878048781	-0.2	33.9714	333.6179	299.6465
0.0510975609756098	-0.2	79.5477	420.7636	341.2159
0.0536585365853659	-0.2	203.3922	472.4206	269.0284
0.0560975609756098	-0.2	240.338	544.1396	303.8016
0.0585365853658537	-0.2	246.409	718.1995	471.7905
0.0609756097560976	-0.2	204.9551	1446.819	1241.8639
0.0632926829268293	-0.2	281.0108	1989.317	1708.3062
0.0658536585365854	-0.2	891.127	2625.101	1733.974
0.0682926829268293	-0.2	1666.492	2749.549	1083.057
0.0707317073170732	-0.2	2191.011	2854.788	663.777
0.0731707317073171	-0.2	2231.541	3032.563	801.022
0.0754878048780488	-0.2	2635.692	3139.143	503.451
0.0780487804878049	-0.2	11170.94	3047.488	-8123.452
0.0804878048780488	-0.2	22076.51	2818.723	-19257.787
0.0829268292682927	-0.2	31548.12	2489.775	-29058.345
0.0853658536585366	-0.2	45765.75	2123.394	-43642.356
0.0878048780487805	-0.2	43743.49	1709.028	-42034.462
0.0902439024390244	-0.2	43014.09	1296.186	-41717.904
0.0926829268292683	-0.2	42951.06	697.0927	-42253.9673
0.0951219512195122	-0.2	36049.32	354.4898	-35694.8302
0.0975609756097561	-0.2	27422	198.3689	-27223.6311
0.1	-0.2	19268.61	131.6393	-19136.9707
0.102439024390244	-0.2	11517.21	74.37942	-11442.83058
0.104878048780488	-0.2	8410.765	42.34905	-8368.41595
0.107317073170732	-0.2	5776.007	34.0078	-5741.9992
0.109634146341463	-0.2	4406.49	55.81133	-4350.67867
0.11219512195122	-0.2	3301.467	82.79702	-3218.66998
0.114634146341463	-0.2	2486.548	66.60943	-2419.93857
0.117073170731707	-0.2	2122.922	33.4359	-2089.4861
0.119512195121951	-0.2	1851.965	20.06386	-1831.90114
0.121829268292683	-0.2	1594.489	71.47594	-1523.01306
0.124390243902439	-0.2	1124.024	191.3684	-932.6556
0.126829268292683	-0.2	872.4082	294.6032	-577.805
0.129268292682927	-0.2	771.9615	420.9154	-351.0461
0.131707317073171	-0.2	685.1696	589.6124	-95.5572
0.134024390243902	-0.2	419.3415	696.2806	276.9391
0.136585365853659	-0.2	246.599	782.5657	535.9667
0.139024390243902	-0.2	100.9597	811.0361	710.0764
0.141463414634146	-0.2	56.31527	750.2718	693.95653
0.14390243902439	-0.2	77.17706	598.3687	521.19164
0.146219512195122	-0.2	180.1572	385.473	205.3158
-0.146341463414634	-0.192307692307692	1141.4	1309.456	168.056
-0.144024390243902	-0.192307692307692	1155.948	1318.762	162.814
-0.141463414634146	-0.192307692307692	1139.569	1370.45	230.881
-0.139146341463415	-0.192307692307692	1047.873	1461.963	414.09
-0.136585365853659	-0.192307692307692	882.5618	1524.235	641.6732
-0.134268292682927	-0.192307692307692	667.4577	1545.308	877.8503
-0.131829268292683	-0.192307692307692	301.5243	1480.142	1178.6177
-0.129268292682927	-0.192307692307692	165.9517	1388.257	1222.3053
-0.126951219512195	-0.192307692307692	215.1094	1281.214	1066.1046
-0.124390243902439	-0.192307692307692	455.4163	1146.715	691.2987
-0.122073170731707	-0.192307692307692	790.5739	927.4541	136.8802
-0.119634146341463	-0.192307692307692	934.8872	780.1497	-154.7375
-0.117073170731707	-0.192307692307692	1015.385	648.7714	-366.6136
-0.114756097560976	-0.192307692307692	987.5134	425.703	-561.8104
-0.11219512195122	-0.192307692307692	933.4212	246.5654	-686.8558
-0.109878048780488	-0.192307692307692	854.7834	132.1542	-722.6292
-0.107439024390244	-0.192307692307692	771.7576	63.29343	-708.46417
-0.104878048780488	-0.192307692307692	636.239	90.77595	-545.46305
-0.102560975609756	-0.192307692307692	507.061	174.7842	-332.2768
-0.1	-0.192307692307692	449.5256	317.7002	-131.8254
-0.0976829268292683	-0.192307692307692	411.9502	754.657	342.7068
-0.0952439024390244	-0.192307692307692	374.1838	1345.959	971.7752
-0.0928048780487805	-0.192307692307692	333.5497	1543.775	1210.2253
-0.0902439024390244	-0.192307692307692	279.7704	1577.766	1297.9956
-0.0878048780487805	-0.192307692307692	237.3575	1506.826	1269.4685
-0.0853658536585366	-0.192307692307692	203.5072	1375.353	1171.8458
-0.0829268292682927	-0.192307692307692	152.3077	1197.375	1045.0673
-0.0804878048780488	-0.192307692307692	79.3028	1033.749	954.4462
-0.0780487804878049	-0.192307692307692	232.8933	805.7428	572.8495
-0.075609756097561	-0.192307692307692	510.9596	664.5872	153.6276
-0.0731707317073171	-0.192307692307692	1341.668	473.3927	-868.2753
-0.0707317073170732	-0.192307692307692	1567.795	361.1121	-1206.6829
-0.0682926829268293	-0.192307692307692	1538.16	277.9693	-1260.1907
-0.0658536585365854	-0.192307692307692	1473.711	134.0475	-1339.6635
-0.0634146341463415	-0.192307692307692	1405.354	50.28559	-1355.06841
-0.0609756097560976	-0.192307692307692	1421.163	37.87702	-1383.28598
-0.0585365853658537	-0.192307692307692	1571.076	59.1077	-1511.9683
-0.0560975609756098	-0.192307692307692	1858.261	41.28851	-1816.97249
-0.0536585365853659	-0.192307692307692	2250.873	126.1549	-2124.7181
-0.051219512195122	-0.192307692307692	2609.796	209.4545	-2400.3415
-0.0487804878048781	-0.192307692307692	2720.966	245.8019	-2475.1641
-0.0463414634146341	-0.192307692307692	2729.116	296.365	-2432.751
-0.0439024390243902	-0.192307692307692	2660.905	334.124	-2326.781
-0.0415853658536585	-0.192307692307692	2483.223	394.5132	-2088.7098
-0.0390243902439024	-0.192307692307692	2183.53	535.2647	-1648.2653
-0.0365853658536585	-0.192307692307692	1724.509	650.402	-1074.107
-0.0341463414634146	-0.192307692307692	1308.373	792.4089	-515.9641
-0.0317073170731707	-0.192307692307692	682.3892	948.541	266.1518
-0.0292682926829268	-0.192307692307692	109.6129	1089.031	979.4181
-0.0268292682926829	-0.192307692307692	113.7829	1114.626	1000.8431
-0.024390243902439	-0.192307692307692	145.5162	1061.42	915.9038
-0.0219512195121951	-0.192307692307692	149.8098	976.5077	826.6979
-0.0195121951219512	-0.192307692307692	147.1165	863.112	715.9955
-0.0170731707317073	-0.192307692307692	146.098	721.3825	575.2845
-0.0146341463414634	-0.192307692307692	102.7716	510.0858	407.3142
-0.0123170731707317	-0.192307692307692	51.09518	381.8362	330.74102
-0.00975609756097561	-0.192307692307692	60.5513	239.1308	178.5795
-0.00731707317073171	-0.192307692307692	80.47166	92.59	12.11834
-0.0048780487804878	-0.192307692307692	56.7585	87.31466	30.55616
-0.0024390243902439	-0.192307692307692	52.58686	133.2386	80.65174
0	-0.192307692307692	52.88435	189.4948	136.61045
0.0024390243902439	-0.192307692307692	64.87667	270.5617	205.68503
0.0048780487804878	-0.192307692307692	74.70515	397.9676	323.26245
0.00731707317073171	-0.192307692307692	61.35665	646.9219	585.56525
0.00975609756097561	-0.192307692307692	59.36152	825.4128	766.05128
0.0120731707317073	-0.192307692307692	119.4089	1139.562	1020.1531
0.0146341463414634	-0.192307692307692	162.9381	1310.103	1147.1649
0.0170731707317073	-0.192307692307692	174.0178	1401.997	1227.9792
0.0195121951219512	-0.192307692307692	125.9151	1409.559	1283.6439
0.0219512195121951	-0.192307692307692	41.58504	1353.903	1312.31796
0.0242682926829268	-0.192307692307692	49.16637	1211.728	1162.56163
0.0268292682926829	-0.192307692307692	42.43259	1092.56	1050.12741
0.0292682926829268	-0.192307692307692	43.77489	975.4925	931.71761
0.0317073170731707	-0.192307692307692	46.27081	838.2168	791.94599
0.0341463414634146	-0.192307692307692	46.17683	681.754	635.57717
0.0365853658536585	-0.192307692307692	44.90264	388.2792	343.37656
0.0390243902439024	-0.192307692307692	123.8949	252.6523	128.7574
0.0414634146341463	-0.192307692307692	238.1781	130.1274	-108.0507
0.0439024390243902	-0.192307692307692	278.6088	121.6264	-156.9824
0.0463414634146341	-0.192307692307692	269.6437	189.443	-80.2007
0.0487804878048781	-0.192307692307692	213.8124	289.2015	75.3891
0.0510975609756098	-0.192307692307692	352.2469	394.7291	42.4822
0.0536585365853659	-0.192307692307692	854.1697	459.9404	-394.2293
0.0560975609756098	-0.192307692307692	1369.321	582.201	-787.12
0.0585365853658537	-0.192307692307692	1533.886	821.463	-712.423
0.0609756097560976	-0.192307692307692	1632.978	1543.591	-89.3870000000002
0.0632926829268293	-0.192307692307692	3145.896	2058.327	-1087.569
0.0658536585365854	-0.192307692307692	17719.67	2741.744	-14977.926
0.0682926829268293	-0.192307692307692	25276.93	2856.882	-22420.048
0.0707317073170732	-0.192307692307692	41244	2951.515	-38292.485
0.0731707317073171	-0.192307692307692	55164.2	3139.454	-52024.746
0.0754878048780488	-0.192307692307692	55718.39	3202.478	-52515.912
0.0780487804878049	-0.192307692307692	56566.03	3086.12	-53479.91
0.0804878048780488	-0.192307692307692	50769.77	2850.146	-47919.624
0.0829268292682927	-0.192307692307692	39527.51	2493.123	-37034.387
0.0853658536585366	-0.192307692307692	28709.68	2100.413	-26609.267
0.0878048780487805	-0.192307692307692	19574.01	1662.068	-17911.942
0.0902439024390244	-0.192307692307692	11477.57	1053.902	-10423.668
0.0926829268292683	-0.192307692307692	8215.945	654.6597	-7561.2853
0.0951219512195122	-0.192307692307692	5715.735	278.6235	-5437.1115
0.0975609756097561	-0.192307692307692	4364.832	34.4849	-4330.3471
0.1	-0.192307692307692	3244.742	34.4558	-3210.2862
0.102439024390244	-0.192307692307692	2444.395	33.89907	-2410.49593
0.104878048780488	-0.192307692307692	2018.45	33.57235	-1984.87765
0.107317073170732	-0.192307692307692	1744.089	28.17048	-1715.91852
0.109634146341463	-0.192307692307692	1582.871	57.25556	-1525.61544
0.11219512195122	-0.192307692307692	1103.311	84.39299	-1018.91801
0.114634146341463	-0.192307692307692	770.6648	63.75122	-706.91358
0.117073170731707	-0.192307692307692	689.0138	35.09888	-653.91492
0.119512195121951	-0.192307692307692	669.2197	33.22251	-635.99719
0.121829268292683	-0.192307692307692	467.3445	86.5691	-380.7754
0.124390243902439	-0.192307692307692	320.559	216.7598	-103.7992
0.126829268292683	-0.192307692307692	133.1345	324.7733	191.6388
0.129268292682927	-0.192307692307692	75.78384	460.5789	384.79506
0.131707317073171	-0.192307692307692	113.1126	673.2536	560.141
0.134024390243902	-0.192307692307692	211.0969	799.2095	588.1126
0.136585365853659	-0.192307692307692	297.1014	865.0177	567.9163
0.139024390243902	-0.192307692307692	299.3652	863.4234	564.0582
0.141463414634146	-0.192307692307692	248.2468	781.2153	532.9685
0.14390243902439	-0.192307692307692	224.6506	599.4017	374.7511
0.146219512195122	-0.192307692307692	221.2918	398.0274	176.7356
-0.146341463414634	-0.184615384615385	255.0577	1282.666	1027.6083
-0.144024390243902	-0.184615384615385	238.3558	1295.477	1057.1212
-0.141463414634146	-0.184615384615385	170.0017	1354.639	1184.6373
-0.139146341463415	-0.184615384615385	89.12675	1448.994	1359.86725
-0.136585365853659	-0.184615384615385	194.7823	1512.293	1317.5107
-0.134268292682927	-0.184615384615385	401.7609	1534.788	1133.0271
-0.131829268292683	-0.184615384615385	779.8415	1468.675	688.8335
-0.129268292682927	-0.184615384615385	931.7797	1362.712	430.9323
-0.126951219512195	-0.184615384615385	1032.44	1253.302	220.862
-0.124390243902439	-0.184615384615385	1008.817	1126.482	117.665
-0.122073170731707	-0.184615384615385	928.6247	985.6248	57.0001000000001
-0.119634146341463	-0.184615384615385	828.5431	815.6234	-12.9197
-0.117073170731707	-0.184615384615385	730.1631	664.7842	-65.3788999999999
-0.114756097560976	-0.184615384615385	533.5221	468.0955	-65.4266
-0.11219512195122	-0.184615384615385	462.3624	346.0563	-116.3061
-0.109878048780488	-0.184615384615385	410.6191	237.579	-173.0401
-0.107439024390244	-0.184615384615385	365.2092	77.08547	-288.12373
-0.104878048780488	-0.184615384615385	339.3053	102.6578	-236.6475
-0.102560975609756	-0.184615384615385	315.7258	186.8147	-128.9111
-0.1	-0.184615384615385	274.8992	338.7751	63.8759
-0.0976829268292683	-0.184615384615385	170.6528	744.7736	574.1208
-0.0952439024390244	-0.184615384615385	81.79445	1243.144	1161.34955
-0.0928048780487805	-0.184615384615385	55.63455	1436.931	1381.29645
-0.0902439024390244	-0.184615384615385	76.98444	1485.718	1408.73356
-0.0878048780487805	-0.184615384615385	51.64086	1435.071	1383.43014
-0.0853658536585366	-0.184615384615385	524.6865	1316.053	791.3665
-0.0829268292682927	-0.184615384615385	1433.353	1148.647	-284.706
-0.0804878048780488	-0.184615384615385	1732.233	997.8595	-734.3735
-0.0780487804878049	-0.184615384615385	1750.734	779.5181	-971.2159
-0.075609756097561	-0.184615384615385	1738.943	643.2584	-1095.6846
-0.0731707317073171	-0.184615384615385	1710.056	546.5989	-1163.4571
-0.0707317073170732	-0.184615384615385	1721.899	478.5496	-1243.3494
-0.0682926829268293	-0.184615384615385	1819.069	361.8294	-1457.2396
-0.0658536585365854	-0.184615384615385	2000.138	269.9596	-1730.1784
-0.0634146341463415	-0.184615384615385	2251.666	154.1146	-2097.5514
-0.0609756097560976	-0.184615384615385	2563.273	99.37907	-2463.89393
-0.0585365853658537	-0.184615384615385	2727.853	78.05625	-2649.79675
-0.0560975609756098	-0.184615384615385	2764.363	58.463	-2705.9
-0.0536585365853659	-0.184615384615385	2641.975	141.2579	-2500.7171
-0.051219512195122	-0.184615384615385	2430.175	210.4603	-2219.7147
-0.0487804878048781	-0.184615384615385	2146.353	240.3516	-1906.0014
-0.0463414634146341	-0.184615384615385	1557.851	291.5817	-1266.2693
-0.0439024390243902	-0.184615384615385	1070.462	333.3122	-737.1498
-0.0415853658536585	-0.184615384615385	768.8135	395.1144	-373.6991
-0.0390243902439024	-0.184615384615385	332.2309	606.02	273.7891
-0.0365853658536585	-0.184615384615385	122.1723	760.9782	638.8059
-0.0341463414634146	-0.184615384615385	23.94876	885.3183	861.36954
-0.0317073170731707	-0.184615384615385	32.41318	1012.814	980.40082
-0.0292682926829268	-0.184615384615385	48.25843	1044.594	996.33557
-0.0268292682926829	-0.184615384615385	70.66996	1044.402	973.73204
-0.024390243902439	-0.184615384615385	87.7121	1006.604	918.8919
-0.0219512195121951	-0.184615384615385	53.02109	934.3685	881.34741
-0.0195121951219512	-0.184615384615385	57.95238	826.4567	768.50432
-0.0170731707317073	-0.184615384615385	92.6711	696.1912	603.5201
-0.0146341463414634	-0.184615384615385	74.62084	430.5329	355.91206
-0.0123170731707317	-0.184615384615385	54.05001	276.2448	222.19479
-0.00975609756097561	-0.184615384615385	73.77786	111.9135	38.13564
-0.00731707317073171	-0.184615384615385	94.92923	60.58055	-34.34868
-0.0048780487804878	-0.184615384615385	97.74207	60.57762	-37.16445
-0.0024390243902439	-0.184615384615385	83.56288	115.0578	31.49492
0	-0.184615384615385	87.77945	186.7752	98.99575
0.0024390243902439	-0.184615384615385	142.6587	272.9732	130.3145
0.0048780487804878	-0.184615384615385	175.512	395.0399	219.5279
[truncated: 7,802 more rows]
