# Supplementary material for: Giant ferroelectric polarization in a bilayer graphene heterostructure
Source: Nat Commun. 2022 Oct 21;13:6241. doi: 10.1038/s41467-022-34104-z (PMC9587233; doi:10.1038/s41467-022-34104-z)
Supplement: Supplementary file 4 — Source Data [file 41467_2022_34104_MOESM4_ESM.zip › SI/Fig.S10/Fig.S10b.dat]

0.461538461538462	-0.207439024390244	1282.609	1666.449	383.84
0.455576923076923	-0.207439024390244	1074.239	1977.53	903.291
0.449807692307692	-0.207439024390244	1041.029	2397.764	1356.735
0.444230769230769	-0.207439024390244	1182.989	3536.826	2353.837
0.438269230769231	-0.207439024390244	1374.122	5675.522	4301.4
0.432692307692308	-0.207439024390244	1565.367	8871.455	7306.088
0.426730769230769	-0.207439024390244	1930.5	10844.36	8913.86
0.420961538461538	-0.207439024390244	2582.794	12284.58	9701.786
0.415384615384615	-0.207439024390244	4540.773	12825.62	8284.847
0.409423076923077	-0.207439024390244	7272.017	13063.82	5791.803
0.403846153846154	-0.207439024390244	9879.664	13080.83	3201.166
0.397884615384615	-0.207439024390244	11948.72	12813.71	864.990000000002
0.392115384615385	-0.207439024390244	12722.22	10760.97	-1961.25
0.386538461538461	-0.207439024390244	13203.7	6536.823	-6666.877
0.380576923076923	-0.207439024390244	13433.92	2681.441	-10752.479
0.375	-0.207439024390244	13463.07	12970.03	-493.039999999999
0.369038461538462	-0.207439024390244	13441.11	18848.67	5407.56
0.363269230769231	-0.207439024390244	13543.43	25660.36	12116.93
0.357692307692308	-0.207439024390244	13871.54	13840.13	-31.4100000000017
0.351730769230769	-0.207439024390244	14187.85	5444.5	-8743.35
0.346153846153846	-0.207439024390244	14598.98	573.425	-14025.555
0.340192307692308	-0.207439024390244	14785.13	192.7256	-14592.4044
0.334423076923077	-0.207439024390244	15144.64	172.0236	-14972.6164
0.328846153846154	-0.207439024390244	15684.05	291.684	-15392.366
0.322884615384615	-0.207439024390244	16041.86	333.051	-15708.809
0.317307692307692	-0.207439024390244	16306.41	295.1782	-16011.2318
0.311346153846154	-0.207439024390244	16636.95	245.8795	-16391.0705
0.305576923076923	-0.207439024390244	16774.93	205.5839	-16569.3461
0.299807692307692	-0.207439024390244	16578.54	221.2181	-16357.3219
0.294230769230769	-0.207439024390244	16131.33	297.6589	-15833.6711
0.288269230769231	-0.207439024390244	15868.35	333.6122	-15534.7378
0.282692307692308	-0.207439024390244	15889.34	381.9345	-15507.4055
0.276923076923077	-0.207439024390244	16197.36	445.2887	-15752.0713
0.270961538461538	-0.207439024390244	16391.82	515.3135	-15876.5065
0.265384615384615	-0.207439024390244	16328.03	648.8577	-15679.1723
0.259423076923077	-0.207439024390244	16045.16	706.8533	-15338.3067
0.253846153846154	-0.207439024390244	15660.87	722.5882	-14938.2818
0.248076923076923	-0.207439024390244	15032.58	418.6941	-14613.8859
0.242115384615385	-0.207439024390244	14183.58	221.6096	-13961.9704
0.236538461538462	-0.207439024390244	13491.54	264.8596	-13226.6804
0.230576923076923	-0.207439024390244	12970.73	288.2063	-12682.5237
0.225	-0.207439024390244	12757.59	372.4969	-12385.0931
0.219230769230769	-0.207439024390244	12874.57	664.1345	-12210.4355
0.213269230769231	-0.207439024390244	13198.9	734.9529	-12463.9471
0.207692307692308	-0.207439024390244	13659.92	613.1808	-13046.7392
0.201730769230769	-0.207439024390244	14110.1	538.6019	-13571.4981
0.196153846153846	-0.207439024390244	14520.29	578.7672	-13941.5228
0.190384615384615	-0.207439024390244	14969.66	497.8871	-14471.7729
0.184615384615385	-0.207439024390244	15500.51	337.3303	-15163.1797
0.178846153846154	-0.207439024390244	16170.85	209.8329	-15961.0171
0.172884615384615	-0.207439024390244	16916.58	384.6847	-16531.8953
0.167307692307692	-0.207439024390244	17508.94	676.7125	-16832.2275
0.161538461538462	-0.207439024390244	18028.75	1141.454	-16887.296
0.155769230769231	-0.207439024390244	18409.56	1337.524	-17072.036
0.15	-0.207439024390244	18636.69	1210.301	-17426.389
0.144230769230769	-0.207439024390244	18848.97	993.1748	-17855.7952
0.138269230769231	-0.207439024390244	18976.13	986.9554	-17989.1746
0.132692307692308	-0.207439024390244	18924.32	1079.674	-17844.646
0.126923076923077	-0.207439024390244	18789.16	930.1061	-17859.0539
0.121153846153846	-0.207439024390244	18615.17	589.4224	-18025.7476
0.115384615384615	-0.207439024390244	18460.65	394.2955	-18066.3545
0.109423076923077	-0.207439024390244	18450.67	435.6692	-18015.0008
0.103846153846154	-0.207439024390244	18657.43	797.0794	-17860.3506
0.0980769230769231	-0.207439024390244	18802.39	1096.188	-17706.202
0.0923076923076923	-0.207439024390244	18897.2	1197.288	-17699.912
0.0865384615384615	-0.207439024390244	18946.15	807.6619	-18138.4881
0.0805769230769231	-0.207439024390244	18704.12	428.8515	-18275.2685
0.075	-0.207439024390244	18398.02	330.9298	-18067.0902
0.0692307692307692	-0.207439024390244	18161.82	626.494	-17535.326
0.0634615384615385	-0.207439024390244	18616.58	859.3783	-17757.2017
0.0576923076923077	-0.207439024390244	19455.28	1071.228	-18384.052
0.0517307692307692	-0.207439024390244	19526.61	1212.382	-18314.228
0.0461538461538461	-0.207439024390244	18126.94	1271.485	-16855.455
0.0403846153846154	-0.207439024390244	11190.01	1207.077	-9982.933
0.0346153846153846	-0.207439024390244	19820.43	907.4726	-18912.9574
0.0286538461538462	-0.207439024390244	19007.26	434.9562	-18572.3038
0.0228846153846154	-0.207439024390244	18304.75	138.662	-18166.088
0.0173076923076923	-0.207439024390244	14741.57	120.0753	-14621.4947
0.0115384615384615	-0.207439024390244	9988.714	285.8815	-9702.8325
0.00576923076923077	-0.207439024390244	5363.766	430.131	-4933.635
0	-0.207439024390244	3347.953	583.6074	-2764.3456
-0.00596153846153846	-0.207439024390244	1476.021	709.8453	-766.1757
-0.0115384615384615	-0.207439024390244	630.9743	776.77	145.7957
-0.0173076923076923	-0.207439024390244	183.7826	770.5004	586.7178
-0.0230769230769231	-0.207439024390244	315.7855	667.9935	352.208
-0.0290384615384615	-0.207439024390244	407.1041	467.3142	60.2101
-0.0348076923076923	-0.207439024390244	378.3718	351.8767	-26.4951
-0.0403846153846154	-0.207439024390244	338.6587	260.9621	-77.6966000000001
-0.0461538461538461	-0.207439024390244	259.2499	216.1938	-43.0561
-0.0519230769230769	-0.207439024390244	245.0549	193.2079	-51.847
-0.0576923076923077	-0.207439024390244	228.5904	175.1774	-53.413
-0.0636538461538462	-0.207439024390244	272.3013	163.5991	-108.7022
-0.0692307692307692	-0.207439024390244	316.8326	155.7277	-161.1049
-0.075	-0.207439024390244	416.451	147.6271	-268.8239
-0.0807692307692308	-0.207439024390244	642.3487	141.7963	-500.5524
-0.0865384615384615	-0.207439024390244	677.5302	134.6545	-542.8757
-0.0923076923076923	-0.207439024390244	750.4442	129.1764	-621.2678
-0.0980769230769231	-0.207439024390244	740.1555	123.7682	-616.3873
-0.103846153846154	-0.207439024390244	468.8683	116.902	-351.9663
-0.109615384615385	-0.207439024390244	268.6905	108.6509	-160.0396
-0.115384615384615	-0.207439024390244	594.5722	101.4857	-493.0865
-0.121153846153846	-0.207439024390244	384.986	98.31744	-286.66856
-0.126923076923077	-0.207439024390244	322.8382	90.06417	-232.77403
-0.132692307692308	-0.207439024390244	466.8523	82.67277	-384.17953
-0.138461538461538	-0.207439024390244	456.5937	77.11376	-379.47994
-0.144230769230769	-0.207439024390244	432.9764	71.71039	-361.26601
-0.15	-0.207439024390244	426.0295	66.90765	-359.12185
-0.155961538461538	-0.207439024390244	438.3654	62.10013	-376.26527
-0.161538461538462	-0.207439024390244	438.605	59.11016	-379.49484
-0.167307692307692	-0.207439024390244	344.9498	52.37434	-292.57546
-0.173269230769231	-0.207439024390244	229.4167	48.89251	-180.52419
-0.178846153846154	-0.207439024390244	172.9982	44.63974	-128.35846
-0.184807692307692	-0.207439024390244	206.1173	39.07239	-167.04491
-0.190384615384615	-0.207439024390244	609.529	36.93382	-572.59518
-0.196153846153846	-0.207439024390244	996.8554	33.55477	-963.30063
-0.202115384615385	-0.207439024390244	1114.326	29.80415	-1084.52185
-0.207692307692308	-0.207439024390244	1291.839	24.11878	-1267.72022
-0.213653846153846	-0.207439024390244	1370.765	23.02461	-1347.74039
-0.219230769230769	-0.207439024390244	1167.313	21.23712	-1146.07588
-0.225	-0.207439024390244	817.9001	18.75427	-799.14583
-0.230961538461538	-0.207439024390244	425.1677	19.79417	-405.37353
-0.236538461538462	-0.207439024390244	328.5863	20.58682	-307.99948
-0.2425	-0.207439024390244	425.8954	23.03998	-402.85542
-0.248076923076923	-0.207439024390244	811.2755	25.37124	-785.90426
-0.253846153846154	-0.207439024390244	1291.213	27.47662	-1263.73638
-0.259807692307692	-0.207439024390244	1512.051	28.02086	-1484.03014
-0.265384615384615	-0.207439024390244	1639.577	30.79501	-1608.78199
-0.271346153846154	-0.207439024390244	1448.829	32.70246	-1416.12654
-0.276923076923077	-0.207439024390244	1031.474	34.38675	-997.08725
-0.282692307692308	-0.207439024390244	679.5377	34.95509	-644.58261
-0.288653846153846	-0.207439024390244	538.5265	31.87952	-506.64698
-0.294230769230769	-0.207439024390244	668.5123	27.04556	-641.46674
-0.300192307692308	-0.207439024390244	896.4012	19.45988	-876.94132
-0.305769230769231	-0.207439024390244	1266.334	24.49214	-1241.84186
-0.311538461538462	-0.207439024390244	1380.058	47.72487	-1332.33313
-0.3175	-0.207439024390244	1258.759	74.6281	-1184.1309
-0.323076923076923	-0.207439024390244	895.186	105.4625	-789.7235
-0.329038461538462	-0.207439024390244	471.1037	132.5471	-338.5566
-0.334615384615385	-0.207439024390244	307.9707	134.7976	-173.1731
-0.340384615384615	-0.207439024390244	227.9986	119.8696	-108.129
-0.346346153846154	-0.207439024390244	274.492	105.68	-168.812
-0.351923076923077	-0.207439024390244	368.9397	118.3203	-250.6194
-0.357884615384615	-0.207439024390244	599.8612	151.3385	-448.5227
-0.363461538461538	-0.207439024390244	741.3709	183.8178	-557.5531
-0.369230769230769	-0.207439024390244	715.8988	222.5346	-493.3642
-0.375192307692308	-0.207439024390244	498.8826	242.1078	-256.7748
-0.380769230769231	-0.207439024390244	347.0527	266.9209	-80.1318
-0.386730769230769	-0.207439024390244	250.3648	306.9972	56.6324
-0.392307692307692	-0.207439024390244	148.6043	348.2901	199.6858
-0.398076923076923	-0.207439024390244	111.1953	387.6601	276.4648
-0.404038461538462	-0.207439024390244	125.2428	438.4441	313.2013
-0.409615384615385	-0.207439024390244	161.8017	510.2356	348.4339
-0.415576923076923	-0.207439024390244	215.563	554.0564	338.4934
-0.421153846153846	-0.207439024390244	280.3374	590.4139	310.0765
-0.426923076923077	-0.207439024390244	335.5163	611.726	276.2097
-0.432884615384615	-0.207439024390244	383.5216	623.5688	240.0472
-0.438461538461539	-0.207439024390244	436.0438	632.503	196.4592
-0.444423076923077	-0.207439024390244	533.4997	635.8098	102.3101
-0.45	-0.207439024390244	584.2329	639.2594	55.0265
-0.455769230769231	-0.207439024390244	611.9487	637.0295	25.0808
-0.461730769230769	-0.207439024390244	626.2547	627.627	1.37230000000011
0.461538461538462	-0.202439024390244	563.8211	609.5875	45.7664000000001
0.455576923076923	-0.202439024390244	519.8536	842.0219	322.1683
0.449807692307692	-0.202439024390244	500.8815	1198.645	697.7635
0.444230769230769	-0.202439024390244	497.7168	1873.461	1375.7442
0.438269230769231	-0.202439024390244	518.0512	2932.309	2414.2578
0.432692307692308	-0.202439024390244	639.6046	4304.253	3664.6484
0.426730769230769	-0.202439024390244	953.7577	5503.038	4549.2803
0.420961538461538	-0.202439024390244	1593.368	6864.998	5271.63
0.415384615384615	-0.202439024390244	2099.738	8394.753	6295.015
0.409423076923077	-0.202439024390244	2711.535	11192.5	8480.965
0.403846153846154	-0.202439024390244	4351.105	13036.29	8685.185
0.397884615384615	-0.202439024390244	5378.866	13341	7962.134
0.392115384615385	-0.202439024390244	6375.769	10617.33	4241.561
0.386538461538461	-0.202439024390244	6749.388	6036.22	-713.168
0.380576923076923	-0.202439024390244	6840.876	2825.417	-4015.459
0.375	-0.202439024390244	7483.277	15753.46	8270.183
0.369038461538462	-0.202439024390244	8220.157	24104.65	15884.493
0.363269230769231	-0.202439024390244	8807.527	23397.36	14589.833
0.357692307692308	-0.202439024390244	9435.505	9061.355	-374.149999999998
0.351730769230769	-0.202439024390244	9561.784	1204.656	-8357.128
0.346153846153846	-0.202439024390244	10528.41	344.7909	-10183.6191
0.340192307692308	-0.202439024390244	11758.4	161.0105	-11597.3895
0.334423076923077	-0.202439024390244	12375.46	286.113	-12089.347
0.328846153846154	-0.202439024390244	12913.93	390.5233	-12523.4067
0.322884615384615	-0.202439024390244	13431.86	421.9798	-13009.8802
0.317307692307692	-0.202439024390244	13722.68	343.9212	-13378.7588
0.311346153846154	-0.202439024390244	13866.05	265.212	-13600.838
0.305576923076923	-0.202439024390244	14091.02	267.387	-13823.633
0.299807692307692	-0.202439024390244	14360.48	263.4998	-14096.9802
0.294230769230769	-0.202439024390244	14384.65	297.259	-14087.391
0.288269230769231	-0.202439024390244	14253.3	311.6509	-13941.6491
0.282692307692308	-0.202439024390244	14220.24	389.0652	-13831.1748
0.276923076923077	-0.202439024390244	14447.81	447.3608	-14000.4492
0.270961538461538	-0.202439024390244	14920.99	447.9407	-14473.0493
0.265384615384615	-0.202439024390244	15468.36	409.529	-15058.831
0.259423076923077	-0.202439024390244	15808.43	409.3278	-15399.1022
0.253846153846154	-0.202439024390244	16072.19	424.2916	-15647.8984
0.248076923076923	-0.202439024390244	16384.62	380.709	-16003.911
0.242115384615385	-0.202439024390244	16644.14	266.1864	-16377.9536
0.236538461538462	-0.202439024390244	16850.16	262.0789	-16588.0811
0.230576923076923	-0.202439024390244	17061.01	311.8914	-16749.1186
0.225	-0.202439024390244	17237.11	697.0345	-16540.0755
0.219230769230769	-0.202439024390244	17389.05	877.2168	-16511.8332
0.213269230769231	-0.202439024390244	17565.03	852.1965	-16712.8335
0.207692307692308	-0.202439024390244	17803.28	659.1644	-17144.1156
0.201730769230769	-0.202439024390244	18084.41	493.1815	-17591.2285
0.196153846153846	-0.202439024390244	18314.74	390.9387	-17923.8013
0.190384615384615	-0.202439024390244	18515.54	230.1779	-18285.3621
0.184615384615385	-0.202439024390244	18611.93	276.1996	-18335.7304
0.178846153846154	-0.202439024390244	18565.74	426.9846	-18138.7554
0.172884615384615	-0.202439024390244	18463.31	493.3508	-17969.9592
0.167307692307692	-0.202439024390244	18315.46	865.7577	-17449.7023
0.161538461538462	-0.202439024390244	18144.47	1198.698	-16945.772
0.155769230769231	-0.202439024390244	18027.16	1259.934	-16767.226
0.15	-0.202439024390244	17784.99	1093.041	-16691.949
0.144230769230769	-0.202439024390244	17349.24	1158.495	-16190.745
0.138269230769231	-0.202439024390244	17008.2	1135.852	-15872.348
0.132692307692308	-0.202439024390244	16725.48	711.2036	-16014.2764
0.126923076923077	-0.202439024390244	16348.07	256.8933	-16091.1767
0.121153846153846	-0.202439024390244	16136.92	300.7022	-15836.2178
0.115384615384615	-0.202439024390244	15987.63	679.1928	-15308.4372
0.109423076923077	-0.202439024390244	15813.38	1039.847	-14773.533
0.103846153846154	-0.202439024390244	15703.36	1285.994	-14417.366
0.0980769230769231	-0.202439024390244	15672.75	1400.763	-14271.987
0.0923076923076923	-0.202439024390244	15640.9	1345.046	-14295.854
0.0865384615384615	-0.202439024390244	15631.95	985.1081	-14646.8419
0.0805769230769231	-0.202439024390244	15737.67	598.4584	-15139.2116
0.075	-0.202439024390244	15915.63	324.5115	-15591.1185
0.0692307692307692	-0.202439024390244	16040.66	380.3113	-15660.3487
0.0634615384615385	-0.202439024390244	16222.86	687.41	-15535.45
0.0576923076923077	-0.202439024390244	16255.09	922.0706	-15333.0194
0.0517307692307692	-0.202439024390244	16783	1060.1	-15722.9
0.0461538461538461	-0.202439024390244	17829.72	1104.003	-16725.717
0.0403846153846154	-0.202439024390244	19242.47	912.3972	-18330.0728
0.0346153846153846	-0.202439024390244	18639.85	456.1433	-18183.7067
0.0286538461538462	-0.202439024390244	13280.97	162.8351	-13118.1349
0.0228846153846154	-0.202439024390244	6803.959	160.6478	-6643.3112
0.0173076923076923	-0.202439024390244	13890.9	346.6218	-13544.2782
0.0115384615384615	-0.202439024390244	12792.63	487.529	-12305.101
0.00576923076923077	-0.202439024390244	6968.008	615.6514	-6352.3566
0	-0.202439024390244	3434.397	702.7444	-2731.6526
-0.00596153846153846	-0.202439024390244	1647.329	780.7357	-866.5933
-0.0115384615384615	-0.202439024390244	653.8665	852.1653	198.2988
-0.0173076923076923	-0.202439024390244	210.2239	878.211	667.9871
-0.0230769230769231	-0.202439024390244	415.5898	867.6187	452.0289
-0.0290384615384615	-0.202439024390244	578.5779	825.9527	247.3748
-0.0348076923076923	-0.202439024390244	592.2431	782.6591	190.416
-0.0403846153846154	-0.202439024390244	524.0225	746.0401	222.0176
-0.0461538461538461	-0.202439024390244	431.7673	714.8107	283.0434
-0.0519230769230769	-0.202439024390244	343.0294	694.1444	351.115
-0.0576923076923077	-0.202439024390244	321.149	676.4431	355.2941
-0.0636538461538462	-0.202439024390244	289.8891	660.9416	371.0525
-0.0692307692307692	-0.202439024390244	285.7097	649.3772	363.6675
-0.075	-0.202439024390244	306.0557	639.2799	333.2242
-0.0807692307692308	-0.202439024390244	432.1577	626.4805	194.3228
-0.0865384615384615	-0.202439024390244	513.043	612.2504	99.2074
-0.0923076923076923	-0.202439024390244	482.9764	601.5238	118.5474
-0.0980769230769231	-0.202439024390244	502.1143	588.3398	86.2255
-0.103846153846154	-0.202439024390244	554.4032	575.5368	21.1336
-0.109615384615385	-0.202439024390244	416.3171	562.6625	146.3454
-0.115384615384615	-0.202439024390244	219.1472	545.0805	325.9333
-0.121153846153846	-0.202439024390244	442.3028	532.4434	90.1406
-0.126923076923077	-0.202439024390244	383.1989	521.926	138.7271
-0.132692307692308	-0.202439024390244	228.7563	514.5741	285.8178
-0.138461538461538	-0.202439024390244	322.9903	508.7937	185.8034
-0.144230769230769	-0.202439024390244	389.5023	500.4779	110.9756
-0.15	-0.202439024390244	432.4762	481.6107	49.1345
-0.155961538461538	-0.202439024390244	451.6851	445.1333	-6.55179999999996
-0.161538461538462	-0.202439024390244	509.3593	431.659	-77.7003
-0.167307692307692	-0.202439024390244	436.0455	414.2073	-21.8382
-0.173269230769231	-0.202439024390244	213.0196	398.6226	185.603
-0.178846153846154	-0.202439024390244	229.7181	382.5671	152.849
-0.184807692307692	-0.202439024390244	218.4829	364.0414	145.5585
-0.190384615384615	-0.202439024390244	490.7126	347.9015	-142.8111
-0.196153846153846	-0.202439024390244	922.6397	330.1931	-592.4466
-0.202115384615385	-0.202439024390244	1006.783	312.258	-694.525
-0.207692307692308	-0.202439024390244	1219.295	293.8137	-925.4813
-0.213653846153846	-0.202439024390244	1383.991	278.081	-1105.91
-0.219230769230769	-0.202439024390244	1259.662	259.5195	-1000.1425
-0.225	-0.202439024390244	907.9983	241.4334	-666.5649
-0.230961538461538	-0.202439024390244	460.0542	223.7489	-236.3053
-0.236538461538462	-0.202439024390244	325.0008	207.99	-117.0108
-0.2425	-0.202439024390244	414.3082	194.1846	-220.1236
-0.248076923076923	-0.202439024390244	806.4972	179.8616	-626.6356
-0.253846153846154	-0.202439024390244	1289.045	163.7786	-1125.2664
-0.259807692307692	-0.202439024390244	1560.962	151.0749	-1409.8871
-0.265384615384615	-0.202439024390244	1651.77	140.0796	-1511.6904
-0.271346153846154	-0.202439024390244	1452.549	122.1322	-1330.4168
-0.276923076923077	-0.202439024390244	1001.455	105.7963	-895.6587
-0.282692307692308	-0.202439024390244	666.177	90.04343	-576.13357
-0.288653846153846	-0.202439024390244	554.621	74.85109	-479.76991
-0.294230769230769	-0.202439024390244	684.8324	59.46027	-625.37213
-0.300192307692308	-0.202439024390244	879.3424	43.27752	-836.06488
-0.305769230769231	-0.202439024390244	1177.899	30.20299	-1147.69601
-0.311538461538462	-0.202439024390244	1322.749	23.37896	-1299.37004
-0.3175	-0.202439024390244	1242.917	18.66662	-1224.25038
-0.323076923076923	-0.202439024390244	940.78	16.87915	-923.90085
-0.329038461538462	-0.202439024390244	493.7579	17.64753	-476.11037
-0.334615384615385	-0.202439024390244	334.3784	27.46419	-306.91421
-0.340384615384615	-0.202439024390244	258.1674	76.23205	-181.93535
-0.346346153846154	-0.202439024390244	310.1707	127.494	-182.6767
-0.351923076923077	-0.202439024390244	401.6782	147.3123	-254.3659
-0.357884615384615	-0.202439024390244	579.7601	137.9039	-441.8562
-0.363461538461538	-0.202439024390244	704.116	120.3287	-583.7873
-0.369230769230769	-0.202439024390244	655.1505	107.623	-547.5275
-0.375192307692308	-0.202439024390244	473.4776	110.2781	-363.1995
-0.380769230769231	-0.202439024390244	292.0695	130.3107	-161.7588
-0.386730769230769	-0.202439024390244	203.7894	151.8228	-51.9666
-0.392307692307692	-0.202439024390244	183.2574	177.9015	-5.35590000000002
-0.398076923076923	-0.202439024390244	159.7447	207.7382	47.9935
-0.404038461538462	-0.202439024390244	137.3955	255.8612	118.4657
-0.409615384615385	-0.202439024390244	118.3156	297.6706	179.355
-0.415576923076923	-0.202439024390244	115.7453	337.3785	221.6332
-0.421153846153846	-0.202439024390244	135.5486	371.2821	235.7335
-0.426923076923077	-0.202439024390244	158.7966	406.716	247.9194
-0.432884615384615	-0.202439024390244	192.4387	466.0902	273.6515
-0.438461538461539	-0.202439024390244	230.0825	499.7464	269.6639
-0.444423076923077	-0.202439024390244	273.9504	527.1296	253.1792
-0.45	-0.202439024390244	313.8221	551.336	237.5139
-0.455769230769231	-0.202439024390244	358.9035	563.867	204.9635
-0.461730769230769	-0.202439024390244	412.9098	565.9635	153.0537
0.461538461538462	-0.197560975609756	1252.978	1187.897	-65.0809999999999
0.455576923076923	-0.197560975609756	1274.248	889.2319	-385.0161
0.449807692307692	-0.197560975609756	1062.166	566.3525	-495.8135
0.444230769230769	-0.197560975609756	865.1354	676.419	-188.7164
0.438269230769231	-0.197560975609756	777.6884	1056.227	278.5386
0.432692307692308	-0.197560975609756	617.2965	1778.506	1161.2095
0.426730769230769	-0.197560975609756	537.1985	2287.422	1750.2235
0.420961538461538	-0.197560975609756	491.3434	3056.086	2564.7426
0.415384615384615	-0.197560975609756	630.2744	3785.411	3155.1366
0.409423076923077	-0.197560975609756	1047.608	5410.013	4362.405
0.403846153846154	-0.197560975609756	1696.64	8797.903	7101.263
0.397884615384615	-0.197560975609756	2014.504	12692.18	10677.676
0.392115384615385	-0.197560975609756	2215.534	13954.52	11738.986
0.386538461538461	-0.197560975609756	2354.417	14485.56	12131.143
0.380576923076923	-0.197560975609756	2428.419	13784.18	11355.761
0.375	-0.197560975609756	2466.245	5386.615	2920.37
0.369038461538462	-0.197560975609756	2524.411	10307.02	7782.609
0.363269230769231	-0.197560975609756	2565.998	16792.99	14226.992
0.357692307692308	-0.197560975609756	2602.701	22662.77	20060.069
0.351730769230769	-0.197560975609756	2813.766	13142.69	10328.924
0.346153846153846	-0.197560975609756	2979.285	2668.855	-310.43
0.340192307692308	-0.197560975609756	3232.535	849.9878	-2382.5472
0.334423076923077	-0.197560975609756	3807.695	457.3483	-3350.3467
0.328846153846154	-0.197560975609756	4386.155	143.2594	-4242.8956
0.322884615384615	-0.197560975609756	5196.665	209.2698	-4987.3952
0.317307692307692	-0.197560975609756	6411.641	316.9854	-6094.6556
0.311346153846154	-0.197560975609756	7558.872	369.1603	-7189.7117
0.305576923076923	-0.197560975609756	8374.031	415.1187	-7958.9123
0.299807692307692	-0.197560975609756	9034.361	395.9068	-8638.4542
0.294230769230769	-0.197560975609756	9505.36	334.9276	-9170.4324
0.288269230769231	-0.197560975609756	10163.57	276.3924	-9887.1776
0.282692307692308	-0.197560975609756	10909.58	174.6941	-10734.8859
0.276923076923077	-0.197560975609756	11484.84	284.6748	-11200.1652
0.270961538461538	-0.197560975609756	11420.4	356.7696	-11063.6304
0.265384615384615	-0.197560975609756	11633.99	447.4313	-11186.5587
0.259423076923077	-0.197560975609756	12001.1	497.286	-11503.814
0.253846153846154	-0.197560975609756	11765.19	530.166	-11235.024
0.248076923076923	-0.197560975609756	10807.08	486.3896	-10320.6904
0.242115384615385	-0.197560975609756	10393.47	430.6288	-9962.8412
0.236538461538462	-0.197560975609756	11405.96	293.5925	-11112.3675
0.230576923076923	-0.197560975609756	12499.66	216.1653	-12283.4947
0.225	-0.197560975609756	13060.78	230.5496	-12830.2304
0.219230769230769	-0.197560975609756	12905.02	264.4263	-12640.5937
0.213269230769231	-0.197560975609756	12479.17	452.5771	-12026.5929
0.207692307692308	-0.197560975609756	12405.5	744.7642	-11660.7358
0.201730769230769	-0.197560975609756	12756.66	753.8678	-12002.7922
0.196153846153846	-0.197560975609756	13235.64	657.4274	-12578.2126
0.190384615384615	-0.197560975609756	13644.74	490.7365	-13154.0035
0.184615384615385	-0.197560975609756	13890.37	313.4533	-13576.9167
0.178846153846154	-0.197560975609756	13987.19	277.9367	-13709.2533
0.172884615384615	-0.197560975609756	14056.46	478.3783	-13578.0817
0.167307692307692	-0.197560975609756	14062.06	510.9576	-13551.1024
0.161538461538462	-0.197560975609756	13984.1	623.2597	-13360.8403
0.155769230769231	-0.197560975609756	13933.17	998.7164	-12934.4536
0.15	-0.197560975609756	13974.37	1295.805	-12678.565
0.144230769230769	-0.197560975609756	14130.64	1349.835	-12780.805
0.138269230769231	-0.197560975609756	14431.75	1160.661	-13271.089
0.132692307692308	-0.197560975609756	14807.57	896.4876	-13911.0824
0.126923076923077	-0.197560975609756	15116.7	796.9022	-14319.7978
0.121153846153846	-0.197560975609756	15490.94	365.5384	-15125.4016
0.115384615384615	-0.197560975609756	15972.36	167.3292	-15805.0308
0.109423076923077	-0.197560975609756	16408.1	298.6407	-16109.4593
0.103846153846154	-0.197560975609756	16788.39	672.7689	-16115.6211
0.0980769230769231	-0.197560975609756	17117.04	1004.007	-16113.033
0.0923076923076923	-0.197560975609756	17281.97	1235.554	-16046.416
0.0865384615384615	-0.197560975609756	17403.05	1317.448	-16085.602
0.0805769230769231	-0.197560975609756	17578.22	1249.614	-16328.606
0.075	-0.197560975609756	17830.13	889.4106	-16940.7194
0.0692307692307692	-0.197560975609756	18509.83	524.1898	-17985.6402
0.0634615384615385	-0.197560975609756	18892.47	359.8774	-18532.5926
0.0576923076923077	-0.197560975609756	18551.45	501.9633	-18049.4867
0.0517307692307692	-0.197560975609756	18261.53	851.6248	-17409.9052
0.0461538461538461	-0.197560975609756	19700.77	1125.586	-18575.184
0.0403846153846154	-0.197560975609756	20343.15	1274.853	-19068.297
0.0346153846153846	-0.197560975609756	16307.19	1308.216	-14998.974
0.0286538461538462	-0.197560975609756	2503.938	1168.234	-1335.704
0.0228846153846154	-0.197560975609756	13407.22	745.6929	-12661.5271
0.0173076923076923	-0.197560975609756	15664.56	281.8921	-15382.6679
0.0115384615384615	-0.197560975609756	11215.35	115.1682	-11100.1818
0.00576923076923077	-0.197560975609756	4862.004	153.173	-4708.831
0	-0.197560975609756	3184.496	270.987	-2913.509
-0.00596153846153846	-0.197560975609756	1582.888	429.5887	-1153.2993
-0.0115384615384615	-0.197560975609756	771.7374	550.5767	-221.1607
-0.0173076923076923	-0.197560975609756	212.1312	677.2711	465.1399
-0.0230769230769231	-0.197560975609756	338.9459	756.344	417.3981
-0.0290384615384615	-0.197560975609756	468.1455	825.3314	357.1859
-0.0348076923076923	-0.197560975609756	628.1424	881.9427	253.8003
-0.0403846153846154	-0.197560975609756	606.9098	925.2879	318.3781
-0.0461538461538461	-0.197560975609756	553.4284	942.1473	388.7189
-0.0519230769230769	-0.197560975609756	459.5119	944.8546	485.3427
-0.0576923076923077	-0.197560975609756	386.7533	947.4184	560.6651
-0.0636538461538462	-0.197560975609756	313.7651	945.0196	631.2545
-0.0692307692307692	-0.197560975609756	311.8243	943.7269	631.9026
-0.075	-0.197560975609756	338.2212	940.0366	601.8154
-0.0807692307692308	-0.197560975609756	375.6448	936.6482	561.0034
-0.0865384615384615	-0.197560975609756	474.3759	933.2611	458.8852
-0.0923076923076923	-0.197560975609756	502.7532	924.68	421.9268
-0.0980769230769231	-0.197560975609756	517.5875	915.5075	397.92
-0.103846153846154	-0.197560975609756	550.1282	902.4375	352.3093
-0.109615384615385	-0.197560975609756	402.0661	886.1779	484.1118
-0.115384615384615	-0.197560975609756	204.7685	889.2384	684.4699
-0.121153846153846	-0.197560975609756	357.0721	908.3638	551.2917
-0.126923076923077	-0.197560975609756	233.533	902.8397	669.3067
-0.132692307692308	-0.197560975609756	405.5875	897.8151	492.2276
-0.138461538461538	-0.197560975609756	586.5083	890.6457	304.1374
-0.144230769230769	-0.197560975609756	550.3905	879.8921	329.5016
-0.15	-0.197560975609756	563.3537	872.1285	308.7748
-0.155961538461538	-0.197560975609756	597.6382	866.8657	269.2275
-0.161538461538462	-0.197560975609756	431.8037	858.8529	427.0492
-0.167307692307692	-0.197560975609756	252.3865	851.3543	598.9678
-0.173269230769231	-0.197560975609756	296.398	844.0462	547.6482
-0.178846153846154	-0.197560975609756	231.3482	833.4938	602.1456
-0.184807692307692	-0.197560975609756	325.0337	823.7587	498.725
-0.190384615384615	-0.197560975609756	903.7754	814.007	-89.7684000000001
-0.196153846153846	-0.197560975609756	1176.03	799.3434	-376.6866
-0.202115384615385	-0.197560975609756	1191.47	784.4752	-406.9948
-0.207692307692308	-0.197560975609756	1298.103	768.8134	-529.2896
-0.213653846153846	-0.197560975609756	1434.82	753.3045	-681.5155
-0.219230769230769	-0.197560975609756	1357.829	737.4066	-620.4224
-0.225	-0.197560975609756	1089.396	717.972	-371.424
-0.230961538461538	-0.197560975609756	748.2673	697.6491	-50.6182
-0.236538461538462	-0.197560975609756	341.0491	675.5027	334.4536
-0.2425	-0.197560975609756	290.9001	653.9279	363.0278
-0.248076923076923	-0.197560975609756	477.4666	629.5513	152.0847
-0.253846153846154	-0.197560975609756	1059.932	604.5203	-455.4117
-0.259807692307692	-0.197560975609756	1475.731	578.0194	-897.7116
-0.265384615384615	-0.197560975609756	1659.892	546.187	-1113.705
-0.271346153846154	-0.197560975609756	1490.786	518.537	-972.249
-0.276923076923077	-0.197560975609756	1093.508	485.8943	-607.6137
-0.282692307692308	-0.197560975609756	675.8666	423.7631	-252.1035
-0.288653846153846	-0.197560975609756	462.9653	382.926	-80.0393
-0.294230769230769	-0.197560975609756	554.4393	340.1689	-214.2704
-0.300192307692308	-0.197560975609756	744.4941	294.0424	-450.4517
-0.305769230769231	-0.197560975609756	949.4613	249.0204	-700.4409
-0.311538461538462	-0.197560975609756	1227.95	203.2511	-1024.6989
-0.3175	-0.197560975609756	1310.744	141.7637	-1168.9803
-0.323076923076923	-0.197560975609756	1181.106	76.23233	-1104.87367
-0.329038461538462	-0.197560975609756	862.7674	33.92254	-828.84486
-0.334615384615385	-0.197560975609756	473.3442	20.27999	-453.06421
-0.340384615384615	-0.197560975609756	326.0016	21.81152	-304.19008
-0.346346153846154	-0.197560975609756	204.9966	20.89442	-184.10218
-0.351923076923077	-0.197560975609756	238.8336	33.06432	-205.76928
-0.357884615384615	-0.197560975609756	351.141	76.0181	-275.1229
-0.363461538461538	-0.197560975609756	493.3275	131.9484	-361.3791
-0.369230769230769	-0.197560975609756	688.0556	151.2181	-536.8375
-0.375192307692308	-0.197560975609756	590.7706	155.5973	-435.1733
-0.380769230769231	-0.197560975609756	421.749	149.0468	-272.7022
-0.386730769230769	-0.197560975609756	236.56	137.2786	-99.2814
-0.392307692307692	-0.197560975609756	138.9169	127.2797	-11.6372
-0.398076923076923	-0.197560975609756	136.7258	120.1318	-16.594
-0.404038461538462	-0.197560975609756	143.8918	118.5037	-25.3881
-0.409615384615385	-0.197560975609756	146.2635	130.3418	-15.9217
-0.415576923076923	-0.197560975609756	145.2329	150.4858	5.25290000000001
-0.421153846153846	-0.197560975609756	133.4986	177.0478	43.5492
-0.426923076923077	-0.197560975609756	121.5625	217.1655	95.603
-0.432884615384615	-0.197560975609756	113.6426	259.676	146.0334
-0.438461538461539	-0.197560975609756	131.7038	302.4501	170.7463
-0.444423076923077	-0.197560975609756	160.5803	338.2918	177.7115
-0.45	-0.197560975609756	192.3849	362.5108	170.1259
-0.455769230769231	-0.197560975609756	234.7064	375.7126	141.0062
-0.461730769230769	-0.197560975609756	278.4416	386.0814	107.6398
0.461538461538462	-0.19280487804878	3986.262	3822.709	-163.553
0.455576923076923	-0.19280487804878	4189.38	3487.885	-701.495
0.449807692307692	-0.19280487804878	4266.364	2835.494	-1430.87
0.444230769230769	-0.19280487804878	4214.674	2080.516	-2134.158
0.438269230769231	-0.19280487804878	4021.118	1526.52	-2494.598
0.432692307692308	-0.19280487804878	3586.395	982.3387	-2604.0563
0.426730769230769	-0.19280487804878	2925.175	835.2468	-2089.9282
0.420961538461538	-0.19280487804878	1998.772	570.3836	-1428.3884
0.415384615384615	-0.19280487804878	1787.72	726.7609	-1060.9591
0.409423076923077	-0.19280487804878	1612.951	1211.106	-401.845
0.403846153846154	-0.19280487804878	1086.049	1679.454	593.405
0.397884615384615	-0.19280487804878	696.6787	2047.099	1350.4203
0.392115384615385	-0.19280487804878	369.1119	2905.101	2535.9891
0.386538461538461	-0.19280487804878	611.233	4934.875	4323.642
0.380576923076923	-0.19280487804878	877.1412	8289.36	7412.2188
0.375	-0.19280487804878	1077.305	12298.67	11221.365
0.369038461538462	-0.19280487804878	1327.296	13853.41	12526.114
0.363269230769231	-0.19280487804878	1437.593	11813.25	10375.657
0.357692307692308	-0.19280487804878	1508.023	6347.875	4839.852
0.351730769230769	-0.19280487804878	1616.472	11320.08	9703.608
0.346153846153846	-0.19280487804878	1743.864	21946.08	20202.216
0.340192307692308	-0.19280487804878	1851.013	27731.71	25880.697
0.334423076923077	-0.19280487804878	1945.696	29657.62	27711.924
0.328846153846154	-0.19280487804878	2046.893	14190.67	12143.777
0.322884615384615	-0.19280487804878	2187.95	6456.634	4268.684
0.317307692307692	-0.19280487804878	2377.267	1020.227	-1357.04
0.311346153846154	-0.19280487804878	2557.039	249.0274	-2308.0116
0.305576923076923	-0.19280487804878	2741.791	225.8737	-2515.9173
0.299807692307692	-0.19280487804878	2951.931	434.1727	-2517.7583
0.294230769230769	-0.19280487804878	3080.806	496.543	-2584.263
0.288269230769231	-0.19280487804878	3216.155	484.807	-2731.348
0.282692307692308	-0.19280487804878	3308.201	434.6941	-2873.5069
0.276923076923077	-0.19280487804878	3317.57	412.0643	-2905.5057
0.270961538461538	-0.19280487804878	3377.335	354.5618	-3022.7732
0.265384615384615	-0.19280487804878	3485.042	234.7234	-3250.3186
0.259423076923077	-0.19280487804878	3634.768	273.3869	-3361.3811
0.253846153846154	-0.19280487804878	3829.047	356.626	-3472.421
0.248076923076923	-0.19280487804878	4062.601	495.1795	-3567.4215
0.242115384615385	-0.19280487804878	4278.24	578.704	-3699.536
0.236538461538462	-0.19280487804878	4461.436	545.1694	-3916.2666
0.230576923076923	-0.19280487804878	4646.142	465.6697	-4180.4723
0.225	-0.19280487804878	4811.463	428.4831	-4382.9799
0.219230769230769	-0.19280487804878	4917.678	277.4189	-4640.2591
0.213269230769231	-0.19280487804878	5116.753	175.5571	-4941.1959
0.207692307692308	-0.19280487804878	5449.753	293.0661	-5156.6869
0.201730769230769	-0.19280487804878	6031.497	308.9849	-5722.5121
0.196153846153846	-0.19280487804878	6541.152	299.1627	-6241.9893
0.190384615384615	-0.19280487804878	7063.545	500.8365	-6562.7085
0.184615384615385	-0.19280487804878	7389.794	579.9514	-6809.8426
0.178846153846154	-0.19280487804878	8118.435	509.5132	-7608.9218
0.172884615384615	-0.19280487804878	8869.662	440.6071	-8429.0549
0.167307692307692	-0.19280487804878	9637.526	299.4505	-9338.0755
0.161538461538462	-0.19280487804878	10240.28	231.0901	-10009.1899
0.155769230769231	-0.19280487804878	10413.8	437.2646	-9976.5354
0.15	-0.19280487804878	10739.71	591.4565	-10148.2535
0.144230769230769	-0.19280487804878	10837.57	583.6548	-10253.9152
0.138269230769231	-0.19280487804878	10577.18	573.0547	-10004.1253
0.132692307692308	-0.19280487804878	10512.84	940.6028	-9572.2372
0.126923076923077	-0.19280487804878	10754.97	1220.277	-9534.693
0.121153846153846	-0.19280487804878	11222.41	1092.462	-10129.948
0.115384615384615	-0.19280487804878	11419.2	1077.541	-10341.659
0.109423076923077	-0.19280487804878	11384.4	1090.25	-10294.15
0.103846153846154	-0.19280487804878	11349.66	762.1501	-10587.5099
0.0980769230769231	-0.19280487804878	11698.56	458.306	-11240.254
0.0923076923076923	-0.19280487804878	12447.56	351.4652	-12096.0948
0.0865384615384615	-0.19280487804878	13481.79	634.1143	-12847.6757
0.0805769230769231	-0.19280487804878	15848.92	945.295	-14903.625
0.075	-0.19280487804878	18426.65	1260.755	-17165.895
0.0692307692307692	-0.19280487804878	19927.78	1390.644	-18537.136
0.0634615384615385	-0.19280487804878	20052.1	1347.271	-18704.829
0.0576923076923077	-0.19280487804878	19502.91	971.5029	-18531.4071
0.0517307692307692	-0.19280487804878	19385.52	598.16	-18787.36
0.0461538461538461	-0.19280487804878	20125.3	365.6066	-19759.6934
0.0403846153846154	-0.19280487804878	19462.47	427.7689	-19034.7011
0.0346153846153846	-0.19280487804878	12655.48	734.409	-11921.071
0.0286538461538462	-0.19280487804878	10924.86	952.3516	-9972.5084
0.0228846153846154	-0.19280487804878	8197.322	1120.344	-7076.978
0.0173076923076923	-0.19280487804878	3608.967	1179.36	-2429.607
0.0115384615384615	-0.19280487804878	2258.472	1154.971	-1103.501
0.00576923076923077	-0.19280487804878	1487.264	864.3316	-622.9324
0	-0.19280487804878	824.8139	376.7751	-448.0388
-0.00596153846153846	-0.19280487804878	335.7738	116.7904	-218.9834
-0.0115384615384615	-0.19280487804878	272.9428	45.76925	-227.17355
-0.0173076923076923	-0.19280487804878	421.9075	138.2299	-283.6776
-0.0230769230769231	-0.19280487804878	607.7883	275.4731	-332.3152
-0.0290384615384615	-0.19280487804878	721.5269	421.2699	-300.257
-0.0348076923076923	-0.19280487804878	754.3018	543.2192	-211.0826
-0.0403846153846154	-0.19280487804878	672.8457	619.6287	-53.217
-0.0461538461538461	-0.19280487804878	565.0043	688.8881	123.8838
-0.0519230769230769	-0.19280487804878	465.944	734.6681	268.7241
-0.0576923076923077	-0.19280487804878	359.7064	770.3044	410.598
-0.0636538461538462	-0.19280487804878	317.1821	799.3493	482.1672
-0.0692307692307692	-0.19280487804878	349.0382	813.685	464.6468
-0.075	-0.19280487804878	395.7137	827.8562	432.1425
-0.0807692307692308	-0.19280487804878	429.2853	843.2403	413.955
-0.0865384615384615	-0.19280487804878	414.9181	853.297	438.3789
-0.0923076923076923	-0.19280487804878	374.3305	860.6163	486.2858
-0.0980769230769231	-0.19280487804878	409.5413	868.3767	458.8354
-0.103846153846154	-0.19280487804878	399.1506	875.8887	476.7381
-0.109615384615385	-0.19280487804878	280.6872	880.6519	599.9647
-0.115384615384615	-0.19280487804878	375.75	888.3571	512.6071
-0.121153846153846	-0.19280487804878	308.6174	894.1626	585.5452
-0.126923076923077	-0.19280487804878	540.0505	900.6135	360.563
-0.132692307692308	-0.19280487804878	668.3582	905.7132	237.355
-0.138461538461538	-0.19280487804878	628.1161	910.2158	282.0997
-0.144230769230769	-0.19280487804878	604.095	917.0581	312.9631
-0.15	-0.19280487804878	567.0139	923.1498	356.1359
-0.155961538461538	-0.19280487804878	377.7229	929.8418	552.1189
-0.161538461538462	-0.19280487804878	241.9258	936.4283	694.5025
-0.167307692307692	-0.19280487804878	373.5357	943.3132	569.7775
-0.173269230769231	-0.19280487804878	309.3469	949.8919	640.545
-0.178846153846154	-0.19280487804878	436.6798	956.774	520.0942
-0.184807692307692	-0.19280487804878	908.2772	964.848	56.5708
-0.190384615384615	-0.19280487804878	1012.158	970.4323	-41.7256999999999
-0.196153846153846	-0.19280487804878	1149.801	975.4162	-174.3848
-0.202115384615385	-0.19280487804878	1338.782	981.6938	-357.0882
-0.207692307692308	-0.19280487804878	1334.573	987.371	-347.202
-0.213653846153846	-0.19280487804878	1033.326	991.0034	-42.3226000000001
-0.219230769230769	-0.19280487804878	696.7083	994.0956	297.3873
-0.225	-0.19280487804878	375.3571	995.6414	620.2843
-0.230961538461538	-0.19280487804878	380.7662	996.6311	615.8649
-0.236538461538462	-0.19280487804878	674.9235	998.8237	323.9002
-0.2425	-0.19280487804878	986.0482	997.4764	11.4282000000001
-0.248076923076923	-0.19280487804878	1363.162	994.3867	-368.7753
-0.253846153846154	-0.19280487804878	1528.772	991.7515	-537.0205
-0.259807692307692	-0.19280487804878	1476.354	989.8062	-486.5478
-0.265384615384615	-0.19280487804878	1081.173	987.8135	-93.3595
-0.271346153846154	-0.19280487804878	717.3318	982.384	265.0522
-0.276923076923077	-0.19280487804878	545.4204	958.4923	413.0719
-0.282692307692308	-0.19280487804878	629.7905	908.7844	278.9939
-0.288653846153846	-0.19280487804878	801.9548	878.6872	76.7324000000001
-0.294230769230769	-0.19280487804878	1115.654	844.8221	-270.8319
-0.300192307692308	-0.19280487804878	1345.796	805.2898	-540.5062
-0.305769230769231	-0.19280487804878	1403.939	745.9605	-657.9785
-0.311538461538462	-0.19280487804878	1263.72	673.2311	-590.4889
-0.3175	-0.19280487804878	885.4154	565.5401	-319.8753
-0.323076923076923	-0.19280487804878	498.3157	392.6063	-105.7094
-0.329038461538462	-0.19280487804878	341.2792	306.9565	-34.3227
-0.334615384615385	-0.19280487804878	275.6359	237.3646	-38.2713
-0.340384615384615	-0.19280487804878	315.5102	183.2631	-132.2471
-0.346346153846154	-0.19280487804878	417.7042	154.5988	-263.1054
-0.351923076923077	-0.19280487804878	571.1143	133.219	-437.8953
-0.357884615384615	-0.19280487804878	703.715	93.92198	-609.79302
-0.363461538461538	-0.19280487804878	688.8204	62.44198	-626.37842
-0.369230769230769	-0.19280487804878	530.8636	37.64205	-493.22155
-0.375192307692308	-0.19280487804878	363.4593	24.42645	-339.03285
-0.380769230769231	-0.19280487804878	182.5469	20.6298	-161.9171
-0.386730769230769	-0.19280487804878	88.24143	32.78643	-55.455
-0.392307692307692	-0.19280487804878	45.76383	78.6894	32.92557
-0.398076923076923	-0.19280487804878	20.69406	135.5469	114.85284
-0.404038461538462	-0.19280487804878	17.07051	161.0842	144.01369
-0.409615384615385	-0.19280487804878	17.80924	162.6202	144.81096
-0.415576923076923	-0.19280487804878	19.3163	156.5877	137.2714
-0.421153846153846	-0.19280487804878	33.67791	148.5022	114.82429
-0.426923076923077	-0.19280487804878	86.42361	133.3073	46.88369
-0.432884615384615	-0.19280487804878	128.6018	121.6059	-6.99589999999999
-0.438461538461539	-0.19280487804878	140.1596	131.6265	-8.53310000000002
-0.444423076923077	-0.19280487804878	138.271	150.8357	12.5647
-0.45	-0.19280487804878	123.8158	168.7719	44.9561
-0.455769230769231	-0.19280487804878	117.4108	188.7769	71.3661
-0.461730769230769	-0.19280487804878	125.3622	213.328	87.9658
0.461538461538462	-0.18780487804878	2883.188	3205.905	322.717
0.455576923076923	-0.18780487804878	2413.284	3660.263	1246.979
0.449807692307692	-0.18780487804878	2177.796	3853.079	1675.283
0.444230769230769	-0.18780487804878	2221.085	3779.038	1557.953
0.438269230769231	-0.18780487804878	2467.734	3458.926	991.192
0.432692307692308	-0.18780487804878	2875.848	3105.648	229.8
0.426730769230769	-0.18780487804878	3371.036	2017.786	-1353.25
0.420961538461538	-0.18780487804878	3644.525	1320.678	-2323.847
0.415384615384615	-0.18780487804878	3470.997	929.9211	-2541.0759
0.409423076923077	-0.18780487804878	2789.521	623.9634	-2165.5576
0.403846153846154	-0.18780487804878	2275.281	454.0233	-1821.2577
0.397884615384615	-0.18780487804878	1875.495	1451.234	-424.261
0.392115384615385	-0.18780487804878	1475.459	4146.53	2671.071
0.386538461538461	-0.18780487804878	989.5577	8226.309	7236.7513
0.380576923076923	-0.18780487804878	766.0918	12146.96	11380.8682
0.375	-0.18780487804878	604.6044	15317.44	14712.8356
0.369038461538462	-0.18780487804878	545.3269	16406.54	15861.2131
0.363269230769231	-0.18780487804878	505.8541	14627.5	14121.6459
0.357692307692308	-0.18780487804878	446.3416	7042.642	6596.3004
0.351730769230769	-0.18780487804878	389.9885	12626.93	12236.9415
0.346153846153846	-0.18780487804878	355.5273	22089.04	21733.5127
0.340192307692308	-0.18780487804878	337.4454	28721.26	28383.8146
0.334423076923077	-0.18780487804878	364.1568	27207.15	26842.9932
0.328846153846154	-0.18780487804878	426.5231	12479.59	12053.0669
0.322884615384615	-0.18780487804878	543.7741	3055.081	2511.3069
0.317307692307692	-0.18780487804878	649.0877	974.1885	325.1008
0.311346153846154	-0.18780487804878	772.6274	529.4269	-243.2005
0.305576923076923	-0.18780487804878	928.3958	273.6002	-654.7956
0.299807692307692	-0.18780487804878	1056.337	461.5374	-594.7996
0.294230769230769	-0.18780487804878	1206.955	580.607	-626.348
0.288269230769231	-0.18780487804878	1338.837	580.0887	-758.7483
0.282692307692308	-0.18780487804878	1473.676	499.2821	-974.3939
0.276923076923077	-0.18780487804878	1609.783	463.058	-1146.725
0.270961538461538	-0.18780487804878	1765.571	481.4079	-1284.1631
0.265384615384615	-0.18780487804878	1901.758	421.1395	-1480.6185
0.259423076923077	-0.18780487804878	2016.899	326.8958	-1690.0032
0.253846153846154	-0.18780487804878	2136.872	331.5675	-1805.3045
0.248076923076923	-0.18780487804878	2266.932	397.0139	-1869.9181
0.242115384615385	-0.18780487804878	2411.292	499.7698	-1911.5222
0.236538461538462	-0.18780487804878	2557.606	539.5375	-2018.0685
0.230576923076923	-0.18780487804878	2688.659	450.6267	-2238.0323
0.225	-0.18780487804878	2881.223	375.022	-2506.201
0.219230769230769	-0.18780487804878	2982.313	319.2818	-2663.0312
0.213269230769231	-0.18780487804878	3036.34	258.9749	-2777.3651
0.207692307692308	-0.18780487804878	3077.477	273.7435	-2803.7335
0.201730769230769	-0.18780487804878	3106.045	321.9041	-2784.1409
0.196153846153846	-0.18780487804878	3126.22	291.4412	-2834.7788
0.190384615384615	-0.18780487804878	3161.22	522.465	-2638.755
0.184615384615385	-0.18780487804878	3198.468	504.4204	-2694.0476
0.178846153846154	-0.18780487804878	3232.961	376.4271	-2856.5339
0.172884615384615	-0.18780487804878	3273.489	250.8939	-3022.5951
0.167307692307692	-0.18780487804878	3325.494	174.1941	-3151.2999
0.161538461538462	-0.18780487804878	3361.89	413.2719	-2948.6181
0.155769230769231	-0.18780487804878	3412.857	626.126	-2786.731
0.15	-0.18780487804878	3489.86	714.2096	-2775.6504
0.144230769230769	-0.18780487804878	3588.36	636.8289	-2951.5311
0.138269230769231	-0.18780487804878	3729.531	731.395	-2998.136
0.132692307692308	-0.18780487804878	3877.787	1077.972	-2799.815
0.126923076923077	-0.18780487804878	3982.108	1254.123	-2727.985
0.121153846153846	-0.18780487804878	4072.405	1186.159	-2886.246
0.115384615384615	-0.18780487804878	4137.09	1123.336	-3013.754
0.109423076923077	-0.18780487804878	4179.903	970.9755	-3208.9275
0.103846153846154	-0.18780487804878	4246.599	602.6998	-3643.8992
0.0980769230769231	-0.18780487804878	4356.405	355.7623	-4000.6427
0.0923076923076923	-0.18780487804878	4454.766	289.0556	-4165.7104
0.0865384615384615	-0.18780487804878	4674.898	436.0348	-4238.8632
0.0805769230769231	-0.18780487804878	5026.584	791.2853	-4235.2987
0.075	-0.18780487804878	5379.607	1073.875	-4305.732
0.0692307692307692	-0.18780487804878	6811.905	1282.323	-5529.582
0.0634615384615385	-0.18780487804878	10286	1267.96	-9018.04
0.0576923076923077	-0.18780487804878	13376.3	903.9304	-12472.3696
0.0517307692307692	-0.18780487804878	17282.52	506.3671	-16776.1529
0.0461538461538461	-0.18780487804878	19378.59	384.3672	-18994.2228
0.0403846153846154	-0.18780487804878	20566.88	699.3772	-19867.5028
0.0346153846153846	-0.18780487804878	22001.33	951.9982	-21049.3318
0.0286538461538462	-0.18780487804878	22809.36	1133.123	-21676.237
0.0228846153846154	-0.18780487804878	20558.96	1239.751	-19319.209
0.0173076923076923	-0.18780487804878	14459.47	1237.947	-13221.523
0.0115384615384615	-0.18780487804878	2144.169	989.4323	-1154.7367
0.00576923076923077	-0.18780487804878	16865.66	518.3328	-16347.3272
0	-0.18780487804878	24682.24	179.8585	-24502.3815
-0.00596153846153846	-0.18780487804878	11324.42	51.50084	-11272.91916
-0.0115384615384615	-0.18780487804878	3713.652	126.85	-3586.802
-0.0173076923076923	-0.18780487804878	2001.4	195.4524	-1805.9476
-0.0230769230769231	-0.18780487804878	1039.855	339.0771	-700.7779
-0.0290384615384615	-0.18780487804878	627.4221	427.2243	-200.1978
-0.0348076923076923	-0.18780487804878	259.0582	502.2144	243.1562
-0.0403846153846154	-0.18780487804878	247.475	549.7797	302.3047
-0.0461538461538461	-0.18780487804878	415.0643	581.7537	166.6894
-0.0519230769230769	-0.18780487804878	632.6767	595.1037	-37.573
-0.0576923076923077	-0.18780487804878	651.5158	604.0673	-47.4484999999999
-0.0636538461538462	-0.18780487804878	584.5936	608.904	24.3104
-0.0692307692307692	-0.18780487804878	542.2268	615.535	73.3082000000001
-0.075	-0.18780487804878	473.9531	621.388	147.4349
-0.0807692307692308	-0.18780487804878	417.6526	627.3592	209.7066
-0.0865384615384615	-0.18780487804878	393.6052	630.8629	237.2577
-0.0923076923076923	-0.18780487804878	356.8413	633.8841	277.0428
-0.0980769230769231	-0.18780487804878	404.6257	637.9844	233.3587
-0.103846153846154	-0.18780487804878	488.2539	640.4332	152.1793
-0.109615384615385	-0.18780487804878	384.3434	643.3973	259.0539
-0.115384615384615	-0.18780487804878	252.7589	652.073	399.3141
-0.121153846153846	-0.18780487804878	352.4608	672.0114	319.5506
-0.126923076923077	-0.18780487804878	276.5436	679.795	403.2514
-0.132692307692308	-0.18780487804878	314.0861	685.5791	371.493
-0.138461538461538	-0.18780487804878	348.7292	692.1263	343.3971
-0.144230769230769	-0.18780487804878	386.8719	698.2775	311.4056
-0.15	-0.18780487804878	655.3551	704.66	49.3049
-0.155961538461538	-0.18780487804878	647.2177	711.5296	64.3118999999999
-0.161538461538462	-0.18780487804878	677.8788	717.5081	39.6293
-0.167307692307692	-0.18780487804878	647.8556	724.2142	76.3586
-0.173269230769231	-0.18780487804878	474.7991	732.718	257.9189
-0.178846153846154	-0.18780487804878	166.9917	741.5198	574.5281
-0.184807692307692	-0.18780487804878	450.157	747.6272	297.4702
-0.190384615384615	-0.18780487804878	545.2302	755.7858	210.5556
-0.196153846153846	-0.18780487804878	427.9202	765.1208	337.2006
-0.202115384615385	-0.18780487804878	563.6559	775.2055	211.5496
-0.207692307692308	-0.18780487804878	870.3918	786.5938	-83.798
-0.213653846153846	-0.18780487804878	1106.104	797.2155	-308.8885
-0.219230769230769	-0.18780487804878	1233.212	807.6372	-425.5748
-0.225	-0.18780487804878	1385.756	820.8515	-564.9045
-0.230961538461538	-0.18780487804878	1367.391	831.831	-535.56
-0.236538461538462	-0.18780487804878	1131.762	843.3455	-288.4165
-0.2425	-0.18780487804878	771.1561	854.758	83.6019000000001
-0.248076923076923	-0.18780487804878	432.1093	866.073	433.9637
-0.253846153846154	-0.18780487804878	404.1832	878.3863	474.2031
-0.259807692307692	-0.18780487804878	616.2359	891.1427	274.9068
-0.265384615384615	-0.18780487804878	935.9289	902.8012	-33.1277
-0.271346153846154	-0.18780487804878	1327.612	913.1114	-414.5006
-0.276923076923077	-0.18780487804878	1524.186	924.7194	-599.4666
-0.282692307692308	-0.18780487804878	1511.482	934.0827	-577.3993
-0.288653846153846	-0.18780487804878	1182.423	944.5879	-237.8351
-0.294230769230769	-0.18780487804878	785.0178	956.3964	171.3786
-0.300192307692308	-0.18780487804878	449.1827	966.8032	517.6205
-0.305769230769231	-0.18780487804878	458.0803	976.5137	518.4334
-0.311538461538462	-0.18780487804878	610.7554	988.6616	377.9062
-0.3175	-0.18780487804878	894.9663	1000.059	105.0927
-0.323076923076923	-0.18780487804878	1231.047	1007.921	-223.126
-0.329038461538462	-0.18780487804878	1330.66	1005.478	-325.182
-0.334615384615385	-0.18780487804878	1133.545	972.8827	-160.6623
-0.340384615384615	-0.18780487804878	791.9781	890.9981	99.02
-0.346346153846154	-0.18780487804878	390.9828	821.3046	430.3218
-0.351923076923077	-0.18780487804878	178.4377	738.575	560.1373
-0.357884615384615	-0.18780487804878	177.4364	628.2443	450.8079
-0.363461538461538	-0.18780487804878	267.074	416.8464	149.7724
-0.369230769230769	-0.18780487804878	427.1613	297.6633	-129.498
-0.375192307692308	-0.18780487804878	679.245	207.7818	-471.4632
-0.380769230769231	-0.18780487804878	796.5096	139.2006	-657.309
-0.386730769230769	-0.18780487804878	820.6669	78.70703	-741.95987
-0.392307692307692	-0.18780487804878	760.2892	46.48405	-713.80515
-0.398076923076923	-0.18780487804878	639.4452	27.74333	-611.70187
-0.404038461538462	-0.18780487804878	483.6107	19.11714	-464.49356
-0.409615384615385	-0.18780487804878	357.4921	20.02733	-337.46477
-0.415576923076923	-0.18780487804878	244.2651	40.84052	-203.42458
-0.421153846153846	-0.18780487804878	81.05394	86.82538	5.77143999999999
-0.426923076923077	-0.18780487804878	43.68658	131.9705	88.28392
-0.432884615384615	-0.18780487804878	27.6026	149.2562	121.6536
-0.438461538461539	-0.18780487804878	23.11583	153.1757	130.05987
-0.444423076923077	-0.18780487804878	63.25647	144.9378	81.68133
-0.45	-0.18780487804878	108.1686	136.2645	28.0959
-0.455769230769231	-0.18780487804878	130.5086	131.8608	1.35220000000001
-0.461730769230769	-0.18780487804878	139.7067	134.8046	-4.90210000000002
0.461538461538462	-0.182926829268293	133.2269	325.0677	191.8408
0.455576923076923	-0.182926829268293	46.80058	734.0083	687.20772
0.449807692307692	-0.182926829268293	109.6473	1107.422	997.7747
0.444230769230769	-0.182926829268293	52.59962	1784.807	1732.20738
0.438269230769231	-0.182926829268293	257.8564	2438.508	2180.6516
0.432692307692308	-0.182926829268293	520.2857	2933.453	2413.1673
0.426730769230769	-0.182926829268293	1428.541	3140.302	1711.761
0.420961538461538	-0.182926829268293	2001.669	2968.097	966.428
0.415384615384615	-0.182926829268293	2861.118	2805.685	-55.4330000000005
0.409423076923077	-0.182926829268293	3273.317	1664.681	-1608.636
0.403846153846154	-0.182926829268293	3239.916	704.2128	-2535.7032
0.397884615384615	-0.182926829268293	2679.476	598.4468	-2081.0292
0.392115384615385	-0.182926829268293	2015.746	485.9107	-1529.8353
0.386538461538461	-0.182926829268293	1437.614	428.1684	-1009.4456
0.380576923076923	-0.182926829268293	1044.857	2655.102	1610.245
0.375	-0.182926829268293	902.4958	8066.222	7163.7262
0.369038461538462	-0.182926829268293	835.781	13035.09	12199.309
0.363269230769231	-0.182926829268293	930.3841	16842.05	15911.6659
0.357692307692308	-0.182926829268293	1091.54	17838.28	16746.74
0.351730769230769	-0.182926829268293	1145.743	16157.29	15011.547
0.346153846153846	-0.182926829268293	1143.328	12794.93	11651.602
0.340192307692308	-0.182926829268293	1164.583	4324.411	3159.828
0.334423076923077	-0.182926829268293	1133.826	13280.03	12146.204
0.328846153846154	-0.182926829268293	1049.853	24287.12	23237.267
0.322884615384615	-0.182926829268293	950.6207	31286.73	30336.1093
0.317307692307692	-0.182926829268293	845.1403	19699.11	18853.9697
0.311346153846154	-0.182926829268293	751.1445	3065.969	2314.8245
0.305576923076923	-0.182926829268293	681.4679	793.6173	112.1494
0.299807692307692	-0.182926829268293	619.7753	471.2251	-148.5502
0.294230769230769	-0.182926829268293	540.7043	277.0906	-263.6137
0.288269230769231	-0.182926829268293	478.6878	484.085	5.3972
0.282692307692308	-0.182926829268293	431.4955	635.2089	203.7134
0.276923076923077	-0.182926829268293	401.0861	691.3659	290.2798
0.270961538461538	-0.182926829268293	373.6276	604.9648	231.3372
0.265384615384615	-0.182926829268293	356.589	508.8288	152.2398
0.259423076923077	-0.182926829268293	360.4685	531.1285	170.66
0.253846153846154	-0.182926829268293	367.5212	573.8316	206.3104
0.248076923076923	-0.182926829268293	384.256	567.8268	183.5708
0.242115384615385	-0.182926829268293	427.7614	461.5817	33.8203
0.236538461538462	-0.182926829268293	480.0936	440.2209	-39.8727
0.230576923076923	-0.182926829268293	533.0013	449.2947	-83.7066000000001
0.225	-0.182926829268293	619.2797	455.5108	-163.7689
0.219230769230769	-0.182926829268293	667.6243	454.937	-212.6873
0.213269230769231	-0.182926829268293	718.0026	406.2116	-311.791
0.207692307692308	-0.182926829268293	760.0756	404.2039	-355.8717
0.201730769230769	-0.182926829268293	791.0536	376.6999	-414.3537
0.196153846153846	-0.182926829268293	814.1335	257.4432	-556.6903
0.190384615384615	-0.182926829268293	845.0964	266.7781	-578.3183
0.184615384615385	-0.182926829268293	887.7017	268.9423	-618.7594
0.178846153846154	-0.182926829268293	928.255	455.4548	-472.8002
0.172884615384615	-0.182926829268293	972.0758	450.0699	-522.0059
0.167307692307692	-0.182926829268293	986.5342	285.2616	-701.2726
0.161538461538462	-0.182926829268293	993.1775	208.8869	-784.2906
0.155769230769231	-0.182926829268293	1041.052	349.0103	-692.0417
0.15	-0.182926829268293	1111.107	538.7165	-572.3905
0.144230769230769	-0.182926829268293	1200.476	728.2462	-472.2298
0.138269230769231	-0.182926829268293	1299.549	796.9274	-502.6216
0.132692307692308	-0.182926829268293	1396.258	707.3211	-688.9369
0.126923076923077	-0.182926829268293	1481.799	794.6715	-687.1275
0.121153846153846	-0.182926829268293	1542.427	1192.796	-349.631
0.115384615384615	-0.182926829268293	1597.729	1310.397	-287.332
0.109423076923077	-0.182926829268293	1652.869	1224.607	-428.262
0.103846153846154	-0.182926829268293	1712.097	1166.627	-545.47
0.0980769230769231	-0.182926829268293	1808.042	969.9622	-838.0798
0.0923076923076923	-0.182926829268293	2028.277	436.8353	-1591.4417
0.0865384615384615	-0.182926829268293	2255.223	183.124	-2072.099
0.0805769230769231	-0.182926829268293	2505.533	234.8823	-2270.6507
0.075	-0.182926829268293	3037.788	459.012	-2578.776
0.0692307692307692	-0.182926829268293	3436.533	884.1432	-2552.3898
0.0634615384615385	-0.182926829268293	3728.941	1109.704	-2619.237
0.0576923076923077	-0.182926829268293	4417.048	1224.172	-3192.876
0.0517307692307692	-0.182926829268293	8608.312	1181.887	-7426.425
0.0461538461538461	-0.182926829268293	19496.62	873.0282	-18623.5918
0.0403846153846154	-0.182926829268293	24147.49	525.1202	-23622.3698
0.0346153846153846	-0.182926829268293	27319.62	353.1365	-26966.4835
0.0286538461538462	-0.182926829268293	28773.06	607.9145	-28165.1455
0.0228846153846154	-0.182926829268293	26962.92	865.7434	-26097.1766
0.0173076923076923	-0.182926829268293	22535.35	1116.417	-21418.933
0.0115384615384615	-0.182926829268293	13977.82	1240.362	-12737.458
0.00576923076923077	-0.182926829268293	9647.969	1267.064	-8380.905
0	-0.182926829268293	19232.42	1132.55	-18099.87
-0.00596153846153846	-0.182926829268293	8674.202	726.3436	-7947.8584
-0.0115384615384615	-0.182926829268293	3040.95	272.5559	-2768.3941
-0.0173076923076923	-0.182926829268293	1381.406	56.26031	-1325.14569
-0.0230769230769231	-0.182926829268293	715.5067	98.72642	-616.78028
-0.0290384615384615	-0.182926829268293	274.5402	183.5921	-90.9481
-0.0348076923076923	-0.182926829268293	333.9444	236.5898	-97.3546
-0.0403846153846154	-0.182926829268293	469.6324	303.407	-166.2254
-0.0461538461538461	-0.182926829268293	495.4387	363.4301	-132.0086
-0.0519230769230769	-0.182926829268293	521.3339	397.5738	-123.7601
-0.0576923076923077	-0.182926829268293	533.9053	416.5269	-117.3784
-0.0636538461538462	-0.182926829268293	514.414	426.5305	-87.8835
-0.0692307692307692	-0.182926829268293	516.2907	433.739	-82.5517
-0.075	-0.182926829268293	478.543	438.62	-39.9230000000001
-0.0807692307692308	-0.182926829268293	456.9246	444.8462	-12.0783999999999
-0.0865384615384615	-0.182926829268293	434.5408	449.7997	15.2589
-0.0923076923076923	-0.182926829268293	472.0249	456.6985	-15.3264
-0.0980769230769231	-0.182926829268293	495.1419	466.3632	-28.7787
-0.103846153846154	-0.182926829268293	477.1205	473.8056	-3.31489999999997
-0.109615384615385	-0.182926829268293	427.8493	479.3716	51.5223
-0.115384615384615	-0.182926829268293	331.6646	487.3336	155.669
-0.121153846153846	-0.182926829268293	286.8199	493.6946	206.8747
-0.126923076923077	-0.182926829268293	214.0747	499.0311	284.9564
-0.132692307692308	-0.182926829268293	330.1894	503.7184	173.529
-0.138461538461538	-0.182926829268293	308.1696	508.8042	200.6346
-0.144230769230769	-0.182926829268293	407.0314	514.9586	107.9272
-0.15	-0.182926829268293	704.8459	521.1384	-183.7075
-0.155961538461538	-0.182926829268293	780.7544	529.4609	-251.2935
-0.161538461538462	-0.182926829268293	761.645	538.6007	-223.0443
-0.167307692307692	-0.182926829268293	584.9306	547.1676	-37.763
-0.173269230769231	-0.182926829268293	350.4285	552.9929	202.5644
-0.178846153846154	-0.182926829268293	254.1034	560.2136	306.1102
-0.184807692307692	-0.182926829268293	616.3809	566.1862	-50.1947
-0.190384615384615	-0.182926829268293	509.4615	574.7468	65.2853
-0.196153846153846	-0.182926829268293	454.5917	580.796	126.2043
-0.202115384615385	-0.182926829268293	683.5032	589.9016	-93.6016000000001
-0.207692307692308	-0.182926829268293	966.8816	597.6445	-369.2371
-0.213653846153846	-0.182926829268293	1143.163	604.0839	-539.0791
-0.219230769230769	-0.182926829268293	1319.55	612.173	-707.377
-0.225	-0.182926829268293	1433.867	619.4943	-814.3727
-0.230961538461538	-0.182926829268293	1332.4	629.046	-703.354
-0.236538461538462	-0.182926829268293	1051.898	638.5897	-413.3083
-0.2425	-0.182926829268293	667.7394	648.8153	-18.9241
-0.248076923076923	-0.182926829268293	361.3186	658.8256	297.507
-0.253846153846154	-0.182926829268293	354.2567	675.4132	321.1565
-0.259807692307692	-0.182926829268293	690.6501	685.9208	-4.72930000000008
-0.265384615384615	-0.182926829268293	979.8715	682.8835	-296.988
-0.271346153846154	-0.182926829268293	1354.873	669.3332	-685.5398
-0.276923076923077	-0.182926829268293	1534.345	672.9213	-861.4237
-0.282692307692308	-0.182926829268293	1397.944	677.3008	-720.6432
-0.288653846153846	-0.182926829268293	1021.357	683.2792	-338.0778
-0.294230769230769	-0.182926829268293	642.3006	702.2677	59.9671
-0.300192307692308	-0.182926829268293	500.568	713.7212	213.1532
-0.305769230769231	-0.182926829268293	607.5933	728.0622	120.4689
-0.311538461538462	-0.182926829268293	831.3537	742.1695	-89.1842
-0.3175	-0.182926829268293	1192.429	759.6965	-432.7325
-0.323076923076923	-0.182926829268293	1353.115	780.5118	-572.6032
-0.329038461538462	-0.182926829268293	1288.526	804.1714	-484.3546
-0.334615384615385	-0.182926829268293	996.1738	833.5561	-162.6177
-0.340384615384615	-0.182926829268293	660.4424	873.4971	213.0547
-0.346346153846154	-0.182926829268293	359.5438	911.0946	551.5508
-0.351923076923077	-0.182926829268293	293.4714	946.2485	652.7771
-0.357884615384615	-0.182926829268293	298.5649	978.4023	679.8374
-0.363461538461538	-0.182926829268293	389.2912	995.0783	605.7871
-0.369230769230769	-0.182926829268293	512.7785	992.4343	479.6558
-0.375192307692308	-0.182926829268293	661.573	967.1113	305.5383
-0.380769230769231	-0.182926829268293	805.4959	898.2401	92.7442
-0.386730769230769	-0.182926829268293	883.5294	827.2334	-56.2959999999998
-0.392307692307692	-0.182926829268293	909.6243	698.4396	-211.1847
-0.398076923076923	-0.182926829268293	892.5843	485.8737	-406.7106
-0.404038461538462	-0.182926829268293	839.043	346.8295	-492.2135
-0.409615384615385	-0.182926829268293	752.3474	233.033	-519.3144
-0.415576923076923	-0.182926829268293	640.6409	182.4387	-458.2022
-0.421153846153846	-0.182926829268293	532.4346	151.8335	-380.6011
-0.426923076923077	-0.182926829268293	415.1663	105.5763	-309.59
-0.432884615384615	-0.182926829268293	302.3037	64.08914	-238.21456
-0.438461538461539	-0.182926829268293	226.169	39.11891	-187.05009
-0.444423076923077	-0.182926829268293	182.111	20.45216	-161.65884
-0.45	-0.182926829268293	126.9736	21.70899	-105.26461
-0.455769230769231	-0.182926829268293	72.49471	19.60537	-52.88934
-0.461730769230769	-0.182926829268293	42.49789	19.30971	-23.18818
0.461538461538462	-0.178048780487805	141.3216	146.1507	4.82910000000001
0.455576923076923	-0.178048780487805	127.9942	281.7083	153.7141
0.449807692307692	-0.178048780487805	125.1868	654.8815	529.6947
0.444230769230769	-0.178048780487805	136.0911	1379.816	1243.7249
0.438269230769231	-0.178048780487805	144.3791	2207.015	2062.6359
0.432692307692308	-0.178048780487805	143.6117	3056.249	2912.6373
0.426730769230769	-0.178048780487805	69.93293	3637.172	3567.23907
0.420961538461538	-0.178048780487805	399.0852	3716.451	3317.3658
0.415384615384615	-0.178048780487805	1099.201	3593.869	2494.668
0.409423076923077	-0.178048780487805	2159.973	3379.18	1219.207
0.403846153846154	-0.178048780487805	3082.769	2752.749	-330.02
0.397884615384615	-0.178048780487805	3444.214	1487.72	-1956.494
0.392115384615385	-0.178048780487805	3656.734	2170.542	-1486.192
0.386538461538461	-0.178048780487805	3776.991	7134.135	3357.144
0.380576923076923	-0.178048780487805	3820.618	14813.7	10993.082
0.375	-0.178048780487805	3740.976	20145.4	16404.424
0.369038461538462	-0.178048780487805	3394.756	22099.22	18704.464
0.363269230769231	-0.178048780487805	2959.826	20485.36	17525.534
0.357692307692308	-0.178048780487805	2550.505	17963.81	15413.305
0.351730769230769	-0.178048780487805	2039.039	4503.812	2464.773
0.346153846153846	-0.178048780487805	1637.929	15520.79	13882.861
0.340192307692308	-0.178048780487805	1181.993	28023.85	26841.857
0.334423076923077	-0.178048780487805	902.8369	27867.2	26964.3631
0.328846153846154	-0.178048780487805	765.7406	16800.49	16034.7494
0.322884615384615	-0.178048780487805	727.7721	9563.322	8835.5499
0.317307692307692	-0.178048780487805	799.502	360.8935	-438.6085
0.311346153846154	-0.178048780487805	916.8425	324.2791	-592.5634
0.305576923076923	-0.178048780487805	1154.488	562.9936	-591.4944
0.299807692307692	-0.178048780487805	1346.025	752.7521	-593.2729
0.294230769230769	-0.178048780487805	1442.947	877.9596	-564.9874
0.288269230769231	-0.178048780487805	1443.763	844.696	-599.067
0.282692307692308	-0.178048780487805	1367.882	708.3305	-659.5515
0.276923076923077	-0.178048780487805	1285.681	602.2117	-683.4693
0.270961538461538	-0.178048780487805	1181.165	519.5094	-661.6556
0.265384615384615	-0.178048780487805	1068.469	543.2213	-525.2477
0.259423076923077	-0.178048780487805	980.2605	541.7938	-438.4667
0.253846153846154	-0.178048780487805	912.23	511.0679	-401.1621
0.248076923076923	-0.178048780487805	837.1155	501.4161	-335.6994
0.242115384615385	-0.178048780487805	763.2174	478.2112	-285.0062
0.236538461538462	-0.178048780487805	730.3624	444.6931	-285.6693
0.230576923076923	-0.178048780487805	691.9566	429.2508	-262.7058
0.225	-0.178048780487805	648.5223	345.2336	-303.2887
0.219230769230769	-0.178048780487805	610.8128	315.049	-295.7638
0.213269230769231	-0.178048780487805	568.011	294.1895	-273.8215
0.207692307692308	-0.178048780487805	535.6414	318.7037	-216.9377
0.201730769230769	-0.178048780487805	515.2915	291.6276	-223.6639
0.196153846153846	-0.178048780487805	507.6982	257.3101	-250.3881
0.190384615384615	-0.178048780487805	503.2129	307.7106	-195.5023
0.184615384615385	-0.178048780487805	497.2384	194.3929	-302.8455
0.178846153846154	-0.178048780487805	494.8486	178.0064	-316.8422
0.172884615384615	-0.178048780487805	504.534	221.4787	-283.0553
0.167307692307692	-0.178048780487805	515.3666	349.9594	-165.4072
0.161538461538462	-0.178048780487805	515.2818	490.8222	-24.4596
0.155769230769231	-0.178048780487805	511.1028	639.403	128.3002
0.15	-0.178048780487805	515.825	713.6187	197.7937
0.144230769230769	-0.178048780487805	529.2674	602.7985	73.5311000000001
0.138269230769231	-0.178048780487805	543.1925	501.7885	-41.404
0.132692307692308	-0.178048780487805	558.1526	837.1891	279.0365
0.126923076923077	-0.178048780487805	554.3185	1144.999	590.6805
0.121153846153846	-0.178048780487805	548.5411	1250.919	702.3779
0.115384615384615	-0.178048780487805	553.1175	1227.864	674.7465
0.109423076923077	-0.178048780487805	569.1122	1284.412	715.2998
0.103846153846154	-0.178048780487805	587.4803	1261.78	674.2997
0.0980769230769231	-0.178048780487805	609.94	857.2332	247.2932
0.0923076923076923	-0.178048780487805	605.8351	429.1428	-176.6923
0.0865384615384615	-0.178048780487805	578.5273	271.0143	-307.513
0.0805769230769231	-0.178048780487805	580.8718	302.2573	-278.6145
0.075	-0.178048780487805	638.437	678.8053	40.3683
0.0692307692307692	-0.178048780487805	772.8316	1133.543	360.7114
0.0634615384615385	-0.178048780487805	1022.923	1319.138	296.215
0.0576923076923077	-0.178048780487805	1704.728	1363.6	-341.128
0.0517307692307692	-0.178048780487805	2594.316	1254.825	-1339.491
0.0461538461538461	-0.178048780487805	14446.32	746.6087	-13699.7113
0.0403846153846154	-0.178048780487805	24111.77	361.3073	-23750.4627
0.0346153846153846	-0.178048780487805	28458.26	313.9512	-28144.3088
0.0286538461538462	-0.178048780487805	30694.84	489.3631	-30205.4769
0.0228846153846154	-0.178048780487805	28282.95	836.2343	-27446.7157
0.0173076923076923	-0.178048780487805	23860.65	1020.737	-22839.913
0.0115384615384615	-0.178048780487805	9838.693	1142.77	-8695.923
0.00576923076923077	-0.178048780487805	11870.94	1127.958	-10742.982
0	-0.178048780487805	20142.81	793.8792	-19348.9308
-0.00596153846153846	-0.178048780487805	11192.62	208.0713	-10984.5487
-0.0115384615384615	-0.178048780487805	4777.536	26.77772	-4750.75828
-0.0173076923076923	-0.178048780487805	3046.999	44.96926	-3002.02974
-0.0230769230769231	-0.178048780487805	1450.499	81.35533	-1369.14367
-0.0290384615384615	-0.178048780487805	662.9428	149.1876	-513.7552
-0.0348076923076923	-0.178048780487805	235.1769	198.7575	-36.4194
-0.0403846153846154	-0.178048780487805	239.4429	237.8035	-1.6394
-0.0461538461538461	-0.178048780487805	375.1791	268.412	-106.7671
-0.0519230769230769	-0.178048780487805	497.204	283.1157	-214.0883
-0.0576923076923077	-0.178048780487805	429.3996	280.3778	-149.0218
-0.0636538461538462	-0.178048780487805	418.003	272.2355	-145.7675
-0.0692307692307692	-0.178048780487805	434.4047	283.4362	-150.9685
-0.075	-0.178048780487805	464.7188	289.886	-174.8328
-0.0807692307692308	-0.178048780487805	508.3632	298.7172	-209.646
-0.0865384615384615	-0.178048780487805	511.6186	303.9494	-207.6692
-0.0923076923076923	-0.178048780487805	515.447	308.8946	-206.5524
-0.0980769230769231	-0.178048780487805	588.229	316.7853	-271.4437
-0.103846153846154	-0.178048780487805	671.9378	322.0765	-349.8613
-0.109615384615385	-0.178048780487805	694.372	328.9972	-365.3748
-0.115384615384615	-0.178048780487805	546.3911	335.3661	-211.025
-0.121153846153846	-0.178048780487805	354.3177	342.0483	-12.2694
-0.126923076923077	-0.178048780487805	386.5735	347.1823	-39.3912
-0.132692307692308	-0.178048780487805	344.0912	350.6021	6.51089999999999
-0.138461538461538	-0.178048780487805	314.8193	354.8181	39.9988
-0.144230769230769	-0.178048780487805	342.7496	361.6418	18.8922
-0.15	-0.178048780487805	505.377	367.1874	-138.1896
-0.155961538461538	-0.178048780487805	692.7228	368.1293	-324.5935
-0.161538461538462	-0.178048780487805	705.8344	373.5528	-332.2816
-0.167307692307692	-0.178048780487805	551.1469	378.8777	-172.2692
-0.173269230769231	-0.178048780487805	346.5177	382.1245	35.6068
-0.178846153846154	-0.178048780487805	188.7254	387.9447	199.2193
-0.184807692307692	-0.178048780487805	510.0454	394.0307	-116.0147
-0.190384615384615	-0.178048780487805	706.3287	399.3188	-307.0099
-0.196153846153846	-0.178048780487805	526.5925	405.0242	-121.5683
-0.202115384615385	-0.178048780487805	488.0257	409.7143	-78.3114000000001
-0.207692307692308	-0.178048780487805	724.0358	414.8503	-309.1855
-0.213653846153846	-0.178048780487805	937.6734	419.1113	-518.5621
-0.219230769230769	-0.178048780487805	1062.624	429.0449	-633.5791
-0.225	-0.178048780487805	1228.143	434.5467	-793.5963
-0.230961538461538	-0.178048780487805	1386.361	441.3217	-945.0393
-0.236538461538462	-0.178048780487805	1344.487	450.28	-894.207
-0.2425	-0.178048780487805	1120.259	457.8451	-662.4139
-0.248076923076923	-0.178048780487805	778.3514	465.6593	-312.6921
-0.253846153846154	-0.178048780487805	448.5428	474.8941	26.3513
-0.259807692307692	-0.178048780487805	406.5252	484.7719	78.2467
-0.265384615384615	-0.178048780487805	589.0737	493.8556	-95.2180999999999
-0.271346153846154	-0.178048780487805	872.0809	505.1774	-366.9035
-0.276923076923077	-0.178048780487805	1193.879	515.0071	-678.8719
-0.282692307692308	-0.178048780487805	1387.291	525.9317	-861.3593
-0.288653846153846	-0.178048780487805	1355.375	541.5611	-813.8139
-0.294230769230769	-0.178048780487805	1036.742	558.0317	-478.7103
-0.300192307692308	-0.178048780487805	686.4286	572.6739	-113.7547
-0.305769230769231	-0.178048780487805	518.5028	593.404	74.9012
-0.311538461538462	-0.178048780487805	595.1353	611.9704	16.8350999999999
-0.3175	-0.178048780487805	736.8835	634.1175	-102.766
-0.323076923076923	-0.178048780487805	942.9827	659.4553	-283.5274
-0.329038461538462	-0.178048780487805	1205.456	674.8515	-530.6045
-0.334615384615385	-0.178048780487805	1299.25	679.1809	-620.0691
-0.340384615384615	-0.178048780487805	1211.328	708.8211	-502.5069
-0.346346153846154	-0.178048780487805	912.0756	741.7456	-170.33
-0.351923076923077	-0.178048780487805	600.2566	790.4299	190.1733
-0.357884615384615	-0.178048780487805	337.9638	839.4253	501.4615
-0.363461538461538	-0.178048780487805	287.5721	881.3972	593.8251
-0.369230769230769	-0.178048780487805	295.6722	925.6474	629.9752
-0.375192307692308	-0.178048780487805	380.552	961.7828	581.2308
-0.380769230769231	-0.178048780487805	494.9452	984.4748	489.5296
-0.386730769230769	-0.178048780487805	627.7054	974.3239	346.6185
-0.392307692307692	-0.178048780487805	763.4378	908.192	144.7542
-0.398076923076923	-0.178048780487805	857.4566	843.7447	-13.7119
-0.404038461538462	-0.178048780487805	920.7683	739.0393	-181.729
-0.409615384615385	-0.178048780487805	970.8407	622.9888	-347.8519
-0.415576923076923	-0.178048780487805	970.891	468.3633	-502.5277
-0.421153846153846	-0.178048780487805	915.7963	379.1889	-536.6074
-0.426923076923077	-0.178048780487805	839.7684	316.1357	-523.6327
-0.432884615384615	-0.178048780487805	752.1965	227.5202	-524.6763
-0.438461538461539	-0.178048780487805	560.2821	159.5746	-400.7075
-0.444423076923077	-0.178048780487805	430.5116	99.36384	-331.14776
-0.45	-0.178048780487805	326.3963	66.44655	-259.94975
-0.455769230769231	-0.178048780487805	191.0861	46.49584	-144.59026
-0.461730769230769	-0.178048780487805	126.378	44.56438	-81.81362
0.461538461538462	-0.173170731707317	112.6265	104.3405	-8.28600000000002
0.455576923076923	-0.173170731707317	120.7743	79.6074	-41.1669
0.449807692307692	-0.173170731707317	122.1873	49.25348	-72.93382
0.444230769230769	-0.173170731707317	117.5384	42.37437	-75.16403
0.438269230769231	-0.173170731707317	117.7566	219.585	101.8284
0.432692307692308	-0.173170731707317	129.9827	668.1583	538.1756
0.426730769230769	-0.173170731707317	143.2196	1172.254	1029.0344
0.420961538461538	-0.173170731707317	151.3616	1514.241	1362.8794
0.415384615384615	-0.173170731707317	123.6588	1665.157	1541.4982
0.409423076923077	-0.173170731707317	524.4426	1729.084	1204.6414
0.403846153846154	-0.173170731707317	981.7486	1751.349	769.6004
0.397884615384615	-0.173170731707317	1246.34	1712.691	466.351
0.392115384615385	-0.173170731707317	1373.446	1219.761	-153.685
0.386538461538461	-0.173170731707317	1463.56	3473.118	2009.558
0.380576923076923	-0.173170731707317	1527.4	8004.032	6476.632
0.375	-0.173170731707317	1579.804	15651.77	14071.966
0.369038461538462	-0.173170731707317	1627.899	22251.47	20623.571
0.363269230769231	-0.173170731707317	1695.809	24527.85	22832.041
0.357692307692308	-0.173170731707317	1812.53	22185.71	20373.18
0.351730769230769	-0.173170731707317	1955.971	19891.79	17935.819
0.346153846153846	-0.173170731707317	2144.065	8070.151	5926.086
0.340192307692308	-0.173170731707317	2419.866	10418.99	7999.124
0.334423076923077	-0.173170731707317	2796.165	19403.94	16607.775
0.328846153846154	-0.173170731707317	3033.23	27058.53	24025.3
0.322884615384615	-0.173170731707317	3312.718	19081.62	15768.902
0.317307692307692	-0.173170731707317	3440.24	633.6967	-2806.5433
0.311346153846154	-0.173170731707317	3546.698	183.9544	-3362.7436
0.305576923076923	-0.173170731707317	3616.271	477.1661	-3139.1049
0.299807692307692	-0.173170731707317	3637.436	706.2868	-2931.1492
0.294230769230769	-0.173170731707317	3615.269	883.9003	-2731.3687
0.288269230769231	-0.173170731707317	3539	913.9458	-2625.0542
0.282692307692308	-0.173170731707317	3434.003	866.5671	-2567.4359
0.276923076923077	-0.173170731707317	3279.405	678.9881	-2600.4169
0.270961538461538	-0.173170731707317	3020.021	625.4798	-2394.5412
0.265384615384615	-0.173170731707317	2793.813	497.436	-2296.377
0.259423076923077	-0.173170731707317	2579.581	540.9049	-2038.6761
0.253846153846154	-0.173170731707317	2308.015	555.4993	-1752.5157
0.248076923076923	-0.173170731707317	2031.796	580.2138	-1451.5822
0.242115384615385	-0.173170731707317	1775.681	572.1574	-1203.5236
0.236538461538462	-0.173170731707317	1534.462	453.5636	-1080.8984
0.230576923076923	-0.173170731707317	1285.941	356.9871	-928.9539
0.225	-0.173170731707317	1094.897	351.0857	-743.8113
0.219230769230769	-0.173170731707317	894.0495	325.4209	-568.6286
0.213269230769231	-0.173170731707317	746.2171	322.1197	-424.0974
0.207692307692308	-0.173170731707317	586.2113	294.7841	-291.4272
0.201730769230769	-0.173170731707317	504.7969	344.0194	-160.7775
0.196153846153846	-0.173170731707317	458.4125	272.2185	-186.194
0.190384615384615	-0.173170731707317	424.0985	275.8659	-148.2326
0.184615384615385	-0.173170731707317	405.568	282.252	-123.316
0.178846153846154	-0.173170731707317	405.29	176.8193	-228.4707
0.172884615384615	-0.173170731707317	423.5349	241.9507	-181.5842
0.167307692307692	-0.173170731707317	474.1354	277.3752	-196.7602
0.161538461538462	-0.173170731707317	554.3042	365.0876	-189.2166
0.155769230769231	-0.173170731707317	639.5415	525.4121	-114.1294
0.15	-0.173170731707317	738.5108	675.9733	-62.5375
0.144230769230769	-0.173170731707317	832.3773	750.6464	-81.7308999999999
0.138269230769231	-0.173170731707317	907.9859	672.2549	-235.731
0.132692307692308	-0.173170731707317	957.5986	593.5536	-364.045
0.126923076923077	-0.173170731707317	998.0223	849.7159	-148.3064
0.121153846153846	-0.173170731707317	1069.003	1126.278	57.2750000000001
0.115384615384615	-0.173170731707317	1078.984	1129.198	50.214
0.109423076923077	-0.173170731707317	1061.482	1082.261	20.779
0.103846153846154	-0.173170731707317	1032.804	1060.943	28.1389999999999
0.0980769230769231	-0.173170731707317	1012.985	793.7394	-219.2456
0.0923076923076923	-0.173170731707317	1026.071	450.5282	-575.5428
0.0865384615384615	-0.173170731707317	968.0941	293.0237	-675.0704
0.0805769230769231	-0.173170731707317	835.1583	382.5861	-452.5722
0.075	-0.173170731707317	548.0223	718.2297	170.2074
0.0692307692307692	-0.173170731707317	476.8006	991.8763	515.0757
0.0634615384615385	-0.173170731707317	586.2399	1150.641	564.4011
0.0576923076923077	-0.173170731707317	763.3884	1184.865	421.4766
0.0517307692307692	-0.173170731707317	1563.685	1065.405	-498.28
0.0461538461538461	-0.173170731707317	14291.31	686.1018	-13605.2082
0.0403846153846154	-0.173170731707317	26773.56	330.9587	-26442.6013
0.0346153846153846	-0.173170731707317	33955.12	275.541	-33679.579
0.0286538461538462	-0.173170731707317	34818.94	478.8267	-34340.1133
0.0228846153846154	-0.173170731707317	32196.61	834.2934	-31362.3166
0.0173076923076923	-0.173170731707317	25929.25	1068.366	-24860.884
0.0115384615384615	-0.173170731707317	15128.56	1202.748	-13925.812
0.00576923076923077	-0.173170731707317	12406.47	1240.184	-11166.286
0	-0.173170731707317	13680.46	1158.078	-12522.382
-0.00596153846153846	-0.173170731707317	7001.809	877.5776	-6124.2314
-0.0115384615384615	-0.173170731707317	3770.503	485.396	-3285.107
-0.0173076923076923	-0.173170731707317	1799.92	203.2123	-1596.7077
-0.0230769230769231	-0.173170731707317	789.6299	29.2169	-760.413
-0.0290384615384615	-0.173170731707317	142.9972	30.88173	-112.11547
-0.0348076923076923	-0.173170731707317	478.2026	39.01642	-439.18618
-0.0403846153846154	-0.173170731707317	1014.569	39.16859	-975.40041
-0.0461538461538461	-0.173170731707317	981.0386	50.5212	-930.5174
-0.0519230769230769	-0.173170731707317	747.3329	91.22417	-656.10873
-0.0576923076923077	-0.173170731707317	614.8697	110.6682	-504.2015
-0.0636538461538462	-0.173170731707317	581.427	122.5894	-458.8376
-0.0692307692307692	-0.173170731707317	557.9287	134.7534	-423.1753
-0.075	-0.173170731707317	559.9168	140.2546	-419.6622
-0.0807692307692308	-0.173170731707317	524.6727	144.2663	-380.4064
-0.0865384615384615	-0.173170731707317	558.401	147.0164	-411.3846
-0.0923076923076923	-0.173170731707317	605.0657	152.4553	-452.6104
-0.0980769230769231	-0.173170731707317	673.6303	158.6487	-514.9816
-0.103846153846154	-0.173170731707317	709.6486	163.0594	-546.5892
-0.109615384615385	-0.173170731707317	657.9064	167.8435	-490.0629
-0.115384615384615	-0.173170731707317	475.832	173.124	-302.708
-0.121153846153846	-0.173170731707317	449.2381	176.3568	-272.8813
-0.126923076923077	-0.173170731707317	527.4917	178.7244	-348.7673
-0.132692307692308	-0.173170731707317	439.7304	185.4116	-254.3188
-0.138461538461538	-0.173170731707317	375.253	190.9337	-184.3193
-0.144230769230769	-0.173170731707317	396.4037	194.7938	-201.6099
-0.15	-0.173170731707317	466.1074	201.9311	-264.1763
-0.155961538461538	-0.173170731707317	589.6825	206.8108	-382.8717
-0.161538461538462	-0.173170731707317	490.1169	211.0892	-279.0277
-0.167307692307692	-0.173170731707317	344.0393	214.2467	-129.7926
-0.173269230769231	-0.173170731707317	142.437	219.8791	77.4421
-0.178846153846154	-0.173170731707317	172.8388	227.6036	54.7648
-0.184807692307692	-0.173170731707317	385.0732	234.1423	-150.9309
-0.190384615384615	-0.173170731707317	687.2816	244.0158	-443.2658
-0.196153846153846	-0.173170731707317	561.2059	258.4683	-302.7376
-0.202115384615385	-0.173170731707317	442.0435	275.6933	-166.3502
-0.207692307692308	-0.173170731707317	607.4798	291.5706	-315.9092
-0.213653846153846	-0.173170731707317	844.7879	286.6859	-558.102
-0.219230769230769	-0.173170731707317	1044.305	270.6922	-773.6128
-0.225	-0.173170731707317	1248.132	281.0655	-967.0665
-0.230961538461538	-0.173170731707317	1372.408	292.4952	-1079.9128
-0.236538461538462	-0.173170731707317	1290.243	303.1136	-987.1294
-0.2425	-0.173170731707317	976.9111	312.1541	-664.757
-0.248076923076923	-0.173170731707317	653.5155	321.5403	-331.9752
-0.253846153846154	-0.173170731707317	351.7786	337.0462	-14.7324
-0.259807692307692	-0.173170731707317	345.8098	347.7734	1.96359999999999
-0.265384615384615	-0.173170731707317	608.5658	357.504	-251.0618
-0.271346153846154	-0.173170731707317	894.2216	370.1389	-524.0827
-0.276923076923077	-0.173170731707317	1310.788	379.8703	-930.9177
-0.282692307692308	-0.173170731707317	1478.159	389.9181	-1088.2409
-0.288653846153846	-0.173170731707317	1321.087	402.8592	-918.2278
-0.294230769230769	-0.173170731707317	883.3977	413.126	-470.2717
-0.300192307692308	-0.173170731707317	534.5986	425.7328	-108.8658
-0.305769230769231	-0.173170731707317	502.1918	440.2332	-61.9586000000001
-0.311538461538462	-0.173170731707317	609.4655	456.4945	-152.971
-0.3175	-0.173170731707317	799.7312	474.0534	-325.6778
-0.323076923076923	-0.173170731707317	1087.534	502.883	-584.651
-0.329038461538462	-0.173170731707317	1269.514	531.2237	-738.2903
-0.334615384615385	-0.173170731707317	1245.587	571.237	-674.35
-0.340384615384615	-0.173170731707317	997.263	614.5428	-382.7202
-0.346346153846154	-0.173170731707317	631.4613	677.8186	46.3573
-0.351923076923077	-0.173170731707317	308.1082	712.6349	404.5267
-0.357884615384615	-0.173170731707317	198.2042	764.1066	565.9024
-0.363461538461538	-0.173170731707317	256.4026	819.1778	562.7752
-0.369230769230769	-0.173170731707317	344.2682	880.0145	535.7463
-0.375192307692308	-0.173170731707317	443.549	939.2926	495.7436
-0.380769230769231	-0.173170731707317	541.5389	971.2361	429.6972
-0.386730769230769	-0.173170731707317	596.7835	976.9613	380.1778
-0.392307692307692	-0.173170731707317	668.4104	966.1657	297.7553
-0.398076923076923	-0.173170731707317	746.886	947.0216	200.1356
-0.404038461538462	-0.173170731707317	807.523	935.0957	127.5727
-0.409615384615385	-0.173170731707317	860.0302	899.8917	39.8615000000001
-0.415576923076923	-0.173170731707317	913.279	841.3177	-71.9613000000001
-0.421153846153846	-0.173170731707317	948.704	777.4763	-171.2277
-0.426923076923077	-0.173170731707317	963.782	699.9547	-263.8273
-0.432884615384615	-0.173170731707317	982.1287	632.7193	-349.4094
-0.438461538461539	-0.173170731707317	994.0153	542.7206	-451.2947
-0.444423076923077	-0.173170731707317	992.0741	397.9734	-594.1007
-0.45	-0.173170731707317	968.1636	344.2027	-623.9609
-0.455769230769231	-0.173170731707317	923.9146	318.6595	-605.2551
-0.461730769230769	-0.173170731707317	850.0197	303.2742	-546.7455
0.461538461538462	-0.168414634146341	190.4837	195.6209	5.13719999999998
0.455576923076923	-0.168414634146341	184.0447	196.3386	12.2939
0.449807692307692	-0.168414634146341	181.6468	184.5896	2.94280000000001
0.444230769230769	-0.168414634146341	187.7314	157.5049	-30.2265
0.438269230769231	-0.168414634146341	203.9993	143.9641	-60.0352
0.432692307692308	-0.168414634146341	211.2793	147.7381	-63.5412
0.426730769230769	-0.168414634146341	190.8751	159.5586	-31.3165
0.420961538461538	-0.168414634146341	167.248	167.8561	0.608100000000007
0.415384615384615	-0.168414634146341	146.5203	157.8985	11.3782
0.409423076923077	-0.168414634146341	137.2329	150.5677	13.3348
0.403846153846154	-0.168414634146341	142.8445	440.8567	298.0122
0.397884615384615	-0.168414634146341	153.7423	943.474	789.7317
0.392115384615385	-0.168414634146341	168.5785	1094.073	925.4945
0.386538461538461	-0.168414634146341	176.7354	580.9362	404.2008
0.380576923076923	-0.168414634146341	183.7117	6766.033	6582.3213
0.375	-0.168414634146341	192.4667	14419.39	14226.9233
0.369038461538462	-0.168414634146341	202.6454	22188.71	21986.0646
0.363269230769231	-0.168414634146341	203.8831	28360.57	28156.6869
0.357692307692308	-0.168414634146341	161.21	27142.07	26980.86
0.351730769230769	-0.168414634146341	70.5905	24787.06	24716.4695
0.346153846153846	-0.168414634146341	209.334	21099.99	20890.656
0.340192307692308	-0.168414634146341	431.0702	5946.704	5515.6338
0.334423076923077	-0.168414634146341	745.8342	14454.12	13708.2858
0.328846153846154	-0.168414634146341	967.6263	22746.06	21778.4337
0.322884615384615	-0.168414634146341	1310.071	25329.59	24019.519
0.317307692307692	-0.168414634146341	1481.029	15810.24	14329.211
0.311346153846154	-0.168414634146341	1612.399	2261.094	648.695
0.305576923076923	-0.168414634146341	1736.885	509.7864	-1227.0986
0.299807692307692	-0.168414634146341	1852.702	256.4236	-1596.2784
0.294230769230769	-0.168414634146341	1981.757	461.8314	-1519.9256
0.288269230769231	-0.168414634146341	2133.474	745.3457	-1388.1283
0.282692307692308	-0.168414634146341	2263.821	931.7454	-1332.0756
0.276923076923077	-0.168414634146341	2401.016	997.5564	-1403.4596
0.270961538461538	-0.168414634146341	2576.037	777.8536	-1798.1834
0.265384615384615	-0.168414634146341	2680.056	621.0398	-2059.0162
0.259423076923077	-0.168414634146341	2801.154	561.9149	-2239.2391
0.253846153846154	-0.168414634146341	2931.474	522.757	-2408.717
0.248076923076923	-0.168414634146341	3040.686	502.016	-2538.67
0.242115384615385	-0.168414634146341	3178.981	498.5589	-2680.4221
0.236538461538462	-0.168414634146341	3262.378	469.9984	-2792.3796
0.230576923076923	-0.168414634146341	3314.52	469.8132	-2844.7068
0.225	-0.168414634146341	3349.266	431.8256	-2917.4404
0.219230769230769	-0.168414634146341	3352.336	345.6617	-3006.6743
0.213269230769231	-0.168414634146341	3343.769	285.6979	-3058.0711
0.207692307692308	-0.168414634146341	3336.745	302.61	-3034.135
0.201730769230769	-0.168414634146341	3324.353	329.9335	-2994.4195
0.196153846153846	-0.168414634146341	3309.669	409.0395	-2900.6295
0.190384615384615	-0.168414634146341	3280.387	312.2923	-2968.0947
0.184615384615385	-0.168414634146341	3234.347	172.4035	-3061.9435
0.178846153846154	-0.168414634146341	3199.87	148.6625	-3051.2075
0.172884615384615	-0.168414634146341	3166.278	294.5183	-2871.7597
0.167307692307692	-0.168414634146341	3111.676	331.6373	-2780.0387
0.161538461538462	-0.168414634146341	3054.127	382.9835	-2671.1435
0.155769230769231	-0.168414634146341	2992.949	524.8355	-2468.1135
0.15	-0.168414634146341	2906.516	679.1078	-2227.4082
0.144230769230769	-0.168414634146341	2809.112	734.3395	-2074.7725
0.138269230769231	-0.168414634146341	2708.854	636.9716	-2071.8824
0.132692307692308	-0.168414634146341	2601.673	523.0701	-2078.6029
0.126923076923077	-0.168414634146341	2507.691	796.8141	-1710.8769
0.121153846153846	-0.168414634146341	2411.928	1093.054	-1318.874
0.115384615384615	-0.168414634146341	2277.153	1217.709	-1059.444
0.109423076923077	-0.168414634146341	2126.674	1227.074	-899.6
0.103846153846154	-0.168414634146341	1962.198	1200.771	-761.427
0.0980769230769231	-0.168414634146341	1791.359	855.8235	-935.5355
0.0923076923076923	-0.168414634146341	1535.425	421.1471	-1114.2779
0.0865384615384615	-0.168414634146341	1038.449	240.3587	-798.0903
0.0805769230769231	-0.168414634146341	869.8044	283.2538	-586.5506
0.075	-0.168414634146341	742.1703	496.5639	-245.6064
0.0692307692307692	-0.168414634146341	442.1494	875.2363	433.0869
0.0634615384615385	-0.168414634146341	687.2541	1130.225	442.9709
0.0576923076923077	-0.168414634146341	995.6707	1240.019	244.3483
0.0517307692307692	-0.168414634146341	2170.619	1224.656	-945.963
0.0461538461538461	-0.168414634146341	30666.44	903.5815	-29762.8585
0.0403846153846154	-0.168414634146341	38572.56	550.799	-38021.761
0.0346153846153846	-0.168414634146341	41394.6	371.0549	-41023.5451
0.0286538461538462	-0.168414634146341	41293.16	602.1082	-40691.0518
0.0228846153846154	-0.168414634146341	38202.82	861.2349	-37341.5851
0.0173076923076923	-0.168414634146341	32036.26	1069.259	-30967.001
0.0115384615384615	-0.168414634146341	21111.77	1225.641	-19886.129
0.00576923076923077	-0.168414634146341	9227.438	1243.939	-7983.499
0	-0.168414634146341	11832.04	1120.55	-10711.49
-0.00596153846153846	-0.168414634146341	5000.193	702.1427	-4298.0503
-0.0115384615384615	-0.168414634146341	3249.109	294.5689	-2954.5401
-0.0173076923076923	-0.168414634146341	1618.027	84.18943	-1533.83757
-0.0230769230769231	-0.168414634146341	838.2133	37.01327	-801.20003
-0.0290384615384615	-0.168414634146341	257.6062	28.90784	-228.69836
-0.0348076923076923	-0.168414634146341	292.7568	35.37258	-257.38422
-0.0403846153846154	-0.168414634146341	447.5213	32.84418	-414.67712
-0.0461538461538461	-0.168414634146341	575.4657	31.13537	-544.33033
-0.0519230769230769	-0.168414634146341	1006.071	30.63021	-975.44079
-0.0576923076923077	-0.168414634146341	1228.168	31.74984	-1196.41816
-0.0636538461538462	-0.168414634146341	1050.919	31.41646	-1019.50254
-0.0692307692307692	-0.168414634146341	878.0194	30.28468	-847.73472
-0.075	-0.168414634146341	726.7832	33.00545	-693.77775
-0.0807692307692308	-0.168414634146341	649.2103	34.37013	-614.84017
-0.0865384615384615	-0.168414634146341	701.8096	35.66436	-666.14524
-0.0923076923076923	-0.168414634146341	789.4487	38.60373	-750.84497
-0.0980769230769231	-0.168414634146341	880.1526	38.52092	-841.63168
-0.103846153846154	-0.168414634146341	822.159	40.16343	-781.99557
-0.109615384615385	-0.168414634146341	706.6436	41.1791	-665.4645
-0.115384615384615	-0.168414634146341	472.1629	41.22063	-430.94227
-0.121153846153846	-0.168414634146341	448.832	42.41041	-406.42159
-0.126923076923077	-0.168414634146341	514.3024	46.66913	-467.63327
-0.132692307692308	-0.168414634146341	386.7139	50.25022	-336.46368
-0.138461538461538	-0.168414634146341	398.8878	54.40583	-344.48197
-0.144230769230769	-0.168414634146341	395.4467	57.71188	-337.73482
-0.15	-0.168414634146341	479.1695	61.16901	-418.00049
-0.155961538461538	-0.168414634146341	416.0771	62.20046	-353.87664
-0.161538461538462	-0.168414634146341	223.6569	66.96996	-156.68694
-0.167307692307692	-0.168414634146341	156.2919	73.71297	-82.57893
-0.173269230769231	-0.168414634146341	152.2113	77.08639	-75.12491
-0.178846153846154	-0.168414634146341	265.3392	82.77921	-182.55999
-0.184807692307692	-0.168414634146341	482.454	88.49487	-393.95913
-0.190384615384615	-0.168414634146341	638.9131	94.83229	-544.08081
-0.196153846153846	-0.168414634146341	475.8177	101.994	-373.8237
-0.202115384615385	-0.168414634146341	528.1295	107.6998	-420.4297
-0.207692307692308	-0.168414634146341	732.3838	114.304	-618.0798
-0.213653846153846	-0.168414634146341	912.6882	124.5651	-788.1231
-0.219230769230769	-0.168414634146341	1179.368	134.5429	-1044.8251
-0.225	-0.168414634146341	1351.859	145.5263	-1206.3327
-0.230961538461538	-0.168414634146341	1291.087	155.4304	-1135.6566
-0.236538461538462	-0.168414634146341	1074.397	160.8118	-913.5852
-0.2425	-0.168414634146341	739.9432	167.4107	-572.5325
-0.248076923076923	-0.168414634146341	376.3185	176.356	-199.9625
-0.253846153846154	-0.168414634146341	307.997	183.26	-124.737
-0.259807692307692	-0.168414634146341	503.2715	188.2648	-315.0067
-0.265384615384615	-0.168414634146341	801.8223	193.1042	-608.7181
-0.271346153846154	-0.168414634146341	1212.11	196.1132	-1015.9968
-0.276923076923077	-0.168414634146341	1442.348	200.7672	-1241.5808
-0.282692307692308	-0.168414634146341	1383.687	198.5547	-1185.1323
-0.288653846153846	-0.168414634146341	1038.124	200.5077	-837.6163
-0.294230769230769	-0.168414634146341	691.417	223.5573	-467.8597
-0.300192307692308	-0.168414634146341	504.7618	278.8188	-225.943
-0.305769230769231	-0.168414634146341	581.5829	301.8045	-279.7784
-0.311538461538462	-0.168414634146341	749.4632	328.7187	-420.7445
-0.3175	-0.168414634146341	1075.254	359.6659	-715.5881
-0.323076923076923	-0.168414634146341	1262.657	396.214	-866.443
-0.329038461538462	-0.168414634146341	1301.851	426.2703	-875.5807
-0.334615384615385	-0.168414634146341	1045.65	449.6663	-595.9837
-0.340384615384615	-0.168414634146341	704.1853	475.9469	-228.2384
-0.346346153846154	-0.168414634146341	338.2468	501.9343	163.6875
-0.351923076923077	-0.168414634146341	173.9848	528.373	354.3882
-0.357884615384615	-0.168414634146341	192.9659	560.8358	367.8699
-0.363461538461538	-0.168414634146341	255.8615	599.2318	343.3703
-0.369230769230769	-0.168414634146341	332.7715	633.6787	300.9072
-0.375192307692308	-0.168414634146341	392.3293	676.2503	283.921
-0.380769230769231	-0.168414634146341	442.4501	713.1035	270.6534
-0.386730769230769	-0.168414634146341	493.1082	749.6848	256.5766
-0.392307692307692	-0.168414634146341	542.3418	793.4906	251.1488
-0.398076923076923	-0.168414634146341	585.686	847.9833	262.2973
-0.404038461538462	-0.168414634146341	621.2652	893.5624	272.2972
-0.409615384615385	-0.168414634146341	660.0823	933.2045	273.1222
-0.415576923076923	-0.168414634146341	719.7709	966.7218	246.9509
-0.421153846153846	-0.168414634146341	770.3325	983.5706	213.2381
-0.426923076923077	-0.168414634146341	817.3679	981.7308	164.3629
-0.432884615384615	-0.168414634146341	859.219	963.7502	104.5312
-0.438461538461539	-0.168414634146341	896.4887	942.2088	45.7200999999999
-0.444423076923077	-0.168414634146341	920.4792	916.7488	-3.73039999999992
-0.45	-0.168414634146341	936.2991	886.6924	-49.6066999999998
-0.455769230769231	-0.168414634146341	941.6873	866.2142	-75.4731000000002
-0.461730769230769	-0.168414634146341	929.3756	843.346	-86.0296
0.461538461538462	-0.163414634146341	115.2237	117.5164	2.29270000000001
0.455576923076923	-0.163414634146341	113.5221	123.1688	9.6467
0.449807692307692	-0.163414634146341	110.9392	137.9189	26.9797
0.444230769230769	-0.163414634146341	114.0995	148.9221	34.8226
0.438269230769231	-0.163414634146341	128.2309	162.8291	34.5982
0.432692307692308	-0.163414634146341	142.78	161.7126	18.9326
0.426730769230769	-0.163414634146341	167.8941	141.1766	-26.7175
0.420961538461538	-0.163414634146341	189.8341	116.7357	-73.0984
0.415384615384615	-0.163414634146341	180.4194	115.3744	-65.045
0.409423076923077	-0.163414634146341	158.0141	79.03412	-78.97998
0.403846153846154	-0.163414634146341	140.6021	298.8535	158.2514
0.397884615384615	-0.163414634146341	124.3453	789.4204	665.0751
0.392115384615385	-0.163414634146341	115.1065	1323.536	1208.4295
0.386538461538461	-0.163414634146341	112.5651	1626.497	1513.9319
0.380576923076923	-0.163414634146341	113.0751	1274.822	1161.7469
0.375	-0.163414634146341	118.3039	940.2682	821.9643
0.369038461538462	-0.163414634146341	128.0891	6098.191	5970.1019
0.363269230769231	-0.163414634146341	137.0392	17349.35	17212.3108
0.357692307692308	-0.163414634146341	140.7036	26499.92	26359.2164
0.351730769230769	-0.163414634146341	144.2982	33861.74	33717.4418
0.346153846153846	-0.163414634146341	147.6842	30758.76	30611.0758
0.340192307692308	-0.163414634146341	153.9467	24145.39	23991.4433
0.334423076923077	-0.163414634146341	158.3267	6782.5	6624.1733
0.328846153846154	-0.163414634146341	164.9817	10136.62	9971.6383
0.322884615384615	-0.163414634146341	177.9981	18365.24	18187.2419
0.317307692307692	-0.163414634146341	186.6656	22681.34	22494.6744
0.311346153846154	-0.163414634146341	195.4471	12224.58	12029.1329
0.305576923076923	-0.163414634146341	203.3357	1059.497	856.1613
0.299807692307692	-0.163414634146341	209.1778	499.7038	290.526
0.294230769230769	-0.163414634146341	210.8693	266.6338	55.7645
0.288269230769231	-0.163414634146341	198.0006	395.4707	197.4701
0.282692307692308	-0.163414634146341	152.0371	758.6191	606.582
0.276923076923077	-0.163414634146341	72.12331	915.752	843.62869
0.270961538461538	-0.163414634146341	139.1802	1051.249	912.0688
0.265384615384615	-0.163414634146341	236.386	880.7396	644.3536
0.259423076923077	-0.163414634146341	353.0637	727.8124	374.7487
0.253846153846154	-0.163414634146341	479.4171	539.9791	60.562
0.248076923076923	-0.163414634146341	682.4042	511.544	-170.8602
0.242115384615385	-0.163414634146341	809.5557	507.515	-302.0407
0.236538461538462	-0.163414634146341	911.1937	552.1182	-359.0755
0.230576923076923	-0.163414634146341	1048.722	557.8367	-490.8853
0.225	-0.163414634146341	1151.27	550.8454	-600.4246
0.219230769230769	-0.163414634146341	1269.877	552.6888	-717.1882
0.213269230769231	-0.163414634146341	1375.337	538.9333	-836.4037
0.207692307692308	-0.163414634146341	1474.603	435.6505	-1038.9525
0.201730769230769	-0.163414634146341	1581.109	220.7449	-1360.3641
0.196153846153846	-0.163414634146341	1660.429	163.8692	-1496.5598
0.190384615384615	-0.163414634146341	1724.836	282.5159	-1442.3201
0.184615384615385	-0.163414634146341	1781.96	442.6853	-1339.2747
0.178846153846154	-0.163414634146341	1827.516	456.4292	-1371.0868
0.172884615384615	-0.163414634146341	1871.465	204.6195	-1666.8455
0.167307692307692	-0.163414634146341	1914.823	132.6869	-1782.1361
0.161538461538462	-0.163414634146341	1953.851	304.9529	-1648.8981
0.155769230769231	-0.163414634146341	1984.133	324.8113	-1659.3217
0.15	-0.163414634146341	2021.06	365.0694	-1655.9906
0.144230769230769	-0.163414634146341	2066.613	483.2234	-1583.3896
0.138269230769231	-0.163414634146341	2118.161	679.9969	-1438.1641
0.132692307692308	-0.163414634146341	2172.596	743.0237	-1429.5723
0.126923076923077	-0.163414634146341	2231.062	719.1387	-1511.9233
0.121153846153846	-0.163414634146341	2300.249	863.9728	-1436.2762
0.115384615384615	-0.163414634146341	2390.921	1096.914	-1294.007
0.109423076923077	-0.163414634146341	2501.368	1155.523	-1345.845
0.103846153846154	-0.163414634146341	2587.968	1156.476	-1431.492
0.0980769230769231	-0.163414634146341	2709.694	1134.94	-1574.754
0.0923076923076923	-0.163414634146341	2828.479	971.7389	-1856.7401
0.0865384615384615	-0.163414634146341	2965.543	648.6715	-2316.8715
0.0805769230769231	-0.163414634146341	3104.494	433.4156	-2671.0784
0.075	-0.163414634146341	3157.741	314.4889	-2843.2521
0.0692307692307692	-0.163414634146341	3070.957	348.2826	-2722.6744
0.0634615384615385	-0.163414634146341	2684.265	661.9918	-2022.2732
0.0576923076923077	-0.163414634146341	2044.528	944.9541	-1099.5739
0.0517307692307692	-0.163414634146341	1549.081	1191.526	-357.555
0.0461538461538461	-0.163414634146341	827.151	1266.27	439.119
0.0403846153846154	-0.163414634146341	513.274	1178.072	664.798
0.0346153846153846	-0.163414634146341	1061.167	752.1766	-308.9904
0.0286538461538462	-0.163414634146341	3296.588	413.5214	-2883.0666
0.0228846153846154	-0.163414634146341	36190.49	343.7121	-35846.7779
0.0173076923076923	-0.163414634146341	44719.87	636.1695	-44083.7005
0.0115384615384615	-0.163414634146341	48481.8	865.9179	-47615.8821
0.00576923076923077	-0.163414634146341	46994.59	1062.698	-45931.892
0	-0.163414634146341	41850.14	1195.163	-40654.977
-0.00596153846153846	-0.163414634146341	31142.1	1207.96	-29934.14
-0.0115384615384615	-0.163414634146341	16585.81	1129.239	-15456.571
-0.0173076923076923	-0.163414634146341	8657.885	802.6486	-7855.2364
-0.0230769230769231	-0.163414634146341	5111.363	421.3727	-4689.9903
-0.0290384615384615	-0.163414634146341	2534.854	184.7589	-2350.0951
-0.0348076923076923	-0.163414634146341	1081.742	36.10321	-1045.63879
-0.0403846153846154	-0.163414634146341	284.7286	56.76831	-227.96029
-0.0461538461538461	-0.163414634146341	285.381	32.16358	-253.21742
-0.0519230769230769	-0.163414634146341	760.9214	39.81888	-721.10252
-0.0576923076923077	-0.163414634146341	950.0025	57.57437	-892.42813
-0.0636538461538462	-0.163414634146341	1332.652	66.76762	-1265.88438
-0.0692307692307692	-0.163414634146341	1525.877	67.71123	-1458.16577
-0.075	-0.163414634146341	1429.184	67.65439	-1361.52961
-0.0807692307692308	-0.163414634146341	1199.642	66.34048	-1133.30152
-0.0865384615384615	-0.163414634146341	975.2152	65.02415	-910.19105
-0.0923076923076923	-0.163414634146341	780.2621	65.56383	-714.69827
-0.0980769230769231	-0.163414634146341	727.1159	67.22423	-659.89167
-0.103846153846154	-0.163414634146341	775.8246	65.16238	-710.66222
-0.109615384615385	-0.163414634146341	860.7051	66.27608	-794.42902
-0.115384615384615	-0.163414634146341	898.8883	67.06146	-831.82684
-0.121153846153846	-0.163414634146341	793.3849	66.55195	-726.83295
-0.126923076923077	-0.163414634146341	559.6061	62.44185	-497.16425
-0.132692307692308	-0.163414634146341	504.3199	58.74217	-445.57773
-0.138461538461538	-0.163414634146341	490.0526	57.87928	-432.17332
-0.144230769230769	-0.163414634146341	408.161	56.22148	-351.93952
-0.15	-0.163414634146341	444.6125	56.21275	-388.39975
-0.155961538461538	-0.163414634146341	414.3954	58.64456	-355.75084
-0.161538461538462	-0.163414634146341	345.7915	57.31141	-288.48009
-0.167307692307692	-0.163414634146341	221.704	54.7852	-166.9188
-0.173269230769231	-0.163414634146341	213.106	51.08324	-162.02276
-0.178846153846154	-0.163414634146341	229.9297	49.5556	-180.3741
-0.184807692307692	-0.163414634146341	263.8432	45.60977	-218.23343
-0.190384615384615	-0.163414634146341	345.022	49.36084	-295.66116
-0.196153846153846	-0.163414634146341	510.1325	49.90129	-460.23121
-0.202115384615385	-0.163414634146341	710.1092	45.48924	-664.61996
-0.207692307692308	-0.163414634146341	541.4715	42.17123	-499.30027
-0.213653846153846	-0.163414634146341	447.0107	42.14204	-404.86866
-0.219230769230769	-0.163414634146341	571.918	44.104	-527.814
-0.225	-0.163414634146341	784.3865	43.05432	-741.33218
-0.230961538461538	-0.163414634146341	935.7821	44.11759	-891.66451
-0.236538461538462	-0.163414634146341	1227.76	47.66874	-1180.09126
-0.2425	-0.163414634146341	1286.184	47.51464	-1238.66936
-0.248076923076923	-0.163414634146341	1162.089	50.74346	-1111.34554
-0.253846153846154	-0.163414634146341	904.7825	55.36434	-849.41816
-0.259807692307692	-0.163414634146341	473.7671	57.8955	-415.8716
-0.265384615384615	-0.163414634146341	368.5408	60.72735	-307.81345
-0.271346153846154	-0.163414634146341	421.035	64.6533	-356.3817
-0.276923076923077	-0.163414634146341	750.7206	68.87715	-681.84345
-0.282692307692308	-0.163414634146341	1109.953	74.14105	-1035.81195
-0.288653846153846	-0.163414634146341	1362.981	82.8636	-1280.1174
-0.294230769230769	-0.163414634146341	1278.253	90.08872	-1188.16428
-0.300192307692308	-0.163414634146341	940.1484	101.3698	-838.7786
-0.305769230769231	-0.163414634146341	519.6457	116.1294	-403.5163
-0.311538461538462	-0.163414634146341	433.2032	136.9766	-296.2266
-0.3175	-0.163414634146341	503.8756	157.7978	-346.0778
-0.323076923076923	-0.163414634146341	686.9447	175.8913	-511.0534
-0.329038461538462	-0.163414634146341	918.9086	198.0007	-720.9079
-0.334615384615385	-0.163414634146341	1266.609	223.2657	-1043.3433
-0.340384615384615	-0.163414634146341	1395.234	268.346	-1126.888
-0.346346153846154	-0.163414634146341	1272.649	294.7876	-977.8614
-0.351923076923077	-0.163414634146341	959.6288	322.9348	-636.694
-0.357884615384615	-0.163414634146341	595.3379	353.2739	-242.064
-0.363461538461538	-0.163414634146341	307.4639	393.6056	86.1417
-0.369230769230769	-0.163414634146341	169.1543	429.7425	260.5882
-0.375192307692308	-0.163414634146341	159.7043	460.8119	301.1076
-0.380769230769231	-0.163414634146341	199.4515	495.7655	296.314
-0.386730769230769	-0.163414634146341	252.9983	523.6151	270.6168
-0.392307692307692	-0.163414634146341	314.7862	548.6369	233.8507
-0.398076923076923	-0.163414634146341	362.7311	586.1366	223.4055
-0.404038461538462	-0.163414634146341	403.6523	643.9775	240.3252
-0.409615384615385	-0.163414634146341	450.723	697.6584	246.9354
-0.415576923076923	-0.163414634146341	535.8386	736.5712	200.7326
-0.421153846153846	-0.163414634146341	593.2256	783.335	190.1094
-0.426923076923077	-0.163414634146341	610.5439	847.2091	236.6652
-0.432884615384615	-0.163414634146341	623.4715	900.9654	277.4939
-0.438461538461539	-0.163414634146341	642.2248	943.6154	301.3906
-0.444423076923077	-0.163414634146341	671.6962	979.4948	307.7986
-0.45	-0.163414634146341	710.8909	996.0319	285.141
-0.455769230769231	-0.163414634146341	756.2229	999.408	243.1851
-0.461730769230769	-0.163414634146341	837.2977	997.7658	160.4681
0.461538461538462	-0.158536585365854	123.9043	112.2246	-11.6797
0.455576923076923	-0.158536585365854	134.1511	115	-19.1511
0.449807692307692	-0.158536585365854	133.4262	139.0537	5.62750000000003
0.444230769230769	-0.158536585365854	123.1342	161.7837	38.6495
0.438269230769231	-0.158536585365854	109.1567	182.076	72.9193
0.432692307692308	-0.158536585365854	99.67721	172.2541	72.57689
0.426730769230769	-0.158536585365854	96.56867	138.2685	41.69983
0.420961538461538	-0.158536585365854	107.4232	146.8177	39.3945
0.415384615384615	-0.158536585365854	130.5815	381.7846	251.2031
0.409423076923077	-0.158536585365854	154.5766	911.4731	756.8965
0.403846153846154	-0.158536585365854	185.616	1448.387	1262.771
0.397884615384615	-0.158536585365854	205.7975	1711.37	1505.5725
0.392115384615385	-0.158536585365854	199.7185	1252.278	1052.5595
0.386538461538461	-0.158536585365854	187.5117	365.421	177.9093
0.380576923076923	-0.158536585365854	174.4691	3277.958	3103.4889
0.375	-0.158536585365854	163.7628	10166.06	10002.2972
0.369038461538462	-0.158536585365854	153.8987	20198.68	20044.7813
0.363269230769231	-0.158536585365854	147.0189	32497.49	32350.4711
0.357692307692308	-0.158536585365854	142.8652	30761.76	30618.8948
0.351730769230769	-0.158536585365854	140.809	23231.48	23090.671
0.346153846153846	-0.158536585365854	130.3418	7243.519	7113.1772
0.340192307692308	-0.158536585365854	118.7347	3062.223	2943.4883
0.334423076923077	-0.158536585365854	115.2876	14523.01	14407.7224
0.328846153846154	-0.158536585365854	117.9745	21690.61	21572.6355
0.322884615384615	-0.158536585365854	124.1534	20829.49	20705.3366
0.317307692307692	-0.158536585365854	128.0565	3271.35	3143.2935
0.311346153846154	-0.158536585365854	135.3868	505.5462	370.1594
0.305576923076923	-0.158536585365854	142.114	255.775	113.661
0.299807692307692	-0.158536585365854	145.0386	278.1296	133.091
0.294230769230769	-0.158536585365854	151.4944	435.639	284.1446
0.288269230769231	-0.158536585365854	153.7065	603.1932	449.4867
0.282692307692308	-0.158536585365854	156.1677	772.5538	616.3861
0.276923076923077	-0.158536585365854	158.9879	807.0705	648.0826
0.270961538461538	-0.158536585365854	159.1767	608.8041	449.6274
0.265384615384615	-0.158536585365854	161.5768	523.8321	362.2553
0.259423076923077	-0.158536585365854	165.5377	552.6916	387.1539
0.253846153846154	-0.158536585365854	168.8733	518.4	349.5267
0.248076923076923	-0.158536585365854	171.7287	507.3387	335.61
0.242115384615385	-0.158536585365854	176.2042	503.7796	327.5754
0.236538461538462	-0.158536585365854	183.0637	501.2158	318.1521
0.230576923076923	-0.158536585365854	186.2942	468.2491	281.9549
0.225	-0.158536585365854	192.2574	462.1253	269.8679
0.219230769230769	-0.158536585365854	197.4519	445.2995	247.8476
0.213269230769231	-0.158536585365854	207.9442	351.5881	143.6439
0.207692307692308	-0.158536585365854	218.2317	392.4089	174.1772
0.201730769230769	-0.158536585365854	226.6505	610.3821	383.7316
0.196153846153846	-0.158536585365854	236.2442	881.1213	644.8771
0.190384615384615	-0.158536585365854	242.6106	856.0829	613.4723
0.184615384615385	-0.158536585365854	249.9796	309.6742	59.6946
0.178846153846154	-0.158536585365854	251.6137	295.3406	43.7269
0.172884615384615	-0.158536585365854	249.916	346.6102	96.6942000000001
0.167307692307692	-0.158536585365854	244.1279	382.0703	137.9424
0.161538461538462	-0.158536585365854	226.5923	460.6226	234.0303
0.155769230769231	-0.158536585365854	200.5565	577.9641	377.4076
0.15	-0.158536585365854	163.3095	683.2752	519.9657
0.144230769230769	-0.158536585365854	98.75848	700.6307	601.87222
0.138269230769231	-0.158536585365854	89.39152	589.7311	500.33958
0.132692307692308	-0.158536585365854	152.3316	498.8515	346.5199
0.126923076923077	-0.158536585365854	212.7319	839.8311	627.0992
0.121153846153846	-0.158536585365854	273.3164	1028.833	755.5166
0.115384615384615	-0.158536585365854	351.4769	1068.387	716.9101
0.109423076923077	-0.158536585365854	467.7161	1073.896	606.1799
0.103846153846154	-0.158536585365854	620.7962	926.8237	306.0275
0.0980769230769231	-0.158536585365854	762.0675	657.416	-104.6515
0.0923076923076923	-0.158536585365854	961.9268	348.0362	-613.8906
0.0865384615384615	-0.158536585365854	1305.88	203.8787	-1102.0013
0.0805769230769231	-0.158536585365854	1603.374	312.2448	-1291.1292
0.075	-0.158536585365854	2026.231	648.6042	-1377.6268
0.0692307692307692	-0.158536585365854	2407.368	899.3975	-1507.9705
0.0634615384615385	-0.158536585365854	2144.371	1022.516	-1121.855
0.0576923076923077	-0.158536585365854	1561.101	1074.777	-486.324
0.0517307692307692	-0.158536585365854	662.6265	865.8302	203.2037
0.0461538461538461	-0.158536585365854	830.5587	535.3142	-295.2445
0.0403846153846154	-0.158536585365854	2430.658	391.9236	-2038.7344
0.0346153846153846	-0.158536585365854	36621.69	517.4212	-36104.2688
0.0286538461538462	-0.158536585365854	48887.91	861.1185	-48026.7915
0.0228846153846154	-0.158536585365854	52709.14	1093.41	-51615.73
0.0173076923076923	-0.158536585365854	52170.08	1283.852	-50886.228
0.0115384615384615	-0.158536585365854	46400.12	1344.829	-45055.291
0.00576923076923077	-0.158536585365854	39426.13	1309.341	-38116.789
0	-0.158536585365854	23385.85	1143.504	-22242.346
-0.00596153846153846	-0.158536585365854	18567.31	767.4613	-17799.8487
-0.0115384615384615	-0.158536585365854	15237.24	416.2793	-14820.9607
-0.0173076923076923	-0.158536585365854	6112.63	279.0862	-5833.5438
-0.0230769230769231	-0.158536585365854	2523.302	182.7072	-2340.5948
-0.0290384615384615	-0.158536585365854	1033.412	82.26541	-951.14659
-0.0348076923076923	-0.158536585365854	483.9647	30.94314	-453.02156
-0.0403846153846154	-0.158536585365854	136.3362	54.54834	-81.78786
-0.0461538461538461	-0.158536585365854	152.1797	70.68723	-81.49247
-0.0519230769230769	-0.158536585365854	379.4824	74.73729	-304.74511
-0.0576923076923077	-0.158536585365854	725.936	77.31826	-648.61774
-0.0636538461538462	-0.158536585365854	987.8924	80.11806	-907.77434
-0.0692307692307692	-0.158536585365854	1328.329	81.95066	-1246.37834
-0.075	-0.158536585365854	1267.389	85.92624	-1181.46276
-0.0807692307692308	-0.158536585365854	1098.597	88.03093	-1010.56607
-0.0865384615384615	-0.158536585365854	975.3265	87.25973	-888.06677
-0.0923076923076923	-0.158536585365854	917.5397	87.42093	-830.11877
-0.0980769230769231	-0.158536585365854	928.6578	86.55005	-842.10775
-0.103846153846154	-0.158536585365854	962.9907	87.03128	-875.95942
-0.109615384615385	-0.158536585365854	995.4559	84.86853	-910.58737
-0.115384615384615	-0.158536585365854	817.6751	83.35476	-734.32034
-0.121153846153846	-0.158536585365854	529.0838	79.40138	-449.68242
-0.126923076923077	-0.158536585365854	479.8543	77.07098	-402.78332
-0.132692307692308	-0.158536585365854	497.6274	70.05375	-427.57365
-0.138461538461538	-0.158536585365854	463.1675	63.91101	-399.25649
-0.144230769230769	-0.158536585365854	497.0318	57.29362	-439.73818
-0.15	-0.158536585365854	561.7211	48.88786	-512.83324
-0.155961538461538	-0.158536585365854	392.2468	39.95934	-352.28746
-0.161538461538462	-0.158536585365854	298.176	30.73545	-267.44055
-0.167307692307692	-0.158536585365854	310.9881	24.43023	-286.55787
-0.173269230769231	-0.158536585365854	326.3677	23.38191	-302.98579
-0.178846153846154	-0.158536585365854	326.9245	26.66476	-300.25974
-0.184807692307692	-0.158536585365854	363.4067	36.29617	-327.11053
-0.190384615384615	-0.158536585365854	470.4827	45.00003	-425.48267
-0.196153846153846	-0.158536585365854	765.7179	51.64565	-714.07225
-0.202115384615385	-0.158536585365854	772.4538	61.99004	-710.46376
-0.207692307692308	-0.158536585365854	561.5959	70.892	-490.7039
-0.213653846153846	-0.158536585365854	509.2877	80.76191	-428.52579
-0.219230769230769	-0.158536585365854	658.2454	91.77962	-566.46578
-0.225	-0.158536585365854	820.3827	99.93002	-720.45268
-0.230961538461538	-0.158536585365854	1150.36	105.8652	-1044.4948
-0.236538461538462	-0.158536585365854	1279.66	112.4814	-1167.1786
-0.2425	-0.158536585365854	1184.206	114.7329	-1069.4731
-0.248076923076923	-0.158536585365854	954.4303	117.8546	-836.5757
-0.253846153846154	-0.158536585365854	654.8559	121.2309	-533.625
-0.259807692307692	-0.158536585365854	397.1838	119.0309	-278.1529
-0.265384615384615	-0.158536585365854	364.0109	114.2812	-249.7297
-0.271346153846154	-0.158536585365854	537.9043	112.6343	-425.27
-0.276923076923077	-0.158536585365854	777.1475	106.7611	-670.3864
-0.282692307692308	-0.158536585365854	1139.901	100.5948	-1039.3062
-0.288653846153846	-0.158536585365854	1347.536	91.17212	-1256.36388
-0.294230769230769	-0.158536585365854	1356.582	83.86218	-1272.71982
-0.300192307692308	-0.158536585365854	1017.644	79.30458	-938.33942
-0.305769230769231	-0.158536585365854	687.7881	76.49128	-611.29682
-0.311538461538462	-0.158536585365854	436.2613	74.86775	-361.39355
-0.3175	-0.158536585365854	468.4412	72.48173	-395.95947
-0.323076923076923	-0.158536585365854	636.5637	71.99819	-564.56551
-0.329038461538462	-0.158536585365854	894.0875	79.59485	-814.49265
-0.334615384615385	-0.158536585365854	1254.919	99.42048	-1155.49852
-0.340384615384615	-0.158536585365854	1318.157	139.1712	-1178.9858
-0.346346153846154	-0.158536585365854	1131.574	179.0265	-952.5475
-0.351923076923077	-0.158536585365854	768.861	221.9142	-546.9468
-0.357884615384615	-0.158536585365854	441.6096	247.1346	-194.475
-0.363461538461538	-0.158536585365854	311.6324	275.0133	-36.6191
-0.369230769230769	-0.158536585365854	211.6285	309.8496	98.2211
-0.375192307692308	-0.158536585365854	200.8044	348.3815	147.5771
-0.380769230769231	-0.158536585365854	200.4814	392.8606	192.3792
-0.386730769230769	-0.158536585365854	212.7856	432.8402	220.0546
-0.392307692307692	-0.158536585365854	237.7034	471.2833	233.5799
-0.398076923076923	-0.158536585365854	271.9022	513.2572	241.355
-0.404038461538462	-0.158536585365854	317.6831	546.0106	228.3275
-0.409615384615385	-0.158536585365854	357.3997	575.9661	218.5664
-0.415576923076923	-0.158536585365854	395.4008	613.5461	218.1453
-0.421153846153846	-0.158536585365854	442.7705	648.0892	205.3187
-0.426923076923077	-0.158536585365854	527.206	681.645	154.439
-0.432884615384615	-0.158536585365854	564.7402	715.2242	150.484
-0.438461538461539	-0.158536585365854	596.9861	741.105	144.1189
-0.444423076923077	-0.158536585365854	621.9419	765.1779	143.236
-0.45	-0.158536585365854	647.9921	795.5091	147.517
-0.455769230769231	-0.158536585365854	673.7073	815.1983	141.491
-0.461730769230769	-0.158536585365854	702.7399	821.5614	118.8215
0.461538461538462	-0.153658536585366	190.4649	157.0848	-33.3801
0.455576923076923	-0.153658536585366	234.6496	89.85235	-144.79725
0.449807692307692	-0.153658536585366	250.2589	63.24554	-187.01336
0.444230769230769	-0.153658536585366	233.4567	135.7536	-97.7031
0.438269230769231	-0.153658536585366	137.0654	138.3445	1.2791
0.432692307692308	-0.153658536585366	48.13841	128.0444	79.90599
0.426730769230769	-0.153658536585366	83.93	130.4066	46.4766
0.420961538461538	-0.153658536585366	84.81893	139.3515	54.53257
0.415384615384615	-0.153658536585366	96.83584	134.5443	37.70846
0.409423076923077	-0.153658536585366	108.8007	94.95904	-13.84166
0.403846153846154	-0.153658536585366	128.75	8.001658	-120.748342
0.397884615384615	-0.153658536585366	141.3481	268.1911	126.843
0.392115384615385	-0.153658536585366	149.0412	729.8958	580.8546
0.386538461538461	-0.153658536585366	154.2723	1160.538	1006.2657
0.380576923076923	-0.153658536585366	159.0589	1508.862	1349.8031
0.375	-0.153658536585366	163.6923	1254.206	1090.5137
0.369038461538462	-0.153658536585366	172.2137	535.9729	363.7592
0.363269230769231	-0.153658536585366	188.8095	5960.855	5772.0455
0.357692307692308	-0.153658536585366	203.8243	16657.46	16453.6357
0.351730769230769	-0.153658536585366	216.9517	32355.25	32138.2983
0.346153846153846	-0.153658536585366	228.8101	39536.09	39307.2799
0.340192307692308	-0.153658536585366	237.5903	37085.19	36847.5997
0.334423076923077	-0.153658536585366	241.1279	26656.44	26415.3121
0.328846153846154	-0.153658536585366	236.2446	8733.556	8497.3114
0.322884615384615	-0.153658536585366	219.0302	12010.28	11791.2498
0.317307692307692	-0.153658536585366	198.5725	28472.1	28273.5275
0.311346153846154	-0.153658536585366	174.9204	34556.18	34381.2596
0.305576923076923	-0.153658536585366	155.4534	30437.95	30282.4966
0.299807692307692	-0.153658536585366	148.8142	640.8583	492.0441
0.294230769230769	-0.153658536585366	147.4459	278.1024	130.6565
0.288269230769231	-0.153658536585366	147.3947	247.5147	100.12
0.282692307692308	-0.153658536585366	152.6763	505.9769	353.3006
0.276923076923077	-0.153658536585366	157.5975	668.2905	510.693
0.270961538461538	-0.153658536585366	157.332	762.5736	605.2416
0.265384615384615	-0.153658536585366	155.6639	701.7014	546.0375
0.259423076923077	-0.153658536585366	155.3632	726.6043	571.2411
0.253846153846154	-0.153658536585366	152.634	650.7535	498.1195
0.248076923076923	-0.153658536585366	149.0324	494.1134	345.081
0.242115384615385	-0.153658536585366	145.5939	502.6994	357.1055
0.236538461538462	-0.153658536585366	145.9426	532.482	386.5394
0.230576923076923	-0.153658536585366	143.0097	558.3255	415.3158
0.225	-0.153658536585366	144.7549	540.2995	395.5446
0.219230769230769	-0.153658536585366	144.8754	537.1356	392.2602
0.213269230769231	-0.153658536585366	146.3378	463.3745	317.0367
0.207692307692308	-0.153658536585366	153.3944	377.2401	223.8457
0.201730769230769	-0.153658536585366	163.2565	633.3775	470.121
0.196153846153846	-0.153658536585366	171.0146	1096.227	925.2124
0.190384615384615	-0.153658536585366	177.7194	1440.417	1262.6976
0.184615384615385	-0.153658536585366	179.5957	1658.189	1478.5933
0.178846153846154	-0.153658536585366	187.1152	1583.484	1396.3688
0.172884615384615	-0.153658536585366	189.6559	831.0258	641.3699
0.167307692307692	-0.153658536585366	195.3535	222.117	26.7635
0.161538461538462	-0.153658536585366	202.8218	363.1277	160.3059
0.155769230769231	-0.153658536585366	205.0987	393.0248	187.9261
0.15	-0.153658536585366	210.3083	425.8192	215.5109
0.144230769230769	-0.153658536585366	217.647	517.0331	299.3861
0.138269230769231	-0.153658536585366	216.8949	605.1578	388.2629
0.132692307692308	-0.153658536585366	216.7319	618.8213	402.0894
0.126923076923077	-0.153658536585366	221.3398	511.9844	290.6446
0.121153846153846	-0.153658536585366	221.3822	702.7852	481.403
0.115384615384615	-0.153658536585366	228.1687	976.6615	748.4928
0.109423076923077	-0.153658536585366	231.5418	1065.346	833.8042
0.103846153846154	-0.153658536585366	232.4285	1068.758	836.3295
0.0980769230769231	-0.153658536585366	230.881	978.6422	747.7612
0.0923076923076923	-0.153658536585366	231.3454	719.5293	488.1839
0.0865384615384615	-0.153658536585366	239.8883	386.9586	147.0703
0.0805769230769231	-0.153658536585366	248.7242	206.5307	-42.1935000000001
0.075	-0.153658536585366	235.832	106.6704	-129.1616
0.0692307692307692	-0.153658536585366	322.5088	320.2005	-2.30830000000003
0.0634615384615385	-0.153658536585366	1537.591	495.754	-1041.837
0.0576923076923077	-0.153658536585366	1679.66	672.0605	-1007.5995
0.0517307692307692	-0.153658536585366	1463.246	840.5184	-622.7276
0.0461538461538461	-0.153658536585366	1032.9	880.1169	-152.7831
0.0403846153846154	-0.153658536585366	447.1875	745.3295	298.142
0.0346153846153846	-0.153658536585366	955.6492	418.6497	-536.9995
0.0286538461538462	-0.153658536585366	31561.93	371.8943	-31190.0357
0.0228846153846154	-0.153658536585366	45134.65	691.5292	-44443.1208
0.0173076923076923	-0.153658536585366	54262.49	984.2809	-53278.2091
0.0115384615384615	-0.153658536585366	59025.22	1190.961	-57834.259
0.00576923076923077	-0.153658536585366	54780.11	1323.365	-53456.745
0	-0.153658536585366	44546.69	1356.94	-43189.75
-0.00596153846153846	-0.153658536585366	22388.59	1284.376	-21104.214
-0.0115384615384615	-0.153658536585366	20580.64	1134.236	-19446.404
-0.0173076923076923	-0.153658536585366	20513.48	852.7189	-19660.7611
-0.0230769230769231	-0.153658536585366	11018.32	658.8767	-10359.4433
-0.0290384615384615	-0.153658536585366	3488.248	429.9004	-3058.3476
-0.0348076923076923	-0.153658536585366	1546.535	323.1626	-1223.3724
-0.0403846153846154	-0.153658536585366	360.9701	260.4098	-100.5603
-0.0461538461538461	-0.153658536585366	348.2856	219.8597	-128.4259
-0.0519230769230769	-0.153658536585366	413.1014	184.3858	-228.7156
-0.0576923076923077	-0.153658536585366	408.9381	163.1856	-245.7525
-0.0636538461538462	-0.153658536585366	414.4505	144.9799	-269.4706
-0.0692307692307692	-0.153658536585366	432.9032	125.9493	-306.9539
-0.075	-0.153658536585366	502.515	113.321	-389.194
-0.0807692307692308	-0.153658536585366	764.9896	102.5025	-662.4871
-0.0865384615384615	-0.153658536585366	863.4342	93.55557	-769.87863
-0.0923076923076923	-0.153658536585366	889.9846	84.82458	-805.16002
-0.0980769230769231	-0.153658536585366	802.0954	76.43319	-725.66221
-0.103846153846154	-0.153658536585366	747.1657	70.36125	-676.80445
-0.109615384615385	-0.153658536585366	769.4248	63.63212	-705.79268
-0.115384615384615	-0.153658536585366	838.7337	56.02318	-782.71052
-0.121153846153846	-0.153658536585366	881.696	48.32147	-833.37453
-0.126923076923077	-0.153658536585366	853.0676	42.77155	-810.29605
-0.132692307692308	-0.153658536585366	852.5947	37.69638	-814.89832
-0.138461538461538	-0.153658536585366	756.9397	33.27206	-723.66764
-0.144230769230769	-0.153658536585366	651.263	30.42251	-620.84049
-0.15	-0.153658536585366	548.4259	27.29849	-521.12741
-0.155961538461538	-0.153658536585366	523.4892	24.42516	-499.06404
-0.161538461538462	-0.153658536585366	812.051	24.96717	-787.08383
-0.167307692307692	-0.153658536585366	786.1732	26.85413	-759.31907
-0.173269230769231	-0.153658536585366	560.4065	27.84488	-532.56162
-0.178846153846154	-0.153658536585366	477.4922	27.01749	-450.47471
-0.184807692307692	-0.153658536585366	409.3103	29.35062	-379.95968
-0.190384615384615	-0.153658536585366	369.2953	30.04158	-339.25372
-0.196153846153846	-0.153658536585366	374.9341	33.56726	-341.36684
-0.202115384615385	-0.153658536585366	439.8862	37.39164	-402.49456
-0.207692307692308	-0.153658536585366	609.2389	35.94331	-573.29559
-0.213653846153846	-0.153658536585366	752.7218	35.88802	-716.83378
-0.219230769230769	-0.153658536585366	588.6238	38.11655	-550.50725
-0.225	-0.153658536585366	493.0562	40.91788	-452.13832
-0.230961538461538	-0.153658536585366	593.5558	41.43351	-552.12229
-0.236538461538462	-0.153658536585366	766.3201	41.57421	-724.74589
-0.2425	-0.153658536585366	941.022	43.77699	-897.24501
-0.248076923076923	-0.153658536585366	1181.343	46.55738	-1134.78562
-0.253846153846154	-0.153658536585366	1116.173	49.92841	-1066.24459
-0.259807692307692	-0.153658536585366	940.313	51.54069	-888.77231
-0.265384615384615	-0.153658536585366	662.7254	51.31167	-611.41373
-0.271346153846154	-0.153658536585366	382.9134	51.94969	-330.96371
-0.276923076923077	-0.153658536585366	345.2848	48.64184	-296.64296
-0.282692307692308	-0.153658536585366	505.2708	39.30371	-465.96709
-0.288653846153846	-0.153658536585366	786.0607	27.88126	-758.17944
-0.294230769230769	-0.153658536585366	1156.082	21.4261	-1134.6559
-0.300192307692308	-0.153658536585366	1397.935	28.89918	-1369.03582
-0.305769230769231	-0.153658536585366	1331.639	43.2041	-1288.4349
-0.311538461538462	-0.153658536585366	995.7108	68.5835	-927.1273
-0.3175	-0.153658536585366	642.9597	97.56139	-545.39831
-0.323076923076923	-0.153658536585366	403.9884	118.0214	-285.967
-0.329038461538462	-0.153658536585366	456.1886	115.7283	-340.4603
-0.334615384615385	-0.153658536585366	643.6768	102.5212	-541.1556
-0.340384615384615	-0.153658536585366	932.7728	80.92878	-851.84402
-0.346346153846154	-0.153658536585366	1252.189	72.18208	-1180.00692
-0.351923076923077	-0.153658536585366	1260.244	78.44801	-1181.79599
-0.357884615384615	-0.153658536585366	1002.328	99.68838	-902.63962
-0.363461538461538	-0.153658536585366	683.7616	145.1598	-538.6018
-0.369230769230769	-0.153658536585366	341.4975	187.5406	-153.9569
-0.375192307692308	-0.153658536585366	181.9126	239.5813	57.6687
-0.380769230769231	-0.153658536585366	137.6943	260.4633	122.769
-0.386730769230769	-0.153658536585366	107.5214	264.3252	156.8038
-0.392307692307692	-0.153658536585366	113.5845	288.9051	175.3206
-0.398076923076923	-0.153658536585366	136.5201	308.2998	171.7797
-0.404038461538462	-0.153658536585366	155.7447	334.7776	179.0329
-0.409615384615385	-0.153658536585366	170.3054	373.4763	203.1709
-0.415576923076923	-0.153658536585366	190.2981	409.8419	219.5438
-0.421153846153846	-0.153658536585366	213.1111	445.3113	232.2002
-0.426923076923077	-0.153658536585366	243.8927	481.8974	238.0047
-0.432884615384615	-0.153658536585366	279.1139	519.0856	239.9717
-0.438461538461539	-0.153658536585366	321.1319	551.5297	230.3978
-0.444423076923077	-0.153658536585366	363.105	579.4255	216.3205
-0.45	-0.153658536585366	401.5014	604.4997	202.9983
-0.455769230769231	-0.153658536585366	441.7123	620.4849	178.7726
-0.461730769230769	-0.153658536585366	521.0882	625.8816	104.7934
0.461538461538462	-0.148780487804878	343.3518	304.556	-38.7958
0.455576923076923	-0.148780487804878	384.473	235.7783	-148.6947
0.449807692307692	-0.148780487804878	406.1602	156.0602	-250.1
0.444230769230769	-0.148780487804878	390.8409	48.92034	-341.92056
0.438269230769231	-0.148780487804878	356.2635	86.12768	-270.13582
0.432692307692308	-0.148780487804878	293.7184	120.5907	-173.1277
0.426730769230769	-0.148780487804878	201.1285	99.88004	-101.24846
0.420961538461538	-0.148780487804878	62.74632	70.66996	7.92364
0.415384615384615	-0.148780487804878	58.55575	16.8019	-41.75385
0.409423076923077	-0.148780487804878	90.81409	70.91785	-19.89624
0.403846153846154	-0.148780487804878	96.86172	311.2769	214.41518
0.397884615384615	-0.148780487804878	99.72103	797.9089	698.18787
0.392115384615385	-0.148780487804878	101.3501	1318.039	1216.6889
0.386538461538461	-0.148780487804878	99.59787	1691.232	1591.63413
0.380576923076923	-0.148780487804878	99.41306	1534.701	1435.28794
0.375	-0.148780487804878	106.7596	522.7985	416.0389
0.369038461538462	-0.148780487804878	112.5681	2933.716	2821.1479
0.363269230769231	-0.148780487804878	113.8036	6641.343	6527.5394
0.357692307692308	-0.148780487804878	119.5924	18730.96	18611.3676
0.351730769230769	-0.148780487804878	135.4872	33486.06	33350.5728
0.346153846153846	-0.148780487804878	141.1996	38328.96	38187.7604
0.340192307692308	-0.148780487804878	146.4582	29620.79	29474.3318
0.334423076923077	-0.148780487804878	152.1539	9374.683	9222.5291
0.328846153846154	-0.148780487804878	157.303	13040.88	12883.577
0.322884615384615	-0.148780487804878	163.9726	27972.91	27808.9374
0.317307692307692	-0.148780487804878	174.5782	33751.5	33576.9218
0.311346153846154	-0.148780487804878	184.1037	11207.53	11023.4263
0.305576923076923	-0.148780487804878	193.6627	1150.289	956.6263
0.299807692307692	-0.148780487804878	204.4898	641.1451	436.6553
0.294230769230769	-0.148780487804878	214.7976	590.1657	375.3681
0.288269230769231	-0.148780487804878	216.7813	275.6354	58.8541
0.282692307692308	-0.148780487804878	228.6495	391.8311	163.1816
0.276923076923077	-0.148780487804878	237.0743	617.5752	380.5009
0.270961538461538	-0.148780487804878	240.8511	815.5598	574.7087
0.265384615384615	-0.148780487804878	244.0641	821.4544	577.3903
0.259423076923077	-0.148780487804878	248.4403	733.7737	485.3334
0.253846153846154	-0.148780487804878	249.2197	528.3778	279.1581
0.248076923076923	-0.148780487804878	251.9069	476.2192	224.3123
0.242115384615385	-0.148780487804878	250.8067	471.5255	220.7188
0.236538461538462	-0.148780487804878	246.3675	519.6852	273.3177
0.230576923076923	-0.148780487804878	238.7672	575.7415	336.9743
0.225	-0.148780487804878	227.9947	608.6331	380.6384
0.219230769230769	-0.148780487804878	215.4818	498.3558	282.874
0.213269230769231	-0.148780487804878	208.3714	344.1577	135.7863
0.207692307692308	-0.148780487804878	206.8405	717.6511	510.8106
0.201730769230769	-0.148780487804878	202.4035	1321.096	1118.6925
0.196153846153846	-0.148780487804878	198.4989	1712.507	1514.0081
0.190384615384615	-0.148780487804878	192.708	1859.5	1666.792
0.184615384615385	-0.148780487804878	189.7576	1747.376	1557.6184
0.178846153846154	-0.148780487804878	190.735	1047.136	856.401
0.172884615384615	-0.148780487804878	191.6507	379.6385	187.9878
0.167307692307692	-0.148780487804878	196.2431	328.5016	132.2585
0.161538461538462	-0.148780487804878	203.0215	401.8911	198.8696
0.155769230769231	-0.148780487804878	205.188	451.7423	246.5543
0.15	-0.148780487804878	211.8737	532.3744	320.5007
0.144230769230769	-0.148780487804878	220.7447	616.6192	395.8745
0.138269230769231	-0.148780487804878	225.1569	596.1401	370.9832
0.132692307692308	-0.148780487804878	227.9039	341.9876	114.0837
0.126923076923077	-0.148780487804878	229.3745	170.8105	-58.564
0.121153846153846	-0.148780487804878	227.9821	359.5431	131.561
0.115384615384615	-0.148780487804878	230.4986	703.3518	472.8532
0.109423076923077	-0.148780487804878	227.7656	834.9311	607.1655
0.103846153846154	-0.148780487804878	222.8374	921.2495	698.4121
0.0980769230769231	-0.148780487804878	217.156	979.0025	761.8465
0.0923076923076923	-0.148780487804878	215.3736	915.1651	699.7915
0.0865384615384615	-0.148780487804878	214.6338	722.5058	507.872
0.0805769230769231	-0.148780487804878	222.5252	455.0549	232.5297
0.075	-0.148780487804878	147.604	308.0313	160.4273
[truncated: 11,931 more rows]
