# Supplementary material for: Giant ferroelectric polarization in a bilayer graphene heterostructure
Source: Nat Commun. 2022 Oct 21;13:6241. doi: 10.1038/s41467-022-34104-z (PMC9587233; doi:10.1038/s41467-022-34104-z)
Supplement: Supplementary file 4 — Source Data [file 41467_2022_34104_MOESM4_ESM.zip › SI/Fig.S11-14/100K.dat]

x	y	n	D	b	f	z
-0.146341463414634	0.230769230769231	1.8	-0.64015947467167	844.3993	6726.473	5882.0737
-0.141463414634146	0.230769230769231	1.89	-0.632013133208255	925.679	7574.936	6649.257
-0.136585365853659	0.230769230769231	1.98	-0.62386679174484	1106.191	9757.263	8651.072
-0.131829268292683	0.230769230769231	2.06775	-0.615924108818011	1639.26	8253.152	6613.892
-0.126829268292683	0.230769230769231	2.16	-0.607574108818011	3750.281	5922.873	2172.592
-0.121951219512195	0.230769230769231	2.25	-0.599427767354597	7327.219	3347.765	-3979.454
-0.117073170731707	0.230769230769231	2.34	-0.591281425891182	7153.583	2064.33	-5089.253
-0.11219512195122	0.230769230769231	2.43	-0.583135084427767	5400.05	1045.362	-4354.688
-0.107439024390244	0.230769230769231	2.51775	-0.575192401500938	3043.455	689.9245	-2353.5305
-0.102439024390244	0.230769230769231	2.61	-0.566842401500938	2025.35	563.1668	-1462.1832
-0.0975609756097561	0.230769230769231	2.7	-0.558696060037523	992.7697	448.7794	-543.9903
-0.0926829268292683	0.230769230769231	2.79	-0.550549718574109	677.152	391.2763	-285.8757
-0.0878048780487805	0.230769230769231	2.88	-0.542403377110694	504.3091	358.4083	-145.9008
-0.0829268292682927	0.230769230769231	2.97	-0.53425703564728	438.5196	331.6833	-106.8363
-0.0780487804878049	0.230769230769231	3.06	-0.526110694183865	378.718	298.4873	-80.2307
-0.0731707317073171	0.230769230769231	3.15	-0.51796435272045	349.7188	278.2834	-71.4354
-0.0682926829268293	0.230769230769231	3.24	-0.509818011257036	308.9527	261.9026	-47.0501
-0.0634146341463415	0.230769230769231	3.33	-0.501671669793621	287.1282	247.0286	-40.0996
-0.0585365853658537	0.230769230769231	3.42	-0.493525328330206	267.4347	232.7046	-34.7301
-0.0536585365853659	0.230769230769231	3.51	-0.485378986866792	251.0092	221.1298	-29.8794
-0.0487804878048781	0.230769230769231	3.6	-0.477232645403377	236.5757	211.2706	-25.3051
-0.0439024390243902	0.230769230769231	3.69	-0.469086303939963	222.8625	204.3986	-18.4639
-0.0390243902439024	0.230769230769231	3.78	-0.460939962476548	212.4513	200.4384	-12.0129
-0.0341463414634146	0.230769230769231	3.87	-0.452793621013133	194.1182	192.6121	-1.5061
-0.0292682926829268	0.230769230769231	3.96	-0.444647279549719	184.3425	186.3743	2.03180000000003
-0.0245121951219512	0.230769230769231	4.04775	-0.436704596622889	182.1149	181.4342	-0.68070000000003
-0.0195121951219512	0.230769230769231	4.14	-0.428354596622889	180.3438	177.7133	-2.63049999999998
-0.0146341463414634	0.230769230769231	4.23	-0.420208255159475	178.1421	175.7062	-2.4359
-0.00975609756097561	0.230769230769231	4.32	-0.41206191369606	176.0912	174.8867	-1.20450000000002
-0.0048780487804878	0.230769230769231	4.41	-0.403915572232645	175.045	175.0086	-0.0363999999999862
0	0.230769230769231	4.5	-0.395769230769231	174.3951	176.36	1.96489999999997
0.0048780487804878	0.230769230769231	4.59	-0.387622889305816	175.3614	179.0701	3.70869999999999
0.00975609756097561	0.230769230769231	4.68	-0.379476547842402	177.0422	183.3793	6.33710000000002
0.0146341463414634	0.230769230769231	4.77	-0.371330206378987	180.2459	188.1172	7.87129999999999
0.0195121951219512	0.230769230769231	4.86	-0.363183864915572	184.3014	194.1209	9.81950000000001
0.0242682926829268	0.230769230769231	4.94775	-0.355241181988743	189.1312	201.6624	12.5312
0.0292682926829268	0.230769230769231	5.04	-0.346891181988743	196.2287	209.648	13.4193
0.0341463414634146	0.230769230769231	5.13	-0.338744840525328	203.2157	217.4278	14.2121
0.0390243902439024	0.230769230769231	5.22	-0.330598499061914	210.9954	225.4134	14.418
0.0439024390243902	0.230769230769231	5.31	-0.322452157598499	219.8844	231.1482	11.2638
0.0486585365853659	0.230769230769231	5.39775	-0.31450947467167	226.9496	235.221	8.27139999999997
0.0536585365853659	0.230769230769231	5.49	-0.30615947467167	232.7167	236.2502	3.53349999999998
0.0585365853658537	0.230769230769231	5.58	-0.298013133208255	236.2978	233.4791	-2.81869999999998
0.0632926829268293	0.230769230769231	5.66775	-0.290070450281426	235.7109	227.5847	-8.12619999999996
0.0682926829268293	0.230769230769231	5.76	-0.281720450281426	231.9257	219.4927	-12.433
0.0731707317073171	0.230769230769231	5.85	-0.273574108818011	225.1784	210.0374	-15.141
0.0780487804878049	0.230769230769231	5.94	-0.265427767354597	216.2583	199.5697	-16.6886
0.0829268292682927	0.230769230769231	6.03	-0.257281425891182	206.0456	187.6662	-18.3794
0.0878048780487805	0.230769230769231	6.12	-0.249135084427767	194.1252	177.4039	-16.7213
0.0926829268292683	0.230769230769231	6.21	-0.240988742964353	183.6276	168.0074	-15.6202
0.0975609756097561	0.230769230769231	6.3	-0.232842401500938	173.6721	158.6758	-14.9963
0.102439024390244	0.230769230769231	6.39	-0.224696060037523	163.4945	150.8764	-12.6181
0.107317073170732	0.230769230769231	6.48	-0.216549718574109	154.9077	143.9804	-10.9273
0.11219512195122	0.230769230769231	6.57	-0.208403377110694	147.2731	135.1611	-12.112
0.117073170731707	0.230769230769231	6.66	-0.20025703564728	140.2036	130.5308	-9.6728
0.121951219512195	0.230769230769231	6.75	-0.192110694183865	132.4545	126.0742	-6.38029999999999
0.126829268292683	0.230769230769231	6.84	-0.18396435272045	127.2697	122.8537	-4.416
0.131707317073171	0.230769230769231	6.93	-0.175818011257036	123.9614	119.9815	-3.97989999999999
0.136585365853659	0.230769230769231	7.02	-0.167671669793621	120.8754	117.1022	-3.77319999999999
0.141463414634146	0.230769230769231	7.11	-0.159525328330206	117.4736	113.716	-3.75760000000001
0.146341463414634	0.230769230769231	7.2	-0.151378986866792	114.752	111.4376	-3.31440000000001
-0.146341463414634	0.222884615384615	1.64625	-0.626637359287054	12433.29	1881.54	-10551.75
-0.141463414634146	0.222884615384615	1.73625	-0.61849101782364	12834.76	1919.409	-10915.351
-0.136585365853659	0.222884615384615	1.82625	-0.610344676360225	11823.93	2568.636	-9255.294
-0.131829268292683	0.222884615384615	1.914	-0.602401993433396	8823.091	4692.77	-4130.321
-0.126829268292683	0.222884615384615	2.00625	-0.594051993433396	5535.62	7993.125	2457.505
-0.121951219512195	0.222884615384615	2.09625	-0.585905651969981	2492.439	7731.532	5239.093
-0.117073170731707	0.222884615384615	2.18625	-0.577759310506567	1215.186	5908.361	4693.175
-0.11219512195122	0.222884615384615	2.27625	-0.569612969043152	897.8498	3364.788	2466.9382
-0.107439024390244	0.222884615384615	2.364	-0.561670286116323	636.0555	2263.791	1627.7355
-0.102439024390244	0.222884615384615	2.45625	-0.553320286116323	502.5592	1149.515	646.9558
-0.0975609756097561	0.222884615384615	2.54625	-0.545173944652908	435.8236	856.5899	420.7663
-0.0926829268292683	0.222884615384615	2.63625	-0.537027603189493	375.1226	604.3356	229.213
-0.0878048780487805	0.222884615384615	2.72625	-0.528881261726079	339.7652	474.3315	134.5663
-0.0829268292682927	0.222884615384615	2.81625	-0.520734920262664	317.8969	402.9667	85.0698
-0.0780487804878049	0.222884615384615	2.90625	-0.512588578799249	290.6808	371.6767	80.9959
-0.0731707317073171	0.222884615384615	2.99625	-0.504442237335835	273.0566	340.1152	67.0586
-0.0682926829268293	0.222884615384615	3.08625	-0.49629589587242	257.5689	306.0372	48.4683
-0.0634146341463415	0.222884615384615	3.17625	-0.488149554409006	243.8387	284.4301	40.5914
-0.0585365853658537	0.222884615384615	3.26625	-0.480003212945591	230.8958	267.3566	36.4608
-0.0536585365853659	0.222884615384615	3.35625	-0.471856871482176	220.1149	252.3737	32.2588
-0.0487804878048781	0.222884615384615	3.44625	-0.463710530018762	209.8164	236.465	26.6486
-0.0439024390243902	0.222884615384615	3.53625	-0.455564188555347	202.5127	224.7481	22.2354
-0.0390243902439024	0.222884615384615	3.62625	-0.447417847091932	195.6524	214.668	19.0156
-0.0341463414634146	0.222884615384615	3.71625	-0.439271505628518	189.2049	208.1264	18.9215
-0.0292682926829268	0.222884615384615	3.80625	-0.431125164165103	183.57	204.0424	20.4724
-0.0245121951219512	0.222884615384615	3.894	-0.423182481238274	179.8654	195.1574	15.292
-0.0195121951219512	0.222884615384615	3.98625	-0.414832481238274	176.7163	188.0293	11.313
-0.0146341463414634	0.222884615384615	4.07625	-0.406686139774859	174.6235	182.6783	8.0548
-0.00975609756097561	0.222884615384615	4.16625	-0.398539798311445	173.7775	178.8588	5.08129999999997
-0.0048780487804878	0.222884615384615	4.25625	-0.39039345684803	173.9793	176.36	2.38069999999996
0	0.222884615384615	4.34625	-0.382247115384615	175.933	175.1079	-0.825099999999992
0.0048780487804878	0.222884615384615	4.43625	-0.374100773921201	178.5155	174.9667	-3.5488
0.00975609756097561	0.222884615384615	4.52625	-0.365954432457786	182.1425	176.0113	-6.13120000000001
0.0146341463414634	0.222884615384615	4.61625	-0.357808090994371	187.9743	178.4869	-9.48740000000001
0.0195121951219512	0.222884615384615	4.70625	-0.349661749530957	193.7415	182.1477	-11.5938
0.0242682926829268	0.222884615384615	4.794	-0.341719066604128	200.5056	186.5673	-13.9383
0.0292682926829268	0.222884615384615	4.88625	-0.333369066604128	207.906	192.5569	-15.3491
0.0341463414634146	0.222884615384615	4.97625	-0.325222725140713	215.6381	200.081	-15.5571
0.0390243902439024	0.222884615384615	5.06625	-0.317076383677298	223.0818	207.5249	-15.5569
0.0439024390243902	0.222884615384615	5.15625	-0.308930042213884	229.7073	215.3999	-14.3074
0.0486585365853659	0.222884615384615	5.244	-0.300987359287054	233.8736	223.622	-10.2516
0.0536585365853659	0.222884615384615	5.33625	-0.292637359287054	235.221	230.039	-5.18199999999999
0.0585365853658537	0.222884615384615	5.42625	-0.28449101782364	236.1073	234.5388	-1.56850000000003
0.0632926829268293	0.222884615384615	5.514	-0.276548334896811	231.2915	236.3132	5.02170000000004
0.0682926829268293	0.222884615384615	5.60625	-0.26819833489681	223.0385	234.6187	11.5802
0.0731707317073171	0.222884615384615	5.69625	-0.260051993433396	212.6006	229.9437	17.3431
0.0780487804878049	0.222884615384615	5.78625	-0.251905651969981	202.4825	221.8656	19.3831
0.0829268292682927	0.222884615384615	5.87625	-0.243759310506567	192.3668	211.5057	19.1389
0.0878048780487805	0.222884615384615	5.96625	-0.235612969043152	180.3985	201.6139	21.2154
0.0926829268292683	0.222884615384615	6.05625	-0.227466627579737	170.0929	190.071	19.9781
0.0975609756097561	0.222884615384615	6.14625	-0.219320286116323	161.0244	180.2862	19.2618
0.102439024390244	0.222884615384615	6.23625	-0.211173944652908	152.612	170.3981	17.7861
0.107317073170732	0.222884615384615	6.32625	-0.203027603189493	145.5728	160.5387	14.9659
0.11219512195122	0.222884615384615	6.41625	-0.194881261726079	139.6971	152.6021	12.905
0.117073170731707	0.222884615384615	6.50625	-0.186734920262664	131.9004	145.5476	13.6472
0.121951219512195	0.222884615384615	6.59625	-0.17858857879925	127.5231	138.494	10.9709
0.126829268292683	0.222884615384615	6.68625	-0.170442237335835	123.6686	131.8054	8.13680000000002
0.131707317073171	0.222884615384615	6.77625	-0.16229589587242	120.5906	127.467	6.87640000000001
0.136585365853659	0.222884615384615	6.86625	-0.154149554409006	117.592	123.9138	6.3218
0.141463414634146	0.222884615384615	6.95625	-0.146003212945591	114.3564	120.6144	6.25800000000001
0.146341463414634	0.222884615384615	7.04625	-0.137856871482176	112.2762	117.0779	4.8017
-0.146341463414634	0.215192307692308	1.49625	-0.613445051594747	17105.92	1057.855	-16048.065
-0.141463414634146	0.215192307692308	1.58625	-0.605298710131332	16138.45	1043.5	-15094.95
-0.136585365853659	0.215192307692308	1.67625	-0.597152368667917	12244.83	1116.379	-11128.451
-0.131829268292683	0.215192307692308	1.764	-0.589209685741088	6899.653	1286.202	-5613.451
-0.126829268292683	0.215192307692308	1.85625	-0.580859685741088	4155.354	1806.238	-2349.116
-0.121951219512195	0.215192307692308	1.94625	-0.572713344277674	1850.26	2947.152	1096.892
-0.117073170731707	0.215192307692308	2.03625	-0.564567002814259	938.9102	6578.64	5639.7298
-0.11219512195122	0.215192307692308	2.12625	-0.556420661350844	674.3711	8658.664	7984.2929
-0.107439024390244	0.215192307692308	2.214	-0.548477978424015	526.7848	7478.311	6951.5262
-0.102439024390244	0.215192307692308	2.30625	-0.540127978424015	460.4741	5326.45	4865.9759
-0.0975609756097561	0.215192307692308	2.39625	-0.5319816369606	395.3048	3103.922	2708.6172
-0.0926829268292683	0.215192307692308	2.48625	-0.523835295497186	363.9965	2000.654	1636.6575
-0.0878048780487805	0.215192307692308	2.57625	-0.515688954033771	334.6375	1058.304	723.6665
-0.0829268292682927	0.215192307692308	2.66625	-0.507542612570356	302.9992	702.2874	399.2882
-0.0780487804878049	0.215192307692308	2.75625	-0.499396271106942	281.9197	535.2355	253.3158
-0.0731707317073171	0.215192307692308	2.84625	-0.491249929643527	266.1344	457.1311	190.9967
-0.0682926829268293	0.215192307692308	2.93625	-0.483103588180113	251.5376	393.8767	142.3391
-0.0634146341463415	0.215192307692308	3.02625	-0.474957246716698	237.4141	357.8534	120.4393
-0.0585365853658537	0.215192307692308	3.11625	-0.466810905253283	225.5971	329.735	104.1379
-0.0536585365853659	0.215192307692308	3.20625	-0.458664563789869	215.8341	295.7246	79.8905
-0.0487804878048781	0.215192307692308	3.29625	-0.450518222326454	208.0223	274.0143	65.992
-0.0439024390243902	0.215192307692308	3.38625	-0.442371880863039	203.2735	258.3043	55.0308
-0.0390243902439024	0.215192307692308	3.47625	-0.434225539399625	194.415	244.3314	49.9164
-0.0341463414634146	0.215192307692308	3.56625	-0.42607919793621	187.8417	231.2198	43.3781
-0.0292682926829268	0.215192307692308	3.65625	-0.417932856472795	182.7412	220.0779	37.3367
-0.0245121951219512	0.215192307692308	3.744	-0.409990173545966	178.1655	210.5535	32.388
-0.0195121951219512	0.215192307692308	3.83625	-0.401640173545966	175.6013	202.6204	27.0191
-0.0146341463414634	0.215192307692308	3.92625	-0.393493832082552	175.1152	198.2669	23.1517
-0.00975609756097561	0.215192307692308	4.01625	-0.385347490619137	175.4527	191.4555	16.0028
-0.0048780487804878	0.215192307692308	4.10625	-0.377201149155722	175.7385	186.057	10.3185
0	0.215192307692308	4.19625	-0.369054807692308	177.2119	183.5851	6.37319999999997
0.0048780487804878	0.215192307692308	4.28625	-0.360908466228893	180.7968	179.676	-1.1208
0.00975609756097561	0.215192307692308	4.37625	-0.352762124765478	185.0551	177.2672	-7.78789999999998
0.0146341463414634	0.215192307692308	4.46625	-0.344615783302064	190.3786	176.0991	-14.2795
0.0195121951219512	0.215192307692308	4.55625	-0.336469441838649	197.3337	176.4055	-20.9282
0.0242682926829268	0.215192307692308	4.644	-0.32852675891182	204.3534	177.7985	-26.5549
0.0292682926829268	0.215192307692308	4.73625	-0.32017675891182	211.7695	180.52	-31.2495
0.0341463414634146	0.215192307692308	4.82625	-0.312030417448405	219.201	185.4461	-33.7549
0.0390243902439024	0.215192307692308	4.91625	-0.303884075984991	225.6015	190.9788	-34.6227
0.0439024390243902	0.215192307692308	5.00625	-0.295737734521576	231.3384	197.6288	-33.7096
0.0486585365853659	0.215192307692308	5.094	-0.287795051594747	235.0133	205.5314	-29.4819
0.0536585365853659	0.215192307692308	5.18625	-0.279445051594747	235.2839	212.9772	-22.3067
0.0585365853658537	0.215192307692308	5.27625	-0.271298710131332	232.3374	221.0565	-11.2809
0.0632926829268293	0.215192307692308	5.364	-0.263356027204503	225.8581	228.7716	2.9135
0.0682926829268293	0.215192307692308	5.45625	-0.255006027204503	217.7484	233.8413	16.0929
0.0731707317073171	0.215192307692308	5.54625	-0.246859685741088	208.3722	236.4561	28.0839
0.0780487804878049	0.215192307692308	5.63625	-0.238713344277674	197.4796	236.1873	38.7077
0.0829268292682927	0.215192307692308	5.72625	-0.230567002814259	186.8585	232.8443	45.9858
0.0878048780487805	0.215192307692308	5.81625	-0.222420661350844	176.7238	226.4909	49.7671
0.0926829268292683	0.215192307692308	5.90625	-0.21427431988743	166.4556	217.0356	50.58
0.0975609756097561	0.215192307692308	5.99625	-0.206127978424015	157.9103	207.3756	49.4653
0.102439024390244	0.215192307692308	6.08625	-0.1979816369606	149.9899	196.7194	46.7295
0.107317073170732	0.215192307692308	6.17625	-0.189835295497186	142.5081	184.7653	42.2572
0.11219512195122	0.215192307692308	6.26625	-0.181688954033771	134.1726	174.9179	40.7453
0.117073170731707	0.215192307692308	6.35625	-0.173542612570356	128.9474	165.7379	36.7905
0.121951219512195	0.215192307692308	6.44625	-0.165396271106942	125.0855	156.5701	31.4846
0.126829268292683	0.215192307692308	6.53625	-0.157249929643527	121.8962	149.0558	27.1596
0.131707317073171	0.215192307692308	6.62625	-0.149103588180113	118.9054	142.309	23.4036
0.136585365853659	0.215192307692308	6.71625	-0.140957246716698	116.3343	134.22	17.8857
0.141463414634146	0.215192307692308	6.80625	-0.132810905253283	114.8395	130.0326	15.1931
0.146341463414634	0.215192307692308	6.89625	-0.124664563789869	112.5063	125.7504	13.2441
-0.146341463414634	0.207692307692308	1.35	-0.600582551594747	12875.79	841.3257	-12034.4643
-0.141463414634146	0.207692307692308	1.44	-0.592436210131332	12096.31	824.4462	-11271.8638
-0.136585365853659	0.207692307692308	1.53	-0.584289868667917	9150.943	854.8382	-8296.1048
-0.131829268292683	0.207692307692308	1.61775	-0.576347185741088	6123.855	939.4893	-5184.3657
-0.126829268292683	0.207692307692308	1.71	-0.567997185741088	2577.733	1082.706	-1495.027
-0.121951219512195	0.207692307692308	1.8	-0.559850844277674	1287.414	1452.817	165.403
-0.117073170731707	0.207692307692308	1.89	-0.551704502814259	910.252	2120.133	1209.881
-0.11219512195122	0.207692307692308	1.98	-0.543558161350844	660.287	3556.112	2895.825
-0.107439024390244	0.207692307692308	2.06775	-0.535615478424015	510.6239	6920.464	6409.8401
-0.102439024390244	0.207692307692308	2.16	-0.527265478424015	447.3344	7430.14	6982.8056
-0.0975609756097561	0.207692307692308	2.25	-0.5191191369606	387.0011	5824.601	5437.5999
-0.0926829268292683	0.207692307692308	2.34	-0.510972795497186	358.6751	4174.356	3815.6809
-0.0878048780487805	0.207692307692308	2.43	-0.502826454033771	330.9118	2434.66	2103.7482
-0.0829268292682927	0.207692307692308	2.52	-0.494680112570357	298.9841	1204.969	905.9849
-0.0780487804878049	0.207692307692308	2.61	-0.486533771106942	278.1524	898.182	620.0296
-0.0731707317073171	0.207692307692308	2.7	-0.478387429643527	262.6068	643.3182	380.7114
-0.0682926829268293	0.207692307692308	2.79	-0.470241088180113	248.4257	508.5087	260.083
-0.0634146341463415	0.207692307692308	2.88	-0.462094746716698	234.0668	442.307	208.2402
-0.0585365853658537	0.207692307692308	2.97	-0.453948405253283	222.6647	388.9031	166.2384
-0.0536585365853659	0.207692307692308	3.06	-0.445802063789869	212.7572	355.4693	142.7121
-0.0487804878048781	0.207692307692308	3.15	-0.437655722326454	204.597	317.1107	112.5137
-0.0439024390243902	0.207692307692308	3.24	-0.429509380863039	199.6752	293.0844	93.4092
-0.0390243902439024	0.207692307692308	3.33	-0.421363039399625	191.8161	274.9725	83.1564
-0.0341463414634146	0.207692307692308	3.42	-0.41321669793621	185.8589	259.3475	73.4886
-0.0292682926829268	0.207692307692308	3.51	-0.405070356472796	181.2827	243.2052	61.9225
-0.0245121951219512	0.207692307692308	3.59775	-0.397127673545966	177.8166	231.16	53.3434
-0.0195121951219512	0.207692307692308	3.69	-0.388777673545966	175.3648	220.384	45.0192
-0.0146341463414634	0.207692307692308	3.78	-0.380631332082552	174.0801	206.6806	32.6005
-0.00975609756097561	0.207692307692308	3.87	-0.372484990619137	174.307	198.9847	24.6777
-0.0048780487804878	0.207692307692308	3.96	-0.364338649155722	175.3574	193.044	17.6866
0	0.207692307692308	4.05	-0.356192307692308	177.3378	188.6749	11.3371
0.0048780487804878	0.207692307692308	4.14	-0.348045966228893	181.1214	184.7963	3.67489999999998
0.00975609756097561	0.207692307692308	4.23	-0.339899624765478	185.4991	181.2413	-4.2578
0.0146341463414634	0.207692307692308	4.32	-0.331753283302064	191.1391	178.7054	-12.4337
0.0195121951219512	0.207692307692308	4.41	-0.323606941838649	198.7739	176.9961	-21.7778
0.0242682926829268	0.207692307692308	4.49775	-0.31566425891182	205.9524	176.4456	-29.5068
0.0292682926829268	0.207692307692308	4.59	-0.30731425891182	213.4149	176.8724	-36.5425
0.0341463414634146	0.207692307692308	4.68	-0.299167917448405	221.4016	178.4766	-42.925
0.0390243902439024	0.207692307692308	4.77	-0.291021575984991	227.8194	181.5971	-46.2223
0.0439024390243902	0.207692307692308	4.86	-0.282875234521576	232.6209	185.9966	-46.6243
0.0486585365853659	0.207692307692308	4.94775	-0.274932551594747	234.9503	191.338	-43.6123
0.0536585365853659	0.207692307692308	5.04	-0.266582551594747	234.411	198.2874	-36.1236
0.0585365853658537	0.207692307692308	5.13	-0.258436210131332	230.9117	205.697	-25.2147
0.0632926829268293	0.207692307692308	5.21775	-0.250493527204503	226.1585	213.6175	-12.541
0.0682926829268293	0.207692307692308	5.31	-0.242143527204503	218.1753	221.7889	3.61360000000002
0.0731707317073171	0.207692307692308	5.4	-0.233997185741088	207.7377	228.0295	20.2918
0.0780487804878049	0.207692307692308	5.49	-0.225850844277674	195.5909	232.7496	37.1587
0.0829268292682927	0.207692307692308	5.58	-0.217704502814259	185.1921	235.8233	50.6312
0.0878048780487805	0.207692307692308	5.67	-0.209558161350844	174.554	235.2688	60.7148
0.0926829268292683	0.207692307692308	5.76	-0.20141181988743	163.9221	232.0215	68.0994
0.0975609756097561	0.207692307692308	5.85	-0.193265478424015	155.6777	225.5274	69.8497
0.102439024390244	0.207692307692308	5.94	-0.1851191369606	148.3846	217.3712	68.9866
0.107317073170732	0.207692307692308	6.03	-0.176972795497186	141.3276	207.6975	66.3699
0.11219512195122	0.207692307692308	6.12	-0.168826454033771	133.4761	195.791	62.3149
0.117073170731707	0.207692307692308	6.21	-0.160680112570357	128.6709	185.6273	56.9564
0.121951219512195	0.207692307692308	6.3	-0.152533771106942	125.0298	175.5924	50.5626
0.126829268292683	0.207692307692308	6.39	-0.144387429643527	121.453	165.4048	43.9518
0.131707317073171	0.207692307692308	6.48	-0.136241088180113	118.2883	156.8924	38.6041
0.136585365853659	0.207692307692308	6.57	-0.128094746716698	115.2901	146.1872	30.8971
0.141463414634146	0.207692307692308	6.66	-0.119948405253283	112.695	135.2877	22.5927
0.146341463414634	0.207692307692308	6.75	-0.111802063789869	110.3459	131.3622	21.0163
-0.146341463414634	0.199807692307692	1.19625	-0.587060436210131	11219.95	686.541	-10533.409
-0.141463414634146	0.199807692307692	1.28625	-0.578914094746717	10553.87	673.5902	-9880.2798
-0.136585365853659	0.199807692307692	1.37625	-0.570767753283302	8023.197	690.2835	-7332.9135
-0.131829268292683	0.199807692307692	1.464	-0.562825070356473	5437.351	738.8001	-4698.5509
-0.126829268292683	0.199807692307692	1.55625	-0.554475070356473	2412.893	855.4235	-1557.4695
-0.121951219512195	0.199807692307692	1.64625	-0.546328728893058	1208.556	978.2964	-230.2596
-0.117073170731707	0.199807692307692	1.73625	-0.538182387429644	872.3943	1221.187	348.7927
-0.11219512195122	0.199807692307692	1.82625	-0.530036045966229	637.6182	1504.087	866.4688
-0.107439024390244	0.199807692307692	1.914	-0.5220933630394	497.0301	2244.221	1747.1909
-0.102439024390244	0.199807692307692	2.00625	-0.5137433630394	438.8614	5540.389	5101.5276
-0.0975609756097561	0.199807692307692	2.09625	-0.505597021575985	387.1671	6991.891	6604.7239
-0.0926829268292683	0.199807692307692	2.18625	-0.49745068011257	360.8501	6896.723	6535.8729
-0.0878048780487805	0.199807692307692	2.27625	-0.489304338649156	330.4983	5430.864	5100.3657
-0.0829268292682927	0.199807692307692	2.36625	-0.481157997185741	297.4712	3838.087	3540.6158
-0.0780487804878049	0.199807692307692	2.45625	-0.473011655722327	276.5951	2454.489	2177.8939
-0.0731707317073171	0.199807692307692	2.54625	-0.464865314258912	260.7333	1251.798	991.0647
-0.0682926829268293	0.199807692307692	2.63625	-0.456718972795497	246.5528	876.3946	629.8418
-0.0634146341463415	0.199807692307692	2.72625	-0.448572631332083	231.7825	622.7372	390.9547
-0.0585365853658537	0.199807692307692	2.81625	-0.440426289868668	220.5698	474.8225	254.2527
-0.0536585365853659	0.199807692307692	2.90625	-0.432279948405253	210.9165	419.8434	208.9269
-0.0487804878048781	0.199807692307692	2.99625	-0.424133606941839	194.3574	370.4272	176.0698
-0.0439024390243902	0.199807692307692	3.08625	-0.415987265478424	186.4976	344.9271	158.4295
-0.0390243902439024	0.199807692307692	3.17625	-0.407840924015009	183.129	307.4364	124.3074
-0.0341463414634146	0.199807692307692	3.26625	-0.399694582551595	180.4501	287.1023	106.6522
-0.0292682926829268	0.199807692307692	3.35625	-0.39154824108818	178.2038	267.8293	89.6255
-0.0245121951219512	0.199807692307692	3.444	-0.383605558161351	175.9425	253.4774	77.5349
-0.0195121951219512	0.199807692307692	3.53625	-0.375255558161351	174.1716	239.9095	65.7379
-0.0146341463414634	0.199807692307692	3.62625	-0.367109216697936	173.6969	226.7724	53.0755
-0.00975609756097561	0.199807692307692	3.71625	-0.358962875234522	173.9389	217.1547	43.2158
-0.0048780487804878	0.199807692307692	3.80625	-0.350816533771107	175.5383	199.3028	23.7645
0	0.199807692307692	3.89625	-0.342670192307692	178.268	189.2326	10.9646
0.0048780487804878	0.199807692307692	3.98625	-0.334523850844278	182.0878	186.5875	4.49970000000002
0.00975609756097561	0.199807692307692	4.07625	-0.326377509380863	186.5049	184.8844	-1.62049999999996
0.0146341463414634	0.199807692307692	4.16625	-0.318231167917448	191.6261	182.7618	-8.86430000000002
0.0195121951219512	0.199807692307692	4.25625	-0.310084826454034	199.1534	180.5799	-18.5735
0.0242682926829268	0.199807692307692	4.344	-0.302142143527205	205.7465	178.6823	-27.0642
0.0292682926829268	0.199807692307692	4.43625	-0.293792143527205	213.0032	177.4477	-35.5555
0.0341463414634146	0.199807692307692	4.52625	-0.28564580206379	220.6886	177.2896	-43.399
0.0390243902439024	0.199807692307692	4.61625	-0.277499460600375	226.9936	178.4766	-48.517
0.0439024390243902	0.199807692307692	4.70625	-0.269353119136961	231.7498	180.7624	-50.9874
0.0486585365853659	0.199807692307692	4.794	-0.261410436210131	234.4908	184.0885	-50.4023
0.0536585365853659	0.199807692307692	4.88625	-0.253060436210131	232.0036	188.9025	-43.1011
0.0585365853658537	0.199807692307692	4.97625	-0.244914094746717	226.759	195.6635	-31.0955
0.0632926829268293	0.199807692307692	5.064	-0.236971411819887	220.6278	202.3441	-18.2837
0.0682926829268293	0.199807692307692	5.15625	-0.228621411819887	213.5794	209.6293	-3.95009999999999
0.0731707317073171	0.199807692307692	5.24625	-0.220475070356473	205.1711	217.5	12.3289
0.0780487804878049	0.199807692307692	5.33625	-0.212328728893058	193.5159	224.1029	30.587
0.0829268292682927	0.199807692307692	5.42625	-0.204182387429644	183.4031	229.9315	46.5284
0.0878048780487805	0.199807692307692	5.51625	-0.196036045966229	173.4776	234.4777	61.0001
0.0926829268292683	0.199807692307692	5.60625	-0.187889704502814	163.2201	236.0459	72.8258
0.0975609756097561	0.199807692307692	5.69625	-0.1797433630394	155.3927	234.5575	79.1648
0.102439024390244	0.199807692307692	5.78625	-0.171597021575985	147.8463	229.4247	81.5784
0.107317073170732	0.199807692307692	5.87625	-0.16345068011257	140.9408	222.4099	81.4691
0.11219512195122	0.199807692307692	5.96625	-0.155304338649156	133.8085	213.8263	80.0178
0.117073170731707	0.199807692307692	6.05625	-0.147157997185741	128.9166	202.7595	73.8429
0.121951219512195	0.199807692307692	6.14625	-0.139011655722327	125.0855	192.2944	67.2089
0.126829268292683	0.199807692307692	6.23625	-0.130865314258912	121.7854	182.1194	60.334
0.131707317073171	0.199807692307692	6.32625	-0.122718972795497	118.3276	171.1723	52.8447
0.136585365853659	0.199807692307692	6.41625	-0.114572631332083	115.638	162.2014	46.5634
0.141463414634146	0.199807692307692	6.50625	-0.106426289868668	113.407	154.482	41.075
0.146341463414634	0.199807692307692	6.59625	-0.0982799484052534	110.6308	146.9281	36.2973
-0.146341463414634	0.192115384615385	1.04625	-0.573868128517824	11021.03	575.7568	-10445.2732
-0.141463414634146	0.192115384615385	1.13625	-0.565721787054409	10340.64	570.292	-9770.348
-0.136585365853659	0.192115384615385	1.22625	-0.557575445590994	7848.856	577.6544	-7271.2016
-0.131829268292683	0.192115384615385	1.314	-0.549632762664165	5355.161	602.8855	-4752.2755
-0.126829268292683	0.192115384615385	1.40625	-0.541282762664165	2343.015	643.6315	-1699.3835
-0.121951219512195	0.192115384615385	1.49625	-0.533136421200751	1195.938	702.9567	-492.9813
-0.117073170731707	0.192115384615385	1.58625	-0.524990079737336	855.4373	821.8807	-33.5566
-0.11219512195122	0.192115384615385	1.67625	-0.516843738273921	628.3336	928.3774	300.0438
-0.107439024390244	0.192115384615385	1.764	-0.508901055347092	494.9487	1103.27	608.3213
-0.102439024390244	0.192115384615385	1.85625	-0.500551055347092	438.3147	1510.107	1071.7923
-0.0975609756097561	0.192115384615385	1.94625	-0.492404713883677	383.5868	2287.084	1903.4972
-0.0926829268292683	0.192115384615385	2.03625	-0.484258372420263	356.7948	3822.799	3466.0042
-0.0878048780487805	0.192115384615385	2.12625	-0.476112030956848	328.2067	5958.314	5630.1073
-0.0829268292682927	0.192115384615385	2.21625	-0.467965689493433	296.9934	5780.773	5483.7796
-0.0780487804878049	0.192115384615385	2.30625	-0.459819348030019	276.3409	4544.641	4268.3001
-0.0731707317073171	0.192115384615385	2.39625	-0.451673006566604	260.9549	3273.488	3012.5331
-0.0682926829268293	0.192115384615385	2.48625	-0.44352666510319	246.7113	2259.301	2012.5897
-0.0634146341463415	0.192115384615385	2.57625	-0.435380323639775	232.4636	1155.748	923.2844
-0.0585365853658537	0.192115384615385	2.66625	-0.42723398217636	221.7756	856.4649	634.6893
-0.0536585365853659	0.192115384615385	2.75625	-0.419087640712946	211.7424	574.6073	362.8649
-0.0487804878048781	0.192115384615385	2.84625	-0.410941299249531	200.2714	493.4008	293.1294
-0.0439024390243902	0.192115384615385	2.93625	-0.402794957786116	194.317	429.6293	235.3123
-0.0390243902439024	0.192115384615385	3.02625	-0.394648616322702	187.9474	372.3383	184.3909
-0.0341463414634146	0.192115384615385	3.11625	-0.386502274859287	183.3997	337.9068	154.5071
-0.0292682926829268	0.192115384615385	3.20625	-0.378355933395872	179.9483	303.6584	123.7101
-0.0245121951219512	0.192115384615385	3.294	-0.370413250469043	176.465	283.4953	107.0303
-0.0195121951219512	0.192115384615385	3.38625	-0.362063250469043	174.7587	267.302	92.5433
-0.0146341463414634	0.192115384615385	3.47625	-0.353916909005629	174.0134	252.8422	78.8288
-0.00975609756097561	0.192115384615385	3.56625	-0.345770567542214	173.9695	238.5302	64.5607
-0.0048780487804878	0.192115384615385	3.65625	-0.337624226078799	175.0789	227.5036	52.4247
0	0.192115384615385	3.74625	-0.329477884615385	177.5398	217.7918	40.252
0.0048780487804878	0.192115384615385	3.83625	-0.32133154315197	181.659	213.7238	32.0648
0.00975609756097561	0.192115384615385	3.92625	-0.313185201688555	186.1287	210.1615	24.0328
0.0146341463414634	0.192115384615385	4.01625	-0.305038860225141	191.3896	201.2137	9.82410000000002
0.0195121951219512	0.192115384615385	4.10625	-0.296892518761726	198.3775	193.9796	-4.39790000000002
0.0242682926829268	0.192115384615385	4.194	-0.288949835834897	205.476	188.3756	-17.1004
0.0292682926829268	0.192115384615385	4.28625	-0.280599835834897	213.4949	183.7517	-29.7432
0.0341463414634146	0.192115384615385	4.37625	-0.272453494371482	220.7839	178.6823	-42.1016
0.0390243902439024	0.192115384615385	4.46625	-0.264307152908068	227.4383	177.7372	-49.7011
0.0439024390243902	0.192115384615385	4.55625	-0.256160811444653	232.2875	178.4174	-53.8701
0.0486585365853659	0.192115384615385	4.644	-0.248218128517824	234.9502	180.0022	-54.9480000000001
0.0536585365853659	0.192115384615385	4.73625	-0.239868128517824	235.0133	183.2637	-51.7496
0.0585365853658537	0.192115384615385	4.82625	-0.231721787054409	231.4017	187.6509	-43.7508
0.0632926829268293	0.192115384615385	4.914	-0.22377910412758	224.6206	192.5278	-32.0928
0.0682926829268293	0.192115384615385	5.00625	-0.21542910412758	215.9712	198.4675	-17.5037
0.0731707317073171	0.192115384615385	5.09625	-0.207282762664165	205.9927	205.9581	-0.0346000000000117
0.0780487804878049	0.192115384615385	5.18625	-0.199136421200751	195.1037	213.1138	18.0101
0.0829268292682927	0.192115384615385	5.27625	-0.190990079737336	184.6224	220.0521	35.4297
0.0878048780487805	0.192115384615385	5.36625	-0.182843738273921	174.4111	227.0663	52.6552
0.0926829268292683	0.192115384615385	5.45625	-0.174697396810507	164.0752	231.8333	67.7581
0.0975609756097561	0.192115384615385	5.54625	-0.166551055347092	155.8463	235.1121	79.2658
0.102439024390244	0.192115384615385	5.63625	-0.158404713883677	148.4004	235.7924	87.392
0.107317073170732	0.192115384615385	5.72625	-0.150258372420263	140.6085	233.165	92.5565
0.11219512195122	0.192115384615385	5.81625	-0.142112030956848	132.6371	227.9694	95.3323
0.117073170731707	0.192115384615385	5.90625	-0.133965689493433	127.8402	219.6236	91.7834
0.121951219512195	0.192115384615385	5.99625	-0.125819348030019	124.2943	210.7245	86.4302
0.126829268292683	0.192115384615385	6.08625	-0.117673006566604	121.1364	200.7349	79.5985
0.131707317073171	0.192115384615385	6.17625	-0.10952666510319	118.1852	189.0991	70.9139
0.136585365853659	0.192115384615385	6.26625	-0.101380323639775	115.7247	178.6243	62.8996
0.141463414634146	0.192115384615385	6.35625	-0.0932339821763603	113.4544	168.882	55.4276
0.146341463414634	0.192115384615385	6.44625	-0.0850876407129457	110.9789	159.6266	48.6477
-0.146341463414634	0.184423076923077	0.89625	-0.560675820825516	10985.88	510.3022	-10475.5778
-0.141463414634146	0.184423076923077	0.98625	-0.552529479362101	10374.99	503.2496	-9871.7404
-0.136585365853659	0.184423076923077	1.07625	-0.544383137898687	7926.524	512.2512	-7414.2728
-0.131829268292683	0.184423076923077	1.164	-0.536440454971857	5378.039	534.6141	-4843.4249
-0.126829268292683	0.184423076923077	1.25625	-0.528090454971857	2346.538	564.1843	-1782.3537
-0.121951219512195	0.184423076923077	1.34625	-0.519944113508443	1191.495	604.8726	-586.6224
-0.117073170731707	0.184423076923077	1.43625	-0.511797772045028	852.9835	661.7261	-191.2574
-0.11219512195122	0.184423076923077	1.52625	-0.503651430581613	624.8187	732.3587	107.54
-0.107439024390244	0.184423076923077	1.614	-0.495708747654784	489.7875	871.8295	382.042
-0.102439024390244	0.184423076923077	1.70625	-0.487358747654784	435.0016	1011.534	576.5324
-0.0975609756097561	0.184423076923077	1.79625	-0.47921240619137	385.9926	1295.099	909.1064
-0.0926829268292683	0.184423076923077	1.88625	-0.471066064727955	361.0725	1787.869	1426.7965
-0.0878048780487805	0.184423076923077	1.97625	-0.46291972326454	331.2714	2716.07	2384.7986
-0.0829268292682927	0.184423076923077	2.06625	-0.454773381801126	297.452	4411.529	4114.077
-0.0780487804878049	0.184423076923077	2.15625	-0.446627040337711	277.3071	5418.892	5141.5849
-0.0731707317073171	0.184423076923077	2.24625	-0.438480698874296	261.7493	4792.772	4531.0227
-0.0682926829268293	0.184423076923077	2.33625	-0.430334357410882	246.8862	3718.549	3471.6628
-0.0634146341463415	0.184423076923077	2.42625	-0.422188015947467	232.559	2672.47	2439.911
-0.0585365853658537	0.184423076923077	2.51625	-0.414041674484052	221.695	1389.763	1168.068
-0.0536585365853659	0.184423076923077	2.60625	-0.405895333020638	211.4887	1024.557	813.0683
-0.0487804878048781	0.184423076923077	2.69625	-0.397748991557223	197.3859	702.5706	505.1847
-0.0439024390243902	0.184423076923077	2.78625	-0.389602650093809	191.286	536.0256	344.7396
-0.0390243902439024	0.184423076923077	2.87625	-0.381456308630394	186.6132	460.0636	273.4504
-0.0341463414634146	0.184423076923077	2.96625	-0.373309967166979	182.9231	399.5657	216.6426
-0.0292682926829268	0.184423076923077	3.05625	-0.365163625703565	179.4925	363.7832	184.2907
-0.0245121951219512	0.184423076923077	3.144	-0.357220942776735	176.6232	335.0389	158.4157
-0.0195121951219512	0.184423076923077	3.23625	-0.348870942776735	175.407	300.6574	125.2504
-0.0146341463414634	0.184423076923077	3.32625	-0.340724601313321	174.5242	280.8083	106.2841
-0.00975609756097561	0.184423076923077	3.41625	-0.332578259849906	174.4766	265.2559	90.7793
-0.0048780487804878	0.184423076923077	3.50625	-0.324431918386492	175.6376	251.637	75.9994000000001
0	0.184423076923077	3.59625	-0.316285576923077	178.1098	238.103	59.9932
0.0048780487804878	0.184423076923077	3.68625	-0.308139235459662	182.0078	227.4889	45.4811
0.00975609756097561	0.184423076923077	3.77625	-0.299992893996248	186.6358	218.0635	31.4277
0.0146341463414634	0.184423076923077	3.86625	-0.291846552532833	192.0396	212.9969	20.9573
0.0195121951219512	0.184423076923077	3.95625	-0.283700211069418	199.1704	209.7363	10.5659
0.0242682926829268	0.184423076923077	4.044	-0.275757528142589	203.4133	201.3951	-2.01820000000001
0.0292682926829268	0.184423076923077	4.13625	-0.267407528142589	207.8987	194.3157	-13.583
0.0341463414634146	0.184423076923077	4.22625	-0.259261186679174	217.2177	189.1558	-28.0619
0.0390243902439024	0.184423076923077	4.31625	-0.25111484521576	225.2665	185.1172	-40.1493
0.0439024390243902	0.184423076923077	4.40625	-0.242968503752345	231.416	182.7928	-48.6232
0.0486585365853659	0.184423076923077	4.494	-0.235025820825516	234.9026	181.8899	-53.0127
0.0536585365853659	0.184423076923077	4.58625	-0.226675820825516	234.3632	182.3184	-52.0448
0.0585365853658537	0.184423076923077	4.67625	-0.218529479362101	230.7667	183.8691	-46.8976
0.0632926829268293	0.184423076923077	4.764	-0.210586796435272	224.6053	187.0522	-37.5531
0.0682926829268293	0.184423076923077	4.85625	-0.202236796435272	216.6533	191.519	-25.1343
0.0731707317073171	0.184423076923077	4.94625	-0.194090454971857	207.1017	196.0317	-11.07
0.0780487804878049	0.184423076923077	5.03625	-0.185944113508443	195.3851	201.2093	5.82420000000002
0.0829268292682927	0.184423076923077	5.12625	-0.177797772045028	184.4592	207.7946	23.3354
0.0878048780487805	0.184423076923077	5.21625	-0.169651430581613	174.0738	214.02	39.9462
0.0926829268292683	0.184423076923077	5.30625	-0.161505089118199	163.4207	220.5599	57.1392
0.0975609756097561	0.184423076923077	5.39625	-0.153358747654784	155.2446	226.9741	71.7295
0.102439024390244	0.184423076923077	5.48625	-0.14521240619137	147.8621	231.9612	84.0991
0.107317073170732	0.184423076923077	5.57625	-0.137066064727955	141.14	235.0494	93.9094
0.11219512195122	0.184423076923077	5.66625	-0.12891972326454	133.7927	235.4134	101.6207
0.117073170731707	0.184423076923077	5.75625	-0.120773381801126	128.9241	232.8013	103.8772
0.121951219512195	0.184423076923077	5.84625	-0.112627040337711	124.967	227.1322	102.1652
0.126829268292683	0.184423076923077	5.93625	-0.104480698874296	121.5719	218.978	97.4061
0.131707317073171	0.184423076923077	6.02625	-0.0963343574108818	117.2198	210.5867	93.3669
0.136585365853659	0.184423076923077	6.11625	-0.0881880159474672	113.8733	201.0418	87.1685
0.141463414634146	0.184423076923077	6.20625	-0.0800416744840526	111.9353	189.584	77.6487
0.146341463414634	0.184423076923077	6.29625	-0.0718953330206379	110.3777	179.4446	69.0669
-0.146341463414634	0.176730769230769	0.74625	-0.547483513133208	11337.66	472.4378	-10865.2222
-0.141463414634146	0.176730769230769	0.83625	-0.539337171669794	10665.91	470.7468	-10195.1632
-0.136585365853659	0.176730769230769	0.92625	-0.531190830206379	8120.523	475.4641	-7645.0589
-0.131829268292683	0.176730769230769	1.014	-0.52324814727955	5514.661	489.5877	-5025.0733
-0.126829268292683	0.176730769230769	1.10625	-0.51489814727955	2416.247	509.5608	-1906.6862
-0.121951219512195	0.176730769230769	1.19625	-0.506751805816135	1211.331	537.3372	-673.9938
-0.117073170731707	0.176730769230769	1.28625	-0.49860546435272	876.6581	575.8742	-300.7839
-0.11219512195122	0.176730769230769	1.37625	-0.490459122889306	637.319	622.3197	-14.9993
-0.107439024390244	0.176730769230769	1.464	-0.482516439962477	492.7668	681.8546	189.0878
-0.102439024390244	0.176730769230769	1.55625	-0.474166439962477	436.7223	809.9618	373.2395
-0.0975609756097561	0.176730769230769	1.64625	-0.466020098499062	373.0888	914.017	540.9282
-0.0926829268292683	0.176730769230769	1.73625	-0.457873757035647	341.5713	1068.378	726.8067
-0.0878048780487805	0.176730769230769	1.82625	-0.449727415572233	317.9568	1433.105	1115.1482
-0.0829268292682927	0.176730769230769	1.91625	-0.441581074108818	292.6891	2104.077	1811.3879
-0.0780487804878049	0.176730769230769	2.00625	-0.433434732645403	275.1512	3293.256	3018.1048
-0.0731707317073171	0.176730769230769	2.09625	-0.425288391181989	259.7971	4921.289	4661.4919
-0.0682926829268293	0.176730769230769	2.18625	-0.417142049718574	245.9819	4972.988	4727.0061
-0.0634146341463415	0.176730769230769	2.27625	-0.408995708255159	232.4312	4096.978	3864.5468
-0.0585365853658537	0.176730769230769	2.36625	-0.400849366791745	221.6643	3047.288	2825.6237
-0.0536585365853659	0.176730769230769	2.45625	-0.39270302532833	211.9637	2147.599	1935.6353
-0.0487804878048781	0.176730769230769	2.54625	-0.384556683864916	207.0076	1153.39	946.3824
-0.0439024390243902	0.176730769230769	2.63625	-0.376410342401501	203.8263	871.3288	667.5025
-0.0390243902439024	0.176730769230769	2.72625	-0.368264000938086	194.3997	584.2086	389.8089
-0.0341463414634146	0.176730769230769	2.81625	-0.360117659474672	186.95	502.3921	315.4421
-0.0292682926829268	0.176730769230769	2.90625	-0.351971318011257	181.9446	439.0874	257.1428
-0.0245121951219512	0.176730769230769	2.994	-0.344028635084428	178.2876	372.719	194.4314
-0.0195121951219512	0.176730769230769	3.08625	-0.335678635084428	176.1047	336.3592	160.2545
-0.0146341463414634	0.176730769230769	3.17625	-0.327532293621013	174.9952	304.5582	129.563
-0.00975609756097561	0.176730769230769	3.26625	-0.319385952157599	172.9077	286.597	113.6893
-0.0048780487804878	0.176730769230769	3.35625	-0.311239610694184	172.4806	272.3567	99.8761
0	0.176730769230769	3.44625	-0.303093269230769	175.2372	258.7687	83.5315
0.0048780487804878	0.176730769230769	3.53625	-0.294946927767355	179.2668	245.7085	66.4417
0.00975609756097561	0.176730769230769	3.62625	-0.28680058630394	184.6229	234.5235	49.9006
0.0146341463414634	0.176730769230769	3.71625	-0.278654244840525	190.835	224.3373	33.5023
0.0195121951219512	0.176730769230769	3.80625	-0.270507903377111	198.2346	214.6757	16.4411
0.0242682926829268	0.176730769230769	3.894	-0.262565220450281	205.5369	210.0714	4.53450000000001
0.0292682926829268	0.176730769230769	3.98625	-0.254215220450281	212.7005	205.6857	-7.01480000000001
0.0341463414634146	0.176730769230769	4.07625	-0.246068878986867	220.8612	198.658	-22.2032
0.0390243902439024	0.176730769230769	4.16625	-0.237922537523452	227.7542	193.004	-34.7502
0.0439024390243902	0.176730769230769	4.25625	-0.229776196060038	232.636	188.2883	-44.3477
0.0486585365853659	0.176730769230769	4.344	-0.221833513133208	235.5525	186.0388	-49.5137
0.0536585365853659	0.176730769230769	4.43625	-0.213483513133208	234.6338	183.5852	-51.0486
0.0585365853658537	0.176730769230769	4.52625	-0.205337171669794	231.0526	183.3353	-47.7173
0.0632926829268293	0.176730769230769	4.614	-0.197394488742964	224.2888	184.9182	-39.3706
0.0682926829268293	0.176730769230769	4.70625	-0.189044488742964	215.4782	187.4991	-27.9791
0.0731707317073171	0.176730769230769	4.79625	-0.18089814727955	205.598	191.0952	-14.5028
0.0780487804878049	0.176730769230769	4.88625	-0.172751805816135	194.4469	194.7677	0.32080000000002
0.0829268292682927	0.176730769230769	4.97625	-0.16460546435272	184.2177	199.882	15.6643
0.0878048780487805	0.176730769230769	5.06625	-0.156459122889306	174.1367	205.8972	31.7605
0.0926829268292683	0.176730769230769	5.15625	-0.148312781425891	164.5292	212.0252	47.496
0.0975609756097561	0.176730769230769	5.24625	-0.140166439962477	156.1415	218.6911	62.5496
0.102439024390244	0.176730769230769	5.33625	-0.132020098499062	148.4832	225.6902	77.207
0.107317073170732	0.176730769230769	5.42625	-0.123873757035647	141.2758	230.6947	89.4189
0.11219512195122	0.176730769230769	5.51625	-0.115727415572233	134.0475	234.417	100.3695
0.117073170731707	0.176730769230769	5.60625	-0.107581074108818	129.0275	235.7467	106.7192
0.121951219512195	0.176730769230769	5.69625	-0.0994347326454034	124.8959	234.2894	109.3935
0.126829268292683	0.176730769230769	5.78625	-0.0912883911819888	121.7063	229.7611	108.0548
0.131707317073171	0.176730769230769	5.87625	-0.0831420497185741	118.3826	222.0981	103.7155
0.136585365853659	0.176730769230769	5.96625	-0.0749957082551595	115.7797	213.3581	97.5784
0.141463414634146	0.176730769230769	6.05625	-0.0668493667917449	113.4143	203.7047	90.2904
0.146341463414634	0.176730769230769	6.14625	-0.0587030253283302	110.638	192.6909	82.0529
-0.146341463414634	0.169230769230769	0.6	-0.534621013133208	11618.82	428.9592	-11189.8608
-0.141463414634146	0.169230769230769	0.69	-0.526474671669794	10940.27	424.1834	-10516.0866
-0.136585365853659	0.169230769230769	0.78	-0.518328330206379	8342.261	431.3795	-7910.8815
-0.131829268292683	0.169230769230769	0.86775	-0.51038564727955	5671.968	445.1688	-5226.7992
-0.126829268292683	0.169230769230769	0.96	-0.50203564727955	2494.201	462.3366	-2031.8644
-0.121951219512195	0.169230769230769	1.05	-0.493889305816135	1246.699	483.4671	-763.2319
-0.117073170731707	0.169230769230769	1.14	-0.48574296435272	883.5787	513.3802	-370.1985
-0.11219512195122	0.169230769230769	1.23	-0.477596622889306	643.4526	544.8228	-98.6298
-0.107439024390244	0.169230769230769	1.31775	-0.469653939962477	501.2285	584.3379	83.1094
-0.102439024390244	0.169230769230769	1.41	-0.461303939962477	441.8683	640.8531	198.9848
-0.0975609756097561	0.169230769230769	1.5	-0.453157598499062	383.2101	705.3649	322.1548
-0.0926829268292683	0.169230769230769	1.59	-0.445011257035647	354.6366	835.2986	480.662
-0.0878048780487805	0.169230769230769	1.68	-0.436864915572233	326.5832	965.0923	638.5091
-0.0829268292682927	0.169230769230769	1.77	-0.428718574108818	296.7907	1134.001	837.2103
-0.0780487804878049	0.169230769230769	1.86	-0.420572232645403	276.8672	1576.42	1299.5528
-0.0731707317073171	0.169230769230769	1.95	-0.412425891181989	261.6708	2690.828	2429.1572
-0.0682926829268293	0.169230769230769	2.04	-0.404279549718574	247.4424	3832.891	3585.4486
-0.0634146341463415	0.169230769230769	2.13	-0.396133208255159	233.0667	4605.682	4372.6153
-0.0585365853658537	0.169230769230769	2.22	-0.387986866791745	222.0441	4245.161	4023.1169
-0.0536585365853659	0.169230769230769	2.31	-0.37984052532833	212.0591	3336.743	3124.6839
-0.0487804878048781	0.169230769230769	2.4	-0.371694183864916	196.7614	2465.592	2268.8306
-0.0439024390243902	0.169230769230769	2.49	-0.363547842401501	189.5381	1386.954	1197.4159
-0.0390243902439024	0.169230769230769	2.58	-0.355401500938086	185.1221	1002.729	817.6069
-0.0341463414634146	0.169230769230769	2.67	-0.347255159474672	182.1146	723.1908	541.0762
-0.0292682926829268	0.169230769230769	2.76	-0.339108818011257	179.405	547.9196	368.5146
-0.0245121951219512	0.169230769230769	2.84775	-0.331166135084428	176.4764	476.5905	300.1141
-0.0195121951219512	0.169230769230769	2.94	-0.322816135084428	175.3401	416.4949	241.1548
-0.0146341463414634	0.169230769230769	3.03	-0.314669793621013	174.4252	357.6118	183.1866
-0.00975609756097561	0.169230769230769	3.12	-0.306523452157599	174.6042	315.6477	141.0435
-0.0048780487804878	0.169230769230769	3.21	-0.298377110694184	175.8988	298.8298	122.931
0	0.169230769230769	3.3	-0.290230769230769	177.5036	282.2977	104.7941
0.0048780487804878	0.169230769230769	3.39	-0.282084427767355	180.5937	268.5204	87.9267
0.00975609756097561	0.169230769230769	3.48	-0.27393808630394	185.1266	255.4403	70.3137
0.0146341463414634	0.169230769230769	3.57	-0.265791744840525	190.8626	242.2083	51.3457
0.0195121951219512	0.169230769230769	3.66	-0.257645403377111	198.0546	231.7028	33.6482
0.0242682926829268	0.169230769230769	3.74775	-0.249702720450281	204.9039	222.0561	17.1522
0.0292682926829268	0.169230769230769	3.84	-0.241352720450281	212.7299	212.3642	-0.365700000000004
0.0341463414634146	0.169230769230769	3.93	-0.233206378986867	220.7022	196.3231	-24.3791
0.0390243902439024	0.169230769230769	4.02	-0.225060037523452	226.9153	187.9487	-38.9666
0.0439024390243902	0.169230769230769	4.11	-0.216913696060038	232.0643	187.1289	-44.9354
0.0486585365853659	0.169230769230769	4.19775	-0.208971013133208	235.2343	187.1765	-48.0578
0.0536585365853659	0.169230769230769	4.29	-0.200621013133208	234.4908	186.8908	-47.6
0.0585365853658537	0.169230769230769	4.38	-0.192474671669794	230.7034	187.0692	-43.6342
0.0632926829268293	0.169230769230769	4.46775	-0.184531988742964	224.271	187.6186	-36.6524
0.0682926829268293	0.169230769230769	4.56	-0.176181988742964	216.145	188.4465	-27.6985
0.0731707317073171	0.169230769230769	4.65	-0.16803564727955	206.1356	189.919	-16.2166
0.0780487804878049	0.169230769230769	4.74	-0.159889305816135	194.5898	192.1039	-2.48590000000004
0.0829268292682927	0.169230769230769	4.83	-0.15174296435272	183.9337	195.0533	11.1196
0.0878048780487805	0.169230769230769	4.92	-0.143596622889306	173.7898	198.6605	24.8707
0.0926829268292683	0.169230769230769	5.01	-0.135450281425891	163.8482	203.2509	39.4027
0.0975609756097561	0.169230769230769	5.1	-0.127303939962477	155.5239	209.2842	53.7603
0.102439024390244	0.169230769230769	5.19	-0.119157598499062	147.7608	215.2392	67.4784
0.107317073170732	0.169230769230769	5.28	-0.111011257035647	140.7057	221.3523	80.6466
0.11219512195122	0.169230769230769	5.37	-0.102864915572233	133.8172	227.7172	93.9
0.117073170731707	0.169230769230769	5.46	-0.094718574108818	128.9324	232.1214	103.189
0.121951219512195	0.169230769230769	5.55	-0.0865722326454034	125.45	234.6074	109.1574
0.126829268292683	0.169230769230769	5.64	-0.0784258911819888	121.9754	234.5428	112.5674
0.131707317073171	0.169230769230769	5.73	-0.0702795497185741	118.4302	231.868	113.4378
0.136585365853659	0.169230769230769	5.82	-0.0621332082551595	115.5814	226.3099	110.7285
0.141463414634146	0.169230769230769	5.91	-0.0539868667917449	113.0735	218.0941	105.0206
0.146341463414634	0.169230769230769	6	-0.0458405253283302	110.0754	209.3402	99.2648
-0.146341463414634	0.161346153846154	0.44625	-0.521098897748593	12124.76	406.6626	-11718.0974
-0.141463414634146	0.161346153846154	0.53625	-0.512952556285178	11432.38	402.0772	-11030.3028
-0.136585365853659	0.161346153846154	0.62625	-0.504806214821764	8690.473	407.3943	-8283.0787
-0.131829268292683	0.161346153846154	0.714	-0.496863531894934	5895.619	418.3138	-5477.3052
-0.126829268292683	0.161346153846154	0.80625	-0.488513531894934	2512.076	431.3912	-2080.6848
-0.121951219512195	0.161346153846154	0.89625	-0.48036719043152	1263.965	446.9599	-817.0051
-0.117073170731707	0.161346153846154	0.98625	-0.472220848968105	897.4672	467.2505	-430.2167
-0.11219512195122	0.161346153846154	1.07625	-0.46407450750469	651.3868	490.449	-160.9378
-0.107439024390244	0.161346153846154	1.164	-0.456131824577861	504.0814	518.6366	14.5551999999999
-0.102439024390244	0.161346153846154	1.25625	-0.447781824577861	444.1366	557.2895	113.1529
-0.0975609756097561	0.161346153846154	1.34625	-0.439635483114447	376.0634	599.8989	223.8355
-0.0926829268292683	0.161346153846154	1.43625	-0.431489141651032	344.2386	655.9836	311.745
-0.0878048780487805	0.161346153846154	1.52625	-0.423342800187617	319.6435	735.0758	415.4323
-0.0829268292682927	0.161346153846154	1.61625	-0.415196458724203	293.8651	881.5761	587.711
-0.0780487804878049	0.161346153846154	1.70625	-0.407050117260788	275.674	1032.119	756.445
-0.0731707317073171	0.161346153846154	1.79625	-0.398903775797373	261.5122	1347.309	1085.7968
-0.0682926829268293	0.161346153846154	1.88625	-0.390757434333959	247.5054	1907.257	1659.7516
-0.0634146341463415	0.161346153846154	1.97625	-0.382611092870544	233.6374	2802.403	2568.7656
-0.0585365853658537	0.161346153846154	2.06625	-0.374464751407129	222.2673	3866.492	3644.2247
-0.0536585365853659	0.161346153846154	2.15625	-0.366318409943715	212.2005	3981.9	3769.6995
-0.0487804878048781	0.161346153846154	2.24625	-0.3581720684803	201.789	3401.16	3199.371
-0.0439024390243902	0.161346153846154	2.33625	-0.350025727016886	196.293	2660.603	2464.31
-0.0390243902439024	0.161346153846154	2.42625	-0.341879385553471	189.9732	1552.483	1362.5098
-0.0341463414634146	0.161346153846154	2.51625	-0.333733044090056	185.1425	1112.81	927.6675
-0.0292682926829268	0.161346153846154	2.60625	-0.325586702626642	180.942	881.9536	701.0116
-0.0245121951219512	0.161346153846154	2.694	-0.317644019699812	177.321	611.3309	434.0099
-0.0195121951219512	0.161346153846154	2.78625	-0.309294019699812	175.3401	514.0207	338.6806
-0.0146341463414634	0.161346153846154	2.87625	-0.301147678236398	174.061	453.1246	279.0636
-0.00975609756097561	0.161346153846154	2.96625	-0.293001336772983	174.1601	393.9832	219.8231
-0.0048780487804878	0.161346153846154	3.05625	-0.284854995309569	175.4907	358.6761	183.1854
0	0.161346153846154	3.14625	-0.276708653846154	177.9477	321.8952	143.9475
0.0048780487804878	0.161346153846154	3.23625	-0.268562312382739	181.2113	298.537	117.3257
0.00975609756097561	0.161346153846154	3.32625	-0.260415970919325	185.4755	281.7092	96.2337000000001
0.0146341463414634	0.161346153846154	3.41625	-0.25226962945591	190.9902	266.665	75.6748
0.0195121951219512	0.161346153846154	3.50625	-0.244123287992495	197.9939	252.4439	54.45
0.0242682926829268	0.161346153846154	3.594	-0.236180605065666	204.7916	240.7179	35.9263
0.0292682926829268	0.161346153846154	3.68625	-0.227830605065666	211.8586	230.3401	18.4815
0.0341463414634146	0.161346153846154	3.77625	-0.219684263602251	219.9246	220.2495	0.324899999999985
0.0390243902439024	0.161346153846154	3.86625	-0.211537922138837	226.3433	212.3319	-14.0114
0.0439024390243902	0.161346153846154	3.95625	-0.203391580675422	231.5096	198.87	-32.6396
0.0486585365853659	0.161346153846154	4.044	-0.195448897748593	234.3786	192.4269	-41.9517
0.0536585365853659	0.161346153846154	4.13625	-0.187098897748593	234.3307	191.0846	-43.2461
0.0585365853658537	0.161346153846154	4.22625	-0.178952556285178	230.894	190.736	-40.158
0.0632926829268293	0.161346153846154	4.314	-0.171009873358349	224.6045	191.1029	-33.5016
0.0682926829268293	0.161346153846154	4.40625	-0.162659873358349	216.3033	191.4667	-24.8366
0.0731707317073171	0.161346153846154	4.49625	-0.154513531894934	206.5929	191.5943	-14.9986
0.0780487804878049	0.161346153846154	4.58625	-0.14636719043152	195.493	192.0058	-3.4872
0.0829268292682927	0.161346153846154	4.67625	-0.138220848968105	184.9473	192.9439	7.99659999999997
0.0878048780487805	0.161346153846154	4.76625	-0.13007450750469	174.9615	195.0982	20.1367
0.0926829268292683	0.161346153846154	4.85625	-0.121928166041276	164.5134	198.2295	33.7161
0.0975609756097561	0.161346153846154	4.94625	-0.113781824577861	156.4583	201.6508	45.1925
0.102439024390244	0.161346153846154	5.03625	-0.105635483114447	148.7901	206.2591	57.469
0.107317073170732	0.161346153846154	5.12625	-0.0974891416510319	141.1582	212.7361	71.5779
0.11219512195122	0.161346153846154	5.21625	-0.0893428001876173	133.8804	218.533	84.6526
0.117073170731707	0.161346153846154	5.30625	-0.0811964587242027	129.0116	224.676	95.6644
0.121951219512195	0.161346153846154	5.39625	-0.0730501172607881	125.4816	230.2827	104.8011
0.126829268292683	0.161346153846154	5.48625	-0.0649037757973734	121.8646	234.1158	112.2512
0.131707317073171	0.161346153846154	5.57625	-0.0567574343339588	118.5489	235.3981	116.8492
0.136585365853659	0.161346153846154	5.66625	-0.0486110928705442	116.0086	233.8473	117.8387
0.141463414634146	0.161346153846154	5.75625	-0.0404647514071295	113.5325	229.5881	116.0556
0.146341463414634	0.161346153846154	5.84625	-0.0323184099437149	111.0249	223.3002	112.2753
-0.146341463414634	0.153653846153846	0.29625	-0.507906590056285	12502.45	399.9921	-12102.4579
-0.141463414634146	0.153653846153846	0.38625	-0.49976024859287	11800.32	401.1431	-11399.1769
-0.136585365853659	0.153653846153846	0.47625	-0.491613907129456	8990.724	401.3613	-8589.3627
-0.131829268292683	0.153653846153846	0.564	-0.483671224202627	6099.321	404.6028	-5694.7182
-0.126829268292683	0.153653846153846	0.65625	-0.475321224202627	2616.952	411.0564	-2205.8956
-0.121951219512195	0.153653846153846	0.74625	-0.467174882739212	1300.615	421.1468	-879.4682
-0.117073170731707	0.153653846153846	0.83625	-0.459028541275797	913.0273	435.1175	-477.9098
-0.11219512195122	0.153653846153846	0.92625	-0.450882199812383	650.1625	451.26	-198.9025
-0.107439024390244	0.153653846153846	1.014	-0.442939516885553	494.5319	471.3615	-23.1704
-0.102439024390244	0.153653846153846	1.10625	-0.434589516885553	438.0238	498.5129	60.4890999999999
-0.0975609756097561	0.153653846153846	1.19625	-0.426443175422139	373.5585	527.3415	153.783
-0.0926829268292683	0.153653846153846	1.28625	-0.418296833958724	342.4131	564.9963	222.5832
-0.0878048780487805	0.153653846153846	1.37625	-0.41015049249531	320.047	618.5237	298.4767
-0.0829268292682927	0.153653846153846	1.46625	-0.402004151031895	294.489	679.9618	385.4728
-0.0780487804878049	0.153653846153846	1.55625	-0.39385780956848	276.1047	802.1579	526.0532
-0.0731707317073171	0.153653846153846	1.64625	-0.385711468105066	261.1797	919.1635	657.9838
-0.0682926829268293	0.153653846153846	1.73625	-0.377565126641651	247.0136	1075.157	828.1434
-0.0634146341463415	0.153653846153846	1.82625	-0.369418785178236	233.2553	1463.175	1229.9197
-0.0585365853658537	0.153653846153846	1.91625	-0.361272443714822	221.8821	2145.705	1923.8229
-0.0536585365853659	0.153653846153846	2.00625	-0.353126102251407	212.0542	3057.863	2845.8088
-0.0487804878048781	0.153653846153846	2.09625	-0.344979760787993	194.8246	3741.173	3546.3484
-0.0439024390243902	0.153653846153846	2.18625	-0.336833419324578	186.4437	3386.985	3200.5413
-0.0390243902439024	0.153653846153846	2.27625	-0.328687077861163	183.0097	2745.236	2562.2263
-0.0341463414634146	0.153653846153846	2.36625	-0.320540736397749	180.3835	2114.468	1934.0845
-0.0292682926829268	0.153653846153846	2.45625	-0.312394394934334	177.9141	1282.694	1104.7799
-0.0245121951219512	0.153653846153846	2.544	-0.304451712007505	175.6357	977.0715	801.4358
-0.0195121951219512	0.153653846153846	2.63625	-0.296101712007505	174.2265	725.8026	551.5761
-0.0146341463414634	0.153653846153846	2.72625	-0.28795537054409	173.914	559.5176	385.6036
-0.00975609756097561	0.153653846153846	2.81625	-0.279809029080675	174.1829	487.3917	313.2088
-0.0048780487804878	0.153653846153846	2.90625	-0.271662687617261	175.4831	427.1897	251.7066
0	0.153653846153846	2.99625	-0.263516346153846	177.6584	368.8537	191.1953
0.0048780487804878	0.153653846153846	3.08625	-0.255370004690432	181.0022	326.2933	145.2911
0.00975609756097561	0.153653846153846	3.17625	-0.247223663227017	185.4708	308.0669	122.5961
0.0146341463414634	0.153653846153846	3.26625	-0.239077321763602	191.3318	289.9952	98.6634000000001
0.0195121951219512	0.153653846153846	3.35625	-0.230930980300188	198.4818	275.6713	77.1895
0.0242682926829268	0.153653846153846	3.444	-0.222988297373358	205.0111	261.8945	56.8834
0.0292682926829268	0.153653846153846	3.53625	-0.214638297373358	212.2842	248.3715	36.0873
0.0341463414634146	0.153653846153846	3.62625	-0.206491955909944	220.24	237.3578	17.1178
0.0390243902439024	0.153653846153846	3.71625	-0.198345614446529	226.4709	227.5518	1.08090000000001
0.0439024390243902	0.153653846153846	3.80625	-0.190199272983114	231.3037	218.1729	-13.1308
0.0486585365853659	0.153653846153846	3.894	-0.182256590056285	234.5692	211.2829	-23.2863
0.0536585365853659	0.153653846153846	3.98625	-0.173906590056285	234.3157	208.3399	-25.9758
0.0585365853658537	0.153653846153846	4.07625	-0.165760248592871	231.5095	206.4419	-25.0676
0.0632926829268293	0.153653846153846	4.164	-0.157817565666041	225.109	202.199	-22.91
0.0682926829268293	0.153653846153846	4.25625	-0.149467565666041	216.5061	198.619	-17.8871
0.0731707317073171	0.153653846153846	4.34625	-0.141321224202627	206.9873	195.9465	-11.0408
0.0780487804878049	0.153653846153846	4.43625	-0.133174882739212	195.38	194.5214	-0.858599999999996
0.0829268292682927	0.153653846153846	4.52625	-0.125028541275797	185.2756	194.1127	8.83710000000002
0.0878048780487805	0.153653846153846	4.61625	-0.116882199812383	175.4796	194.7299	19.2503
0.0926829268292683	0.153653846153846	4.70625	-0.108735858348968	164.9727	195.3642	30.3915
0.0975609756097561	0.153653846153846	4.79625	-0.100589516885553	156.6267	197.4541	40.8274
0.102439024390244	0.153653846153846	4.88625	-0.0924431754221388	148.9108	200.9689	52.0581
0.107317073170732	0.153653846153846	4.97625	-0.0842968339587242	141.6016	205.1827	63.5811
0.11219512195122	0.153653846153846	5.06625	-0.0761504924953096	133.715	210.1871	76.4721
0.117073170731707	0.153653846153846	5.15625	-0.068004151031895	128.5925	216.2496	87.6571
0.121951219512195	0.153653846153846	5.24625	-0.0598578095684803	125.1967	222.2373	97.0406
0.126829268292683	0.153653846153846	5.33625	-0.0517114681050657	122.4582	228.0329	105.5747
0.131707317073171	0.153653846153846	5.42625	-0.043565126641651	118.6831	232.4204	113.7373
0.136585365853659	0.153653846153846	5.51625	-0.0354187851782365	115.8423	234.6056	118.7633
0.141463414634146	0.153653846153846	5.60625	-0.0272724437148218	113.3498	234.638	121.2882
0.146341463414634	0.153653846153846	5.69625	-0.0191261022514072	110.8738	231.4072	120.5334
-0.146341463414634	0.145961538461538	0.14625	-0.494714282363977	12803.89	382.1313	-12421.7587
-0.141463414634146	0.145961538461538	0.23625	-0.486567940900563	12070.07	379.9981	-11690.0719
-0.136585365853659	0.145961538461538	0.32625	-0.478421599437148	9162.97	382.3151	-8780.6549
-0.131829268292683	0.145961538461538	0.414	-0.470478916510319	6174.953	386.6452	-5788.3078
-0.126829268292683	0.145961538461538	0.50625	-0.462128916510319	2614.5	391.6707	-2222.8293
-0.121951219512195	0.145961538461538	0.59625	-0.453982575046904	1299.445	398.8987	-900.5463
-0.117073170731707	0.145961538461538	0.68625	-0.44583623358349	917.7411	409.8477	-507.8934
-0.11219512195122	0.145961538461538	0.77625	-0.437689892120075	652.1366	421.7521	-230.3845
-0.107439024390244	0.145961538461538	0.864	-0.429747209193246	497.0337	436.0734	-60.9603
-0.102439024390244	0.145961538461538	0.95625	-0.421397209193246	439.2675	455.466	16.1985
-0.0975609756097561	0.145961538461538	1.04625	-0.413250867729831	377.3488	476.7471	99.3983000000001
-0.0926829268292683	0.145961538461538	1.13625	-0.405104526266416	348.1402	503.0699	154.9297
-0.0878048780487805	0.145961538461538	1.22625	-0.396958184803002	322.7831	537.8639	215.0808
-0.0829268292682927	0.145961538461538	1.31625	-0.388811843339587	295.336	578.9032	283.5672
-0.0780487804878049	0.145961538461538	1.40625	-0.380665501876173	277.2672	631.2163	353.9491
-0.0731707317073171	0.145961538461538	1.49625	-0.372519160412758	261.9111	707.0844	445.1733
-0.0682926829268293	0.145961538461538	1.58625	-0.364372818949343	247.7124	836.6712	588.9588
-0.0634146341463415	0.145961538461538	1.67625	-0.356226477485929	233.7	970.994	737.294
-0.0585365853658537	0.145961538461538	1.76625	-0.348080136022514	222.3447	1154.181	931.8363
-0.0536585365853659	0.145961538461538	1.85625	-0.339933794559099	212.468	1627.111	1414.643
-0.0487804878048781	0.145961538461538	1.94625	-0.331787453095685	206.6547	2609.301	2402.6463
-0.0439024390243902	0.145961538461538	2.03625	-0.32364111163227	202.8213	3280.46	3077.6387
-0.0390243902439024	0.145961538461538	2.12625	-0.315494770168856	193.9806	3475.391	3281.4104
-0.0341463414634146	0.145961538461538	2.21625	-0.307348428705441	187.5	3151.895	2964.395
-0.0292682926829268	0.145961538461538	2.30625	-0.299202087242026	182.4636	2546.265	2363.8014
-0.0245121951219512	0.145961538461538	2.394	-0.291259404315197	178.3736	1662.721	1484.3474
-0.0195121951219512	0.145961538461538	2.48625	-0.282909404315197	175.8433	1247.723	1071.8797
-0.0146341463414634	0.145961538461538	2.57625	-0.274763062851782	174.3735	939.3834	765.0099
-0.00975609756097561	0.145961538461538	2.66625	-0.266616721388368	174.3888	640.1848	465.796
-0.0048780487804878	0.145961538461538	2.75625	-0.258470379924953	175.0865	532.9735	357.887
0	0.145961538461538	2.84625	-0.250324038461538	177.2733	468.8076	291.5343
0.0048780487804878	0.145961538461538	2.93625	-0.242177696998124	181.0292	417.2839	236.2547
0.00975609756097561	0.145961538461538	3.02625	-0.234031355534709	185.721	359.4675	173.7465
0.0146341463414634	0.145961538461538	3.11625	-0.225885014071295	191.3794	321.4178	130.0384
0.0195121951219512	0.145961538461538	3.20625	-0.21773867260788	198.5269	301.8177	103.2908
0.0242682926829268	0.145961538461538	3.294	-0.209795989681051	204.8184	286.5884	81.77
0.0292682926829268	0.145961538461538	3.38625	-0.201445989681051	211.5218	271.9477	60.4259
0.0341463414634146	0.145961538461538	3.47625	-0.193299648217636	220.1447	256.8855	36.7408
0.0390243902439024	0.145961538461538	3.56625	-0.185153306754221	226.7868	245.1865	18.3997
0.0439024390243902	0.145961538461538	3.65625	-0.177006965290807	231.6828	234.7751	3.0923
0.0486585365853659	0.145961538461538	3.744	-0.169064282363977	234.5349	224.6649	-9.87000000000001
0.0536585365853659	0.145961538461538	3.83625	-0.160714282363977	234.5216	217.6966	-16.825
0.0585365853658537	0.145961538461538	3.92625	-0.152567940900563	231.0025	212.4364	-18.5661
0.0632926829268293	0.145961538461538	4.014	-0.144625257973734	224.3153	211.8544	-12.4609
0.0682926829268293	0.145961538461538	4.10625	-0.136275257973734	216.3942	211.2216	-5.17259999999999
0.0731707317073171	0.145961538461538	4.19625	-0.128128916510319	206.9397	206.3753	-0.564399999999978
0.0780487804878049	0.145961538461538	4.28625	-0.119982575046904	195.2328	201.8957	6.66289999999998
0.0829268292682927	0.145961538461538	4.37625	-0.11183623358349	185.1621	198.3002	13.1381
0.0878048780487805	0.145961538461538	4.46625	-0.103689892120075	175.2052	196.3078	21.1026
0.0926829268292683	0.145961538461538	4.55625	-0.0955435506566604	164.3816	195.5782	31.1966
0.0975609756097561	0.145961538461538	4.64625	-0.0873972091932458	155.914	196.3581	40.4441
0.102439024390244	0.145961538461538	4.73625	-0.0792508677298311	148.6449	197.8435	49.1986
0.107317073170732	0.145961538461538	4.82625	-0.0711045262664165	141.3417	200.2064	58.8647
0.11219512195122	0.145961538461538	4.91625	-0.0629581848030019	133.6128	203.5481	69.9353
0.117073170731707	0.145961538461538	5.00625	-0.0548118433395872	128.49	208.5222	80.0322
0.121951219512195	0.145961538461538	5.09625	-0.0466655018761726	124.8249	213.619	88.7941
0.126829268292683	0.145961538461538	5.18625	-0.038519160412758	121.6826	219.3662	97.6836
0.131707317073171	0.145961538461538	5.27625	-0.0303728189493433	118.2399	225.7993	107.5594
0.136585365853659	0.145961538461538	5.36625	-0.0222264774859287	115.5965	230.3754	114.7789
0.141463414634146	0.145961538461538	5.45625	-0.0140801360225141	113.4523	233.3212	119.8689
0.146341463414634	0.145961538461538	5.54625	-0.00593379455909945	111.0234	234.6054	123.582
-0.146341463414634	0.138269230769231	-0.00375000000000014	-0.48152197467167	13211.62	370.0091	-12841.6109
-0.141463414634146	0.138269230769231	0.0862500000000002	-0.473375633208255	12454.32	366.8564	-12087.4636
-0.136585365853659	0.138269230769231	0.17625	-0.46522929174484	9423.066	370.0415	-9053.0245
-0.131829268292683	0.138269230769231	0.264	-0.457286608818011	6359.095	375.1039	-5983.9911
-0.126829268292683	0.138269230769231	0.35625	-0.448936608818011	2747.045	379.5302	-2367.5148
-0.121951219512195	0.138269230769231	0.44625	-0.440790267354597	1337.595	384.625	-952.97
-0.117073170731707	0.138269230769231	0.53625	-0.432643925891182	942.3574	392.1407	-550.2167
-0.11219512195122	0.138269230769231	0.62625	-0.424497584427767	671.4892	400.3508	-271.1384
-0.107439024390244	0.138269230769231	0.714	-0.416554901500938	514.442	410.4054	-104.0366
-0.102439024390244	0.138269230769231	0.80625	-0.408204901500938	450.9424	423.8102	-27.1322000000001
-0.0975609756097561	0.138269230769231	0.89625	-0.400058560037523	390.8429	439.3775	48.5346
-0.0926829268292683	0.138269230769231	0.98625	-0.391912218574109	362.443	458.4275	95.9845
-0.0878048780487805	0.138269230769231	1.07625	-0.383765877110694	332.4828	482.7685	150.2857
-0.0829268292682927	0.138269230769231	1.16625	-0.37561953564728	300.2644	510.5949	210.3305
-0.0780487804878049	0.138269230769231	1.25625	-0.367473194183865	279.2826	545.8712	266.5886
-0.0731707317073171	0.138269230769231	1.34625	-0.35932685272045	263.5615	593.2692	329.7077
-0.0682926829268293	0.138269230769231	1.43625	-0.351180511257036	248.7912	651.5328	402.7416
-0.0634146341463415	0.138269230769231	1.52625	-0.343034169793621	235	729.7084	494.7084
-0.0585365853658537	0.138269230769231	1.61625	-0.334887828330206	223.9773	897.5221	673.5448
-0.0536585365853659	0.138269230769231	1.70625	-0.326741486866792	213.546	1041.854	828.308
-0.0487804878048781	0.138269230769231	1.79625	-0.318595145403377	198.693	1392.526	1193.833
-0.0439024390243902	0.138269230769231	1.88625	-0.310448803939962	191.105	1887.409	1696.304
-0.0390243902439024	0.138269230769231	1.97625	-0.302302462476548	186.055	2596.254	2410.199
-0.0341463414634146	0.138269230769231	2.06625	-0.294156121013133	182.5383	3013.189	2830.6507
-0.0292682926829268	0.138269230769231	2.15625	-0.286009779549719	179.1514	2918.913	2739.7616
-0.0245121951219512	0.138269230769231	2.244	-0.278067096622889	176.4402	2514.845	2338.4048
-0.0195121951219512	0.138269230769231	2.33625	-0.269717096622889	174.8749	1785.372	1610.4971
-0.0146341463414634	0.138269230769231	2.42625	-0.261570755159475	173.754	1387.891	1214.137
-0.00975609756097561	0.138269230769231	2.51625	-0.25342441369606	173.834	1057.372	883.538
-0.0048780487804878	0.138269230769231	2.60625	-0.245278072232645	174.8999	833.6854	658.7855
0	0.138269230769231	2.69625	-0.237131730769231	177.1304	580.8889	403.7585
0.0048780487804878	0.138269230769231	2.78625	-0.228985389305816	180.6686	495.0827	314.4141
0.00975609756097561	0.138269230769231	2.87625	-0.220839047842401	184.928	440.126	255.198
0.0146341463414634	0.138269230769231	2.96625	-0.212692706378987	190.2423	386.2124	195.9701
0.0195121951219512	0.138269230769231	3.05625	-0.204546364915572	196.9102	343.515	146.6048
0.0242682926829268	0.138269230769231	3.144	-0.196603681988743	203.9948	322.4121	118.4173
0.0292682926829268	0.138269230769231	3.23625	-0.188253681988743	211.4911	301.3621	89.871
0.0341463414634146	0.138269230769231	3.32625	-0.180107340525328	220.3172	285.2309	64.9137
0.0390243902439024	0.138269230769231	3.41625	-0.171960999061914	226.6585	270.0817	43.4232
0.0439024390243902	0.138269230769231	3.50625	-0.163814657598499	231.4293	255.3969	23.9676
0.0486585365853659	0.138269230769231	3.594	-0.15587197467167	232.8094	243.8243	11.0149
0.0536585365853659	0.138269230769231	3.68625	-0.14752197467167	233.1262	234.632	1.50579999999999
0.0585365853658537	0.138269230769231	3.77625	-0.139375633208255	230.7183	226.5189	-4.19940000000003
0.0632926829268293	0.138269230769231	3.864	-0.131432950281426	225.0308	220.1016	-4.92919999999998
0.0682926829268293	0.138269230769231	3.95625	-0.123082950281426	216.9672	215.2386	-1.7286
0.0731707317073171	0.138269230769231	4.04625	-0.114936608818011	207.3037	212.9127	5.60900000000001
0.0780487804878049	0.138269230769231	4.13625	-0.106790267354597	195.5985	210.9155	15.317
0.0829268292682927	0.138269230769231	4.22625	-0.098643925891182	185.5261	205.8345	20.3084
0.0878048780487805	0.138269230769231	4.31625	-0.0904975844277673	175.6644	201.9545	26.2901
0.0926829268292683	0.138269230769231	4.40625	-0.0823512429643527	165.6959	199.4697	33.7738
0.0975609756097561	0.138269230769231	4.49625	-0.0742049015009381	157.0067	197.54	40.5333
0.102439024390244	0.138269230769231	4.58625	-0.0660585600375234	149.4368	197.0331	47.5963
0.107317073170732	0.138269230769231	4.67625	-0.0579122185741088	142.2918	197.6505	55.3587
0.11219512195122	0.138269230769231	4.76625	-0.0497658771106942	134.5311	199.0758	64.5447
0.117073170731707	0.138269230769231	4.85625	-0.0416195356472795	129.2974	201.7681	72.4707
0.121951219512195	0.138269230769231	4.94625	-0.0334731941838649	125.8856	205.7446	79.859
0.126829268292683	0.138269230769231	5.03625	-0.0253268527204503	122.3473	210.7823	88.435
0.131707317073171	0.138269230769231	5.12625	-0.0171805112570356	118.6514	216.0551	97.4037
0.136585365853659	0.138269230769231	5.21625	-0.00903416979362104	115.8023	221.6487	105.8464
0.141463414634146	0.138269230769231	5.30625	-8.87828330206397E-4	113.5398	227.5555	114.0157
0.146341463414634	0.138269230769231	5.39625	0.00725851313320824	111.2694	231.6575	120.3881
-0.146341463414634	0.130576923076923	-0.15375	-0.468329666979362	13709.13	374.8612	-13334.2688
-0.141463414634146	0.130576923076923	-0.0637499999999998	-0.460183325515947	12899.46	374.798	-12524.662
-0.136585365853659	0.130576923076923	0.0262500000000001	-0.452036984052533	9759.635	373.7785	-9385.8565
-0.131829268292683	0.130576923076923	0.114	-0.444094301125704	6530.509	372.949	-6157.56
-0.126829268292683	0.130576923076923	0.20625	-0.435744301125704	2804.952	373.2038	-2431.7482
-0.121951219512195	0.130576923076923	0.29625	-0.427597959662289	1364.228	375.1794	-989.0486
-0.117073170731707	0.130576923076923	0.38625	-0.419451618198874	951.928	378.3984	-573.5296
-0.11219512195122	0.130576923076923	0.47625	-0.41130527673546	681.3818	383.1124	-298.2694
-0.107439024390244	0.130576923076923	0.564	-0.40336259380863	519.8931	389.6446	-130.2485
-0.102439024390244	0.130576923076923	0.65625	-0.39501259380863	454.2714	399.196	-55.0754000000001
-0.0975609756097561	0.130576923076923	0.74625	-0.386866252345216	389.0232	409.8008	20.7776
-0.0926829268292683	0.130576923076923	0.83625	-0.378719910881801	356.7361	423.2441	66.5079999999999
-0.0878048780487805	0.130576923076923	0.92625	-0.370573569418387	328.1536	441.0816	112.928
-0.0829268292682927	0.130576923076923	1.01625	-0.362427227954972	298.0708	460.1678	162.097
-0.0780487804878049	0.130576923076923	1.10625	-0.354280886491557	278.5688	483.9464	205.3776
-0.0731707317073171	0.130576923076923	1.19625	-0.346134545028143	263.2615	515.0682	251.8067
-0.0682926829268293	0.130576923076923	1.28625	-0.337988203564728	248.8236	551.6581	302.8345
-0.0634146341463415	0.130576923076923	1.37625	-0.329841862101313	238.2371	599.5433	361.3062
-0.0585365853658537	0.130576923076923	1.46625	-0.321695520637899	226.7853	665.6223	438.837
-0.0536585365853659	0.130576923076923	1.55625	-0.313549179174484	215.3038	748.3935	533.0897
-0.0487804878048781	0.130576923076923	1.64625	-0.305402837711069	199.9745	910.1738	710.1993
-0.0439024390243902	0.130576923076923	1.73625	-0.297256496247655	192.3887	1084.076	891.6873
-0.0390243902439024	0.130576923076923	1.82625	-0.28911015478424	186.9863	1459.681	1272.6947
-0.0341463414634146	0.130576923076923	1.91625	-0.280963813320826	183.2174	2027.879	1844.6616
-0.0292682926829268	0.130576923076923	2.00625	-0.272817471857411	179.7216	2606.143	2426.4214
-0.0245121951219512	0.130576923076923	2.094	-0.264874788930582	176.8214	2879.086	2702.2646
-0.0195121951219512	0.130576923076923	2.18625	-0.256524788930582	175.2715	2746.629	2571.3575
-0.0146341463414634	0.130576923076923	2.27625	-0.248378447467167	174.3677	2328.904	2154.5363
-0.00975609756097561	0.130576923076923	2.36625	-0.240232106003752	174.1352	1783.303	1609.1678
-0.0048780487804878	0.130576923076923	2.45625	-0.232085764540338	174.8483	1372.921	1198.0727
0	0.130576923076923	2.54625	-0.223939423076923	176.7662	1050.547	873.7808
0.0048780487804878	0.130576923076923	2.63625	-0.215793081613508	180.0626	732.2477	552.1851
0.00975609756097561	0.130576923076923	2.72625	-0.207646740150094	184.4736	560.0634	375.5898
0.0146341463414634	0.130576923076923	2.81625	-0.199500398686679	189.9533	482.2428	292.2895
0.0195121951219512	0.130576923076923	2.90625	-0.191354057223265	197.4497	430.4918	233.0421
0.0242682926829268	0.130576923076923	2.994	-0.183411374296435	204.5649	380.064	175.4991
0.0292682926829268	0.130576923076923	3.08625	-0.175061374296435	212.0783	340.1539	128.0756
0.0341463414634146	0.130576923076923	3.17625	-0.166915032833021	219.8605	319.0163	99.1558
0.0390243902439024	0.130576923076923	3.26625	-0.158768691369606	226.1997	298.0783	71.8786
0.0439024390243902	0.130576923076923	3.35625	-0.150622349906191	231.3816	282.621	51.2394
0.0486585365853659	0.130576923076923	3.444	-0.142679666979362	235.044	268.6425	33.5985
0.0536585365853659	0.130576923076923	3.53625	-0.134329666979362	234.8228	254.3998	19.5770000000001
0.0585365853658537	0.130576923076923	3.62625	-0.126183325515948	232.0336	244.2206	12.187
0.0632926829268293	0.130576923076923	3.714	-0.118240642589118	225.3618	236.3252	10.9634
0.0682926829268293	0.130576923076923	3.80625	-0.109890642589118	216.9978	228.353	11.3552
0.0731707317073171	0.130576923076923	3.89625	-0.101744301125704	207.382	222.5365	15.1545
0.0780487804878049	0.130576923076923	3.98625	-0.093597959662289	195.817	217.4831	21.6661
0.0829268292682927	0.130576923076923	4.07625	-0.0854516181988743	186.1912	212.6499	26.4587
0.0878048780487805	0.130576923076923	4.16625	-0.0773052767354597	176.0454	208.0569	32.0115
0.0926829268292683	0.130576923076923	4.25625	-0.0691589352720451	165.881	204.5116	38.6306
0.0975609756097561	0.130576923076923	4.34625	-0.0610125938086304	157.1809	201.5649	44.384
0.102439024390244	0.130576923076923	4.43625	-0.0528662523452158	148.9204	199.9333	51.0129
0.107317073170732	0.130576923076923	4.52625	-0.0447199108818011	141.2784	198.7959	57.5175
0.11219512195122	0.130576923076923	4.61625	-0.0365735694183865	133.9063	198.6206	64.7143000000001
0.117073170731707	0.130576923076923	4.70625	-0.0284272279549719	128.91	199.3505	70.4405
0.121951219512195	0.130576923076923	4.79625	-0.0202808864915573	125.363	201.3613	75.9983
0.126829268292683	0.130576923076923	4.88625	-0.0121345450281426	121.92	204.4222	82.5022
0.131707317073171	0.130576923076923	4.97625	-0.00398820356472798	118.8332	208.2377	89.4045
0.136585365853659	0.130576923076923	5.06625	0.0041581378986866	116.1504	213.355	97.2046
0.141463414634146	0.130576923076923	5.15625	0.0123044793621012	113.7055	218.6629	104.9574
0.146341463414634	0.130576923076923	5.24625	0.0204508208255159	110.8492	224.0183	113.1691
-0.146341463414634	0.122884615384615	-0.30375	-0.455137359287054	14210.79	367.8761	-13842.9139
-0.141463414634146	0.122884615384615	-0.21375	-0.44699101782364	13392.07	364.561	-13027.509
-0.136585365853659	0.122884615384615	-0.12375	-0.438844676360225	10103.05	365.8052	-9737.2448
-0.131829268292683	0.122884615384615	-0.0360000000000005	-0.430901993433396	6700.584	366.8886	-6333.6954
-0.126829268292683	0.122884615384615	0.0562499999999995	-0.422551993433396	4055.089	367.5664	-3687.5226
-0.121951219512195	0.122884615384615	0.14625	-0.414405651969981	1798.879	368.4665	-1430.4125
-0.117073170731707	0.122884615384615	0.23625	-0.406259310506567	921.5409	370.0922	-551.4487
-0.11219512195122	0.122884615384615	0.32625	-0.398112969043152	648.2784	372.9927	-275.2857
-0.107439024390244	0.122884615384615	0.414	-0.390170286116323	500.1721	377.0398	-123.1323
-0.102439024390244	0.122884615384615	0.50625	-0.381820286116323	441.926	383.0017	-58.9243000000001
-0.0975609756097561	0.122884615384615	0.59625	-0.373673944652908	391.9601	390.4284	-1.5317
-0.0926829268292683	0.122884615384615	0.68625	-0.365527603189493	365.5335	400.0476	34.5141
-0.0878048780487805	0.122884615384615	0.77625	-0.357381261726079	335.125	412.4698	77.3448
-0.0829268292682927	0.122884615384615	0.86625	-0.349234920262664	302.0014	426.4622	124.4608
-0.0780487804878049	0.122884615384615	0.95625	-0.34108857879925	279.8721	443.4808	163.6087
-0.0731707317073171	0.122884615384615	1.04625	-0.332942237335835	263.6741	465.6386	201.9645
-0.0682926829268293	0.122884615384615	1.13625	-0.32479589587242	249.0289	491.1517	242.1228
-0.0634146341463415	0.122884615384615	1.22625	-0.316649554409006	234.6831	522.9617	288.2786
-0.0585365853658537	0.122884615384615	1.31625	-0.308503212945591	223.1205	567.5258	344.4053
-0.0536585365853659	0.122884615384615	1.40625	-0.300356871482176	213.0692	619.1813	406.1121
-0.0487804878048781	0.122884615384615	1.49625	-0.292210530018762	208.0168	687.3713	479.3545
-0.0439024390243902	0.122884615384615	1.58625	-0.284064188555347	204.5319	822.3927	617.8608
-0.0390243902439024	0.122884615384615	1.67625	-0.275917847091932	195.3891	944.7576	749.3685
-0.0341463414634146	0.122884615384615	1.76625	-0.267771505628518	188.1502	1151.659	963.5088
-0.0292682926829268	0.122884615384615	1.85625	-0.259625164165103	182.3853	1577.781	1395.3957
-0.0245121951219512	0.122884615384615	1.944	-0.251682481238274	178.2783	2148.708	1970.4297
-0.0195121951219512	0.122884615384615	2.03625	-0.243332481238274	175.7956	2569.742	2393.9464
-0.0146341463414634	0.122884615384615	2.12625	-0.235186139774859	174.4801	2635.694	2461.2139
-0.00975609756097561	0.122884615384615	2.21625	-0.227039798311445	174.3201	2396.694	2222.3739
-0.0048780487804878	0.122884615384615	2.30625	-0.21889345684803	175.3878	1990.247	1814.8592
0	0.122884615384615	2.39625	-0.210747115384615	177.6222	1543.358	1365.7358
0.0048780487804878	0.122884615384615	2.48625	-0.202600773921201	180.9868	1191.463	1010.4762
0.00975609756097561	0.122884615384615	2.57625	-0.194454432457786	184.853	923.1556	738.3026
0.0146341463414634	0.122884615384615	2.66625	-0.186308090994371	190.1899	623.9446	433.7547
0.0195121951219512	0.122884615384615	2.75625	-0.178161749530957	197.1008	535.4536	338.3528
0.0242682926829268	0.122884615384615	2.844	-0.170219066604128	204.1224	466.6941	262.5717
0.0292682926829268	0.122884615384615	2.93625	-0.161869066604128	211.6664	418.9712	207.3048
0.0341463414634146	0.122884615384615	3.02625	-0.153722725140713	219.1628	360.4383	141.2755
0.0390243902439024	0.122884615384615	3.11625	-0.145576383677298	225.7708	320.5151	94.7443
0.0439024390243902	0.122884615384615	3.20625	-0.137430042213884	230.9217	304.6138	73.6921000000001
0.0486585365853659	0.122884615384615	3.294	-0.129487359287054	233.839	289.2567	55.4177
0.0536585365853659	0.122884615384615	3.38625	-0.121137359287054	233.902	276.4928	42.5908
0.0585365853658537	0.122884615384615	3.47625	-0.11299101782364	231.2254	265.2893	34.0639
0.0632926829268293	0.122884615384615	3.564	-0.105048334896811	225.0283	254.4991	29.4708
0.0682926829268293	0.122884615384615	3.65625	-0.0966983348968105	217.3283	245.7429	28.4146
0.0731707317073171	0.122884615384615	3.74625	-0.0885519934333959	208.0948	237.2415	29.1467
0.0780487804878049	0.122884615384615	3.83625	-0.0804056519699812	197.0241	229.4245	32.4004
0.0829268292682927	0.122884615384615	3.92625	-0.0722593105065666	186.5246	223.3392	36.8146
0.0878048780487805	0.122884615384615	4.01625	-0.0641129690431519	176.7541	217.6654	40.9113
0.0926829268292683	0.122884615384615	4.10625	-0.0559666275797373	166.1185	212.3577	46.2392
0.0975609756097561	0.122884615384615	4.19625	-0.0478202861163227	157.7138	201.5481	43.8343
0.102439024390244	0.122884615384615	4.28625	-0.039673944652908	150.0702	196.2072	46.137
0.107317073170732	0.122884615384615	4.37625	-0.0315276031894934	142.2127	196.4788	54.2661
0.11219512195122	0.122884615384615	4.46625	-0.0233812617260788	134.3181	197.608	63.2899
0.117073170731707	0.122884615384615	4.55625	-0.0152349202626642	129.4082	198.3082	68.9
0.121951219512195	0.122884615384615	4.64625	-0.00708857879924954	125.933	198.9735	73.0405
0.126829268292683	0.122884615384615	4.73625	0.0010577626641651	122.6006	200.5578	77.9572
0.131707317073171	0.122884615384615	4.82625	0.00920410412757974	118.8807	203.541	84.6603
0.136585365853659	0.122884615384615	4.91625	0.0173504455909943	116.0714	206.6924	90.621
0.141463414634146	0.122884615384615	5.00625	0.025496787054409	113.4523	210.6539	97.2016000000001
0.146341463414634	0.122884615384615	5.09625	0.0336431285178236	110.7226	216.187	105.4644
-0.146341463414634	0.115384615384615	-0.45	-0.442274859287054	14558.02	383.7178	-14174.3022
-0.141463414634146	0.115384615384615	-0.36	-0.43412851782364	13704.71	385.791	-13318.919
-0.136585365853659	0.115384615384615	-0.27	-0.425982176360225	10344.8	381.5178	-9963.2822
-0.131829268292683	0.115384615384615	-0.18225	-0.418039493433396	6936.432	375.9122	-6560.5198
-0.126829268292683	0.115384615384615	-0.0900000000000003	-0.409689493433396	4200.146	371.3534	-3828.7926
-0.121951219512195	0.115384615384615	0	-0.401543151969981	1867.95	368.4278	-1499.5222
-0.117073170731707	0.115384615384615	0.0899999999999999	-0.393396810506567	936.7104	367.0892	-569.6212
-0.11219512195122	0.115384615384615	0.18	-0.385250469043152	653.6151	367.5343	-286.0808
-0.107439024390244	0.115384615384615	0.26775	-0.377307786116323	502.9268	369.6313	-133.2955
-0.102439024390244	0.115384615384615	0.36	-0.368957786116323	444.6139	373.0822	-71.5317
-0.0975609756097561	0.115384615384615	0.45	-0.360811444652908	380.5021	377.8587	-2.64339999999999
-0.0926829268292683	0.115384615384615	0.54	-0.352665103189493	349.8112	384.1971	34.3859
-0.0878048780487805	0.115384615384615	0.63	-0.344518761726079	324.3531	392.5825	68.2294000000001
-0.0829268292682927	0.115384615384615	0.72	-0.336372420262664	296.0859	403.0058	106.9199
-0.0780487804878049	0.115384615384615	0.81	-0.32822607879925	277.2852	416.0402	138.755
-0.0731707317073171	0.115384615384615	0.9	-0.320079737335835	262.9443	432.8399	169.8956
-0.0682926829268293	0.115384615384615	0.99	-0.31193339587242	249.1891	451.9116	202.7225
-0.0634146341463415	0.115384615384615	1.08	-0.303787054409006	234.6983	475.6769	240.9786
-0.0585365853658537	0.115384615384615	1.17	-0.295640712945591	223.5327	507.5898	284.0571
-0.0536585365853659	0.115384615384615	1.26	-0.287494371482176	214.0997	542.9667	328.867
-0.0487804878048781	0.115384615384615	1.35	-0.279348030018762	198.2632	589.829	391.5658
-0.0439024390243902	0.115384615384615	1.44	-0.271201688555347	190.879	657.8577	466.9787
-0.0390243902439024	0.115384615384615	1.53	-0.263055347091932	185.987	739.1031	553.1161
-0.0341463414634146	0.115384615384615	1.62	-0.254909005628518	182.6625	906.6798	724.0173
-0.0292682926829268	0.115384615384615	1.71	-0.246762664165103	179.9752	1075.023	895.0478
-0.0245121951219512	0.115384615384615	1.79775	-0.238819981238274	177.138	1411.904	1234.766
-0.0195121951219512	0.115384615384615	1.89	-0.230469981238274	175.2675	1900.63	1725.3625
-0.0146341463414634	0.115384615384615	1.98	-0.222323639774859	174.2054	2335.64	2161.4346
-0.00975609756097561	0.115384615384615	2.07	-0.214177298311445	173.9253	2502.337	2328.4117
-0.0048780487804878	0.115384615384615	2.16	-0.20603095684803	174.9396	2385.074	2210.1344
0	0.115384615384615	2.25	-0.197884615384615	176.7509	2056.392	1879.6411
0.0048780487804878	0.115384615384615	2.34	-0.189738273921201	180.6973	1611.831	1431.1337
0.00975609756097561	0.115384615384615	2.43	-0.181591932457786	185.2462	1260.236	1074.9898
0.0146341463414634	0.115384615384615	2.52	-0.173445590994372	190.6187	987.3584	796.7397
0.0195121951219512	0.115384615384615	2.61	-0.165299249530957	197.2242	654.5685	457.3443
0.0242682926829268	0.115384615384615	2.69775	-0.157356566604128	203.8042	556.2268	352.4226
0.0292682926829268	0.115384615384615	2.79	-0.149006566604128	211.0453	484.9079	273.8626
0.0341463414634146	0.115384615384615	2.88	-0.140860225140713	218.7004	435.2651	216.5647
0.0390243902439024	0.115384615384615	2.97	-0.132713883677298	224.2333	378.8709	154.6376
0.0439024390243902	0.115384615384615	3.06	-0.124567542213884	229.7645	337.2563	107.4918
0.0486585365853659	0.115384615384615	3.14775	-0.116624859287054	233.4578	318.2898	84.832
0.0536585365853659	0.115384615384615	3.24	-0.108274859287054	234.2985	300.992	66.6935
0.0585365853658537	0.115384615384615	3.33	-0.10012851782364	231.9058	287.2986	55.3928
0.0632926829268293	0.115384615384615	3.41775	-0.0921858348968105	225.9162	274.7326	48.8164
0.0682926829268293	0.115384615384615	3.51	-0.0838358348968106	217.8353	262.8707	45.0354
0.0731707317073171	0.115384615384615	3.6	-0.0756894934333959	208.2988	253.3618	45.0630000000001
0.0780487804878049	0.115384615384615	3.69	-0.0675431519699813	196.7357	244.5365	47.8008
0.0829268292682927	0.115384615384615	3.78	-0.0593968105065666	186.4244	236.4295	50.0051
0.0878048780487805	0.115384615384615	3.87	-0.051250469043152	176.1314	229.2444	53.113
0.0926829268292683	0.115384615384615	3.96	-0.0431041275797374	166.0342	222.8055	56.7713
0.0975609756097561	0.115384615384615	4.05	-0.0349577861163227	157.5973	216.5586	58.9613
0.102439024390244	0.115384615384615	4.14	-0.0268114446529081	149.8803	211.8004	61.9201
0.107317073170732	0.115384615384615	4.23	-0.0186651031894934	142.016	200.1652	58.1492
0.11219512195122	0.115384615384615	4.32	-0.0105187617260789	134.5487	194.4755	59.9268
0.117073170731707	0.115384615384615	4.41	-0.00237242026266421	129.6225	195.1763	65.5538
0.121951219512195	0.115384615384615	4.5	0.00577392120075043	125.5928	196.46	70.8672
0.126829268292683	0.115384615384615	4.59	0.0139202626641651	121.9595	198.2077	76.2482
0.131707317073171	0.115384615384615	4.68	0.0220666041275797	118.4292	199.9203	81.4911
0.136585365853659	0.115384615384615	4.77	0.0302129455909943	115.8256	202.4093	86.5837
0.141463414634146	0.115384615384615	4.86	0.0383592870544089	113.5863	205.5826	91.9963
0.146341463414634	0.115384615384615	4.95	0.0465056285178236	111.1574	209.5933	98.4359
-0.146341463414634	0.1075	-0.60375	-0.428752743902439	14934.88	391.2241	-14543.6559
-0.141463414634146	0.1075	-0.51375	-0.420606402439024	14081.03	393.7431	-13687.2869
-0.136585365853659	0.1075	-0.42375	-0.41246006097561	10598.94	388.7069	-10210.2331
-0.131829268292683	0.1075	-0.336	-0.404517378048781	7018.138	380.7703	-6637.3677
-0.126829268292683	0.1075	-0.24375	-0.39616737804878	4132.838	374.3942	-3758.4438
-0.121951219512195	0.1075	-0.15375	-0.388021036585366	1835.754	369.5189	-1466.2351
-0.117073170731707	0.1075	-0.0637500000000002	-0.379874695121951	924.1847	365.5335	-558.6512
-0.11219512195122	0.1075	0.0262500000000001	-0.371728353658537	651.5143	363.3907	-288.1236
-0.107439024390244	0.1075	0.114	-0.363785670731707	501.2949	363.0074	-138.2875
-0.102439024390244	0.1075	0.20625	-0.355435670731707	444.8996	364.474	-80.4256
-0.0975609756097561	0.1075	0.29625	-0.347289329268293	391.5763	366.7602	-24.8161
-0.0926829268292683	0.1075	0.38625	-0.339142987804878	365.0798	370.7317	5.65190000000001
-0.0878048780487805	0.1075	0.47625	-0.330996646341463	335.3281	376.5263	41.1982
-0.0829268292682927	0.1075	0.56625	-0.322850304878049	302.9429	383.877	80.9341
-0.0780487804878049	0.1075	0.65625	-0.314703963414634	281.5741	393.055	111.4809
-0.0731707317073171	0.1075	0.74625	-0.306557621951219	265.3263	405.6737	140.3474
-0.0682926829268293	0.1075	0.83625	-0.298411280487805	250.4265	419.1292	168.7027
-0.0634146341463415	0.1075	0.92625	-0.29026493902439	236.0788	436.4708	200.392
-0.0585365853658537	0.1075	1.01625	-0.282118597560976	224.8972	459.7869	234.8897
-0.0536585365853659	0.1075	1.10625	-0.273972256097561	214.6379	485.9205	271.2826
-0.0487804878048781	0.1075	1.19625	-0.265825914634146	206.6034	518.7678	312.1644
-0.0439024390243902	0.1075	1.28625	-0.257679573170732	202.3117	564.4411	362.1294
-0.0390243902439024	0.1075	1.37625	-0.249533231707317	193.7395	616.702	422.9625
-0.0341463414634146	0.1075	1.46625	-0.241386890243902	187.1325	685.9536	498.8211
-0.0292682926829268	0.1075	1.55625	-0.233240548780488	182.3017	834.3386	652.0369
-0.0245121951219512	0.1075	1.644	-0.225297865853659	178.3583	958.9556	780.5973
-0.0195121951219512	0.1075	1.73625	-0.216947865853659	175.6164	1152.893	977.2766
-0.0146341463414634	0.1075	1.82625	-0.208801524390244	174.3201	1549.464	1375.1439
-0.00975609756097561	0.1075	1.91625	-0.200655182926829	173.75	2011.07	1837.32
-0.0048780487804878	0.1075	2.00625	-0.192508841463415	174.3677	2294.612	2120.2443
0	0.1075	2.09625	-0.1843625	176.5717	2299.345	2122.7733
0.0048780487804878	0.1075	2.18625	-0.176216158536585	180.2972	2083.529	1903.2318
0.00975609756097561	0.1075	2.27625	-0.168069817073171	184.6234	1746.797	1562.1736
0.0146341463414634	0.1075	2.36625	-0.159923475609756	189.9656	1369.983	1180.0174
0.0195121951219512	0.1075	2.45625	-0.151777134146341	197.0336	1082.826	885.7924
0.0242682926829268	0.1075	2.544	-0.143834451219512	204.0556	862.4778	658.4222
0.0292682926829268	0.1075	2.63625	-0.135484451219512	211.9643	592.3515	380.3872
0.0341463414634146	0.1075	2.72625	-0.127338109756098	219.4935	512.6189	293.1254
0.0390243902439024	0.1075	2.81625	-0.119191768292683	225.8	450.9661	225.1661
0.0439024390243902	0.1075	2.90625	-0.111045426829268	230.8418	388.366	157.5242
0.0486585365853659	0.1075	2.994	-0.103102743902439	233.9018	353.5592	119.6574
0.0536585365853659	0.1075	3.08625	-0.094752743902439	233.776	325.4899	91.7139
0.0585365853658537	0.1075	3.17625	-0.0866064024390244	231.4939	308.9476	77.4537
0.0632926829268293	0.1075	3.264	-0.0786637195121951	225.7106	296.32	70.6094
0.0682926829268293	0.1075	3.35625	-0.0703137195121952	218.2794	284.1858	65.9064000000001
0.0731707317073171	0.1075	3.44625	-0.0621673780487805	208.8858	271.4974	62.6116
0.0780487804878049	0.1075	3.53625	-0.0540210365853659	197.3685	261.1061	63.7376
0.0829268292682927	0.1075	3.62625	-0.0458746951219512	187.1541	252.1768	65.0227
0.0878048780487805	0.1075	3.71625	-0.0377283536585366	175.798	242.7913	66.9933
0.0926829268292683	0.1075	3.80625	-0.029582012195122	164.2919	235.1378	70.8459
0.0975609756097561	0.1075	3.89625	-0.0214356707317073	155.9184	228.1234	72.205
0.102439024390244	0.1075	3.98625	-0.0132893292682927	148.7716	221.0771	72.3055
0.107317073170732	0.1075	4.07625	-0.00514298780487804	142.1202	215.6348	73.5146
0.11219512195122	0.1075	4.16625	0.00300335365853655	135.4512	203.3075	67.8563
0.117073170731707	0.1075	4.25625	0.0111496951219512	130.2647	197.2511	66.9864
0.121951219512195	0.1075	4.34625	0.0192960365853658	125.8145	197.1753	71.3608
0.126829268292683	0.1075	4.43625	0.0274423780487805	122.3078	197.9871	75.6793
0.131707317073171	0.1075	4.52625	0.0355887195121951	118.8725	198.8004	79.9279
0.136585365853659	0.1075	4.61625	0.0437350609756097	116.0947	199.894	83.7993
0.141463414634146	0.1075	4.70625	0.0518814024390243	113.5547	201.4646	87.9099
0.146341463414634	0.1075	4.79625	0.060027743902439	111.0307	204.369	93.3383
-0.146341463414634	0.0998076923076923	-0.75375	-0.415560436210131	15389.15	397.9689	-14991.1811
-0.141463414634146	0.0998076923076923	-0.66375	-0.407414094746717	14508.06	398.9181	-14109.1419
-0.136585365853659	0.0998076923076923	-0.57375	-0.399267753283302	10924.8	394.2999	-10530.5001
-0.131829268292683	0.0998076923076923	-0.486	-0.391325070356473	7256.697	387.1091	-6869.5879
-0.126829268292683	0.0998076923076923	-0.39375	-0.382975070356473	4266.873	380.3594	-3886.5136
-0.121951219512195	0.0998076923076923	-0.30375	-0.374828728893058	1878.109	374.1417	-1503.9673
-0.117073170731707	0.0998076923076923	-0.21375	-0.366682387429643	937.7438	368.1541	-569.5897
-0.11219512195122	0.0998076923076923	-0.12375	-0.358536045966229	659.4475	363.7819	-295.6656
-0.107439024390244	0.0998076923076923	-0.0360000000000003	-0.3505933630394	504.5974	360.8602	-143.7372
-0.102439024390244	0.0998076923076923	0.0562499999999997	-0.3422433630394	446.4935	359.2849	-87.2086
-0.0975609756097561	0.0998076923076923	0.14625	-0.334097021575985	386.4953	359.4114	-27.0839
-0.0926829268292683	0.0998076923076923	0.23625	-0.32595068011257	356.8783	361.4424	4.56410000000005
-0.0878048780487805	0.0998076923076923	0.32625	-0.317804338649156	329.6292	365.0572	35.4279999999999
-0.0829268292682927	0.0998076923076923	0.41625	-0.309657997185741	300.0797	369.4768	69.3971
-0.0780487804878049	0.0998076923076923	0.50625	-0.301511655722326	280.4493	375.746	95.2967
-0.0731707317073171	0.0998076923076923	0.59625	-0.293365314258912	264.9292	384.7748	119.8456
-0.0682926829268293	0.0998076923076923	0.68625	-0.285218972795497	250.2212	395.0299	144.8087
-0.0634146341463415	0.0998076923076923	0.77625	-0.277072631332083	235.191	407.7033	172.5123
-0.0585365853658537	0.0998076923076923	0.86625	-0.268926289868668	223.8496	425.2503	201.4007
-0.0536585365853659	0.0998076923076923	0.95625	-0.260779948405253	213.9396	444.3075	230.3679
-0.0487804878048781	0.0998076923076923	1.04625	-0.252633606941839	207.2692	467.614	260.3448
-0.0439024390243902	0.0998076923076923	1.13625	-0.244487265478424	203.3418	498.9689	295.6271
-0.0390243902439024	0.0998076923076923	1.22625	-0.236340924015009	194.7517	535.3536	340.6019
-0.0341463414634146	0.0998076923076923	1.31625	-0.228194582551595	187.9056	582.5178	394.6122
-0.0292682926829268	0.0998076923076923	1.40625	-0.22004824108818	182.8396	646.8175	463.9779
-0.0245121951219512	0.0998076923076923	1.494	-0.212105558161351	178.8332	726.8635	548.0303
-0.0195121951219512	0.0998076923076923	1.58625	-0.203755558161351	177.1533	893.5182	716.3649
-0.0146341463414634	0.0998076923076923	1.67625	-0.195609216697936	176.0283	1064.11	888.0817
-0.00975609756097561	0.0998076923076923	1.76625	-0.187462875234522	175.5687	1373.169	1197.6003
-0.0048780487804878	0.0998076923076923	1.85625	-0.179316533771107	175.7747	1772.972	1597.1973
0	0.0998076923076923	1.94625	-0.171170192307692	177.3592	2026.007	1848.6478
0.0048780487804878	0.0998076923076923	2.03625	-0.163023850844278	180.2648	2162.139	1981.8742
0.00975609756097561	0.0998076923076923	2.12625	-0.154877509380863	184.4174	2047.015	1862.5976
0.0146341463414634	0.0998076923076923	2.21625	-0.146731167917448	189.7873	1773.986	1584.1987
0.0195121951219512	0.0998076923076923	2.30625	-0.138584826454034	196.8098	1459.678	1262.8682
0.0242682926829268	0.0998076923076923	2.394	-0.130642143527204	203.6761	1173.518	969.8419
0.0292682926829268	0.0998076923076923	2.48625	-0.122292143527204	211.059	910.427	699.368
0.0341463414634146	0.0998076923076923	2.57625	-0.11414580206379	218.7622	645.7431	426.9809
0.0390243902439024	0.0998076923076923	2.66625	-0.105999460600375	225.3575	550.2281	324.8706
0.0439024390243902	0.0998076923076923	2.75625	-0.0978531191369606	230.889	487.5475	256.6585
0.0486585365853659	0.0998076923076923	2.844	-0.0899104362101313	234.8513	438.4118	203.5605
0.0536585365853659	0.0998076923076923	2.93625	-0.0815604362101313	234.9313	375.542	140.6107
0.0585365853658537	0.0998076923076923	3.02625	-0.0734140947467167	232.2696	336.6855	104.4159
0.0632926829268293	0.0998076923076923	3.114	-0.0654714118198874	226.311	319.6227	93.3117
0.0682926829268293	0.0998076923076923	3.20625	-0.0571214118198874	218.1199	307.4801	89.3602
0.0731707317073171	0.0998076923076923	3.29625	-0.0489750703564728	208.8193	295.3809	86.5616
0.0780487804878049	0.0998076923076923	3.38625	-0.0408287288930581	197.0342	282.1667	85.1325
0.0829268292682927	0.0998076923076923	3.47625	-0.0326823874296435	186.7699	271.1405	84.3706
0.0878048780487805	0.0998076923076923	3.56625	-0.0245360459662289	176.5868	260.6767	84.0899
0.0926829268292683	0.0998076923076923	3.65625	-0.0163897045028142	166.0026	250.547	84.5444
0.0975609756097561	0.0998076923076923	3.74625	-0.0082433630393996	157.6764	241.9323	84.2559
0.102439024390244	0.0998076923076923	3.83625	-9.70215759849569E-5	150.1274	233.8266	83.6992
0.107317073170732	0.0998076923076923	3.92625	0.00804931988742968	143.0863	225.5834	82.4971
0.11219512195122	0.0998076923076923	4.01625	0.0161956613508443	134.3989	219.5174	85.1185
0.117073170731707	0.0998076923076923	4.10625	0.0243420028142589	129.3775	214.1338	84.7563
0.121951219512195	0.0998076923076923	4.19625	0.0324883442776736	125.7991	210.4049	84.6058
0.126829268292683	0.0998076923076923	4.28625	0.0406346857410882	122.6561	208.79	86.1339
0.131707317073171	0.0998076923076923	4.37625	0.0487810272045028	118.2312	205.0938	86.8626
0.136585365853659	0.0998076923076923	4.46625	0.0569273686679174	104.4509	202.3147	97.8638
0.141463414634146	0.0998076923076923	4.55625	0.0650737101313321	103.8267	200.9967	97.17
0.146341463414634	0.0998076923076923	4.64625	0.0732200515947467	105.3554	201.5242	96.1688
-0.146341463414634	0.0921153846153846	-0.90375	-0.402368128517824	15929.06	407.4582	-15521.6018
-0.141463414634146	0.0921153846153846	-0.81375	-0.394221787054409	15022.55	408.3807	-14614.1693
-0.136585365853659	0.0921153846153846	-0.72375	-0.386075445590994	11342.99	404.2124	-10938.7776
-0.131829268292683	0.0921153846153846	-0.636	-0.378132762664165	7566.206	396.6327	-7169.5733
-0.126829268292683	0.0921153846153846	-0.54375	-0.369782762664165	4569.578	388.3984	-4181.1796
-0.121951219512195	0.0921153846153846	-0.45375	-0.36163642120075	2017.753	380.7929	-1636.9601
-0.117073170731707	0.0921153846153846	-0.36375	-0.353490079737336	985.8694	372.7416	-613.1278
-0.11219512195122	0.0921153846153846	-0.27375	-0.345343738273921	682.7394	366.6019	-316.1375
-0.107439024390244	0.0921153846153846	-0.186	-0.337401055347092	558.2659	361.9552	-196.3107
-0.102439024390244	0.0921153846153846	-0.09375	-0.329051055347092	455.2002	358.5738	-96.6264
-0.0975609756097561	0.0921153846153846	-0.00374999999999992	-0.320904713883677	383.9479	356.4741	-27.4738
-0.0926829268292683	0.0921153846153846	0.0862500000000002	-0.312758372420263	350.8717	356.1152	5.24349999999998
-0.0878048780487805	0.0921153846153846	0.17625	-0.304612030956848	326.1593	357.6351	31.4758
-0.0829268292682927	0.0921153846153846	0.26625	-0.296465689493433	298.649	360.3308	61.6818
-0.0780487804878049	0.0921153846153846	0.35625	-0.288319348030019	279.5911	364.3017	84.7106
-0.0731707317073171	0.0921153846153846	0.44625	-0.280173006566604	264.7246	370.2778	105.5532
-0.0682926829268293	0.0921153846153846	0.53625	-0.272026665103189	250.4428	377.426	126.9832
-0.0634146341463415	0.0921153846153846	0.62625	-0.263880323639775	236.302	386.3021	150.0001
-0.0585365853658537	0.0921153846153846	0.71625	-0.25573398217636	224.8648	399.0836	174.2188
-0.0536585365853659	0.0921153846153846	0.80625	-0.247587640712946	214.6522	412.8932	198.241
-0.0487804878048781	0.0921153846153846	0.89625	-0.239441299249531	197.216	429.9227	232.7067
-0.0439024390243902	0.0921153846153846	0.98625	-0.231294957786116	189.1632	453.0102	263.847
-0.0390243902439024	0.0921153846153846	1.07625	-0.223148616322702	184.9217	479.1976	294.2759
-0.0341463414634146	0.0921153846153846	1.16625	-0.215002274859287	182.4666	511.6149	329.1483
-0.0292682926829268	0.0921153846153846	1.25625	-0.206855933395872	179.7602	557.6083	377.8481
-0.0245121951219512	0.0921153846153846	1.344	-0.198913250469043	177.1818	608.43	431.2482
-0.0195121951219512	0.0921153846153846	1.43625	-0.190563250469043	175.4887	677.2245	501.7358
-0.0146341463414634	0.0921153846153846	1.52625	-0.182416909005629	174.316	817.9235	643.6075
-0.00975609756097561	0.0921153846153846	1.61625	-0.174270567542214	173.8888	936.4056	762.5168
-0.0048780487804878	0.0921153846153846	1.70625	-0.166124226078799	174.745	1128.348	953.603
0	0.0921153846153846	1.79625	-0.157977884615385	177.3801	1482.485	1305.1049
0.0048780487804878	0.0921153846153846	1.88625	-0.14983154315197	180.7396	1868.514	1687.7744
0.00975609756097561	0.0921153846153846	1.97625	-0.141685201688555	184.7663	2070.67	1885.9037
0.0146341463414634	0.0921153846153846	2.06625	-0.133538860225141	189.8056	2051.513	1861.7074
0.0195121951219512	0.0921153846153846	2.15625	-0.125392518761726	196.6371	1866.018	1669.3809
0.0242682926829268	0.0921153846153846	2.244	-0.117449835834897	203.3102	1583.575	1380.2648
0.0292682926829268	0.0921153846153846	2.33625	-0.109099835834897	210.2675	1256.894	1046.6265
0.0341463414634146	0.0921153846153846	2.42625	-0.100953494371482	218.398	1007.94	789.542
0.0390243902439024	0.0921153846153846	2.51625	-0.0928071529080675	225.2775	755.8843	530.6068
0.0439024390243902	0.0921153846153846	2.60625	-0.0846608114446529	230.6831	583.9975	353.3144
0.0486585365853659	0.0921153846153846	2.694	-0.0767181285178236	234.4871	513.8394	279.3523
0.0536585365853659	0.0921153846153846	2.78625	-0.0683681285178236	235.3433	453.8078	218.4645
0.0585365853658537	0.0921153846153846	2.87625	-0.060221787054409	232.7292	404.2558	171.5266
0.0632926829268293	0.0921153846153846	2.964	-0.0522791041275797	226.6745	374.107	147.4325
0.0682926829268293	0.0921153846153846	3.05625	-0.0439291041275798	218.6415	342.8844	124.2429
0.0731707317073171	0.0921153846153846	3.14625	-0.0357827626641651	209.2004	324.4493	115.2489
0.0780487804878049	0.0921153846153846	3.23625	-0.0276364212007505	197.9836	309.663	111.6794
0.0829268292682927	0.0921153846153846	3.32625	-0.0194900797373358	187.7362	295.5298	107.7936
0.0878048780487805	0.0921153846153846	3.41625	-0.0113437382739212	177.8541	281.6379	103.7838
0.0926829268292683	0.0921153846153846	3.50625	-0.00319739681050657	167.233	269.9384	102.7054
0.0975609756097561	0.0921153846153846	3.59625	0.00494894465290807	158.7955	258.9377	100.1422
0.102439024390244	0.0921153846153846	3.68625	0.0130952861163227	151.046	248.0374	96.9914
0.107317073170732	0.0921153846153846	3.77625	0.0212416275797374	143.9256	239.2405	95.3149
0.11219512195122	0.0921153846153846	3.86625	0.0293879690431519	136.1568	231.6389	95.4821
0.117073170731707	0.0921153846153846	3.95625	0.0375343105065666	131.0722	224.3436	93.2714
0.121951219512195	0.0921153846153846	4.04625	0.0456806519699812	127.2792	218.1588	90.8796
0.126829268292683	0.0921153846153846	4.13625	0.0538269934333959	123.6297	212.994	89.3643
0.131707317073171	0.0921153846153846	4.22625	0.0619733348968105	119.8382	206.5292	86.691
0.136585365853659	0.0921153846153846	4.31625	0.0701196763602251	116.807	204.116	87.309
0.141463414634146	0.0921153846153846	4.40625	0.0782660178236397	113.9735	201.9405	87.967
0.146341463414634	0.0921153846153846	4.49625	0.0864123592870544	111.2595	201.197	89.9375
-0.146341463414634	0.0844230769230769	-1.05375	-0.389175820825516	16684.96	408.4591	-16276.5009
-0.141463414634146	0.0844230769230769	-0.96375	-0.381029479362101	15780.89	407.9461	-15372.9439
-0.136585365853659	0.0844230769230769	-0.87375	-0.372883137898687	11937.03	407.2785	-11529.7515
-0.131829268292683	0.0844230769230769	-0.786	-0.364940454971857	6729.921	403.0537	-6326.8673
-0.126829268292683	0.0844230769230769	-0.693750000000001	-0.356590454971857	2787.292	396.5027	-2390.7893
-0.121951219512195	0.0844230769230769	-0.60375	-0.348444113508443	1378.978	388.9649	-990.0131
-0.117073170731707	0.0844230769230769	-0.51375	-0.340297772045028	966.6027	379.9024	-586.7003
-0.11219512195122	0.0844230769230769	-0.42375	-0.332151430581613	685.8173	373.1991	-312.6182
-0.107439024390244	0.0844230769230769	-0.336	-0.324208747654784	549.9192	366.896	-183.0232
-0.102439024390244	0.0844230769230769	-0.24375	-0.315858747654784	451.5427	361.3391	-90.2036
-0.0975609756097561	0.0844230769230769	-0.15375	-0.30771240619137	391.0911	357.2042	-33.8869
-0.0926829268292683	0.0844230769230769	-0.0637500000000002	-0.299566064727955	362.8718	354.4291	-8.4427
-0.0878048780487805	0.0844230769230769	0.0262499999999997	-0.29141972326454	334.3311	353.0291	18.698
-0.0829268292682927	0.0844230769230769	0.11625	-0.283273381801126	303.0061	353.1895	50.1834
-0.0780487804878049	0.0844230769230769	0.20625	-0.275127040337711	282.3106	354.651	72.3404
-0.0731707317073171	0.0844230769230769	0.29625	-0.266980698874296	266.5033	357.855	91.3517
-0.0682926829268293	0.0844230769230769	0.38625	-0.258834357410882	251.538	362.1402	110.6022
-0.0634146341463415	0.0844230769230769	0.47625	-0.250688015947467	236.5866	368.645	132.0584
-0.0585365853658537	0.0844230769230769	0.56625	-0.242541674484053	225.2916	377.7668	152.4752
-0.0536585365853659	0.0844230769230769	0.65625	-0.234395333020638	215.206	388.0286	172.8226
-0.0487804878048781	0.0844230769230769	0.74625	-0.226248991557223	202.4333	400.5904	198.1571
-0.0439024390243902	0.0844230769230769	0.83625	-0.218102650093809	196.2037	417.3084	221.1047
-0.0390243902439024	0.0844230769230769	0.92625	-0.209956308630394	189.9273	436.4286	246.5013
-0.0341463414634146	0.0844230769230769	1.01625	-0.201809967166979	185.0984	459.9778	274.8794
-0.0292682926829268	0.0844230769230769	1.10625	-0.193663625703565	181.219	491.6893	310.4703
-0.0245121951219512	0.0844230769230769	1.194	-0.185720942776735	177.9733	526.2203	348.247
-0.0195121951219512	0.0844230769230769	1.28625	-0.177370942776735	176.0606	571.606	395.5454
-0.0146341463414634	0.0844230769230769	1.37625	-0.169224601313321	174.7603	634.3075	459.5472
-0.00975609756097561	0.0844230769230769	1.46625	-0.161078259849906	174.316	711.3566	537.0406
-0.0048780487804878	0.0844230769230769	1.55625	-0.152931918386492	174.9339	862.0758	687.1419
0	0.0844230769230769	1.64625	-0.144785576923077	176.4441	1016.063	839.6189
0.0048780487804878	0.0844230769230769	1.73625	-0.136639235459662	179.1875	1295.323	1116.1355
0.00975609756097561	0.0844230769230769	1.82625	-0.128492893996248	182.8601	1639.174	1456.3139
0.0146341463414634	0.0844230769230769	1.91625	-0.120346552532833	188.4901	1852.139	1663.6489
0.0195121951219512	0.0844230769230769	2.00625	-0.112200211069418	195.1929	1959.04	1763.8471
0.0242682926829268	0.0844230769230769	2.094	-0.104257528142589	202.3089	1865.808	1663.4991
0.0292682926829268	0.0844230769230769	2.18625	-0.0959075281425891	210.2675	1628.075	1417.8075
0.0341463414634146	0.0844230769230769	2.27625	-0.0877611866791745	218.2874	1367.743	1149.4556
0.0390243902439024	0.0844230769230769	2.36625	-0.0796148452157598	225.1822	1112.523	887.3408
0.0439024390243902	0.0844230769230769	2.45625	-0.0714685037523452	230.7154	888.262	657.5466
0.0486585365853659	0.0844230769230769	2.544	-0.0635258208255159	234.836	644.0166	409.1806
0.0536585365853659	0.0844230769230769	2.63625	-0.0551758208255159	235.7721	554.3538	318.5817
0.0585365853658537	0.0844230769230769	2.72625	-0.0470294793621013	233.3946	493.0341	259.6395
0.0632926829268293	0.0844230769230769	2.814	-0.039086796435272	227.1033	445.8978	218.7945
0.0682926829268293	0.0844230769230769	2.90625	-0.0307367964352721	219.3222	398.81	179.4878
0.0731707317073171	0.0844230769230769	2.99625	-0.0225904549718574	209.8316	375.7161	165.8845
0.0780487804878049	0.0844230769230769	3.08625	-0.0144441135084428	199.0428	341.4408	142.398
0.0829268292682927	0.0844230769230769	3.17625	-0.00629777204502813	188.7654	323.9499	135.1845
0.0878048780487805	0.0844230769230769	3.26625	0.00184856941838651	178.6107	306.8358	128.2251
0.0926829268292683	0.0844230769230769	3.35625	0.00999491088180113	167.6243	292.881	125.2567
0.0975609756097561	0.0844230769230769	3.44625	0.0181412523452158	159.0908	279.833	120.7422
0.102439024390244	0.0844230769230769	3.53625	0.0262875938086304	151.6418	266.3453	114.7035
0.107317073170732	0.0844230769230769	3.62625	0.0344339352720451	144.3373	255.726	111.3887
0.11219512195122	0.0844230769230769	3.71625	0.0425802767354596	136.0775	245.9552	109.8777
0.117073170731707	0.0844230769230769	3.80625	0.0507266181988743	131.0418	236.2651	105.2233
0.121951219512195	0.0844230769230769	3.89625	0.0588729596622889	127.0657	228.9642	101.8985
0.126829268292683	0.0844230769230769	3.98625	0.0670193011257036	123.4793	222.0451	98.5658
0.131707317073171	0.0844230769230769	4.07625	0.0751656425891182	120.2023	215.7948	95.5925
0.136585365853659	0.0844230769230769	4.16625	0.0833119840525328	117.3769	210.582	93.2051
0.141463414634146	0.0844230769230769	4.25625	0.0914583255159474	114.9549	207.4688	92.5139
0.146341463414634	0.0844230769230769	4.34625	0.0996046669793621	112.1689	204.8136	92.6447
-0.146341463414634	0.0769230769230769	-1.2	-0.376313320825516	17462.3	425.8798	-17036.4202
-0.141463414634146	0.0769230769230769	-1.11	-0.368166979362101	16857.74	426.4515	-16431.2885
-0.136585365853659	0.0769230769230769	-1.02	-0.360020637898687	13345.96	423.813	-12922.147
-0.131829268292683	0.0769230769230769	-0.93225	-0.352077954971857	9087.025	417.9643	-8669.0607
-0.126829268292683	0.0769230769230769	-0.84	-0.343727954971857	4482.035	410.4942	-4071.5408
-0.121951219512195	0.0769230769230769	-0.75	-0.335581613508443	1975.697	401.4707	-1574.2263
-0.117073170731707	0.0769230769230769	-0.66	-0.327435272045028	1001.707	391.1085	-610.5985
-0.11219512195122	0.0769230769230769	-0.57	-0.319288930581614	709.0697	382.3428	-326.7269
-0.107439024390244	0.0769230769230769	-0.48225	-0.311346247654784	575.9609	374.2048	-201.7561
-0.102439024390244	0.0769230769230769	-0.39	-0.302996247654784	470.4191	366.8399	-103.5792
-0.0975609756097561	0.0769230769230769	-0.3	-0.29484990619137	394.9491	361.3097	-33.6394
-0.0926829268292683	0.0769230769230769	-0.21	-0.286703564727955	360.8539	356.4867	-4.36720000000003
-0.0878048780487805	0.0769230769230769	-0.12	-0.27855722326454	334.9058	352.1877	17.2819
-0.0829268292682927	0.0769230769230769	-0.03	-0.270410881801126	314.4587	349.5821	35.1234
-0.0780487804878049	0.0769230769230769	0.0599999999999998	-0.262264540337711	286.8794	348.7238	61.8444
-0.0731707317073171	0.0769230769230769	0.15	-0.254118198874296	269.4923	349.8671	80.3748
-0.0682926829268293	0.0769230769230769	0.24	-0.245971857410882	255.0172	352.4324	97.4152000000001
-0.0634146341463415	0.0769230769230769	0.33	-0.237825515947467	241.6494	356.2386	114.5892
-0.0585365853658537	0.0769230769230769	0.42	-0.229679174484053	228.2439	361.8003	133.5564
-0.0536585365853659	0.0769230769230769	0.51	-0.221532833020638	218.1238	368.6589	150.5351
-0.0487804878048781	0.0769230769230769	0.6	-0.213386491557223	209.7416	378.0615	168.3199
-0.0439024390243902	0.0769230769230769	0.69	-0.205240150093809	203.1659	390.9563	187.7904
-0.0390243902439024	0.0769230769230769	0.78	-0.197093808630394	195.905	404.7758	208.8708
-0.0341463414634146	0.0769230769230769	0.87	-0.188947467166979	189.4905	421.2077	231.7172
-0.0292682926829268	0.0769230769230769	0.96	-0.180801125703565	183.0216	443.3976	260.376
-0.0245121951219512	0.0769230769230769	1.04775	-0.172858442776735	179.163	468.1097	288.9467
-0.0195121951219512	0.0769230769230769	1.14	-0.164508442776735	176.2342	499.3875	323.1533
-0.0146341463414634	0.0769230769230769	1.23	-0.156362101313321	174.6173	543.2572	368.6399
-0.00975609756097561	0.0769230769230769	1.32	-0.148215759849906	173.7306	592.5749	418.8443
-0.0048780487804878	0.0769230769230769	1.41	-0.140069418386492	174.1254	656.7888	482.6634
0	0.0769230769230769	1.5	-0.131923076923077	175.6833	750.2404	574.5571
0.0048780487804878	0.0769230769230769	1.59	-0.123776735459662	178.3107	918.7991	740.4884
0.00975609756097561	0.0769230769230769	1.68	-0.115630393996248	182.147	1082.687	900.54
0.0146341463414634	0.0769230769230769	1.77	-0.107484052532833	187.299	1381.258	1193.959
0.0195121951219512	0.0769230769230769	1.86	-0.0993377110694184	192.6092	1717.499	1524.8898
0.0242682926829268	0.0769230769230769	1.94775	-0.0913950281425892	199.0445	1883.657	1684.6125
0.0292682926829268	0.0769230769230769	2.04	-0.0830450281425892	206.9537	1897.095	1690.1413
0.0341463414634146	0.0769230769230769	2.13	-0.0748986866791745	214.1345	1755.028	1540.8935
0.0390243902439024	0.0769230769230769	2.22	-0.0667523452157599	221.5535	1499.207	1277.6535
0.0439024390243902	0.0769230769230769	2.31	-0.0586060037523452	228.9079	1253.33	1024.4221
0.0486585365853659	0.0769230769230769	2.39775	-0.050663320825516	233.3774	1026.304	792.9266
0.0536585365853659	0.0769230769230769	2.49	-0.042313320825516	236.0087	754.7282	518.7195
0.0585365853658537	0.0769230769230769	2.58	-0.0341669793621013	234.773	601.7347	366.9617
0.0632926829268293	0.0769230769230769	2.66775	-0.0262242964352721	230.8418	525.7056	294.8638
0.0682926829268293	0.0769230769230769	2.76	-0.0178742964352721	224.4869	475.4936	251.0067
0.0731707317073171	0.0769230769230769	2.85	-0.00972795497185745	214.7106	435.5519	220.8413
0.0780487804878049	0.0769230769230769	2.94	-0.0015816135084428	203.7775	393.8693	190.0918
0.0829268292682927	0.0769230769230769	3.03	0.00656472795497184	193.3225	372.5042	179.1817
0.0878048780487805	0.0769230769230769	3.12	0.0147110694183865	182.0949	339.7682	157.6733
0.0926829268292683	0.0769230769230769	3.21	0.0228574108818011	172.5789	321.9555	149.3766
0.0975609756097561	0.0769230769230769	3.3	0.0310037523452157	163.252	304.4439	141.1919
0.102439024390244	0.0769230769230769	3.39	0.0391500938086304	153.8316	290.1738	136.3422
0.107317073170732	0.0769230769230769	3.48	0.047296435272045	146.7952	276.5761	129.7809
0.11219512195122	0.0769230769230769	3.57	0.0554427767354596	140.7356	263.0145	122.2789
0.117073170731707	0.0769230769230769	3.66	0.0635891181988743	132.6022	252.336	119.7338
0.121951219512195	0.0769230769230769	3.75	0.0717354596622889	128.4125	242.9788	114.5663
0.126829268292683	0.0769230769230769	3.84	0.0798818011257035	124.5248	233.9265	109.4017
0.131707317073171	0.0769230769230769	3.93	0.0880281425891182	121.4845	226.5938	105.1093
0.136585365853659	0.0769230769230769	4.02	0.0961744840525328	118.5395	220.5202	101.9807
0.141463414634146	0.0769230769230769	4.11	0.104320825515947	115.9597	214.2708	98.3111
0.146341463414634	0.0769230769230769	4.2	0.112467166979362	113.8226	204.4597	90.6371
-0.146341463414634	0.0690384615384615	-1.35375	-0.362791205440901	8466.127	431.4923	-8034.6347
-0.141463414634146	0.0690384615384615	-1.26375	-0.354644863977486	9071.162	432.0007	-8639.1613
-0.136585365853659	0.0690384615384615	-1.17375	-0.346498522514071	10191.08	430.5672	-9760.5128
-0.131829268292683	0.0690384615384615	-1.086	-0.338555839587242	8098.612	426.5343	-7672.0777
-0.126829268292683	0.0690384615384615	-0.99375	-0.330205839587242	5747.642	420.592	-5327.05
-0.121951219512195	0.0690384615384615	-0.90375	-0.322059498123827	2754.015	412.9026	-2341.1124
-0.117073170731707	0.0690384615384615	-0.81375	-0.313913156660413	1376.587	403.1517	-973.4353
-0.11219512195122	0.0690384615384615	-0.72375	-0.305766815196998	1014.507	394.388	-620.119
-0.107439024390244	0.0690384615384615	-0.636	-0.297824132270169	693.0881	385.6812	-307.4069
-0.102439024390244	0.0690384615384615	-0.54375	-0.289474132270169	566.6535	376.4416	-190.2119
-0.0975609756097561	0.0690384615384615	-0.45375	-0.281327790806754	456.7814	367.9673	-88.8141
-0.0926829268292683	0.0690384615384615	-0.36375	-0.27318144934334	403.3494	360.8189	-42.5305
-0.0878048780487805	0.0690384615384615	-0.27375	-0.265035107879925	373.189	354.8781	-18.3109
-0.0829268292682927	0.0690384615384615	-0.18375	-0.25688876641651	344.4718	350.7874	6.31560000000002
-0.0780487804878049	0.0690384615384615	-0.0937500000000002	-0.248742424953096	308.797	348.0568	39.2598
-0.0731707317073171	0.0690384615384615	-0.00375000000000014	-0.240596083489681	287.4343	346.7861	59.3518
-0.0682926829268293	0.0690384615384615	0.0862499999999999	-0.232449742026266	269.7234	346.7762	77.0528000000001
-0.0634146341463415	0.0690384615384615	0.17625	-0.224303400562852	253.9513	348.0793	94.1280000000001
-0.0585365853658537	0.0690384615384615	0.26625	-0.216157059099437	238.5712	351.0239	112.4527
-0.0536585365853659	0.0690384615384615	0.35625	-0.208010717636023	226.8323	355.2508	128.4185
-0.0487804878048781	0.0690384615384615	0.44625	-0.199864376172608	216.5564	361.7634	145.207
-0.0439024390243902	0.0690384615384615	0.53625	-0.191718034709193	198.0401	370.3574	172.3173
-0.0390243902439024	0.0690384615384615	0.62625	-0.183571693245779	188.7236	379.8141	191.0905
-0.0341463414634146	0.0690384615384615	0.71625	-0.175425351782364	185.0801	392.2589	207.1788
-0.0292682926829268	0.0690384615384615	0.80625	-0.167279010318949	183.1816	409.1007	225.9191
-0.0245121951219512	0.0690384615384615	0.894	-0.15933632739212	180.9807	426.9878	246.0071
-0.0195121951219512	0.0690384615384615	0.98625	-0.15098632739212	178.7341	449.235	270.5009
-0.0146341463414634	0.0690384615384615	1.07625	-0.142839985928705	177.0427	478.8355	301.7928
-0.00975609756097561	0.0690384615384615	1.16625	-0.134693644465291	175.5058	512.7135	337.2077
-0.0048780487804878	0.0690384615384615	1.25625	-0.126547303001876	174.5696	555.4233	380.8537
0	0.0690384615384615	1.34625	-0.118400961538462	174.8749	613.9892	439.1143
0.0048780487804878	0.0690384615384615	1.43625	-0.110254620075047	176.3028	684.9071	508.6043
0.00975609756097561	0.0690384615384615	1.52625	-0.102108278611632	178.791	828.9757	650.1847
0.0146341463414634	0.0690384615384615	1.61625	-0.0939619371482176	182.3411	968.9039	786.5628
0.0195121951219512	0.0690384615384615	1.70625	-0.085815595684803	187.0162	1134.782	947.7658
0.0242682926829268	0.0690384615384615	1.794	-0.0778729127579737	193.2299	1467.758	1274.5281
0.0292682926829268	0.0690384615384615	1.88625	-0.0695229127579737	200.0613	1823.43	1623.3687
0.0341463414634146	0.0690384615384615	1.97625	-0.0613765712945591	207.0833	1990.116	1783.0327
0.0390243902439024	0.0690384615384615	2.06625	-0.0532302298311445	215.6714	1949.006	1733.3346
0.0439024390243902	0.0690384615384615	2.15625	-0.0450838883677298	222.9151	1763.051	1540.1359
0.0486585365853659	0.0690384615384615	2.244	-0.0371412054409006	228.9232	1493.68	1264.7568
0.0536585365853659	0.0690384615384615	2.33625	-0.0287912054409006	233.631	1187.814	954.183
0.0585365853658537	0.0690384615384615	2.42625	-0.0206448639774859	235.818	960.4416	724.6236
0.0632926829268293	0.0690384615384615	2.514	-0.0127021810506567	234.7407	732.742	498.0013
0.0682926829268293	0.0690384615384615	2.60625	-0.00435218105065668	230.7005	580.9364	350.2359
0.0731707317073171	0.0690384615384615	2.69625	0.00379416041275796	223.8699	518.5111	294.6412
0.0780487804878049	0.0690384615384615	2.78625	0.0119405018761726	215.3607	467.2129	251.8522
0.0829268292682927	0.0690384615384615	2.87625	0.0200868433395873	204.5551	430.8625	226.3074
0.0878048780487805	0.0690384615384615	2.96625	0.0282331848030019	194.7204	392.8556	198.1352
0.0926829268292683	0.0690384615384615	3.05625	0.0363795262664165	184.3779	360.3454	175.9675
0.0975609756097561	0.0690384615384615	3.14625	0.0445258677298312	173.6193	340.2182	166.5989
0.102439024390244	0.0690384615384615	3.23625	0.0526722091932458	164.4666	320.0895	155.6229
0.107317073170732	0.0690384615384615	3.32625	0.0608185506566604	156.2928	303.8608	147.568
0.11219512195122	0.0690384615384615	3.41625	0.068964892120075	147.3495	288.8644	141.5149
0.117073170731707	0.0690384615384615	3.50625	0.0771112335834897	141.0841	273.7461	132.662
0.121951219512195	0.0690384615384615	3.59625	0.0852575750469043	133.9325	262.0525	128.12
0.126829268292683	0.0690384615384615	3.68625	0.0934039165103189	129.3627	251.2031	121.8404
0.131707317073171	0.0690384615384615	3.77625	0.101550257973734	125.8149	241.309	115.4941
0.136585365853659	0.0690384615384615	3.86625	0.109696599437148	122.8065	232.9459	110.1394
0.141463414634146	0.0690384615384615	3.95625	0.117842940900563	119.4579	225.4098	105.9519
0.146341463414634	0.0690384615384615	4.04625	0.125989282363977	116.7745	217.9859	101.2114
-0.146341463414634	0.0613461538461538	-1.50375	-0.349598897748593	3435.953	425.6986	-3010.2544
-0.141463414634146	0.0613461538461538	-1.41375	-0.341452556285178	3576.484	426.4285	-3150.0555
-0.136585365853659	0.0613461538461538	-1.32375	-0.333306214821764	6194.686	428.3029	-5766.3831
-0.131829268292683	0.0613461538461538	-1.236	-0.325363531894934	9742.855	429.3797	-9313.4753
-0.126829268292683	0.0613461538461538	-1.14375	-0.317013531894934	8035.41	428.0134	-7607.3966
-0.121951219512195	0.0613461538461538	-1.05375	-0.30886719043152	5606.484	424.5492	-5181.9348
-0.117073170731707	0.0613461538461538	-0.96375	-0.300720848968105	2814.91	418.2317	-2396.6783
-0.11219512195122	0.0613461538461538	-0.87375	-0.29257450750469	1642.4	410.5447	-1231.8553
-0.107439024390244	0.0613461538461538	-0.786	-0.284631824577861	1064.145	401.5651	-662.5799
-0.102439024390244	0.0613461538461538	-0.69375	-0.276281824577861	741.6	391.5907	-350.0093
-0.0975609756097561	0.0613461538461538	-0.60375	-0.268135483114447	610.2802	382.2907	-227.9895
-0.0926829268292683	0.0613461538461538	-0.51375	-0.259989141651032	485.3088	373.3414	-111.9674
-0.0878048780487805	0.0613461538461538	-0.42375	-0.251842800187617	430.8009	364.1716	-66.6293000000001
-0.0829268292682927	0.0613461538461538	-0.33375	-0.243696458724203	379.662	357.1845	-22.4775
-0.0780487804878049	0.0613461538461538	-0.24375	-0.235550117260788	354.2699	351.3091	-2.96080000000001
-0.0731707317073171	0.0613461538461538	-0.15375	-0.227403775797373	315.2644	346.5553	31.2909
-0.0682926829268293	0.0613461538461538	-0.06375	-0.219257434333959	294.9142	343.6554	48.7412
-0.0634146341463415	0.0613461538461538	0.0262499999999999	-0.211111092870544	275.3252	342.2351	66.9099
-0.0585365853658537	0.0613461538461538	0.11625	-0.202964751407129	259.6003	342.6494	83.0491
-0.0536585365853659	0.0613461538461538	0.20625	-0.194818409943715	245.0931	344.4276	99.3345
-0.0487804878048781	0.0613461538461538	0.29625	-0.1866720684803	231.4657	347.7525	116.2868
-0.0439024390243902	0.0613461538461538	0.38625	-0.178525727016886	220.5249	353.2153	132.6904
-0.0390243902439024	0.0613461538461538	0.47625	-0.170379385553471	210.7275	359.5266	148.7991
-0.0341463414634146	0.0613461538461538	0.56625	-0.162233044090056	192.1951	367.5456	175.3505
-0.0292682926829268	0.0613461538461538	0.65625	-0.154086702626642	183.1339	378.8151	195.6812
-0.0245121951219512	0.0613461538461538	0.744	-0.146144019699812	180.6794	391.9216	211.2422
-0.0195121951219512	0.0613461538461538	0.83625	-0.137794019699812	179.1423	408.1195	228.9772
-0.0146341463414634	0.0613461538461538	0.92625	-0.129647678236398	177.5975	428.414	250.8165
-0.00975609756097561	0.0613461538461538	1.01625	-0.121501336772983	176.1236	451.095	274.9714
-0.0048780487804878	0.0613461538461538	1.10625	-0.113354995309568	175.2045	479.0934	303.8889
0	0.0613461538461538	1.19625	-0.105208653846154	174.8443	518.2669	343.4226
0.0048780487804878	0.0613461538461538	1.28625	-0.0970623123827392	174.833	562.426	387.593
0.00975609756097561	0.0613461538461538	1.37625	-0.0889159709193246	176.1008	618.7689	442.6681
0.0146341463414634	0.0613461538461538	1.46625	-0.0807696294559099	178.2399	698.6144	520.3745
0.0195121951219512	0.0613461538461538	1.55625	-0.0726232879924953	181.4104	855.847	674.4366
0.0242682926829268	0.0613461538461538	1.644	-0.064680605065666	185.3721	1007.886	822.5139
0.0292682926829268	0.0613461538461538	1.73625	-0.056330605065666	190.4605	1288.987	1098.5265
0.0341463414634146	0.0613461538461538	1.82625	-0.0481842636022514	197.2719	1659.14	1461.8681
0.0390243902439024	0.0613461538461538	1.91625	-0.0400379221388368	204.7211	1909.115	1704.3939
0.0439024390243902	0.0613461538461538	2.00625	-0.0318915806754221	212.8341	2094.229	1881.3949
0.0486585365853659	0.0613461538461538	2.094	-0.0239488977485929	221.2046	2029.852	1808.6474
0.0536585365853659	0.0613461538461538	2.18625	-0.0155988977485929	228.0841	1791.82	1563.7359
0.0585365853658537	0.0613461538461538	2.27625	-0.00745255628517824	233.0931	1500.442	1267.3489
0.0632926829268293	0.0613461538461538	2.364	4.90126641651031E-4	235.961	1216.992	981.031
0.0682926829268293	0.0613461538461538	2.45625	0.00884012664165101	235.5338	957.5689	722.0351
0.0731707317073171	0.0613461538461538	2.54625	0.0169864681050657	232.5536	730.9697	498.4161
0.0780487804878049	0.0613461538461538	2.63625	0.0251328095684803	226.4832	582.8519	356.3687
0.0829268292682927	0.0613461538461538	2.72625	0.033279151031895	218.7186	523.6351	304.9165
0.0878048780487805	0.0613461538461538	2.81625	0.0414254924953096	209.214	472.8594	263.6454
0.0926829268292683	0.0613461538461538	2.90625	0.0495718339587242	197.6297	435.5006	237.8709
0.0975609756097561	0.0613461538461538	2.99625	0.0577181754221388	187.5101	386.1682	198.6581
0.102439024390244	0.0613461538461538	3.08625	0.0658645168855535	177.9609	348.2054	170.2445
0.107317073170732	0.0613461538461538	3.17625	0.0740108583489681	167.8095	332.544	164.7345
0.11219512195122	0.0613461538461538	3.26625	0.0821571998123827	159.5977	316.4111	156.8134
0.117073170731707	0.0613461538461538	3.35625	0.0903035412757974	151.9527	302.0742	150.1215
0.121951219512195	0.0613461538461538	3.44625	0.098449882739212	144.4101	287.5749	143.1648
0.126829268292683	0.0613461538461538	3.53625	0.106596224202627	136.2764	273.0169	136.7405
0.131707317073171	0.0613461538461538	3.62625	0.114742565666041	131.406	261.3935	129.9875
0.136585365853659	0.0613461538461538	3.71625	0.122888907129456	127.6525	250.8019	123.1494
0.141463414634146	0.0613461538461538	3.80625	0.131035248592871	123.7806	240.373	116.5924
0.146341463414634	0.0613461538461538	3.89625	0.139181590056285	120.5029	232.22	111.7171
-0.146341463414634	0.0536538461538462	-1.65375	-0.336406590056285	1998.31	407.7061	-1590.6039
-0.141463414634146	0.0536538461538462	-1.56375	-0.328260248592871	2012.842	408.3727	-1604.4693
-0.136585365853659	0.0536538461538462	-1.47375	-0.320113907129456	2640.783	412.3059	-2228.4771
-0.131829268292683	0.0536538461538462	-1.386	-0.312171224202627	4611.771	417.928	-4193.843
-0.126829268292683	0.0536538461538462	-1.29375	-0.303821224202627	7914.564	422.7247	-7491.8393
-0.121951219512195	0.0536538461538462	-1.20375	-0.295674882739212	8166.552	425.2931	-7741.2589
-0.117073170731707	0.0536538461538462	-1.11375	-0.287528541275797	6375.355	424.848	-5950.507
-0.11219512195122	0.0536538461538462	-1.02375	-0.279382199812383	4242.253	421.0042	-3821.2488
-0.107439024390244	0.0536538461538462	-0.936	-0.271439516885553	2449.826	414.8159	-2035.0101
-0.102439024390244	0.0536538461538462	-0.84375	-0.263089516885553	1220.029	406.0862	-813.9428
-0.0975609756097561	0.0536538461538462	-0.75375	-0.254943175422139	913.1999	397.1036	-516.0963
-0.0926829268292683	0.0536538461538462	-0.66375	-0.246796833958724	633.8737	387.5454	-246.3283
-0.0878048780487805	0.0536538461538462	-0.57375	-0.23865049249531	496.4902	377.3898	-119.1004
-0.0829268292682927	0.0536538461538462	-0.48375	-0.230504151031895	433.9	368.0607	-65.8393000000001
-0.0780487804878049	0.0536538461538462	-0.39375	-0.22235780956848	388.1678	360.2579	-27.9099
-0.0731707317073171	0.0536538461538462	-0.30375	-0.214211468105066	359.1178	352.3841	-6.73370000000006
-0.0682926829268293	0.0536538461538462	-0.21375	-0.206065126641651	332.6416	346.518	13.8764000000001
-0.0634146341463415	0.0536538461538462	-0.12375	-0.197918785178236	299.4434	342.1373	42.6939
-0.0585365853658537	0.0536538461538462	-0.0337499999999999	-0.189772443714822	279.1457	339.3523	60.2066000000001
-0.0536585365853659	0.0536538461538462	0.05625	-0.181626102251407	263.1536	338.5597	75.4061000000001
-0.0487804878048781	0.0536538461538462	0.14625	-0.173479760787992	248.9319	339.2481	90.3162
-0.0439024390243902	0.0536538461538462	0.23625	-0.165333419324578	235.1777	346.0101	110.8324
-0.0390243902439024	0.0536538461538462	0.32625	-0.157187077861163	223.7138	348.6453	124.9315
-0.0341463414634146	0.0536538461538462	0.41625	-0.149040736397749	214.0119	352.4778	138.4659
-0.0292682926829268	0.0536538461538462	0.50625	-0.140894394934334	203.4428	358.9248	155.482
-0.0245121951219512	0.0536538461538462	0.594	-0.132951712007505	197.551	366.9099	169.3589
-0.0195121951219512	0.0536538461538462	0.68625	-0.124601712007505	191.2936	377.5098	186.2162
-0.0146341463414634	0.0536538461538462	0.77625	-0.11645537054409	186.3952	391.603	205.2078
-0.00975609756097561	0.0536538461538462	0.86625	-0.108309029080675	181.9769	407.1228	225.1459
-0.0048780487804878	0.0536538461538462	0.95625	-0.100162687617261	178.648	426.0434	247.3954
0	0.0536538461538462	1.04625	-0.0920163461538462	176.6556	450.8218	274.1662
0.0048780487804878	0.0536538461538462	1.13625	-0.0838700046904315	175.0905	478.7149	303.6244
0.00975609756097561	0.0536538461538462	1.22625	-0.0757236632270169	174.6634	514.5715	339.9081
0.0146341463414634	0.0536538461538462	1.31625	-0.0675773217636023	175.5536	562.8844	387.3308
0.0195121951219512	0.0536538461538462	1.40625	-0.0594309803001876	177.519	620.9711	443.4521
0.0242682926829268	0.0536538461538462	1.494	-0.0514882973733584	180.8745	700.6416	519.7671
0.0292682926829268	0.0536538461538462	1.58625	-0.0431382973733584	184.5073	871.6674	687.1601
0.0341463414634146	0.0536538461538462	1.67625	-0.0349919559099437	189.4169	1016.553	827.1361
0.0390243902439024	0.0536538461538462	1.76625	-0.0268456144465291	196.5963	1341.393	1144.7967
0.0439024390243902	0.0536538461538462	1.85625	-0.0186992729831144	203.7259	1714.575	1510.8491
0.0486585365853659	0.0536538461538462	1.944	-0.0107565900562852	211.3176	2021.408	1810.0904
0.0536585365853659	0.0536538461538462	2.03625	-0.00240659005628517	220.0637	2254.421	2034.3573
0.0585365853658537	0.0536538461538462	2.12625	0.00573975140712944	226.7368	2208.061	1981.3242
0.0632926829268293	0.0536538461538462	2.214	0.0136824343339587	232.157	1977.811	1745.654
0.0682926829268293	0.0536538461538462	2.30625	0.0220324343339587	236.121	1658.007	1421.886
0.0731707317073171	0.0536538461538462	2.39625	0.0301787757973733	236.9924	1307.255	1070.2626
0.0780487804878049	0.0536538461538462	2.48625	0.038325117260788	234.4413	1055.712	821.2707
0.0829268292682927	0.0536538461538462	2.57625	0.0464714587242026	228.6701	863.5127	634.8426
0.0878048780487805	0.0536538461538462	2.66625	0.0546178001876173	221.096	624.0774	402.9814
0.0926829268292683	0.0536538461538462	2.75625	0.0627641416510319	211.8586	552.9378	341.0792
0.0975609756097561	0.0536538461538462	2.84625	0.0709104831144465	201.2268	495.8342	294.6074
0.102439024390244	0.0536538461538462	2.93625	0.0790568245778612	190.9485	454.358	263.4095
0.107317073170732	0.0536538461538462	3.02625	0.0872031660412758	180.591	402.539	221.948
0.11219512195122	0.0536538461538462	3.11625	0.0953495075046904	169.8374	369.5291	199.6917
0.117073170731707	0.0536538461538462	3.20625	0.103495848968105	161.4986	340.9002	179.4016
0.121951219512195	0.0536538461538462	3.29625	0.11164219043152	153.7266	322.6055	168.8789
0.126829268292683	0.0536538461538462	3.38625	0.119788531894934	146.4373	307.1162	160.6789
0.131707317073171	0.0536538461538462	3.47625	0.127934873358349	140.2672	292.5112	152.244
0.136585365853659	0.0536538461538462	3.56625	0.136081214821764	132.9897	277.5744	144.5847
0.141463414634146	0.0536538461538462	3.65625	0.144227556285178	128.4202	265.5205	137.1003
0.146341463414634	0.0536538461538462	3.74625	0.152373897748593	124.9364	254.2962	129.3598
-0.146341463414634	0.0459615384615385	-1.80375	-0.323214282363977	1392.268	382.2871	-1009.9809
-0.141463414634146	0.0459615384615385	-1.71375	-0.315067940900563	1384.72	382.5411	-1002.1789
-0.136585365853659	0.0459615384615385	-1.62375	-0.306921599437148	1516.083	387.6788	-1128.4042
-0.131829268292683	0.0459615384615385	-1.536	-0.298978916510319	1866.949	397.3269	-1469.6221
-0.126829268292683	0.0459615384615385	-1.44375	-0.290628916510319	3347.455	407.1085	-2940.3465
-0.121951219512195	0.0459615384615385	-1.35375	-0.282482575046904	7396.201	415.2379	-6980.9631
-0.117073170731707	0.0459615384615385	-1.26375	-0.27433623358349	9147.147	422.479	-8724.668
-0.11219512195122	0.0459615384615385	-1.17375	-0.266189892120075	7593.5	425.7461	-7167.7539
-0.107439024390244	0.0459615384615385	-1.086	-0.258247209193246	5250.374	424.987	-4825.387
-0.102439024390244	0.0459615384615385	-0.99375	-0.249897209193246	3013.751	420.0016	-2593.7494
-0.0975609756097561	0.0459615384615385	-0.90375	-0.241750867729831	1477.087	413.746	-1063.341
-0.0926829268292683	0.0459615384615385	-0.81375	-0.233604526266417	1067.544	404.922	-662.622
-0.0878048780487805	0.0459615384615385	-0.72375	-0.225458184803002	718.761	393.8778	-324.8832
-0.0829268292682927	0.0459615384615385	-0.63375	-0.217311843339587	585.773	383.3407	-202.4323
-0.0780487804878049	0.0459615384615385	-0.54375	-0.209165501876173	465.2904	373.2198	-92.0706000000001
-0.0731707317073171	0.0459615384615385	-0.45375	-0.201019160412758	403.6004	363.1002	-40.5002
-0.0682926829268293	0.0459615384615385	-0.36375	-0.192872818949343	368.9465	355.172	-13.7745
-0.0634146341463415	0.0459615384615385	-0.27375	-0.184726477485929	341.7842	348.2201	6.43590000000001
-0.0585365853658537	0.0459615384615385	-0.18375	-0.176580136022514	308.4553	342.4833	34.028
-0.0536585365853659	0.0459615384615385	-0.0937500000000001	-0.168433794559099	286.3664	339.4361	53.0697
-0.0487804878048781	0.0459615384615385	-0.00375000000000003	-0.160287453095685	269.8647	337.3093	67.4446
-0.0439024390243902	0.0459615384615385	0.0862499999999999	-0.15214111163227	255.4212	336.1981	80.7769
-0.0390243902439024	0.0459615384615385	0.17625	-0.143994770168856	240.4928	336.7384	96.2456000000001
-0.0341463414634146	0.0459615384615385	0.26625	-0.135848428705441	228.8689	338.9283	110.0594
-0.0292682926829268	0.0459615384615385	0.35625	-0.127702087242026	218.5967	343.3405	124.7438
-0.0245121951219512	0.0459615384615385	0.444	-0.119759404315197	201.4312	349.108	147.6768
-0.0195121951219512	0.0459615384615385	0.53625	-0.111409404315197	193.4483	356.7512	163.3029
-0.0146341463414634	0.0459615384615385	0.62625	-0.103263062851782	189.5184	366.5209	177.0025
-0.00975609756097561	0.0459615384615385	0.71625	-0.0951167213883677	186.715	377.7852	191.0702
-0.0048780487804878	0.0459615384615385	0.80625	-0.0869703799249531	183.4066	391.7109	208.3043
0	0.0459615384615385	0.89625	-0.0788240384615385	180.1309	409.712	229.5811
0.0048780487804878	0.0459615384615385	0.98625	-0.0706776969981238	177.7572	430.2192	252.462
0.00975609756097561	0.0459615384615385	1.07625	-0.0625313555347092	175.9671	455.1466	279.1795
0.0146341463414634	0.0459615384615385	1.16625	-0.0543850140712946	175.2735	488.8846	313.6111
0.0195121951219512	0.0459615384615385	1.25625	-0.0462386726078799	175.2735	526.2348	350.9613
0.0242682926829268	0.0459615384615385	1.344	-0.0382959896810507	176.4934	574.009	397.5156
0.0292682926829268	0.0459615384615385	1.43625	-0.0299459896810507	178.9656	642.1249	463.1593
0.0341463414634146	0.0459615384615385	1.52625	-0.021799648217636	182.6901	728.2207	545.5306
0.0390243902439024	0.0459615384615385	1.61625	-0.0136533067542214	186.8893	907.4732	720.5839
0.0439024390243902	0.0459615384615385	1.70625	-0.00550696529080676	193.1767	1085.357	892.1803
0.0486585365853659	0.0459615384615385	1.794	0.0024357176360225	199.8792	1426.478	1226.5988
0.0536585365853659	0.0459615384615385	1.88625	0.0107857176360225	207.3916	1913.63	1706.2384
0.0585365853658537	0.0459615384615385	1.97625	0.0189320590994371	215.8525	2344.684	2128.8315
0.0632926829268293	0.0459615384615385	2.064	0.0268747420262664	223.0148	2523.055	2300.0402
0.0682926829268293	0.0459615384615385	2.15625	0.0352247420262664	229.7019	2426.898	2197.1961
0.0731707317073171	0.0459615384615385	2.24625	0.043371083489681	234.5044	2122.577	1888.0726
0.0780487804878049	0.0459615384615385	2.33625	0.0515174249530957	236.1517	1722.727	1486.5753
0.0829268292682927	0.0459615384615385	2.42625	0.0596637664165103	235.122	1380.769	1145.647
0.0878048780487805	0.0459615384615385	2.51625	0.067810107879925	231.4293	1105.029	873.5997
0.0926829268292683	0.0459615384615385	2.60625	0.0759564493433396	224.8697	871.8058	646.9361
0.0975609756097561	0.0459615384615385	2.69625	0.0841027908067542	216.5025	639.3858	422.8833
0.102439024390244	0.0459615384615385	2.78625	0.0922491322701689	206.49	559.5779	353.0879
0.107317073170732	0.0459615384615385	2.87625	0.100395473733583	196.6684	506.0963	309.4279
0.11219512195122	0.0459615384615385	2.96625	0.108541815196998	186.3735	461.396	275.0225
0.117073170731707	0.0459615384615385	3.05625	0.116688156660413	175.815	418.8374	243.0224
0.121951219512195	0.0459615384615385	3.14625	0.124834498123827	166.7894	369.3395	202.5501
0.126829268292683	0.0459615384615385	3.23625	0.132980839587242	158.6846	333.2103	174.5257
0.131707317073171	0.0459615384615385	3.32625	0.141127181050657	150.4223	318.9797	168.5574
0.136585365853659	0.0459615384615385	3.41625	0.149273522514071	143.8306	304.1714	160.3408
0.141463414634146	0.0459615384615385	3.50625	0.157419863977486	136.1093	290.9984	154.8891
0.146341463414634	0.0459615384615385	3.59625	0.165566205440901	131.3342	278.0645	146.7303
-0.146341463414634	0.0382692307692308	-1.95375	-0.31002197467167	1037.196	355.2181	-681.9779
-0.141463414634146	0.0382692307692308	-1.86375	-0.301875633208255	1026.378	354.9317	-671.4463
-0.136585365853659	0.0382692307692308	-1.77375	-0.29372929174484	1090.418	361.3459	-729.0721
-0.131829268292683	0.0382692307692308	-1.686	-0.285786608818011	1234.066	373.4025	-860.6635
-0.126829268292683	0.0382692307692308	-1.59375	-0.277436608818011	1513.1	386.0085	-1127.0915
-0.121951219512195	0.0382692307692308	-1.50375	-0.269290267354597	2771.559	398.5455	-2373.0135
-0.117073170731707	0.0382692307692308	-1.41375	-0.261143925891182	4668.809	410.8925	-4257.9165
-0.11219512195122	0.0382692307692308	-1.32375	-0.252997584427767	7470.191	418.4143	-7051.7767
-0.107439024390244	0.0382692307692308	-1.236	-0.245054901500938	7225.486	422.7006	-6802.7854
-0.102439024390244	0.0382692307692308	-1.14375	-0.236704901500938	5428.155	423.4628	-5004.6922
-0.0975609756097561	0.0382692307692308	-1.05375	-0.228558560037523	3336.253	420.9223	-2915.3307
-0.0926829268292683	0.0382692307692308	-0.96375	-0.220412218574109	2178.012	415.5281	-1762.4839
-0.0878048780487805	0.0382692307692308	-0.87375	-0.212265877110694	1178.464	407.3037	-771.1603
-0.0829268292682927	0.0382692307692308	-0.78375	-0.20411953564728	866.7464	397.8832	-468.8632
-0.0780487804878049	0.0382692307692308	-0.69375	-0.195973194183865	644.6307	387.5325	-257.0982
-0.0731707317073171	0.0382692307692308	-0.60375	-0.18782685272045	508.9404	376.0847	-132.8557
-0.0682926829268293	0.0382692307692308	-0.51375	-0.179680511257036	447.4244	367.0768	-80.3476
-0.0634146341463415	0.0382692307692308	-0.42375	-0.171534169793621	382.2551	358.4177	-23.8374
-0.0585365853658537	0.0382692307692308	-0.33375	-0.163387828330206	350.416	349.975	-0.440999999999974
-0.0536585365853659	0.0382692307692308	-0.24375	-0.155241486866792	323.1504	344.1754	21.025
-0.0487804878048781	0.0382692307692308	-0.15375	-0.147095145403377	293.0899	339.4448	46.3549
-0.0439024390243902	0.0382692307692308	-0.0637500000000002	-0.138948803939962	274.0822	335.764	61.6818
-0.0390243902439024	0.0382692307692308	0.0262499999999998	-0.130802462476548	259.7192	334.0604	74.3412
-0.0341463414634146	0.0382692307692308	0.11625	-0.122656121013133	246.2504	333.9956	87.7452
-0.0292682926829268	0.0382692307692308	0.20625	-0.114509779549719	234.0234	335.6685	101.6451
-0.0245121951219512	0.0382692307692308	0.294	-0.106567096622889	223.9725	337.129	113.1565
-0.0195121951219512	0.0382692307692308	0.38625	-0.0982170966228893	214.7494	341.9209	127.1715
-0.0146341463414634	0.0382692307692308	0.47625	-0.0900707551594747	209.648	349.6257	139.9777
-0.00975609756097561	0.0382692307692308	0.56625	-0.08192441369606	206.7801	358.324	151.5439
-0.0048780487804878	0.0382692307692308	0.65625	-0.0737780722326454	197.8139	368.7266	170.9127
0	0.0382692307692308	0.74625	-0.0656317307692308	190.9859	383.0312	192.0453
0.0048780487804878	0.0382692307692308	0.83625	-0.0574853893058161	185.3802	398.1065	212.7263
0.00975609756097561	0.0382692307692308	0.92625	-0.0493390478424015	181.5654	416.445	234.8796
0.0146341463414634	0.0382692307692308	1.01625	-0.0411927063789869	178.527	440.7335	262.2065
0.0195121951219512	0.0382692307692308	1.10625	-0.0330463649155722	176.9414	466.836	289.8946
0.0242682926829268	0.0382692307692308	1.194	-0.025103681988743	176.2931	499.2758	322.9827
0.0292682926829268	0.0382692307692308	1.28625	-0.016753681988743	177.3071	547.5974	370.2903
0.0341463414634146	0.0382692307692308	1.37625	-0.00860734052532833	178.6414	601.1787	422.5373
0.0390243902439024	0.0382692307692308	1.46625	-4.60999061913686E-4	181.6525	672.8595	491.207
0.0439024390243902	0.0382692307692308	1.55625	0.00768534240150096	185.3595	828.8913	643.5318
0.0486585365853659	0.0382692307692308	1.644	0.0156280253283302	190.268	958.3882	768.1202
0.0536585365853659	0.0382692307692308	1.73625	0.0239780253283302	197.4613	1164.867	967.4057
0.0585365853658537	0.0382692307692308	1.82625	0.0321243667917448	204.5286	1591.053	1386.5244
0.0632926829268293	0.0382692307692308	1.914	0.0400670497185741	211.8309	2157.124	1945.2931
0.0682926829268293	0.0382692307692308	2.00625	0.0484170497185741	220.4171	2602.761	2382.3439
0.0731707317073171	0.0382692307692308	2.09625	0.0565633911819887	226.5969	2733.049	2506.4521
0.0780487804878049	0.0382692307692308	2.18625	0.0647097326454034	231.5249	2563.217	2331.6921
0.0829268292682927	0.0382692307692308	2.27625	0.072856074108818	235.2974	2191.068	1955.7706
0.0878048780487805	0.0382692307692308	2.36625	0.0810024155722327	236.264	1747.781	1511.517
0.0926829268292683	0.0382692307692308	2.45625	0.0891487570356473	234.5692	1380.967	1146.3978
0.0975609756097561	0.0382692307692308	2.54625	0.0972950984990619	229.6089	1098.533	868.9241
0.102439024390244	0.0382692307692308	2.63625	0.105441439962477	223.1753	871.3362	648.1609
0.107317073170732	0.0382692307692308	2.72625	0.113587781425891	214.4151	639.7905	425.3754
0.11219512195122	0.0382692307692308	2.81625	0.121734122889306	203.6121	556.1699	352.5578
0.117073170731707	0.0382692307692308	2.90625	0.12988046435272	193.3173	502.8781	309.5608
0.121951219512195	0.0382692307692308	2.99625	0.138026805816135	183.541	458.1763	274.6353
0.126829268292683	0.0382692307692308	3.08625	0.14617314727955	173.6177	410.1815	236.5638
0.131707317073171	0.0382692307692308	3.17625	0.154319488742964	164.6244	385.3091	220.6847
0.136585365853659	0.0382692307692308	3.26625	0.162465830206379	156.4684	346.9555	190.4871
0.141463414634146	0.0382692307692308	3.35625	0.170612171669794	149.2625	326.6252	177.3627
0.146341463414634	0.0382692307692308	3.44625	0.178758513133208	143.2511	305.5067	162.2556
-0.146341463414634	0.0305769230769231	-2.10375	-0.296829666979362	800.184	336.9187	-463.2653
-0.141463414634146	0.0305769230769231	-2.01375	-0.288683325515947	785.5759	336.5062	-449.0697
-0.136585365853659	0.0305769230769231	-1.92375	-0.280536984052533	810.9585	342.3146	-468.6439
-0.131829268292683	0.0305769230769231	-1.836	-0.272594301125704	886.4404	353.4173	-533.0231
-0.126829268292683	0.0305769230769231	-1.74375	-0.264244301125704	1001.317	366.8704	-634.4466
-0.121951219512195	0.0305769230769231	-1.65375	-0.256097959662289	1282.303	381.1178	-901.1852
-0.117073170731707	0.0305769230769231	-1.56375	-0.247951618198874	1740.297	395.8468	-1344.4502
-0.11219512195122	0.0305769230769231	-1.47375	-0.23980527673546	2251.458	407.3037	-1844.1543
-0.107439024390244	0.0305769230769231	-1.386	-0.23186259380863	5854.628	416.418	-5438.21
-0.102439024390244	0.0305769230769231	-1.29375	-0.22351259380863	7488.753	422.4159	-7066.3371
-0.0975609756097561	0.0305769230769231	-1.20375	-0.215366252345216	6887.789	423.9402	-6463.8488
-0.0926829268292683	0.0305769230769231	-1.11375	-0.207219910881801	5260.374	421.9385	-4838.4355
-0.0878048780487805	0.0305769230769231	-1.02375	-0.199073569418386	3122.188	415.9785	-2706.2095
-0.0829268292682927	0.0305769230769231	-0.93375	-0.190927227954972	2132.468	408.5798	-1723.8882
-0.0780487804878049	0.0305769230769231	-0.84375	-0.182780886491557	1116.185	399.6304	-716.5546
-0.0731707317073171	0.0305769230769231	-0.75375	-0.174634545028143	846.2868	388.9682	-457.3186
-0.0682926829268293	0.0305769230769231	-0.66375	-0.166488203564728	617.036	378.9413	-238.0947
-0.0634146341463415	0.0305769230769231	-0.57375	-0.158341862101313	498.1843	368.9566	-129.2277
-0.0585365853658537	0.0305769230769231	-0.48375	-0.150195520637899	434.0415	359.1165	-74.925
-0.0536585365853659	0.0305769230769231	-0.39375	-0.142049179174484	374.4429	351.2754	-23.1675
-0.0487804878048781	0.0305769230769231	-0.30375	-0.133902837711069	340.1839	344.3015	4.11759999999998
-0.0439024390243902	0.0305769230769231	-0.21375	-0.125756496247655	309.8185	338.472	28.6535000000001
-0.0390243902439024	0.0305769230769231	-0.12375	-0.11761015478424	289.7712	334.6312	44.8600000000001
-0.0341463414634146	0.0305769230769231	-0.0337499999999999	-0.109463813320825	274.5818	332.2593	57.6775
-0.0292682926829268	0.0305769230769231	0.05625	-0.101317471857411	259.8099	331.7516	71.9417
-0.0245121951219512	0.0305769230769231	0.144	-0.0933747889305816	244.9648	333.1811	88.2163000000001
-0.0195121951219512	0.0305769230769231	0.23625	-0.0850247889305816	233.186	336.187	103.001
-0.0146341463414634	0.0305769230769231	0.32625	-0.076878447467167	222.7883	341.2649	118.4766
-0.00975609756097561	0.0305769230769231	0.41625	-0.0687321060037523	212.9141	347.3908	134.4767
-0.0048780487804878	0.0305769230769231	0.50625	-0.0605857645403377	198.5746	355.6015	157.0269
0	0.0305769230769231	0.59625	-0.0524394230769231	190.147	366.6082	176.4612
0.0048780487804878	0.0305769230769231	0.68625	-0.0442930816135084	187.0596	377.9334	190.8738
0.00975609756097561	0.0305769230769231	0.77625	-0.0361467401500938	184.6859	392.142	207.4561
0.0146341463414634	0.0305769230769231	0.86625	-0.0280003986866792	182.076	411.242	229.166
0.0195121951219512	0.0305769230769231	0.95625	-0.0198540572232645	179.9374	432.0652	252.1278
0.0242682926829268	0.0305769230769231	1.044	-0.0119113742964353	178.1973	458.007	279.8097
0.0292682926829268	0.0305769230769231	1.13625	-0.00356137429643528	177.7227	493.5236	315.8009
0.0341463414634146	0.0305769230769231	1.22625	0.00458496716697935	177.7227	532.2452	354.5225
0.0390243902439024	0.0305769230769231	1.31625	0.012731308630394	178.5308	582.4028	403.872
0.0439024390243902	0.0305769230769231	1.40625	0.0208776500938086	181.906	656.1447	474.2387
0.0486585365853659	0.0305769230769231	1.494	0.0288203330206379	185.4225	742.785	557.3625
0.0536585365853659	0.0305769230769231	1.58625	0.0371703330206379	189.4952	932.5018	743.0066
0.0585365853658537	0.0305769230769231	1.67625	0.0453166744840525	195.8	1121.055	925.255
0.0632926829268293	0.0305769230769231	1.764	0.0532593574108818	202.4399	1504.942	1302.5021
0.0682926829268293	0.0305769230769231	1.85625	0.0616093574108818	209.551	2077.441	1867.89
0.0731707317073171	0.0305769230769231	1.94625	0.0697556988742964	217.3142	2642.211	2424.8968
0.0780487804878049	0.0305769230769231	2.03625	0.0779020403377111	223.8738	2919.046	2695.1722
0.0829268292682927	0.0305769230769231	2.12625	0.0860483818011257	229.8323	2858.947	2629.1147
0.0878048780487805	0.0305769230769231	2.21625	0.0941947232645404	234.3784	2509.338	2274.9596
0.0926829268292683	0.0305769230769231	2.30625	0.102341064727955	236.1858	2000.48	1764.2942
0.0975609756097561	0.0305769230769231	2.39625	0.11048740619137	235.0607	1578.246	1343.1853
0.102439024390244	0.0305769230769231	2.48625	0.118633747654784	230.4325	1245.254	1014.8215
0.107317073170732	0.0305769230769231	2.57625	0.126780089118199	223.1609	979.2512	756.0903
0.11219512195122	0.0305769230769231	2.66625	0.134926430581613	215.1141	757.0011	541.887
0.117073170731707	0.0305769230769231	2.75625	0.143072772045028	205.4494	607.1865	401.7371
0.121951219512195	0.0305769230769231	2.84625	0.151219113508443	195.9626	540.3537	344.3911
0.126829268292683	0.0305769230769231	2.93625	0.159365454971857	185.7825	481.1425	295.36
0.131707317073171	0.0305769230769231	3.02625	0.167511796435272	175.1576	439.4795	264.3219
0.136585365853659	0.0305769230769231	3.11625	0.175658137898687	165.9335	396.4897	230.5562
0.141463414634146	0.0305769230769231	3.20625	0.183804479362101	158.0678	359.9987	201.9309
0.146341463414634	0.0305769230769231	3.29625	0.191950820825516	150.8206	338.3549	187.5343
-0.146341463414634	0.0228846153846154	-2.25375	-0.283637359287054	719.971	317.0563	-402.9147
-0.141463414634146	0.0228846153846154	-2.16375	-0.27549101782364	703.9005	317.1842	-386.7163
-0.136585365853659	0.0228846153846154	-2.07375	-0.267344676360225	716.2698	322.9291	-393.3407
-0.131829268292683	0.0228846153846154	-1.986	-0.259401993433396	792.0026	333.7759	-458.2267
-0.126829268292683	0.0228846153846154	-1.89375	-0.251051993433396	866.4092	346.7595	-519.6497
-0.121951219512195	0.0228846153846154	-1.80375	-0.242905651969981	986.0096	361.8215	-624.1881
-0.117073170731707	0.0228846153846154	-1.71375	-0.234759310506567	1238.124	378.8319	-859.2921
-0.11219512195122	0.0228846153846154	-1.62375	-0.226612969043152	1526.662	393.0203	-1133.6417
-0.107439024390244	0.0228846153846154	-1.536	-0.218670286116323	2266.269	405.1498	-1861.1192
-0.102439024390244	0.0228846153846154	-1.44375	-0.210320286116323	4729.065	415.0524	-4314.0126
-0.0975609756097561	0.0228846153846154	-1.35375	-0.202173944652908	6707.402	421.086	-6286.316
-0.0926829268292683	0.0228846153846154	-1.26375	-0.194027603189493	6815.471	423.5583	-6391.9127
-0.0878048780487805	0.0228846153846154	-1.17375	-0.185881261726079	5508.793	421.9743	-5086.8187
-0.0829268292682927	0.0228846153846154	-1.08375	-0.177734920262664	3940.496	417.0846	-3523.4114
-0.0780487804878049	0.0228846153846154	-0.99375	-0.16958857879925	2534.525	409.7271	-2124.7979
-0.0731707317073171	0.0228846153846154	-0.90375	-0.161442237335835	1303.286	399.2551	-904.0309
-0.0682926829268293	0.0228846153846154	-0.81375	-0.15329589587242	917.3269	389.4761	-527.8508
-0.0634146341463415	0.0228846153846154	-0.72375	-0.145149554409006	662.6321	378.7583	-283.8738
-0.0585365853658537	0.0228846153846154	-0.63375	-0.137003212945591	509.132	368.0994	-141.0326
-0.0536585365853659	0.0228846153846154	-0.54375	-0.128856871482176	446.3959	359.1165	-87.2794
-0.0487804878048781	0.0228846153846154	-0.45375	-0.120710530018762	387.976	350.968	-37.008
-0.0439024390243902	0.0228846153846154	-0.36375	-0.112564188555347	358.7412	343.5823	-15.1589
-0.0390243902439024	0.0228846153846154	-0.27375	-0.104417847091932	317.3322	338.2488	20.9166
-0.0341463414634146	0.0228846153846154	-0.18375	-0.0962715056285178	296.3516	334.1012	37.7496
-0.0292682926829268	0.0228846153846154	-0.0937500000000001	-0.0881251641651032	277.2919	330.8962	53.6043
-0.0245121951219512	0.0228846153846154	-0.00600000000000001	-0.0801824812382739	261.5061	329.953	68.4469
-0.0195121951219512	0.0228846153846154	0.0862499999999999	-0.0718324812382739	247.4551	331.5716	84.1165
-0.0146341463414634	0.0228846153846154	0.17625	-0.0636861397748593	234.6604	334.7458	100.0854
-0.00975609756097561	0.0228846153846154	0.26625	-0.0555397983114447	224.2001	338.671	114.4709
-0.0048780487804878	0.0228846153846154	0.35625	-0.04739345684803	214.7846	344.1532	129.3686
0	0.0228846153846154	0.44625	-0.0392471153846154	207.4054	352.4915	145.0861
0.0048780487804878	0.0228846153846154	0.53625	-0.0311007739212008	203.0645	362.8317	159.7672
0.00975609756097561	0.0228846153846154	0.62625	-0.0229544324577861	196.2218	375.0445	178.8227
0.0146341463414634	0.0228846153846154	0.71625	-0.0148080909943715	190.4738	390.6883	200.2145
0.0195121951219512	0.0228846153846154	0.80625	-0.00666174953095685	185.9465	407.4359	221.4894
0.0242682926829268	0.0228846153846154	0.894	0.00128093339587241	182.5865	427.9094	245.3229
0.0292682926829268	0.0228846153846154	0.98625	0.00963093339587241	180.1946	455.3733	275.1787
0.0341463414634146	0.0228846153846154	1.07625	0.017777274859287	179.1538	486.0579	306.9041
0.0390243902439024	0.0228846153846154	1.16625	0.0259236163227017	178.8527	524.008	345.1553
0.0439024390243902	0.0228846153846154	1.25625	0.0340699577861163	179.9448	577.2899	397.3451
0.0486585365853659	0.0228846153846154	1.344	0.0420126407129456	182.3059	640.2354	457.9295
0.0536585365853659	0.0228846153846154	1.43625	0.0503626407129456	186.4414	726.5166	540.0752
0.0585365853658537	0.0228846153846154	1.52625	0.0585089821763602	191.0667	918.5327	727.466
0.0632926829268293	0.0228846153846154	1.614	0.0664516651031895	196.324	1081.774	885.45
0.0682926829268293	0.0228846153846154	1.70625	0.0748016651031895	203.3433	1475.055	1271.7117
0.0731707317073171	0.0228846153846154	1.79625	0.0829480065666041	209.8045	2006.804	1796.9995
0.0780487804878049	0.0228846153846154	1.88625	0.0910943480300188	216.3802	2688.248	2471.8678
0.0829268292682927	0.0228846153846154	1.97625	0.0992406894934334	223.7785	3111.881	2888.1025
0.0878048780487805	0.0228846153846154	2.06625	0.107387030956848	229.5787	3107.415	2877.8363
0.0926829268292683	0.0228846153846154	2.15625	0.115533372420263	234.0791	2775.714	2541.6349
0.0975609756097561	0.0228846153846154	2.24625	0.123679713883677	236.0902	2287.028	2050.9378
0.102439024390244	0.0228846153846154	2.33625	0.131826055347092	234.6491	1605.593	1370.9439
0.107317073170732	0.0228846153846154	2.42625	0.139972396810507	231.0849	1277.118	1046.0331
0.11219512195122	0.0228846153846154	2.51625	0.148118738273921	224.6674	1002.873	778.2056
0.117073170731707	0.0228846153846154	2.60625	0.156265079737336	216.7779	827.2616	610.4837
0.121951219512195	0.0228846153846154	2.69625	0.16441142120075	207.5115	624.9792	417.4677
0.126829268292683	0.0228846153846154	2.78625	0.172557762664165	197.1695	552.0416	354.8721
0.131707317073171	0.0228846153846154	2.87625	0.18070410412758	187.4492	498.8661	311.4169
0.136585365853659	0.0228846153846154	2.96625	0.188850445590994	177.6173	453.5796	275.9623
0.141463414634146	0.0228846153846154	3.05625	0.196996787054409	167.4748	402.1034	234.6286
0.146341463414634	0.0228846153846154	3.14625	0.205143128517824	159.4036	365.0498	205.6462
-0.146341463414634	0.0151923076923077	-2.40375	-0.270445051594747	621.8523	289.5485	-332.3038
-0.141463414634146	0.0151923076923077	-2.31375	-0.262298710131332	606.3116	290.1194	-316.1922
-0.136585365853659	0.0151923076923077	-2.22375	-0.254152368667917	618.4275	299.4074	-319.0201
-0.131829268292683	0.0151923076923077	-2.136	-0.246209685741088	653.765	312.7395	-341.0255
-0.126829268292683	0.0151923076923077	-2.04375	-0.237859685741088	706.3757	327.7861	-378.5896
-0.121951219512195	0.0151923076923077	-1.95375	-0.229713344277674	814.6575	343.5435	-471.114
-0.117073170731707	0.0151923076923077	-1.86375	-0.221567002814259	921.3417	360.9407	-560.401
-0.11219512195122	0.0151923076923077	-1.77375	-0.213420661350844	1056.523	376.9584	-679.5646
-0.107439024390244	0.0151923076923077	-1.686	-0.205477978424015	1390.011	391.5269	-998.4841
-0.102439024390244	0.0151923076923077	-1.59375	-0.197127978424015	1970.064	405.8426	-1564.2214
-0.0975609756097561	0.0151923076923077	-1.50375	-0.1889816369606	3066.972	414.6705	-2652.3015
-0.0926829268292683	0.0151923076923077	-1.41375	-0.180835295497186	5693.028	420.9905	-5272.0375
-0.0878048780487805	0.0151923076923077	-1.32375	-0.172688954033771	6668.856	424.0713	-6244.7847
-0.0829268292682927	0.0151923076923077	-1.23375	-0.164542612570356	5878.91	422.5147	-5456.3953
-0.0780487804878049	0.0151923076923077	-1.14375	-0.156396271106942	4435.942	417.598	-4018.344
-0.0731707317073171	0.0151923076923077	-1.05375	-0.148249929643527	3093.623	408.9958	-2684.6272
-0.0682926829268293	0.0151923076923077	-0.96375	-0.140103588180113	2036.312	399.9216	-1636.3904
-0.0634146341463415	0.0151923076923077	-0.87375	-0.131957246716698	1078.459	389.8957	-688.5633
-0.0585365853658537	0.0151923076923077	-0.78375	-0.123810905253283	720.3659	378.3782	-341.9877
-0.0536585365853659	0.0151923076923077	-0.69375	-0.115664563789869	556.0731	368.8305	-187.2426
-0.0487804878048781	0.0151923076923077	-0.60375	-0.107518222326454	478.6119	359.9106	-118.7013
-0.0439024390243902	0.0151923076923077	-0.51375	-0.0993718808630394	426.2651	351.0941	-75.1710000000001
-0.0390243902439024	0.0151923076923077	-0.42375	-0.0912255393996248	377.8838	343.8669	-34.0169
-0.0341463414634146	0.0151923076923077	-0.33375	-0.0830791979362101	349.045	337.9724	-11.0726
-0.0292682926829268	0.0151923076923077	-0.24375	-0.0749328564727955	312.7008	333.7195	21.0187
-0.0245121951219512	0.0151923076923077	-0.156	-0.0669901735459662	290.6023	331.3825	40.7802
-0.0195121951219512	0.0151923076923077	-0.06375	-0.0586401735459662	273.6714	330.2607	56.5893
-0.0146341463414634	0.0151923076923077	0.02625	-0.0504938320825516	258.7292	331.2547	72.5255
-0.00975609756097561	0.0151923076923077	0.11625	-0.042347490619137	244.5841	332.5456	87.9615
-0.0048780487804878	0.0151923076923077	0.20625	-0.0342011491557223	233.2818	336.4185	103.1367
0	0.0151923076923077	0.29625	-0.0260548076923077	222.9321	343.2409	120.3088
0.0048780487804878	0.0151923076923077	0.38625	-0.0179084662288931	213.2355	351.1038	137.8683
0.00975609756097561	0.0151923076923077	0.47625	-0.00976212476547842	197.0274	360.4815	163.4541
0.0146341463414634	0.0151923076923077	0.56625	-0.00161578330206379	188.2828	372.9806	184.6978
0.0195121951219512	0.0151923076923077	0.65625	0.00653055816135084	186.4178	386.7834	200.3656
0.0242682926829268	0.0151923076923077	0.744	0.0144732410881801	185.0108	403.1501	218.1393
0.0292682926829268	0.0151923076923077	0.83625	0.0228232410881801	182.9829	425.7185	242.7356
0.0341463414634146	0.0151923076923077	0.92625	0.0309695825515947	181.1133	449.7509	268.6376
0.0390243902439024	0.0151923076923077	1.01625	0.0391159240150094	179.8665	479.6391	299.7726
0.0439024390243902	0.0151923076923077	1.10625	0.047262265478424	179.6284	521.3728	341.7444
0.0486585365853659	0.0151923076923077	1.194	0.0552049484052533	180.5676	568.1	387.5324
0.0536585365853659	0.0151923076923077	1.28625	0.0635549484052533	182.1513	629.4829	447.3316
0.0585365853658537	0.0151923076923077	1.37625	0.0717012898686679	184.6228	719.0976	534.4748
0.0632926829268293	0.0151923076923077	1.464	0.0796439727954972	188.2664	885.6978	697.4314
0.0682926829268293	0.0151923076923077	1.55625	0.0879939727954972	192.2111	1061.746	869.5349
0.0731707317073171	0.0151923076923077	1.64625	0.0961403142589118	197.9274	1410.159	1212.2316
0.0780487804878049	0.0151923076923077	1.73625	0.104286655722326	203.8655	1944.528	1740.6625
0.0829268292682927	0.0151923076923077	1.82625	0.112432997185741	210.1244	2626.807	2416.6826
0.0878048780487805	0.0151923076923077	1.91625	0.120579338649156	216.9055	3272.965	3056.0595
0.0926829268292683	0.0151923076923077	2.00625	0.12872568011257	222.9262	3378.993	3156.0668
0.0975609756097561	0.0151923076923077	2.09625	0.136872021575985	228.234	3054.612	2826.378
0.102439024390244	0.0151923076923077	2.18625	0.1450183630394	233.0329	2537.718	2304.6851
0.107317073170732	0.0151923076923077	2.27625	0.153164704502814	235.0303	1811.182	1576.1517
0.11219512195122	0.0151923076923077	2.36625	0.161311045966229	234.5863	1365.675	1131.0887
0.117073170731707	0.0151923076923077	2.45625	0.169457387429644	231.1176	1093.903	862.7854
0.121951219512195	0.0151923076923077	2.54625	0.177603728893058	225.1752	893.2411	668.0659
0.126829268292683	0.0151923076923077	2.63625	0.185750070356473	218.0623	647.0835	429.0212
0.131707317073171	0.0151923076923077	2.72625	0.193896411819887	208.3537	572.2804	363.9267
0.136585365853659	0.0151923076923077	2.81625	0.202042753283302	199.0928	511.0224	311.9296
0.141463414634146	0.0151923076923077	2.90625	0.210189094746717	188.7993	470.3971	281.5978
0.146341463414634	0.0151923076923077	2.99625	0.218335436210131	177.4992	431.7193	254.2201
-0.146341463414634	0.0075	-2.55375	-0.257252743902439	526.6439	279.4534	-247.1905
-0.141463414634146	0.0075	-2.46375	-0.249106402439024	516.8369	279.8351	-237.0018
-0.136585365853659	0.0075	-2.37375	-0.24096006097561	526.9372	288.2466	-238.6906
-0.131829268292683	0.0075	-2.286	-0.23301737804878	551.0115	300.6771	-250.3344
-0.126829268292683	0.0075	-2.19375	-0.22466737804878	584.1293	314.6449	-269.4844
-0.121951219512195	0.0075	-2.10375	-0.216521036585366	629.1308	329.7221	-299.4087
-0.117073170731707	0.0075	-2.01375	-0.208374695121951	694.697	348.0194	-346.6776
-0.11219512195122	0.0075	-1.92375	-0.200228353658537	809.2845	363.8533	-445.4312
-0.107439024390244	0.0075	-1.836	-0.192285670731707	917.8613	378.9597	-538.9016
-0.102439024390244	0.0075	-1.74375	-0.183935670731707	1052.991	394.1318	-658.8592
-0.0975609756097561	0.0075	-1.65375	-0.175789329268293	1391.035	405.7796	-985.2554
-0.0926829268292683	0.0075	-1.56375	-0.167642987804878	1954.539	414.3858	-1540.1532
-0.0878048780487805	0.0075	-1.47375	-0.159496646341463	3059.153	420.4825	-2638.6705
-0.0829268292682927	0.0075	-1.38375	-0.151350304878049	5261.526	423.2461	-4838.2799
-0.0780487804878049	0.0075	-1.29375	-0.143203963414634	5845.95	421.531	-5424.419
-0.0731707317073171	0.0075	-1.20375	-0.13505762195122	5067.067	415.9461	-4651.1209
-0.0682926829268293	0.0075	-1.11375	-0.126911280487805	3817.411	408.6481	-3408.7629
-0.0634146341463415	0.0075	-1.02375	-0.11876493902439	2683.353	399.446	-2283.907
-0.0585365853658537	0.0075	-0.93375	-0.110618597560976	1365.921	387.7742	-978.1468
-0.0536585365853659	0.0075	-0.84375	-0.102472256097561	1011.074	377.5209	-633.5531
-0.0487804878048781	0.0075	-0.75375	-0.0943259146341463	705.9861	368.0363	-337.9498
-0.0439024390243902	0.0075	-0.66375	-0.0861795731707317	542.7197	357.9821	-184.7376
-0.0390243902439024	0.0075	-0.57375	-0.0780332317073171	466.253	349.9297	-116.3233
-0.0341463414634146	0.0075	-0.48375	-0.0698868902439024	396.9657	342.5974	-54.3683
-0.0292682926829268	0.0075	-0.39375	-0.0617405487804878	358.4103	336.3538	-22.0565
-0.0245121951219512	0.0075	-0.306	-0.0537978658536585	332.2917	332.6518	0.360099999999989
-0.0195121951219512	0.0075	-0.21375	-0.0454478658536585	301.009	330.2393	29.2303
-0.0146341463414634	0.0075	-0.12375	-0.0373015243902439	282.5537	329.827	47.2733
-0.00975609756097561	0.0075	-0.03375	-0.0291551829268293	267.4196	330.8424	63.4228
-0.0048780487804878	0.0075	0.05625	-0.0210088414634146	253.9222	333.4134	79.4912
0	0.0075	0.14625	-0.0128625	240.8441	337.9724	97.1283000000001
0.0048780487804878	0.0075	0.23625	-0.00471615853658537	230.5252	344.0349	113.5097
0.00975609756097561	0.0075	0.32625	0.00343018292682927	220.7165	351.5389	130.8224
0.0146341463414634	0.0075	0.41625	0.0115765243902439	211.6217	362.1329	150.5112
0.0195121951219512	0.0075	0.50625	0.0197228658536585	195.5438	373.5921	178.0483
0.0242682926829268	0.0075	0.594	0.0276655487804878	186.991	387.7993	200.8083
0.0292682926829268	0.0075	0.68625	0.0360155487804878	185.3272	406.1658	220.8386
0.0341463414634146	0.0075	0.77625	0.0441618902439024	184.2384	426.7977	242.5593
0.0390243902439024	0.0075	0.86625	0.0523082317073171	183.1922	452.1301	268.9379
0.0439024390243902	0.0075	0.95625	0.0604545731707317	182.1513	486.5977	304.4464
0.0486585365853659	0.0075	1.044	0.068397256097561	181.6238	523.8217	342.1979
0.0536585365853659	0.0075	1.13625	0.076747256097561	181.5967	572.7159	391.1192
0.0585365853658537	0.0075	1.22625	0.0848935975609756	183.5291	643.5105	459.9814
0.0632926829268293	0.0075	1.314	0.0928362804878049	186.1282	725.2107	539.0825
0.0682926829268293	0.0075	1.40625	0.101186280487805	189.7072	892.1739	702.4667
0.0731707317073171	0.0075	1.49625	0.109332621951219	193.7794	1062.342	868.5626
0.0780487804878049	0.0075	1.58625	0.117478963414634	198.4972	1435.841	1237.3438
0.0829268292682927	0.0075	1.67625	0.125625304878049	204.4222	2013.518	1809.0958
0.0878048780487805	0.0075	1.76625	0.133771646341463	210.4884	2756.767	2546.2786
0.0926829268292683	0.0075	1.85625	0.141917987804878	216.8732	3453.062	3236.1888
0.0975609756097561	0.0075	1.94625	0.150064329268293	224.0354	3511.105	3287.0696
0.102439024390244	0.0075	2.03625	0.158210670731707	229.5644	3135.253	2905.6886
0.107317073170732	0.0075	2.12625	0.166357012195122	233.8583	2608.298	2374.4397
0.11219512195122	0.0075	2.21625	0.174503353658537	235.585	2055.089	1819.504
0.117073170731707	0.0075	2.30625	0.182649695121951	234.5081	1302.043	1067.5349
0.121951219512195	0.0075	2.39625	0.190796036585366	231.0376	1056.013	824.9754
0.126829268292683	0.0075	2.48625	0.19894237804878	224.4802	857.6189	633.1387
0.131707317073171	0.0075	2.57625	0.207088719512195	216.8928	664.0533	447.1605
0.136585365853659	0.0075	2.66625	0.21523506097561	207.9282	583.5257	375.5975
0.141463414634146	0.0075	2.75625	0.223381402439024	197.369	527.045	329.676
0.146341463414634	0.0075	2.84625	0.231527743902439	187.3467	477.4383	290.0916
-0.146341463414634	0	-2.7	-0.244390243902439	502.8381	291.6753	-211.1628
-0.141463414634146	0	-2.61	-0.236243902439024	493.419	290.0052	-203.4138
-0.136585365853659	0	-2.52	-0.22809756097561	500.4456	291.5286	-208.917
-0.131829268292683	0	-2.43225	-0.22015487804878	524.2409	298.0861	-226.1548
-0.126829268292683	0	-2.34	-0.21180487804878	552.6249	308.9306	-243.6943
-0.121951219512195	0	-2.25	-0.203658536585366	590.1197	322.9921	-267.1276
-0.117073170731707	0	-2.16	-0.195512195121951	643.7072	337.5851	-306.1221
-0.11219512195122	0	-2.07	-0.187365853658537	704.5774	353.5758	-351.0016
-0.107439024390244	0	-1.98225	-0.179423170731707	816.3554	371.2204	-445.135
-0.102439024390244	0	-1.89	-0.171073170731707	927.3631	386.1039	-541.2592
-0.0975609756097561	0	-1.8	-0.162926829268293	1075.656	399.3382	-676.3178
-0.0926829268292683	0	-1.71	-0.154780487804878	1447.495	414.5751	-1032.9199
-0.0878048780487805	0	-1.62	-0.146634146341463	2058.704	421.086	-1637.618
-0.0829268292682927	0	-1.53	-0.138487804878049	3203.622	424.4208	-2779.2012
-0.0780487804878049	0	-1.44	-0.130341463414634	5201.525	424.2978	-4777.2272
-0.0731707317073171	0	-1.35	-0.122195121951219	5532.957	420.8047	-5112.1523
-0.0682926829268293	0	-1.26	-0.114048780487805	4673.708	413.728	-4259.98
-0.0634146341463415	0	-1.17	-0.10590243902439	3526.231	405.3182	-3120.9128
-0.0585365853658537	0	-1.08	-0.0977560975609756	2501.703	395.609	-2106.094
-0.0536585365853659	0	-0.99	-0.089609756097561	1304.945	383.8065	-921.1385
-0.0487804878048781	0	-0.9	-0.0814634146341463	978.6705	373.783	-604.8875
-0.0439024390243902	0	-0.81	-0.0733170731707317	687.5713	364.3316	-323.2397
-0.0390243902439024	0	-0.72	-0.0651707317073171	536.345	354.9122	-181.4328
-0.0341463414634146	0	-0.63	-0.0570243902439024	461.4251	347.2092	-114.2159
-0.0292682926829268	0	-0.54	-0.0488780487804878	405.4887	340.7124	-64.7763
-0.0245121951219512	0	-0.45225	-0.0409353658536585	371.1723	335.2428	-35.9295
-0.0195121951219512	0	-0.36	-0.0325853658536585	341.537	331.7948	-9.74220000000003
-0.0146341463414634	0	-0.27	-0.0244390243902439	307.0691	330.1762	23.1071
-0.00975609756097561	0	-0.18	-0.0162926829268293	286.0551	330.0808	44.0257
-0.0048780487804878	0	-0.09	-0.00814634146341463	270.4963	331.541	61.0447
0	0	0	0	256.3003	334.9366	78.6363
0.0048780487804878	0	0.09	0.00814634146341463	243.1728	339.9081	96.7353
0.00975609756097561	0	0.18	0.0162926829268293	232.5689	346.4058	113.8369
0.0146341463414634	0	0.27	0.0244390243902439	222.808	355.063	132.255
0.0195121951219512	0	0.36	0.0325853658536585	213.6335	366.9576	153.3241
0.0242682926829268	0	0.44775	0.0405280487804878	206.0783	378.8861	172.8078
0.0292682926829268	0	0.54	0.0488780487804878	201.8031	394.3017	192.4986
0.0341463414634146	0	0.63	0.0570243902439024	196.9092	414.1893	217.2801
0.0390243902439024	0	0.72	0.0651707317073171	192.2512	436.4449	244.1937
0.0439024390243902	0	0.81	0.0733170731707317	187.9145	463.7539	275.8394
0.0486585365853659	0	0.89775	0.081259756097561	185.8222	499.3738	313.5516
0.0536585365853659	0	0.99	0.089609756097561	184.9359	540.5504	355.6145
0.0585365853658537	0	1.08	0.0977560975609756	185.0464	594.5918	409.5454
0.0632926829268293	0	1.16775	0.105698780487805	185.8069	669.1445	483.3376
0.0682926829268293	0	1.26	0.114048780487805	187.8071	808.9163	621.1092
0.0731707317073171	0	1.35	0.122195121951219	190.5322	953.2028	762.6706
0.0780487804878049	0	1.44	0.130341463414634	193.5861	1140.178	946.5919
0.0829268292682927	0	1.53	0.138487804878049	197.4077	1597.266	1399.8583
0.0878048780487805	0	1.62	0.146634146341463	202.3145	2304.507	2102.1925
0.0926829268292683	0	1.71	0.154780487804878	207.6391	3146.843	2939.2039
0.0975609756097561	0	1.8	0.162926829268293	213.6408	3748.509	3534.8682
0.102439024390244	0	1.89	0.171073170731707	220.5325	3549.778	3329.2455
0.107317073170732	0	1.98	0.179219512195122	226.2061	3048.45	2822.2439
0.11219512195122	0	2.07	0.187365853658537	229.9284	2466.725	2236.7966
0.117073170731707	0	2.16	0.195512195121951	233.2714	1587.806	1354.5346
0.121951219512195	0	2.25	0.203658536585366	234.2547	1247.847	1013.5923
0.126829268292683	0	2.34	0.21180487804878	232.7644	1020.198	787.4336
0.131707317073171	0	2.43	0.219951219512195	228.5351	847.3658	618.8307
0.136585365853659	0	2.52	0.22809756097561	222.2466	636.1599	413.9133
0.141463414634146	0	2.61	0.236243902439024	214.1535	568.0144	353.8609
0.146341463414634	0	2.7	0.244390243902439	204.8129	509.2422	304.4293
-0.146341463414634	-0.00788461538461538	-2.85375	-0.230868128517824	458.5057	269.6595	-188.8462
-0.141463414634146	-0.00788461538461538	-2.76375	-0.222721787054409	454.2644	270.4228	-183.8416
-0.136585365853659	-0.00788461538461538	-2.67375	-0.214575445590994	458.2172	277.8812	-180.336
-0.131829268292683	-0.00788461538461538	-2.586	-0.206632762664165	470.806	289.9473	-180.8587
-0.126829268292683	-0.00788461538461538	-2.49375	-0.198282762664165	487.9947	302.1052	-185.8895
-0.121951219512195	-0.00788461538461538	-2.40375	-0.19013642120075	511.3504	315.8191	-195.5313
-0.117073170731707	-0.00788461538461538	-2.31375	-0.181990079737336	543.4449	332.5999	-210.845
-0.11219512195122	-0.00788461538461538	-2.22375	-0.173843738273921	579.8835	348.7506	-231.1329
-0.107439024390244	-0.00788461538461538	-2.136	-0.165901055347092	624.6135	364.8385	-259.775
-0.102439024390244	-0.00788461538461538	-2.04375	-0.157551055347092	691.4239	381.9446	-309.4793
-0.0975609756097561	-0.00788461538461538	-1.95375	-0.149404713883677	795.1703	396.2594	-398.9109
-0.0926829268292683	-0.00788461538461538	-1.86375	-0.141258372420263	902.4083	407.9073	-494.501
-0.0878048780487805	-0.00788461538461538	-1.77375	-0.133112030956848	1044.765	417.7513	-627.0137
-0.0829268292682927	-0.00788461538461538	-1.68375	-0.124965689493433	1395.145	422.8011	-972.3439
-0.0780487804878049	-0.00788461538461538	-1.59375	-0.116819348030019	1978.03	423.9127	-1554.1173
-0.0731707317073171	-0.00788461538461538	-1.50375	-0.108673006566604	2975.515	421.1542	-2554.3608
-0.0682926829268293	-0.00788461538461538	-1.41375	-0.100526665103189	4595.377	415.4381	-4179.9389
-0.0634146341463415	-0.00788461538461538	-1.32375	-0.0923803236397749	4866.025	407.5043	-4458.5207
-0.0585365853658537	-0.00788461538461538	-1.23375	-0.0842339821763602	4191.574	397.1976	-3794.3764
-0.0536585365853659	-0.00788461538461538	-1.14375	-0.0760876407129456	3231.804	387.4192	-2844.3848
-0.0487804878048781	-0.00788461538461538	-1.05375	-0.067941299249531	2329.011	377.1147	-1951.8963
-0.0439024390243902	-0.00788461538461538	-0.96375	-0.0597949577861163	1237.946	366.3867	-871.5593
-0.0390243902439024	-0.00788461538461538	-0.87375	-0.0516486163227017	935.2686	357.5697	-577.6989
-0.0341463414634146	-0.00788461538461538	-0.78375	-0.043502274859287	674.6231	349.548	-325.0751
-0.0292682926829268	-0.00788461538461538	-0.69375	-0.0353559333958724	539.2865	341.6545	-197.632
-0.0245121951219512	-0.00788461538461538	-0.606	-0.0274132504690432	466.2619	336.2366	-130.0253
-0.0195121951219512	-0.00788461538461538	-0.51375	-0.0190632504690432	417.7099	332.5456	-85.1643
-0.0146341463414634	-0.00788461538461538	-0.42375	-0.0109169090056285	368.7027	329.89	-38.8127
-0.00975609756097561	-0.00788461538461538	-0.33375	-0.00277056754221388	329.2553	329.4453	0.189999999999998
-0.0048780487804878	-0.00788461538461538	-0.24375	0.00537577392120075	308.401	330.4608	22.0598
0	-0.00788461538461538	-0.15375	0.0135221153846154	288.7199	333.3703	44.6504
0.0048780487804878	-0.00788461538461538	-0.06375	0.02166845684803	273.098	338.0903	64.9923000000001
0.00975609756097561	-0.00788461538461538	0.02625	0.0298147983114447	258.8062	344.2061	85.3999
0.0146341463414634	-0.00788461538461538	0.11625	0.0379611397748593	245.7736	352.4915	106.7179
0.0195121951219512	-0.00788461538461538	0.20625	0.0461074812382739	234.8836	361.9744	127.0908
0.0242682926829268	-0.00788461538461538	0.294	0.0540501641651032	225.5343	373.6081	148.0738
0.0292682926829268	-0.00788461538461538	0.38625	0.0624001641651032	216.4855	389.2473	172.7618
0.0341463414634146	-0.00788461538461538	0.47625	0.0705465056285178	199.7557	407.0821	207.3264
0.0390243902439024	-0.00788461538461538	0.56625	0.0786928470919325	191.0761	428.2189	237.1428
0.0439024390243902	-0.00788461538461538	0.65625	0.0868391885553471	189.7963	454.8912	265.0949
0.0486585365853659	-0.00788461538461538	0.744	0.0947818714821764	189.3676	485.1663	295.7987
0.0536585365853659	-0.00788461538461538	0.83625	0.103131871482176	189.2571	523.2206	333.9635
0.0585365853658537	-0.00788461538461538	0.92625	0.111278212945591	189.0835	577.3766	388.2931
0.0632926829268293	-0.00788461538461538	1.014	0.11922089587242	189.0713	639.0125	449.9412
0.0682926829268293	-0.00788461538461538	1.10625	0.12757089587242	188.6781	723.2662	534.5881
0.0731707317073171	-0.00788461538461538	1.19625	0.135717237335835	189.3432	911.9265	722.5833
0.0780487804878049	-0.00788461538461538	1.28625	0.14386357879925	190.8162	1075.787	884.9708
0.0829268292682927	-0.00788461538461538	1.37625	0.152009920262664	193.2572	1473.621	1280.3638
0.0878048780487805	-0.00788461538461538	1.46625	0.160156261726079	196.2943	2021.766	1825.4717
0.0926829268292683	-0.00788461538461538	1.55625	0.168302603189493	200.1609	2868.043	2667.8821
0.0975609756097561	-0.00788461538461538	1.64625	0.176448944652908	205.1006	3623.407	3418.3064
0.102439024390244	-0.00788461538461538	1.73625	0.184595286116323	210.6943	3791.471	3580.7767
0.107317073170732	-0.00788461538461538	1.82625	0.192741627579737	216.4615	3444.962	3228.5005
0.11219512195122	-0.00788461538461538	1.91625	0.200887969043152	222.8615	2798.089	2575.2275
0.117073170731707	-0.00788461538461538	2.00625	0.209034310506567	228.234	2201.405	1973.171
0.121951219512195	-0.00788461538461538	2.09625	0.217180651969981	233.0179	1398.816	1165.7981
0.126829268292683	-0.00788461538461538	2.18625	0.225326993433396	235.3468	1092.41	857.0632
0.131707317073171	-0.00788461538461538	2.27625	0.233473334896811	235.0303	905.1064	670.0761
0.136585365853659	-0.00788461538461538	2.36625	0.241619676360225	232.1468	724.6082	492.4614
0.141463414634146	-0.00788461538461538	2.45625	0.24976601782364	226.7437	595.6962	368.9525
0.146341463414634	-0.00788461538461538	2.54625	0.257912359287054	219.7272	535.2599	315.5327
-0.146341463414634	-0.0155769230769231	-3.00375	-0.217675820825516	422.5828	261.2485	-161.3343
-0.141463414634146	-0.0155769230769231	-2.91375	-0.209529479362101	416.9793	261.1681	-155.8112
-0.136585365853659	-0.0155769230769231	-2.82375	-0.201383137898687	422.6735	265.3126	-157.3609
-0.131829268292683	-0.0155769230769231	-2.736	-0.193440454971857	434.619	272.3262	-162.2928
-0.126829268292683	-0.0155769230769231	-2.64375	-0.185090454971857	449.3306	282.9144	-166.4162
-0.121951219512195	-0.0155769230769231	-2.55375	-0.176944113508443	467.9107	297.5345	-170.3762
-0.117073170731707	-0.0155769230769231	-2.46375	-0.168797772045028	493.0651	311.3745	-181.6906
-0.11219512195122	-0.0155769230769231	-2.37375	-0.160651430581613	520.1202	326.3791	-193.7411
-0.107439024390244	-0.0155769230769231	-2.286	-0.152708747654784	552.8167	343.6389	-209.1778
-0.102439024390244	-0.0155769230769231	-2.19375	-0.144358747654784	598.763	359.7806	-238.9824
-0.0975609756097561	-0.0155769230769231	-2.10375	-0.13621240619137	649.9252	375.7458	-274.1794
-0.0926829268292683	-0.0155769230769231	-2.01375	-0.128066064727955	716.8524	391.7503	-325.1021
-0.0878048780487805	-0.0155769230769231	-1.92375	-0.11991972326454	859.8398	404.668	-455.1718
-0.0829268292682927	-0.0155769230769231	-1.83375	-0.111773381801126	979.0623	414.5751	-564.4872
-0.0780487804878049	-0.0155769230769231	-1.74375	-0.103627040337711	1257.739	420.7689	-836.9701
-0.0731707317073171	-0.0155769230769231	-1.65375	-0.0954806988742964	1523.887	423.3366	-1100.5504
-0.0682926829268293	-0.0155769230769231	-1.56375	-0.0873343574108818	2267.048	422.1345	-1844.9135
-0.0634146341463415	-0.0155769230769231	-1.47375	-0.0791880159474672	3405.506	416.7982	-2988.7078
-0.0585365853658537	-0.0155769230769231	-1.38375	-0.0710416744840525	4228.158	409.2191	-3818.9389
-0.0536585365853659	-0.0155769230769231	-1.29375	-0.0628953330206379	3979.078	400.1432	-3578.9348
-0.0487804878048781	-0.0155769230769231	-1.20375	-0.0547489915572233	3201.248	388.7521	-2812.4959
-0.0439024390243902	-0.0155769230769231	-1.11375	-0.0466026500938086	2420.792	379.2031	-2041.5889
-0.0390243902439024	-0.0155769230769231	-1.02375	-0.038456308630394	1395.328	369.2429	-1026.0851
-0.0341463414634146	-0.0155769230769231	-0.93375	-0.0303099671669794	1025.023	358.8393	-666.1837
-0.0292682926829268	-0.0155769230769231	-0.84375	-0.0221636257035647	809.0429	350.3745	-458.6684
-0.0245121951219512	-0.0155769230769231	-0.756	-0.0142209427767355	566.906	343.0194	-223.8866
-0.0195121951219512	-0.0155769230769231	-0.66375	-0.00587094277673546	485.3571	337.02	-148.3371
-0.0146341463414634	-0.0155769230769231	-0.57375	0.00227539868667918	432.5943	333.1595	-99.4348
-0.00975609756097561	-0.0155769230769231	-0.48375	0.0104217401500938	383.6728	330.8424	-52.8304
-0.0048780487804878	-0.0155769230769231	-0.39375	0.0185680816135084	353.5562	330.0178	-23.5384
0	-0.0155769230769231	-0.30375	0.0267144230769231	319.0704	330.9269	11.8565
0.0048780487804878	-0.0155769230769231	-0.21375	0.0348607645403377	298.209	333.435	35.226
0.00975609756097561	-0.0155769230769231	-0.12375	0.0430071060037523	281.5206	337.5502	56.0296
0.0146341463414634	-0.0155769230769231	-0.0337499999999999	0.051153447467167	266.2616	343.5398	77.2782
0.0195121951219512	-0.0155769230769231	0.0562500000000001	0.0592997889305816	251.5277	351.6895	100.1618
0.0242682926829268	-0.0155769230769231	0.144	0.0672424718574109	240.5258	362.4823	121.9565
0.0292682926829268	-0.0155769230769231	0.23625	0.0755924718574109	230.6354	374.5609	143.9255
0.0341463414634146	-0.0155769230769231	0.32625	0.0837388133208255	220.9701	389.215	168.2449
0.0390243902439024	-0.0155769230769231	0.41625	0.0918851547842402	213.3799	407.9968	194.6169
0.0439024390243902	-0.0155769230769231	0.50625	0.100031496247655	202.8433	429.1398	226.2965
0.0486585365853659	-0.0155769230769231	0.594	0.107974179174484	197.4587	455.0794	257.6207
0.0536585365853659	-0.0155769230769231	0.68625	0.116324179174484	195.1168	490.0931	294.9763
0.0585365853658537	-0.0155769230769231	0.77625	0.124470520637899	193.4404	529.9059	336.4655
0.0632926829268293	-0.0155769230769231	0.864	0.132413203564728	192.4418	580.9248	388.483
0.0682926829268293	-0.0155769230769231	0.95625	0.140763203564728	191.8072	655.0748	463.2676
0.0731707317073171	-0.0155769230769231	1.04625	0.148909545028143	189.5905	746.5372	556.9467
0.0780487804878049	-0.0155769230769231	1.13625	0.157055886491557	189.6565	943.1761	753.5196
[truncated: 1,722 more rows]
