# Supplementary material for: Giant ferroelectric polarization in a bilayer graphene heterostructure
Source: Nat Commun. 2022 Oct 21;13:6241. doi: 10.1038/s41467-022-34104-z (PMC9587233; doi:10.1038/s41467-022-34104-z)
Supplement: Supplementary file 4 — Source Data [file 41467_2022_34104_MOESM4_ESM.zip › SI/Fig.S11-14/120K.dat]

x	y	n	D	b	f	z
-0.146341463414634	0.230769230769231	1.8	-0.64015947467167	1001.959	1375.541	373.582
-0.141463414634146	0.230769230769231	1.89	-0.632013133208255	1036.863	1381.165	344.302
-0.136585365853659	0.230769230769231	1.98	-0.62386679174484	1191.981	1509.633	317.652
-0.131829268292683	0.230769230769231	2.06775	-0.615924108818011	1370.869	1984.255	613.386
-0.126829268292683	0.230769230769231	2.16	-0.607574108818011	1909.269	3099.533	1190.264
-0.121951219512195	0.230769230769231	2.25	-0.599427767354597	2900.071	5620.673	2720.602
-0.117073170731707	0.230769230769231	2.34	-0.591281425891182	5317.939	6777.698	1459.759
-0.11219512195122	0.230769230769231	2.43	-0.583135084427767	6322.836	6171.325	-151.510999999999
-0.107439024390244	0.230769230769231	2.51775	-0.575192401500938	5808.077	4731.113	-1076.964
-0.102439024390244	0.230769230769231	2.61	-0.566842401500938	4510.779	3227.531	-1283.248
-0.0975609756097561	0.230769230769231	2.7	-0.558696060037523	3212.686	2208.899	-1003.787
-0.0926829268292683	0.230769230769231	2.79	-0.550549718574109	2102.492	1176.236	-926.256
-0.0878048780487805	0.230769230769231	2.88	-0.542403377110694	1142.656	850.3073	-292.3487
-0.0829268292682927	0.230769230769231	2.97	-0.53425703564728	837.6747	619.7464	-217.9283
-0.0780487804878049	0.230769230769231	3.06	-0.526110694183865	572.8466	482.46	-90.3865999999999
-0.0731707317073171	0.230769230769231	3.15	-0.51796435272045	486.1818	430.9422	-55.2396
-0.0682926829268293	0.230769230769231	3.24	-0.509818011257036	436.0115	382.4585	-53.5530000000001
-0.0634146341463415	0.230769230769231	3.33	-0.501671669793621	376.9886	357.4135	-19.5751
-0.0585365853658537	0.230769230769231	3.42	-0.493525328330206	341.6394	319.5587	-22.0806999999999
-0.0536585365853659	0.230769230769231	3.51	-0.485378986866792	311.3371	299.6518	-11.6853
-0.0487804878048781	0.230769230769231	3.6	-0.477232645403377	291.5312	281.1918	-10.3394
-0.0439024390243902	0.230769230769231	3.69	-0.469086303939963	276.4342	267.1004	-9.33380000000006
-0.0390243902439024	0.230769230769231	3.78	-0.460939962476548	262.3302	252.9477	-9.38249999999999
-0.0341463414634146	0.230769230769231	3.87	-0.452793621013133	247.8953	238.6444	-9.25090000000003
-0.0292682926829268	0.230769230769231	3.96	-0.444647279549719	236.381	228.0986	-8.2824
-0.0245121951219512	0.230769230769231	4.04775	-0.436704596622889	227.0399	219.4882	-7.55170000000001
-0.0195121951219512	0.230769230769231	4.14	-0.428354596622889	217.8731	211.4942	-6.37889999999999
-0.0146341463414634	0.230769230769231	4.23	-0.420208255159475	211.353	196.3488	-15.0042
-0.00975609756097561	0.230769230769231	4.32	-0.41206191369606	208.8561	188.9901	-19.866
-0.0048780487804878	0.230769230769231	4.41	-0.403915572232645	206.2283	188.9425	-17.2858
0	0.230769230769231	4.5	-0.395769230769231	200.9922	189.3739	-11.6183
0.0048780487804878	0.230769230769231	4.59	-0.387622889305816	196.4017	189.4368	-6.9649
0.00975609756097561	0.230769230769231	4.68	-0.379476547842402	193.0818	189.7882	-3.29359999999997
0.0146341463414634	0.230769230769231	4.77	-0.371330206378987	191.7358	190.0737	-1.66210000000001
0.0195121951219512	0.230769230769231	4.86	-0.363183864915572	192.0519	192.0043	-0.0475999999999885
0.0242682926829268	0.230769230769231	4.94775	-0.355241181988743	193.5278	194.4737	0.945899999999995
0.0292682926829268	0.230769230769231	5.04	-0.346891181988743	196.5187	197.6896	1.17089999999999
0.0341463414634146	0.230769230769231	5.13	-0.338744840525328	199.4943	202.23	2.73569999999998
0.0390243902439024	0.230769230769231	5.22	-0.330598499061914	203.6713	206.5348	2.86349999999999
0.0439024390243902	0.230769230769231	5.31	-0.322452157598499	208.4654	211.3613	2.89590000000001
0.0486585365853659	0.230769230769231	5.39775	-0.31450947467167	213.6879	217.4709	3.78300000000002
0.0536585365853659	0.230769230769231	5.49	-0.30615947467167	219.8628	222.9151	3.0523
0.0585365853658537	0.230769230769231	5.58	-0.298013133208255	225.1644	227.6943	2.52990000000006
0.0632926829268293	0.230769230769231	5.66775	-0.290070450281426	228.9627	231.984	3.02130000000003
0.0682926829268293	0.230769230769231	5.76	-0.281720450281426	232.3497	233.789	1.43929999999997
0.0731707317073171	0.230769230769231	5.85	-0.273574108818011	233.2825	233.2997	0.0171999999999457
0.0780487804878049	0.230769230769231	5.94	-0.265427767354597	232.0642	230.417	-1.6472
0.0829268292682927	0.230769230769231	6.03	-0.257281425891182	228.5839	225.7337	-2.8502
0.0878048780487805	0.230769230769231	6.12	-0.249135084427767	223.6132	219.2136	-4.39959999999999
0.0926829268292683	0.230769230769231	6.21	-0.240988742964353	216.7474	210.9547	-5.7927
0.0975609756097561	0.230769230769231	6.3	-0.232842401500938	208.0288	202.8073	-5.22149999999999
0.102439024390244	0.230769230769231	6.39	-0.224696060037523	199.5185	193.8692	-5.64929999999998
0.107317073170732	0.230769230769231	6.48	-0.216549718574109	190.8343	184.3801	-6.45419999999999
0.11219512195122	0.230769230769231	6.57	-0.208403377110694	181.4089	175.9297	-5.47919999999999
0.117073170731707	0.230769230769231	6.66	-0.20025703564728	172.9649	167.6969	-5.26799999999997
0.121951219512195	0.230769230769231	6.75	-0.192110694183865	165.0755	159.2698	-5.8057
0.126829268292683	0.230769230769231	6.84	-0.18396435272045	157.0766	152.5903	-4.48629999999997
0.131707317073171	0.230769230769231	6.93	-0.175818011257036	150.8406	144.2833	-6.5573
0.136585365853659	0.230769230769231	7.02	-0.167671669793621	143.3661	139.3648	-4.00130000000002
0.141463414634146	0.230769230769231	7.11	-0.159525328330206	138.3911	135.7344	-2.6567
0.146341463414634	0.230769230769231	7.2	-0.151378986866792	134.081	131.5983	-2.48269999999999
-0.146341463414634	0.223076923076923	1.65	-0.626967166979362	1776.785	982.5227	-794.2623
-0.141463414634146	0.223076923076923	1.74	-0.618820825515947	1793.172	977.6521	-815.5199
-0.136585365853659	0.223076923076923	1.83	-0.610674484052533	2016.46	1020.487	-995.973
-0.131829268292683	0.223076923076923	1.91775	-0.602731801125704	3020.786	1200.464	-1820.322
-0.126829268292683	0.223076923076923	2.01	-0.594381801125704	5732.55	1388.175	-4344.375
-0.121951219512195	0.223076923076923	2.1	-0.586235459662289	7011.635	1894.322	-5117.313
-0.117073170731707	0.223076923076923	2.19	-0.578089118198874	6558.011	2803.042	-3754.969
-0.11219512195122	0.223076923076923	2.28	-0.56994277673546	5119.726	4446.846	-672.88
-0.107439024390244	0.223076923076923	2.36775	-0.56200009380863	3635.579	5740.412	2104.833
-0.102439024390244	0.223076923076923	2.46	-0.55365009380863	2371.599	5462.246	3090.647
-0.0975609756097561	0.223076923076923	2.55	-0.545503752345216	1252.036	4393.476	3141.44
-0.0926829268292683	0.223076923076923	2.64	-0.537357410881801	912.5847	3208.481	2295.8963
-0.0878048780487805	0.223076923076923	2.73	-0.529211069418386	661.6773	2178.57	1516.8927
-0.0829268292682927	0.223076923076923	2.82	-0.521064727954972	512.955	1176.872	663.917
-0.0780487804878049	0.223076923076923	2.91	-0.512918386491557	456.9843	851.9556	394.9713
-0.0731707317073171	0.223076923076923	3	-0.504772045028143	405.8749	625.0568	219.1819
-0.0682926829268293	0.223076923076923	3.09	-0.496625703564728	377.9193	487.3281	109.4088
-0.0634146341463415	0.223076923076923	3.18	-0.488479362101313	346.4433	433.7387	87.2954
-0.0585365853658537	0.223076923076923	3.27	-0.480333020637899	311.3451	371.7807	60.4356
-0.0536585365853659	0.223076923076923	3.36	-0.472186679174484	289.1912	341.5946	52.4034
-0.0487804878048781	0.223076923076923	3.45	-0.464040337711069	272.6346	309.3732	36.7386
-0.0439024390243902	0.223076923076923	3.54	-0.455893996247655	258.6061	292.3037	33.6976
-0.0390243902439024	0.223076923076923	3.63	-0.44774765478424	245.5193	275.4024	29.8831
-0.0341463414634146	0.223076923076923	3.72	-0.439601313320826	234.5274	261.9148	27.3874
-0.0292682926829268	0.223076923076923	3.81	-0.431454971857411	225.1053	249.6046	24.4993
-0.0245121951219512	0.223076923076923	3.89775	-0.423512288930582	215.9401	237.0629	21.1228
-0.0195121951219512	0.223076923076923	3.99	-0.415162288930582	200.9643	227.5944	26.6301
-0.0146341463414634	0.223076923076923	4.08	-0.407015947467167	193.7039	219.474	25.7701
-0.00975609756097561	0.223076923076923	4.17	-0.398869606003752	192.4376	212.1944	19.7568
-0.0048780487804878	0.223076923076923	4.26	-0.390723264540338	191.8405	199.6115	7.77100000000002
0	0.223076923076923	4.35	-0.382576923076923	191.317	193.3124	1.99539999999999
0.0048780487804878	0.223076923076923	4.44	-0.374430581613508	190.7476	191.7358	0.988200000000006
0.00975609756097561	0.223076923076923	4.53	-0.366284240150094	190.5925	191.1971	0.604600000000005
0.0146341463414634	0.223076923076923	4.62	-0.358137898686679	191.2141	190.6125	-0.601600000000019
0.0195121951219512	0.223076923076923	4.71	-0.349991557223265	192.3821	190.6151	-1.76700000000002
0.0242682926829268	0.223076923076923	4.79775	-0.342048874296435	194.5535	191.5051	-3.04840000000002
0.0292682926829268	0.223076923076923	4.89	-0.333698874296435	197.5897	193.3097	-4.27999999999997
0.0341463414634146	0.223076923076923	4.98	-0.325552532833021	201.5939	195.6836	-5.91029999999998
0.0390243902439024	0.223076923076923	5.07	-0.317406191369606	206.7404	198.8128	-7.92759999999996
0.0439024390243902	0.223076923076923	5.16	-0.309259849906191	213.0081	203.4525	-9.55560000000003
0.0486585365853659	0.223076923076923	5.24775	-0.301317166979362	217.643	208.1508	-9.49219999999997
0.0536585365853659	0.223076923076923	5.34	-0.292967166979362	223.2159	213.4681	-9.74780000000004
0.0585365853658537	0.223076923076923	5.43	-0.284820825515948	228.2484	219.2459	-9.0025
0.0632926829268293	0.223076923076923	5.51775	-0.276878142589118	231.5404	224.2144	-7.326
0.0682926829268293	0.223076923076923	5.61	-0.268528142589118	233.2177	228.2982	-4.9195
0.0731707317073171	0.223076923076923	5.7	-0.260381801125704	232.5228	231.8909	-0.631900000000002
0.0780487804878049	0.223076923076923	5.79	-0.252235459662289	229.9586	233.6615	3.7029
0.0829268292682927	0.223076923076923	5.88	-0.244089118198874	225.1797	233.5207	8.34100000000004
0.0878048780487805	0.223076923076923	5.97	-0.23594277673546	218.1685	230.1337	11.9652
0.0926829268292683	0.223076923076923	6.06	-0.227796435272045	210.3685	225.0067	14.6382
0.0975609756097561	0.223076923076923	6.15	-0.21965009380863	201.5415	218.4863	16.9448
0.102439024390244	0.223076923076923	6.24	-0.211503752345216	191.844	210.1663	18.3223
0.107317073170732	0.223076923076923	6.33	-0.203357410881801	183.4933	201.3664	17.8731
0.11219512195122	0.223076923076923	6.42	-0.195211069418387	175.2502	191.942	16.6918
0.117073170731707	0.223076923076923	6.51	-0.187064727954972	166.0357	182.1325	16.0968
0.121951219512195	0.223076923076923	6.6	-0.178918386491557	158.5579	173.9732	15.4153
0.126829268292683	0.223076923076923	6.69	-0.170772045028143	151.5463	165.819	14.2727
0.131707317073171	0.223076923076923	6.78	-0.162625703564728	142.964	157.8518	14.8878
0.136585365853659	0.223076923076923	6.87	-0.154479362101313	138.3842	151.7895	13.4053
0.141463414634146	0.223076923076923	6.96	-0.146333020637899	134.0107	144.0302	10.0195
0.146341463414634	0.223076923076923	7.05	-0.138186679174484	130.3807	138.4316	8.05090000000001
-0.146341463414634	0.215384615384615	1.5	-0.613774859287054	1842.056	847.3311	-994.7249
-0.141463414634146	0.215384615384615	1.59	-0.60562851782364	1857.017	838.3796	-1018.6374
-0.136585365853659	0.215384615384615	1.68	-0.597482176360225	2099.643	862.8075	-1236.8355
-0.131829268292683	0.215384615384615	1.76775	-0.589539493433396	3173.591	930.1881	-2243.4029
-0.126829268292683	0.215384615384615	1.86	-0.581189493433396	5986.506	1039.834	-4946.672
-0.121951219512195	0.215384615384615	1.95	-0.573043151969981	7128.558	1294.614	-5833.944
-0.117073170731707	0.215384615384615	2.04	-0.564896810506567	6482.504	1693.714	-4788.79
-0.11219512195122	0.215384615384615	2.13	-0.556750469043152	4988.977	2112.349	-2876.628
-0.107439024390244	0.215384615384615	2.21775	-0.548807786116323	3543.171	3394.601	-148.570000000001
-0.102439024390244	0.215384615384615	2.31	-0.540457786116323	2284.993	5157.04	2872.047
-0.0975609756097561	0.215384615384615	2.4	-0.532311444652908	1235.365	5477.724	4242.359
-0.0926829268292683	0.215384615384615	2.49	-0.524165103189493	910.8017	4739.585	3828.7833
-0.0878048780487805	0.215384615384615	2.58	-0.516018761726079	662.9736	3611.256	2948.2824
-0.0829268292682927	0.215384615384615	2.67	-0.507872420262664	513.9403	2471.462	1957.5217
-0.0780487804878049	0.215384615384615	2.76	-0.49972607879925	456.4458	1357.606	901.1602
-0.0731707317073171	0.215384615384615	2.85	-0.491579737335835	389.3922	996.7489	607.3567
-0.0682926829268293	0.215384615384615	2.94	-0.48343339587242	356.4649	730.9247	374.4598
-0.0634146341463415	0.215384615384615	3.03	-0.475287054409006	322.2959	567.2781	244.9822
-0.0585365853658537	0.215384615384615	3.12	-0.467140712945591	304.3478	493.6516	189.3038
-0.0536585365853659	0.215384615384615	3.21	-0.458994371482176	286.5599	434.212	147.6521
-0.0487804878048781	0.215384615384615	3.3	-0.450848030018762	271.5575	382.3133	110.7558
-0.0439024390243902	0.215384615384615	3.39	-0.442701688555347	259.3036	351.8622	92.5586
-0.0390243902439024	0.215384615384615	3.48	-0.434555347091932	246.7071	316.1714	69.4643000000001
-0.0341463414634146	0.215384615384615	3.57	-0.426409005628518	235.5238	293.4321	57.9083
-0.0292682926829268	0.215384615384615	3.66	-0.418262664165103	225.612	276.8368	51.2248
-0.0245121951219512	0.215384615384615	3.74775	-0.410319981238274	216.5257	262.0222	45.4965
-0.0195121951219512	0.215384615384615	3.84	-0.401969981238274	213.9949	247.957	33.9621
-0.0146341463414634	0.215384615384615	3.93	-0.393823639774859	211.2578	237.1254	25.8676
-0.00975609756097561	0.215384615384615	4.02	-0.385677298311445	204.9277	227.5021	22.5744
-0.0048780487804878	0.215384615384615	4.11	-0.37753095684803	198.9945	219.1137	20.1192
0	0.215384615384615	4.2	-0.369384615384615	194.5464	212.1806	17.6342
0.0048780487804878	0.215384615384615	4.29	-0.361238273921201	192.2547	198.7002	6.44549999999998
0.00975609756097561	0.215384615384615	4.38	-0.353091932457786	191.3369	191.5625	0.225600000000014
0.0146341463414634	0.215384615384615	4.47	-0.344945590994371	191.5273	191.232	-0.295299999999997
0.0195121951219512	0.215384615384615	4.56	-0.336799249530957	193.0019	191.5527	-1.44920000000002
0.0242682926829268	0.215384615384615	4.64775	-0.328856566604128	195.06	191.743	-3.31700000000001
0.0292682926829268	0.215384615384615	4.74	-0.320506566604128	198.7308	192.079	-6.65180000000001
0.0341463414634146	0.215384615384615	4.83	-0.312360225140713	202.5937	192.7586	-9.83509999999998
0.0390243902439024	0.215384615384615	4.92	-0.304213883677298	207.3573	194.7993	-12.558
0.0439024390243902	0.215384615384615	5.01	-0.296067542213884	213.0694	196.9869	-16.0825
0.0486585365853659	0.215384615384615	5.09775	-0.288124859287054	218.6559	200.0224	-18.6335
0.0536585365853659	0.215384615384615	5.19	-0.279774859287054	223.753	204.7528	-19.0002
0.0585365853658537	0.215384615384615	5.28	-0.27162851782364	228.739	209.801	-18.938
0.0632926829268293	0.215384615384615	5.36775	-0.263685834896811	232.001	215.087	-16.914
0.0682926829268293	0.215384615384615	5.46	-0.25533583489681	233.8823	220.7033	-13.179
0.0731707317073171	0.215384615384615	5.55	-0.247189493433396	232.8236	225.4986	-7.32499999999999
0.0780487804878049	0.215384615384615	5.64	-0.239043151969981	229.7202	229.8176	0.0973999999999648
0.0829268292682927	0.215384615384615	5.73	-0.230896810506567	224.7208	232.9988	8.27800000000002
0.0878048780487805	0.215384615384615	5.82	-0.222750469043152	217.6145	233.9963	16.3818
0.0926829268292683	0.215384615384615	5.91	-0.214604127579737	210.1476	233.4103	23.2627
0.0975609756097561	0.215384615384615	6	-0.206457786116323	201.3359	229.835	28.4991
0.102439024390244	0.215384615384615	6.09	-0.198311444652908	191.7488	224.6591	32.9103
0.107317073170732	0.215384615384615	6.18	-0.190165103189493	182.7815	218.2202	35.4387
0.11219512195122	0.215384615384615	6.27	-0.182018761726079	174.1788	209.7586	35.5798
0.117073170731707	0.215384615384615	6.36	-0.173872420262664	165.7508	201.563	35.8122
0.121951219512195	0.215384615384615	6.45	-0.16572607879925	158.5263	192.9869	34.4606
0.126829268292683	0.215384615384615	6.54	-0.157579737335835	151.657	183.0263	31.3693
0.131707317073171	0.215384615384615	6.63	-0.14943339587242	142.5437	174.9	32.3563
0.136585365853659	0.215384615384615	6.72	-0.141287054409006	137.9256	166.9523	29.0267
0.141463414634146	0.215384615384615	6.81	-0.133140712945591	133.5449	159.0492	25.5043
0.146341463414634	0.215384615384615	6.9	-0.124994371482176	129.978	152.3807	22.4027
-0.146341463414634	0.207692307692308	1.35	-0.600582551594747	1858.577	743.7681	-1114.8089
-0.141463414634146	0.207692307692308	1.44	-0.592436210131332	1873.174	737.3767	-1135.7973
-0.136585365853659	0.207692307692308	1.53	-0.584289868667917	2115.942	756.4592	-1359.4828
-0.131829268292683	0.207692307692308	1.61775	-0.576347185741088	3201.25	806.8746	-2394.3754
-0.126829268292683	0.207692307692308	1.71	-0.567997185741088	6063.582	885.4798	-5178.1022
-0.121951219512195	0.207692307692308	1.8	-0.559850844277674	7160.187	1001.995	-6158.192
-0.117073170731707	0.207692307692308	1.89	-0.551704502814259	6470.952	1271.235	-5199.717
-0.11219512195122	0.207692307692308	1.98	-0.543558161350844	4973.946	1516.365	-3457.581
-0.107439024390244	0.207692307692308	2.06775	-0.535615478424015	3540.33	2176.849	-1363.481
-0.102439024390244	0.207692307692308	2.16	-0.527265478424015	2296.162	3341.092	1044.93
-0.0975609756097561	0.207692307692308	2.25	-0.5191191369606	1231.131	5019.27	3788.139
-0.0926829268292683	0.207692307692308	2.34	-0.510972795497186	891.2384	5236.605	4345.3666
-0.0878048780487805	0.207692307692308	2.43	-0.502826454033771	664.1429	4486.21	3822.0671
-0.0829268292682927	0.207692307692308	2.52	-0.494680112570357	522.9183	3438.367	2915.4487
-0.0780487804878049	0.207692307692308	2.61	-0.486533771106942	462.6797	2480.122	2017.4423
-0.0731707317073171	0.207692307692308	2.7	-0.478387429643527	390.8213	1323.293	932.4717
-0.0682926829268293	0.207692307692308	2.79	-0.470241088180113	356.7588	1001.911	645.1522
-0.0634146341463415	0.207692307692308	2.88	-0.462094746716698	323.3434	717.5527	394.2093
-0.0585365853658537	0.207692307692308	2.97	-0.453948405253283	304.7166	566.5214	261.8048
-0.0536585365853659	0.207692307692308	3.06	-0.445802063789869	286.1481	488.0269	201.8788
-0.0487804878048781	0.207692307692308	3.15	-0.437655722326454	271.2087	434.9525	163.7438
-0.0439024390243902	0.207692307692308	3.24	-0.429509380863039	257.7827	384.3314	126.5487
-0.0390243902439024	0.207692307692308	3.33	-0.421363039399625	243.4753	342.3551	98.8798
-0.0341463414634146	0.207692307692308	3.42	-0.41321669793621	232.6412	317.9881	85.3469
-0.0292682926829268	0.207692307692308	3.51	-0.405070356472796	223.3623	295.0921	71.7298
-0.0245121951219512	0.207692307692308	3.59775	-0.397127673545966	215.3219	277.9278	62.6059
-0.0195121951219512	0.207692307692308	3.69	-0.388777673545966	199.9833	261.7842	61.8009
-0.0146341463414634	0.207692307692308	3.78	-0.380631332082552	191.8835	246.9906	55.1071
-0.00975609756097561	0.207692307692308	3.87	-0.372484990619137	191.1436	236.5405	45.3969
-0.0048780487804878	0.207692307692308	3.96	-0.364338649155722	191.2541	227.2971	36.043
0	0.207692307692308	4.05	-0.356192307692308	190.5572	218.512	27.9548
0.0048780487804878	0.207692307692308	4.14	-0.348045966228893	190.0031	211.4701	21.467
0.00975609756097561	0.207692307692308	4.23	-0.339899624765478	189.7546	201.9768	12.2222
0.0146341463414634	0.207692307692308	4.32	-0.331753283302064	190.72	197.1203	6.40030000000002
0.0195121951219512	0.207692307692308	4.41	-0.323606941838649	192.8563	195.0498	2.1935
0.0242682926829268	0.207692307692308	4.49775	-0.31566425891182	195.3887	193.9266	-1.46209999999999
0.0292682926829268	0.207692307692308	4.59	-0.30731425891182	198.9187	193.0747	-5.84399999999999
0.0341463414634146	0.207692307692308	4.68	-0.299167917448405	203.1456	193.1851	-9.9605
0.0390243902439024	0.207692307692308	4.77	-0.291021575984991	207.8466	193.7237	-14.1229
0.0439024390243902	0.207692307692308	4.86	-0.282875234521576	213.9872	195.3406	-18.6466
0.0486585365853659	0.207692307692308	4.94775	-0.274932551594747	219.4621	198.3454	-21.1167
0.0536585365853659	0.207692307692308	5.04	-0.266582551594747	224.6555	202.1905	-22.465
0.0585365853658537	0.207692307692308	5.13	-0.258436210131332	229.356	207.254	-22.102
0.0632926829268293	0.207692307692308	5.21775	-0.250493527204503	232.2999	211.6377	-20.6622
0.0682926829268293	0.207692307692308	5.31	-0.242143527204503	233.7412	216.9068	-16.8344
0.0731707317073171	0.207692307692308	5.4	-0.233997185741088	232.997	221.9539	-11.0431
0.0780487804878049	0.207692307692308	5.49	-0.225850844277674	229.7525	226.1477	-3.60479999999996
0.0829268292682927	0.207692307692308	5.58	-0.217704502814259	224.8789	229.8656	4.98669999999999
0.0878048780487805	0.207692307692308	5.67	-0.209558161350844	217.1557	232.856	15.7003
0.0926829268292683	0.207692307692308	5.76	-0.20141181988743	208.8493	233.077	24.2277
0.0975609756097561	0.207692307692308	5.85	-0.193265478424015	200.3232	232.0488	31.7256
0.102439024390244	0.207692307692308	5.94	-0.1851191369606	190.7961	228.7747	37.9786
0.107317073170732	0.207692307692308	6.03	-0.176972795497186	182.2429	223.3941	41.1512
0.11219512195122	0.207692307692308	6.12	-0.168826454033771	173.9104	216.3236	42.4132
0.117073170731707	0.207692307692308	6.21	-0.160680112570357	164.8966	207.623	42.7264
0.121951219512195	0.207692307692308	6.3	-0.152533771106942	157.9252	199.4733	41.5481
0.126829268292683	0.207692307692308	6.39	-0.144387429643527	151.73	190.7745	39.0445
0.131707317073171	0.207692307692308	6.48	-0.136241088180113	143.233	180.879	37.6460000000001
0.136585365853659	0.207692307692308	6.57	-0.128094746716698	138.4158	173.0527	34.6369
0.141463414634146	0.207692307692308	6.66	-0.119948405253283	133.9086	165.6711	31.7625
0.146341463414634	0.207692307692308	6.75	-0.111802063789869	130.2784	158.1161	27.8377
-0.146341463414634	0.2	1.2	-0.587390243902439	1847.846	671.8798	-1175.9662
-0.141463414634146	0.2	1.29	-0.579243902439024	1862.306	665.1317	-1197.1743
-0.136585365853659	0.2	1.38	-0.57109756097561	2105.215	679.3858	-1425.8292
-0.131829268292683	0.2	1.46775	-0.563154878048781	3197.581	716.2453	-2481.3357
-0.126829268292683	0.2	1.56	-0.554804878048781	5966.936	803.1807	-5163.7553
-0.121951219512195	0.2	1.65	-0.546658536585366	7098.289	887.5056	-6210.7834
-0.117073170731707	0.2	1.74	-0.538512195121951	6483.55	986.4236	-5497.1264
-0.11219512195122	0.2	1.83	-0.530365853658537	4999.48	1212.178	-3787.302
-0.107439024390244	0.2	1.91775	-0.522423170731707	3543.171	1442.369	-2100.802
-0.102439024390244	0.2	2.01	-0.514073170731707	2294.448	1996.542	-297.906
-0.0975609756097561	0.2	2.1	-0.505926829268293	1233.824	3006.904	1773.08
-0.0926829268292683	0.2	2.19	-0.497780487804878	894.9487	4262.405	3367.4563
-0.0878048780487805	0.2	2.28	-0.489634146341463	653.3606	4820.438	4167.0774
-0.0829268292682927	0.2	2.37	-0.481487804878049	507.7004	4318.875	3811.1746
-0.0780487804878049	0.2	2.46	-0.473341463414634	452.3121	3337.027	2884.7149
-0.0731707317073171	0.2	2.55	-0.46519512195122	388.5343	2477.109	2088.5747
-0.0682926829268293	0.2	2.64	-0.457048780487805	356.8143	1397.178	1040.3637
-0.0634146341463415	0.2	2.73	-0.44890243902439	322.7404	1023.995	701.2546
-0.0585365853658537	0.2	2.82	-0.440756097560976	305.0656	746.5148	441.4492
-0.0536585365853659	0.2	2.91	-0.432609756097561	286.6229	572.3333	285.7104
-0.0487804878048781	0.2	3	-0.424463414634146	271.6511	499.589	227.9379
-0.0439024390243902	0.2	3.09	-0.416317073170732	257.4969	440.1935	182.6966
-0.0390243902439024	0.2	3.18	-0.408170731707317	243.6335	376.0044	132.3709
-0.0341463414634146	0.2	3.27	-0.400024390243902	233.291	339.6198	106.3288
-0.0292682926829268	0.2	3.36	-0.391878048780488	224.0918	310.7108	86.619
-0.0245121951219512	0.2	3.44775	-0.383935365853659	215.0362	292.7156	77.6794
-0.0195121951219512	0.2	3.54	-0.375585365853659	211.7611	278.3394	66.5783
-0.0146341463414634	0.2	3.63	-0.367439024390244	209.6599	264.6036	54.9437
-0.00975609756097561	0.2	3.72	-0.359292682926829	204.2478	251.4248	47.177
-0.0048780487804878	0.2	3.81	-0.351146341463415	198.8211	240.6257	41.8046
0	0.2	3.9	-0.343	194.4682	230.8428	36.3746
0.0048780487804878	0.2	3.99	-0.334853658536585	192.1566	222.0269	29.8703
0.00975609756097561	0.2	4.08	-0.326707317073171	191.3998	215.2687	23.8689
0.0146341463414634	0.2	4.17	-0.318560975609756	191.492	210.224	18.732
0.0195121951219512	0.2	4.26	-0.310414634146342	192.9668	207.3589	14.3921
0.0242682926829268	0.2	4.34775	-0.302471951219512	194.9927	202.4568	7.4641
0.0292682926829268	0.2	4.44	-0.294121951219512	198.7131	198.534	-0.179100000000005
0.0341463414634146	0.2	4.53	-0.285975609756098	202.7802	195.7185	-7.06169999999998
0.0390243902439024	0.2	4.62	-0.277829268292683	207.782	194.5505	-13.2315
0.0439024390243902	0.2	4.71	-0.269682926829268	213.9549	194.661	-19.2939
0.0486585365853659	0.2	4.79775	-0.261740243902439	219.0032	196.0525	-22.9507
0.0536585365853659	0.2	4.89	-0.253390243902439	223.8473	198.5857	-25.2616
0.0585365853658537	0.2	4.98	-0.245243902439024	229.1503	202.3185	-26.8318000000001
0.0632926829268293	0.2	5.06775	-0.237301219512195	231.9837	206.386	-25.5977
0.0682926829268293	0.2	5.16	-0.228951219512195	233.2177	210.4059	-22.8118
0.0731707317073171	0.2	5.25	-0.220804878048781	232.2999	215.4982	-16.8017
0.0780487804878049	0.2	5.34	-0.212658536585366	229.7049	220.7662	-8.93869999999998
0.0829268292682927	0.2	5.43	-0.204512195121951	224.9563	225.2607	0.304399999999987
0.0878048780487805	0.2	5.52	-0.196365853658537	217.6459	229.3745	11.7286
0.0926829268292683	0.2	5.61	-0.188219512195122	209.8281	232.6354	22.8073
0.0975609756097561	0.2	5.7	-0.180073170731707	201.1433	233.711	32.5677
0.102439024390244	0.2	5.79	-0.171926829268293	189.2173	233.2522	44.0349
0.107317073170732	0.2	5.88	-0.163780487804878	179.7914	230.372	50.5806
0.11219512195122	0.2	5.97	-0.155634146341463	172.0851	225.9428	53.8577
0.117073170731707	0.2	6.06	-0.147487804878049	163.9473	219.4243	55.477
0.121951219512195	0.2	6.15	-0.139341463414634	157.0552	210.6607	53.6055
0.126829268292683	0.2	6.24	-0.13119512195122	150.5278	202.7013	52.1735
0.131707317073171	0.2	6.33	-0.123048780487805	142.8217	194.0973	51.2756
0.136585365853659	0.2	6.42	-0.11490243902439	138.4158	184.9454	46.5296
0.141463414634146	0.2	6.51	-0.106756097560976	133.8769	176.7383	42.8614
0.146341463414634	0.2	6.6	-0.098609756097561	130.3259	168.8346	38.5087
-0.146341463414634	0.192307692307692	1.05	-0.574197936210131	1843.72	581.9609	-1261.7591
-0.141463414634146	0.192307692307692	1.14	-0.566051594746717	1857.797	578.1997	-1279.5973
-0.136585365853659	0.192307692307692	1.23	-0.557905253283302	2099.643	590.077	-1509.566
-0.131829268292683	0.192307692307692	1.31775	-0.549962570356473	3178.144	617.6629	-2560.4811
-0.126829268292683	0.192307692307692	1.41	-0.541612570356473	5989.167	656.1689	-5332.9981
-0.121951219512195	0.192307692307692	1.5	-0.533466228893058	7111.56	709.3443	-6402.2157
-0.117073170731707	0.192307692307692	1.59	-0.525319887429644	6470.336	820.173	-5650.163
-0.11219512195122	0.192307692307692	1.68	-0.517173545966229	4989.505	909.087	-4080.418
-0.107439024390244	0.192307692307692	1.76775	-0.5092308630394	3511.663	1032.834	-2478.829
-0.102439024390244	0.192307692307692	1.86	-0.5008808630394	2267.26	1283.468	-983.792
-0.0975609756097561	0.192307692307692	1.95	-0.492734521575985	1220.865	1692.547	471.682
-0.0926829268292683	0.192307692307692	2.04	-0.48458818011257	900.5674	2099.597	1199.0296
-0.0878048780487805	0.192307692307692	2.13	-0.476441838649156	668.7162	3184.32	2515.6038
-0.0829268292682927	0.192307692307692	2.22	-0.468295497185741	523.6822	4326.828	3803.1458
-0.0780487804878049	0.192307692307692	2.31	-0.460149155722327	463.7906	4379.221	3915.4304
-0.0731707317073171	0.192307692307692	2.4	-0.452002814258912	404.8891	3780.876	3375.9869
-0.0682926829268293	0.192307692307692	2.49	-0.443856472795497	376.1477	2937	2560.8523
-0.0634146341463415	0.192307692307692	2.58	-0.435710131332083	334.5007	2076.647	1742.1463
-0.0585365853658537	0.192307692307692	2.67	-0.427563789868668	310.647	1212.64	901.993
-0.0536585365853659	0.192307692307692	2.76	-0.419417448405253	288.924	917.4675	628.5435
-0.0487804878048781	0.192307692307692	2.85	-0.411271106941839	272.9063	631.3302	358.4239
-0.0439024390243902	0.192307692307692	2.94	-0.403124765478424	258.2897	530.7828	272.4931
-0.0390243902439024	0.192307692307692	3.03	-0.394978424015009	243.9031	469.1715	225.2684
-0.0341463414634146	0.192307692307692	3.12	-0.386832082551595	233.291	418.6726	185.3816
-0.0292682926829268	0.192307692307692	3.21	-0.37868574108818	224.3128	360.3766	136.0638
-0.0245121951219512	0.192307692307692	3.29775	-0.370743058161351	215.259	321.9302	106.6712
-0.0195121951219512	0.192307692307692	3.39	-0.362393058161351	210.7156	301.9374	91.2218
-0.0146341463414634	0.192307692307692	3.48	-0.354246716697936	207.4243	285.879	78.4547
-0.00975609756097561	0.192307692307692	3.57	-0.346100375234522	202.1548	270.431	68.2762
-0.0048780487804878	0.192307692307692	3.66	-0.337954033771107	197.5353	255.7315	58.1962
0	0.192307692307692	3.75	-0.329807692307692	194.0552	244.1719	50.1167
0.0048780487804878	0.192307692307692	3.84	-0.321661350844278	192.1413	233.7563	41.615
0.00975609756097561	0.192307692307692	3.93	-0.313515009380863	191.317	223.8949	32.5779
0.0146341463414634	0.192307692307692	4.02	-0.305368667917448	191.5226	216.0607	24.5381
0.0195121951219512	0.192307692307692	4.11	-0.297222326454034	192.7459	206.9476	14.2017
0.0242682926829268	0.192307692307692	4.19775	-0.289279643527205	195.3537	202.0456	6.69190000000001
0.0292682926829268	0.192307692307692	4.29	-0.280929643527205	198.8364	199.1653	0.328900000000004
0.0341463414634146	0.192307692307692	4.38	-0.27278330206379	202.9054	197.0651	-5.84029999999996
0.0390243902439024	0.192307692307692	4.47	-0.264636960600375	207.9877	195.4527	-12.535
0.0439024390243902	0.192307692307692	4.56	-0.256490619136961	213.8429	195.17	-18.6729
0.0486585365853659	0.192307692307692	4.64775	-0.248547936210131	219.2089	195.9141	-23.2948
0.0536585365853659	0.192307692307692	4.74	-0.240197936210131	224.432	197.7014	-26.7306
0.0585365853658537	0.192307692307692	4.83	-0.232051594746717	229.2761	200.0401	-29.236
0.0632926829268293	0.192307692307692	4.91775	-0.224108911819887	232.1095	202.9867	-29.1228
0.0682926829268293	0.192307692307692	5.01	-0.215758911819887	233.3452	207.3663	-25.9789
0.0731707317073171	0.192307692307692	5.1	-0.207612570356473	232.6806	211.6071	-21.0735
0.0780487804878049	0.192307692307692	5.19	-0.199466228893058	229.4036	216.3066	-13.097
0.0829268292682927	0.192307692307692	5.28	-0.191319887429644	224.4974	221.3381	-3.1593
0.0878048780487805	0.192307692307692	5.37	-0.183173545966229	217.4233	225.4663	8.04299999999998
0.0926829268292683	0.192307692307692	5.46	-0.175027204502814	209.7009	229.1388	19.4379
0.0975609756097561	0.192307692307692	5.55	-0.1668808630394	201.4117	232.129	30.7173
0.102439024390244	0.192307692307692	5.64	-0.158734521575985	191.525	233.475	41.9500000000001
0.107317073170732	0.192307692307692	5.73	-0.15058818011257	182.6658	232.8413	50.1755
0.11219512195122	0.192307692307692	5.82	-0.142441838649156	174.0473	229.9136	55.8663
0.117073170731707	0.192307692307692	5.91	-0.134295497185741	166.1888	225.4847	59.2959
0.121951219512195	0.192307692307692	6	-0.126149155722327	158.7583	219.5347	60.7764
0.126829268292683	0.192307692307692	6.09	-0.118002814258912	151.7715	212.0691	60.2976
0.131707317073171	0.192307692307692	6.18	-0.109856472795497	142.5687	204.0145	61.4458
0.136585365853659	0.192307692307692	6.27	-0.101710131332083	138.0521	195.2246	57.1725
0.141463414634146	0.192307692307692	6.36	-0.093563789868668	133.7188	185.5145	51.7957
0.146341463414634	0.192307692307692	6.45	-0.0854174484052534	130.4767	177.1702	46.6935
-0.146341463414634	0.184615384615385	0.899999999999999	-0.561005628517824	1833.527	525.1237	-1308.4033
-0.141463414634146	0.184615384615385	0.99	-0.552859287054409	1846.563	523.756	-1322.807
-0.136585365853659	0.184615384615385	1.08	-0.544712945590994	2083.468	531.7519	-1551.7161
-0.131829268292683	0.184615384615385	1.16775	-0.536770262664165	3144.321	550.3296	-2593.9914
-0.126829268292683	0.184615384615385	1.26	-0.528420262664165	5977.953	574.978	-5402.975
-0.121951219512195	0.184615384615385	1.35	-0.52027392120075	7146.984	607.6191	-6539.3649
-0.117073170731707	0.184615384615385	1.44	-0.512127579737336	6532.975	652.4775	-5880.4975
-0.11219512195122	0.184615384615385	1.53	-0.503981238273921	5020.832	705.2576	-4315.5744
-0.107439024390244	0.184615384615385	1.61775	-0.496038555347092	3562.125	807.1293	-2754.9957
-0.102439024390244	0.184615384615385	1.71	-0.487688555347092	2308.206	904.7216	-1403.4844
-0.0975609756097561	0.184615384615385	1.8	-0.479542213883677	1237.069	1020.513	-216.556
-0.0926829268292683	0.184615384615385	1.89	-0.471395872420263	912.2	1286.9	374.7
-0.0878048780487805	0.184615384615385	1.98	-0.463249530956848	674.0118	1686.551	1012.5392
-0.0829268292682927	0.184615384615385	2.07	-0.455103189493433	526.5826	2088.039	1561.4564
-0.0780487804878049	0.184615384615385	2.16	-0.446956848030019	465.4452	3126.122	2660.6768
-0.0731707317073171	0.184615384615385	2.25	-0.438810506566604	394.272	3894.314	3500.042
-0.0682926829268293	0.184615384615385	2.34	-0.430664165103189	359.6635	3706.362	3346.6985
-0.0634146341463415	0.184615384615385	2.43	-0.422517823639775	325.2686	3136.696	2811.4274
-0.0585365853658537	0.184615384615385	2.52	-0.41437148217636	306.7983	2391.538	2084.7397
-0.0536585365853659	0.184615384615385	2.61	-0.406225140712946	287.7819	1443.16	1155.3781
-0.0487804878048781	0.184615384615385	2.7	-0.398078799249531	272.2715	1090.148	817.8765
-0.0439024390243902	0.184615384615385	2.79	-0.389932457786116	258.4156	866.8679	608.4523
-0.0390243902439024	0.184615384615385	2.88	-0.381786116322702	244.3938	612.6734	368.2796
-0.0341463414634146	0.184615384615385	2.97	-0.373639774859287	233.6871	522.4195	288.7324
-0.0292682926829268	0.184615384615385	3.06	-0.365493433395872	224.5662	462.0672	237.501
-0.0245121951219512	0.184615384615385	3.14775	-0.357550750469043	215.9867	405.094	189.1073
-0.0195121951219512	0.184615384615385	3.24	-0.349200750469043	213.8844	369.5242	155.6398
-0.0146341463414634	0.184615384615385	3.33	-0.341054409005629	211.115	329.5144	118.3994
-0.00975609756097561	0.184615384615385	3.42	-0.332908067542214	204.4858	305.8252	101.3394
-0.0048780487804878	0.184615384615385	3.51	-0.324761726078799	198.8339	287.3624	88.5285
0	0.184615384615385	3.6	-0.316615384615385	194.6569	271.5074	76.8505
0.0048780487804878	0.184615384615385	3.69	-0.30846904315197	192.5526	256.823	64.2704
0.00975609756097561	0.184615384615385	3.78	-0.300322701688555	191.5549	245.0741	53.5192
0.0146341463414634	0.184615384615385	3.87	-0.292176360225141	191.6977	234.6267	42.929
0.0195121951219512	0.184615384615385	3.96	-0.284030018761726	192.9192	225.2418	32.3226
0.0242682926829268	0.184615384615385	4.04775	-0.276087335834897	194.8499	217.9144	23.0645
0.0292682926829268	0.184615384615385	4.14	-0.267737335834897	198.1896	212.0763	13.8867
0.0341463414634146	0.184615384615385	4.23	-0.259590994371482	202.7151	199.7176	-2.9975
0.0390243902439024	0.184615384615385	4.32	-0.251444652908068	207.4506	194.1672	-13.2834
0.0439024390243902	0.184615384615385	4.41	-0.243298311444653	213.3211	194.2929	-19.0282
0.0486585365853659	0.184615384615385	4.49775	-0.235355628517824	218.4338	195.152	-23.2818
0.0536585365853659	0.184615384615385	4.59	-0.227005628517824	223.7521	196.6386	-27.1135
0.0585365853658537	0.184615384615385	4.68	-0.218859287054409	228.8342	198.2527	-30.5815
0.0632926829268293	0.184615384615385	4.76775	-0.21091660412758	231.7305	199.9015	-31.829
0.0682926829268293	0.184615384615385	4.86	-0.20256660412758	233.2976	202.353	-30.9446
0.0731707317073171	0.184615384615385	4.95	-0.194420262664165	232.9016	205.6894	-27.2122000000001
0.0780487804878049	0.184615384615385	5.04	-0.18627392120075	230.0529	209.1231	-20.9298
0.0829268292682927	0.184615384615385	5.13	-0.178127579737336	224.8756	213.2381	-11.6375
0.0878048780487805	0.184615384615385	5.22	-0.169981238273921	217.5813	217.6675	0.0862000000000194
0.0926829268292683	0.184615384615385	5.31	-0.161834896810507	209.8926	222.1282	12.2356
0.0975609756097561	0.184615384615385	5.4	-0.153688555347092	201.5675	226.4009	24.8334
0.102439024390244	0.184615384615385	5.49	-0.145542213883677	192.0314	230.1991	38.1677
0.107317073170732	0.184615384615385	5.58	-0.137395872420263	183.1093	232.4776	49.3683
0.11219512195122	0.184615384615385	5.67	-0.129249530956848	174.2682	233.4903	59.2221000000001
0.117073170731707	0.184615384615385	5.76	-0.121103189493433	165.092	232.3825	67.2905
0.121951219512195	0.184615384615385	5.85	-0.112956848030019	158.2045	229.7408	71.5363
0.126829268292683	0.184615384615385	5.94	-0.104810506566604	152.0347	225.2316	73.1969
0.131707317073171	0.184615384615385	6.03	-0.0966641651031895	143.3463	219.2997	75.9534
0.136585365853659	0.184615384615385	6.12	-0.0885178236397749	138.4337	211.7684	73.3347
0.141463414634146	0.184615384615385	6.21	-0.0803714821763602	133.9402	203.6247	69.6845
0.146341463414634	0.184615384615385	6.3	-0.0722251407129456	130.3186	193.914	63.5954
-0.146341463414634	0.176923076923077	0.75	-0.547813320825516	1826.819	482.4267	-1344.3923
-0.141463414634146	0.176923076923077	0.84	-0.539666979362101	1838.693	477.7151	-1360.9779
-0.136585365853659	0.176923076923077	0.93	-0.531520637898687	2072.085	485.5123	-1586.5727
-0.131829268292683	0.176923076923077	1.01775	-0.523577954971857	3110.501	500.8228	-2609.6782
-0.126829268292683	0.176923076923077	1.11	-0.515227954971857	5867.805	519.7974	-5348.0076
-0.121951219512195	0.176923076923077	1.2	-0.507081613508443	7045.548	543.6614	-6501.8866
-0.117073170731707	0.176923076923077	1.29	-0.498935272045028	6484.519	576.9695	-5907.5495
-0.11219512195122	0.176923076923077	1.38	-0.490788930581613	5039.187	613.6438	-4425.5432
-0.107439024390244	0.176923076923077	1.46775	-0.482846247654784	3595.465	659.7685	-2935.6965
-0.102439024390244	0.176923076923077	1.56	-0.474496247654784	2335.737	721.7212	-1614.0158
-0.0975609756097561	0.176923076923077	1.65	-0.46634990619137	1237.021	830.7787	-406.2423
-0.0926829268292683	0.176923076923077	1.74	-0.458203564727955	907.4669	932.4666	24.9997000000001
-0.0878048780487805	0.176923076923077	1.83	-0.45005722326454	673.9923	1060.356	386.3637
-0.0829268292682927	0.176923076923077	1.92	-0.441910881801126	529.6108	1356.618	827.0072
-0.0780487804878049	0.176923076923077	2.01	-0.433764540337711	467.5109	1816.547	1349.0361
-0.0731707317073171	0.176923076923077	2.1	-0.425618198874296	404.5981	2252.772	1848.1739
-0.0682926829268293	0.176923076923077	2.19	-0.417471857410882	374.3878	3192.389	2818.0012
-0.0634146341463415	0.176923076923077	2.28	-0.409325515947467	332.9779	3613.299	3280.3211
-0.0585365853658537	0.176923076923077	2.37	-0.401179174484052	311.4282	3218.678	2907.2498
-0.0536585365853659	0.176923076923077	2.46	-0.393032833020638	289.9708	2685.096	2395.1252
-0.0487804878048781	0.176923076923077	2.55	-0.384886491557223	273.9205	2036.063	1762.1425
-0.0439024390243902	0.176923076923077	2.64	-0.376740150093809	259.7015	1262.571	1002.8695
-0.0390243902439024	0.176923076923077	2.73	-0.368593808630394	245.6144	970.0628	724.4484
-0.0341463414634146	0.176923076923077	2.82	-0.360447467166979	234.0357	741.7438	507.7081
-0.0292682926829268	0.176923076923077	2.91	-0.352301125703565	224.295	585.7732	361.4782
-0.0245121951219512	0.176923076923077	2.99775	-0.344358442776735	215.5568	513.7735	298.2167
-0.0195121951219512	0.176923076923077	3.09	-0.336008442776735	199.8211	449.6666	249.8455
-0.0146341463414634	0.176923076923077	3.18	-0.327862101313321	192.0664	385.7358	193.6694
-0.00975609756097561	0.176923076923077	3.27	-0.319715759849906	191.4692	347.9216	156.4524
-0.0048780487804878	0.176923076923077	3.36	-0.311569418386492	191.2341	317.1983	125.9642
0	0.176923076923077	3.45	-0.303423076923077	190.7629	298.6015	107.8386
0.0048780487804878	0.176923076923077	3.54	-0.295276735459662	190.6048	284.1313	93.5265
0.00975609756097561	0.176923076923077	3.63	-0.287130393996248	190.6371	270.7621	80.125
0.0146341463414634	0.176923076923077	3.72	-0.278984052532833	191.5073	256.4116	64.9043
0.0195121951219512	0.176923076923077	3.81	-0.270837711069418	192.964	245.5501	52.5861
0.0242682926829268	0.176923076923077	3.89775	-0.262895028142589	195.5747	235.4817	39.907
0.0292682926829268	0.176923076923077	3.99	-0.254545028142589	199.5809	226.4597	26.8788
0.0341463414634146	0.176923076923077	4.08	-0.246398686679174	203.3644	219.2434	15.879
0.0390243902439024	0.176923076923077	4.17	-0.23825234521576	207.5745	213.9581	6.38360000000003
0.0439024390243902	0.176923076923077	4.26	-0.230106003752345	212.7976	212.7899	-0.0076999999999714
0.0486585365853659	0.176923076923077	4.34775	-0.222163320825516	218.2757	212.2359	-6.03980000000002
0.0536585365853659	0.176923076923077	4.44	-0.213813320825516	223.419	207.745	-15.674
0.0585365853658537	0.176923076923077	4.53	-0.205666979362101	228.3906	204.3454	-24.0452
0.0632926829268293	0.176923076923077	4.61775	-0.197724296435272	231.5401	203.2377	-28.3024
0.0682926829268293	0.176923076923077	4.71	-0.189374296435272	233.2347	203.2377	-29.997
0.0731707317073171	0.176923076923077	4.8	-0.181227954971857	232.6806	204.3322	-28.3484
0.0780487804878049	0.176923076923077	4.89	-0.173081613508443	229.8625	205.9615	-23.901
0.0829268292682927	0.176923076923077	4.98	-0.164935272045028	225.1942	207.7469	-17.4473
0.0878048780487805	0.176923076923077	5.07	-0.156788930581613	217.4849	210.8323	-6.65260000000001
0.0926829268292683	0.176923076923077	5.16	-0.148642589118199	209.5273	214.7571	5.22979999999998
0.0975609756097561	0.176923076923077	5.25	-0.140496247654784	201.1562	219.234	18.0778
0.102439024390244	0.176923076923077	5.34	-0.13234990619137	191.6984	223.2216	31.5232
0.107317073170732	0.176923076923077	5.43	-0.124203564727955	183.41	227.4471	44.0371
0.11219512195122	0.176923076923077	5.52	-0.11605722326454	175.0922	231.1013	56.0091
0.117073170731707	0.176923076923077	5.61	-0.107910881801126	165.3977	233.1114	67.7137
0.121951219512195	0.176923076923077	5.7	-0.0997645403377111	157.8091	233.5226	75.7135
0.126829268292683	0.176923076923077	5.79	-0.0916181988742964	151.651	232.0838	80.4328
0.131707317073171	0.176923076923077	5.88	-0.0834718574108818	143.2105	228.6505	85.44
0.136585365853659	0.176923076923077	5.97	-0.0753255159474672	138.5583	223.6031	85.0448
0.141463414634146	0.176923076923077	6.06	-0.0671791744840526	134.6677	216.9416	82.2739
0.146341463414634	0.176923076923077	6.15	-0.0590328330206379	131.1092	209.8742	78.765
-0.146341463414634	0.169230769230769	0.6	-0.534621013133208	1811.205	464.2921	-1346.9129
-0.141463414634146	0.169230769230769	0.69	-0.526474671669794	1821.152	460.2199	-1360.9321
-0.136585365853659	0.169230769230769	0.78	-0.518328330206379	2050.221	465.9148	-1584.3062
-0.131829268292683	0.169230769230769	0.86775	-0.51038564727955	3075.707	478.0682	-2597.6388
-0.126829268292683	0.169230769230769	0.96	-0.50203564727955	5844.391	492.64	-5351.751
-0.121951219512195	0.169230769230769	1.05	-0.493889305816135	7064.755	511.4206	-6553.3344
-0.117073170731707	0.169230769230769	1.14	-0.48574296435272	6570.073	537.2789	-6032.7941
-0.11219512195122	0.169230769230769	1.23	-0.477596622889306	5122.882	565.3203	-4557.5617
-0.107439024390244	0.169230769230769	1.31775	-0.469653939962477	3660.096	599.8793	-3060.2167
-0.102439024390244	0.169230769230769	1.41	-0.461303939962477	2430.898	648.1535	-1782.7445
-0.0975609756097561	0.169230769230769	1.5	-0.453157598499062	1275.342	701.9226	-573.4194
-0.0926829268292683	0.169230769230769	1.59	-0.445011257035647	913.6083	802.4419	-111.1664
-0.0878048780487805	0.169230769230769	1.68	-0.436864915572233	674.6945	898.6322	223.9377
-0.0829268292682927	0.169230769230769	1.77	-0.428718574108818	529.1014	1014.277	485.1756
-0.0780487804878049	0.169230769230769	1.86	-0.420572232645403	467.0981	1281.937	814.8389
-0.0731707317073171	0.169230769230769	1.95	-0.412425891181989	407.8065	1696.02	1288.2135
-0.0682926829268293	0.169230769230769	2.04	-0.404279549718574	377.6653	2084.68	1707.0147
-0.0634146341463415	0.169230769230769	2.13	-0.396133208255159	334.4053	2898.588	2564.1827
-0.0585365853658537	0.169230769230769	2.22	-0.387986866791745	311.7143	3411.919	3100.2047
-0.0536585365853659	0.169230769230769	2.31	-0.37984052532833	291.0806	3343.199	3052.1184
-0.0487804878048781	0.169230769230769	2.4	-0.371694183864916	274.3177	2895.447	2621.1293
-0.0439024390243902	0.169230769230769	2.49	-0.363547842401501	259.3989	2297.597	2038.1981
-0.0390243902439024	0.169230769230769	2.58	-0.355401500938086	245.5191	1529.857	1284.3379
-0.0341463414634146	0.169230769230769	2.67	-0.347255159474672	234.5425	1175.196	940.6535
-0.0292682926829268	0.169230769230769	2.76	-0.339108818011257	225.01	893.401	668.391
-0.0245121951219512	0.169230769230769	2.84775	-0.331166135084428	216.3798	615.7545	399.3747
-0.0195121951219512	0.169230769230769	2.94	-0.322816135084428	209.7975	518.0275	308.23
-0.0146341463414634	0.169230769230769	3.03	-0.314669793621013	205.794	461.3437	255.5497
-0.00975609756097561	0.169230769230769	3.12	-0.306523452157599	201.0635	415.3642	214.3007
-0.0048780487804878	0.169230769230769	3.21	-0.298377110694184	196.6803	364.3334	167.6531
0	0.169230769230769	3.3	-0.290230769230769	193.5935	330.2212	136.6277
0.0048780487804878	0.169230769230769	3.39	-0.282084427767355	191.6977	309.7749	118.0772
0.00975609756097561	0.169230769230769	3.48	-0.27393808630394	190.9532	293.2738	102.3206
0.0146341463414634	0.169230769230769	3.57	-0.265791744840525	191.334	278.0644	86.7304
0.0195121951219512	0.169230769230769	3.66	-0.257645403377111	192.6184	262.0666	69.4482
0.0242682926829268	0.169230769230769	3.74775	-0.249702720450281	194.7871	250.0931	55.306
0.0292682926829268	0.169230769230769	3.84	-0.241352720450281	198.4404	239.8025	41.3621
0.0341463414634146	0.169230769230769	3.93	-0.233206378986867	202.4012	229.973	27.5718
0.0390243902439024	0.169230769230769	4.02	-0.225060037523452	207.2261	222.582	15.3559
0.0439024390243902	0.169230769230769	4.11	-0.216913696060038	213.1614	216.7112	3.54980000000001
0.0486585365853659	0.169230769230769	4.19775	-0.208971013133208	218.6871	211.7602	-6.92689999999996
0.0536585365853659	0.169230769230769	4.29	-0.200621013133208	223.9578	210.6064	-13.3514
0.0585365853658537	0.169230769230769	4.38	-0.192474671669794	228.4212	209.7516	-18.6696
0.0632926829268293	0.169230769230769	4.46775	-0.184531988742964	231.7458	207.6499	-24.0959
0.0682926829268293	0.169230769230769	4.56	-0.176181988742964	233.1225	206.3993	-26.7232
0.0731707317073171	0.169230769230769	4.65	-0.16803564727955	232.4902	205.5123	-26.9779
0.0780487804878049	0.169230769230769	4.74	-0.159889305816135	229.5617	205.6741	-23.8876
0.0829268292682927	0.169230769230769	4.83	-0.15174296435272	224.845	206.86	-17.985
0.0878048780487805	0.169230769230769	4.92	-0.143596622889306	217.8503	209.2981	-8.5522
0.0926829268292683	0.169230769230769	5.01	-0.135450281425891	209.8267	211.5119	1.68520000000001
0.0975609756097561	0.169230769230769	5.1	-0.127303939962477	201.299	214.929	13.63
0.102439024390244	0.169230769230769	5.19	-0.119157598499062	191.9962	219.2482	27.252
0.107317073170732	0.169230769230769	5.28	-0.111011257035647	182.9954	222.8571	39.8617
0.11219512195122	0.169230769230769	5.37	-0.102864915572233	174.7745	226.1806	51.4061
0.117073170731707	0.169230769230769	5.46	-0.094718574108818	166.1679	229.6923	63.5244
0.121951219512195	0.169230769230769	5.55	-0.0865722326454034	159.4172	232.0016	72.5844
0.126829268292683	0.169230769230769	5.64	-0.0784258911819888	152.8631	233.0163	80.1532
0.131707317073171	0.169230769230769	5.73	-0.0702795497185741	143.8526	232.0817	88.2291
0.136585365853659	0.169230769230769	5.82	-0.0621332082551595	139.1297	230.0088	90.8791
0.141463414634146	0.169230769230769	5.91	-0.0539868667917449	134.6677	226.1015	91.4338
0.146341463414634	0.169230769230769	6	-0.0458405253283302	130.8246	219.8536	89.029
-0.146341463414634	0.161538461538462	0.45	-0.521428705440901	1800.757	454.5357	-1346.2213
-0.141463414634146	0.161538461538462	0.54	-0.513282363977486	1810.304	456.3798	-1353.9242
-0.136585365853659	0.161538461538462	0.63	-0.505136022514071	2034.175	457.9685	-1576.2065
-0.131829268292683	0.161538461538462	0.71775	-0.497193339587242	3041.87	463.6603	-2578.2097
-0.126829268292683	0.161538461538462	0.81	-0.488843339587242	5786.138	473.3297	-5312.8083
-0.121951219512195	0.161538461538462	0.9	-0.480696998123827	7035.177	487.7726	-6547.4044
-0.117073170731707	0.161538461538462	0.99	-0.472550656660413	6599.349	508.0447	-6091.3043
-0.11219512195122	0.161538461538462	1.08	-0.464404315196998	5168.039	531.161	-4636.878
-0.107439024390244	0.161538461538462	1.16775	-0.456461632270169	3689.241	559.8937	-3129.3473
-0.102439024390244	0.161538461538462	1.26	-0.448111632270169	2454.161	600.853	-1853.308
-0.0975609756097561	0.161538461538462	1.35	-0.439965290806754	1286.596	645.2539	-641.3421
-0.0926829268292683	0.161538461538462	1.44	-0.43181894934334	936.3745	702.2324	-234.1421
-0.0878048780487805	0.161538461538462	1.53	-0.423672607879925	686.5234	810.8242	124.3008
-0.0829268292682927	0.161538461538462	1.62	-0.41552626641651	535.3752	897.8856	362.5104
-0.0780487804878049	0.161538461538462	1.71	-0.407379924953096	471.5502	1034.732	563.1818
-0.0731707317073171	0.161538461538462	1.8	-0.399233583489681	418.1733	1311.05	892.8767
-0.0682926829268293	0.161538461538462	1.89	-0.391087242026266	367.7277	1725.04	1357.3123
-0.0634146341463415	0.161538461538462	1.98	-0.382940900562852	328.2818	2110.777	1782.4952
-0.0585365853658537	0.161538461538462	2.07	-0.374794559099437	308.5113	2891.885	2583.3737
-0.0536585365853659	0.161538461538462	2.16	-0.366648217636023	289.4312	3281.312	2991.8808
-0.0487804878048781	0.161538461538462	2.25	-0.358501876172608	274.0011	3150.83	2876.8289
-0.0439024390243902	0.161538461538462	2.34	-0.350355534709193	259.6692	2705.339	2445.6698
-0.0390243902439024	0.161538461538462	2.43	-0.342209193245779	245.8049	2147.038	1901.2331
-0.0341463414634146	0.161538461538462	2.52	-0.334062851782364	234.8111	1455.161	1220.3499
-0.0292682926829268	0.161538461538462	2.61	-0.325916510318949	225.0729	1122.307	897.2341
-0.0245121951219512	0.161538461538462	2.69775	-0.31797382739212	216.1911	861.0813	644.8902
-0.0195121951219512	0.161538461538462	2.79	-0.30962382739212	214.1504	614.4041	400.2537
-0.0146341463414634	0.161538461538462	2.88	-0.301477485928705	211.7917	523.7099	311.9182
-0.00975609756097561	0.161538461538462	2.97	-0.293331144465291	205.4475	464.0727	258.6252
-0.0048780487804878	0.161538461538462	3.06	-0.285184803001876	199.23	415.6809	216.4509
0	0.161538461538462	3.15	-0.277038461538462	194.5114	365.7526	171.2412
0.0048780487804878	0.161538461538462	3.24	-0.268892120075047	192.3147	331.1093	138.7946
0.00975609756097561	0.161538461538462	3.33	-0.260745778611632	191.5702	308.5399	116.9697
0.0146341463414634	0.161538461538462	3.42	-0.252599437148218	191.9034	291.9116	100.0082
0.0195121951219512	0.161538461538462	3.51	-0.244453095684803	192.7107	276.2585	83.5478
0.0242682926829268	0.161538461538462	3.59775	-0.236510412757974	194.8472	261.3695	66.5223
0.0292682926829268	0.161538461538462	3.69	-0.228160412757974	198.4404	249.8398	51.3994
0.0341463414634146	0.161538461538462	3.78	-0.220014071294559	202.3513	239.7719	37.4206
0.0390243902439024	0.161538461538462	3.87	-0.211867729831144	206.83	230.8602	24.0302
0.0439024390243902	0.161538461538462	3.96	-0.20372138836773	212.592	223.9578	11.3658
0.0486585365853659	0.161538461538462	4.04775	-0.195778705440901	218.3063	218.1818	-0.12450000000004
0.0536585365853659	0.161538461538462	4.14	-0.187428705440901	223.6238	213.5004	-10.1234
0.0585365853658537	0.161538461538462	4.23	-0.179282363977486	228.5311	208.7371	-19.794
0.0632926829268293	0.161538461538462	4.31775	-0.171339681050657	231.6502	207.0142	-24.636
0.0682926829268293	0.161538461538462	4.41	-0.162989681050657	233.2498	206.4925	-26.7573
0.0731707317073171	0.161538461538462	4.5	-0.154843339587242	232.6956	205.9691	-26.7265
0.0780487804878049	0.161538461538462	4.59	-0.146696998123827	229.7673	205.7978	-23.9695
0.0829268292682927	0.161538461538462	4.68	-0.138550656660413	224.9708	206.4469	-18.5239
0.0878048780487805	0.161538461538462	4.77	-0.130404315196998	218.0084	208.0288	-9.97960000000001
0.0926829268292683	0.161538461538462	4.86	-0.122257973733584	210.1088	209.976	-0.132799999999975
0.0975609756097561	0.161538461538462	4.95	-0.114111632270169	201.3619	212.5553	11.1934
0.102439024390244	0.161538461538462	5.04	-0.105965290806754	191.4728	215.4659	23.9931
0.107317073170732	0.161538461538462	5.13	-0.0978189493433396	183.0582	219.2147	36.1565
0.11219512195122	0.161538461538462	5.22	-0.089672607879925	174.8656	223.0601	48.1945
0.117073170731707	0.161538461538462	5.31	-0.0815262664165104	165.804	226.7169	60.9129
0.121951219512195	0.161538461538462	5.4	-0.0733799249530957	158.3255	230.1987	71.8732
0.126829268292683	0.161538461538462	5.49	-0.0652335834896811	151.7182	232.4451	80.7269
0.131707317073171	0.161538461538462	5.58	-0.0570872420262664	143.5678	233.1418	89.574
0.136585365853659	0.161538461538462	5.67	-0.0489409005628519	139.0981	232.0036	92.9055
0.141463414634146	0.161538461538462	5.76	-0.0407945590994372	134.5183	228.9808	94.4625
0.146341463414634	0.161538461538462	5.85	-0.0326482176360226	130.8562	224.5052	93.649
-0.146341463414634	0.153846153846154	0.3	-0.508236397748593	1790.306	431.4445	-1358.8615
-0.141463414634146	0.153846153846154	0.39	-0.500090056285178	1801.155	427.4092	-1373.7458
-0.136585365853659	0.153846153846154	0.48	-0.491943714821764	2025.51	431.3209	-1594.1891
-0.131829268292683	0.153846153846154	0.56775	-0.484001031894934	3009.634	438.3464	-2571.2876
-0.126829268292683	0.153846153846154	0.66	-0.475651031894934	5733.319	447.2496	-5286.0694
-0.121951219512195	0.153846153846154	0.75	-0.46750469043152	6995.706	458.5053	-6537.2007
-0.117073170731707	0.153846153846154	0.84	-0.459358348968105	6581.019	473.4543	-6107.5647
-0.11219512195122	0.153846153846154	0.93	-0.45121200750469	5146.141	490.1259	-4656.0151
-0.107439024390244	0.153846153846154	1.01775	-0.443269324577861	3672.291	509.8274	-3162.4636
-0.102439024390244	0.153846153846154	1.11	-0.434919324577861	2450.025	535.9051	-1914.1199
-0.0975609756097561	0.153846153846154	1.2	-0.426772983114447	1299.819	565.4383	-734.3807
-0.0926829268292683	0.153846153846154	1.29	-0.418626641651032	935.4845	602.7957	-332.6888
-0.0878048780487805	0.153846153846154	1.38	-0.410480300187617	678.8011	654.5281	-24.273
-0.0829268292682927	0.153846153846154	1.47	-0.402333958724203	523.6295	711.3349	187.7054
-0.0780487804878049	0.153846153846154	1.56	-0.394187617260788	463.1514	824.2458	361.0944
-0.0731707317073171	0.153846153846154	1.65	-0.386041275797373	396.5286	929.5615	533.0329
-0.0682926829268293	0.153846153846154	1.74	-0.377894934333959	363.7183	1055.88	692.1617
-0.0634146341463415	0.153846153846154	1.83	-0.369748592870544	327.637	1347.882	1020.245
-0.0585365853658537	0.153846153846154	1.92	-0.361602251407129	308.2883	1783.606	1475.3177
-0.0536585365853659	0.153846153846154	2.01	-0.353455909943715	288.975	2175.272	1886.297
-0.0487804878048781	0.153846153846154	2.1	-0.3453095684803	273.6523	2805.489	2531.8367
-0.0439024390243902	0.153846153846154	2.19	-0.337163227016886	259.2251	3018.395	2759.1699
-0.0390243902439024	0.153846153846154	2.28	-0.329016885553471	245.4397	2811.728	2566.2883
-0.0341463414634146	0.153846153846154	2.37	-0.320870544090056	234.3043	2400.167	2165.8627
-0.0292682926829268	0.153846153846154	2.46	-0.312724202626642	224.6614	1736.956	1512.2946
-0.0245121951219512	0.153846153846154	2.54775	-0.304781519699812	215.7473	1313.964	1098.2167
-0.0195121951219512	0.153846153846154	2.64	-0.296431519699812	199.8534	1036.422	836.5686
-0.0146341463414634	0.153846153846154	2.73	-0.288285178236398	191.9559	830.0342	638.0783
-0.00975609756097561	0.153846153846154	2.82	-0.280138836772983	191.5168	595.0106	403.4938
-0.0048780487804878	0.153846153846154	2.91	-0.271992495309569	191.2635	517.8031	326.5396
0	0.153846153846154	3	-0.263846153846154	190.6647	454.8707	264.206
0.0048780487804878	0.153846153846154	3.09	-0.255699812382739	190.2887	391.8441	201.5554
0.00975609756097561	0.153846153846154	3.18	-0.247553470919325	190.5266	346.4226	155.896
0.0146341463414634	0.153846153846154	3.27	-0.23940712945591	191.1113	326.24	135.1287
0.0195121951219512	0.153846153846154	3.36	-0.231260787992495	192.4099	306.5196	114.1097
0.0242682926829268	0.153846153846154	3.44775	-0.223318105065666	194.594	290.5869	95.9929
0.0292682926829268	0.153846153846154	3.54	-0.214968105065666	197.9186	275.9456	78.027
0.0341463414634146	0.153846153846154	3.63	-0.206821763602251	201.7327	261.7519	60.0192000000001
0.0390243902439024	0.153846153846154	3.72	-0.198675422138837	206.2759	250.6325	44.3566
0.0439024390243902	0.153846153846154	3.81	-0.190529080675422	209.2844	240.9897	31.7053
0.0486585365853659	0.153846153846154	3.89775	-0.182586397748593	215.1891	232.2194	17.0303
0.0536585365853659	0.153846153846154	3.99	-0.174236397748593	221.7108	225.808	4.09720000000002
0.0585365853658537	0.153846153846154	4.08	-0.166090056285178	227.709	220.9187	-6.79029999999998
0.0632926829268293	0.153846153846154	4.16775	-0.158147373358349	231.5551	216.644	-14.9111
0.0682926829268293	0.153846153846154	4.26	-0.149797373358349	233.503	213.8276	-19.6754
0.0731707317073171	0.153846153846154	4.35	-0.141651031894934	232.8234	212.1379	-20.6855
0.0780487804878049	0.153846153846154	4.44	-0.13350469043152	230.1005	210.6662	-19.4343
0.0829268292682927	0.153846153846154	4.53	-0.125358348968105	225.066	209.1007	-15.9653
0.0878048780487805	0.153846153846154	4.62	-0.11721200750469	217.7998	208.1831	-9.61669999999998
0.0926829268292683	0.153846153846154	4.71	-0.109065666041276	210.3943	208.8628	-1.53150000000002
0.0975609756097561	0.153846153846154	4.8	-0.100919324577861	202.072	209.4967	7.42470000000003
0.102439024390244	0.153846153846154	4.89	-0.0927729831144466	192.5179	210.8885	18.3706
0.107317073170732	0.153846153846154	4.98	-0.0846266416510319	184.0386	213.5955	29.5569
0.11219512195122	0.153846153846154	5.07	-0.0764803001876173	175.8154	217.1727	41.3573
0.117073170731707	0.153846153846154	5.16	-0.0683339587242027	166.8799	220.7651	53.8852
0.121951219512195	0.153846153846154	5.25	-0.0601876172607881	159.7124	224.6736	64.9612
0.126829268292683	0.153846153846154	5.34	-0.0520412757973734	152.9681	228.1707	75.2026
0.131707317073171	0.153846153846154	5.43	-0.0438949343339588	143.7577	231.3215	87.5638
0.136585365853659	0.153846153846154	5.52	-0.0357485928705442	139.0981	233.6157	94.5176
0.141463414634146	0.153846153846154	5.61	-0.0276022514071295	134.3917	233.6157	99.224
0.146341463414634	0.153846153846154	5.7	-0.0194559099437149	130.9985	232.1613	101.1628
-0.146341463414634	0.146153846153846	0.149999999999999	-0.495044090056285	1765.934	435.0389	-1330.8951
-0.141463414634146	0.146153846153846	0.24	-0.48689774859287	1778.44	436.533	-1341.907
-0.136585365853659	0.146153846153846	0.33	-0.478751407129456	2005.218	435.1345	-1570.0835
-0.131829268292683	0.146153846153846	0.417749999999999	-0.470808724202627	2970.785	436.2761	-2534.5089
-0.126829268292683	0.146153846153846	0.509999999999999	-0.462458724202627	5620.988	440.3765	-5180.6115
-0.121951219512195	0.146153846153846	0.6	-0.454312382739212	6925.586	448.1025	-6477.4835
-0.117073170731707	0.146153846153846	0.69	-0.446166041275797	6608.346	459.424	-6148.922
-0.11219512195122	0.146153846153846	0.78	-0.438019699812383	5209.924	472.7557	-4737.1683
-0.107439024390244	0.146153846153846	0.86775	-0.430077016885553	3751.026	489.2983	-3261.7277
-0.102439024390244	0.146153846153846	0.96	-0.421727016885553	2455.562	511.9623	-1943.5997
-0.0975609756097561	0.146153846153846	1.05	-0.413580675422139	1316.595	537.2765	-779.3185
-0.0926829268292683	0.146153846153846	1.14	-0.405434333958724	947.3189	569.3611	-377.9578
-0.0878048780487805	0.146153846153846	1.23	-0.39728799249531	692.7142	612.5506	-80.1636000000001
-0.0829268292682927	0.146153846153846	1.32	-0.389141651031895	536.1759	661.4861	125.3102
-0.0780487804878049	0.146153846153846	1.41	-0.38099530956848	472.1223	723.193	251.0707
-0.0731707317073171	0.146153846153846	1.5	-0.372848968105066	418.8449	849.1714	430.3265
-0.0682926829268293	0.146153846153846	1.59	-0.364702626641651	375.5299	955.2312	579.7013
-0.0634146341463415	0.146153846153846	1.68	-0.356556285178236	337.7589	1115.225	777.4661
-0.0585365853658537	0.146153846153846	1.77	-0.348409943714822	315.394	1443.52	1128.126
-0.0536585365853659	0.146153846153846	1.86	-0.340263602251407	293.9963	1939.633	1645.6367
-0.0487804878048781	0.146153846153846	1.95	-0.332117260787992	277.3298	2510.419	2233.0892
-0.0439024390243902	0.146153846153846	2.04	-0.323970919324578	261.8877	2891.462	2629.5743
-0.0390243902439024	0.146153846153846	2.13	-0.315824577861163	246.9769	2881.41	2634.4331
-0.0341463414634146	0.146153846153846	2.22	-0.307678236397749	235.3809	2549.443	2314.0621
-0.0292682926829268	0.146153846153846	2.31	-0.299531894934334	225.499	2109.736	1884.237
-0.0245121951219512	0.146153846153846	2.39775	-0.291589212007505	216.4121	1508.072	1291.6599
-0.0195121951219512	0.146153846153846	2.49	-0.283239212007505	214.4201	1138.731	924.3109
-0.0146341463414634	0.146153846153846	2.58	-0.27509287054409	211.7152	909.7519	698.0367
-0.00975609756097561	0.146153846153846	2.67	-0.266946529080675	205.6702	639.688	434.0178
-0.0048780487804878	0.146153846153846	2.76	-0.258800187617261	200.0204	545.034	345.0136
0	0.146153846153846	2.85	-0.250653846153846	195.1804	482.1873	287.0069
0.0048780487804878	0.146153846153846	2.94	-0.242507504690431	192.9011	432.0959	239.1948
0.00975609756097561	0.146153846153846	3.03	-0.234361163227017	191.6178	382.755	191.1372
0.0146341463414634	0.146153846153846	3.12	-0.226214821763602	191.3646	347.8893	156.5247
0.0195121951219512	0.146153846153846	3.21	-0.218068480300188	192.1872	322.0982	129.911
0.0242682926829268	0.146153846153846	3.29775	-0.210125797373358	194.5464	302.8756	108.3292
0.0292682926829268	0.146153846153846	3.39	-0.201775797373358	197.9339	285.4229	87.489
0.0341463414634146	0.146153846153846	3.48	-0.193629455909944	202.0182	269.4027	67.3845
0.0390243902439024	0.146153846153846	3.57	-0.185483114446529	206.6244	256.9685	50.3441
0.0439024390243902	0.146153846153846	3.66	-0.177336772983114	212.1654	246.4692	34.3038
0.0486585365853659	0.146153846153846	3.74775	-0.169394090056285	217.4977	236.872	19.3743
0.0536585365853659	0.146153846153846	3.84	-0.161044090056285	223.0544	229.4787	6.42429999999999
0.0585365853658537	0.146153846153846	3.93	-0.152897748592871	228.3101	223.8915	-4.41859999999997
0.0632926829268293	0.146153846153846	4.01775	-0.144955065666041	231.5874	219.525	-12.0624
0.0682926829268293	0.146153846153846	4.11	-0.136605065666041	233.1223	216.5183	-16.604
0.0731707317073171	0.146153846153846	4.2	-0.128458724202627	232.9166	214.0163	-18.9003
0.0780487804878049	0.146153846153846	4.29	-0.120312382739212	229.8302	208.0999	-21.7303
0.0829268292682927	0.146153846153846	4.38	-0.112166041275797	225.1459	206.392	-18.7539
0.0878048780487805	0.146153846153846	4.47	-0.104019699812383	218.3386	206.6453	-11.6933
0.0926829268292683	0.146153846153846	4.56	-0.0958733583489681	211.0112	207.8485	-3.1627
0.0975609756097561	0.146153846153846	4.65	-0.0877270168855534	202.5614	209.3355	6.77410000000001
0.102439024390244	0.146153846153846	4.74	-0.0795806754221388	192.8186	211.0928	18.2742
0.107317073170732	0.146153846153846	4.83	-0.0714343339587241	184.1661	212.994	28.8279
0.11219512195122	0.146153846153846	4.92	-0.0632879924953096	175.5469	215.3669	39.82
0.117073170731707	0.146153846153846	5.01	-0.0551416510318949	166.9115	219.1653	52.2538
0.121951219512195	0.146153846153846	5.1	-0.0469953095684803	159.5224	222.916	63.3936
0.126829268292683	0.146153846153846	5.19	-0.0388489681050656	152.8039	225.9393	73.1354
0.131707317073171	0.146153846153846	5.28	-0.030702626641651	144.3904	229.642	85.2516
0.136585365853659	0.146153846153846	5.37	-0.0225562851782364	139.6992	231.7158	92.0166
0.141463414634146	0.146153846153846	5.46	-0.0144099437148218	134.9928	232.5707	97.5779
0.146341463414634	0.146153846153846	5.55	-0.00626360225140712	131.3865	232.1916	100.8051
-0.146341463414634	0.138461538461538	0	-0.481851782363977	1768.897	416.1235	-1352.7735
-0.141463414634146	0.138461538461538	0.0900000000000003	-0.473705440900563	1780.142	415.5496	-1364.5924
-0.136585365853659	0.138461538461538	0.18	-0.465559099437148	1997.592	415.8997	-1581.6923
-0.131829268292683	0.138461538461538	0.26775	-0.457616416510319	2953.84	417.7498	-2536.0902
-0.126829268292683	0.138461538461538	0.36	-0.449266416510319	5621.957	420.9591	-5200.9979
-0.121951219512195	0.138461538461538	0.45	-0.441120075046904	6948.388	426.2406	-6522.1474
-0.117073170731707	0.138461538461538	0.54	-0.43297373358349	6653.825	434.5437	-6219.2813
-0.11219512195122	0.138461538461538	0.63	-0.424827392120075	5273.011	444.0867	-4828.9243
-0.107439024390244	0.138461538461538	0.71775	-0.416884709193246	3768.23	456.1421	-3312.0879
-0.102439024390244	0.138461538461538	0.81	-0.408534709193246	2452.973	472.5923	-1980.3807
-0.0975609756097561	0.138461538461538	0.9	-0.400388367729831	1304.056	490.9546	-813.1014
-0.0926829268292683	0.138461538461538	0.99	-0.392242026266417	941.0492	513.1738	-427.8754
-0.0878048780487805	0.138461538461538	1.08	-0.384095684803002	692.6954	543.4039	-149.2915
-0.0829268292682927	0.138461538461538	1.17	-0.375949343339587	538.9129	575.5821	36.6692000000001
-0.0780487804878049	0.138461538461538	1.26	-0.367803001876173	474.5405	617.4418	142.9013
-0.0731707317073171	0.138461538461538	1.35	-0.359656660412758	421.7598	673.3114	251.5516
-0.0682926829268293	0.138461538461538	1.44	-0.351510318949343	375.593	741.829	366.236
-0.0634146341463415	0.138461538461538	1.53	-0.343363977485929	345.8627	868.1763	522.3136
-0.0585365853658537	0.138461538461538	1.62	-0.335217636022514	312.6014	993.0443	680.4429
-0.0536585365853659	0.138461538461538	1.71	-0.327071294559099	291.6184	1246.983	955.3646
-0.0487804878048781	0.138461538461538	1.8	-0.318924953095685	275.6502	1517.155	1241.5048
-0.0439024390243902	0.138461538461538	1.89	-0.31077861163227	261.0643	1998.321	1737.2567
-0.0390243902439024	0.138461538461538	1.98	-0.302632270168856	247.214	2564.559	2317.345
-0.0341463414634146	0.138461538461538	2.07	-0.294485928705441	235.8877	2779.705	2543.8173
-0.0292682926829268	0.138461538461538	2.16	-0.286339587242026	226.101	2693.708	2467.607
-0.0245121951219512	0.138461538461538	2.24775	-0.278396904315197	217.1233	2356.611	2139.4877
-0.0195121951219512	0.138461538461538	2.34	-0.270046904315197	201.7372	1913.899	1712.1618
-0.0146341463414634	0.138461538461538	2.43	-0.261900562851782	194.4736	1448.129	1253.6554
-0.00975609756097561	0.138461538461538	2.52	-0.253754221388368	193.1272	1132.15	939.0228
-0.0048780487804878	0.138461538461538	2.61	-0.245607879924953	192.1491	886.6378	694.4887
0	0.138461538461538	2.7	-0.237461538461538	191.2035	612.2991	421.0956
0.0048780487804878	0.138461538461538	2.79	-0.229315196998124	190.7123	529.3121	338.5998
0.00975609756097561	0.138461538461538	2.88	-0.221168855534709	190.697	463.9051	273.2081
0.0146341463414634	0.138461538461538	2.97	-0.213022514071295	191.4274	417.5944	226.167
0.0195121951219512	0.138461538461538	3.06	-0.20487617260788	192.5175	362.1599	169.6424
0.0242682926829268	0.138461538461538	3.14775	-0.196933489681051	194.3407	323.2705	128.9298
0.0292682926829268	0.138461538461538	3.24	-0.188583489681051	197.9339	306.8836	108.9497
0.0341463414634146	0.138461538461538	3.33	-0.180437148217636	201.7497	290.7255	88.9758
0.0390243902439024	0.138461538461538	3.42	-0.172290806754221	206.83	277.5705	70.7405
0.0439024390243902	0.138461538461538	3.51	-0.164144465290807	212.8437	265.4952	52.6515
0.0486585365853659	0.138461538461538	3.59775	-0.156201782363977	218.385	254.3401	35.9551
0.0536585365853659	0.138461538461538	3.69	-0.147851782363978	223.8142	245.2812	21.467
0.0585365853658537	0.138461538461538	3.78	-0.139705440900563	228.832	237.3468	8.51479999999998
0.0632926829268293	0.138461538461538	3.86775	-0.131762757973734	231.8709	230.84	-1.03090000000003
0.0682926829268293	0.138461538461538	3.96	-0.123412757973734	233.3906	225.9793	-7.41129999999996
0.0731707317073171	0.138461538461538	4.05	-0.115266416510319	232.7109	222.0071	-10.7038
0.0780487804878049	0.138461538461538	4.14	-0.107120075046904	230.0677	218.224	-11.8437
0.0829268292682927	0.138461538461538	4.23	-0.0989737335834897	225.7459	215.3611	-10.3848
0.0878048780487805	0.138461538461538	4.32	-0.090827392120075	219.0032	213.6511	-5.35209999999998
0.0926829268292683	0.138461538461538	4.41	-0.0826810506566604	211.3104	208.5076	-2.80279999999999
0.0975609756097561	0.138461538461538	4.5	-0.0745347091932458	202.847	206.3082	3.46119999999999
0.102439024390244	0.138461538461538	4.59	-0.0663883677298311	193.1124	207.3365	14.2241
0.107317073170732	0.138461538461538	4.68	-0.0582420262664165	184.4634	209.3949	24.9315
0.11219512195122	0.138461538461538	4.77	-0.0500956848030019	175.9525	211.8322	35.8797
0.117073170731707	0.138461538461538	4.86	-0.0419493433395873	166.9539	214.9188	47.9649
0.121951219512195	0.138461538461538	4.95	-0.0338030018761726	159.7914	218.4491	58.6577
0.126829268292683	0.138461538461538	5.04	-0.025656660412758	153.0096	221.7261	68.7165
0.131707317073171	0.138461538461538	5.13	-0.0175103189493434	144.7573	225.5249	80.7676
0.136585365853659	0.138461538461538	5.22	-0.00936397748592876	139.8279	228.4688	88.6409
0.141463414634146	0.138461538461538	5.31	-0.00121763602251412	135.1754	230.9384	95.763
0.146341463414634	0.138461538461538	5.4	0.00692870544090052	131.5606	232.7758	101.2152
-0.146341463414634	0.130769230769231	-0.15	-0.46865947467167	1753.054	411.1884	-1341.8656
-0.141463414634146	0.130769230769231	-0.0600000000000001	-0.460513133208255	1761.578	410.7099	-1350.8681
-0.136585365853659	0.130769230769231	0.0299999999999998	-0.452366791744841	1971.604	410.2639	-1561.3401
-0.131829268292683	0.130769230769231	0.11775	-0.444424108818011	2898.92	409.8504	-2489.0696
-0.126829268292683	0.130769230769231	0.21	-0.436074108818011	5568.805	410.4286	-5158.3764
-0.121951219512195	0.130769230769231	0.3	-0.427927767354597	6899.383	412.3066	-6487.0764
-0.117073170731707	0.130769230769231	0.39	-0.419781425891182	6651.181	415.8024	-6235.3786
-0.11219512195122	0.130769230769231	0.48	-0.411635084427767	5294.064	420.7411	-4873.3229
-0.107439024390244	0.130769230769231	0.56775	-0.403692401500938	3788.814	427.9936	-3360.8204
-0.102439024390244	0.130769230769231	0.66	-0.395342401500938	2479.358	438.1762	-2041.1818
-0.0975609756097561	0.130769230769231	0.75	-0.387196060037523	1308.292	449.6368	-858.6552
-0.0926829268292683	0.130769230769231	0.84	-0.379049718574109	947.4426	463.9246	-483.518
-0.0878048780487805	0.130769230769231	0.93	-0.370903377110694	697.4639	482.3278	-215.1361
-0.0829268292682927	0.130769230769231	1.02	-0.36275703564728	541.8782	503.1201	-38.7581
-0.0780487804878049	0.130769230769231	1.11	-0.354610694183865	476.479	529.0213	52.5423
-0.0731707317073171	0.130769230769231	1.2	-0.34646435272045	421.9867	564.6506	142.6639
-0.0682926829268293	0.130769230769231	1.29	-0.338318011257036	364.1633	604.1233	239.96
-0.0634146341463415	0.130769230769231	1.38	-0.330171669793621	323.0036	654.8143	331.8107
-0.0585365853658537	0.130769230769231	1.47	-0.322025328330206	305.7511	725.1033	419.3522
-0.0536585365853659	0.130769230769231	1.56	-0.313878986866792	288.3724	851.0531	562.6807
-0.0487804878048781	0.130769230769231	1.65	-0.305732645403377	273.6523	975.9226	702.2703
-0.0439024390243902	0.130769230769231	1.74	-0.297586303939963	259.7506	1129.073	869.3224
-0.0390243902439024	0.130769230769231	1.83	-0.289439962476548	246.4213	1478.426	1232.0047
-0.0341463414634146	0.130769230769231	1.92	-0.281293621013133	235.6037	1945.428	1709.8243
-0.0292682926829268	0.130769230769231	2.01	-0.273147279549719	226.164	2368.989	2142.825
-0.0245121951219512	0.130769230769231	2.09775	-0.265204596622889	216.9958	2587.992	2370.9962
-0.0195121951219512	0.130769230769231	2.19	-0.256854596622889	200.7066	2540.502	2339.7954
-0.0146341463414634	0.130769230769231	2.28	-0.248708255159475	192.6976	2259.356	2066.6584
-0.00975609756097561	0.130769230769231	2.37	-0.24056191369606	192.2721	1839.938	1647.6659
-0.0048780487804878	0.130769230769231	2.46	-0.232415572232645	192.7311	1460.497	1267.7659
0	0.130769230769231	2.55	-0.224269230769231	191.9588	1146.377	954.4182
0.0048780487804878	0.130769230769231	2.64	-0.216122889305816	191.0931	878.4031	687.31
0.00975609756097561	0.130769230769231	2.73	-0.207976547842402	190.6171	625.0401	434.423
0.0146341463414634	0.130769230769231	2.82	-0.199830206378987	191.1589	535.647	344.4881
0.0195121951219512	0.130769230769231	2.91	-0.191683864915572	192.7107	474.8179	282.1072
0.0242682926829268	0.130769230769231	2.99775	-0.183741181988743	194.8625	427.3424	232.4799
0.0292682926829268	0.130769230769231	3.09	-0.175391181988743	197.9662	371.3436	173.3774
0.0341463414634146	0.130769230769231	3.18	-0.167244840525328	201.5746	334.561	132.9864
0.0390243902439024	0.130769230769231	3.27	-0.159098499061914	206.1788	314.4862	108.3074
0.0439024390243902	0.130769230769231	3.36	-0.150952157598499	211.8306	299.1333	87.3027
0.0486585365853659	0.130769230769231	3.44775	-0.14300947467167	217.4977	285.1135	67.6158
0.0536585365853659	0.130769230769231	3.54	-0.13465947467167	223.0697	271.3346	48.2649
0.0585365853658537	0.130769230769231	3.63	-0.126513133208255	228.0416	261.4437	33.4021000000001
0.0632926829268293	0.130769230769231	3.71775	-0.118570450281426	231.6975	252.5854	20.8879
0.0682926829268293	0.130769230769231	3.81	-0.110220450281426	233.0747	243.3639	10.2892
0.0731707317073171	0.130769230769231	3.9	-0.102074108818011	232.8061	237.0442	4.23810000000003
0.0780487804878049	0.130769230769231	3.99	-0.0939277673545967	230.4791	231.3112	0.832099999999997
0.0829268292682927	0.130769230769231	4.08	-0.085781425891182	225.7459	225.9752	0.229299999999995
0.0878048780487805	0.130769230769231	4.17	-0.0776350844277674	218.8927	221.9373	3.04459999999998
0.0926829268292683	0.130769230769231	4.26	-0.0694887429643528	211.6894	218.834	7.14460000000003
0.0975609756097561	0.130769230769231	4.35	-0.0613424015009381	203.1762	216.205	13.0288
0.102439024390244	0.130769230769231	4.44	-0.0531960600375235	193.6358	214.4482	20.8124
0.107317073170732	0.130769230769231	4.53	-0.0450497185741088	184.4907	213.3719	28.8812
0.11219512195122	0.130769230769231	4.62	-0.0369033771106942	175.6687	212.9773	37.3086
0.117073170731707	0.130769230769231	4.71	-0.0287570356472796	166.9115	213.1677	46.2562
0.121951219512195	0.130769230769231	4.8	-0.020610694183865	159.9021	214.3392	54.4371
0.126829268292683	0.130769230769231	4.89	-0.0124643527204503	153.4051	216.5113	63.1062
0.131707317073171	0.130769230769231	4.98	-0.00431801125703568	144.2573	219.0122	74.7549
0.136585365853659	0.130769230769231	5.07	0.0038283302063789	139.8663	221.7681	81.9018
0.141463414634146	0.130769230769231	5.16	0.0119746716697935	135.6341	225.1242	89.4901
0.146341463414634	0.130769230769231	5.25	0.0201210131332082	132.091	228.1334	96.0424
-0.146341463414634	0.123076923076923	-0.3	-0.455467166979362	1746.737	409.8843	-1336.8527
-0.141463414634146	0.123076923076923	-0.21	-0.447320825515947	1755.237	409.5663	-1345.6707
-0.136585365853659	0.123076923076923	-0.12	-0.439174484052533	1959.594	408.9653	-1550.6287
-0.131829268292683	0.123076923076923	-0.0322499999999999	-0.431231801125704	2874.338	407.8243	-2466.5137
-0.126829268292683	0.123076923076923	0.0600000000000001	-0.422881801125704	5441.922	406.8644	-5035.0576
-0.121951219512195	0.123076923076923	0.15	-0.414735459662289	6796.024	406.7423	-6389.2817
-0.117073170731707	0.123076923076923	0.24	-0.406589118198874	6618.389	407.9525	-6210.4365
-0.11219512195122	0.123076923076923	0.330000000000001	-0.39844277673546	5278.818	410.0857	-4868.7323
-0.107439024390244	0.123076923076923	0.41775	-0.39050009380863	3814.384	414.448	-3399.936
-0.102439024390244	0.123076923076923	0.51	-0.38215009380863	2498.84	421.4152	-2077.4248
-0.0975609756097561	0.123076923076923	0.6	-0.374003752345216	1334.959	429.8809	-905.0781
-0.0926829268292683	0.123076923076923	0.69	-0.365857410881801	959.6023	440.1634	-519.4389
-0.0878048780487805	0.123076923076923	0.78	-0.357711069418387	688.5293	453.5351	-234.9942
-0.0829268292682927	0.123076923076923	0.87	-0.349564727954972	531.6237	469.0122	-62.6115
-0.0780487804878049	0.123076923076923	0.96	-0.341418386491557	470.0845	487.9942	17.9097
-0.0731707317073171	0.123076923076923	1.05	-0.333272045028143	419.1182	513.4826	94.3644
-0.0682926829268293	0.123076923076923	1.14	-0.325125703564728	363.2734	542.1691	178.8957
-0.0634146341463415	0.123076923076923	1.23	-0.316979362101313	330.6626	578.583	247.9204
-0.0585365853658537	0.123076923076923	1.32	-0.308833020637899	304.1335	626.4077	322.2742
-0.0536585365853659	0.123076923076923	1.41	-0.300686679174484	287.0719	682.9711	395.8992
-0.0487804878048781	0.123076923076923	1.5	-0.292540337711069	273.2404	796.6739	523.4335
-0.0439024390243902	0.123076923076923	1.59	-0.284393996247655	260.1762	902.4645	642.2883
-0.0390243902439024	0.123076923076923	1.68	-0.27624765478424	247.0558	1027.441	780.3852
-0.0341463414634146	0.123076923076923	1.77	-0.268101313320826	236.0305	1308.616	1072.5855
-0.0292682926829268	0.123076923076923	1.86	-0.259954971857411	226.2286	1685.158	1458.9294
-0.0245121951219512	0.123076923076923	1.94775	-0.252012288930582	217.409	1976.373	1758.964
-0.0195121951219512	0.123076923076923	2.04	-0.243662288930582	212.5489	2356.574	2144.0251
-0.0146341463414634	0.123076923076923	2.13	-0.235515947467167	209.0052	2429.374	2220.3688
-0.00975609756097561	0.123076923076923	2.22	-0.227369606003752	203.1981	2262.181	2058.9829
-0.0048780487804878	0.123076923076923	2.31	-0.219223264540338	198.0869	1955.825	1757.7381
0	0.123076923076923	2.4	-0.211076923076923	193.8593	1597.128	1403.2687
0.0048780487804878	0.123076923076923	2.49	-0.202930581613508	191.6302	1248.162	1056.5318
0.00975609756097561	0.123076923076923	2.58	-0.194784240150094	190.5865	992.8262	802.2397
0.0146341463414634	0.123076923076923	2.67	-0.186637898686679	190.8704	745.0611	554.1907
0.0195121951219512	0.123076923076923	2.76	-0.178491557223265	192.1413	582.1756	390.0343
0.0242682926829268	0.123076923076923	2.84775	-0.170548874296435	194.3407	508.4916	314.1509
0.0292682926829268	0.123076923076923	2.94	-0.162198874296435	197.7282	447.6567	249.9285
0.0341463414634146	0.123076923076923	3.03	-0.154052532833021	201.131	385.0131	183.8821
0.0390243902439024	0.123076923076923	3.12	-0.145906191369606	205.5009	341.8965	136.3956
0.0439024390243902	0.123076923076923	3.21	-0.137759849906191	211.358	324.2097	112.8517
0.0486585365853659	0.123076923076923	3.29775	-0.129817166979362	216.8008	308.1698	91.369
0.0536585365853659	0.123076923076923	3.39	-0.121467166979362	222.3099	294.1433	71.8334
0.0585365853658537	0.123076923076923	3.48	-0.113320825515948	227.803	282.1805	54.3775
0.0632926829268293	0.123076923076923	3.56775	-0.105378142589118	231.5075	270.5063	38.9988
0.0682926829268293	0.123076923076923	3.66	-0.0970281425891183	233.107	260.8171	27.7101
0.0731707317073171	0.123076923076923	3.75	-0.0888818011257036	232.7585	252.4303	19.6718
0.0780487804878049	0.123076923076923	3.84	-0.080735459662289	230.4944	244.6635	14.1691
0.0829268292682927	0.123076923076923	3.93	-0.0725891181988743	225.9838	238.4996	12.5158
0.0878048780487805	0.123076923076923	4.02	-0.0644427767354597	218.9879	232.5257	13.5378
0.0926829268292683	0.123076923076923	4.11	-0.0562964352720451	211.7556	227.0772	15.3216
0.0975609756097561	0.123076923076923	4.2	-0.0481500938086304	203.3857	222.9262	19.5405
0.102439024390244	0.123076923076923	4.29	-0.0400037523452158	195.4865	219.2356	23.7491000000001
0.107317073170732	0.123076923076923	4.38	-0.0318574108818011	187.0074	216.4964	29.489
0.11219512195122	0.123076923076923	4.47	-0.0237110694183865	177.6312	214.9128	37.2816
0.117073170731707	0.123076923076923	4.56	-0.0155647279549719	167.6818	213.7434	46.0616
0.121951219512195	0.123076923076923	4.65	-0.00741838649155727	160.0287	213.7434	53.7147
0.126829268292683	0.123076923076923	4.74	7.27954971857375E-4	153.1994	214.0476	60.8482
0.131707317073171	0.123076923076923	4.83	0.00887429643527202	144.115	215.4728	71.3578
0.136585365853659	0.123076923076923	4.92	0.0170206378986866	139.0755	217.8933	78.8178
0.141463414634146	0.123076923076923	5.01	0.0251669793621012	134.6535	220.5408	85.8873
0.146341463414634	0.123076923076923	5.1	0.0333133208255159	131.3707	223.1378	91.7671
-0.146341463414634	0.115384615384615	-0.45	-0.442274859287054	1716.809	411.5026	-1305.3064
-0.141463414634146	0.115384615384615	-0.36	-0.43412851782364	1732.41	411.1846	-1321.2254
-0.136585365853659	0.115384615384615	-0.27	-0.425982176360225	1939.816	409.6237	-1530.1923
-0.131829268292683	0.115384615384615	-0.18225	-0.418039493433396	2843.913	407.1131	-2436.7999
-0.126829268292683	0.115384615384615	-0.0900000000000003	-0.409689493433396	5411.213	404.7249	-5006.4881
-0.121951219512195	0.115384615384615	0	-0.401543151969981	6782.578	402.7828	-6379.7952
-0.117073170731707	0.115384615384615	0.0899999999999999	-0.393396810506567	6658.049	401.7964	-6256.2526
-0.11219512195122	0.115384615384615	0.18	-0.385250469043152	5342.473	402.4973	-4939.9757
-0.107439024390244	0.115384615384615	0.26775	-0.377307786116323	3863.692	404.5984	-3459.0936
-0.102439024390244	0.115384615384615	0.36	-0.368957786116323	2575.156	408.4133	-2166.7427
-0.0975609756097561	0.115384615384615	0.45	-0.360811444652908	1368.707	413.414	-955.293
-0.0926829268292683	0.115384615384615	0.54	-0.352665103189493	979.186	420.6373	-558.5487
-0.0878048780487805	0.115384615384615	0.63	-0.344518761726079	712.6829	430.0605	-282.6224
-0.0829268292682927	0.115384615384615	0.72	-0.336372420262664	548.2467	440.6638	-107.5829
-0.0780487804878049	0.115384615384615	0.81	-0.32822607879925	480.3922	453.464	-26.9282000000001
-0.0731707317073171	0.115384615384615	0.9	-0.320079737335835	424.8382	472.1291	47.2909
-0.0682926829268293	0.115384615384615	0.99	-0.31193339587242	379.5253	493.762	114.2367
-0.0634146341463415	0.115384615384615	1.08	-0.303787054409006	350.2637	520.0239	169.7602
-0.0585365853658537	0.115384615384615	1.17	-0.295640712945591	315.2663	555.4818	240.2155
-0.0536585365853659	0.115384615384615	1.26	-0.287494371482176	292.9378	594.7852	301.8474
-0.0487804878048781	0.115384615384615	1.35	-0.279348030018762	276.9359	644.5143	367.5784
-0.0439024390243902	0.115384615384615	1.44	-0.271201688555347	262.3334	716.1498	453.8164
-0.0390243902439024	0.115384615384615	1.53	-0.263055347091932	247.8645	834.07	586.2055
-0.0341463414634146	0.115384615384615	1.62	-0.254909005628518	236.5051	951.2516	714.7465
-0.0292682926829268	0.115384615384615	1.71	-0.246762664165103	226.5272	1098.868	872.3408
-0.0245121951219512	0.115384615384615	1.79775	-0.238819981238274	217.5348	1413.561	1196.0262
-0.0195121951219512	0.115384615384615	1.89	-0.230469981238274	208.6058	1824.351	1615.7452
-0.0146341463414634	0.115384615384615	1.98	-0.222323639774859	202.9885	2092.849	1889.8605
-0.00975609756097561	0.115384615384615	2.07	-0.214177298311445	198.983	2307.494	2108.511
-0.0048780487804878	0.115384615384615	2.16	-0.20603095684803	195.82	2256.035	2060.215
0	0.115384615384615	2.25	-0.197884615384615	193.3374	2017.734	1824.3966
0.0048780487804878	0.115384615384615	2.34	-0.189738273921201	191.7407	1705.779	1514.0383
0.00975609756097561	0.115384615384615	2.43	-0.181591932457786	190.8075	1385.312	1194.5045
0.0146341463414634	0.115384615384615	2.52	-0.173445590994372	191.0807	1091.715	900.6343
0.0195121951219512	0.115384615384615	2.61	-0.165299249530957	192.4405	880.6404	688.1999
0.0242682926829268	0.115384615384615	2.69775	-0.157356566604128	194.6569	635.0848	440.4279
0.0292682926829268	0.115384615384615	2.79	-0.149006566604128	198.1395	543.9782	345.8387
0.0341463414634146	0.115384615384615	2.88	-0.140860225140713	201.923	482.5909	280.6679
0.0390243902439024	0.115384615384615	2.97	-0.132713883677298	206.1941	434.3823	228.1882
0.0439024390243902	0.115384615384615	3.06	-0.124567542213884	211.9734	385.1105	173.1371
0.0486585365853659	0.115384615384615	3.14775	-0.116624859287054	217.4166	351.1681	133.7515
0.0536585365853659	0.115384615384615	3.24	-0.108274859287054	223.0841	328.0613	104.9772
0.0585365853658537	0.115384615384615	3.33	-0.10012851782364	228.1039	311.3745	83.2706
0.0632926829268293	0.115384615384615	3.41775	-0.0921858348968105	231.5394	296.873	65.3336
0.0682926829268293	0.115384615384615	3.51	-0.0838358348968106	233.4382	282.0609	48.6227
0.0731707317073171	0.115384615384615	3.6	-0.0756894934333959	233.4229	271.3178	37.8949
0.0780487804878049	0.115384615384615	3.69	-0.0675431519699813	230.9054	262.0968	31.1914
0.0829268292682927	0.115384615384615	3.78	-0.0593968105065666	226.046	253.1965	27.1505
0.0878048780487805	0.115384615384615	3.87	-0.051250469043152	219.2383	245.5204	26.2821
0.0926829268292683	0.115384615384615	3.96	-0.0431041275797374	211.8169	239.0974	27.2805
0.0975609756097561	0.115384615384615	4.05	-0.0349577861163227	203.3342	232.9461	29.6119
0.102439024390244	0.115384615384615	4.14	-0.0268114446529081	193.6987	225.7509	32.0522
0.107317073170732	0.115384615384615	4.23	-0.0186651031894934	185.1075	221.4879	36.3804
0.11219512195122	0.115384615384615	4.32	-0.0105187617260789	176.5976	218.0491	41.4515
0.117073170731707	0.115384615384615	4.41	-0.00237242026266421	167.4444	216.1016	48.6572
0.121951219512195	0.115384615384615	4.5	0.00577392120075043	159.9916	214.5033	54.5117000000001
0.126829268292683	0.115384615384615	4.59	0.0139202626641651	153.1619	213.3614	60.1995
0.131707317073171	0.115384615384615	4.68	0.0220666041275797	144.615	213.4567	68.8417
0.136585365853659	0.115384615384615	4.77	0.0302129455909943	140.0494	214.4571	74.4077
0.141463414634146	0.115384615384615	4.86	0.0383592870544089	135.5005	216.5664	81.0659
0.146341463414634	0.115384615384615	4.95	0.0465056285178236	138.2282	219.1017	80.8735
-0.146341463414634	0.107692307692308	-0.600000000000001	-0.429082551594747	1719.778	415.2932	-1304.4848
-0.141463414634146	0.107692307692308	-0.51	-0.420936210131332	1730.102	415.1342	-1314.9678
-0.136585365853659	0.107692307692308	-0.42	-0.412789868667917	1931.688	413.1297	-1518.5583
-0.131829268292683	0.107692307692308	-0.332250000000001	-0.404847185741088	2811.747	409.9785	-2401.7685
-0.126829268292683	0.107692307692308	-0.240000000000001	-0.396497185741088	5330.642	406.3488	-4924.2932
-0.121951219512195	0.107692307692308	-0.15	-0.388350844277674	6732.585	403.4477	-6329.1373
-0.117073170731707	0.107692307692308	-0.0600000000000005	-0.380204502814259	6650.733	400.3596	-6250.3734
-0.11219512195122	0.107692307692308	0.0299999999999998	-0.372058161350844	5344.932	398.7993	-4946.1327
-0.107439024390244	0.107692307692308	0.11775	-0.364115478424015	3857.42	398.2851	-3459.1349
-0.102439024390244	0.107692307692308	0.21	-0.355765478424015	2575.661	399.6476	-2176.0134
-0.0975609756097561	0.107692307692308	0.3	-0.3476191369606	1356.503	402.2536	-954.2494
-0.0926829268292683	0.107692307692308	0.39	-0.339472795497186	981.6199	406.7687	-574.8512
-0.0878048780487805	0.107692307692308	0.48	-0.331326454033771	710.9591	414.3736	-296.5855
-0.0829268292682927	0.107692307692308	0.57	-0.323180112570357	546.9453	422.7762	-124.1691
-0.0780487804878049	0.107692307692308	0.659999999999999	-0.315033771106942	480.3585	433.6598	-46.6987
-0.0731707317073171	0.107692307692308	0.75	-0.306887429643527	424.7395	448.1776	23.4381
-0.0682926829268293	0.107692307692308	0.84	-0.298741088180113	371.5472	464.0052	92.458
-0.0634146341463415	0.107692307692308	0.929999999999999	-0.290594746716698	339.6542	483.884	144.2298
-0.0585365853658537	0.107692307692308	1.02	-0.282448405253283	309.6092	509.8896	200.2804
-0.0536585365853659	0.107692307692308	1.11	-0.274302063789869	290.3879	539.9828	249.5949
-0.0487804878048781	0.107692307692308	1.2	-0.266155722326454	274.9702	576.9542	301.984
-0.0439024390243902	0.107692307692308	1.29	-0.258009380863039	260.9229	627.7924	366.8695
-0.0390243902439024	0.107692307692308	1.38	-0.249863039399625	247.3882	689.1391	441.7509
-0.0341463414634146	0.107692307692308	1.47	-0.24171669793621	236.2839	811.4824	575.1985
-0.0292682926829268	0.107692307692308	1.56	-0.233570356472795	226.4014	923.5203	697.1189
-0.0245121951219512	0.107692307692308	1.64775	-0.225627673545966	217.0604	1056.315	839.2546
-0.0195121951219512	0.107692307692308	1.74	-0.217277673545966	200.8454	1345.619	1144.7736
-0.0146341463414634	0.107692307692308	1.83	-0.209131332082552	192.4247	1709.274	1516.8493
-0.00975609756097561	0.107692307692308	1.92	-0.200984990619137	191.4769	1962.252	1770.7751
-0.0048780487804878	0.107692307692308	2.01	-0.192838649155722	191.1959	2204.133	2012.9371
0	0.107692307692308	2.1	-0.184692307692308	190.7369	2193.462	2002.7251
0.0048780487804878	0.107692307692308	2.19	-0.176545966228893	190.3438	1993.86	1803.5162
0.00975609756097561	0.107692307692308	2.28	-0.168399624765478	190.0753	1709.466	1519.3907
0.0146341463414634	0.107692307692308	2.37	-0.160253283302064	190.4437	1400.616	1210.1723
0.0195121951219512	0.107692307692308	2.46	-0.152106941838649	191.9158	1111.053	919.1372
0.0242682926829268	0.107692307692308	2.54775	-0.14416425891182	194.0076	897.2896	703.282
0.0292682926829268	0.107692307692308	2.64	-0.13581425891182	197.0763	638.7901	441.7138
0.0341463414634146	0.107692307692308	2.73	-0.127667917448405	201.0335	545.259	344.2255
0.0390243902439024	0.107692307692308	2.82	-0.119521575984991	206.0227	485.1959	279.1732
0.0439024390243902	0.107692307692308	2.91	-0.111375234521576	211.6402	437.272	225.6318
0.0486585365853659	0.107692307692308	2.99775	-0.103432551594747	217.0528	382.4939	165.4411
0.0536585365853659	0.107692307692308	3.09	-0.0950825515947467	222.4041	346.7032	124.2991
0.0585365853658537	0.107692307692308	3.18	-0.0869362101313321	228.0869	327.0039	98.917
0.0632926829268293	0.107692307692308	3.26775	-0.0789935272045028	231.7431	312.636	80.8929
0.0682926829268293	0.107692307692308	3.36	-0.0706435272045028	233.2648	299.0794	65.8146000000001
0.0731707317073171	0.107692307692308	3.45	-0.0624971857410882	232.6937	285.2105	52.5168
0.0780487804878049	0.107692307692308	3.54	-0.0543508442776735	230.3835	274.9638	44.5803
0.0829268292682927	0.107692307692308	3.63	-0.0462045028142589	226.0154	265.3297	39.3143
0.0878048780487805	0.107692307692308	3.72	-0.0380581613508442	219.3505	255.4226	36.0721
0.0926829268292683	0.107692307692308	3.81	-0.0299118198874296	212.3387	247.7111	35.3724
0.0975609756097561	0.107692307692308	3.9	-0.021765478424015	203.7778	241.0782	37.3004
0.102439024390244	0.107692307692308	3.99	-0.0136191369606004	193.8568	234.3685	40.5117
0.107317073170732	0.107692307692308	4.08	-0.00547279549718571	185.0004	229.024	44.0236
0.11219512195122	0.107692307692308	4.17	0.00267354596622887	176.5234	224.2034	47.68
0.117073170731707	0.107692307692308	4.26	0.0108198874296435	167.4128	220.0338	52.621
0.121951219512195	0.107692307692308	4.35	0.0189662288930582	160.0129	217.3871	57.3742
0.126829268292683	0.107692307692308	4.44	0.0271125703564728	153.3518	215.1527	61.8009
0.131707317073171	0.107692307692308	4.53	0.0352589118198874	144.6623	214.3778	69.7155
0.136585365853659	0.107692307692308	4.62	0.043405253283302	139.9703	214.3471	74.3768
0.141463414634146	0.107692307692308	4.71	0.0515515947467167	135.6429	215.3925	79.7496
0.146341463414634	0.107692307692308	4.8	0.0596979362101313	131.4583	217.2496	85.7913
-0.146341463414634	0.0998076923076923	-0.75375	-0.415560436210131	1707.548	418.8634	-1288.6846
-0.141463414634146	0.0998076923076923	-0.66375	-0.407414094746717	1717.986	419.1504	-1298.8356
-0.136585365853659	0.0998076923076923	-0.57375	-0.399267753283302	1917.083	417.396	-1499.687
-0.131829268292683	0.0998076923076923	-0.486	-0.391325070356473	2792.614	413.5135	-2379.1005
-0.126829268292683	0.0998076923076923	-0.39375	-0.382975070356473	5285.498	408.8999	-4876.5981
-0.121951219512195	0.0998076923076923	-0.30375	-0.374828728893058	6661.58	404.382	-6257.198
-0.117073170731707	0.0998076923076923	-0.21375	-0.366682387429643	6629.136	400.1185	-6229.0175
-0.11219512195122	0.0998076923076923	-0.12375	-0.358536045966229	5346.52	397.1601	-4949.3599
-0.107439024390244	0.0998076923076923	-0.0360000000000003	-0.3505933630394	3895.535	395.0608	-3500.4742
-0.102439024390244	0.0998076923076923	0.0562499999999997	-0.3422433630394	2552.526	394.5142	-2158.0118
-0.0975609756097561	0.0998076923076923	0.14625	-0.334097021575985	1352.177	395.7169	-956.4601
-0.0926829268292683	0.0998076923076923	0.23625	-0.32595068011257	985.3334	398.1991	-587.1343
-0.0878048780487805	0.0998076923076923	0.32625	-0.317804338649156	713.3685	402.5792	-310.7893
-0.0829268292682927	0.0998076923076923	0.41625	-0.309657997185741	548.9201	407.9842	-140.9359
-0.0780487804878049	0.0998076923076923	0.50625	-0.301511655722326	481.8223	415.2932	-66.5291
-0.0731707317073171	0.0998076923076923	0.59625	-0.293365314258912	426.202	425.3516	-0.850399999999979
-0.0682926829268293	0.0998076923076923	0.68625	-0.285218972795497	377.9303	437.345	59.4147000000001
-0.0634146341463415	0.0998076923076923	0.77625	-0.277072631332083	347.6621	451.792	104.1299
-0.0585365853658537	0.0998076923076923	0.86625	-0.268926289868668	313.9347	471.3392	157.4045
-0.0536585365853659	0.0998076923076923	0.95625	-0.260779948405253	292.0816	493.1232	201.0416
-0.0487804878048781	0.0998076923076923	1.04625	-0.252633606941839	276.2058	520.0456	243.8398
-0.0439024390243902	0.0998076923076923	1.13625	-0.244487265478424	261.1764	557.4002	296.2238
-0.0390243902439024	0.0998076923076923	1.22625	-0.236340924015009	246.8976	599.4356	352.538
-0.0341463414634146	0.0998076923076923	1.31625	-0.228194582551595	235.7295	652.0632	416.3337
-0.0292682926829268	0.0998076923076923	1.40625	-0.22004824108818	226.3384	729.0243	502.6859
-0.0245121951219512	0.0998076923076923	1.494	-0.212105558161351	217.5977	859.6973	642.0996
-0.0195121951219512	0.0998076923076923	1.58625	-0.203755558161351	203.478	987.6837	784.2057
-0.0146341463414634	0.0998076923076923	1.67625	-0.195609216697936	196.1642	1139.743	943.5788
-0.00975609756097561	0.0998076923076923	1.76625	-0.187462875234522	194.1404	1452.833	1258.6926
-0.0048780487804878	0.0998076923076923	1.85625	-0.179316533771107	193.2728	1817.405	1624.1322
0	0.0998076923076923	1.94625	-0.171170192307692	192.0709	2018.178	1826.1071
0.0048780487804878	0.0998076923076923	2.03625	-0.163023850844278	191.136	2109.436	1918.3
0.00975609756097561	0.0998076923076923	2.12625	-0.154877509380863	190.459	2004.687	1814.228
0.0146341463414634	0.0998076923076923	2.21625	-0.146731167917448	190.8857	1761.901	1571.0153
0.0195121951219512	0.0998076923076923	2.30625	-0.138584826454034	191.8835	1484.946	1293.0625
0.0242682926829268	0.0998076923076923	2.394	-0.130642143527204	193.7084	1219.123	1025.4146
0.0292682926829268	0.0998076923076923	2.48625	-0.122292143527204	196.9055	970.4898	773.5843
0.0341463414634146	0.0998076923076923	2.57625	-0.11414580206379	200.7326	692.6789	491.9463
0.0390243902439024	0.0998076923076923	2.66625	-0.105999460600375	205.5923	591.0382	385.4459
0.0439024390243902	0.0998076923076923	2.75625	-0.0978531191369606	211.0232	522.2716	311.2484
0.0486585365853659	0.0998076923076923	2.844	-0.0899104362101313	216.8807	468.7329	251.8522
0.0536585365853659	0.0998076923076923	2.93625	-0.0815604362101313	222.8784	421.0641	198.1857
0.0585365853658537	0.0998076923076923	3.02625	-0.0734140947467167	228.0393	377.4816	149.4423
0.0632926829268293	0.0998076923076923	3.114	-0.0654714118198874	231.3643	344.1662	112.8019
0.0682926829268293	0.0998076923076923	3.20625	-0.0571214118198874	232.9316	327.0571	94.1255
0.0731707317073171	0.0998076923076923	3.29625	-0.0489750703564728	233.0591	310.37	77.3109
0.0780487804878049	0.0998076923076923	3.38625	-0.0408287288930581	231.0158	297.2661	66.2503
0.0829268292682927	0.0998076923076923	3.47625	-0.0326823874296435	226.4567	284.8479	58.3912
0.0878048780487805	0.0998076923076923	3.56625	-0.0245360459662289	219.4944	272.3554	52.861
0.0926829268292683	0.0998076923076923	3.65625	-0.0163897045028142	212.1654	263.2346	51.0692
0.0975609756097561	0.0998076923076923	3.74625	-0.0082433630393996	203.477	254.4006	50.9236
0.102439024390244	0.0998076923076923	3.83625	-9.70215759849569E-5	193.8092	245.6489	51.8397
0.107317073170732	0.0998076923076923	3.92625	0.00804931988742968	185.0124	238.9327	53.9203
0.11219512195122	0.0998076923076923	4.01625	0.0161956613508443	176.3444	232.647	56.3026
0.117073170731707	0.0998076923076923	4.10625	0.0243420028142589	167.5818	226.6933	59.1115
0.121951219512195	0.0998076923076923	4.19625	0.0324883442776736	160.4822	223.078	62.5958
0.126829268292683	0.0998076923076923	4.28625	0.0406346857410882	153.6523	219.8886	66.2363
0.131707317073171	0.0998076923076923	4.37625	0.0487810272045028	144.5834	217.3352	72.7518
0.136585365853659	0.0998076923076923	4.46625	0.0569273686679174	139.6538	216.2425	76.5887
0.141463414634146	0.0998076923076923	4.55625	0.0650737101313321	135.0892	215.4972	80.408
0.146341463414634	0.0998076923076923	4.64625	0.0732200515947467	131.6956	215.8955	84.1999
-0.146341463414634	0.0923076923076923	-0.9	-0.402697936210131	1695.177	423.4425	-1271.7345
-0.141463414634146	0.0923076923076923	-0.81	-0.394551594746717	1705.63	423.8831	-1281.7469
-0.136585365853659	0.0923076923076923	-0.72	-0.386405253283302	1903.906	421.4672	-1482.4388
-0.131829268292683	0.0923076923076923	-0.63225	-0.378462570356473	2737.138	416.8558	-2320.2822
-0.126829268292683	0.0923076923076923	-0.54	-0.370112570356473	5242.978	411.7355	-4831.2425
-0.121951219512195	0.0923076923076923	-0.45	-0.361966228893058	6642.787	406.8064	-6235.9806
-0.117073170731707	0.0923076923076923	-0.36	-0.353819887429643	6659.711	401.5274	-6258.1836
-0.11219512195122	0.0923076923076923	-0.27	-0.345673545966229	5400.205	397.3291	-5002.8759
-0.107439024390244	0.0923076923076923	-0.18225	-0.3377308630394	3939.415	394.652	-3544.763
-0.102439024390244	0.0923076923076923	-0.0900000000000003	-0.3293808630394	2591.395	393.4107	-2197.9843
-0.0975609756097561	0.0923076923076923	-2.22044604925031E-16	-0.321234521575985	1381.09	396.0453	-985.0447
-0.0926829268292683	0.0923076923076923	0.0899999999999999	-0.31308818011257	988.7908	397.0563	-591.7345
-0.0878048780487805	0.0923076923076923	0.18	-0.304941838649156	713.3685	398.8374	-314.5311
-0.0829268292682927	0.0923076923076923	0.27	-0.296795497185741	544.0501	402.6438	-141.4063
-0.0780487804878049	0.0923076923076923	0.36	-0.288649155722326	478.1311	408.3909	-69.7401999999999
-0.0731707317073171	0.0923076923076923	0.45	-0.280502814258912	424.3572	416.5369	-7.82030000000003
-0.0682926829268293	0.0923076923076923	0.54	-0.272356472795497	375.2945	426.3544	51.0599
-0.0634146341463415	0.0923076923076923	0.63	-0.264210131332083	344.2257	438.2538	94.0281
-0.0585365853658537	0.0923076923076923	0.72	-0.256063789868668	312.2096	454.5411	142.3315
-0.0536585365853659	0.0923076923076923	0.81	-0.247917448405253	291.1182	473.7011	182.5829
-0.0487804878048781	0.0923076923076923	0.9	-0.239771106941839	275.4629	497.1008	221.6379
-0.0439024390243902	0.0923076923076923	0.99	-0.231624765478424	261.3839	528.8902	267.5063
-0.0390243902439024	0.0923076923076923	1.08	-0.223478424015009	247.2623	563.8535	316.5912
-0.0341463414634146	0.0923076923076923	1.17	-0.215332082551595	236.3626	608.5202	372.1576
-0.0292682926829268	0.0923076923076923	1.26	-0.20718574108818	226.7	671.3207	444.6207
-0.0245121951219512	0.0923076923076923	1.34775	-0.199243058161351	218.1832	742.4854	524.3022
-0.0195121951219512	0.0923076923076923	1.44	-0.190893058161351	210.9472	887.4302	676.483
-0.0146341463414634	0.0923076923076923	1.53	-0.182746716697936	203.6361	1026.535	822.8989
-0.00975609756097561	0.0923076923076923	1.62	-0.174600375234522	199.6477	1264.378	1064.7303
-0.0048780487804878	0.0923076923076923	1.71	-0.166454033771107	196.1362	1492.843	1296.7068
0	0.0923076923076923	1.8	-0.158307692307692	193.3652	1816.547	1623.1818
0.0048780487804878	0.0923076923076923	1.89	-0.150161350844278	191.3417	2063.442	1872.1003
0.00975609756097561	0.0923076923076923	1.98	-0.142015009380863	190.4913	2086.753	1896.2617
0.0146341463414634	0.0923076923076923	2.07	-0.133868667917448	190.7446	1942.461	1751.7164
0.0195121951219512	0.0923076923076923	2.16	-0.125722326454034	192.0109	1695.936	1503.9251
0.0242682926829268	0.0923076923076923	2.24775	-0.117779643527204	194.1153	1418.976	1224.8607
0.0292682926829268	0.0923076923076923	2.34	-0.109429643527204	197.5676	1135.934	938.3664
0.0341463414634146	0.0923076923076923	2.43	-0.10128330206379	202.174	925.2984	723.1244
0.0390243902439024	0.0923076923076923	2.52	-0.0931369606003752	206.4949	675.9266	469.4317
0.0439024390243902	0.0923076923076923	2.61	-0.0849906191369606	210.9909	581.145	370.1541
0.0486585365853659	0.0923076923076923	2.69775	-0.0770479362101313	216.7226	515.141	298.4184
0.0536585365853659	0.0923076923076923	2.79	-0.0686979362101313	222.4041	460.6042	238.2001
0.0585365853658537	0.0923076923076923	2.88	-0.0605515947467167	227.3893	400.4877	173.0984
0.0632926829268293	0.0923076923076923	2.96775	-0.0526089118198874	230.7779	372.3139	141.536
0.0682926829268293	0.0923076923076923	3.06	-0.0442589118198874	233.0742	341.5237	108.4495
0.0731707317073171	0.0923076923076923	3.15	-0.0361125703564728	233.3124	326.041	92.7286
0.0780487804878049	0.0923076923076923	3.24	-0.0279662288930581	230.8102	310.9878	80.1776
0.0829268292682927	0.0923076923076923	3.33	-0.0198198874296435	226.522	298.1778	71.6558
0.0878048780487805	0.0923076923076923	3.42	-0.0116735459662289	220.5693	286.0071	65.4378
0.0926829268292683	0.0923076923076923	3.51	-0.00352720450281424	212.5138	274.0052	61.4914
0.0975609756097561	0.0923076923076923	3.6	0.0046191369606004	203.8862	264.3391	60.4529
0.102439024390244	0.0923076923076923	3.69	0.012765478424015	190.7353	255.2626	64.5273
0.107317073170732	0.0923076923076923	3.78	0.0209118198874297	180.7997	246.0473	65.2476
0.11219512195122	0.0923076923076923	3.87	0.0290581613508443	173.6658	238.7243	65.0585
0.117073170731707	0.0923076923076923	3.96	0.0372045028142589	167.1231	232.4189	65.2958
0.121951219512195	0.0923076923076923	4.05	0.0453508442776736	159.1214	226.2736	67.1522
0.126829268292683	0.0923076923076923	4.14	0.0534971857410882	152.8453	222.3219	69.4766
0.131707317073171	0.0923076923076923	4.23	0.0616435272045028	144.909	219.5761	74.6671
0.136585365853659	0.0923076923076923	4.32	0.0697898686679174	139.7264	217.5296	77.8032
0.141463414634146	0.0923076923076923	4.41	0.0779362101313321	135.6516	216.3086	80.657
0.146341463414634	0.0923076923076923	4.5	0.0860825515947467	131.6567	215.8186	84.1619
-0.146341463414634	0.0846153846153846	-1.05	-0.389505628517824	1686.422	430.6459	-1255.7761
-0.141463414634146	0.0846153846153846	-0.96	-0.381359287054409	1695.307	431.1822	-1264.1248
-0.136585365853659	0.0846153846153846	-0.87	-0.373212945590994	1886.991	429.1812	-1457.8098
-0.131829268292683	0.0846153846153846	-0.78225	-0.365270262664165	2723.802	424.4456	-2299.3564
-0.126829268292683	0.0846153846153846	-0.69	-0.356920262664165	4520.856	418.632	-4102.224
-0.121951219512195	0.0846153846153846	-0.6	-0.34877392120075	6397.419	412.658	-5984.761
-0.117073170731707	0.0846153846153846	-0.51	-0.340627579737336	6444.55	405.8259	-6038.7241
-0.11219512195122	0.0846153846153846	-0.42	-0.332481238273921	5294.244	400.3862	-4893.8578
-0.107439024390244	0.0846153846153846	-0.33225	-0.324538555347092	3874.138	395.8432	-3478.2948
-0.102439024390244	0.0846153846153846	-0.24	-0.316188555347092	2604.522	391.585	-2212.937
-0.0975609756097561	0.0846153846153846	-0.15	-0.308042213883677	1393.899	389.2594	-1004.6396
-0.0926829268292683	0.0846153846153846	-0.0599999999999998	-0.299895872420263	998.9706	388.0822	-610.8884
-0.0878048780487805	0.0846153846153846	0.03	-0.291749530956848	724.6661	388.4271	-336.239
-0.0829268292682927	0.0846153846153846	0.12	-0.283603189493433	560.5229	390.1671	-170.3558
-0.0780487804878049	0.0846153846153846	0.21	-0.275456848030019	488.4712	393.8493	-94.6219000000001
-0.0731707317073171	0.0846153846153846	0.3	-0.267310506566604	430.5247	399.5952	-30.9295
-0.0682926829268293	0.0846153846153846	0.39	-0.259164165103189	380.2412	405.9477	25.7065
-0.0634146341463415	0.0846153846153846	0.48	-0.251017823639775	349.1124	414.3931	65.2807
-0.0585365853658537	0.0846153846153846	0.57	-0.24287148217636	317.887	427.0716	109.1846
-0.0536585365853659	0.0846153846153846	0.66	-0.234725140712946	297.6501	441.0554	143.4053
-0.0487804878048781	0.0846153846153846	0.75	-0.226578799249531	280.3783	458.7653	178.387
-0.0439024390243902	0.0846153846153846	0.84	-0.218432457786116	264.1863	482.3957	218.2094
-0.0390243902439024	0.0846153846153846	0.93	-0.210286116322702	248.625	507.5952	258.9702
-0.0341463414634146	0.0846153846153846	1.02	-0.202139774859287	237.5346	539.1454	301.6108
-0.0292682926829268	0.0846153846153846	1.11	-0.193993433395872	227.5102	582.4941	354.9839
-0.0245121951219512	0.0846153846153846	1.19775	-0.186050750469043	218.6112	633.7063	415.0951
-0.0195121951219512	0.0846153846153846	1.29	-0.177700750469043	212.0559	699.9848	487.9289
-0.0146341463414634	0.0846153846153846	1.38	-0.169554409005629	205.8839	821.583	615.6991
-0.00975609756097561	0.0846153846153846	1.47	-0.161408067542214	202.1314	926.9714	724.84
-0.0048780487804878	0.0846153846153846	1.56	-0.153261726078799	198.2383	1092.583	894.3447
0	0.0846153846153846	1.65	-0.145115384615385	195.0278	1382.012	1186.9842
0.0048780487804878	0.0846153846153846	1.74	-0.13696904315197	192.4823	1709.755	1517.2727
0.00975609756097561	0.0846153846153846	1.83	-0.128822701688555	191.5644	1897.669	1706.1046
0.0146341463414634	0.0846153846153846	1.92	-0.120676360225141	191.2817	1993.998	1802.7163
0.0195121951219512	0.0846153846153846	2.01	-0.112530018761726	192.2319	1911.614	1719.3821
0.0242682926829268	0.0846153846153846	2.09775	-0.104587335834897	193.879	1705.952	1512.073
0.0292682926829268	0.0846153846153846	2.19	-0.0962373358348968	196.1738	1451.154	1254.9802
0.0341463414634146	0.0846153846153846	2.28	-0.0880909943714822	200.8561	1200.951	1000.0949
0.0390243902439024	0.0846153846153846	2.37	-0.0799446529080675	205.2286	966.9056	761.677
0.0439024390243902	0.0846153846153846	2.46	-0.0717983114446529	210.5931	685.6187	475.0256
0.0486585365853659	0.0846153846153846	2.54775	-0.0638556285178236	215.9292	588.1705	372.2413
0.0536585365853659	0.0846153846153846	2.64	-0.0555056285178236	221.5158	523.4744	301.9586
0.0585365853658537	0.0846153846153846	2.73	-0.047359287054409	226.7569	472.3496	245.5927
0.0632926829268293	0.0846153846153846	2.81775	-0.0394166041275797	231.0784	427.0357	195.9573
0.0682926829268293	0.0846153846153846	2.91	-0.0310666041275798	233.3904	377.0756	143.6852
0.0731707317073171	0.0846153846153846	3	-0.0229202626641651	233.5162	342.2947	108.7785
0.0780487804878049	0.0846153846153846	3.09	-0.0147739212007505	230.6997	328.3328	97.6331
0.0829268292682927	0.0846153846153846	3.18	-0.00662757973733583	226.3462	314.037	87.6908
0.0878048780487805	0.0846153846153846	3.27	0.00151876172607882	220.2837	301.4953	81.2116
0.0926829268292683	0.0846153846153846	3.36	0.00966510318949343	212.1008	289.496	77.3952000000001
0.0975609756097561	0.0846153846153846	3.45	0.0178114446529081	203.6652	277.0872	73.422
0.102439024390244	0.0846153846153846	3.54	0.0259577861163227	194.99	266.414	71.424
0.107317073170732	0.0846153846153846	3.63	0.0341041275797374	185.769	257.2546	71.4856
0.11219512195122	0.0846153846153846	3.72	0.0422504690431519	177.1783	248.3199	71.1416
0.117073170731707	0.0846153846153846	3.81	0.0503968105065666	168.7687	241.2477	72.479
0.121951219512195	0.0846153846153846	3.9	0.0585431519699812	160.229	234.8435	74.6145
0.126829268292683	0.0846153846153846	3.99	0.0666894934333959	153.2884	228.9028	75.6144
0.131707317073171	0.0846153846153846	4.08	0.0748358348968105	145.2413	224.6476	79.4063
0.136585365853659	0.0846153846153846	4.17	0.0829821763602251	139.853	221.201	81.348
0.141463414634146	0.0846153846153846	4.26	0.0911285178236397	135.699	218.0091	82.3101
0.146341463414634	0.0846153846153846	4.35	0.0992748592870544	131.5618	216.1993	84.6375
-0.146341463414634	0.0767307692307692	-1.20375	-0.375983513133208	1672.763	435.7359	-1237.0271
-0.141463414634146	0.0767307692307692	-1.11375	-0.367837171669794	1681.279	435.9575	-1245.3215
-0.136585365853659	0.0767307692307692	-1.02375	-0.359690830206379	1869.183	434.8137	-1434.3693
-0.131829268292683	0.0767307692307692	-0.936	-0.35174814727955	2673.329	431.8894	-2241.4396
-0.126829268292683	0.0767307692307692	-0.84375	-0.34339814727955	4400.587	427.8579	-3972.7291
-0.121951219512195	0.0767307692307692	-0.75375	-0.335251805816135	6289.679	422.5223	-5867.1567
-0.117073170731707	0.0767307692307692	-0.66375	-0.32710546435272	6405.54	415.3474	-5990.1926
-0.11219512195122	0.0767307692307692	-0.57375	-0.318959122889306	5283.031	409.0913	-4873.9397
-0.107439024390244	0.0767307692307692	-0.486	-0.311016439962477	3881.705	402.8108	-3478.8942
-0.102439024390244	0.0767307692307692	-0.39375	-0.302666439962477	2628.718	396.5244	-2232.1936
-0.0975609756097561	0.0767307692307692	-0.30375	-0.294520098499062	1407.957	391.5079	-1016.4491
-0.0926829268292683	0.0767307692307692	-0.21375	-0.286373757035647	1018.699	387.5704	-631.1286
-0.0878048780487805	0.0767307692307692	-0.12375	-0.278227415572233	723.7403	383.9823	-339.758
-0.0829268292682927	0.0767307692307692	-0.0337499999999999	-0.270081074108818	546.1897	382.3323	-163.8574
-0.0780487804878049	0.0767307692307692	0.0562499999999999	-0.261934732645403	480.0087	381.7613	-98.2474
-0.0731707317073171	0.0767307692307692	0.14625	-0.253788391181989	425.9477	382.4202	-43.5275
-0.0682926829268293	0.0767307692307692	0.23625	-0.245642049718574	372.2686	384.6686	12.4
-0.0634146341463415	0.0767307692307692	0.32625	-0.237495708255159	338.852	388.9165	50.0645000000001
-0.0585365853658537	0.0767307692307692	0.41625	-0.229349366791745	309.6293	395.4207	85.7914
-0.0536585365853659	0.0767307692307692	0.50625	-0.22120302532833	291.0729	403.5825	112.5096
-0.0487804878048781	0.0767307692307692	0.59625	-0.213056683864916	276.5096	413.8303	137.3207
-0.0439024390243902	0.0767307692307692	0.68625	-0.204910342401501	262.0492	426.8129	164.7637
-0.0390243902439024	0.0767307692307692	0.77625	-0.196764000938086	247.8322	441.8327	194.0005
-0.0341463414634146	0.0767307692307692	0.86625	-0.188617659474672	236.9018	460.6078	223.706
-0.0292682926829268	0.0767307692307692	0.95625	-0.180471318011257	227.3021	486.7563	259.4542
-0.0245121951219512	0.0767307692307692	1.044	-0.172528635084428	218.3719	514.6319	296.26
-0.0195121951219512	0.0767307692307692	1.13625	-0.164178635084428	211.2312	549.7751	338.5439
-0.0146341463414634	0.0767307692307692	1.22625	-0.156032293621013	208.0687	598.9977	390.929
-0.00975609756097561	0.0767307692307692	1.31625	-0.147885952157599	205.1255	654.3632	449.2377
-0.0048780487804878	0.0767307692307692	1.40625	-0.139739610694184	200.3125	726.2794	525.9669
0	0.0767307692307692	1.49625	-0.131593269230769	196.3546	877.0327	680.6781
0.0048780487804878	0.0767307692307692	1.58625	-0.123446927767355	193.1119	999.1373	806.0254
0.00975609756097561	0.0767307692307692	1.67625	-0.11530058630394	191.6579	1166.401	974.7431
0.0146341463414634	0.0767307692307692	1.76625	-0.107154244840525	191.4369	1458.707	1267.2701
0.0195121951219512	0.0767307692307692	1.85625	-0.0990079033771107	192.1843	1758.745	1566.5607
0.0242682926829268	0.0767307692307692	1.944	-0.0910652204502815	194.1153	1893.728	1699.6127
0.0292682926829268	0.0767307692307692	2.03625	-0.0827152204502815	197.1214	1883.428	1686.3066
0.0341463414634146	0.0767307692307692	2.12625	-0.0745688789868668	200.7972	1752.173	1551.3758
0.0390243902439024	0.0767307692307692	2.21625	-0.0664225375234522	205.337	1526.551	1321.214
0.0439024390243902	0.0767307692307692	2.30625	-0.0582761960600375	210.8311	1288.252	1077.4209
0.0486585365853659	0.0767307692307692	2.394	-0.0503335131332083	216.8318	1069.066	852.2342
0.0536585365853659	0.0767307692307692	2.48625	-0.0419835131332083	222.4015	868.5238	646.1223
0.0585365853658537	0.0767307692307692	2.57625	-0.0338371716697937	227.4369	635.1369	407.7
0.0632926829268293	0.0767307692307692	2.664	-0.0258944887429644	231.3619	554.723	323.3611
0.0682926829268293	0.0767307692307692	2.75625	-0.0175444887429644	233.0895	500.6142	267.5247
0.0731707317073171	0.0767307692307692	2.84625	-0.00939814727954975	233.2323	457.5439	224.3116
0.0780487804878049	0.0767307692307692	2.93625	-0.0012518058161351	230.905	399.5737	168.6687
0.0829268292682927	0.0767307692307692	3.02625	0.00689453564727954	226.5825	370.8912	144.3087
0.0878048780487805	0.0767307692307692	3.11625	0.0150408771106942	220.7416	343.6813	122.9397
0.0926829268292683	0.0767307692307692	3.20625	0.0231872185741088	212.5428	328.6292	116.0864
0.0975609756097561	0.0767307692307692	3.29625	0.0313335600375234	204.2346	312.5854	108.3508
0.102439024390244	0.0767307692307692	3.38625	0.0394799015009381	195.4166	298.8352	103.4186
0.107317073170732	0.0767307692307692	3.47625	0.0476262429643527	185.1521	286.5321	101.38
0.11219512195122	0.0767307692307692	3.56625	0.0557725844277673	176.6396	273.6035	96.9639000000001
0.117073170731707	0.0767307692307692	3.65625	0.0639189258911819	168.4314	263.4114	94.98
0.121951219512195	0.0767307692307692	3.74625	0.0720652673545966	160.6033	254.0914	93.4881
0.126829268292683	0.0767307692307692	3.83625	0.0802116088180112	153.4466	244.9829	91.5363
0.131707317073171	0.0767307692307692	3.92625	0.0883579502814259	147.1652	237.8622	90.697
0.136585365853659	0.0767307692307692	4.01625	0.0965042917448405	140.1535	232.1418	91.9883
0.141463414634146	0.0767307692307692	4.10625	0.104650633208255	135.9929	226.6269	90.634
0.146341463414634	0.0767307692307692	4.19625	0.11279697467167	131.8233	222.703	90.8797
-0.146341463414634	0.0692307692307692	-1.35	-0.363121013133208	1664.784	435.2695	-1229.5145
-0.141463414634146	0.0692307692307692	-1.26	-0.354974671669794	1670.461	435.5234	-1234.9376
-0.136585365853659	0.0692307692307692	-1.17	-0.346828330206379	1856.269	435.4604	-1420.8086
-0.131829268292683	0.0692307692307692	-1.08225	-0.33888564727955	2650.945	433.8737	-2217.0713
-0.126829268292683	0.0692307692307692	-0.99	-0.33053564727955	4392.746	430.9203	-3961.8257
-0.121951219512195	0.0692307692307692	-0.9	-0.322389305816135	6301.487	426.4774	-5875.0096
-0.117073170731707	0.0692307692307692	-0.81	-0.31424296435272	6474.14	420.7939	-6053.3461
-0.11219512195122	0.0692307692307692	-0.72	-0.306096622889306	5352.651	414.5411	-4938.1099
-0.107439024390244	0.0692307692307692	-0.63225	-0.298153939962477	3948.571	407.7804	-3540.7906
-0.102439024390244	0.0692307692307692	-0.54	-0.289803939962477	2661.725	400.8013	-2260.9237
-0.0975609756097561	0.0692307692307692	-0.45	-0.281657598499062	1407.281	395.0499	-1012.2311
-0.0926829268292683	0.0692307692307692	-0.36	-0.273511257035647	1015.88	390.0092	-625.8708
-0.0878048780487805	0.0692307692307692	-0.27	-0.265364915572233	729.4232	385.4711	-343.9521
-0.0829268292682927	0.0692307692307692	-0.18	-0.257218574108818	563.3338	382.2964	-181.0374
-0.0780487804878049	0.0692307692307692	-0.0900000000000001	-0.249072232645403	492.0353	380.0111	-112.0242
-0.0731707317073171	0.0692307692307692	0	-0.240925891181989	433.0955	378.8677	-54.2278
-0.0682926829268293	0.0692307692307692	0.0900000000000001	-0.232779549718574	372.2055	379.3125	7.10699999999997
-0.0634146341463415	0.0692307692307692	0.18	-0.224633208255159	336.6948	381.3131	44.6183
-0.0585365853658537	0.0692307692307692	0.27	-0.216486866791745	308.7727	384.9558	76.1831
-0.0536585365853659	0.0692307692307692	0.36	-0.20834052532833	291.7402	390.4162	98.676
-0.0487804878048781	0.0692307692307692	0.45	-0.200194183864916	276.7955	397.4	120.6045
-0.0439024390243902	0.0692307692307692	0.54	-0.192047842401501	262.9225	406.9759	144.0534
-0.0390243902439024	0.0692307692307692	0.63	-0.183901500938086	248.4344	417.6964	169.262
-0.0341463414634146	0.0692307692307692	0.72	-0.175755159474672	237.4716	431.4425	193.9709
-0.0292682926829268	0.0692307692307692	0.81	-0.167608818011257	227.8089	450.3932	222.5843
-0.0245121951219512	0.0692307692307692	0.89775	-0.159666135084428	218.1832	470.3992	252.216
-0.0195121951219512	0.0692307692307692	0.99	-0.151316135084428	211.2312	495.4607	284.2295
-0.0146341463414634	0.0692307692307692	1.08	-0.143169793621013	196.3829	528.7313	332.3484
-0.00975609756097561	0.0692307692307692	1.17	-0.135023452157599	188.861	566.5007	377.6397
-0.0048780487804878	0.0692307692307692	1.26	-0.126877110694184	189.0389	613.2942	424.2553
0	0.0692307692307692	1.35	-0.118730769230769	189.6884	680.8968	491.2084
0.0048780487804878	0.0692307692307692	1.44	-0.110584427767355	189.7866	795.0022	605.2156
0.00975609756097561	0.0692307692307692	1.53	-0.10243808630394	190.1351	902.9263	712.7912
0.0146341463414634	0.0692307692307692	1.62	-0.0942917448405253	190.8827	1029.283	838.4003
0.0195121951219512	0.0692307692307692	1.71	-0.0861454033771107	192.1814	1281.146	1088.9646
0.0242682926829268	0.0692307692307692	1.79775	-0.0782027204502814	194.2553	1500.034	1305.7787
0.0292682926829268	0.0692307692307692	1.89	-0.0698527204502814	196.914	1790.2	1593.286
0.0341463414634146	0.0692307692307692	1.98	-0.0617063789868668	201.2692	1964.289	1763.0198
0.0390243902439024	0.0692307692307692	2.07	-0.0535600375234522	205.7178	1944.143	1738.4252
0.0439024390243902	0.0692307692307692	2.16	-0.0454136960600375	211.0691	1786.852	1575.7829
0.0486585365853659	0.0692307692307692	2.24775	-0.0374710131332083	216.9563	1556.117	1339.1607
0.0536585365853659	0.0692307692307692	2.34	-0.0291210131332083	222.4015	1297.647	1075.2455
0.0585365853658537	0.0692307692307692	2.43	-0.0209746716697936	227.1683	1044.02	816.8517
0.0632926829268293	0.0692307692307692	2.51775	-0.0130319887429644	230.9199	866.0689	635.149
0.0682926829268293	0.0692307692307692	2.61	-0.00468198874296438	232.9617	639.307	406.3453
0.0731707317073171	0.0692307692307692	2.7	0.00346435272045026	233.2	558.3025	325.1025
0.0780487804878049	0.0692307692307692	2.79	0.0116106941838649	230.6347	508.2236	277.5889
0.0829268292682927	0.0692307692307692	2.88	0.0197570356472796	226.5665	466.0854	239.5189
0.0878048780487805	0.0692307692307692	2.97	0.0279033771106942	221.2329	427.3856	206.1527
0.0926829268292683	0.0692307692307692	3.06	0.0360497185741088	213.0478	388.1366	175.0888
0.0975609756097561	0.0692307692307692	3.15	0.0441960600375235	204.8193	355.9451	151.1258
0.102439024390244	0.0692307692307692	3.24	0.0523424015009381	196.5571	337.6076	141.0505
0.107317073170732	0.0692307692307692	3.33	0.0604887429643527	186.3503	320.1476	133.7973
0.11219512195122	0.0692307692307692	3.42	0.0686350844277673	177.2106	305.5735	128.3629
0.117073170731707	0.0692307692307692	3.51	0.076781425891182	169.1435	291.6411	122.4976
0.121951219512195	0.0692307692307692	3.6	0.0849277673545966	160.7141	277.6299	116.9158
0.126829268292683	0.0692307692307692	3.69	0.0930741088180112	154.1845	266.7726	112.5881
0.131707317073171	0.0692307692307692	3.78	0.101220450281426	145.5988	257.2835	111.6847
0.136585365853659	0.0692307692307692	3.87	0.10936679174484	140.4632	248.4155	107.9523
0.141463414634146	0.0692307692307692	3.96	0.117513133208255	136.0719	240.9305	104.8586
0.146341463414634	0.0692307692307692	4.05	0.12565947467167	131.9341	234.1477	102.2136
-0.146341463414634	0.0615384615384615	-1.5	-0.349928705440901	1655.255	431.9512	-1223.3038
-0.141463414634146	0.0615384615384615	-1.41	-0.341782363977486	1660.93	432.4266	-1228.5034
-0.136585365853659	0.0615384615384615	-1.32	-0.333636022514071	1841.813	432.9036	-1408.9094
-0.131829268292683	0.0615384615384615	-1.23225	-0.325693339587242	2617.181	432.9623	-2184.2187
-0.126829268292683	0.0615384615384615	-1.14	-0.317343339587242	4343.485	431.7884	-3911.6966
-0.121951219512195	0.0615384615384615	-1.05	-0.309196998123827	6259.599	428.8657	-5830.7333
-0.117073170731707	0.0615384615384615	-0.96	-0.301050656660413	6499.334	423.5058	-6075.8282
-0.11219512195122	0.0615384615384615	-0.87	-0.292904315196998	5372.842	418.105	-4954.737
-0.107439024390244	0.0615384615384615	-0.78225	-0.284961632270169	3948.308	411.7626	-3536.5454
-0.102439024390244	0.0615384615384615	-0.69	-0.276611632270169	2663.467	405.2616	-2258.2054
-0.0975609756097561	0.0615384615384615	-0.6	-0.268465290806754	1417.911	399.0104	-1018.9006
-0.0926829268292683	0.0615384615384615	-0.51	-0.26031894934334	1025.552	393.2977	-632.2543
-0.0878048780487805	0.0615384615384615	-0.42	-0.252172607879925	741.0759	387.369	-353.7069
-0.0829268292682927	0.0615384615384615	-0.33	-0.24402626641651	566.7748	382.8952	-183.8796
-0.0780487804878049	0.0615384615384615	-0.24	-0.235879924953096	493.7851	379.4998	-114.2853
-0.0731707317073171	0.0615384615384615	-0.15	-0.227733583489681	432.5519	377.2782	-55.2737
-0.0682926829268293	0.0615384615384615	-0.0599999999999998	-0.219587242026266	378.0809	376.5553	-1.5256
-0.0634146341463415	0.0615384615384615	0.03	-0.211440900562852	345.382	376.992	31.61
-0.0585365853658537	0.0615384615384615	0.12	-0.203294559099437	313.6586	378.8967	65.2381
-0.0536585365853659	0.0615384615384615	0.21	-0.195148217636023	293.5465	382.3492	88.8027
-0.0487804878048781	0.0615384615384615	0.3	-0.187001876172608	277.8729	387.3238	109.4509
-0.0439024390243902	0.0615384615384615	0.39	-0.178855534709193	263.4926	394.6818	131.1892
-0.0390243902439024	0.0615384615384615	0.48	-0.170709193245779	249.2578	403.7545	154.4967
-0.0341463414634146	0.0615384615384615	0.57	-0.162562851782364	238.1044	414.9535	176.8491
-0.0292682926829268	0.0615384615384615	0.66	-0.154416510318949	227.9994	430.1557	202.1563
-0.0245121951219512	0.0615384615384615	0.74775	-0.14647382739212	218.6253	447.4513	228.826
-0.0195121951219512	0.0615384615384615	0.84	-0.13812382739212	212.4351	468.3083	255.8732
-0.0146341463414634	0.0615384615384615	0.93	-0.129977485928705	205.217	495.1422	289.9252
-0.00975609756097561	0.0615384615384615	1.02	-0.121831144465291	200.6896	525.9892	325.2996
-0.0048780487804878	0.0615384615384615	1.11	-0.113684803001876	197.004	564.0653	367.0613
0	0.0615384615384615	1.2	-0.105538461538462	194.426	614.1829	419.7569
0.0048780487804878	0.0615384615384615	1.29	-0.0973921200750469	192.0188	673.3762	481.3574
0.00975609756097561	0.0615384615384615	1.38	-0.0892457786116323	191.1207	790.9998	599.8791
0.0146341463414634	0.0615384615384615	1.47	-0.0810994371482177	190.8827	901.6729	710.7902
0.0195121951219512	0.0615384615384615	1.56	-0.072953095684803	192.1185	1024.868	832.7495
0.0242682926829268	0.0615384615384615	1.64775	-0.0650104127579738	193.8593	1281.641	1087.7817
0.0292682926829268	0.0615384615384615	1.74	-0.0566604127579738	196.6454	1511.408	1314.7626
0.0341463414634146	0.0615384615384615	1.83	-0.0485140712945591	201.0159	1818.771	1617.7551
0.0390243902439024	0.0615384615384615	1.92	-0.0403677298311445	205.8283	2017.275	1811.4467
0.0439024390243902	0.0615384615384615	2.01	-0.0322213883677298	211.353	2004.472	1793.119
0.0486585365853659	0.0615384615384615	2.09775	-0.0242787054409006	216.9869	1845.47	1628.4831
0.0536585365853659	0.0615384615384615	2.19	-0.0159287054409006	222.3386	1598.421	1376.0824
0.0585365853658537	0.0615384615384615	2.28	-0.00778236397748595	227.2612	1335.934	1108.6728
0.0632926829268293	0.0615384615384615	2.36775	1.60318949343319E-4	231.1107	1072.983	841.8723
0.0682926829268293	0.0615384615384615	2.46	0.0085103189493433	233.1046	889.6415	656.5369
0.0731707317073171	0.0615384615384615	2.55	0.0166566604127579	233.1199	662.3952	429.2753
0.0780487804878049	0.0615384615384615	2.64	0.0248030018761726	230.8574	580.7389	349.8815
0.0829268292682927	0.0615384615384615	2.73	0.0329493433395872	226.6923	524.7256	298.0333
0.0878048780487805	0.0615384615384615	2.82	0.0410956848030019	220.5988	479.111	258.5122
0.0926829268292683	0.0615384615384615	2.91	0.0492420262664165	212.3524	435.6972	223.3448
0.0975609756097561	0.0615384615384615	3	0.0573883677298311	204.3927	395.8244	191.4317
0.102439024390244	0.0615384615384615	3.09	0.0655347091932458	195.6699	361.6946	166.0247
0.107317073170732	0.0615384615384615	3.18	0.0736810506566604	186.1447	342.9797	156.835
0.11219512195122	0.0615384615384615	3.27	0.081827392120075	177.9021	324.0803	146.1782
0.117073170731707	0.0615384615384615	3.36	0.0899737335834896	169.8241	308.5977	138.7736
0.121951219512195	0.0615384615384615	3.45	0.0981200750469043	160.8565	294.7943	133.9378
0.126829268292683	0.0615384615384615	3.54	0.106266416510319	153.9571	280.6937	126.7366
0.131707317073171	0.0615384615384615	3.63	0.114412757973734	146.469	268.8998	122.4308
0.136585365853659	0.0615384615384615	3.72	0.122559099437148	140.9063	258.8045	117.8982
0.141463414634146	0.0615384615384615	3.81	0.130705440900563	136.3022	249.3514	113.0492
0.146341463414634	0.0615384615384615	3.9	0.138851782363977	132.1168	242.1237	110.0069
-0.146341463414634	0.0538461538461538	-1.65	-0.336736397748593	1640.848	418.9264	-1221.9216
-0.141463414634146	0.0538461538461538	-1.56	-0.328590056285178	1647.019	419.6554	-1227.3636
-0.136585365853659	0.0538461538461538	-1.47	-0.320443714821764	1828.139	422.0947	-1406.0443
-0.131829268292683	0.0538461538461538	-1.38225	-0.312501031894934	2579.157	425.1081	-2154.0489
-0.126829268292683	0.0538461538461538	-1.29	-0.304151031894934	4235.152	427.3924	-3807.7596
-0.121951219512195	0.0538461538461538	-1.2	-0.29600469043152	6156.808	428.377	-5728.431
-0.117073170731707	0.0538461538461538	-1.11	-0.287858348968105	6502.929	427.4248	-6075.5042
-0.11219512195122	0.0538461538461538	-1.02	-0.27971200750469	5454.123	424.9497	-5029.1733
-0.107439024390244	0.0538461538461538	-0.93225	-0.271769324577861	4054.979	420.3487	-3634.6303
-0.102439024390244	0.0538461538461538	-0.84	-0.263419324577861	2698.739	414.5433	-2284.1957
-0.0975609756097561	0.0538461538461538	-0.75	-0.255272983114447	1442.643	408.1333	-1034.5097
-0.0926829268292683	0.0538461538461538	-0.66	-0.247126641651032	1030.165	401.6602	-628.5048
-0.0878048780487805	0.0538461538461538	-0.57	-0.238980300187617	733.7791	394.7186	-339.0605
-0.0829268292682927	0.0538461538461538	-0.48	-0.230833958724203	553.6865	389.2935	-164.393
-0.0780487804878049	0.0538461538461538	-0.39	-0.222687617260788	486.435	383.2406	-103.1944
-0.0731707317073171	0.0538461538461538	-0.3	-0.214541275797373	430.8348	377.2759	-53.5589
-0.0682926829268293	0.0538461538461538	-0.21	-0.206394934333959	376.6441	374.3317	-2.31239999999997
-0.0634146341463415	0.0538461538461538	-0.12	-0.198248592870544	345.0957	372.5247	27.429
-0.0585365853658537	0.0538461538461538	-0.0300000000000002	-0.190102251407129	314.1217	372.5554	58.4336999999999
-0.0536585365853659	0.0538461538461538	0.0599999999999997	-0.181955909943715	295.0246	374.0074	78.9828
-0.0487804878048781	0.0538461538461538	0.15	-0.1738095684803	279.2362	376.6406	97.4044
-0.0439024390243902	0.0538461538461538	0.24	-0.165663227016886	264.1903	381.3287	117.1384
-0.0390243902439024	0.0538461538461538	0.33	-0.157516885553471	249.274	387.7005	138.4265
-0.0341463414634146	0.0538461538461538	0.42	-0.149370544090056	237.9939	395.6641	157.6702
-0.0292682926829268	0.0538461538461538	0.51	-0.141224202626642	228.0142	406.6691	178.6549
-0.0245121951219512	0.0538461538461538	0.59775	-0.133281519699812	218.8787	419.4149	200.5362
-0.0195121951219512	0.0538461538461538	0.69	-0.124931519699812	211.6121	435.2166	223.6045
-0.0146341463414634	0.0538461538461538	0.78	-0.116785178236398	202.6036	455.4901	252.8865
-0.00975609756097561	0.0538461538461538	0.87	-0.108638836772983	197.7771	478.6936	280.9165
-0.0048780487804878	0.0538461538461538	0.96	-0.100492495309568	195.1033	507.0168	311.9135
0	0.0538461538461538	1.05	-0.0923461538461538	192.8557	544.6891	351.8334
0.0048780487804878	0.0538461538461538	1.14	-0.0841998123827392	191.6703	586.9947	395.3244
0.00975609756097561	0.0538461538461538	1.23	-0.0760534709193246	191.1836	641.0529	449.8693
0.0146341463414634	0.0538461538461538	1.32	-0.0679071294559099	191.4692	716.4153	524.9461
0.0195121951219512	0.0538461538461538	1.41	-0.0597607879924953	192.0233	848.6375	656.6142
0.0242682926829268	0.0538461538461538	1.49775	-0.051818105065666	194.0524	972.9308	778.8784
0.0292682926829268	0.0538461538461538	1.59	-0.043468105065666	196.6607	1133.205	936.5443
0.0341463414634146	0.0538461538461538	1.68	-0.0353217636022514	199.4485	1456.768	1257.3195
0.0390243902439024	0.0538461538461538	1.77	-0.0271754221388368	204.3868	1828.282	1623.8952
0.0439024390243902	0.0538461538461538	1.86	-0.0190290806754221	209.9285	2074.594	1864.6655
0.0486585365853659	0.0538461538461538	1.94775	-0.0110863977485929	216.686	2136.706	1920.02
0.0536585365853659	0.0538461538461538	2.04	-0.00273639774859286	221.9119	2030.153	1808.2411
0.0585365853658537	0.0538461538461538	2.13	0.00540994371482176	226.5512	1793.282	1566.7308
0.0632926829268293	0.0538461538461538	2.21775	0.013352626641651	230.7295	1492.777	1262.0475
0.0682926829268293	0.0538461538461538	2.31	0.021702626641651	232.8359	1227.488	994.6521
0.0731707317073171	0.0538461538461538	2.4	0.0298489681050657	232.8189	1006.342	773.5231
0.0780487804878049	0.0538461538461538	2.49	0.0379953095684803	230.7924	826.4946	595.7022
0.0829268292682927	0.0538461538461538	2.58	0.046141651031895	227.0878	615.4524	388.3646
0.0878048780487805	0.0538461538461538	2.67	0.0542879924953096	221.0245	539.7618	318.7373
0.0926829268292683	0.0538461538461538	2.76	0.0624343339587242	212.8913	494.3944	281.5031
0.0975609756097561	0.0538461538461538	2.85	0.0705806754221388	205.1181	456.3867	251.2686
0.102439024390244	0.0538461538461538	2.94	0.0787270168855535	196.7305	408.2645	211.534
0.107317073170732	0.0538461538461538	3.03	0.0868733583489681	186.6835	382.6796	195.9961
0.11219512195122	0.0538461538461538	3.12	0.0950196998123827	178.2199	350.4948	172.2749
0.117073170731707	0.0538461538461538	3.21	0.103166041275797	169.7559	332.3997	162.6438
0.121951219512195	0.0538461538461538	3.3	0.111312382739212	161.347	315.3292	153.9822
0.126829268292683	0.0538461538461538	3.39	0.119458724202627	154.1528	300.7948	146.642
0.131707317073171	0.0538461538461538	3.48	0.127605065666041	145.8677	287.3129	141.4452
0.136585365853659	0.0538461538461538	3.57	0.135751407129456	140.9221	273.7217	132.7996
0.141463414634146	0.0538461538461538	3.66	0.143897748592871	137.0617	263.569	126.5073
0.146341463414634	0.0538461538461538	3.75	0.152044090056285	132.8921	253.9396	121.0475
-0.146341463414634	0.0461538461538461	-1.8	-0.323544090056285	1618.449	404.2207	-1214.2283
-0.141463414634146	0.0461538461538461	-1.71	-0.315397748592871	1623.349	404.7282	-1218.6208
-0.136585365853659	0.0461538461538461	-1.62	-0.307251407129456	1795.633	408.3395	-1387.2935
-0.131829268292683	0.0461538461538461	-1.53225	-0.299308724202627	2244.131	414.176	-1829.955
-0.126829268292683	0.0461538461538461	-1.44	-0.290958724202627	5144.175	419.5698	-4724.6052
-0.121951219512195	0.0461538461538461	-1.35	-0.282812382739212	6450.177	424.1963	-6025.9807
-0.117073170731707	0.0461538461538461	-1.26	-0.274666041275797	6820.008	427.0203	-6392.9877
-0.11219512195122	0.0461538461538461	-1.17	-0.266519699812383	5701.599	426.8571	-5274.7419
-0.107439024390244	0.0461538461538461	-1.08225	-0.258577016885553	4225.314	424.7637	-3800.5503
-0.102439024390244	0.0461538461538461	-0.99	-0.250227016885553	2836.2	420.7984	-2415.4016
-0.0975609756097561	0.0461538461538461	-0.9	-0.242080675422139	1487.473	415.7892	-1071.6838
-0.0926829268292683	0.0461538461538461	-0.81	-0.233934333958724	1067.733	409.5725	-658.1605
-0.0878048780487805	0.0461538461538461	-0.72	-0.22578799249531	822.7194	401.9954	-420.724
-0.0829268292682927	0.0461538461538461	-0.63	-0.217641651031895	563.9818	395.4656	-168.5162
-0.0780487804878049	0.0461538461538461	-0.54	-0.20949530956848	479.9118	389.3433	-90.5685
-0.0731707317073171	0.0461538461538461	-0.45	-0.201348968105066	432.0064	383.0702	-48.9362000000001
-0.0682926829268293	0.0461538461538461	-0.36	-0.193202626641651	386.9919	378.9152	-8.07669999999996
-0.0634146341463415	0.0461538461538461	-0.27	-0.185056285178236	358.6086	375.2676	16.6590000000001
-0.0585365853658537	0.0461538461538461	-0.18	-0.176909943714822	321.7039	372.3571	50.6531999999999
-0.0536585365853659	0.0461538461538461	-0.0900000000000002	-0.168763602251407	299.5909	371.3729	71.7819999999999
-0.0487804878048781	0.0461538461538461	-1.11022302462516E-16	-0.160617260787992	281.9305	371.3015	89.371
-0.0439024390243902	0.0461538461538461	0.0899999999999999	-0.152470919324578	265.8547	372.7303	106.8756
-0.0390243902439024	0.0461538461538461	0.18	-0.144324577861163	250.5253	375.8704	125.3451
-0.0341463414634146	0.0461538461538461	0.27	-0.136178236397749	239.0401	380.4622	141.4221
-0.0292682926829268	0.0461538461538461	0.36	-0.128031894934334	229.1861	388.2581	159.072
-0.0245121951219512	0.0461538461538461	0.44775	-0.120089212007505	219.7177	397.517	177.7993
-0.0195121951219512	0.0461538461538461	0.54	-0.111739212007505	212.1818	409.2174	197.0356
-0.0146341463414634	0.0461538461538461	0.63	-0.10359287054409	210.2994	425.0774	214.778
-0.00975609756097561	0.0461538461538461	0.72	-0.0954465290806754	208.4477	441.3786	232.9309
-0.0048780487804878	0.0461538461538461	0.81	-0.0873001876172608	202.4953	461.4309	258.9356
0	0.0461538461538461	0.9	-0.0791538461538461	197.0669	487.9009	290.834
0.0048780487804878	0.0461538461538461	0.99	-0.0710075046904315	192.9844	518.0623	325.0779
0.00975609756097561	0.0461538461538461	1.08	-0.0628611632270169	191.6244	555.1975	363.5731
0.0146341463414634	0.0461538461538461	1.17	-0.0547148217636022	191.5121	605.1828	413.6707
0.0195121951219512	0.0461538461538461	1.26	-0.0465684803001876	192.3673	665.8938	473.5265
0.0242682926829268	0.0461538461538461	1.34775	-0.0386257973733583	194.3308	745.9839	551.6531
0.0292682926829268	0.0461538461538461	1.44	-0.0302757973733583	197.2276	912.3331	715.1055
0.0341463414634146	0.0461538461538461	1.53	-0.0221294559099437	201.0289	1048.174	847.1451
0.0390243902439024	0.0461538461538461	1.62	-0.0139831144465291	205.2112	1336.251	1131.0398
0.0439024390243902	0.0461538461538461	1.71	-0.00583677298311443	210.4164	1660.919	1450.5026
0.0486585365853659	0.0461538461538461	1.79775	0.00210590994371483	216.4021	1927.503	1711.1009
0.0536585365853659	0.0461538461538461	1.89	0.0104559099437148	221.832	2179.513	1957.681
0.0585365853658537	0.0461538461538461	1.98	0.0186022514071295	226.3754	2219.64	1993.2646
0.0632926829268293	0.0461538461538461	2.06775	0.0265449343339587	230.6343	2083.336	1852.7017
0.0682926829268293	0.0461538461538461	2.16	0.0348949343339587	232.6608	1822.118	1589.4572
0.0731707317073171	0.0461538461538461	2.25	0.0430412757973734	232.6455	1490.568	1257.9225
0.0780487804878049	0.0461538461538461	2.34	0.051187617260788	230.8247	1222.497	991.6723
0.0829268292682927	0.0461538461538461	2.43	0.0593339587242026	227.1989	1006.53	779.3311
0.0878048780487805	0.0461538461538461	2.52	0.0674803001876173	221.6586	767.036	545.3774
0.0926829268292683	0.0461538461538461	2.61	0.0756266416510319	211.0844	628.7343	417.6499
0.0975609756097561	0.0461538461538461	2.7	0.0837729831144465	202.9339	558.5842	355.6503
0.102439024390244	0.0461538461538461	2.79	0.0919193245778612	194.9747	506.4938	311.5191
0.107317073170732	0.0461538461538461	2.88	0.100065666041276	185.8253	463.7123	277.887
0.11219512195122	0.0461538461538461	2.97	0.10821200750469	177.5023	424.5547	247.0524
0.117073170731707	0.0461538461538461	3.06	0.116358348968105	169.4869	389.1236	219.6367
0.121951219512195	0.0461538461538461	3.15	0.12450469043152	161.5316	355.4818	193.9502
0.126829268292683	0.0461538461538461	3.24	0.132651031894934	155.223	335.8624	180.6394
0.131707317073171	0.0461538461538461	3.33	0.140797373358349	146.8645	317.5867	170.7222
0.136585365853659	0.0461538461538461	3.42	0.148943714821764	141.5798	302.2089	160.6291
0.141463414634146	0.0461538461538461	3.51	0.157090056285178	137.5433	287.9871	150.4438
0.146341463414634	0.0461538461538461	3.6	0.165236397748593	133.3349	273.9404	140.6055
-0.146341463414634	0.0382692307692308	-1.95375	-0.31002197467167	1590.383	381.4337	-1208.9493
-0.141463414634146	0.0382692307692308	-1.86375	-0.301875633208255	1596.722	381.8075	-1214.9145
-0.136585365853659	0.0382692307692308	-1.77375	-0.29372929174484	1765.085	386.1853	-1378.8997
-0.131829268292683	0.0382692307692308	-1.686	-0.285786608818011	2192.3	394.4319	-1797.8681
-0.126829268292683	0.0382692307692308	-1.59375	-0.277436608818011	3783.636	403.1212	-3380.5148
-0.121951219512195	0.0382692307692308	-1.50375	-0.269290267354597	6240.836	411.5527	-5829.2833
-0.117073170731707	0.0382692307692308	-1.41375	-0.261143925891182	6732.031	418.749	-6313.282
-0.11219512195122	0.0382692307692308	-1.32375	-0.252997584427767	5723.969	423.1581	-5300.8109
-0.107439024390244	0.0382692307692308	-1.236	-0.245054901500938	4252.323	425.4418	-3826.8812
-0.102439024390244	0.0382692307692308	-1.14375	-0.236704901500938	2838.08	424.8389	-2413.2411
-0.0975609756097561	0.0382692307692308	-1.05375	-0.228558560037523	1506.6	422.1754	-1084.4246
-0.0926829268292683	0.0382692307692308	-0.96375	-0.220412218574109	1065.927	417.5793	-648.3477
-0.0878048780487805	0.0382692307692308	-0.87375	-0.212265877110694	826.554	411.1406	-415.4134
-0.0829268292682927	0.0382692307692308	-0.78375	-0.20411953564728	569.3971	404.4851	-164.912
-0.0780487804878049	0.0382692307692308	-0.69375	-0.195973194183865	487.6139	397.3488	-90.2651
-0.0731707317073171	0.0382692307692308	-0.60375	-0.18782685272045	436.5502	389.9587	-46.5915000000001
-0.0682926829268293	0.0382692307692308	-0.51375	-0.179680511257036	389.6589	384.0603	-5.59860000000003
-0.0634146341463415	0.0382692307692308	-0.42375	-0.171534169793621	359.3704	378.6431	19.2727
-0.0585365853658537	0.0382692307692308	-0.33375	-0.163387828330206	323.1005	373.8858	50.7853
-0.0536585365853659	0.0382692307692308	-0.24375	-0.155241486866792	300.2889	370.7461	70.4572
-0.0487804878048781	0.0382692307692308	-0.15375	-0.147095145403377	282.9449	369.0417	86.0968
-0.0439024390243902	0.0382692307692308	-0.0637500000000002	-0.138948803939962	267.0919	368.5343	101.4424
-0.0390243902439024	0.0382692307692308	0.0262499999999998	-0.130802462476548	252.0948	369.2563	117.1615
-0.0341463414634146	0.0382692307692308	0.11625	-0.122656121013133	240.1001	371.5395	131.4394
-0.0292682926829268	0.0382692307692308	0.20625	-0.114509779549719	229.9464	376.2581	146.3117
-0.0245121951219512	0.0382692307692308	0.294	-0.106567096622889	220.3197	382.3796	162.0599
-0.0195121951219512	0.0382692307692308	0.38625	-0.0982170966228893	213.1952	390.6568	177.4616
-0.0146341463414634	0.0382692307692308	0.47625	-0.0900707551594747	212.3875	402.2277	189.8402
-0.00975609756097561	0.0382692307692308	0.56625	-0.08192441369606	210.3793	414.6205	204.2412
-0.0048780487804878	0.0382692307692308	0.65625	-0.0737780722326454	203.8572	430.1582	226.301
0	0.0382692307692308	0.74625	-0.0656317307692308	198.3811	450.2697	251.8886
0.0048780487804878	0.0382692307692308	0.83625	-0.0574853893058161	194.5994	472.3494	277.75
0.00975609756097561	0.0382692307692308	0.92625	-0.0493390478424015	192.4625	499.8032	307.3407
0.0146341463414634	0.0382692307692308	1.01625	-0.0411927063789869	191.3387	536.4435	345.1048
0.0195121951219512	0.0382692307692308	1.10625	-0.0330463649155722	191.9911	578.4076	386.4165
0.0242682926829268	0.0382692307692308	1.194	-0.025103681988743	193.8871	632.575	438.6879
0.0292682926829268	0.0382692307692308	1.28625	-0.016753681988743	196.738	710.7946	514.0566
0.0341463414634146	0.0382692307692308	1.37625	-0.00860734052532833	200.7279	849.1336	648.4057
0.0390243902439024	0.0382692307692308	1.46625	-4.60999061913686E-4	204.4799	977.7084	773.2285
0.0439024390243902	0.0382692307692308	1.55625	0.00768534240150096	209.7363	1135.013	925.2767
0.0486585365853659	0.0382692307692308	1.644	0.0156280253283302	215.8479	1472.701	1256.8531
0.0536585365853659	0.0382692307692308	1.73625	0.0239780253283302	221.3873	1886.041	1664.6537
0.0585365853658537	0.0382692307692308	1.82625	0.0321243667917448	226.3584	2234.038	2007.6796
0.0632926829268293	0.0382692307692308	1.914	0.0400670497185741	230.602	2373.891	2143.289
0.0682926829268293	0.0382692307692308	2.00625	0.0484170497185741	232.7883	2321.854	2089.0657
0.0731707317073171	0.0382692307692308	2.09625	0.0565633911819887	232.8835	2095.058	1862.1745
0.0780487804878049	0.0382692307692308	2.18625	0.0647097326454034	230.9352	1759.012	1528.0768
0.0829268292682927	0.0382692307692308	2.27625	0.072856074108818	227.0725	1447.103	1220.0305
0.0878048780487805	0.0382692307692308	2.36625	0.0810024155722327	221.3883	1176.559	955.1707
0.0926829268292683	0.0382692307692308	2.45625	0.0891487570356473	213.5697	948.9672	735.3975
0.0975609756097561	0.0382692307692308	2.54625	0.0972950984990619	205.5121	736.9823	531.4702
0.102439024390244	0.0382692307692308	2.63625	0.105441439962477	197.3169	594.503	397.1861
0.107317073170732	0.0382692307692308	2.72625	0.113587781425891	188.1521	535.956	347.8039
0.11219512195122	0.0382692307692308	2.81625	0.121734122889306	179.4653	484.843	305.3777
0.117073170731707	0.0382692307692308	2.90625	0.12988046435272	171.0805	447.1717	276.0912
0.121951219512195	0.0382692307692308	2.99625	0.138026805816135	161.9218	408.2901	246.3683
0.126829268292683	0.0382692307692308	3.08625	0.14617314727955	155.2706	371.7586	216.488
0.131707317073171	0.0382692307692308	3.17625	0.154319488742964	149.1209	349.9044	200.7835
0.136585365853659	0.0382692307692308	3.26625	0.162465830206379	141.2951	328.4783	187.1832
0.141463414634146	0.0382692307692308	3.35625	0.170612171669794	136.6749	311.9203	175.2454
0.146341463414634	0.0382692307692308	3.44625	0.178758513133208	132.521	297.0737	164.5527
-0.146341463414634	0.0307692307692308	-2.1	-0.29715947467167	1532.549	359.6628	-1172.8862
-0.141463414634146	0.0307692307692308	-2.01	-0.289013133208255	1534.249	359.8535	-1174.3955
-0.136585365853659	0.0307692307692308	-1.92	-0.28086679174484	1680.318	364.9592	-1315.3588
-0.131829268292683	0.0307692307692308	-1.83225	-0.272924108818011	2060.54	374.2107	-1686.3293
-0.126829268292683	0.0307692307692308	-1.74	-0.264574108818011	3437.384	384.8595	-3052.5245
-0.121951219512195	0.0307692307692308	-1.65	-0.256427767354597	5994.834	395.7635	-5599.0705
-0.117073170731707	0.0307692307692308	-1.56	-0.248281425891182	6873.561	407.1176	-6466.4434
-0.11219512195122	0.0307692307692308	-1.47	-0.240135084427767	6035.836	415.1105	-5620.7255
-0.107439024390244	0.0307692307692308	-1.38225	-0.232192401500938	4584.281	420.6564	-4163.6246
-0.102439024390244	0.0307692307692308	-1.29	-0.223842401500938	3122.306	424.304	-2698.002
-0.0975609756097561	0.0307692307692308	-1.2	-0.215696060037523	2148.964	425.0345	-1723.9295
-0.0926829268292683	0.0307692307692308	-1.11	-0.207549718574109	1170.006	422.94	-747.066
-0.0878048780487805	0.0307692307692308	-1.02	-0.199403377110694	854.2936	418.7902	-435.5034
-0.0829268292682927	0.0307692307692308	-0.93	-0.19125703564728	588.4247	414.0003	-174.4244
-0.0780487804878049	0.0307692307692308	-0.84	-0.183110694183865	500.3426	407.7834	-92.5592
-0.0731707317073171	0.0307692307692308	-0.75	-0.17496435272045	448.1527	400.046	-48.1066999999999
-0.0682926829268293	0.0307692307692308	-0.66	-0.166818011257036	385.4924	393.1056	7.61320000000001
-0.0634146341463415	0.0307692307692308	-0.57	-0.158671669793621	348.5695	386.5474	37.9779
-0.0585365853658537	0.0307692307692308	-0.48	-0.150525328330206	318.3631	380.2761	61.913
-0.0536585365853659	0.0307692307692308	-0.39	-0.142378986866792	300.276	375.4548	75.1788
-0.0487804878048781	0.0307692307692308	-0.3	-0.134232645403377	284.7385	371.7451	87.0066
-0.0439024390243902	0.0307692307692308	-0.21	-0.126086303939963	269.8488	368.9225	99.0737
-0.0390243902439024	0.0307692307692308	-0.12	-0.117939962476548	254.6621	367.2178	112.5557
-0.0341463414634146	0.0307692307692308	-0.0299999999999999	-0.109793621013133	242.8727	367.0918	124.2191
-0.0292682926829268	0.0307692307692308	0.0600000000000001	-0.101647279549719	232.0385	368.6767	136.6382
-0.0245121951219512	0.0307692307692308	0.14775	-0.0937045966228893	222.4728	371.5238	149.051
-0.0195121951219512	0.0307692307692308	0.24	-0.0853545966228893	214.5896	376.3354	161.7458
-0.0146341463414634	0.0307692307692308	0.33	-0.0772082551594747	198.5458	383.8199	185.2741
-0.00975609756097561	0.0307692307692308	0.42	-0.06906191369606	190.5685	392.5282	201.9597
-0.0048780487804878	0.0307692307692308	0.51	-0.0609155722326454	190.4287	403.5026	213.0739
0	0.0307692307692308	0.6	-0.0527692307692308	190.5759	418.5635	227.9876
0.0048780487804878	0.0307692307692308	0.69	-0.0446228893058161	190.2303	434.9863	244.756
0.00975609756097561	0.0307692307692308	0.78	-0.0364765478424015	190.4207	455.6656	265.2449
0.0146341463414634	0.0307692307692308	0.87	-0.0283302063789869	191.1483	482.76	291.6117
0.0195121951219512	0.0307692307692308	0.96	-0.0201838649155722	191.6273	512.3719	320.7446
0.0242682926829268	0.0307692307692308	1.04775	-0.012241181988743	193.2575	549.4571	356.1996
0.0292682926829268	0.0307692307692308	1.14	-0.00389118198874298	195.9654	602.0405	406.0751
0.0341463414634146	0.0307692307692308	1.23	0.00425515947467165	199.6695	660.5225	460.853
0.0390243902439024	0.0307692307692308	1.32	0.0124015009380863	203.7374	737.398	533.6606
0.0439024390243902	0.0307692307692308	1.41	0.0205478424015009	208.7384	899.6853	690.9469
0.0486585365853659	0.0307692307692308	1.49775	0.0284905253283302	214.6443	1036.311	821.6667
0.0536585365853659	0.0307692307692308	1.59	0.0368405253283302	219.8855	1328.418	1108.5325
0.0585365853658537	0.0307692307692308	1.68	0.0449868667917448	224.9337	1684.924	1459.9903
0.0632926829268293	0.0307692307692308	1.76775	0.0529295497185741	229.1467	1997.207	1768.0603
0.0682926829268293	0.0307692307692308	1.86	0.0612795497185741	231.8533	2371.062	2139.2087
0.0731707317073171	0.0307692307692308	1.95	0.0694258911819887	233.0416	2506.874	2273.8324
0.0780487804878049	0.0307692307692308	2.04	0.0775722326454034	231.9638	2419.898	2187.9342
0.0829268292682927	0.0307692307692308	2.13	0.085718574108818	228.8938	2149.516	1920.6222
0.0878048780487805	0.0307692307692308	2.22	0.0938649155722327	223.7632	1786.806	1563.0428
0.0926829268292683	0.0307692307692308	2.31	0.102011257035647	216.465	1460.584	1244.119
0.0975609756097561	0.0307692307692308	2.4	0.110157598499062	208.9153	1182.241	973.3257
0.102439024390244	0.0307692307692308	2.49	0.118303939962477	200.1785	942.2589	742.0804
0.107317073170732	0.0307692307692308	2.58	0.126450281425891	190.1306	748.196	558.0654
0.11219512195122	0.0307692307692308	2.67	0.134596622889306	181.661	610.6003	428.9393
0.117073170731707	0.0307692307692308	2.76	0.14274296435272	173.782	546.4003	372.6183
0.121951219512195	0.0307692307692308	2.85	0.150889305816135	165.0871	490.1587	325.0716
0.126829268292683	0.0307692307692308	2.94	0.15903564727955	158.319	448.7929	290.4739
0.131707317073171	0.0307692307692308	3.03	0.167181988742964	151.7416	407.5269	255.7853
0.136585365853659	0.0307692307692308	3.12	0.175328330206379	142.9089	371.4983	228.5894
0.141463414634146	0.0307692307692308	3.21	0.183474671669794	138.2571	349.7764	211.5193
0.146341463414634	0.0307692307692308	3.3	0.191621013133208	133.7234	328.4783	194.7549
-0.146341463414634	0.0230769230769231	-2.25	-0.283967166979362	1378.21	341.2266	-1036.9834
-0.141463414634146	0.0230769230769231	-2.16	-0.275820825515947	1375.313	341.5125	-1033.8005
-0.136585365853659	0.0230769230769231	-2.07	-0.267674484052533	1495.281	346.6481	-1148.6329
-0.131829268292683	0.0230769230769231	-1.98225	-0.259731801125704	1938.669	356.1745	-1582.4945
-0.126829268292683	0.0230769230769231	-1.89	-0.251381801125704	2897.769	367.5588	-2530.2102
-0.121951219512195	0.0230769230769231	-1.8	-0.243235459662289	4513.612	379.7226	-4133.8894
-0.117073170731707	0.0230769230769231	-1.71	-0.235089118198874	6323.826	393.0732	-5930.7528
-0.11219512195122	0.0230769230769231	-1.62	-0.22694277673546	6215.612	403.598	-5812.014
-0.107439024390244	0.0230769230769231	-1.53225	-0.21900009380863	4950.514	412.5733	-4537.9407
-0.102439024390244	0.0230769230769231	-1.44	-0.21065009380863	3627.662	419.3877	-3208.2743
-0.0975609756097561	0.0230769230769231	-1.35	-0.202503752345216	2550.82	423.3844	-2127.4356
-0.0926829268292683	0.0230769230769231	-1.26	-0.194357410881801	1346.755	424.6854	-922.0696
-0.0878048780487805	0.0230769230769231	-1.17	-0.186211069418386	1008.56	423.2584	-585.3016
-0.0829268292682927	0.0230769230769231	-1.08	-0.178064727954972	708.9111	419.931	-288.9801
-0.0780487804878049	0.0230769230769231	-0.99	-0.169918386491557	556.1093	415.1428	-140.9665
-0.0731707317073171	0.0230769230769231	-0.9	-0.161772045028143	479.3754	408.3555	-71.0199000000001
-0.0682926829268293	0.0230769230769231	-0.81	-0.153625703564728	429.643	401.5683	-28.0747
-0.0634146341463415	0.0230769230769231	-0.72	-0.145479362101313	381.9122	394.5647	12.6525
-0.0585365853658537	0.0230769230769231	-0.63	-0.137333020637899	351.6608	386.8334	35.1726
-0.0536585365853659	0.0230769230769231	-0.54	-0.129186679174484	316.8209	380.8141	63.9932
-0.0487804878048781	0.0230769230769231	-0.45	-0.121040337711069	294.9992	375.0121	80.0129000000001
-0.0439024390243902	0.0230769230769231	-0.36	-0.112893996247655	278.3801	370.3245	91.9444
-0.0390243902439024	0.0230769230769231	-0.27	-0.10474765478424	263.2845	367.1548	103.8703
-0.0341463414634146	0.0230769230769231	-0.18	-0.0966013133208255	248.9414	365.5699	116.6285
-0.0292682926829268	0.0230769230769231	-0.0900000000000001	-0.0884549718574109	238.2949	365.3163	127.0214
-0.0245121951219512	0.0230769230769231	-0.00225000000000003	-0.0805122889305816	228.6015	366.8381	138.2366
-0.0195121951219512	0.0230769230769231	0.0899999999999999	-0.0721622889305816	218.9433	369.3099	150.3666
-0.0146341463414634	0.0230769230769231	0.18	-0.064015947467167	211.8655	374.1558	162.2903
-0.00975609756097561	0.0230769230769231	0.27	-0.0558696060037523	209.9542	380.2761	170.3219
-0.0048780487804878	0.0230769230769231	0.36	-0.0477232645403377	207.579	388.2529	180.6739
0	0.0230769230769231	0.45	-0.0395769230769231	201.6896	399.6063	197.9167
0.0048780487804878	0.0230769230769231	0.54	-0.0314305816135084	196.4524	412.2873	215.8349
0.00975609756097561	0.0230769230769231	0.63	-0.0232842401500938	193.1918	427.6348	234.443
0.0146341463414634	0.0230769230769231	0.72	-0.0151378986866792	191.374	448.2135	256.8395
0.0195121951219512	0.0230769230769231	0.81	-0.00699155722326453	191.1806	469.6889	278.5083
0.0242682926829268	0.0230769230769231	0.89775	9.51125703564725E-4	192.1338	496.6282	304.4944
0.0292682926829268	0.0230769230769231	0.99	0.00930112570356473	194.2203	533.4547	339.2344
0.0341463414634146	0.0230769230769231	1.08	0.0174474671669794	196.8511	575.1559	378.3048
0.0390243902439024	0.0230769230769231	1.17	0.025593808630394	200.8731	629.1664	428.2933
0.0439024390243902	0.0230769230769231	1.26	0.0337401500938086	205.3846	705.2644	499.8798
0.0486585365853659	0.0230769230769231	1.34775	0.0416828330206379	210.6867	825.9762	615.2895
0.0536585365853659	0.0230769230769231	1.44	0.0500328330206379	216.6707	951.3473	734.6766
0.0585365853658537	0.0230769230769231	1.53	0.0581791744840525	222.2604	1108.772	886.5116
0.0632926829268293	0.0230769230769231	1.61775	0.0661218574108818	226.9127	1449.9	1222.9873
0.0682926829268293	0.0230769230769231	1.71	0.0744718574108818	231.0457	1905.219	1674.1733
0.0731707317073171	0.0230769230769231	1.8	0.0826181988742964	233.9597	2367.438	2133.4783
0.0780487804878049	0.0230769230769231	1.89	0.0907645403377111	235.922	2631.097	2395.175
0.0829268292682927	0.0230769230769231	1.98	0.0989108818011257	232.9296	2683.832	2450.9024
0.0878048780487805	0.0230769230769231	2.07	0.10705722326454	228.4802	2498.89	2270.4098
0.0926829268292683	0.0230769230769231	2.16	0.115203564727955	222.9081	2133.102	1910.1939
0.0975609756097561	0.0230769230769231	2.25	0.12334990619137	215.5637	1759.937	1544.3733
0.102439024390244	0.0230769230769231	2.34	0.131496247654784	207.1729	1419.454	1212.2811
0.107317073170732	0.0230769230769231	2.43	0.139642589118199	198.3427	1113.113	914.7703
0.11219512195122	0.0230769230769231	2.52	0.147788930581613	189.1652	911.2798	722.1146
0.117073170731707	0.0230769230769231	2.61	0.155935272045028	180.6327	666.1149	485.4822
0.121951219512195	0.0230769230769231	2.7	0.164081613508443	171.9506	579.4768	407.5262
0.126829268292683	0.0230769230769231	2.79	0.172227954971857	163.4149	526.4366	363.0217
0.131707317073171	0.0230769230769231	2.88	0.180374296435272	156.3466	480.0996	323.753
0.136585365853659	0.0230769230769231	2.97	0.188520637898687	149.7953	437.0823	287.287
0.141463414634146	0.0230769230769231	3.06	0.196666979362101	142.2918	393.1441	250.8523
0.146341463414634	0.0230769230769231	3.15	0.204813320825516	138.0673	357.0547	218.9874
-0.146341463414634	0.0153846153846154	-2.4	-0.270774859287054	1170.338	329.1892	-841.1488
-0.141463414634146	0.0153846153846154	-2.31	-0.26262851782364	1163.192	328.871	-834.321
-0.136585365853659	0.0153846153846154	-2.22	-0.254482176360225	1241.195	331.5348	-909.6602
-0.131829268292683	0.0153846153846154	-2.13225	-0.246539493433396	1407.226	339.7371	-1067.4889
-0.126829268292683	0.0153846153846154	-2.04	-0.238189493433396	1912.08	350.317	-1561.763
-0.121951219512195	0.0153846153846154	-1.95	-0.230043151969981	2855.778	362.5808	-2493.1972
-0.117073170731707	0.0153846153846154	-1.86	-0.221896810506567	4406.458	376.4308	-4030.0272
-0.11219512195122	0.0153846153846154	-1.77	-0.213750469043152	6007.795	388.888	-5618.907
-0.107439024390244	0.0153846153846154	-1.68225	-0.205807786116323	5925.062	400.3303	-5524.7317
-0.102439024390244	0.0153846153846154	-1.59	-0.197457786116323	4777.835	411.0187	-4366.8163
-0.0975609756097561	0.0153846153846154	-1.5	-0.189311444652908	3529.376	417.8383	-3111.5377
-0.0926829268292683	0.0153846153846154	-1.41	-0.181165103189493	2483.64	422.2418	-2061.3982
-0.0878048780487805	0.0153846153846154	-1.32	-0.173018761726079	1303.198	424.1182	-879.0798
-0.0829268292682927	0.0153846153846154	-1.23	-0.164872420262664	983.2768	423.1987	-560.0781
-0.0780487804878049	0.0153846153846154	-1.14	-0.15672607879925	702.7837	421.6764	-281.1073
-0.0731707317073171	0.0153846153846154	-1.05	-0.148579737335835	552.5166	416.1883	-136.3283
-0.0682926829268293	0.0153846153846154	-0.96	-0.14043339587242	478.1055	409.4393	-68.6662
-0.0634146341463415	0.0153846153846154	-0.87	-0.132287054409006	430.2007	402.1497	-28.051
-0.0585365853658537	0.0153846153846154	-0.78	-0.124140712945591	382.2828	394.6022	12.3194
-0.0536585365853659	0.0153846153846154	-0.69	-0.115994371482176	352.48	387.8537	35.3737
-0.0487804878048781	0.0153846153846154	-0.6	-0.107848030018762	318.956	381.8987	62.9427
-0.0439024390243902	0.0153846153846154	-0.51	-0.0997016885553471	294.1679	375.8175	81.6496
-0.0390243902439024	0.0153846153846154	-0.42	-0.0915553470919325	277.6157	371.4345	93.8188
-0.0341463414634146	0.0153846153846154	-0.33	-0.0834090056285178	263.2505	368.1779	104.9274
-0.0292682926829268	0.0153846153846154	-0.24	-0.0752626641651032	249.337	365.7999	116.4629
-0.0245121951219512	0.0153846153846154	-0.15225	-0.0673199812382739	238.4219	365.2926	126.8707
-0.0195121951219512	0.0153846153846154	-0.06	-0.0589699812382739	228.8724	366.0535	137.1811
-0.0146341463414634	0.0153846153846154	0.03	-0.0508236397748593	219.5941	368.7158	149.1217
-0.00975609756097561	0.0153846153846154	0.12	-0.0426772983114447	212.6748	373.2182	160.5434
-0.0048780487804878	0.0153846153846154	0.21	-0.03453095684803	208.4357	379.6789	171.2432
0	0.0153846153846154	0.3	-0.0263846153846154	205.1902	388.996	183.8058
0.0048780487804878	0.0153846153846154	0.39	-0.0182382739212008	200.4899	398.9148	198.4249
0.00975609756097561	0.0153846153846154	0.48	-0.0100919324577861	196.7559	411.6538	214.8979
0.0146341463414634	0.0153846153846154	0.57	-0.00194559099437149	194.1754	428.3637	234.1883
0.0195121951219512	0.0153846153846154	0.66	0.00620075046904315	192.4699	446.5964	254.1265
0.0242682926829268	0.0153846153846154	0.74775	0.0141434333958724	191.9758	468.6089	276.6331
0.0292682926829268	0.0153846153846154	0.84	0.0224934333958724	192.6127	499.4207	306.808
0.0341463414634146	0.0153846153846154	0.93	0.030639774859287	194.3686	533.804	339.4354
0.0390243902439024	0.0153846153846154	1.02	0.0387861163227017	197.0135	575.981	378.9675
0.0439024390243902	0.0153846153846154	1.11	0.0469324577861163	201.0964	636.0274	434.931
0.0486585365853659	0.0153846153846154	1.19775	0.0548751407129456	205.116	704.3105	499.1945
0.0536585365853659	0.0153846153846154	1.29	0.0632251407129456	210.1342	841.1719	631.0377
0.0585365853658537	0.0153846153846154	1.38	0.0713714821763602	215.7065	972.1686	756.4621
0.0632926829268293	0.0153846153846154	1.46775	0.0793141651031895	220.693	1127.267	906.574
0.0682926829268293	0.0153846153846154	1.56	0.0876641651031895	225.521	1474.939	1249.418
0.0731707317073171	0.0153846153846154	1.65	0.0958105065666041	230.1429	1957.102	1726.9591
0.0780487804878049	0.0153846153846154	1.74	0.103956848030019	232.5979	2437.486	2204.8881
0.0829268292682927	0.0153846153846154	1.83	0.112103189493433	233.4686	2742.473	2509.0044
0.0878048780487805	0.0153846153846154	1.92	0.120249530956848	232.1542	2808.903	2576.7488
0.0926829268292683	0.0153846153846154	2.01	0.128395872420263	228.7034	2616.414	2387.7106
0.0975609756097561	0.0153846153846154	2.1	0.136542213883677	223.5269	2206.935	1983.4081
0.102439024390244	0.0153846153846154	2.19	0.144688555347092	216.7043	1810.317	1593.6127
0.107317073170732	0.0153846153846154	2.28	0.152834896810507	208.839	1456.257	1247.418
0.11219512195122	0.0153846153846154	2.37	0.160981238273921	200.531	1151.812	951.281
0.117073170731707	0.0153846153846154	2.46	0.169127579737336	191.5226	939.9489	748.4263
0.121951219512195	0.0153846153846154	2.55	0.17727392120075	183.439	738.6913	555.2523
0.126829268292683	0.0153846153846154	2.64	0.185420262664165	174.6256	600.7767	426.1511
0.131707317073171	0.0153846153846154	2.73	0.19356660412758	165.9627	538.1629	372.2002
0.136585365853659	0.0153846153846154	2.82	0.201712945590994	157.2011	483.3462	326.1451
0.141463414634146	0.0153846153846154	2.91	0.209859287054409	150.4659	443.2784	292.8125
0.146341463414634	0.0153846153846154	3	0.218005628517824	143.2096	401.8479	258.6383
-0.146341463414634	0.00769230769230769	-2.55	-0.257582551594747	977.9732	310.6535	-667.3197
-0.141463414634146	0.00769230769230769	-2.46	-0.249436210131332	967.0734	310.9701	-656.1033
-0.136585365853659	0.00769230769230769	-2.37	-0.241289868667917	1007.155	313.6644	-693.4906
-0.131829268292683	0.00769230769230769	-2.28225	-0.233347185741088	1102.423	319.9107	-782.5123
-0.126829268292683	0.00769230769230769	-2.19	-0.224997185741088	1362.819	330.3297	-1032.4893
-0.121951219512195	0.00769230769230769	-2.1	-0.216850844277674	1790.566	344.0795	-1446.4865
-0.117073170731707	0.00769230769230769	-2.01	-0.208704502814259	2224.616	357.0072	-1867.6088
-0.11219512195122	0.00769230769230769	-1.92	-0.200558161350844	3590.445	370.6915	-3219.7535
-0.107439024390244	0.00769230769230769	-1.83225	-0.192615478424015	5523.854	384.9623	-5138.8917
-0.102439024390244	0.00769230769230769	-1.74	-0.184265478424015	5877.791	396.9434	-5480.8476
-0.0975609756097561	0.00769230769230769	-1.65	-0.1761191369606	5041.721	406.8333	-4634.8877
-0.0926829268292683	0.00769230769230769	-1.56	-0.167972795497186	3811.724	415.0798	-3396.6442
-0.0878048780487805	0.00769230769230769	-1.47	-0.159826454033771	2651.946	421.7717	-2230.1743
-0.0829268292682927	0.00769230769230769	-1.38	-0.151680112570356	1429.506	423.8015	-1005.7045
-0.0780487804878049	0.00769230769230769	-1.29	-0.143533771106942	1037.054	423.1987	-613.8553
-0.0731707317073171	0.00769230769230769	-1.2	-0.135387429643527	750.4224	420.5032	-329.9192
-0.0682926829268293	0.00769230769230769	-1.11	-0.127241088180113	578.8864	415.6234	-163.263
-0.0634146341463415	0.00769230769230769	-1.02	-0.119094746716698	503.6049	409.5023	-94.1026
-0.0585365853658537	0.00769230769230769	-0.93	-0.110948405253283	441.3282	402.6201	-38.7081
-0.0536585365853659	0.00769230769230769	-0.84	-0.102802063789869	379.5664	395.2049	15.6385
-0.0487804878048781	0.00769230769230769	-0.75	-0.094655722326454	343.2983	388.8684	45.5701
-0.0439024390243902	0.00769230769230769	-0.66	-0.0865093808630394	313.4924	382.755	69.2626
-0.0390243902439024	0.00769230769230769	-0.57	-0.0783630393996248	294.6751	376.5801	81.905
-0.0341463414634146	0.00769230769230769	-0.48	-0.0702166979362101	279.417	372.013	92.596
-0.0292682926829268	0.00769230769230769	-0.39	-0.0620703564727955	265.5778	368.1456	102.5678
-0.0245121951219512	0.00769230769230769	-0.30225	-0.0541276735459662	251.4761	365.269	113.7929
-0.0195121951219512	0.00769230769230769	-0.21	-0.0457776735459662	239.6583	364.4041	124.7458
-0.0146341463414634	0.00769230769230769	-0.12	-0.0376313320825516	229.6484	365.3863	135.7379
-0.00975609756097561	0.00769230769230769	-0.03	-0.029484990619137	220.3542	368.1456	147.7914
-0.0048780487804878	0.00769230769230769	0.06	-0.0213386491557223	213.4042	372.236	158.8318
0	0.00769230769230769	0.15	-0.0131923076923077	206.7391	378.6013	171.8622
0.0048780487804878	0.00769230769230769	0.24	-0.00504596622889306	202.8151	387.2204	184.4053
0.00975609756097561	0.00769230769230769	0.33	0.00310037523452157	199.0653	396.6947	197.6294
0.0146341463414634	0.00769230769230769	0.42	0.0112467166979362	196.1235	408.7353	212.6118
0.0195121951219512	0.00769230769230769	0.51	0.0193930581613508	193.7964	425.0022	231.2058
0.0242682926829268	0.00769230769230769	0.59775	0.0273357410881801	192.39	442.6946	250.3046
0.0292682926829268	0.00769230769230769	0.69	0.0356857410881801	192.0415	464.8971	272.8556
0.0341463414634146	0.00769230769230769	0.78	0.0438320825515947	192.9594	490.5662	297.6068
0.0390243902439024	0.00769230769230769	0.87	0.0519784240150094	194.6218	526.4708	331.849
0.0439024390243902	0.00769230769230769	0.96	0.060124765478424	197.4095	567.6946	370.2851
0.0486585365853659	0.00769230769230769	1.04775	0.0680674484052533	201.2714	624.3059	423.0345
0.0536585365853659	0.00769230769230769	1.14	0.0764174484052533	205.9884	688.643	482.6546
0.0585365853658537	0.00769230769230769	1.23	0.0845637898686679	211.0368	818.3307	607.2939
0.0632926829268293	0.00769230769230769	1.31775	0.0925064727954972	216.5126	934.4728	717.9602
0.0682926829268293	0.00769230769230769	1.41	0.100856472795497	221.4682	1084.04	862.5718
0.0731707317073171	0.00769230769230769	1.5	0.109002814258912	225.9647	1414.638	1188.6733
0.0780487804878049	0.00769230769230769	1.59	0.117149155722326	230.6194	1882.666	1652.0466
0.0829268292682927	0.00769230769230769	1.68	0.125295497185741	232.8835	2244.659	2011.7755
0.0878048780487805	0.00769230769230769	1.77	0.133441838649156	233.5483	2775.875	2542.3267
0.0926829268292683	0.00769230769230769	1.86	0.14158818011257	232.6455	2944.316	2711.6705
0.0975609756097561	0.00769230769230769	1.95	0.149734521575985	229.3529	2816.536	2587.1831
0.102439024390244	0.00769230769230769	2.04	0.1578808630394	224.1287	2473.033	2248.9043
0.107317073170732	0.00769230769230769	2.13	0.166027204502814	217.0541	2042.376	1825.3219
0.11219512195122	0.00769230769230769	2.22	0.174173545966229	209.6141	1604.488	1394.8739
0.117073170731707	0.00769230769230769	2.31	0.182319887429644	201.4641	1279.67	1078.2059
0.121951219512195	0.00769230769230769	2.4	0.190466228893058	191.7759	1029.32	837.5441
0.126829268292683	0.00769230769230769	2.49	0.198612570356473	183.439	833.8979	650.4589
0.131707317073171	0.00769230769230769	2.58	0.206758911819887	174.974	634.2732	459.2992
0.136585365853659	0.00769230769230769	2.67	0.214905253283302	166.4375	560.5135	394.076
0.141463414634146	0.00769230769230769	2.76	0.223051594746717	159.6538	506.6254	346.9716
0.146341463414634	0.00769230769230769	2.85	0.231197936210131	153.2667	461.6673	308.4006
-0.146341463414634	0	-2.7	-0.244390243902439	855.677	286.9653	-568.7117
-0.141463414634146	0	-2.61	-0.236243902439024	838.9745	286.4138	-552.5607
-0.136585365853659	0	-2.52	-0.22809756097561	861.6797	289.3938	-572.2859
-0.131829268292683	0	-2.43225	-0.22015487804878	931.5853	296.5456	-635.0397
-0.126829268292683	0	-2.34	-0.21180487804878	1036.323	306.436	-729.887
-0.121951219512195	0	-2.25	-0.203658536585366	1281.404	320.534	-960.87
-0.117073170731707	0	-2.16	-0.195512195121951	1536.126	333.5529	-1202.5731
-0.11219512195122	0	-2.07	-0.187365853658537	2148.305	347.4315	-1800.8735
-0.107439024390244	0	-1.98225	-0.179423170731707	3275.768	363.3095	-2912.4585
-0.102439024390244	0	-1.89	-0.171073170731707	5044.715	376.9382	-4667.7768
-0.0975609756097561	0	-1.8	-0.162926829268293	5614.322	389.9335	-5224.3885
-0.0926829268292683	0	-1.71	-0.154780487804878	5066.089	402.1127	-4663.9763
-0.0878048780487805	0	-1.62	-0.146634146341463	3969.263	410.9233	-3558.3397
-0.0829268292682927	0	-1.53	-0.138487804878049	2795.805	417.68	-2378.125
-0.0780487804878049	0	-1.44	-0.130341463414634	1540.767	423.294	-1117.473
-0.0731707317073171	0	-1.35	-0.122195121951219	1126.982	423.9922	-702.9898
-0.0682926829268293	0	-1.26	-0.114048780487805	877.0059	422.5005	-454.5054
-0.0634146341463415	0	-1.17	-0.10590243902439	645.312	419.0439	-226.2681
-0.0585365853658537	0	-1.08	-0.0977560975609756	506.4648	413.8151	-92.6497000000001
-0.0536585365853659	0	-0.99	-0.089609756097561	450.1635	406.7116	-43.4519
-0.0487804878048781	0	-0.9	-0.0814634146341463	392.0474	400.0572	8.00980000000004
-0.0439024390243902	0	-0.81	-0.0733170731707317	363.6348	392.9656	29.3308
-0.0390243902439024	0	-0.72	-0.0651707317073171	326.3464	385.1008	58.7544
-0.0341463414634146	0	-0.63	-0.0570243902439024	306.6589	379.0211	72.3622
-0.0292682926829268	0	-0.54	-0.0488780487804878	287.2459	373.8531	86.6072
-0.0245121951219512	0	-0.45225	-0.0409353658536585	272.17	369.4222	97.2522
-0.0195121951219512	0	-0.36	-0.0325853658536585	258.5404	366.4418	107.9014
-0.0146341463414634	0	-0.27	-0.0244390243902439	245.534	364.7601	119.2261
-0.00975609756097561	0	-0.18	-0.0162926829268293	235.6038	364.3482	128.7444
-0.0048780487804878	0	-0.09	-0.00814634146341463	226.6884	365.9345	139.2461
0	0	0	0	217.7923	369.0648	151.2725
0.0048780487804878	0	0.09	0.00814634146341463	211.2991	374.2263	162.9272
0.00975609756097561	0	0.18	0.0162926829268293	200.7585	380.7258	179.9673
0.0146341463414634	0	0.27	0.0244390243902439	194.8571	389.5664	194.7093
0.0195121951219512	0	0.36	0.0325853658536585	193.6689	401.1043	207.4354
0.0242682926829268	0	0.44775	0.0405280487804878	192.8812	413.7789	220.8977
0.0292682926829268	0	0.54	0.0488780487804878	192.2994	430.8703	238.5709
0.0341463414634146	0	0.63	0.0570243902439024	192.4252	452.0509	259.6257
0.0390243902439024	0	0.72	0.0651707317073171	193.0269	475.8111	282.7842
0.0439024390243902	0	0.81	0.0733170731707317	194.7044	504.8169	310.1125
0.0486585365853659	0	0.89775	0.081259756097561	197.2021	543.0482	345.8461
0.0536585365853659	0	0.99	0.089609756097561	200.6068	587.8124	387.2056
0.0585365853658537	0	1.08	0.0977560975609756	205.0076	644.9215	439.9139
0.0632926829268293	0	1.16775	0.105698780487805	209.1874	726.4934	517.306
0.0682926829268293	0	1.26	0.114048780487805	213.6511	862.0366	648.3855
0.0731707317073171	0	1.35	0.122195121951219	219.2372	999.1208	779.8836
0.0780487804878049	0	1.44	0.130341463414634	224.3981	1171.087	946.6889
0.0829268292682927	0	1.53	0.138487804878049	228.6258	1572.67	1344.0442
0.0878048780487805	0	1.62	0.146634146341463	231.7757	2128.939	1897.1633
0.0926829268292683	0	1.71	0.154780487804878	233.3275	2716.31	2482.9825
0.0975609756097561	0	1.8	0.162926829268293	232.9314	3169.835	2936.9036
0.102439024390244	0	1.89	0.171073170731707	231.0481	3206.253	2975.2049
0.107317073170732	0	1.98	0.179219512195122	227.6908	2922.128	2694.4372
0.11219512195122	0	2.07	0.187365853658537	221.8203	2474.245	2252.4247
0.117073170731707	0	2.16	0.195512195121951	214.1253	1832.466	1618.3407
0.121951219512195	0	2.25	0.203658536585366	206.1179	1441.698	1235.5801
0.126829268292683	0	2.34	0.21180487804878	197.6024	1167.858	970.2556
0.131707317073171	0	2.43	0.219951219512195	188.1431	956.6807	768.5376
0.136585365853659	0	2.52	0.22809756097561	179.6951	747.4714	567.7763
0.141463414634146	0	2.61	0.236243902439024	171.5339	619.0497	447.5158
0.146341463414634	0	2.7	0.244390243902439	163.9317	545.1646	381.2329
-0.146341463414634	-0.00769230769230769	-2.85	-0.231197936210131	710.9308	259.2603	-451.6705
-0.141463414634146	-0.00769230769230769	-2.76	-0.223051594746717	697.0353	261.4181	-435.6172
-0.136585365853659	-0.00769230769230769	-2.67	-0.214905253283302	711.1864	267.0139	-444.1725
-0.131829268292683	-0.00769230769230769	-2.58225	-0.206962570356473	762.7823	275.2561	-487.5262
-0.126829268292683	-0.00769230769230769	-2.49	-0.198612570356473	816.2974	286.5276	-529.7698
-0.121951219512195	-0.00769230769230769	-2.4	-0.190466228893058	908.6281	298.1302	-610.4979
-0.117073170731707	-0.00769230769230769	-2.31	-0.182319887429644	1027.061	311.2237	-715.8373
-0.11219512195122	-0.00769230769230769	-2.22	-0.174173545966229	1285.763	325.9552	-959.8078
-0.107439024390244	-0.00769230769230769	-2.13225	-0.1662308630394	1657.952	339.9174	-1318.0346
-0.102439024390244	-0.00769230769230769	-2.04	-0.1578808630394	2039.117	354.7172	-1684.3998
-0.0975609756097561	-0.00769230769230769	-1.95	-0.149734521575985	3175.166	370.0258	-2805.1402
-0.0926829268292683	-0.00769230769230769	-1.86	-0.14158818011257	4687.103	383.591	-4303.512
-0.0878048780487805	-0.00769230769230769	-1.77	-0.133441838649156	5060.211	395.7635	-4664.4475
-0.0829268292682927	-0.00769230769230769	-1.68	-0.125295497185741	4514.446	407.3083	-4107.1377
-0.0780487804878049	-0.00769230769230769	-1.59	-0.117149155722326	3539.011	415.1735	-3123.8375
-0.0731707317073171	-0.00769230769230769	-1.5	-0.109002814258912	2484.134	421.232	-2062.902
-0.0682926829268293	-0.00769230769230769	-1.41	-0.100856472795497	1422.296	423.6107	-998.6853
-0.0634146341463415	-0.00769230769230769	-1.32	-0.0927101313320825	1059.968	423.3247	-636.6433
-0.0585365853658537	-0.00769230769230769	-1.23	-0.0845637898686679	836.2527	421.0412	-415.2115
-0.0536585365853659	-0.00769230769230769	-1.14	-0.0764174484052533	582.8608	416.7335	-166.1273
-0.0487804878048781	-0.00769230769230769	-1.05	-0.0682711069418386	497.2409	410.8661	-86.3748000000001
-0.0439024390243902	-0.00769230769230769	-0.96	-0.060124765478424	445.4159	404.1485	-41.2674
-0.0390243902439024	-0.00769230769230769	-0.87	-0.0519784240150094	389.191	396.7967	7.60569999999996
-0.0341463414634146	-0.00769230769230769	-0.78	-0.0438320825515947	354.8491	390.2385	35.3894
-0.0292682926829268	-0.00769230769230769	-0.69	-0.0356857410881801	322.9216	383.7066	60.785
-0.0245121951219512	-0.00769230769230769	-0.60225	-0.0277430581613508	302.1938	376.9273	74.7335
-0.0195121951219512	-0.00769230769230769	-0.51	-0.0193930581613508	286.081	372.425	86.3440000000001
-0.0146341463414634	-0.00769230769230769	-0.42	-0.0112467166979362	271.5956	368.6613	97.0657
-0.00975609756097561	-0.00769230769230769	-0.33	-0.00310037523452157	256.9554	366.0928	109.1374
-0.0048780487804878	-0.00769230769230769	-0.24	0.00504596622889306	245.2812	365.332	120.0508
0	-0.00769230769230769	-0.15	0.0131923076923077	234.8285	365.5856	130.7571
0.0048780487804878	-0.00769230769230769	-0.06	0.0213386491557223	225.4876	367.8358	142.3482
0.00975609756097561	-0.00769230769230769	0.03	0.029484990619137	218.2845	371.2521	152.9676
0.0146341463414634	-0.00769230769230769	0.12	0.0376313320825516	212.0451	376.8258	164.7807
0.0195121951219512	-0.00769230769230769	0.21	0.0457776735459662	196.7559	385.2217	188.4658
0.0242682926829268	-0.00769230769230769	0.29775	0.0537203564727955	190.3961	395.3003	204.9042
0.0292682926829268	-0.00769230769230769	0.39	0.0620703564727955	190.9056	407.8788	216.9732
0.0341463414634146	-0.00769230769230769	0.48	0.0702166979362101	191.951	424.1133	232.1623
0.0390243902439024	-0.00769230769230769	0.57	0.0783630393996248	192.964	442.9471	249.9831
0.0439024390243902	-0.00769230769230769	0.66	0.0865093808630394	193.7543	464.8971	271.1428
0.0486585365853659	-0.00769230769230769	0.74775	0.0944520637898687	195.4489	494.2153	298.7664
0.0536585365853659	-0.00769230769230769	0.84	0.102802063789869	197.6806	526.7264	329.0458
0.0585365853658537	-0.00769230769230769	0.93	0.110948405253283	200.6568	567.9014	367.2446
0.0632926829268293	-0.00769230769230769	1.01775	0.118891088180113	203.7434	624.4284	420.685
0.0682926829268293	-0.00769230769230769	1.11	0.127241088180113	207.6221	687.4407	479.8186
0.0731707317073171	-0.00769230769230769	1.2	0.135387429643527	212.0549	807.3958	595.3409
0.0780487804878049	-0.00769230769230769	1.29	0.143533771106942	216.5505	928.401	711.8505
0.0829268292682927	-0.00769230769230769	1.38	0.151680112570356	221.568	1079.757	858.189
0.0878048780487805	-0.00769230769230769	1.47	0.159826454033771	225.7774	1423.49	1197.7126
0.0926829268292683	-0.00769230769230769	1.56	0.167972795497186	229.3057	1926.064	1696.7583
0.0975609756097561	-0.00769230769230769	1.65	0.1761191369606	232.0766	2544.568	2312.4914
0.102439024390244	-0.00769230769230769	1.74	0.184265478424015	233.0897	3208.775	2975.6853
0.107317073170732	-0.00769230769230769	1.83	0.19241181988743	232.1718	3476.37	3244.1982
0.11219512195122	-0.00769230769230769	1.92	0.200558161350844	229.7822	3371.728	3141.9458
0.117073170731707	-0.00769230769230769	2.01	0.208704502814259	225.5718	2954.372	2728.8002
0.121951219512195	-0.00769230769230769	2.1	0.216850844277674	219.7477	2410.481	2190.7333
0.126829268292683	-0.00769230769230769	2.19	0.224997185741088	212.7976	1706.753	1493.9554
0.131707317073171	-0.00769230769230769	2.28	0.233143527204503	204.7126	1356.063	1151.3504
0.136585365853659	-0.00769230769230769	2.37	0.241289868667917	196.2462	1068.393	872.1468
0.141463414634146	-0.00769230769230769	2.46	0.249436210131332	187.7226	884.7742	697.0516
0.146341463414634	-0.00769230769230769	2.55	0.257582551594747	178.9276	658.6577	479.7301
-0.146341463414634	-0.0153846153846154	-3	-0.218005628517824	623.6579	258.3413	-365.3166
-0.141463414634146	-0.0153846153846154	-2.91	-0.209859287054409	617.1721	255.4261	-361.746
-0.136585365853659	-0.0153846153846154	-2.82	-0.201712945590994	624.6788	256.8356	-367.8432
-0.131829268292683	-0.0153846153846154	-2.73225	-0.193770262664165	649.9684	261.9559	-388.0125
-0.126829268292683	-0.0153846153846154	-2.64	-0.185420262664165	687.0811	270.9759	-416.1052
-0.121951219512195	-0.0153846153846154	-2.55	-0.17727392120075	739.2755	281.3098	-457.9657
-0.117073170731707	-0.0153846153846154	-2.46	-0.169127579737336	850.1271	292.3927	-557.7344
-0.11219512195122	-0.0153846153846154	-2.37	-0.160981238273921	939.1202	306.373	-632.7472
-0.107439024390244	-0.0153846153846154	-2.28225	-0.153038555347092	1065.542	319.3919	-746.1501
-0.102439024390244	-0.0153846153846154	-2.19	-0.144688555347092	1333.358	332.952	-1000.406
-0.0975609756097561	-0.0153846153846154	-2.1	-0.136542213883677	1744.85	348.3109	-1396.5391
-0.0926829268292683	-0.0153846153846154	-2.01	-0.128395872420263	2161.577	362.1059	-1799.4711
-0.0878048780487805	-0.0153846153846154	-1.92	-0.120249530956848	3287.472	376.0754	-2911.3966
-0.0829268292682927	-0.0153846153846154	-1.83	-0.112103189493433	4402.852	389.6168	-4013.2352
-0.0780487804878049	-0.0153846153846154	-1.74	-0.103956848030019	4476.203	400.8071	-4075.3959
-0.0731707317073171	-0.0153846153846154	-1.65	-0.0958105065666041	3894.56	410.1945	-3484.3655
-0.0682926829268293	-0.0153846153846154	-1.56	-0.0876641651031895	3052.071	417.5846	-2634.4864
-0.0634146341463415	-0.0153846153846154	-1.47	-0.0795178236397749	2201.56	422.7866	-1778.7734
-0.0585365853658537	-0.0153846153846154	-1.38	-0.0713714821763602	1266.925	423.5477	-843.3773
-0.0536585365853659	-0.0153846153846154	-1.29	-0.0632251407129456	945.4383	422.6282	-522.8101
-0.0487804878048781	-0.0153846153846154	-1.2	-0.055078799249531	702.9832	419.519	-283.4642
-0.0439024390243902	-0.0153846153846154	-1.11	-0.0469324577861163	546.4069	414.0365	-132.3704
-0.0390243902439024	-0.0153846153846154	-1.02	-0.0387861163227017	485.2006	407.8217	-77.3789
-0.0341463414634146	-0.0153846153846154	-0.93	-0.030639774859287	434.7053	401.358	-33.3473
-0.0292682926829268	-0.0153846153846154	-0.84	-0.0224934333958724	387.9865	393.499	5.51249999999999
-0.0245121951219512	-0.0153846153846154	-0.75225	-0.0145507504690431	357.6745	386.9717	29.2972
-0.0195121951219512	-0.0153846153846154	-0.66	-0.00620075046904315	322.7216	380.8211	58.0995
-0.0146341463414634	-0.0153846153846154	-0.57	0.00194559099437149	300.8025	375.2472	74.4447
-0.00975609756097561	-0.0153846153846154	-0.48	0.0100919324577861	283.8119	371.0938	87.2819
-0.0048780487804878	-0.0153846153846154	-0.39	0.0182382739212008	269.0756	367.7405	98.6649
0	-0.0153846153846154	-0.3	0.0263846153846154	255.7024	365.8698	110.1674
0.0048780487804878	-0.0153846153846154	-0.21	0.03453095684803	244.584	365.5226	120.9386
0.00975609756097561	-0.0153846153846154	-0.12	0.0426772983114447	234.3066	366.8144	132.5078
0.0146341463414634	-0.0153846153846154	-0.03	0.0508236397748593	225.1714	370.1746	145.0032
0.0195121951219512	-0.0153846153846154	0.06	0.0589699812382739	217.8085	374.6383	156.8298
0.0242682926829268	-0.0153846153846154	0.14775	0.0669126641651032	211.4942	381.0924	169.5982
0.0292682926829268	-0.0153846153846154	0.24	0.0752626641651032	211.0385	390.448	179.4095
0.0341463414634146	-0.0153846153846154	0.33	0.0834090056285178	210.7852	401.822	191.0368
0.0390243902439024	-0.0153846153846154	0.42	0.0915553470919325	205.0382	414.3438	209.3056
0.0439024390243902	-0.0153846153846154	0.51	0.0997016885553471	201.0528	432.0652	231.0124
0.0486585365853659	-0.0153846153846154	0.59775	0.107644371482176	198.9316	452.6817	253.7501
0.0536585365853659	-0.0153846153846154	0.69	0.115994371482176	197.9662	477.2991	279.3329
0.0585365853658537	-0.0153846153846154	0.78	0.124140712945591	199.0574	511.3602	312.3028
0.0632926829268293	-0.0153846153846154	0.86775	0.13208339587242	201.0375	546.9726	345.9351
0.0682926829268293	-0.0153846153846154	0.96	0.14043339587242	203.8539	593.0941	389.2402
0.0731707317073171	-0.0153846153846154	1.05	0.148579737335835	206.7824	656.3096	449.5272
0.0780487804878049	-0.0153846153846154	1.14	0.15672607879925	210.7716	731.5475	520.7759
[truncated: 1,722 more rows]
