# Supplementary material for: Giant ferroelectric polarization in a bilayer graphene heterostructure
Source: Nat Commun. 2022 Oct 21;13:6241. doi: 10.1038/s41467-022-34104-z (PMC9587233; doi:10.1038/s41467-022-34104-z)
Supplement: Supplementary file 4 — Source Data [file 41467_2022_34104_MOESM4_ESM.zip › SI/Fig.S11-14/140K.dat]

x	y	n	D	b	f	z
-0.146341463414634	0.230769230769231	1.8	-0.64015947467167	876.5886	3983.067	3106.4784
-0.141463414634146	0.230769230769231	1.89	-0.632013133208255	900.4633	4197.063	3296.5997
-0.136585365853659	0.230769230769231	1.98	-0.62386679174484	965.6951	5380.993	4415.2979
-0.131829268292683	0.230769230769231	2.06775	-0.615924108818011	1067.723	5996.249	4928.526
-0.126829268292683	0.230769230769231	2.16	-0.607574108818011	1324.98	5374.172	4049.192
-0.121951219512195	0.230769230769231	2.25	-0.599427767354597	1755.545	4185.225	2429.68
-0.117073170731707	0.230769230769231	2.34	-0.591281425891182	2187.566	2905.472	717.906000000001
-0.11219512195122	0.230769230769231	2.43	-0.583135084427767	3361.515	2062.507	-1299.008
-0.107439024390244	0.230769230769231	2.51775	-0.575192401500938	4466.975	1181.354	-3285.621
-0.102439024390244	0.230769230769231	2.61	-0.566842401500938	4390.711	888.051	-3502.66
-0.0975609756097561	0.230769230769231	2.7	-0.558696060037523	3693.306	667.0789	-3026.2271
-0.0926829268292683	0.230769230769231	2.79	-0.550549718574109	2796.747	528.4213	-2268.3257
-0.0878048780487805	0.230769230769231	2.88	-0.542403377110694	1543.547	474.0766	-1069.4704
-0.0829268292682927	0.230769230769231	2.97	-0.53425703564728	1161.913	428.8347	-733.0783
-0.0780487804878049	0.230769230769231	3.06	-0.526110694183865	876.8807	388.0803	-488.8004
-0.0731707317073171	0.230769230769231	3.15	-0.51796435272045	621.5432	360.9312	-260.612
-0.0682926829268293	0.230769230769231	3.24	-0.509818011257036	524.4564	327.624	-196.8324
-0.0634146341463415	0.230769230769231	3.33	-0.501671669793621	461.0866	305.5812	-155.5054
-0.0585365853658537	0.230769230769231	3.42	-0.493525328330206	389.7635	288.8078	-100.9557
-0.0536585365853659	0.230769230769231	3.51	-0.485378986866792	337.1622	273.2004	-63.9618
-0.0487804878048781	0.230769230769231	3.6	-0.477232645403377	314.2755	256.5697	-57.7058
-0.0439024390243902	0.230769230769231	3.69	-0.469086303939963	293.8818	246.3246	-47.5572
-0.0390243902439024	0.230769230769231	3.78	-0.460939962476548	277.4981	237.4771	-40.021
-0.0341463414634146	0.230769230769231	3.87	-0.452793621013133	262.5832	229.2313	-33.3519
-0.0292682926829268	0.230769230769231	3.96	-0.444647279549719	248.5882	223.253	-25.3352
-0.0245121951219512	0.230769230769231	4.04775	-0.436704596622889	237.9523	218.1738	-19.7785
-0.0195121951219512	0.230769230769231	4.14	-0.428354596622889	229.0289	213.7612	-15.2677
-0.0146341463414634	0.230769230769231	4.23	-0.420208255159475	221.4505	217.3052	-4.14529999999999
-0.00975609756097561	0.230769230769231	4.32	-0.41206191369606	216.3878	218.3206	1.93280000000001
-0.0048780487804878	0.230769230769231	4.41	-0.403915572232645	212.8163	214.5866	1.77029999999999
0	0.230769230769231	4.5	-0.395769230769231	211.8527	211.3113	-0.541399999999982
0.0048780487804878	0.230769230769231	4.59	-0.387622889305816	211.7287	210.5061	-1.2226
0.00975609756097561	0.230769230769231	4.68	-0.379476547842402	210.3376	211.1244	0.786800000000028
0.0146341463414634	0.230769230769231	4.77	-0.371330206378987	209.5784	212.6736	3.09520000000001
0.0195121951219512	0.230769230769231	4.86	-0.363183864915572	210.29	215.4748	5.18480000000002
0.0242682926829268	0.230769230769231	4.94775	-0.355241181988743	212.2348	218.4798	6.24499999999998
0.0292682926829268	0.230769230769231	5.04	-0.346891181988743	214.8131	221.0109	6.1978
0.0341463414634146	0.230769230769231	5.13	-0.338744840525328	218.2933	224.176	5.8827
0.0390243902439024	0.230769230769231	5.22	-0.330598499061914	222.4528	226.975	4.52220000000003
0.0439024390243902	0.230769230769231	5.31	-0.322452157598499	225.6799	229.2225	3.54260000000002
0.0486585365853659	0.230769230769231	5.39775	-0.31450947467167	228.5911	230.8208	2.22969999999998
0.0536585365853659	0.230769230769231	5.49	-0.30615947467167	230.9962	230.7104	-0.285800000000023
0.0585365853658537	0.230769230769231	5.58	-0.298013133208255	232.039	229.0973	-2.9417
0.0632926829268293	0.230769230769231	5.66775	-0.290070450281426	231.4225	225.9507	-5.47179999999997
0.0682926829268293	0.230769230769231	5.76	-0.281720450281426	228.055	221.2683	-6.78669999999997
0.0731707317073171	0.230769230769231	5.85	-0.273574108818011	223.3106	215.3713	-7.93930000000003
0.0780487804878049	0.230769230769231	5.94	-0.265427767354597	216.8432	208.1453	-8.69790000000006
0.0829268292682927	0.230769230769231	6.03	-0.257281425891182	208.4782	200.648	-7.83020000000005
0.0878048780487805	0.230769230769231	6.12	-0.249135084427767	200.9203	192.8241	-8.09620000000001
0.0926829268292683	0.230769230769231	6.21	-0.240988742964353	192.7471	189.4752	-3.27190000000002
0.0975609756097561	0.230769230769231	6.3	-0.232842401500938	184.0229	180.9549	-3.06799999999998
0.102439024390244	0.230769230769231	6.39	-0.224696060037523	176.042	172.3104	-3.73159999999999
0.107317073170732	0.230769230769231	6.48	-0.216549718574109	168.1414	163.2297	-4.91170000000003
0.11219512195122	0.230769230769231	6.57	-0.208403377110694	160.4528	154.3509	-6.1019
0.117073170731707	0.230769230769231	6.66	-0.20025703564728	151.8909	148.5652	-3.32569999999998
0.121951219512195	0.230769230769231	6.75	-0.192110694183865	146.4532	144.1139	-2.33929999999998
0.126829268292683	0.230769230769231	6.84	-0.18396435272045	141.5821	139.7893	-1.7928
0.131707317073171	0.230769230769231	6.93	-0.175818011257036	137.2267	135.2125	-2.01419999999999
0.136585365853659	0.230769230769231	7.02	-0.167671669793621	132.9037	131.806	-1.0977
0.141463414634146	0.230769230769231	7.11	-0.159525328330206	129.5136	128.9682	-0.545400000000001
0.146341463414634	0.230769230769231	7.2	-0.151378986866792	126.2737	125.4916	-0.782100000000014
-0.146341463414634	0.222884615384615	1.64625	-0.626637359287054	5395.242	2162.978	-3232.264
-0.141463414634146	0.222884615384615	1.73625	-0.61849101782364	5082.889	2236.311	-2846.578
-0.136585365853659	0.222884615384615	1.82625	-0.610344676360225	4195.863	2597.547	-1598.316
-0.131829268292683	0.222884615384615	1.914	-0.602401993433396	3161.712	3842.582	680.87
-0.126829268292683	0.222884615384615	2.00625	-0.594051993433396	2184.669	5267.628	3082.959
-0.121951219512195	0.222884615384615	2.09625	-0.585905651969981	1261.924	5399.997	4138.073
-0.117073170731707	0.222884615384615	2.18625	-0.577759310506567	944.7017	4587.398	3642.6963
-0.11219512195122	0.222884615384615	2.27625	-0.569612969043152	713.2105	3536.51	2823.2995
-0.107439024390244	0.222884615384615	2.364	-0.561670286116323	566.8549	2581.27	2014.4151
-0.102439024390244	0.222884615384615	2.45625	-0.553320286116323	503.2659	1404.137	900.8711
-0.0975609756097561	0.222884615384615	2.54625	-0.545173944652908	451.249	1068.156	616.907
-0.0926829268292683	0.222884615384615	2.63625	-0.537027603189493	399.911	824.571	424.66
-0.0878048780487805	0.222884615384615	2.72625	-0.528881261726079	368.489	607.3953	238.9063
-0.0829268292682927	0.222884615384615	2.81625	-0.520734920262664	334.8866	525.7843	190.8977
-0.0780487804878049	0.222884615384615	2.90625	-0.512588578799249	313.3599	471.4175	158.0576
-0.0731707317073171	0.222884615384615	2.99625	-0.504442237335835	296.792	426.0446	129.2526
-0.0682926829268293	0.222884615384615	3.08625	-0.49629589587242	281.9519	376.4308	94.4789
-0.0634146341463415	0.222884615384615	3.17625	-0.488149554409006	267.2002	342.2887	75.0885
-0.0585365853658537	0.222884615384615	3.26625	-0.480003212945591	255.5076	318.1287	62.6211
-0.0536585365853659	0.222884615384615	3.35625	-0.471856871482176	245.2005	299.9252	54.7247000000001
-0.0487804878048781	0.222884615384615	3.44625	-0.463710530018762	235.3407	283.4297	48.089
-0.0439024390243902	0.222884615384615	3.53625	-0.455564188555347	228.0927	267.3667	39.274
-0.0390243902439024	0.222884615384615	3.62625	-0.447417847091932	222.3338	255.3952	33.0614
-0.0341463414634146	0.222884615384615	3.71625	-0.439271505628518	217.2258	245.0754	27.8496
-0.0292682926829268	0.222884615384615	3.80625	-0.431125164165103	213.9192	235.7365	21.8173
-0.0245121951219512	0.222884615384615	3.894	-0.423182481238274	206.9741	228.6648	21.6907
-0.0195121951219512	0.222884615384615	3.98625	-0.414832481238274	204.4448	222.4469	18.0021
-0.0146341463414634	0.222884615384615	4.07625	-0.406686139774859	205.126	217.1472	12.0212
-0.00975609756097561	0.222884615384615	4.16625	-0.398539798311445	206.7724	213.0832	6.31079999999997
-0.0048780487804878	0.222884615384615	4.25625	-0.39039345684803	208.2129	212.7349	4.52199999999999
0	0.222884615384615	4.34625	-0.382247115384615	210.5384	212.4528	1.91440000000003
0.0048780487804878	0.222884615384615	4.43625	-0.374100773921201	213.1968	210.397	-2.79980000000001
0.00975609756097561	0.222884615384615	4.52625	-0.365954432457786	216.14	209.1163	-7.02369999999999
0.0146341463414634	0.222884615384615	4.61625	-0.357808090994371	218.8603	208.9431	-9.91720000000001
0.0195121951219512	0.222884615384615	4.70625	-0.349661749530957	222.9576	210.1134	-12.8442
0.0242682926829268	0.222884615384615	4.794	-0.341719066604128	225.8046	212.3436	-13.461
0.0292682926829268	0.222884615384615	4.88625	-0.333369066604128	227.5137	215.255	-12.2587
0.0341463414634146	0.222884615384615	4.97625	-0.325222725140713	229.1443	218.2921	-10.8522
0.0390243902439024	0.222884615384615	5.06625	-0.317076383677298	229.9839	221.4718	-8.51210000000001
0.0439024390243902	0.222884615384615	5.15625	-0.308930042213884	229.5083	225.0473	-4.46099999999999
0.0486585365853659	0.222884615384615	5.244	-0.300987359287054	227.5794	227.7515	0.172100000000029
0.0536585365853659	0.222884615384615	5.33625	-0.292637359287054	223.832	229.9987	6.16669999999999
0.0585365853658537	0.222884615384615	5.42625	-0.28449101782364	219.579	231.6277	12.0487
0.0632926829268293	0.222884615384615	5.514	-0.276548334896811	214.1551	231.5173	17.3622
0.0682926829268293	0.222884615384615	5.60625	-0.26819833489681	207.1674	229.8412	22.6738
0.0731707317073171	0.222884615384615	5.69625	-0.260051993433396	200.1936	226.5995	26.4059
0.0780487804878049	0.222884615384615	5.78625	-0.251905651969981	192.5765	221.8067	29.2302
0.0829268292682927	0.222884615384615	5.87625	-0.243759310506567	183.9312	216.1779	32.2467
0.0878048780487805	0.222884615384615	5.96625	-0.235612969043152	176.2038	208.4306	32.2268
0.0926829268292683	0.222884615384615	6.05625	-0.227466627579737	168.5259	200.4425	31.9166
0.0975609756097561	0.222884615384615	6.14625	-0.219320286116323	161.3855	192.3962	31.0107
0.102439024390244	0.222884615384615	6.23625	-0.211173944652908	155.1787	183.7498	28.5711
0.107317073170732	0.222884615384615	6.32625	-0.203027603189493	147.3128	176.3386	29.0258
0.11219512195122	0.222884615384615	6.41625	-0.194881261726079	142.2458	169.2907	27.0449
0.117073170731707	0.222884615384615	6.50625	-0.186734920262664	138.3963	161.9651	23.5688
0.121951219512195	0.222884615384615	6.59625	-0.17858857879925	134.4611	155.821	21.3599
0.126829268292683	0.222884615384615	6.68625	-0.170442237335835	130.5248	148.4923	17.9675
0.131707317073171	0.222884615384615	6.77625	-0.16229589587242	127.3798	143.687	16.3072
0.136585365853659	0.222884615384615	6.86625	-0.154149554409006	124.7802	139.7102	14.93
0.141463414634146	0.222884615384615	6.95625	-0.146003212945591	121.6358	135.5603	13.9245
0.146341463414634	0.222884615384615	7.04625	-0.137856871482176	119.3686	131.4668	12.0982
-0.146341463414634	0.215192307692308	1.49625	-0.613445051594747	3540.481	1494.798	-2045.683
-0.141463414634146	0.215192307692308	1.58625	-0.605298710131332	3429.599	1507.61	-1921.989
-0.136585365853659	0.215192307692308	1.67625	-0.597152368667917	2918.973	1637.48	-1281.493
-0.131829268292683	0.215192307692308	1.764	-0.589209685741088	2276.307	1939.863	-336.444
-0.126829268292683	0.215192307692308	1.85625	-0.580859685741088	1354.43	2873.337	1518.907
-0.121951219512195	0.215192307692308	1.94625	-0.572713344277674	1063.794	4142.355	3078.561
-0.117073170731707	0.215192307692308	2.03625	-0.564567002814259	845.3306	5091.477	4246.1464
-0.11219512195122	0.215192307692308	2.12625	-0.556420661350844	655.1261	4885.493	4230.3669
-0.107439024390244	0.215192307692308	2.214	-0.548477978424015	530.0552	3967.855	3437.7998
-0.102439024390244	0.215192307692308	2.30625	-0.540127978424015	476.6399	3015.722	2539.0821
-0.0975609756097561	0.215192307692308	2.39625	-0.5319816369606	430.8297	2204.34	1773.5103
-0.0926829268292683	0.215192307692308	2.48625	-0.523835295497186	388.0605	1261.961	873.9005
-0.0878048780487805	0.215192307692308	2.57625	-0.515688954033771	360.3266	981.3497	621.0231
-0.0829268292682927	0.215192307692308	2.66625	-0.507542612570356	329.7391	730.4487	400.7096
-0.0780487804878049	0.215192307692308	2.75625	-0.499396271106942	309.072	585.2391	276.1671
-0.0731707317073171	0.215192307692308	2.84625	-0.491249929643527	292.7803	506.7356	213.9553
-0.0682926829268293	0.215192307692308	2.93625	-0.483103588180113	278.3034	454.6664	176.363
-0.0634146341463415	0.215192307692308	3.02625	-0.474957246716698	263.8723	393.3847	129.5124
-0.0585365853658537	0.215192307692308	3.11625	-0.466810905253283	252.9277	358.017	105.0893
-0.0536585365853659	0.215192307692308	3.20625	-0.458664563789869	243.0164	326.6207	83.6043
-0.0487804878048781	0.215192307692308	3.29625	-0.450518222326454	234.1852	307.4966	73.3114
-0.0439024390243902	0.215192307692308	3.38625	-0.442371880863039	227.554	291.7598	64.2058
-0.0390243902439024	0.215192307692308	3.47625	-0.434225539399625	221.8275	276.8029	54.9754
-0.0341463414634146	0.215192307692308	3.56625	-0.42607919793621	216.8129	262.4557	45.6428000000001
-0.0292682926829268	0.215192307692308	3.65625	-0.417932856472795	213.3824	252.2117	38.8293
-0.0245121951219512	0.215192307692308	3.744	-0.409990173545966	215.9443	243.0327	27.0884
-0.0195121951219512	0.215192307692308	3.83625	-0.401640173545966	217.1179	233.6808	16.5629
-0.0146341463414634	0.215192307692308	3.92625	-0.393493832082552	214.2231	226.515	12.2919
-0.00975609756097561	0.215192307692308	4.01625	-0.385347490619137	212.103	220.6463	8.54329999999999
-0.0048780487804878	0.215192307692308	4.10625	-0.377201149155722	211.77	215.7096	3.93960000000001
0	0.215192307692308	4.19625	-0.369054807692308	212.8148	212.373	-0.441799999999972
0.0048780487804878	0.215192307692308	4.28625	-0.360908466228893	214.8551	212.2638	-2.59130000000002
0.00975609756097561	0.215192307692308	4.37625	-0.352762124765478	217.943	212.3775	-5.56549999999996
0.0146341463414634	0.215192307692308	4.46625	-0.344615783302064	220.6949	210.4786	-10.2163
0.0195121951219512	0.215192307692308	4.55625	-0.336469441838649	223.1155	209.5649	-13.5506
0.0242682926829268	0.215192307692308	4.644	-0.32852675891182	225.4088	209.9894	-15.4194
0.0292682926829268	0.215192307692308	4.73625	-0.32017675891182	227.6715	211.0017	-16.6698
0.0341463414634146	0.215192307692308	4.82625	-0.312030417448405	229.1443	213.3607	-15.7836
0.0390243902439024	0.215192307692308	4.91625	-0.303884075984991	229.5554	216.6029	-12.9525
0.0439024390243902	0.215192307692308	5.00625	-0.295737734521576	228.6862	220.0971	-8.5891
0.0486585365853659	0.215192307692308	5.094	-0.287795051594747	226.3916	223.9891	-2.4025
0.0536585365853659	0.215192307692308	5.18625	-0.279445051594747	222.914	227.5941	4.68009999999998
0.0585365853658537	0.215192307692308	5.27625	-0.271298710131332	218.2175	230.2998	12.0823
0.0632926829268293	0.215192307692308	5.364	-0.263356027204503	211.9866	231.7082	19.7216
0.0682926829268293	0.215192307692308	5.45625	-0.255006027204503	204.5707	232.1664	27.5957
0.0731707317073171	0.215192307692308	5.54625	-0.246859685741088	197.2984	231.4398	34.1414
0.0780487804878049	0.215192307692308	5.63625	-0.238713344277674	189.6284	228.7038	39.0754
0.0829268292682927	0.215192307692308	5.72625	-0.230567002814259	181.5559	224.243	42.6871000000001
0.0878048780487805	0.215192307692308	5.81625	-0.222420661350844	174.003	218.7236	44.7206
0.0926829268292683	0.215192307692308	5.90625	-0.21427431988743	166.6237	212.0986	45.4749
0.0975609756097561	0.215192307692308	5.99625	-0.206127978424015	159.1352	204.6658	45.5306
0.102439024390244	0.215192307692308	6.08625	-0.1979816369606	151.3789	197.4385	46.0596
0.107317073170732	0.215192307692308	6.17625	-0.189835295497186	146.2477	189.8386	43.5909
0.11219512195122	0.215192307692308	6.26625	-0.181688954033771	141.9388	181.5559	39.6171
0.117073170731707	0.215192307692308	6.35625	-0.173542612570356	137.8362	173.8757	36.0395
0.121951219512195	0.215192307692308	6.44625	-0.165396271106942	133.7657	166.6603	32.8946
0.126829268292683	0.215192307692308	6.53625	-0.157249929643527	130.4226	159.2514	28.8288
0.131707317073171	0.215192307692308	6.62625	-0.149103588180113	127.2849	151.1103	23.8254
0.136585365853659	0.215192307692308	6.71625	-0.140957246716698	124.1246	146.0423	21.9177
0.141463414634146	0.215192307692308	6.80625	-0.132810905253283	121.4304	141.8283	20.3979
0.146341463414634	0.215192307692308	6.89625	-0.124664563789869	119.1235	137.8679	18.7444
-0.146341463414634	0.207692307692308	1.35	-0.600582551594747	3332.291	1190.007	-2142.284
-0.141463414634146	0.207692307692308	1.44	-0.592436210131332	3226.841	1191.109	-2035.732
-0.136585365853659	0.207692307692308	1.53	-0.584289868667917	2759.107	1265.489	-1493.618
-0.131829268292683	0.207692307692308	1.61775	-0.576347185741088	2175.468	1417.505	-757.963
-0.126829268292683	0.207692307692308	1.71	-0.567997185741088	1311.764	1844.216	532.452
-0.121951219512195	0.207692307692308	1.8	-0.559850844277674	1032.696	2580.171	1547.475
-0.117073170731707	0.207692307692308	1.89	-0.551704502814259	825.9098	3610.922	2785.0122
-0.11219512195122	0.207692307692308	1.98	-0.543558161350844	639.9631	4681.365	4041.4019
-0.107439024390244	0.207692307692308	2.06775	-0.535615478424015	517.9548	4816.85	4298.8952
-0.102439024390244	0.207692307692308	2.16	-0.527265478424015	468.6551	4167.08	3698.4249
-0.0975609756097561	0.207692307692308	2.25	-0.5191191369606	425.8721	3270.824	2844.9519
-0.0926829268292683	0.207692307692308	2.34	-0.510972795497186	374.2503	2421.373	2047.1227
-0.0878048780487805	0.207692307692308	2.43	-0.502826454033771	343.1844	1367.651	1024.4666
-0.0829268292682927	0.207692307692308	2.52	-0.494680112570357	318.524	1050.555	732.031
-0.0780487804878049	0.207692307692308	2.61	-0.486533771106942	302.0985	815.1727	513.0742
-0.0731707317073171	0.207692307692308	2.7	-0.478387429643527	288.5835	597.6624	309.0789
-0.0682926829268293	0.207692307692308	2.79	-0.470241088180113	275.1224	517.7848	242.6624
-0.0634146341463415	0.207692307692308	2.88	-0.462094746716698	261.8625	464.8576	202.9951
-0.0585365853658537	0.207692307692308	2.97	-0.453948405253283	251.5014	420.0501	168.5487
-0.0536585365853659	0.207692307692308	3.06	-0.445802063789869	242.1938	361.4163	119.2225
-0.0487804878048781	0.207692307692308	3.15	-0.437655722326454	233.2502	323.7373	90.4871
-0.0439024390243902	0.207692307692308	3.24	-0.429509380863039	227.033	305.7551	78.7221000000001
-0.0390243902439024	0.207692307692308	3.33	-0.421363039399625	221.7017	292.0895	70.3878
-0.0341463414634146	0.207692307692308	3.42	-0.41321669793621	218.9333	278.8778	59.9445
-0.0292682926829268	0.207692307692308	3.51	-0.405070356472796	215.0269	264.6721	49.6452
-0.0245121951219512	0.207692307692308	3.59775	-0.397127673545966	212.2424	253.7478	41.5054
-0.0195121951219512	0.207692307692308	3.69	-0.388777673545966	203.16	244.1563	40.9963
-0.0146341463414634	0.207692307692308	3.78	-0.380631332082552	199.5056	234.758	35.2524
-0.00975609756097561	0.207692307692308	3.87	-0.372484990619137	202.4826	227.6533	25.1707
-0.0048780487804878	0.207692307692308	3.96	-0.364338649155722	205.9502	221.42	15.4698
0	0.207692307692308	4.05	-0.356192307692308	209.6975	216.0901	6.39260000000002
0.0048780487804878	0.207692307692308	4.14	-0.348045966228893	213.7031	212.9115	-0.79159999999996
0.00975609756097561	0.207692307692308	4.23	-0.339899624765478	217.1514	206.8385	-10.3129
0.0146341463414634	0.207692307692308	4.32	-0.331753283302064	220.3942	204.4809	-15.9133
0.0195121951219512	0.207692307692308	4.41	-0.323606941838649	223.637	204.9585	-18.6785
0.0242682926829268	0.207692307692308	4.49775	-0.31566425891182	226.0121	205.8757	-20.1364
0.0292682926829268	0.207692307692308	4.59	-0.30731425891182	228.0521	208.043	-20.0091
0.0341463414634146	0.207692307692308	4.68	-0.299167917448405	229.2875	210.2425	-19.045
0.0390243902439024	0.207692307692308	4.77	-0.291021575984991	229.5406	212.965	-16.5756
0.0439024390243902	0.207692307692308	4.86	-0.282875234521576	228.924	216.712	-12.212
0.0486585365853659	0.207692307692308	4.94775	-0.274932551594747	226.8373	220.1752	-6.66210000000001
0.0536585365853659	0.207692307692308	5.04	-0.266582551594747	223.168	223.4677	0.29970000000003
0.0585365853658537	0.207692307692308	5.13	-0.258436210131332	218.2986	227.0404	8.74179999999999
0.0632926829268293	0.207692307692308	5.21775	-0.250493527204503	211.6554	229.7937	18.1383
0.0682926829268293	0.207692307692308	5.31	-0.242143527204503	205.0921	232.1342	27.0421
0.0731707317073171	0.207692307692308	5.4	-0.233997185741088	197.7416	232.8934	35.1518
0.0780487804878049	0.207692307692308	5.49	-0.225850844277674	189.2851	231.8814	42.5963
0.0829268292682927	0.207692307692308	5.58	-0.217704502814259	182.0179	229.4608	47.4429
0.0878048780487805	0.207692307692308	5.67	-0.209558161350844	174.6708	225.5873	50.9165000000001
0.0926829268292683	0.207692307692308	5.76	-0.20141181988743	166.6919	220.8896	54.1977
0.0975609756097561	0.207692307692308	5.85	-0.193265478424015	160.0892	214.9909	54.9017
0.102439024390244	0.207692307692308	5.94	-0.1851191369606	152.201	207.7174	55.5164
0.107317073170732	0.207692307692308	6.03	-0.176972795497186	146.5384	200.2218	53.6834
0.11219512195122	0.207692307692308	6.12	-0.168826454033771	142.4129	192.2536	49.8407
0.117073170731707	0.207692307692308	6.21	-0.160680112570357	138.3578	183.2639	44.9061
0.121951219512195	0.207692307692308	6.3	-0.152533771106942	133.9712	175.8004	41.8292
0.126829268292683	0.207692307692308	6.39	-0.144387429643527	130.2888	169.1375	38.8487
0.131707317073171	0.207692307692308	6.48	-0.136241088180113	126.716	161.944	35.228
0.136585365853659	0.207692307692308	6.57	-0.128094746716698	123.121	154.3035	31.1825
0.141463414634146	0.207692307692308	6.66	-0.119948405253283	120.7035	149.0077	28.3042
0.146341463414634	0.207692307692308	6.75	-0.111802063789869	118.0648	144.8252	26.7604
-0.146341463414634	0.199807692307692	1.19625	-0.587060436210131	3276.341	1001.7	-2274.641
-0.141463414634146	0.199807692307692	1.28625	-0.578914094746717	3175.603	992.6794	-2182.9236
-0.136585365853659	0.199807692307692	1.37625	-0.570767753283302	2707.845	1035.998	-1671.847
-0.131829268292683	0.199807692307692	1.464	-0.562825070356473	2139.619	1188.016	-951.603000000001
-0.126829268292683	0.199807692307692	1.55625	-0.554475070356473	1285.939	1337.873	51.9340000000002
-0.121951219512195	0.199807692307692	1.64625	-0.546328728893058	1017.445	1703.559	686.114
-0.117073170731707	0.199807692307692	1.73625	-0.538182387429644	756.5604	2061.22	1304.6596
-0.11219512195122	0.199807692307692	1.82625	-0.530036045966229	639.2808	2998.182	2358.9012
-0.107439024390244	0.199807692307692	1.914	-0.5220933630394	524.5201	4049.843	3525.3229
-0.102439024390244	0.199807692307692	2.00625	-0.5137433630394	472.9164	4514.787	4041.8706
-0.0975609756097561	0.199807692307692	2.09625	-0.505597021575985	428.3786	4158.077	3729.6984
-0.0926829268292683	0.199807692307692	2.18625	-0.49745068011257	390.9116	3342.454	2951.5424
-0.0878048780487805	0.199807692307692	2.27625	-0.489304338649156	365.1724	2563.443	2198.2706
-0.0829268292682927	0.199807692307692	2.36625	-0.481157997185741	331.673	1522.756	1191.083
-0.0780487804878049	0.199807692307692	2.45625	-0.473011655722327	308.9643	1140.487	831.5227
-0.0731707317073171	0.199807692307692	2.54625	-0.464865314258912	292.2599	907.7195	615.4596
-0.0682926829268293	0.199807692307692	2.63625	-0.456718972795497	277.5019	692.2645	414.7626
-0.0634146341463415	0.199807692307692	2.72625	-0.448572631332083	263.2415	550.7592	287.5177
-0.0585365853658537	0.199807692307692	2.81625	-0.440426289868668	252.5489	488.7571	236.2082
-0.0536585365853659	0.199807692307692	2.90625	-0.432279948405253	242.7482	435.6564	192.9082
-0.0487804878048781	0.199807692307692	2.99625	-0.424133606941839	233.6766	379.3839	145.7073
-0.0439024390243902	0.199807692307692	3.08625	-0.415987265478424	226.9822	337.2663	110.2841
-0.0390243902439024	0.199807692307692	3.17625	-0.407840924015009	221.4449	318.8061	97.3612
-0.0341463414634146	0.199807692307692	3.26625	-0.399694582551595	216.1319	300.7546	84.6227
-0.0292682926829268	0.199807692307692	3.35625	-0.39154824108818	213.1107	286.1607	73.05
-0.0245121951219512	0.199807692307692	3.444	-0.383605558161351	209.2981	272.5876	63.2895
-0.0195121951219512	0.199807692307692	3.53625	-0.375255558161351	207.4005	259.0025	51.602
-0.0146341463414634	0.199807692307692	3.62625	-0.367109216697936	207.4481	248.9829	41.5348
-0.00975609756097561	0.199807692307692	3.71625	-0.358962875234522	208.1922	240.0743	31.8821
-0.0048780487804878	0.199807692307692	3.80625	-0.350816533771107	209.7586	231.7986	22.04
0	0.199807692307692	3.89625	-0.342670192307692	211.5781	225.7556	14.1775
0.0048780487804878	0.199807692307692	3.98625	-0.334523850844278	214.2199	220.5512	6.3313
0.00975609756097561	0.199807692307692	4.07625	-0.326377509380863	218.0969	216.0761	-2.02080000000001
0.0146341463414634	0.199807692307692	4.16625	-0.318231167917448	220.7387	212.77	-7.96869999999999
0.0195121951219512	0.199807692307692	4.25625	-0.310084826454034	223.1452	215.4772	-7.66800000000001
0.0242682926829268	0.199807692307692	4.344	-0.302142143527205	225.4879	216.6029	-8.88499999999999
0.0292682926829268	0.199807692307692	4.43625	-0.293792143527205	227.9868	213.7532	-14.2336
0.0341463414634146	0.199807692307692	4.52625	-0.28564580206379	229.3153	211.7778	-17.5375000000001
0.0390243902439024	0.199807692307692	4.61625	-0.277499460600375	229.4908	211.6997	-17.7911
0.0439024390243902	0.199807692307692	4.70625	-0.269353119136961	228.621	212.9327	-15.6883
0.0486585365853659	0.199807692307692	4.794	-0.261410436210131	226.5037	215.4327	-11.071
0.0536585365853659	0.199807692307692	4.88625	-0.253060436210131	223.0541	219.0536	-4.00050000000002
0.0585365853658537	0.199807692307692	4.97625	-0.244914094746717	218.4066	222.2796	3.87299999999999
0.0632926829268293	0.199807692307692	5.064	-0.236971411819887	212.1123	225.8073	13.695
0.0682926829268293	0.199807692307692	5.15625	-0.228621411819887	204.603	229.6034	25.0004
0.0731707317073171	0.199807692307692	5.24625	-0.220475070356473	196.9002	231.6603	34.7601
0.0780487804878049	0.199807692307692	5.33625	-0.212328728893058	189.1271	232.8934	43.7663
0.0829268292682927	0.199807692307692	5.42625	-0.204182387429644	180.9074	232.783	51.8756
0.0878048780487805	0.199807692307692	5.51625	-0.196036045966229	173.8129	230.9316	57.1187
0.0926829268292683	0.199807692307692	5.60625	-0.187889704502814	166.9664	227.7045	60.7381
0.0975609756097561	0.199807692307692	5.69625	-0.1797433630394	160.1257	222.8818	62.7561
0.102439024390244	0.199807692307692	5.78625	-0.171597021575985	151.3158	217.8864	66.5706
0.107317073170732	0.199807692307692	5.87625	-0.16345068011257	146.1845	211.7166	65.5321
0.11219512195122	0.199807692307692	5.96625	-0.155304338649156	142.0588	204.0341	61.9753
0.117073170731707	0.199807692307692	6.05625	-0.147157997185741	137.7344	196.204	58.4696
0.121951219512195	0.199807692307692	6.14625	-0.139011655722327	133.7585	188.2408	54.4823
0.126829268292683	0.199807692307692	6.23625	-0.130865314258912	130.3046	179.8802	49.5756
0.131707317073171	0.199807692307692	6.32625	-0.122718972795497	127.1194	172.8316	45.7122
0.136585365853659	0.199807692307692	6.41625	-0.114572631332083	124.0771	165.9596	41.8825
0.141463414634146	0.199807692307692	6.50625	-0.106426289868668	121.4937	159.2774	37.7837
0.146341463414634	0.199807692307692	6.59625	-0.0982799484052534	119.0919	151.4738	32.3819
-0.146341463414634	0.192115384615385	1.04625	-0.573868128517824	3304.915	889.6995	-2415.2155
-0.141463414634146	0.192115384615385	1.13625	-0.565721787054409	3199.976	887.0815	-2312.8945
-0.136585365853659	0.192115384615385	1.22625	-0.557575445590994	2723.078	912.8048	-1810.2732
-0.131829268292683	0.192115384615385	1.314	-0.549632762664165	2143.767	980.398	-1163.369
-0.126829268292683	0.192115384615385	1.40625	-0.541282762664165	1310.179	1082.487	-227.692
-0.121951219512195	0.192115384615385	1.49625	-0.533136421200751	1032.582	1314.384	281.802
-0.117073170731707	0.192115384615385	1.58625	-0.524990079737336	822.3292	1641.724	819.3948
-0.11219512195122	0.192115384615385	1.67625	-0.516843738273921	635.1782	1959.032	1323.8538
-0.107439024390244	0.192115384615385	1.764	-0.508901055347092	517.4791	2814.106	2296.6269
-0.102439024390244	0.192115384615385	1.85625	-0.500551055347092	467.3197	3794.503	3327.1833
-0.0975609756097561	0.192115384615385	1.94625	-0.492404713883677	426.2801	4315.579	3889.2989
-0.0926829268292683	0.192115384615385	2.03625	-0.484258372420263	382.403	4054.746	3672.343
-0.0878048780487805	0.192115384615385	2.12625	-0.476112030956848	354.1307	3311.262	2957.1313
-0.0829268292682927	0.192115384615385	2.21625	-0.467965689493433	324.6645	2568.449	2243.7845
-0.0780487804878049	0.192115384615385	2.30625	-0.459819348030019	305.5223	1541.174	1235.6517
-0.0731707317073171	0.192115384615385	2.39625	-0.451673006566604	290.6437	1168.558	877.9143
-0.0682926829268293	0.192115384615385	2.48625	-0.44352666510319	276.4702	929.4662	652.996
-0.0634146341463415	0.192115384615385	2.57625	-0.435380323639775	263.0816	701.2719	438.1903
-0.0585365853658537	0.192115384615385	2.66625	-0.42723398217636	251.6938	549.6716	297.9778
-0.0536585365853659	0.192115384615385	2.75625	-0.419087640712946	241.4173	488.0276	246.6103
-0.0487804878048781	0.192115384615385	2.84625	-0.410941299249531	232.4905	434.4575	201.967
-0.0439024390243902	0.192115384615385	2.93625	-0.402794957786116	226.3353	376.489	150.1537
-0.0390243902439024	0.192115384615385	3.02625	-0.394648616322702	220.8936	342.1469	121.2533
-0.0341463414634146	0.192115384615385	3.11625	-0.386502274859287	216.0997	315.1531	99.0534
-0.0292682926829268	0.192115384615385	3.20625	-0.378355933395872	212.9342	298.0239	85.0897000000001
-0.0245121951219512	0.192115384615385	3.294	-0.370413250469043	204.4427	284.6041	80.1614
-0.0195121951219512	0.192115384615385	3.38625	-0.362063250469043	201.2929	272.0811	70.7882
-0.0146341463414634	0.192115384615385	3.47625	-0.353916909005629	203.5405	258.9853	55.4448
-0.00975609756097561	0.192115384615385	3.56625	-0.345770567542214	206.5459	248.5719	42.026
-0.0048780487804878	0.192115384615385	3.65625	-0.337624226078799	209.3152	239.8056	30.4904
0	0.192115384615385	3.74625	-0.329477884615385	211.6749	227.3855	15.7106
0.0048780487804878	0.192115384615385	3.83625	-0.32133154315197	214.0175	221.8976	7.8801
0.00975609756097561	0.192115384615385	3.92625	-0.313185201688555	216.7543	217.8335	1.07919999999999
0.0146341463414634	0.192115384615385	4.01625	-0.305038860225141	220.14	214.0861	-6.0539
0.0195121951219512	0.192115384615385	4.10625	-0.296892518761726	222.972	216.1749	-6.7971
0.0242682926829268	0.192115384615385	4.194	-0.288949835834897	225.4879	216.2883	-9.19960000000001
0.0292682926829268	0.192115384615385	4.28625	-0.280599835834897	227.0701	213.33	-13.7401
0.0341463414634146	0.192115384615385	4.37625	-0.272453494371482	228.2899	211.1138	-17.1761
0.0390243902439024	0.192115384615385	4.46625	-0.264307152908068	228.8437	210.6416	-18.2021
0.0439024390243902	0.192115384615385	4.55625	-0.256160811444653	228.4326	211.6062	-16.8264
0.0486585365853659	0.192115384615385	4.644	-0.248218128517824	226.6769	213.1567	-13.5202
0.0536585365853659	0.192115384615385	4.73625	-0.239868128517824	223.0397	216.2883	-6.75139999999999
0.0585365853658537	0.192115384615385	4.82625	-0.231721787054409	218.6608	219.6729	1.01209999999998
0.0632926829268293	0.192115384615385	4.914	-0.22377910412758	212.6829	223.1051	10.4222
0.0682926829268293	0.192115384615385	5.00625	-0.21542910412758	204.5707	226.7581	22.1874
0.0731707317073171	0.192115384615385	5.09625	-0.207282762664165	197.5039	229.4459	31.942
0.0780487804878049	0.192115384615385	5.18625	-0.199136421200751	190.2495	231.4228	41.1733
0.0829268292682927	0.192115384615385	5.27625	-0.190990079737336	181.7767	232.4826	50.7059
0.0878048780487805	0.192115384615385	5.36625	-0.182843738273921	174.3341	232.3247	57.9906
0.0926829268292683	0.192115384615385	5.45625	-0.174697396810507	167.3034	231.36	64.0566
0.0975609756097561	0.192115384615385	5.54625	-0.166551055347092	159.9785	227.9129	67.9344
0.102439024390244	0.192115384615385	5.63625	-0.158404713883677	151.9639	223.8175	71.8536
0.107317073170732	0.192115384615385	5.72625	-0.150258372420263	146.6588	218.5516	71.8928
0.11219512195122	0.192115384615385	5.81625	-0.142112030956848	142.1063	211.2139	69.1076
0.117073170731707	0.192115384615385	5.90625	-0.133965689493433	137.694	204.4472	66.7532
0.121951219512195	0.192115384615385	5.99625	-0.125819348030019	133.7269	197.1405	63.4136
0.126829268292683	0.192115384615385	6.08625	-0.117673006566604	130.2804	189.1577	58.8773
0.131707317073171	0.192115384615385	6.17625	-0.10952666510319	126.8666	181.1334	54.2668
0.136585365853659	0.192115384615385	6.26625	-0.101380323639775	123.6741	173.7389	50.0648
0.141463414634146	0.192115384615385	6.35625	-0.0932339821763603	121.0827	166.2652	45.1825
0.146341463414634	0.192115384615385	6.44625	-0.0850876407129457	118.9655	159.6308	40.6653
-0.146341463414634	0.184423076923077	0.89625	-0.560675820825516	3300.652	751.3016	-2549.3504
-0.141463414634146	0.184423076923077	0.98625	-0.552529479362101	3199.883	746.5182	-2453.3648
-0.136585365853659	0.184423076923077	1.07625	-0.544383137898687	2730.728	768.2374	-1962.4906
-0.131829268292683	0.184423076923077	1.164	-0.536440454971857	2157.126	816.3339	-1340.7921
-0.126829268292683	0.184423076923077	1.25625	-0.528090454971857	1298.659	882.9679	-415.6911
-0.121951219512195	0.184423076923077	1.34625	-0.519944113508443	1032.696	978.0321	-54.6639
-0.117073170731707	0.184423076923077	1.43625	-0.511797772045028	771.8948	1181.025	409.1302
-0.11219512195122	0.184423076923077	1.52625	-0.503651430581613	658.1678	1349.9	691.7322
-0.107439024390244	0.184423076923077	1.614	-0.495708747654784	534.7393	1743.921	1209.1817
-0.102439024390244	0.184423076923077	1.70625	-0.487358747654784	478.8976	2131.228	1652.3304
-0.0975609756097561	0.184423076923077	1.79625	-0.47921240619137	430.7928	3039.622	2608.8292
-0.0926829268292683	0.184423076923077	1.88625	-0.471066064727955	389.7103	3833.696	3443.9857
-0.0878048780487805	0.184423076923077	1.97625	-0.46291972326454	362.4759	3934.769	3572.2931
-0.0829268292682927	0.184423076923077	2.06625	-0.454773381801126	329.5808	3504.362	3174.7812
-0.0780487804878049	0.184423076923077	2.15625	-0.446627040337711	308.1207	2770.192	2462.0713
-0.0731707317073171	0.184423076923077	2.24625	-0.438480698874296	292.0828	2134.104	1842.0212
-0.0682926829268293	0.184423076923077	2.33625	-0.430334357410882	277.784	1305.45	1027.666
-0.0634146341463415	0.184423076923077	2.42625	-0.422188015947467	263.636	997.213	733.577
-0.0585365853658537	0.184423076923077	2.51625	-0.414041674484052	252.3099	763.9093	511.5994
-0.0536585365853659	0.184423076923077	2.60625	-0.405895333020638	242.495	603.0003	360.5053
-0.0487804878048781	0.184423076923077	2.69625	-0.397748991557223	233.2825	529.9265	296.644
-0.0439024390243902	0.184423076923077	2.78625	-0.389602650093809	226.4461	465.8869	239.4408
-0.0390243902439024	0.184423076923077	2.87625	-0.381456308630394	220.829	420.7818	199.9528
-0.0341463414634146	0.184423076923077	2.96625	-0.373309967166979	216.0368	374.0467	158.0099
-0.0292682926829268	0.184423076923077	3.05625	-0.365163625703565	213.0784	336.4701	123.3917
-0.0245121951219512	0.184423076923077	3.144	-0.357220942776735	205.5181	316.739	111.2209
-0.0195121951219512	0.184423076923077	3.23625	-0.348870942776735	202.3054	297.2178	94.9124
-0.0146341463414634	0.184423076923077	3.32625	-0.340724601313321	203.7138	282.1301	78.4163
-0.00975609756097561	0.184423076923077	3.41625	-0.332578259849906	206.1538	268.7495	62.5957
-0.0048780487804878	0.184423076923077	3.50625	-0.324431918386492	208.7648	255.3282	46.5634
0	0.184423076923077	3.59625	-0.316285576923077	211.471	245.2796	33.8086
0.0048780487804878	0.184423076923077	3.68625	-0.308139235459662	214.1923	236.6881	22.4958
0.00975609756097561	0.184423076923077	3.77625	-0.299992893996248	217.3081	229.1274	11.8193
0.0146341463414634	0.184423076923077	3.86625	-0.291846552532833	220.063	223.1968	3.13380000000004
0.0195121951219512	0.184423076923077	3.95625	-0.283700211069418	222.5771	218.4694	-4.10770000000002
0.0242682926829268	0.184423076923077	4.044	-0.275757528142589	225.4411	214.356	-11.0851
0.0292682926829268	0.184423076923077	4.13625	-0.267407528142589	227.4982	213.8683	-13.6299
0.0341463414634146	0.184423076923077	4.22625	-0.259261186679174	228.7484	213.9649	-14.7835
0.0390243902439024	0.184423076923077	4.31625	-0.25111484521576	229.2547	212.3211	-16.9336
0.0439024390243902	0.184423076923077	4.40625	-0.242968503752345	228.3528	211.5773	-16.7755
0.0486585365853659	0.184423076923077	4.494	-0.235025820825516	226.4538	212.0511	-14.4027
0.0536585365853659	0.184423076923077	4.58625	-0.226675820825516	222.7382	214.06	-8.67820000000001
0.0585365853658537	0.184423076923077	4.67625	-0.218529479362101	218.3743	216.7957	-1.57859999999999
0.0632926829268293	0.184423076923077	4.764	-0.210586796435272	212.5556	219.8965	7.34089999999998
0.0682926829268293	0.184423076923077	4.85625	-0.202236796435272	205.2347	222.9804	17.7457
0.0731707317073171	0.184423076923077	4.94625	-0.194090454971857	197.6287	225.5251	27.8964
0.0780487804878049	0.184423076923077	5.03625	-0.185944113508443	190.0087	228.7518	38.7431
0.0829268292682927	0.184423076923077	5.12625	-0.177797772045028	181.9515	231.3145	49.363
0.0878048780487805	0.184423076923077	5.21625	-0.169651430581613	174.84	232.848	58.008
0.0926829268292683	0.184423076923077	5.30625	-0.161505089118199	167.7987	233.2267	65.428
0.0975609756097561	0.184423076923077	5.39625	-0.153358747654784	160.4844	232.4676	71.9832
0.102439024390244	0.184423076923077	5.48625	-0.14521240619137	152.3908	229.764	77.3732
0.107317073170732	0.184423076923077	5.57625	-0.137066064727955	146.5797	228.0408	81.4611
0.11219512195122	0.184423076923077	5.66625	-0.12891972326454	141.9705	221.9988	80.0283
0.117073170731707	0.184423076923077	5.75625	-0.120773381801126	138.0417	214.9801	76.9384
0.121951219512195	0.184423076923077	5.84625	-0.112627040337711	133.5761	206.945	73.3689
0.126829268292683	0.184423076923077	5.93625	-0.104480698874296	129.1264	199.344	70.2176
0.131707317073171	0.184423076923077	6.02625	-0.0963343574108818	126.2262	191.6795	65.4533
0.136585365853659	0.184423076923077	6.11625	-0.0881880159474672	123.5242	183.225	59.7008
0.141463414634146	0.184423076923077	6.20625	-0.0800416744840526	121.0827	176.335	55.2523
0.146341463414634	0.184423076923077	6.29625	-0.0718953330206379	118.9498	168.8468	49.897
-0.146341463414634	0.176730769230769	0.74625	-0.547483513133208	3331.399	689.3226	-2642.0764
-0.141463414634146	0.176730769230769	0.83625	-0.539337171669794	3232.387	685.755	-2546.632
-0.136585365853659	0.176730769230769	0.92625	-0.531190830206379	2758.949	695.7836	-2063.1654
-0.131829268292683	0.176730769230769	1.014	-0.52324814727955	2171.605	725.9217	-1445.6833
-0.126829268292683	0.176730769230769	1.10625	-0.51489814727955	1313.262	781.5447	-531.7173
-0.121951219512195	0.176730769230769	1.19625	-0.506751805816135	1034.686	839.3231	-195.3629
-0.117073170731707	0.176730769230769	1.28625	-0.49860546435272	817.4148	918.5313	101.1165
-0.11219512195122	0.176730769230769	1.37625	-0.490459122889306	633.4792	1028.884	395.4048
-0.107439024390244	0.176730769230769	1.464	-0.482516439962477	515.2471	1261.011	745.7639
-0.102439024390244	0.176730769230769	1.55625	-0.474166439962477	467.7982	1467.697	999.8988
-0.0975609756097561	0.176730769230769	1.64625	-0.466020098499062	425.137	1958.003	1532.866
-0.0926829268292683	0.176730769230769	1.73625	-0.457873757035647	376.5051	2644.066	2267.5609
-0.0878048780487805	0.176730769230769	1.82625	-0.449727415572233	346.3985	3466.363	3119.9645
-0.0829268292682927	0.176730769230769	1.91625	-0.441581074108818	320.0682	3793.07	3473.0018
-0.0780487804878049	0.176730769230769	2.00625	-0.433434732645403	302.8592	3451.428	3148.5688
-0.0731707317073171	0.176730769230769	2.09625	-0.425288391181989	289.4086	2910.67	2621.2614
-0.0682926829268293	0.176730769230769	2.18625	-0.417142049718574	276.801	2235.749	1958.948
-0.0634146341463415	0.176730769230769	2.27625	-0.408995708255159	263.2245	1399.8	1136.5755
-0.0585365853658537	0.176730769230769	2.36625	-0.400849366791745	251.9308	1075.708	823.7772
-0.0536585365853659	0.176730769230769	2.45625	-0.39270302532833	242.5422	875.5966	633.0544
-0.0487804878048781	0.176730769230769	2.54625	-0.384556683864916	233.7089	629.7377	396.0288
-0.0439024390243902	0.176730769230769	2.63625	-0.376410342401501	227.2057	539.7654	312.5597
-0.0390243902439024	0.176730769230769	2.72625	-0.368264000938086	221.6837	482.0955	260.4118
-0.0341463414634146	0.176730769230769	2.81625	-0.360117659474672	216.922	435.2396	218.3176
-0.0292682926829268	0.176730769230769	2.90625	-0.351971318011257	213.5864	377.6584	164.072
-0.0245121951219512	0.176730769230769	2.994	-0.344028635084428	217.6229	340.5563	122.9334
-0.0195121951219512	0.176730769230769	3.08625	-0.335678635084428	218.999	319.1769	100.1779
-0.0146341463414634	0.176730769230769	3.17625	-0.327532293621013	218.2719	302.6831	84.4112
-0.00975609756097561	0.176730769230769	3.26625	-0.319385952157599	215.8675	287.7336	71.8661
-0.0048780487804878	0.176730769230769	3.35625	-0.311239610694184	213.953	271.965	58.012
0	0.176730769230769	3.44625	-0.303093269230769	213.9054	259.934	46.0286
0.0048780487804878	0.176730769230769	3.53625	-0.294946927767355	215.346	249.7103	34.3643
0.00975609756097561	0.176730769230769	3.62625	-0.28680058630394	217.9877	240.0433	22.0556
0.0146341463414634	0.176730769230769	3.71625	-0.278654244840525	220.6796	232.7811	12.1015
0.0195121951219512	0.176730769230769	3.80625	-0.270507903377111	223.0348	226.7867	3.75189999999998
0.0242682926829268	0.176730769230769	3.894	-0.262565220450281	225.6143	221.0322	-4.58209999999997
0.0292682926829268	0.176730769230769	3.98625	-0.254215220450281	227.6239	216.9511	-10.6728
0.0341463414634146	0.176730769230769	4.07625	-0.246068878986867	229.0797	213.9957	-15.084
0.0390243902439024	0.176730769230769	4.16625	-0.237922537523452	229.5231	212.4129	-17.1102000000001
0.0439024390243902	0.176730769230769	4.25625	-0.229776196060038	228.8912	205.4402	-23.451
0.0486585365853659	0.176730769230769	4.344	-0.221833513133208	227.2629	203.8877	-23.3752
0.0536585365853659	0.176730769230769	4.43625	-0.213483513133208	223.5602	207.7344	-15.8258
0.0585365853658537	0.176730769230769	4.52625	-0.205337171669794	218.77	211.9407	-6.82930000000002
0.0632926829268293	0.176730769230769	4.614	-0.197394488742964	212.4299	216.2421	3.81220000000002
0.0682926829268293	0.176730769230769	4.70625	-0.189044488742964	204.35	219.7205	15.3705
0.0731707317073171	0.176730769230769	4.79625	-0.18089814727955	196.9953	223.2783	26.283
0.0780487804878049	0.176730769230769	4.88625	-0.172751805816135	189.7235	226.663	36.9395
0.0829268292682927	0.176730769230769	4.97625	-0.16460546435272	181.6155	229.336	47.7205
0.0878048780487805	0.176730769230769	5.06625	-0.156459122889306	174.5983	231.3773	56.779
0.0926829268292683	0.176730769230769	5.15625	-0.148312781425891	167.3933	232.9412	65.5479
0.0975609756097561	0.176730769230769	5.24625	-0.140166439962477	160.3209	232.9737	72.6528
0.102439024390244	0.176730769230769	5.33625	-0.132020098499062	151.9954	232.3419	80.3465
0.107317073170732	0.176730769230769	5.42625	-0.123873757035647	146.5102	229.9066	83.3964
0.11219512195122	0.176730769230769	5.51625	-0.115727415572233	142.0588	226.8385	84.7797
0.117073170731707	0.176730769230769	5.60625	-0.107581074108818	137.7255	222.6169	84.8914
0.121951219512195	0.176730769230769	5.69625	-0.0994347326454034	133.9324	216.8921	82.9597
0.126829268292683	0.176730769230769	5.78625	-0.0912883911819888	130.4943	210.3614	79.8671
0.131707317073171	0.176730769230769	5.87625	-0.0831420497185741	127.2458	203.0586	75.8128
0.136585365853659	0.176730769230769	5.96625	-0.0749957082551595	123.9429	195.0783	71.1354
0.141463414634146	0.176730769230769	6.05625	-0.0668493667917449	121.296	187.6152	66.3192
0.146341463414634	0.176730769230769	6.14625	-0.0587030253283302	119.0129	180.2409	61.228
-0.146341463414634	0.169230769230769	0.6	-0.534621013133208	3418.034	637.3652	-2780.6688
-0.141463414634146	0.169230769230769	0.69	-0.526474671669794	3306.251	636.0489	-2670.2021
-0.136585365853659	0.169230769230769	0.78	-0.518328330206379	2814.898	643.0941	-2171.8039
-0.131829268292683	0.169230769230769	0.86775	-0.51038564727955	2211.079	664.9587	-1546.1203
-0.126829268292683	0.169230769230769	0.96	-0.50203564727955	1319.777	697.146	-622.631
-0.121951219512195	0.169230769230769	1.05	-0.493889305816135	1036.419	756.5185	-279.9005
-0.117073170731707	0.169230769230769	1.14	-0.48574296435272	828.1369	816.4281	-11.7087999999999
-0.11219512195122	0.169230769230769	1.23	-0.477596622889306	654.4889	888.5726	234.0837
-0.107439024390244	0.169230769230769	1.31775	-0.469653939962477	537.9872	986.395	448.4078
-0.102439024390244	0.169230769230769	1.41	-0.461303939962477	482.3334	1197.58	715.2466
-0.0975609756097561	0.169230769230769	1.5	-0.453157598499062	433.3349	1380.873	947.5381
-0.0926829268292683	0.169230769230769	1.59	-0.445011257035647	393.0063	1811.358	1418.3517
-0.0878048780487805	0.169230769230769	1.68	-0.436864915572233	366.5369	2198.37	1831.8331
-0.0829268292682927	0.169230769230769	1.77	-0.428718574108818	331.45	3003.597	2672.147
-0.0780487804878049	0.169230769230769	1.86	-0.420572232645403	309.642	3511.704	3202.062
-0.0731707317073171	0.169230769230769	1.95	-0.412425891181989	292.9251	3490.314	3197.3889
-0.0682926829268293	0.169230769230769	2.04	-0.404279549718574	277.784	3079.069	2801.285
-0.0634146341463415	0.169230769230769	2.13	-0.396133208255159	263.636	2489.113	2225.477
-0.0585365853658537	0.169230769230769	2.22	-0.387986866791745	252.6907	1695.245	1442.5543
-0.0536585365853659	0.169230769230769	2.31	-0.37984052532833	242.5579	1319.62	1077.0621
-0.0487804878048781	0.169230769230769	2.4	-0.371694183864916	233.568	1005.229	771.661
-0.0439024390243902	0.169230769230769	2.49	-0.363547842401501	226.6041	745.7112	519.1071
-0.0390243902439024	0.169230769230769	2.58	-0.355401500938086	221.0516	573.7373	352.6857
-0.0341463414634146	0.169230769230769	2.67	-0.347255159474672	216.4803	505.3822	288.9019
-0.0292682926829268	0.169230769230769	2.76	-0.339108818011257	213.0784	447.5067	234.4283
-0.0245121951219512	0.169230769230769	2.84775	-0.331166135084428	208.3655	391.5694	183.2039
-0.0195121951219512	0.169230769230769	2.94	-0.322816135084428	205.9292	356.3112	150.382
-0.0146341463414634	0.169230769230769	3.03	-0.314669793621013	206.6258	326.419	119.7932
-0.00975609756097561	0.169230769230769	3.12	-0.306523452157599	208.1787	307.242	99.0633000000001
-0.0048780487804878	0.169230769230769	3.21	-0.298377110694184	209.9982	292.45	82.4518
0	0.169230769230769	3.3	-0.290230769230769	211.5492	278.5161	66.9669
0.0048780487804878	0.169230769230769	3.39	-0.282084427767355	213.8579	265.1877	51.3298
0.00975609756097561	0.169230769230769	3.48	-0.27393808630394	216.6116	254.204	37.5924
0.0146341463414634	0.169230769230769	3.57	-0.265791744840525	219.4113	244.6476	25.2363
0.0195121951219512	0.169230769230769	3.66	-0.257645403377111	222.4182	236.0732	13.655
0.0242682926829268	0.169230769230769	3.74775	-0.249702720450281	225.4081	229.0645	3.65639999999999
0.0292682926829268	0.169230769230769	3.84	-0.241352720450281	227.5282	223.6401	-3.88809999999998
0.0341463414634146	0.169230769230769	3.93	-0.233206378986867	229.0163	219.0384	-9.97790000000004
0.0390243902439024	0.169230769230769	4.02	-0.225060037523452	229.4755	215.6858	-13.7897
0.0439024390243902	0.169230769230769	4.11	-0.216913696060038	229.3023	213.583	-15.7193
0.0486585365853659	0.169230769230769	4.19775	-0.208971013133208	227.2929	212.6522	-14.6407
0.0536585365853659	0.169230769230769	4.29	-0.200621013133208	223.3242	212.8561	-10.4681
0.0585365853658537	0.169230769230769	4.38	-0.192474671669794	218.4706	214.1075	-4.3631
0.0632926829268293	0.169230769230769	4.46775	-0.184531988742964	212.7288	215.7836	3.0548
0.0682926829268293	0.169230769230769	4.56	-0.176181988742964	204.9987	217.6821	12.6834
0.0731707317073171	0.169230769230769	4.65	-0.16803564727955	197.8817	219.9271	22.0454
0.0780487804878049	0.169230769230769	4.74	-0.159889305816135	190.4197	222.7893	32.3696
0.0829268292682927	0.169230769230769	4.83	-0.15174296435272	182.0417	225.3197	43.278
0.0878048780487805	0.169230769230769	4.92	-0.143596622889306	174.4444	227.6452	53.2008
0.0926829268292683	0.169230769230769	5.01	-0.135450281425891	167.2195	230.4433	63.2238
0.0975609756097561	0.169230769230769	5.1	-0.127303939962477	159.7835	232.3419	72.5584
0.102439024390244	0.169230769230769	5.19	-0.119157598499062	151.5054	232.8158	81.3104
0.107317073170732	0.169230769230769	5.28	-0.111011257035647	146.1466	232.2146	86.068
0.11219512195122	0.169230769230769	5.37	-0.102864915572233	142.0906	230.9039	88.8133
0.117073170731707	0.169230769230769	5.46	-0.094718574108818	138.1297	228.214	90.0843
0.121951219512195	0.169230769230769	5.55	-0.0865722326454034	133.655	223.787	90.132
0.126829268292683	0.169230769230769	5.64	-0.0784258911819888	130.1782	218.7752	88.597
0.131707317073171	0.169230769230769	5.73	-0.0702795497185741	127.1352	212.7013	85.5661
0.136585365853659	0.169230769230769	5.82	-0.0621332082551595	123.9982	198.1742	74.176
0.141463414634146	0.169230769230769	5.91	-0.0539868667917449	121.6043	190.2569	68.6526
0.146341463414634	0.169230769230769	6	-0.0458405253283302	119.2026	184.3624	65.1598
-0.146341463414634	0.161346153846154	0.44625	-0.521098897748593	3453.806	588.6569	-2865.1491
-0.141463414634146	0.161346153846154	0.53625	-0.512952556285178	3346.952	587.0018	-2759.9502
-0.136585365853659	0.161346153846154	0.62625	-0.504806214821764	2854.281	592.4802	-2261.8008
-0.131829268292683	0.161346153846154	0.714	-0.496863531894934	2244.8	609.3586	-1635.4414
-0.126829268292683	0.161346153846154	0.80625	-0.488513531894934	1339.139	634.1208	-705.0182
-0.121951219512195	0.161346153846154	0.89625	-0.48036719043152	1052.898	667.6512	-385.2468
-0.117073170731707	0.161346153846154	0.98625	-0.472220848968105	838.7524	714.2041	-124.5483
-0.11219512195122	0.161346153846154	1.07625	-0.46407450750469	658.8905	797.8881	138.9976
-0.107439024390244	0.161346153846154	1.164	-0.456131824577861	539.289	870.6919	331.4029
-0.102439024390244	0.161346153846154	1.25625	-0.447781824577861	482.651	952.9517	470.3007
-0.0975609756097561	0.161346153846154	1.34625	-0.439635483114447	433.2717	1069.802	636.5303
-0.0926829268292683	0.161346153846154	1.43625	-0.431489141651032	390.3389	1326.307	935.9681
-0.0878048780487805	0.161346153846154	1.52625	-0.423342800187617	362.9511	1658.639	1295.6879
-0.0829268292682927	0.161346153846154	1.61625	-0.415196458724203	330.0777	2014.491	1684.4133
-0.0780487804878049	0.161346153846154	1.70625	-0.407050117260788	308.6478	2658.632	2349.9842
-0.0731707317073171	0.161346153846154	1.79625	-0.398903775797373	292.5134	3273.416	2980.9026
-0.0682926829268293	0.161346153846154	1.88625	-0.390757434333959	277.802	3379.066	3101.264
-0.0634146341463415	0.161346153846154	1.97625	-0.382611092870544	263.1922	3086.832	2823.6398
-0.0585365853658537	0.161346153846154	2.06625	-0.374464751407129	252.4374	2565.07	2312.6326
-0.0536585365853659	0.161346153846154	2.15625	-0.366318409943715	243.2391	1826.079	1582.8399
-0.0487804878048781	0.161346153846154	2.24625	-0.3581720684803	234.4058	1386.553	1152.1472
-0.0439024390243902	0.161346153846154	2.33625	-0.350025727016886	227.5235	1089.308	861.7845
-0.0390243902439024	0.161346153846154	2.42625	-0.341879385553471	221.9207	870.8707	648.95
-0.0341463414634146	0.161346153846154	2.51625	-0.333733044090056	216.8269	620.0762	403.2493
-0.0292682926829268	0.161346153846154	2.60625	-0.325586702626642	213.6799	538.7287	325.0488
-0.0245121951219512	0.161346153846154	2.694	-0.317644019699812	203.6985	474.7723	271.0738
-0.0195121951219512	0.161346153846154	2.78625	-0.309294019699812	199.1726	426.4417	227.2691
-0.0146341463414634	0.161346153846154	2.87625	-0.301147678236398	201.388	381.1726	179.7846
-0.00975609756097561	0.161346153846154	2.96625	-0.293001336772983	204.6329	343.7734	139.1405
-0.0048780487804878	0.161346153846154	3.05625	-0.284854995309569	208.4606	321.3847	112.9241
0	0.161346153846154	3.14625	-0.276708653846154	211.0582	300.3214	89.2632
0.0048780487804878	0.161346153846154	3.23625	-0.268562312382739	213.6217	284.4861	70.8644
0.00975609756097561	0.161346153846154	3.32625	-0.260415970919325	216.9123	270.6318	53.7195
0.0146341463414634	0.161346153846154	3.41625	-0.25226962945591	219.7765	258.0639	38.2874
0.0195121951219512	0.161346153846154	3.50625	-0.244123287992495	222.7188	248.0335	25.3147
0.0242682926829268	0.161346153846154	3.594	-0.236180605065666	225.5185	239.2362	13.7177
0.0292682926829268	0.161346153846154	3.68625	-0.227830605065666	227.3549	231.5648	4.20989999999998
0.0341463414634146	0.161346153846154	3.77625	-0.219684263602251	228.4631	225.8549	-2.60820000000001
0.0390243902439024	0.161346153846154	3.86625	-0.211537922138837	229.3481	221.6478	-7.7003
0.0439024390243902	0.161346153846154	3.95625	-0.203391580675422	229.095	218.0749	-11.0201
0.0486585365853659	0.161346153846154	4.044	-0.195448897748593	227.2453	215.7975	-11.4478
0.0536585365853659	0.161346153846154	4.13625	-0.187098897748593	223.6401	214.7548	-8.8853
0.0585365853658537	0.161346153846154	4.22625	-0.178952556285178	218.8623	214.7409	-4.12140000000002
0.0632926829268293	0.161346153846154	4.314	-0.171009873358349	212.807	215.2776	2.47059999999996
0.0682926829268293	0.161346153846154	4.40625	-0.162659873358349	205.0921	216.5121	11.42
0.0731707317073171	0.161346153846154	4.49625	-0.154513531894934	197.9123	218.4412	20.5289
0.0780487804878049	0.161346153846154	4.58625	-0.14636719043152	190.2295	220.6233	30.3938
0.0829268292682927	0.161346153846154	4.67625	-0.138220848968105	181.9515	222.9472	40.9957
0.0878048780487805	0.161346153846154	4.76625	-0.13007450750469	174.2672	225.5727	51.3055
0.0926829268292683	0.161346153846154	4.85625	-0.121928166041276	166.9823	228.1659	61.1836
0.0975609756097561	0.161346153846154	4.94625	-0.113781824577861	160.2577	230.3176	70.0599
0.102439024390244	0.161346153846154	5.03625	-0.105635483114447	152.3908	232.0566	79.6658
0.107317073170732	0.161346153846154	5.12625	-0.0974891416510319	146.6903	233.3541	86.6638
0.11219512195122	0.161346153846154	5.21625	-0.0893428001876173	142.4699	233.3218	90.8519
0.117073170731707	0.161346153846154	5.30625	-0.0811964587242027	138.335	231.916	93.581
0.121951219512195	0.161346153846154	5.39625	-0.0730501172607881	133.8849	229.0682	95.1833
0.126829268292683	0.161346153846154	5.48625	-0.0649037757973734	130.3046	225.2423	94.9377
0.131707317073171	0.161346153846154	5.57625	-0.0567574343339588	127.1591	220.2446	93.0855
0.136585365853659	0.161346153846154	5.66625	-0.0486110928705442	123.9665	214.5046	90.5381
0.141463414634146	0.161346153846154	5.75625	-0.0404647514071295	121.2329	194.0468	72.8139
0.146341463414634	0.161346153846154	5.84625	-0.0323184099437149	118.6337	185.067	66.4333
-0.146341463414634	0.153653846153846	0.29625	-0.507906590056285	3510.282	545.7086	-2964.5734
-0.141463414634146	0.153653846153846	0.38625	-0.49976024859287	3393.709	543.6737	-2850.0353
-0.136585365853659	0.153653846153846	0.47625	-0.491613907129456	2886.884	549.7833	-2337.1007
-0.131829268292683	0.153653846153846	0.564	-0.483671224202627	2258.189	563.1812	-1695.0078
-0.126829268292683	0.153653846153846	0.65625	-0.475321224202627	1334.342	582.2498	-752.0922
-0.121951219512195	0.153653846153846	0.74625	-0.467174882739212	1048.093	608.1658	-439.9272
-0.117073170731707	0.153653846153846	0.83625	-0.459028541275797	835.5561	643.6062	-191.9499
-0.11219512195122	0.153653846153846	0.92625	-0.450882199812383	660.3583	683.7737	23.4153999999999
-0.107439024390244	0.153653846153846	1.014	-0.442939516885553	539.5437	733.1236	193.5799
-0.102439024390244	0.153653846153846	1.10625	-0.434589516885553	482.7774	835.6144	352.837
-0.0975609756097561	0.153653846153846	1.19625	-0.426443175422139	435.5255	916.0342	480.5087
-0.0926829268292683	0.153653846153846	1.28625	-0.418296833958724	385.1011	1026.351	641.2499
-0.0878048780487805	0.153653846153846	1.37625	-0.41015049249531	354.6707	1239.561	884.8903
-0.0829268292682927	0.153653846153846	1.46625	-0.402004151031895	325.7114	1457.041	1131.3296
-0.0780487804878049	0.153653846153846	1.55625	-0.39385780956848	307.317	1863.728	1556.411
-0.0731707317073171	0.153653846153846	1.64625	-0.385711468105066	292.6393	2470.38	2177.7407
-0.0682926829268293	0.153653846153846	1.73625	-0.377565126641651	278.6558	2891.425	2612.7692
-0.0634146341463415	0.153653846153846	1.82625	-0.369418785178236	264.5712	3172.566	2907.9948
-0.0585365853658537	0.153653846153846	1.91625	-0.361272443714822	252.9117	3007.974	2755.0623
-0.0536585365853659	0.153653846153846	2.00625	-0.353126102251407	242.9692	2551.201	2308.2318
-0.0487804878048781	0.153653846153846	2.09625	-0.344979760787993	233.9622	2056.6	1822.6378
-0.0439024390243902	0.153653846153846	2.18625	-0.336833419324578	227.6966	1462.707	1235.0104
-0.0390243902439024	0.153653846153846	2.27625	-0.328687077861163	224.0721	1114.471	890.3989
-0.0341463414634146	0.153653846153846	2.36625	-0.320540736397749	219.1377	892.6319	673.4942
-0.0292682926829268	0.153653846153846	2.45625	-0.312394394934334	215.3891	636.0342	420.6451
-0.0245121951219512	0.153653846153846	2.544	-0.304451712007505	212.1795	543.2062	331.0267
-0.0195121951219512	0.153653846153846	2.63625	-0.296101712007505	214.3949	484.4129	270.018
-0.0146341463414634	0.153653846153846	2.72625	-0.28795537054409	216.1822	436.007	219.8248
-0.00975609756097561	0.153653846153846	2.81625	-0.279809029080675	213.953	383.757	169.804
-0.0048780487804878	0.153653846153846	2.90625	-0.271662687617261	212.7197	347.8717	135.152
0	0.153653846153846	2.99625	-0.263516346153846	213.2412	324.5709	111.3297
0.0048780487804878	0.153653846153846	3.08625	-0.255370004690432	215.0453	306.7355	91.6902
0.00975609756097561	0.153653846153846	3.17625	-0.247223663227017	217.3557	290.7402	73.3845
0.0146341463414634	0.153653846153846	3.26625	-0.239077321763602	219.9651	274.876	54.9109
0.0195121951219512	0.153653846153846	3.35625	-0.230930980300188	222.8921	262.9245	40.0324
0.0242682926829268	0.153653846153846	3.444	-0.222988297373358	225.1227	252.5271	27.4044
0.0292682926829268	0.153653846153846	3.53625	-0.214638297373358	227.5458	243.0964	15.5506
0.0341463414634146	0.153653846153846	3.62625	-0.206491955909944	229.3005	235.3597	6.05920000000001
0.0390243902439024	0.153653846153846	3.71625	-0.198345614446529	229.6963	229.1274	-0.568899999999985
0.0439024390243902	0.153653846153846	3.80625	-0.190199272983114	228.7163	224.1607	-4.5556
0.0486585365853659	0.153653846153846	3.894	-0.182256590056285	226.6447	220.9514	-5.69329999999999
0.0536585365853659	0.153653846153846	3.98625	-0.173906590056285	223.6401	218.9127	-4.72739999999999
0.0585365853658537	0.153653846153846	4.07625	-0.165760248592871	218.9432	217.5523	-1.39089999999999
0.0632926829268293	0.153653846153846	4.164	-0.157817565666041	212.3823	216.8237	4.44140000000002
0.0682926829268293	0.153653846153846	4.25625	-0.149467565666041	205.4704	217.095	11.6246
0.0731707317073171	0.153653846153846	4.34625	-0.141321224202627	198.308	218.2023	19.8943
0.0780487804878049	0.153653846153846	4.43625	-0.133174882739212	189.9289	219.5303	29.6014
0.0829268292682927	0.153653846153846	4.52625	-0.125028541275797	182.8805	221.3787	38.4982
0.0878048780487805	0.153653846153846	4.61625	-0.116882199812383	175.3742	223.674	48.2998
0.0926829268292683	0.153653846153846	4.70625	-0.108735858348968	167.8203	225.8257	58.0054
0.0975609756097561	0.153653846153846	4.79625	-0.100589516885553	161.4221	228.261	66.8389
0.102439024390244	0.153653846153846	4.88625	-0.0924431754221388	152.6437	230.7435	78.0998
0.107317073170732	0.153653846153846	4.97625	-0.0842968339587242	147.0634	232.4676	85.4042
0.11219512195122	0.153653846153846	5.06625	-0.0761504924953096	142.533	233.512	90.979
0.117073170731707	0.153653846153846	5.15625	-0.068004151031895	138.1454	233.5443	95.3989
0.121951219512195	0.153653846153846	5.24625	-0.0598578095684803	134.194	232.4999	98.3059
0.126829268292683	0.153653846153846	5.33625	-0.0517114681050657	130.8736	230.2399	99.3663
0.131707317073171	0.153653846153846	5.42625	-0.043565126641651	127.3089	226.3478	99.0389
0.136585365853659	0.153653846153846	5.51625	-0.0354187851782365	124.172	221.8579	97.6859
0.141463414634146	0.153653846153846	5.60625	-0.0272724437148218	122.1651	216.2896	94.1245
0.146341463414634	0.153653846153846	5.69625	-0.0191261022514072	119.6606	202.5051	82.8445
-0.146341463414634	0.145961538461538	0.14625	-0.494714282363977	3519.568	504.8412	-3014.7268
-0.141463414634146	0.145961538461538	0.23625	-0.486567940900563	3412.861	503.5699	-2909.2911
-0.136585365853659	0.145961538461538	0.32625	-0.478421599437148	2899.603	507.6709	-2391.9321
-0.131829268292683	0.145961538461538	0.414	-0.470478916510319	2269.567	517.1764	-1752.3906
-0.126829268292683	0.145961538461538	0.50625	-0.462128916510319	1349.338	530.1842	-819.1538
-0.121951219512195	0.145961538461538	0.59625	-0.453982575046904	1062.838	546.9172	-515.9208
-0.117073170731707	0.145961538461538	0.68625	-0.44583623358349	836.4504	571.1895	-265.2609
-0.11219512195122	0.145961538461538	0.77625	-0.437689892120075	649.1933	598.1218	-51.0715
-0.107439024390244	0.145961538461538	0.864	-0.429747209193246	526.7442	631.4968	104.7526
-0.102439024390244	0.145961538461538	0.95625	-0.421397209193246	474.2212	676.0194	201.7982
-0.0975609756097561	0.145961538461538	1.04625	-0.413250867729831	431.521	727.0407	295.5197
-0.0926829268292683	0.145961538461538	1.13625	-0.405104526266416	392.8102	809.7874	416.9772
-0.0878048780487805	0.145961538461538	1.22625	-0.396958184803002	365.9338	893.7957	527.8619
-0.0829268292682927	0.145961538461538	1.31625	-0.388811843339587	332.9003	997.8093	664.909
-0.0780487804878049	0.145961538461538	1.40625	-0.380665501876173	310.7087	1216.792	906.0833
-0.0731707317073171	0.145961538461538	1.49625	-0.372519160412758	294.0343	1437.599	1143.5647
-0.0682926829268293	0.145961538461538	1.58625	-0.364372818949343	278.9595	1829.563	1550.6035
-0.0634146341463415	0.145961538461538	1.67625	-0.356226477485929	264.6342	2388.504	2123.8698
-0.0585365853658537	0.145961538461538	1.76625	-0.348080136022514	253.4515	2747.437	2493.9855
-0.0536585365853659	0.145961538461538	1.85625	-0.339933794559099	243.4286	2947.66	2704.2314
-0.0487804878048781	0.145961538461538	1.94625	-0.331787453095685	234.2783	2784.843	2550.5647
-0.0439024390243902	0.145961538461538	2.03625	-0.32364111163227	227.7113	2381.399	2153.6877
-0.0390243902439024	0.145961538461538	2.12625	-0.315494770168856	221.7626	1784.968	1563.2054
-0.0341463414634146	0.145961538461538	2.21625	-0.307348428705441	216.7963	1395.62	1178.8237
-0.0292682926829268	0.145961538461538	2.30625	-0.299202087242026	213.3454	1113.435	900.0896
-0.0245121951219512	0.145961538461538	2.394	-0.291259404315197	210.4993	894.5519	684.0526
-0.0195121951219512	0.145961538461538	2.48625	-0.282909404315197	209.4579	628.4168	418.9589
-0.0146341463414634	0.145961538461538	2.57625	-0.274763062851782	209.4103	546.4427	337.0324
-0.00975609756097561	0.145961538461538	2.66625	-0.266616721388368	209.4732	477.6585	268.1853
-0.0048780487804878	0.145961538461538	2.75625	-0.258470379924953	210.0746	431.224	221.1494
0	0.145961538461538	2.84625	-0.250324038461538	211.816	372.7311	160.9151
0.0048780487804878	0.145961538461538	2.93625	-0.242177696998124	214.2047	331.6238	117.4191
0.00975609756097561	0.145961538461538	3.02625	-0.234031355534709	217.0367	315.4197	98.383
0.0146341463414634	0.145961538461538	3.11625	-0.225885014071295	219.6157	299.6439	80.0282
0.0195121951219512	0.145961538461538	3.20625	-0.21773867260788	222.323	286.0561	63.7331
0.0242682926829268	0.145961538461538	3.294	-0.209795989681051	225.3445	273.7681	48.4236
0.0292682926829268	0.145961538461538	3.38625	-0.201445989681051	227.48	263.3068	35.8268
0.0341463414634146	0.145961538461538	3.47625	-0.193299648217636	228.6681	253.3817	24.7136
0.0390243902439024	0.145961538461538	3.56625	-0.185153306754221	228.0044	244.8056	16.8012
0.0439024390243902	0.145961538461538	3.65625	-0.177006965290807	226.7389	236.9735	10.2346
0.0486585365853659	0.145961538461538	3.744	-0.169064282363977	225.7115	231.643	5.93150000000003
0.0536585365853659	0.145961538461538	3.83625	-0.160714282363977	222.4366	227.4031	4.9665
0.0585365853658537	0.145961538461538	3.92625	-0.152567940900563	218.1506	224.4138	6.26319999999999
0.0632926829268293	0.145961538461538	4.014	-0.144625257973734	212.6015	222.3747	9.7732
0.0682926829268293	0.145961538461538	4.10625	-0.136275257973734	205.1053	221.253	16.1477
0.0731707317073171	0.145961538461538	4.19625	-0.128128916510319	197.672	220.666	22.994
0.0780487804878049	0.145961538461538	4.28625	-0.119982575046904	190.5423	220.9371	30.3948
0.0829268292682927	0.145961538461538	4.37625	-0.11183623358349	182.101	221.2208	39.1198
0.0878048780487805	0.145961538461538	4.46625	-0.103689892120075	174.8628	222.3604	47.4976
0.0926829268292683	0.145961538461538	4.55625	-0.0955435506566604	167.8044	223.6885	55.8841
0.0975609756097561	0.145961538461538	4.64625	-0.0873972091932458	160.5842	225.4293	64.8451
0.102439024390244	0.145961538461538	4.73625	-0.0792508677298311	152.4637	227.7068	75.2431
0.107317073170732	0.145961538461538	4.82625	-0.0711045262664165	147.0318	229.4782	82.4464
0.11219512195122	0.145961538461538	4.91625	-0.0629581848030019	142.7478	231.4076	88.6598
0.117073170731707	0.145961538461538	5.00625	-0.0548118433395872	139.0555	232.8002	93.7447
0.121951219512195	0.145961538461538	5.09625	-0.0466655018761726	134.6206	233.6545	99.0339
0.126829268292683	0.145961538461538	5.18625	-0.038519160412758	131.0717	233.7173	102.6456
0.131707317073171	0.145961538461538	5.27625	-0.0303728189493433	127.7837	232.3097	104.526
0.136585365853659	0.145961538461538	5.36625	-0.0222264774859287	124.4883	229.7164	105.2281
0.141463414634146	0.145961538461538	5.45625	-0.0140801360225141	121.9676	226.0788	104.1112
0.146341463414634	0.145961538461538	5.54625	-0.00593379455909945	119.7949	220.7812	100.9863
-0.146341463414634	0.138269230769231	-0.00375000000000014	-0.48152197467167	3582.021	482.5602	-3099.4608
-0.141463414634146	0.138269230769231	0.0862500000000002	-0.473375633208255	3473.67	480.971	-2992.699
-0.136585365853659	0.138269230769231	0.17625	-0.46522929174484	2955.884	482.7832	-2473.1008
-0.131829268292683	0.138269230769231	0.264	-0.457286608818011	2315.163	488.0908	-1827.0722
-0.126829268292683	0.138269230769231	0.35625	-0.448936608818011	1366.096	496.1961	-869.8999
-0.121951219512195	0.138269230769231	0.44625	-0.440790267354597	1072.723	507.4496	-565.2734
-0.117073170731707	0.138269230769231	0.53625	-0.432643925891182	848.5123	522.9371	-325.5752
-0.11219512195122	0.138269230769231	0.62625	-0.424497584427767	661.4221	540.7802	-120.6419
-0.107439024390244	0.138269230769231	0.714	-0.416554901500938	539.9036	562.7297	22.8261000000001
-0.102439024390244	0.138269230769231	0.80625	-0.408204901500938	483.7956	591.9516	108.156
-0.0975609756097561	0.138269230769231	0.89625	-0.400058560037523	435.2995	624.4867	189.1872
-0.0926829268292683	0.138269230769231	0.98625	-0.391912218574109	392.9057	664.2619	271.3562
-0.0878048780487805	0.138269230769231	1.07625	-0.383765877110694	365.14	716.2817	351.1417
-0.0829268292682927	0.138269230769231	1.16625	-0.37561953564728	332.0747	808.9283	476.8536
-0.0780487804878049	0.138269230769231	1.25625	-0.367473194183865	314.3845	893.69	579.3055
-0.0731707317073171	0.138269230769231	1.34625	-0.35932685272045	297.9318	984.7902	686.8584
-0.0682926829268293	0.138269230769231	1.43625	-0.351180511257036	281.6844	1119.047	837.3626
-0.0634146341463415	0.138269230769231	1.52625	-0.343034169793621	266.2819	1422.642	1156.3601
-0.0585365853658537	0.138269230769231	1.61625	-0.334887828330206	254.2575	1795.276	1541.0185
-0.0536585365853659	0.138269230769231	1.70625	-0.326741486866792	243.7448	2143.82	1900.0752
-0.0487804878048781	0.138269230769231	1.79625	-0.318595145403377	233.9622	2568.301	2334.3388
-0.0439024390243902	0.138269230769231	1.88625	-0.310448803939962	227.3629	2760.757	2533.3941
-0.0390243902439024	0.138269230769231	1.97625	-0.302302462476548	221.8255	2673.197	2451.3715
-0.0341463414634146	0.138269230769231	2.06625	-0.294156121013133	216.6523	2362.458	2145.8057
-0.0292682926829268	0.138269230769231	2.15625	-0.286009779549719	213.3454	1922.134	1708.7886
-0.0245121951219512	0.138269230769231	2.244	-0.278067096622889	203.411	1538.479	1335.068
-0.0195121951219512	0.138269230769231	2.33625	-0.269717096622889	199.0146	1202.709	1003.6944
-0.0146341463414634	0.138269230769231	2.42625	-0.261570755159475	201.5154	931.5678	730.0524
-0.00975609756097561	0.138269230769231	2.51625	-0.25342441369606	205.0594	650.2817	445.2223
-0.0048780487804878	0.138269230769231	2.60625	-0.245278072232645	208.0818	551.3365	343.2547
0	0.138269230769231	2.69625	-0.237131730769231	211.1517	491.6743	280.5226
0.0048780487804878	0.138269230769231	2.78625	-0.228985389305816	213.9991	444.1808	230.1817
0.00975609756097561	0.138269230769231	2.87625	-0.220839047842401	216.9892	390.6507	173.6615
0.0146341463414634	0.138269230769231	2.96625	-0.212692706378987	219.6168	354.5697	134.9529
0.0195121951219512	0.138269230769231	3.05625	-0.204546364915572	222.1973	331.2123	109.015
0.0242682926829268	0.138269230769231	3.144	-0.196603681988743	224.6011	313.541	88.9399
0.0292682926829268	0.138269230769231	3.23625	-0.188253681988743	226.7212	297.4143	70.6931
0.0341463414634146	0.138269230769231	3.32625	-0.180107340525328	228.5106	282.1483	53.6377
0.0390243902439024	0.138269230769231	3.41625	-0.171960999061914	228.9217	269.7347	40.8130000000001
0.0439024390243902	0.138269230769231	3.50625	-0.163814657598499	228.3205	259.0961	30.7756
0.0486585365853659	0.138269230769231	3.594	-0.15587197467167	226.8495	249.9329	23.0834
0.0536585365853659	0.138269230769231	3.68625	-0.14752197467167	223.7021	243.4447	19.7426
0.0585365853658537	0.138269230769231	3.77625	-0.139375633208255	219.1952	238.3174	19.1222
0.0632926829268293	0.138269230769231	3.864	-0.131432950281426	213.6766	233.6658	19.9892
0.0682926829268293	0.138269230769231	3.95625	-0.123082950281426	206.2126	230.3295	24.1169
0.0731707317073171	0.138269230769231	4.04625	-0.114936608818011	198.7512	227.7337	28.9825000000001
0.0780487804878049	0.138269230769231	4.13625	-0.106790267354597	191.3812	225.5685	34.1873
0.0829268292682927	0.138269230769231	4.22625	-0.098643925891182	182.8294	223.7645	40.9351
0.0878048780487805	0.138269230769231	4.31625	-0.0904975844277673	175.7016	222.7373	47.0357
0.0926829268292683	0.138269230769231	4.40625	-0.0823512429643527	168.2787	222.5327	54.254
0.0975609756097561	0.138269230769231	4.49625	-0.0742049015009381	161.1005	222.9437	61.8432
0.102439024390244	0.138269230769231	4.58625	-0.0660585600375234	152.7642	223.8609	71.0967
0.107317073170732	0.138269230769231	4.67625	-0.0579122185741088	147.4587	225.6469	78.1882
0.11219512195122	0.138269230769231	4.76625	-0.0497658771106942	142.8742	227.0398	84.1656
0.117073170731707	0.138269230769231	4.85625	-0.0416195356472795	138.5339	229.2547	90.7208
0.121951219512195	0.138269230769231	4.94625	-0.0334731941838649	134.1782	231.3423	97.1641
0.126829268292683	0.138269230769231	5.03625	-0.0253268527204503	130.7167	232.798	102.0813
0.131707317073171	0.138269230769231	5.12625	-0.0171805112570356	127.4753	233.8732	106.3979
0.136585365853659	0.138269230769231	5.21625	-0.00903416979362104	124.1091	234.3337	110.2246
0.141463414634146	0.138269230769231	5.30625	-8.87828330206397E-4	121.3987	233.2263	111.8276
0.146341463414634	0.138269230769231	5.39625	0.00725851313320824	119.1073	231.0917	111.9844
-0.146341463414634	0.130576923076923	-0.15375	-0.468329666979362	3658.11	466.6336	-3191.4764
-0.141463414634146	0.130576923076923	-0.0637499999999998	-0.460183325515947	3547.109	465.8076	-3081.3014
-0.136585365853659	0.130576923076923	0.0262500000000001	-0.452036984052533	2999.976	466.8571	-2533.1189
-0.131829268292683	0.130576923076923	0.114	-0.444094301125704	2344.168	470.0364	-1874.1316
-0.126829268292683	0.130576923076923	0.20625	-0.435744301125704	1387.965	475.5025	-912.4625
-0.121951219512195	0.130576923076923	0.29625	-0.427597959662289	1081.91	483.1638	-598.7462
-0.117073170731707	0.130576923076923	0.38625	-0.419451618198874	848.1847	494.226	-353.9587
-0.11219512195122	0.130576923076923	0.47625	-0.41130527673546	656.9345	506.9142	-150.0203
-0.107439024390244	0.130576923076923	0.564	-0.40336259380863	529.9687	523.0397	-6.92899999999998
-0.102439024390244	0.130576923076923	0.65625	-0.39501259380863	477.656	544.3208	66.6648000000001
-0.0975609756097561	0.130576923076923	0.74625	-0.386866252345216	432.0575	567.3938	135.3363
-0.0926829268292683	0.130576923076923	0.83625	-0.378719910881801	386.675	596.5216	209.8466
-0.0878048780487805	0.130576923076923	0.92625	-0.370573569418387	357.3904	635.2569	277.8665
-0.0829268292682927	0.130576923076923	1.01625	-0.362427227954972	327.5087	679.5767	352.068
-0.0780487804878049	0.130576923076923	1.10625	-0.354280886491557	308.3512	734.5728	426.2216
-0.0731707317073171	0.130576923076923	1.19625	-0.346134545028143	293.1462	840.0964	546.9502
-0.0682926829268293	0.130576923076923	1.28625	-0.337988203564728	278.8337	929.3705	650.5368
-0.0634146341463415	0.130576923076923	1.37625	-0.329841862101313	264.0016	1051.995	787.9934
-0.0585365853658537	0.130576923076923	1.46625	-0.321695520637899	252.4843	1283.321	1030.8367
-0.0536585365853659	0.130576923076923	1.55625	-0.313549179174484	242.5106	1516.761	1274.2504
-0.0487804878048781	0.130576923076923	1.64625	-0.305402837711069	233.5185	1919.289	1685.7705
-0.0439024390243902	0.130576923076923	1.73625	-0.297256496247655	227.0774	2380.372	2153.2946
-0.0390243902439024	0.130576923076923	1.82625	-0.28911015478424	221.6176	2595.855	2374.2374
-0.0341463414634146	0.130576923076923	1.91625	-0.280963813320826	216.7474	2622.308	2405.5606
-0.0292682926829268	0.130576923076923	2.00625	-0.272817471857411	213.5357	2410.582	2197.0463
-0.0245121951219512	0.130576923076923	2.094	-0.264874788930582	217.5571	2052.859	1835.3019
-0.0195121951219512	0.130576923076923	2.18625	-0.256524788930582	218.7277	1624.408	1405.6803
-0.0146341463414634	0.130576923076923	2.27625	-0.248378447467167	215.4381	1295.622	1080.1839
-0.00975609756097561	0.130576923076923	2.36625	-0.240232106003752	213.0018	1031.654	818.6522
-0.0048780487804878	0.130576923076923	2.45625	-0.232085764540338	211.9264	811.3444	599.418
0	0.130576923076923	2.54625	-0.223939423076923	212.5584	586.3076	373.7492
0.0048780487804878	0.130576923076923	2.63625	-0.215793081613508	214.0467	509.5387	295.492
0.00975609756097561	0.130576923076923	2.72625	-0.207646740150094	216.6579	458.8507	242.1928
0.0146341463414634	0.130576923076923	2.81625	-0.199500398686679	219.332	417.2689	197.9369
0.0195121951219512	0.130576923076923	2.90625	-0.191354057223265	222.3527	373.4121	151.0594
0.0242682926829268	0.130576923076923	2.994	-0.183411374296435	225.4226	340.8758	115.4532
0.0292682926829268	0.130576923076923	3.08625	-0.175061374296435	227.6533	319.5879	91.9346
0.0341463414634146	0.130576923076923	3.17625	-0.166915032833021	229.2049	303.9333	74.7284
0.0390243902439024	0.130576923076923	3.26625	-0.158768691369606	229.7434	289.2326	59.4892
0.0439024390243902	0.130576923076923	3.35625	-0.150622349906191	229.0168	274.8846	45.8678
0.0486585365853659	0.130576923076923	3.444	-0.142679666979362	227.4506	264.5464	37.0958
0.0536585365853659	0.130576923076923	3.53625	-0.134329666979362	223.86	255.9481	32.0881
0.0585365853658537	0.130576923076923	3.62625	-0.126183325515948	219.6357	248.3814	28.7457
0.0632926829268293	0.130576923076923	3.714	-0.118240642589118	213.8668	242.7323	28.8655
0.0682926829268293	0.130576923076923	3.80625	-0.109890642589118	206.4503	238.2547	31.8044
0.0731707317073171	0.130576923076923	3.89625	-0.101744301125704	199.2073	234.0443	34.837
0.0780487804878049	0.130576923076923	3.98625	-0.093597959662289	191.5714	230.5652	38.9938
0.0829268292682927	0.130576923076923	4.07625	-0.0854516181988743	182.7309	227.7807	45.0498
0.0878048780487805	0.130576923076923	4.16625	-0.0773052767354597	175.5913	225.691	50.0997
0.0926829268292683	0.130576923076923	4.25625	-0.0691589352720451	168.8273	224.6785	55.8512
0.0975609756097561	0.130576923076923	4.34625	-0.0610125938086304	161.306	224.5205	63.2145
0.102439024390244	0.130576923076923	4.43625	-0.0528662523452158	152.8115	224.5528	71.7413
0.107317073170732	0.130576923076923	4.52625	-0.0447199108818011	147.0476	225.1702	78.1226
0.11219512195122	0.130576923076923	4.61625	-0.0365735694183865	142.9218	226.2619	83.3401
0.117073170731707	0.130576923076923	4.70625	-0.0284272279549719	138.8431	227.8289	88.9858
0.121951219512195	0.130576923076923	4.79625	-0.0202808864915573	134.1553	229.5379	95.3826
0.126829268292683	0.130576923076923	4.88625	-0.0121345450281426	130.8747	231.1823	100.3076
0.131707317073171	0.130576923076923	4.97625	-0.00398820356472798	127.6573	232.8284	105.1711
0.136585365853659	0.130576923076923	5.06625	0.0041581378986866	124.6228	233.5878	108.965
0.141463414634146	0.130576923076923	5.15625	0.0123044793621012	121.77	233.5405	111.7705
0.146341463414634	0.130576923076923	5.24625	0.0204508208255159	119.621	232.6877	113.0667
-0.146341463414634	0.122884615384615	-0.30375	-0.455137359287054	3740.765	462.5865	-3278.1785
-0.141463414634146	0.122884615384615	-0.21375	-0.44699101782364	3617.443	458.5145	-3158.9285
-0.136585365853659	0.122884615384615	-0.12375	-0.438844676360225	3056.445	457.0541	-2599.3909
-0.131829268292683	0.122884615384615	-0.0360000000000005	-0.430901993433396	2380.892	457.3409	-1923.5511
-0.126829268292683	0.122884615384615	0.0562499999999995	-0.422551993433396	1411.292	459.6935	-951.5985
-0.121951219512195	0.122884615384615	0.14625	-0.414405651969981	1102.17	464.5915	-637.5785
-0.117073170731707	0.122884615384615	0.23625	-0.406259310506567	862.3848	471.4921	-390.8927
-0.11219512195122	0.122884615384615	0.32625	-0.398112969043152	673.142	479.5676	-193.5744
-0.107439024390244	0.122884615384615	0.414	-0.390170286116323	544.6171	490.125	-54.4921
-0.102439024390244	0.122884615384615	0.50625	-0.381820286116323	486.8809	504.28	17.3991
-0.0975609756097561	0.122884615384615	0.59625	-0.373673944652908	438.033	520.7272	82.6942
-0.0926829268292683	0.122884615384615	0.68625	-0.365527603189493	394.7773	541.0338	146.2565
-0.0878048780487805	0.122884615384615	0.77625	-0.357381261726079	365.7124	567.3884	201.676
-0.0829268292682927	0.122884615384615	0.86625	-0.349234920262664	332.2977	597.7347	265.437
-0.0780487804878049	0.122884615384615	0.95625	-0.34108857879925	310.7288	635.0953	324.3665
-0.0731707317073171	0.122884615384615	1.04625	-0.332942237335835	294.2554	684.2574	390.002
-0.0682926829268293	0.122884615384615	1.13625	-0.32479589587242	279.8151	741.7412	461.9261
-0.0634146341463415	0.122884615384615	1.22625	-0.316649554409006	265.7429	852.4364	586.6935
-0.0585365853658537	0.122884615384615	1.31625	-0.308503212945591	254.2438	952.8968	698.653
-0.0536585365853659	0.122884615384615	1.40625	-0.300356871482176	244.1255	1071.995	827.8695
-0.0487804878048781	0.122884615384615	1.49625	-0.292210530018762	234.501	1317.32	1082.819
-0.0439024390243902	0.122884615384615	1.58625	-0.284064188555347	227.474	1634.285	1406.811
-0.0390243902439024	0.122884615384615	1.67625	-0.275917847091932	221.6029	1892.228	1670.6251
-0.0341463414634146	0.122884615384615	1.76625	-0.267771505628518	216.5109	2305.953	2089.4421
-0.0292682926829268	0.122884615384615	1.85625	-0.259625164165103	213.4405	2470.546	2257.1055
-0.0245121951219512	0.122884615384615	1.944	-0.251682481238274	204.2979	2437.745	2233.4471
-0.0195121951219512	0.122884615384615	2.03625	-0.243332481238274	200.7713	2206.18	2005.4087
-0.0146341463414634	0.122884615384615	2.12625	-0.235186139774859	202.7488	1863.724	1660.9752
-0.00975609756097561	0.122884615384615	2.21625	-0.227039798311445	205.2972	1489.028	1283.7308
-0.0048780487804878	0.122884615384615	2.30625	-0.21889345684803	208.1599	1193.409	985.2491
0	0.122884615384615	2.39625	-0.210747115384615	210.3447	959.2427	748.898
0.0048780487804878	0.122884615384615	2.48625	-0.202600773921201	212.7181	660.0449	447.3268
0.00975609756097561	0.122884615384615	2.57625	-0.194454432457786	216.0565	571.5102	355.4537
0.0146341463414634	0.122884615384615	2.66625	-0.186308090994371	219.2674	501.2284	281.961
0.0195121951219512	0.122884615384615	2.75625	-0.178161749530957	222.6381	451.9272	229.2891
0.0242682926829268	0.122884615384615	2.844	-0.170219066604128	225.1695	404.1908	179.0213
0.0292682926829268	0.122884615384615	2.93625	-0.161869066604128	227.1946	364.2775	137.0829
0.0341463414634146	0.122884615384615	3.02625	-0.153722725140713	228.6511	341.4935	112.8424
0.0390243902439024	0.122884615384615	3.11625	-0.145576383677298	229.1098	319.9336	90.8238
0.0439024390243902	0.122884615384615	3.20625	-0.137430042213884	228.3198	303.3665	75.0467
0.0486585365853659	0.122884615384615	3.294	-0.129487359287054	226.6437	289.4541	62.8104000000001
0.0536585365853659	0.122884615384615	3.38625	-0.121137359287054	223.4965	276.3214	52.8249
0.0585365853658537	0.122884615384615	3.47625	-0.11299101782364	219.0372	266.2953	47.2581
0.0632926829268293	0.122884615384615	3.564	-0.105048334896811	213.2165	257.7411	44.5246
0.0682926829268293	0.122884615384615	3.65625	-0.0966983348968105	206.1477	250.0463	43.8986
0.0731707317073171	0.122884615384615	3.74625	-0.0885519934333959	199.1427	244.5211	45.3784
0.0780487804878049	0.122884615384615	3.83625	-0.0804056519699812	191.6971	239.6138	47.9167
0.0829268292682927	0.122884615384615	3.92625	-0.0722593105065666	183.4458	235.3559	51.9101
0.0878048780487805	0.122884615384615	4.01625	-0.0641129690431519	176.2704	232.2523	55.9819
0.0926829268292683	0.122884615384615	4.10625	-0.0559666275797373	169.0486	229.4517	60.4031
0.0975609756097561	0.122884615384615	4.19625	-0.0478202861163227	161.7172	227.5062	65.789
0.102439024390244	0.122884615384615	4.28625	-0.039673944652908	153.1752	226.303	73.1278
0.107317073170732	0.122884615384615	4.37625	-0.0315276031894934	147.2784	225.4482	78.1698
0.11219512195122	0.122884615384615	4.46625	-0.0233812617260788	143.0482	225.4655	82.4173
0.117073170731707	0.122884615384615	4.55625	-0.0152349202626642	138.622	226.2252	87.6032
0.121951219512195	0.122884615384615	4.64625	-0.00708857879924954	134.6771	227.6668	92.9897
0.126829268292683	0.122884615384615	4.73625	0.0010577626641651	131.0485	228.9633	97.9148
0.131707317073171	0.122884615384615	4.82625	0.00920410412757974	127.7995	230.2293	102.4298
0.136585365853659	0.122884615384615	4.91625	0.0173504455909943	124.5672	232.0967	107.5295
0.141463414634146	0.122884615384615	5.00625	0.025496787054409	122.1968	233.5073	111.3105
0.146341463414634	0.122884615384615	5.09625	0.0336431285178236	119.2653	234.2974	115.0321
-0.146341463414634	0.115384615384615	-0.45	-0.442274859287054	3834.446	450.0444	-3384.4016
-0.141463414634146	0.115384615384615	-0.36	-0.43412851782364	3712.056	449.4398	-3262.6162
-0.136585365853659	0.115384615384615	-0.27	-0.425982176360225	3143.22	449.1853	-2694.0347
-0.131829268292683	0.115384615384615	-0.18225	-0.418039493433396	2439.203	449.4414	-1989.7616
-0.126829268292683	0.115384615384615	-0.0900000000000003	-0.409689493433396	1440.668	449.9488	-990.7192
-0.121951219512195	0.115384615384615	0	-0.401543151969981	1116.807	451.38	-665.427
-0.117073170731707	0.115384615384615	0.0899999999999999	-0.393396810506567	867.8141	454.847	-412.9671
-0.11219512195122	0.115384615384615	0.18	-0.385250469043152	674.5905	459.7776	-214.8129
-0.107439024390244	0.115384615384615	0.26775	-0.377307786116323	545.6993	466.6809	-79.0184000000001
-0.102439024390244	0.115384615384615	0.36	-0.368957786116323	488.6623	476.0334	-12.6289
-0.0975609756097561	0.115384615384615	0.45	-0.360811444652908	439.3042	486.8168	47.5126
-0.0926829268292683	0.115384615384615	0.54	-0.352665103189493	390.6758	500.9771	110.3013
-0.0878048780487805	0.115384615384615	0.63	-0.344518761726079	359.3256	519.4352	160.1096
-0.0829268292682927	0.115384615384615	0.72	-0.336372420262664	328.84	540.0006	211.1606
-0.0780487804878049	0.115384615384615	0.81	-0.32822607879925	309.3332	565.5041	256.1709
-0.0731707317073171	0.115384615384615	0.9	-0.320079737335835	294.002	599.878	305.876
-0.0682926829268293	0.115384615384615	0.99	-0.31193339587242	279.7521	637.8588	358.1067
-0.0634146341463415	0.115384615384615	1.08	-0.303787054409006	265.7429	684.6725	418.9296
-0.0585365853658537	0.115384615384615	1.17	-0.295640712945591	254.2575	773.2059	518.9484
-0.0536585365853659	0.115384615384615	1.26	-0.287494371482176	244.0303	842.0004	597.9701
-0.0487804878048781	0.115384615384615	1.35	-0.279348030018762	235.1655	940.5725	705.407
-0.0439024390243902	0.115384615384615	1.44	-0.271201688555347	227.8065	1068.711	840.9045
-0.0390243902439024	0.115384615384615	1.53	-0.263055347091932	222.0158	1331.051	1109.0352
-0.0341463414634146	0.115384615384615	1.62	-0.254909005628518	216.9683	1655.06	1438.0917
-0.0292682926829268	0.115384615384615	1.71	-0.246762664165103	213.3776	1896.706	1683.3284
-0.0245121951219512	0.115384615384615	1.79775	-0.238819981238274	214.8859	2237.211	2022.3251
-0.0195121951219512	0.115384615384615	1.89	-0.230469981238274	215.1068	2354.387	2139.2802
-0.0146341463414634	0.115384615384615	1.98	-0.222323639774859	212.7962	2282.286	2069.4898
-0.00975609756097561	0.115384615384615	2.07	-0.214177298311445	211.5153	2047.409	1835.8937
-0.0048780487804878	0.115384615384615	2.16	-0.20603095684803	211.1041	1736.503	1525.3989
0	0.115384615384615	2.25	-0.197884615384615	212.1473	1397.027	1184.8797
0.0048780487804878	0.115384615384615	2.34	-0.189738273921201	213.6508	1125.55	911.8992
0.00975609756097561	0.115384615384615	2.43	-0.181591932457786	216.2926	910.0067	693.7141
0.0146341463414634	0.115384615384615	2.52	-0.173445590994372	219.1723	653.2043	434.032
0.0195121951219512	0.115384615384615	2.61	-0.165299249530957	222.2745	571.1871	348.9126
0.0242682926829268	0.115384615384615	2.69775	-0.157356566604128	225.0268	504.0284	279.0016
0.0292682926829268	0.115384615384615	2.79	-0.149006566604128	227.1946	453.5619	226.3673
0.0341463414634146	0.115384615384615	2.88	-0.140860225140713	228.6358	401.2711	172.6353
0.0390243902439024	0.115384615384615	2.97	-0.132713883677298	229.8691	359.4092	129.5401
0.0439024390243902	0.115384615384615	3.06	-0.124567542213884	229.3005	338.0658	108.7653
0.0486585365853659	0.115384615384615	3.14775	-0.116624859287054	227.6715	318.8228	91.1513000000001
0.0536585365853659	0.115384615384615	3.24	-0.108274859287054	223.8753	303.8532	79.9779
0.0585365853658537	0.115384615384615	3.33	-0.10012851782364	219.4329	290.739	71.3061
0.0632926829268293	0.115384615384615	3.41775	-0.0921858348968105	214.1167	278.9637	64.8470000000001
0.0682926829268293	0.115384615384615	3.51	-0.0838358348968106	206.9222	269.3469	62.4247
0.0731707317073171	0.115384615384615	3.6	-0.0756894934333959	199.6811	261.6445	61.9634
0.0780487804878049	0.115384615384615	3.69	-0.0675431519699813	193.1201	254.2285	61.1084
0.0829268292682927	0.115384615384615	3.78	-0.0593968105065666	185.2016	248.1472	62.9456
0.0878048780487805	0.115384615384615	3.87	-0.051250469043152	177.0731	242.8105	65.7374
0.0926829268292683	0.115384615384615	3.96	-0.0431041275797374	169.6607	237.7583	68.0976
0.0975609756097561	0.115384615384615	4.05	-0.0349577861163227	161.6328	233.88	72.2472
0.102439024390244	0.115384615384615	4.14	-0.0268114446529081	153.3847	230.8706	77.4859
0.107317073170732	0.115384615384615	4.23	-0.0186651031894934	147.9107	228.1815	80.2708
0.11219512195122	0.115384615384615	4.32	-0.0105187617260789	143.4368	227.5474	84.1106
0.117073170731707	0.115384615384615	4.41	-0.00237242026266421	139.1436	226.6923	87.5487
0.121951219512195	0.115384615384615	4.5	0.00577392120075043	134.8438	226.5665	91.7227
0.126829268292683	0.115384615384615	4.59	0.0139202626641651	130.8918	226.7423	95.8505
0.131707317073171	0.115384615384615	4.68	0.0220666041275797	127.6971	227.6908	99.9937
0.136585365853659	0.115384615384615	4.77	0.0302129455909943	124.1644	229.3861	105.2217
0.141463414634146	0.115384615384615	4.86	0.0383592870544089	121.7779	231.1284	109.3505
0.146341463414634	0.115384615384615	4.95	0.0465056285178236	119.7629	232.5055	112.7426
-0.146341463414634	0.1075	-0.60375	-0.428752743902439	4080.334	447.0795	-3633.2545
-0.141463414634146	0.1075	-0.51375	-0.420606402439024	3949.623	446.9548	-3502.6682
-0.136585365853659	0.1075	-0.42375	-0.41246006097561	3332.733	445.9369	-2886.7961
-0.131829268292683	0.1075	-0.336	-0.404517378048781	2587.932	444.8846	-2143.0474
-0.126829268292683	0.1075	-0.24375	-0.39616737804878	1495.3	444.0254	-1051.2746
-0.121951219512195	0.1075	-0.15375	-0.388021036585366	1151.609	444.1518	-707.4572
-0.117073170731707	0.1075	-0.0637500000000002	-0.379874695121951	903.0375	445.0759	-457.9616
-0.11219512195122	0.1075	0.0262500000000001	-0.371728353658537	683.1291	447.1427	-235.9864
-0.107439024390244	0.1075	0.114	-0.363785670731707	544.0864	451.2797	-92.8067
-0.102439024390244	0.1075	0.20625	-0.355435670731707	488.4712	457.0999	-31.3713
-0.0975609756097561	0.1075	0.29625	-0.347289329268293	439.9329	464.3199	24.3870000000001
-0.0926829268292683	0.1075	0.38625	-0.339142987804878	390.5055	473.5158	83.0103
-0.0878048780487805	0.1075	0.47625	-0.330996646341463	359.2137	486.2453	127.0316
-0.0829268292682927	0.1075	0.56625	-0.322850304878049	330.2678	501.3934	171.1256
-0.0780487804878049	0.1075	0.65625	-0.314703963414634	310.9071	520.2067	209.2996
-0.0731707317073171	0.1075	0.74625	-0.306557621951219	295.3722	545.8083	250.4361
-0.0682926829268293	0.1075	0.83625	-0.298411280487805	281.038	573.171	292.133
-0.0634146341463415	0.1075	0.92625	-0.29026493902439	266.8688	606.8577	339.9889
-0.0585365853658537	0.1075	1.01625	-0.282118597560976	255.527	651.362	395.835
-0.0536585365853659	0.1075	1.10625	-0.273972256097561	245.5659	703.8375	458.2716
-0.0487804878048781	0.1075	1.19625	-0.265825914634146	235.893	801.5054	565.6124
-0.0439024390243902	0.1075	1.28625	-0.257679573170732	228.8648	889.2115	660.3467
-0.0390243902439024	0.1075	1.37625	-0.249533231707317	222.8837	993.2905	770.4068
-0.0341463414634146	0.1075	1.46625	-0.241386890243902	218.5645	1208.259	989.6945
-0.0292682926829268	0.1075	1.55625	-0.233240548780488	215.0686	1412.924	1197.8554
-0.0245121951219512	0.1075	1.644	-0.225297865853659	212.1118	1734.73	1522.6182
-0.0195121951219512	0.1075	1.73625	-0.216947865853659	203.4263	2005.997	1802.5707
-0.0146341463414634	0.1075	1.82625	-0.208801524390244	200.6932	2226.491	2025.7978
-0.00975609756097561	0.1075	1.91625	-0.200655182926829	203.0971	2245.655	2042.5579
-0.0048780487804878	0.1075	2.00625	-0.192508841463415	206.228	2099.588	1893.36
0	0.1075	2.09625	-0.1843625	209.4902	1840.574	1631.0838
0.0048780487804878	0.1075	2.18625	-0.176216158536585	212.5125	1518.772	1306.2595
0.00975609756097561	0.1075	2.27625	-0.168069817073171	215.3599	1236.527	1021.1671
0.0146341463414634	0.1075	2.36625	-0.159923475609756	218.034	1004.618	786.584
0.0195121951219512	0.1075	2.45625	-0.151777134146341	221.3877	758.3117	536.924
0.0242682926829268	0.1075	2.544	-0.143834451219512	224.5052	616.1549	391.6497
0.0292682926829268	0.1075	2.63625	-0.135484451219512	227.1946	533.1457	305.9511
0.0341463414634146	0.1075	2.72625	-0.127338109756098	228.5707	478.4676	249.8969
0.0390243902439024	0.1075	2.81625	-0.119191768292683	229.1891	433.457	204.2679
0.0439024390243902	0.1075	2.90625	-0.111045426829268	229.0622	382.0059	152.9437
0.0486585365853659	0.1075	2.994	-0.103102743902439	227.4171	349.4844	122.0673
0.0536585365853659	0.1075	3.08625	-0.094752743902439	224.7616	329.4019	104.6403
0.0585365853658537	0.1075	3.17625	-0.0866064024390244	220.5359	315.3736	94.8377
0.0632926829268293	0.1075	3.264	-0.0786637195121951	214.4301	302.2035	87.7734
0.0682926829268293	0.1075	3.35625	-0.0703137195121952	207.5521	289.0823	81.5302
0.0731707317073171	0.1075	3.44625	-0.0621673780487805	200.4854	278.4754	77.99
0.0780487804878049	0.1075	3.53625	-0.0540210365853659	191.8997	269.422	77.5223
0.0829268292682927	0.1075	3.62625	-0.0458746951219512	184.502	260.4806	75.9786
0.0878048780487805	0.1075	3.71625	-0.0377283536585366	177.2747	253.5063	76.2316
0.0926829268292683	0.1075	3.80625	-0.029582012195122	169.561	247.6577	78.0967
0.0975609756097561	0.1075	3.89625	-0.0214356707317073	162.7711	242.4138	79.6427
0.102439024390244	0.1075	3.98625	-0.0132893292682927	156.4837	237.8357	81.352
0.107317073170732	0.1075	4.07625	-0.00514298780487804	148.385	234.3807	85.9957
0.11219512195122	0.1075	4.16625	0.00300335365853655	143.9111	231.467	87.5559
0.117073170731707	0.1075	4.25625	0.0111496951219512	139.3174	229.4395	90.1221
0.121951219512195	0.1075	4.34625	0.0192960365853658	135.6025	227.8089	92.2064
0.126829268292683	0.1075	4.43625	0.0274423780487805	132.1162	227.2245	95.1083
0.131707317073171	0.1075	4.52625	0.0355887195121951	128.7719	227.1922	98.4203
0.136585365853659	0.1075	4.61625	0.0437350609756097	125.9029	227.6213	101.7184
0.141463414634146	0.1075	4.70625	0.0518814024390243	125.1285	228.6043	103.4758
0.146341463414634	0.1075	4.79625	0.060027743902439	123.2555	230.2049	106.9494
-0.146341463414634	0.0998076923076923	-0.75375	-0.415560436210131	4672.418	447.8608	-4224.5572
-0.141463414634146	0.0998076923076923	-0.66375	-0.407414094746717	4523.573	447.7345	-4075.8385
-0.136585365853659	0.0998076923076923	-0.57375	-0.399267753283302	3788.541	446.4625	-3342.0785
-0.131829268292683	0.0998076923076923	-0.486	-0.391325070356473	2896.574	443.8861	-2452.6879
-0.126829268292683	0.0998076923076923	-0.39375	-0.382975070356473	2042.879	441.7247	-1601.1543
-0.121951219512195	0.0998076923076923	-0.30375	-0.374828728893058	1192.175	439.6856	-752.4894
-0.117073170731707	0.0998076923076923	-0.21375	-0.366682387429643	918.8476	437.9639	-480.8837
-0.11219512195122	0.0998076923076923	-0.12375	-0.358536045966229	708.4695	437.6156	-270.8539
-0.107439024390244	0.0998076923076923	-0.0360000000000003	-0.3505933630394	570.1417	438.3424	-131.7993
-0.102439024390244	0.0998076923076923	0.0562499999999997	-0.3422433630394	506.5771	441.4575	-65.1195999999999
-0.0975609756097561	0.0998076923076923	0.14625	-0.334097021575985	452.3941	445.1788	-7.21530000000002
-0.0926829268292683	0.0998076923076923	0.23625	-0.32595068011257	405.7165	450.931	45.2145
-0.0878048780487805	0.0998076923076923	0.32625	-0.317804338649156	375.7795	459.2327	83.4532000000001
-0.0829268292682927	0.0998076923076923	0.41625	-0.309657997185741	341.0515	468.9689	127.9174
-0.0780487804878049	0.0998076923076923	0.50625	-0.301511655722326	318.3245	481.0888	162.7643
-0.0731707317073171	0.0998076923076923	0.59625	-0.293365314258912	300.6637	497.4789	196.8152
-0.0682926829268293	0.0998076923076923	0.68625	-0.285218972795497	284.872	515.3689	230.4969
-0.0634146341463415	0.0998076923076923	0.77625	-0.277072631332083	269.7338	537.2765	267.5427
-0.0585365853658537	0.0998076923076923	0.86625	-0.268926289868668	257.8534	567.217	309.3636
-0.0536585365853659	0.0998076923076923	0.95625	-0.260779948405253	247.2908	599.7158	352.425
-0.0487804878048781	0.0998076923076923	1.04625	-0.252633606941839	237.1916	640.4022	403.2106
-0.0439024390243902	0.0998076923076923	1.13625	-0.244487265478424	229.7372	695.6167	465.8795
-0.0390243902439024	0.0998076923076923	1.22625	-0.236340924015009	223.6434	789.2482	565.6048
-0.0341463414634146	0.0998076923076923	1.31625	-0.228194582551595	218.7729	876.5128	657.7399
-0.0292682926829268	0.0998076923076923	1.40625	-0.22004824108818	214.8967	975.287	760.3903
-0.0245121951219512	0.0998076923076923	1.494	-0.212105558161351	211.7329	1113.163	901.4301
-0.0195121951219512	0.0998076923076923	1.58625	-0.203755558161351	210.5945	1397.753	1187.1585
-0.0146341463414634	0.0998076923076923	1.67625	-0.195609216697936	210.8187	1699.579	1488.7603
-0.00975609756097561	0.0998076923076923	1.76625	-0.187462875234522	210.4704	1936.317	1725.8466
-0.0048780487804878	0.0998076923076923	1.85625	-0.179316533771107	210.3124	2122.576	1912.2636
0	0.0998076923076923	1.94625	-0.171170192307692	210.9461	2136.217	1925.2709
0.0048780487804878	0.0998076923076923	2.03625	-0.163023850844278	212.6705	2006.022	1793.3515
0.00975609756097561	0.0998076923076923	2.12625	-0.154877509380863	215.0116	1763.965	1548.9534
0.0146341463414634	0.0998076923076923	2.21625	-0.146731167917448	218.1597	1468.077	1249.9173
0.0195121951219512	0.0998076923076923	2.30625	-0.138584826454034	221.6578	1208.181	986.5232
0.0242682926829268	0.0998076923076923	2.394	-0.130642143527204	224.2198	991.5606	767.3408
0.0292682926829268	0.0998076923076923	2.48625	-0.122292143527204	226.5932	697.645	471.0518
0.0341463414634146	0.0998076923076923	2.57625	-0.11414580206379	228.4773	607.4416	378.9643
0.0390243902439024	0.0998076923076923	2.66625	-0.105999460600375	229.6784	535.8993	306.2209
0.0439024390243902	0.0998076923076923	2.75625	-0.0978531191369606	230.0118	481.9856	251.9738
0.0486585365853659	0.0998076923076923	2.844	-0.0899104362101313	228.9212	437.4962	208.575
0.0536585365853659	0.0998076923076923	2.93625	-0.0815604362101313	226.1528	385.0092	158.8564
0.0585365853658537	0.0998076923076923	3.02625	-0.0734140947467167	222.2135	351.9529	129.7394
0.0632926829268293	0.0998076923076923	3.114	-0.0654714118198874	216.3961	334.6441	118.248
0.0682926829268293	0.0998076923076923	3.20625	-0.0571214118198874	209.9724	321.0238	111.0514
0.0731707317073171	0.0998076923076923	3.29625	-0.0489750703564728	202.7629	307.9705	105.2076
0.0780487804878049	0.0998076923076923	3.38625	-0.0408287288930581	194.4623	294.2638	99.8015
0.0829268292682927	0.0998076923076923	3.47625	-0.0326823874296435	187.0951	284.1038	97.0087000000001
0.0878048780487805	0.0998076923076923	3.56625	-0.0245360459662289	179.3465	274.821	95.4745
0.0926829268292683	0.0998076923076923	3.65625	-0.0163897045028142	171.4636	265.0294	93.5658
0.0975609756097561	0.0998076923076923	3.74625	-0.0082433630393996	164.6213	257.5894	92.9681
0.102439024390244	0.0998076923076923	3.83625	-9.70215759849569E-5	158.2704	251.1021	92.8317
0.107317073170732	0.0998076923076923	3.92625	0.00804931988742968	149.5233	244.8229	95.2996
0.11219512195122	0.0998076923076923	4.01625	0.0161956613508443	144.907	239.8921	94.9851
0.117073170731707	0.0998076923076923	4.10625	0.0243420028142589	140.4399	235.8808	95.4409
0.121951219512195	0.0998076923076923	4.19625	0.0324883442776736	136.8039	232.9803	96.1764
0.126829268292683	0.0998076923076923	4.28625	0.0406346857410882	132.7486	230.9363	98.1877
0.131707317073171	0.0998076923076923	4.37625	0.0487810272045028	128.3853	229.1768	100.7915
0.136585365853659	0.0998076923076923	4.46625	0.0569273686679174	125.5475	227.8135	102.266
0.141463414634146	0.0998076923076923	4.55625	0.0650737101313321	122.8842	227.9264	105.0422
0.146341463414634	0.0998076923076923	4.64625	0.0732200515947467	119.9526	228.4965	108.5439
-0.146341463414634	0.0921153846153846	-0.90375	-0.402368128517824	5378.462	449.3259	-4929.1361
-0.141463414634146	0.0921153846153846	-0.81375	-0.394221787054409	5201.173	449.1964	-4751.9766
-0.136585365853659	0.0921153846153846	-0.72375	-0.386075445590994	4341.105	447.8589	-3893.2461
-0.131829268292683	0.0921153846153846	-0.636	-0.378132762664165	3277.153	445.4124	-2831.7406
-0.126829268292683	0.0921153846153846	-0.54375	-0.369782762664165	2268.352	441.9136	-1826.4384
-0.121951219512195	0.0921153846153846	-0.45375	-0.36163642120075	1306.966	438.4499	-868.5161
-0.117073170731707	0.0921153846153846	-0.36375	-0.353490079737336	978.3547	435.7755	-542.5792
-0.11219512195122	0.0921153846153846	-0.27375	-0.345343738273921	744.4109	434.0914	-310.3195
-0.107439024390244	0.0921153846153846	-0.186	-0.337401055347092	594.6682	433.0069	-161.6613
-0.102439024390244	0.0921153846153846	-0.09375	-0.329051055347092	524.4722	432.3046	-92.1676000000001
-0.0975609756097561	0.0921153846153846	-0.00374999999999992	-0.320904713883677	467.4225	433.5129	-33.9096
-0.0926829268292683	0.0921153846153846	0.0862500000000002	-0.312758372420263	424.6092	436.6881	12.0789
-0.0878048780487805	0.0921153846153846	0.17625	-0.304612030956848	370.6861	441.1638	70.4777
-0.0829268292682927	0.0921153846153846	0.26625	-0.296465689493433	332.3622	447.6149	115.2527
-0.0780487804878049	0.0921153846153846	0.35625	-0.288319348030019	315.683	456.1658	140.4828
-0.0731707317073171	0.0921153846153846	0.44625	-0.280173006566604	299.2573	467.8007	168.5434
-0.0682926829268293	0.0921153846153846	0.53625	-0.272026665103189	285.4603	480.8075	195.3472
-0.0634146341463415	0.0921153846153846	0.62625	-0.263880323639775	272.2398	496.6801	224.4403
-0.0585365853658537	0.0921153846153846	0.71625	-0.25573398217636	258.5672	517.298	258.7308
-0.0536585365853659	0.0921153846153846	0.80625	-0.247587640712946	248.1779	540.6906	292.5127
-0.0487804878048781	0.0921153846153846	0.89625	-0.239441299249531	239.2653	569.7695	330.5042
-0.0439024390243902	0.0921153846153846	0.98625	-0.231294957786116	230.607	610.9496	380.3426
-0.0390243902439024	0.0921153846153846	1.07625	-0.223148616322702	224.4498	655.2153	430.7655
-0.0341463414634146	0.0921153846153846	1.16625	-0.215002274859287	219.4192	712.0653	492.6461
-0.0292682926829268	0.0921153846153846	1.25625	-0.206855933395872	214.8015	822.9644	608.1629
-0.0245121951219512	0.0921153846153846	1.344	-0.198913250469043	211.7635	914.0449	702.2814
-0.0195121951219512	0.0921153846153846	1.43625	-0.190563250469043	203.1901	1038.423	835.2329
-0.0146341463414634	0.0921153846153846	1.52625	-0.182416909005629	200.0401	1260.003	1059.9629
-0.00975609756097561	0.0921153846153846	1.61625	-0.174270567542214	202.353	1467.789	1265.436
-0.0048780487804878	0.0921153846153846	1.70625	-0.166124226078799	205.0441	1764.02	1558.9759
0	0.0921153846153846	1.79625	-0.157977884615385	208.3349	1964.167	1755.8321
0.0048780487804878	0.0921153846153846	1.88625	-0.14983154315197	211.3403	2055.766	1844.4257
0.00975609756097561	0.0921153846153846	1.97625	-0.141685201688555	213.8887	1989.082	1775.1933
0.0146341463414634	0.0921153846153846	2.06625	-0.133538860225141	217.0045	1813.885	1596.8805
0.0195121951219512	0.0921153846153846	2.15625	-0.125392518761726	220.3445	1565.937	1345.5925
0.0242682926829268	0.0921153846153846	2.244	-0.117449835834897	223.2242	1293.555	1070.3308
0.0292682926829268	0.0921153846153846	2.33625	-0.109099835834897	226.0393	1066.402	840.3627
0.0341463414634146	0.0921153846153846	2.42625	-0.100953494371482	227.9863	878.4089	650.4226
0.0390243902439024	0.0921153846153846	2.51625	-0.0928071529080675	229.0464	628.702	399.6556
0.0439024390243902	0.0921153846153846	2.60625	-0.0846608114446529	229.5833	553.5797	323.9964
0.0486585365853659	0.0921153846153846	2.694	-0.0767181285178236	229.41	494.4855	265.0755
0.0536585365853659	0.0921153846153846	2.78625	-0.0683681285178236	227.433	452.5604	225.1274
0.0585365853658537	0.0921153846153846	2.87625	-0.060221787054409	223.3534	404.6277	181.2743
0.0632926829268293	0.0921153846153846	2.964	-0.0522791041275797	218.5121	377.1541	158.642
0.0682926829268293	0.0921153846153846	3.05625	-0.0439291041275798	211.6795	348.7817	137.1022
0.0731707317073171	0.0921153846153846	3.14625	-0.0357827626641651	204.3267	332.2468	127.9201
0.0780487804878049	0.0921153846153846	3.23625	-0.0276364212007505	197.1158	318.8076	121.6918
0.0829268292682927	0.0921153846153846	3.32625	-0.0194900797373358	189.0687	305.9147	116.846
0.0878048780487805	0.0921153846153846	3.41625	-0.0113437382739212	180.7525	292.6963	111.9438
0.0926829268292683	0.0921153846153846	3.50625	-0.00319739681050657	173.531	281.7668	108.2358
0.0975609756097561	0.0921153846153846	3.59625	0.00494894465290807	166.3191	272.2706	105.9515
0.102439024390244	0.0921153846153846	3.68625	0.0130952861163227	159.0869	262.8076	103.7207
0.107317073170732	0.0921153846153846	3.77625	0.0212416275797374	151.424	256.5042	105.0802
0.11219512195122	0.0921153846153846	3.86625	0.0293879690431519	146.3077	250.3774	104.0697
0.117073170731707	0.0921153846153846	3.95625	0.0375343105065666	141.9598	244.2038	102.244
0.121951219512195	0.0921153846153846	4.04625	0.0456806519699812	137.958	239.4124	101.4544
0.126829268292683	0.0921153846153846	4.13625	0.0538269934333959	133.7215	235.4943	101.7728
0.131707317073171	0.0921153846153846	4.22625	0.0619733348968105	130.0224	232.5116	102.4892
0.136585365853659	0.0921153846153846	4.31625	0.0701196763602251	126.7255	230.579	103.8535
0.141463414634146	0.0921153846153846	4.40625	0.0782660178236397	123.5245	229.3731	105.8486
0.146341463414634	0.0921153846153846	4.49625	0.0864123592870544	120.8769	228.5966	107.7197
-0.146341463414634	0.0844230769230769	-1.05375	-0.389175820825516	6351.616	449.8592	-5901.7568
-0.141463414634146	0.0844230769230769	-0.96375	-0.381029479362101	6141.714	450.4627	-5691.2513
-0.136585365853659	0.0844230769230769	-0.87375	-0.372883137898687	5109.662	449.6343	-4660.0277
-0.131829268292683	0.0844230769230769	-0.786	-0.364940454971857	3854.334	446.9031	-3407.4309
-0.126829268292683	0.0844230769230769	-0.693750000000001	-0.356590454971857	2639.061	443.5664	-2195.4946
-0.121951219512195	0.0844230769230769	-0.60375	-0.348444113508443	1463.978	439.6278	-1024.3502
-0.117073170731707	0.0844230769230769	-0.51375	-0.340297772045028	1069.071	435.9433	-633.1277
-0.11219512195122	0.0844230769230769	-0.42375	-0.332151430581613	848.9625	432.6732	-416.2893
-0.107439024390244	0.0844230769230769	-0.336	-0.324208747654784	656.7182	426.3527	-230.3655
-0.102439024390244	0.0844230769230769	-0.24375	-0.315858747654784	532.4645	424.6974	-107.7671
-0.0975609756097561	0.0844230769230769	-0.15375	-0.30771240619137	476.5149	424.7573	-51.7576
-0.0926829268292683	0.0844230769230769	-0.0637500000000002	-0.299566064727955	428.2305	426.277	-1.95350000000002
-0.0878048780487805	0.0844230769230769	0.0262499999999997	-0.29141972326454	383.2414	428.7196	45.4782
-0.0829268292682927	0.0844230769230769	0.11625	-0.283273381801126	354.497	432.6862	78.1892
-0.0780487804878049	0.0844230769230769	0.20625	-0.275127040337711	323.9473	437.7664	113.8191
-0.0731707317073171	0.0844230769230769	0.29625	-0.266980698874296	304.7293	445.0699	140.3406
-0.0682926829268293	0.0844230769230769	0.38625	-0.258834357410882	289.6621	453.6145	163.9524
-0.0634146341463415	0.0844230769230769	0.47625	-0.250688015947467	276.4073	464.8278	188.4205
-0.0585365853658537	0.0844230769230769	0.56625	-0.242541674484053	262.8929	480.1132	217.2203
-0.0536585365853659	0.0844230769230769	0.65625	-0.234395333020638	251.7244	496.3872	244.6628
-0.0487804878048781	0.0844230769230769	0.74625	-0.226248991557223	241.7352	516.6404	274.9052
-0.0439024390243902	0.0844230769230769	0.83625	-0.218102650093809	232.7588	543.3283	310.5695
-0.0390243902439024	0.0844230769230769	0.92625	-0.209956308630394	225.8289	573.4271	347.5982
-0.0341463414634146	0.0844230769230769	1.01625	-0.201809967166979	220.2563	611.1242	390.8679
-0.0292682926829268	0.0844230769230769	1.10625	-0.193663625703565	215.8927	661.1961	445.3034
-0.0245121951219512	0.0844230769230769	1.194	-0.185720942776735	212.5553	718.7807	506.2254
-0.0195121951219512	0.0844230769230769	1.28625	-0.177370942776735	212.0828	833.3855	621.3027
-0.0146341463414634	0.0844230769230769	1.37625	-0.169224601313321	212.2408	936.8407	724.5999
-0.00975609756097561	0.0844230769230769	1.46625	-0.161078259849906	210.8952	1049.238	838.3428
-0.0048780487804878	0.0844230769230769	1.55625	-0.152931918386492	210.1697	1271.079	1060.9093
0	0.0844230769230769	1.64625	-0.144785576923077	210.8034	1466.028	1255.2246
0.0048780487804878	0.0844230769230769	1.73625	-0.136639235459662	212.1948	1736.836	1524.6412
0.00975609756097561	0.0844230769230769	1.82625	-0.128492893996248	214.1095	1916.7	1702.5905
0.0146341463414634	0.0844230769230769	1.91625	-0.120346552532833	217.0045	1963.77	1746.7655
0.0195121951219512	0.0844230769230769	2.00625	-0.112200211069418	219.806	1874.829	1655.023
0.0242682926829268	0.0844230769230769	2.094	-0.104257528142589	222.4801	1702.878	1480.3979
0.0292682926829268	0.0844230769230769	2.18625	-0.0959075281425891	225.2323	1470.739	1245.5067
0.0341463414634146	0.0844230769230769	2.27625	-0.0877611866791745	227.48	1219.041	991.561
0.0390243902439024	0.0844230769230769	2.36625	-0.0796148452157598	229.2842	1013.627	784.3428
0.0439024390243902	0.0844230769230769	2.45625	-0.0714685037523452	230.4548	843.0912	612.6364
0.0486585365853659	0.0844230769230769	2.544	-0.0635258208255159	230.1392	636.2558	406.1166
0.0536585365853659	0.0844230769230769	2.63625	-0.0551758208255159	227.954	563.7436	335.7896
0.0585365853658537	0.0844230769230769	2.72625	-0.0470294793621013	224.1272	500.5709	276.4437
0.0632926829268293	0.0844230769230769	2.814	-0.039086796435272	219.3665	456.4203	237.0538
0.0682926829268293	0.0844230769230769	2.90625	-0.0307367964352721	213.5768	419.7173	206.1405
0.0731707317073171	0.0844230769230769	2.99625	-0.0225904549718574	206.319	385.3652	179.0462
0.0780487804878049	0.0844230769230769	3.08625	-0.0144441135084428	198.9976	359.6706	160.673
0.0829268292682927	0.0844230769230769	3.17625	-0.00629777204502813	190.8247	340.144	149.3193
0.0878048780487805	0.0844230769230769	3.26625	0.00184856941838651	182.2841	324.399	142.1149
0.0926829268292683	0.0844230769230769	3.35625	0.00999491088180113	174.8549	310.2342	135.3793
0.0975609756097561	0.0844230769230769	3.44625	0.0181412523452158	167.5318	296.2559	128.7241
0.102439024390244	0.0844230769230769	3.53625	0.0262875938086304	160.4099	284.6199	124.21
0.107317073170732	0.0844230769230769	3.62625	0.0344339352720451	152.9994	274.2576	121.2582
0.11219512195122	0.0844230769230769	3.71625	0.0425802767354596	148.6729	265.1869	116.514
0.117073170731707	0.0844230769230769	3.80625	0.0507266181988743	144.869	257.3051	112.4361
0.121951219512195	0.0844230769230769	3.89625	0.0588729596622889	140.0695	250.4126	110.3431
0.126829268292683	0.0844230769230769	3.98625	0.0670193011257036	135.2161	244.3304	109.1143
0.131707317073171	0.0844230769230769	4.07625	0.0751656425891182	131.5398	239.9657	108.4259
0.136585365853659	0.0844230769230769	4.16625	0.0833119840525328	127.9668	236.52	108.5532
0.141463414634146	0.0844230769230769	4.25625	0.0914583255159474	124.7813	233.2029	108.4216
0.146341463414634	0.0844230769230769	4.34625	0.0996046669793621	122.1177	231.0283	108.9106
-0.146341463414634	0.0769230769230769	-1.2	-0.376313320825516	7836.886	448.3636	-7388.5224
-0.141463414634146	0.0769230769230769	-1.11	-0.368166979362101	7610.058	448.8389	-7161.2191
-0.136585365853659	0.0769230769230769	-1.02	-0.360020637898687	6408.07	448.425	-5959.645
-0.131829268292683	0.0769230769230769	-0.93225	-0.352077954971857	4833.577	447.5033	-4386.0737
-0.126829268292683	0.0769230769230769	-0.84	-0.343727954971857	2910.183	444.9972	-2465.1858
-0.121951219512195	0.0769230769230769	-0.75	-0.335581613508443	2039.679	441.8174	-1597.8616
-0.117073170731707	0.0769230769230769	-0.66	-0.327435272045028	1140.789	438.0399	-702.7491
-0.11219512195122	0.0769230769230769	-0.57	-0.319288930581614	897.3415	434.3902	-462.9513
-0.107439024390244	0.0769230769230769	-0.48225	-0.311346247654784	679.9402	430.9944	-248.9458
-0.102439024390244	0.0769230769230769	-0.39	-0.302996247654784	553.7808	427.0237	-126.7571
-0.0975609756097561	0.0769230769230769	-0.3	-0.29484990619137	492.4175	424.4259	-67.9916000000001
-0.0926829268292683	0.0769230769230769	-0.21	-0.286703564727955	448.9023	422.5166	-26.3857
-0.0878048780487805	0.0769230769230769	-0.12	-0.27855722326454	404.0807	421.4653	17.3846
-0.0829268292682927	0.0769230769230769	-0.03	-0.270410881801126	374.0882	421.7192	47.631
-0.0780487804878049	0.0769230769230769	0.0599999999999998	-0.262264540337711	339.5176	423.6518	84.1342
-0.0731707317073171	0.0769230769230769	0.15	-0.254118198874296	316.6565	427.5562	110.8997
-0.0682926829268293	0.0769230769230769	0.24	-0.245971857410882	299.2186	432.218	132.9994
-0.0634146341463415	0.0769230769230769	0.33	-0.237825515947467	283.5537	438.8529	155.2992
-0.0585365853658537	0.0769230769230769	0.42	-0.229679174484053	268.2459	448.5626	180.3167
-0.0536585365853659	0.0769230769230769	0.51	-0.221532833020638	256.1124	459.5133	203.4009
-0.0487804878048781	0.0769230769230769	0.6	-0.213386491557223	246.0566	472.9417	226.8851
-0.0439024390243902	0.0769230769230769	0.69	-0.205240150093809	236.3995	490.473	254.0735
-0.0390243902439024	0.0769230769230769	0.78	-0.197093808630394	229.3888	510.5805	281.1917
-0.0341463414634146	0.0769230769230769	0.87	-0.188947467166979	223.1692	536.3867	313.2175
-0.0292682926829268	0.0769230769230769	0.96	-0.180801125703565	217.507	571.0976	353.5906
-0.0245121951219512	0.0769230769230769	1.04775	-0.172858442776735	214.1066	608.2464	394.1398
-0.0195121951219512	0.0769230769230769	1.14	-0.164508442776735	206.2719	654.605	448.3331
-0.0146341463414634	0.0769230769230769	1.23	-0.156362101313321	202.7314	720.5264	517.795
-0.00975609756097561	0.0769230769230769	1.32	-0.148215759849906	204.0753	828.4878	624.4125
-0.0048780487804878	0.0769230769230769	1.41	-0.140069418386492	208.8089	930.061	721.2521
0	0.0769230769230769	1.5	-0.131923076923077	210.36	1041.33	830.97
0.0048780487804878	0.0769230769230769	1.59	-0.123776735459662	211.2927	1256.578	1045.2853
0.00975609756097561	0.0769230769230769	1.68	-0.115630393996248	213.1768	1442.257	1229.0802
0.0146341463414634	0.0769230769230769	1.77	-0.107484052532833	215.7711	1686.489	1470.7179
0.0195121951219512	0.0769230769230769	1.86	-0.0993377110694184	218.2549	1845.356	1627.1011
0.0242682926829268	0.0769230769230769	1.94775	-0.0913950281425892	220.8814	1892.595	1671.7136
0.0292682926829268	0.0769230769230769	2.04	-0.0830450281425892	224.0618	1812.811	1588.7492
0.0341463414634146	0.0769230769230769	2.13	-0.0748986866791745	226.4505	1652.004	1425.5535
0.0390243902439024	0.0769230769230769	2.22	-0.0667523452157599	228.778	1430.586	1201.808
0.0439024390243902	0.0769230769230769	2.31	-0.0586060037523452	230.0742	1193.188	963.1138
0.0486585365853659	0.0769230769230769	2.39775	-0.050663320825516	230.2017	999.7548	769.5531
0.0536585365853659	0.0769230769230769	2.49	-0.042313320825516	229.2694	833.7174	604.448
0.0585365853658537	0.0769230769230769	2.58	-0.0341669793621013	226.5157	631.2204	404.7047
0.0632926829268293	0.0769230769230769	2.66775	-0.0262242964352721	222.2288	566.3284	344.0996
0.0682926829268293	0.0769230769230769	2.76	-0.0178742964352721	216.5357	507.7369	291.2012
0.0731707317073171	0.0769230769230769	2.85	-0.00972795497185745	209.7176	466.0641	256.3465
0.0780487804878049	0.0769230769230769	2.94	-0.0015816135084428	203.0443	429.0634	226.0191
0.0829268292682927	0.0769230769230769	3.03	0.00656472795497184	195.4701	390.6953	195.2252
0.0878048780487805	0.0769230769230769	3.12	0.0147110694183865	187.3279	363.2785	175.9506
0.0926829268292683	0.0769230769230769	3.21	0.0228574108818011	179.9153	343.2725	163.3572
0.0975609756097561	0.0769230769230769	3.3	0.0310037523452157	173.0667	327.0796	154.0129
0.102439024390244	0.0769230769230769	3.39	0.0391500938086304	165.8655	312.5954	146.7299
0.107317073170732	0.0769230769230769	3.48	0.047296435272045	159.166	298.6135	139.4475
0.11219512195122	0.0769230769230769	3.57	0.0554427767354596	150.7759	287.0725	136.2966
0.117073170731707	0.0769230769230769	3.66	0.0635891181988743	145.8966	276.4092	130.5126
0.121951219512195	0.0769230769230769	3.75	0.0717354596622889	141.3342	265.9383	124.6041
0.126829268292683	0.0769230769230769	3.84	0.0798818011257035	137.3415	258.4369	121.0954
0.131707317073171	0.0769230769230769	3.93	0.0880281425891182	133.5475	251.685	118.1375
0.136585365853659	0.0769230769230769	4.02	0.0961744840525328	130.5755	245.9831	115.4076
0.141463414634146	0.0769230769230769	4.11	0.104320825515947	127.4211	241.5524	114.1313
0.146341463414634	0.0769230769230769	4.2	0.112467166979362	123.6192	237.5979	113.9787
-0.146341463414634	0.0690384615384615	-1.35375	-0.362791205440901	7904.689	445.5237	-7459.1653
-0.141463414634146	0.0690384615384615	-1.26375	-0.354644863977486	7859.126	445.493	-7413.633
-0.136585365853659	0.0690384615384615	-1.17375	-0.346498522514071	7210.719	445.3347	-6765.3843
-0.131829268292683	0.0690384615384615	-1.086	-0.338555839587242	5771.98	445.3942	-5326.5858
-0.126829268292683	0.0690384615384615	-0.99375	-0.330205839587242	4095.638	444.8867	-3650.7513
-0.121951219512195	0.0690384615384615	-0.90375	-0.322059498123827	2518.475	442.8853	-2075.5897
-0.117073170731707	0.0690384615384615	-0.81375	-0.313913156660413	1354.742	439.7772	-914.9648
-0.11219512195122	0.0690384615384615	-0.72375	-0.305766815196998	1052.355	436.5719	-615.7831
-0.107439024390244	0.0690384615384615	-0.636	-0.297824132270169	836.652	433.1146	-403.5374
-0.102439024390244	0.0690384615384615	-0.54375	-0.289474132270169	653.6134	428.7683	-224.8451
-0.0975609756097561	0.0690384615384615	-0.45375	-0.281327790806754	531.8736	425.1526	-106.721
-0.0926829268292683	0.0690384615384615	-0.36375	-0.27318144934334	477.8854	422.012	-55.8734000000001
-0.0878048780487805	0.0690384615384615	-0.27375	-0.265035107879925	430.4073	419.1883	-11.219
-0.0829268292682927	0.0690384615384615	-0.18375	-0.25688876641651	377.644	417.4443	39.8003
-0.0780487804878049	0.0690384615384615	-0.0937500000000002	-0.248742424953096	345.8538	417.2535	71.3997
-0.0731707317073171	0.0690384615384615	-0.00375000000000014	-0.240596083489681	319.5295	417.9825	98.4530000000001
-0.0682926829268293	0.0690384615384615	0.0862499999999999	-0.232449742026266	302.5336	419.3439	116.8103
-0.0634146341463415	0.0690384615384615	0.17625	-0.224303400562852	288.9136	422.6704	133.7568
-0.0585365853658537	0.0690384615384615	0.26625	-0.216157059099437	275.5663	428.2186	152.6523
-0.0536585365853659	0.0690384615384615	0.35625	-0.208010717636023	262.4814	434.9131	172.4317
-0.0487804878048781	0.0690384615384615	0.44625	-0.199864376172608	251.5823	443.3824	191.8001
-0.0439024390243902	0.0690384615384615	0.53625	-0.191718034709193	241.8932	455.2452	213.352
-0.0390243902439024	0.0690384615384615	0.62625	-0.183571693245779	232.9814	469.0166	236.0352
-0.0341463414634146	0.0690384615384615	0.71625	-0.175425351782364	226.3176	485.7426	259.425
-0.0292682926829268	0.0690384615384615	0.80625	-0.167279010318949	221.1111	507.9959	286.8848
-0.0245121951219512	0.0690384615384615	0.894	-0.15933632739212	216.0507	532.386	316.3353
-0.0195121951219512	0.0690384615384615	0.98625	-0.15098632739212	212.1884	563.1684	350.98
-0.0146341463414634	0.0690384615384615	1.07625	-0.142839985928705	201.0051	604.516	403.5109
-0.00975609756097561	0.0690384615384615	1.16625	-0.134693644465291	197.3658	649.2536	451.8878
-0.0048780487804878	0.0690384615384615	1.25625	-0.126547303001876	200.5311	706.7552	506.2241
0	0.0690384615384615	1.34625	-0.118400961538462	204.2524	818.6056	614.3532
0.0048780487804878	0.0690384615384615	1.43625	-0.110254620075047	207.1643	907.1259	699.9616
0.00975609756097561	0.0690384615384615	1.52625	-0.102108278611632	209.8214	1027.833	818.0116
0.0146341463414634	0.0690384615384615	1.61625	-0.0939619371482176	212.5754	1234.018	1021.4426
0.0195121951219512	0.0690384615384615	1.70625	-0.085815595684803	215.6912	1420.795	1205.1038
0.0242682926829268	0.0690384615384615	1.794	-0.0778729127579737	218.2549	1680.064	1461.8091
0.0292682926829268	0.0690384615384615	1.88625	-0.0695229127579737	221.1515	1856.572	1635.4205
0.0341463414634146	0.0690384615384615	1.97625	-0.0613765712945591	224.4253	1925.311	1700.8857
0.0390243902439024	0.0690384615384615	2.06625	-0.0532302298311445	227.2116	1859.54	1632.3284
0.0439024390243902	0.0690384615384615	2.15625	-0.0450838883677298	229.3947	1704.996	1475.6013
0.0486585365853659	0.0690384615384615	2.244	-0.0371412054409006	230.6128	1491.128	1260.5152
0.0536585365853659	0.0690384615384615	2.33625	-0.0287912054409006	230.8812	1241.714	1010.8328
0.0585365853658537	0.0690384615384615	2.42625	-0.0206448639774859	229.1721	1037.637	808.4649
0.0632926829268293	0.0690384615384615	2.514	-0.0127021810506567	225.2501	871.19	645.9399
0.0682926829268293	0.0690384615384615	2.60625	-0.00435218105065668	220.5189	651.5325	431.0136
0.0731707317073171	0.0690384615384615	2.69625	0.00379416041275796	215.1894	583.201	368.0116
0.0780487804878049	0.0690384615384615	2.78625	0.0119405018761726	208.0088	526.01	318.0012
0.0829268292682927	0.0690384615384615	2.87625	0.0200868433395873	200.5459	481.0894	280.5435
0.0878048780487805	0.0690384615384615	2.96625	0.0282331848030019	193.0516	442.6247	249.5731
0.0926829268292683	0.0690384615384615	3.05625	0.0363795262664165	184.6243	393.8939	209.2696
0.0975609756097561	0.0690384615384615	3.14625	0.0445258677298312	177.4326	361.3313	183.8987
0.102439024390244	0.0690384615384615	3.23625	0.0526722091932458	170.7114	343.5863	172.8749
0.107317073170732	0.0690384615384615	3.32625	0.0608185506566604	162.8242	329.6753	166.8511
0.11219512195122	0.0690384615384615	3.41625	0.068964892120075	154.5805	316.0403	161.4598
0.117073170731707	0.0690384615384615	3.50625	0.0771112335834897	149.1253	302.0827	152.9574
0.121951219512195	0.0690384615384615	3.59625	0.0852575750469043	144.9731	289.7355	144.7624
0.126829268292683	0.0690384615384615	3.68625	0.0934039165103189	140.7334	278.6282	137.8948
0.131707317073171	0.0690384615384615	3.77625	0.101550257973734	136.3456	268.2686	131.923
0.136585365853659	0.0690384615384615	3.86625	0.109696599437148	133.1366	260.2296	127.093
0.141463414634146	0.0690384615384615	3.95625	0.117842940900563	129.5955	253.144	123.5485
0.146341463414634	0.0690384615384615	4.04625	0.125989282363977	126.6307	246.7605	120.1298
-0.146341463414634	0.0613461538461538	-1.50375	-0.349598897748593	5573.26	433.9611	-5139.2989
-0.141463414634146	0.0613461538461538	-1.41375	-0.341452556285178	5720.32	434.2472	-5286.0728
-0.136585365853659	0.0613461538461538	-1.32375	-0.333306214821764	6268.519	435.6415	-5832.8775
-0.131829268292683	0.0613461538461538	-1.236	-0.325363531894934	6066.76	437.5101	-5629.2499
-0.126829268292683	0.0613461538461538	-1.14375	-0.317013531894934	4873.855	436.337	-4437.518
-0.121951219512195	0.0613461538461538	-1.05375	-0.30886719043152	3615.129	437.5384	-3177.5906
-0.117073170731707	0.0613461538461538	-0.96375	-0.300720848968105	2582.272	437.8228	-2144.4492
-0.11219512195122	0.0613461538461538	-0.87375	-0.29257450750469	1396.978	436.682	-960.296
-0.107439024390244	0.0613461538461538	-0.786	-0.284631824577861	1074.523	434.5877	-639.9353
-0.102439024390244	0.0613461538461538	-0.69375	-0.276281824577861	836.5986	430.9406	-405.658
-0.0975609756097561	0.0613461538461538	-0.60375	-0.268135483114447	652.0633	427.2305	-224.8328
-0.0926829268292683	0.0613461538461538	-0.51375	-0.259989141651032	531.5393	423.8047	-107.7346
-0.0878048780487805	0.0613461538461538	-0.42375	-0.251842800187617	474.7113	420.5713	-54.14
-0.0829268292682927	0.0613461538461538	-0.33375	-0.243696458724203	424.8689	417.5576	-7.31129999999996
-0.0780487804878049	0.0613461538461538	-0.24375	-0.235550117260788	376.5633	415.3697	38.8064
-0.0731707317073171	0.0613461538461538	-0.15375	-0.227403775797373	338.5215	414.2595	75.738
-0.0682926829268293	0.0613461538461538	-0.06375	-0.219257434333959	320.5555	414.1318	93.5763
-0.0634146341463415	0.0613461538461538	0.0262499999999999	-0.211111092870544	302.1976	415.3012	113.1036
-0.0585365853658537	0.0613461538461538	0.11625	-0.202964751407129	287.3229	417.8707	130.5478
-0.0536585365853659	0.0613461538461538	0.20625	-0.194818409943715	273.6296	421.7717	148.1421
-0.0487804878048781	0.0613461538461538	0.29625	-0.1866720684803	259.8495	427.1321	167.2826
-0.0439024390243902	0.0613461538461538	0.38625	-0.178525727016886	249.5236	435.5287	186.0051
-0.0390243902439024	0.0613461538461538	0.47625	-0.170379385553471	240.2935	446.2166	205.9231
-0.0341463414634146	0.0613461538461538	0.56625	-0.162233044090056	232.0619	458.902	226.8401
-0.0292682926829268	0.0613461538461538	0.65625	-0.154086702626642	225.5757	474.416	248.8403
-0.0245121951219512	0.0613461538461538	0.744	-0.146144019699812	220.6547	492.5652	271.9105
-0.0195121951219512	0.0613461538461538	0.83625	-0.137794019699812	216.1136	515.0044	298.8908
-0.0146341463414634	0.0613461538461538	0.92625	-0.129647678236398	212.5553	543.9305	331.3752
-0.00975609756097561	0.0613461538461538	1.01625	-0.121501336772983	215.4367	577.2766	361.8399
-0.0048780487804878	0.0613461538461538	1.10625	-0.113354995309568	216.259	618.4903	402.2313
0	0.0613461538461538	1.19625	-0.105208653846154	213.5542	673.9817	460.4275
0.0048780487804878	0.0613461538461538	1.28625	-0.0970623123827392	211.6886	737.3979	525.7093
0.00975609756097561	0.0613461538461538	1.37625	-0.0889159709193246	211.0871	852.655	641.5679
0.0146341463414634	0.0613461538461538	1.46625	-0.0807696294559099	212.0368	957.4041	745.3673
0.0195121951219512	0.0613461538461538	1.55625	-0.0726232879924953	214.0942	1083.764	869.6698
0.0242682926829268	0.0613461538461538	1.644	-0.064680605065666	216.7513	1327.898	1111.1467
0.0292682926829268	0.0613461538461538	1.73625	-0.056330605065666	219.157	1616.764	1397.607
0.0341463414634146	0.0613461538461538	1.82625	-0.0481842636022514	222.3374	1802.266	1579.9286
0.0390243902439024	0.0613461538461538	1.91625	-0.0400379221388368	225.6757	1950.315	1724.6393
0.0439024390243902	0.0613461538461538	2.00625	-0.0318915806754221	228.3498	1959.403	1731.0532
0.0486585365853659	0.0613461538461538	2.094	-0.0239488977485929	230.4548	1843	1612.5452
0.0536585365853659	0.0613461538461538	2.18625	-0.0155988977485929	231.4045	1655.77	1424.3655
0.0585365853658537	0.0613461538461538	2.27625	-0.00745255628517824	231.3569	1425.646	1194.2891
0.0632926829268293	0.0613461538461538	2.364	4.90126641651031E-4	229.6478	1173.565	943.9172
0.0682926829268293	0.0613461538461538	2.45625	0.00884012664165101	225.2654	985.6296	760.3642
0.0731707317073171	0.0613461538461538	2.54625	0.0169864681050657	220.631	832.5165	611.8855
0.0780487804878049	0.0613461538461538	2.63625	0.0251328095684803	214.6985	637.2808	422.5823
0.0829268292682927	0.0613461538461538	2.72625	0.033279151031895	207.2633	571.4205	364.1572
0.0878048780487805	0.0613461538461538	2.81625	0.0414254924953096	200.2106	515.0149	314.8043
0.0926829268292683	0.0613461538461538	2.90625	0.0495718339587242	192.4781	473.55	281.0719
0.0975609756097561	0.0613461538461538	2.99625	0.0577181754221388	184.2286	437.2006	252.972
0.102439024390244	0.0613461538461538	3.08625	0.0658645168855535	176.9266	400.3038	223.3772
0.107317073170732	0.0613461538461538	3.17625	0.0740108583489681	169.9981	371.5666	201.5685
0.11219512195122	0.0613461538461538	3.26625	0.0821571998123827	163.093	350.2664	187.1734
0.117073170731707	0.0613461538461538	3.35625	0.0903035412757974	156.9944	332.7442	175.7498
0.121951219512195	0.0613461538461538	3.44625	0.098449882739212	149.0841	316.8163	167.7322
0.126829268292683	0.0613461538461538	3.53625	0.106596224202627	143.5343	301.3371	157.8028
0.131707317073171	0.0613461538461538	3.62625	0.114742565666041	139.3829	288.9744	149.5915
0.136585365853659	0.0613461538461538	3.71625	0.122888907129456	135.4532	278.3285	142.8753
0.141463414634146	0.0613461538461538	3.80625	0.131035248592871	131.5556	267.9127	136.3571
0.146341463414634	0.0613461538461538	3.89625	0.139181590056285	128.0773	260.1928	132.1155
-0.146341463414634	0.0536538461538462	-1.65375	-0.336406590056285	3539.28	420.9452	-3118.3348
-0.141463414634146	0.0536538461538462	-1.56375	-0.328260248592871	3638.492	421.0729	-3217.4191
-0.136585365853659	0.0536538461538462	-1.47375	-0.320113907129456	4318.098	424.0837	-3894.0143
-0.131829268292683	0.0536538461538462	-1.386	-0.312171224202627	5490.142	428.4902	-5061.6518
-0.126829268292683	0.0536538461538462	-1.29375	-0.303821224202627	5493.295	432.3222	-5060.9728
-0.121951219512195	0.0536538461538462	-1.20375	-0.295674882739212	4641.097	435.8098	-4205.2872
-0.117073170731707	0.0536538461538462	-1.11375	-0.287528541275797	3531.484	438.0577	-3093.4263
-0.11219512195122	0.0536538461538462	-1.02375	-0.279382199812383	2446.257	438.0577	-2008.1993
-0.107439024390244	0.0536538461538462	-0.936	-0.271439516885553	1397.545	436.8219	-960.7231
-0.102439024390244	0.0536538461538462	-0.84375	-0.263089516885553	1051.066	434.2856	-616.7804
-0.0975609756097561	0.0536538461538462	-0.75375	-0.254943175422139	842.4521	431.082	-411.3701
-0.0926829268292683	0.0536538461538462	-0.66375	-0.246796833958724	643.9297	427.4681	-216.4616
-0.0878048780487805	0.0536538461538462	-0.57375	-0.23865049249531	517.3137	423.1564	-94.1573
-0.0829268292682927	0.0536538461538462	-0.48375	-0.230504151031895	465.5954	419.4508	-46.1446
-0.0780487804878049	0.0536538461538462	-0.39375	-0.22235780956848	420.4955	416.1214	-4.3741
-0.0731707317073171	0.0536538461538462	-0.30375	-0.214211468105066	371.3046	413.141	41.8364
-0.0682926829268293	0.0536538461538462	-0.21375	-0.206065126641651	340.3416	411.3981	71.0565
-0.0634146341463415	0.0536538461538462	-0.12375	-0.197918785178236	314.7454	410.5742	95.8288
-0.0585365853658537	0.0536538461538462	-0.0337499999999999	-0.189772443714822	298.6923	410.9232	112.2309
-0.0536585365853659	0.0536538461538462	0.05625	-0.181626102251407	285.3277	412.5345	127.2068
-0.0487804878048781	0.0536538461538462	0.14625	-0.173479760787992	272.3804	415.319	142.9386
-0.0439024390243902	0.0536538461538462	0.23625	-0.165333419324578	259.5332	420.0753	160.5421
-0.0390243902439024	0.0536538461538462	0.32625	-0.157187077861163	248.9847	426.1282	177.1435
-0.0341463414634146	0.0536538461538462	0.41625	-0.149040736397749	239.93	434.4659	194.5359
-0.0292682926829268	0.0536538461538462	0.50625	-0.140894394934334	231.4296	446.4791	215.0495
-0.0245121951219512	0.0536538461538462	0.594	-0.132951712007505	225.1143	459.0694	233.9551
-0.0195121951219512	0.0536538461538462	0.68625	-0.124601712007505	220.0031	475.372	255.3689
-0.0146341463414634	0.0536538461538462	0.77625	-0.11645537054409	212.3924	497.0688	284.6764
-0.00975609756097561	0.0536538461538462	0.86625	-0.108309029080675	215.1668	520.6474	305.4806
-0.0048780487804878	0.0536538461538462	0.95625	-0.100162687617261	216.6719	549.849	333.1771
0	0.0536538461538462	1.04625	-0.0920163461538462	213.5542	589.7041	376.1499
0.0048780487804878	0.0536538461538462	1.13625	-0.0838700046904315	210.7049	633.3258	422.6209
0.00975609756097561	0.0536538461538462	1.22625	-0.0757236632270169	209.4238	687.5769	478.1531
0.0146341463414634	0.0536538461538462	1.31625	-0.0675773217636023	209.5853	794.3841	584.7988
0.0195121951219512	0.0536538461538462	1.40625	-0.0594309803001876	210.7558	880.2747	669.5189
0.0242682926829268	0.0536538461538462	1.494	-0.0514882973733584	213.2244	994.3181	781.0937
0.0292682926829268	0.0536538461538462	1.58625	-0.0431382973733584	216.1346	1142.553	926.4184
0.0341463414634146	0.0536538461538462	1.67625	-0.0349919559099437	219.1247	1420.92	1201.7953
0.0390243902439024	0.0536538461538462	1.76625	-0.0268456144465291	222.8284	1736.821	1513.9926
0.0439024390243902	0.0536538461538462	1.85625	-0.0186992729831144	226.1667	1929.448	1703.2813
0.0486585365853659	0.0536538461538462	1.944	-0.0107565900562852	228.9988	2082.724	1853.7252
0.0536585365853659	0.0536538461538462	2.03625	-0.00240659005628517	231.2771	2063.421	1832.1439
0.0585365853658537	0.0536538461538462	2.12625	0.00573975140712944	232.0688	1903.51	1671.4412
0.0632926829268293	0.0536538461538462	2.214	0.0136824343339587	231.6254	1678.831	1447.2056
0.0682926829268293	0.0536538461538462	2.30625	0.0220324343339587	229.6308	1427.926	1198.2952
0.0731707317073171	0.0536538461538462	2.39625	0.0301787757973733	225.9772	1166.817	940.8398
0.0780487804878049	0.0536538461538462	2.48625	0.038325117260788	221.0251	976.5617	755.5366
0.0829268292682927	0.0536538461538462	2.57625	0.0464714587242026	214.3488	827.45	613.1012
0.0878048780487805	0.0536538461538462	2.66625	0.0546178001876173	207.5011	636.6897	429.1886
0.0926829268292683	0.0536538461538462	2.75625	0.0627641416510319	200.4943	571.8065	371.3122
0.0975609756097561	0.0536538461538462	2.84625	0.0709104831144465	192.5885	516.5987	324.0102
0.102439024390244	0.0536538461538462	2.93625	0.0790568245778612	185.032	474.3177	289.2857
0.107317073170732	0.0536538461538462	3.02625	0.0872031660412758	177.5277	438.7067	261.179
0.11219512195122	0.0536538461538462	3.11625	0.0953495075046904	170.0304	400.358	230.3276
0.117073170731707	0.0536538461538462	3.20625	0.103495848968105	163.5462	370.5093	206.9631
0.121951219512195	0.0536538461538462	3.29625	0.11164219043152	157.1626	348.8644	191.7018
0.126829268292683	0.0536538461538462	3.38625	0.119788531894934	148.8407	331.2827	182.442
0.131707317073171	0.0536538461538462	3.47625	0.127934873358349	144.1826	315.6747	171.4921
0.136585365853659	0.0536538461538462	3.56625	0.136081214821764	139.7781	300.7056	160.9275
0.141463414634146	0.0536538461538462	3.65625	0.144227556285178	136.3632	288.6829	152.3197
0.146341463414634	0.0536538461538462	3.74625	0.152373897748593	132.7973	277.6889	144.8916
-0.146341463414634	0.0459615384615385	-1.80375	-0.323214282363977	2342.337	403.4577	-1938.8793
-0.141463414634146	0.0459615384615385	-1.71375	-0.315067940900563	2370.9	403.2348	-1967.6652
-0.136585365853659	0.0459615384615385	-1.62375	-0.306921599437148	2698.994	406.5958	-2292.3982
-0.131829268292683	0.0459615384615385	-1.536	-0.298978916510319	3902.865	413.1885	-3489.6765
-0.126829268292683	0.0459615384615385	-1.44375	-0.290628916510319	5334.304	419.6501	-4914.6539
-0.121951219512195	0.0459615384615385	-1.35375	-0.282482575046904	5507.371	425.67	-5081.701
-0.117073170731707	0.0459615384615385	-1.26375	-0.27433623358349	4697.853	430.7096	-4267.1434
-0.11219512195122	0.0459615384615385	-1.17375	-0.266189892120075	3642.5	433.8805	-3208.6195
-0.107439024390244	0.0459615384615385	-1.086	-0.258247209193246	2679.994	435.6557	-2244.3383
-0.102439024390244	0.0459615384615385	-0.99375	-0.249897209193246	1458.402	434.8949	-1023.5071
-0.0975609756097561	0.0459615384615385	-0.90375	-0.241750867729831	1116.239	433.3733	-682.8657
-0.0926829268292683	0.0459615384615385	-0.81375	-0.233604526266417	864.1146	431.1215	-432.9931
-0.0878048780487805	0.0459615384615385	-0.72375	-0.225458184803002	670.1493	427.6341	-242.5152
-0.0829268292682927	0.0459615384615385	-0.63375	-0.217311843339587	539.8804	423.6718	-116.2086
-0.0780487804878049	0.0459615384615385	-0.54375	-0.209165501876173	482.7543	419.5819	-63.1724000000001
-0.0731707317073171	0.0459615384615385	-0.45375	-0.201019160412758	432.8563	415.4614	-17.3949
-0.0682926829268293	0.0459615384615385	-0.36375	-0.192872818949343	377.9247	412.4488	34.5241000000001
-0.0634146341463415	0.0459615384615385	-0.27375	-0.184726477485929	345.254	409.8175	64.5635
-0.0585365853658537	0.0459615384615385	-0.18375	-0.176580136022514	318.5598	408.6772	90.1174
-0.0536585365853659	0.0459615384615385	-0.0937500000000001	-0.168433794559099	301.4934	408.1376	106.6442
-0.0487804878048781	0.0459615384615385	-0.00375000000000003	-0.160287453095685	288.0782	409.0891	121.0109
-0.0439024390243902	0.0459615384615385	0.0862499999999999	-0.15214111163227	275.132	411.2132	136.0812
-0.0390243902439024	0.0459615384615385	0.17625	-0.143994770168856	262	414.4776	152.4776
-0.0341463414634146	0.0459615384615385	0.26625	-0.135848428705441	251.4852	420.1486	168.6634
-0.0292682926829268	0.0459615384615385	0.35625	-0.127702087242026	242.1938	427.6264	185.4326
-0.0245121951219512	0.0459615384615385	0.444	-0.119759404315197	233.3932	437.1991	203.8059
-0.0195121951219512	0.0459615384615385	0.53625	-0.111409404315197	226.0348	449.5947	223.5599
-0.0146341463414634	0.0459615384615385	0.62625	-0.103263062851782	220.7662	465.9521	245.1859
-0.00975609756097561	0.0459615384615385	0.71625	-0.0951167213883677	216.1948	484.1905	267.9957
-0.0048780487804878	0.0459615384615385	0.80625	-0.0869703799249531	212.6996	506.3313	293.6317
0	0.0459615384615385	0.89625	-0.0788240384615385	210.1544	535.941	325.7866
0.0048780487804878	0.0459615384615385	0.98625	-0.0706776969981238	209.079	567.8059	358.7269
0.00975609756097561	0.0459615384615385	1.07625	-0.0625313555347092	208.1769	608.3057	400.1288
0.0146341463414634	0.0459615384615385	1.16625	-0.0543850140712946	208.1599	662.6116	454.4517
0.0195121951219512	0.0459615384615385	1.25625	-0.0462386726078799	208.6186	723.9094	515.2908
0.0242682926829268	0.0459615384615385	1.344	-0.0382959896810507	209.7603	842.3576	632.5973
0.0292682926829268	0.0459615384615385	1.43625	-0.0299459896810507	211.4983	954.9964	743.4981
0.0341463414634146	0.0459615384615385	1.52625	-0.021799648217636	214.5852	1079.634	865.0488
0.0390243902439024	0.0459615384615385	1.61625	-0.0136533067542214	217.9542	1330.711	1112.7568
0.0439024390243902	0.0459615384615385	1.70625	-0.00550696529080676	221.6102	1645.747	1424.1368
0.0486585365853659	0.0459615384615385	1.794	0.0024357176360225	225.3122	1858.604	1633.2918
0.0536585365853659	0.0459615384615385	1.88625	0.0107857176360225	228.2241	2121.277	1893.0529
0.0585365853658537	0.0459615384615385	1.97625	0.0189320590994371	230.8659	2186.58	1955.7141
0.0632926829268293	0.0459615384615385	2.064	0.0268747420262664	232.4323	2107.078	1874.6457
0.0682926829268293	0.0459615384615385	2.15625	0.0352247420262664	232.4001	1911.327	1678.9269
0.0731707317073171	0.0459615384615385	2.24625	0.043371083489681	230.5975	1652.992	1422.3945
0.0780487804878049	0.0459615384615385	2.33625	0.0515174249530957	227.5106	1362.815	1135.3044
0.0829268292682927	0.0459615384615385	2.42625	0.0596637664165103	222.6713	1137.122	914.4507
0.0878048780487805	0.0459615384615385	2.51625	0.067810107879925	216.9459	951.481	734.5351
0.0926829268292683	0.0459615384615385	2.60625	0.0759564493433396	209.6378	750.2224	540.5846
0.0975609756097561	0.0459615384615385	2.69625	0.0841027908067542	202.5037	628.0321	425.5284
0.102439024390244	0.0459615384615385	2.78625	0.0922491322701689	194.6929	562.0561	367.3632
0.107317073170732	0.0459615384615385	2.87625	0.100395473733583	186.2497	513.3514	327.1017
0.11219512195122	0.0459615384615385	2.96625	0.108541815196998	178.9508	470.027	291.0762
0.117073170731707	0.0459615384615385	3.05625	0.116688156660413	171.9595	428.8004	256.8409
0.121951219512195	0.0459615384615385	3.14625	0.124834498123827	164.5427	391.102	226.5593
0.126829268292683	0.0459615384615385	3.23625	0.132980839587242	158.4018	358.8721	200.4703
0.131707317073171	0.0459615384615385	3.32625	0.141127181050657	150.3586	341.0448	190.6862
0.136585365853659	0.0459615384615385	3.41625	0.149273522514071	145.1787	323.4142	178.2355
0.141463414634146	0.0459615384615385	3.50625	0.157419863977486	141.1852	309.6424	168.4572
0.146341463414634	0.0459615384615385	3.59625	0.165566205440901	137.6121	297.1667	159.5546
-0.146341463414634	0.0382692307692308	-1.95375	-0.31002197467167	1664.812	375.9793	-1288.8327
-0.141463414634146	0.0382692307692308	-1.86375	-0.301875633208255	1668.303	376.5815	-1291.7215
-0.136585365853659	0.0382692307692308	-1.77375	-0.29372929174484	1814.275	381.1765	-1433.0985
-0.131829268292683	0.0382692307692308	-1.686	-0.285786608818011	2170.587	390.0808	-1780.5062
-0.126829268292683	0.0382692307692308	-1.59375	-0.277436608818011	3270.19	399.2272	-2870.9628
-0.121951219512195	0.0382692307692308	-1.50375	-0.269290267354597	4909.782	408.4167	-4501.3653
-0.117073170731707	0.0382692307692308	-1.41375	-0.261143925891182	5465.683	418.1421	-5047.5409
-0.11219512195122	0.0382692307692308	-1.32375	-0.252997584427767	5055.04	424.9527	-4630.0873
-0.107439024390244	0.0382692307692308	-1.236	-0.245054901500938	4104.529	429.5137	-3675.0153
-0.102439024390244	0.0382692307692308	-1.14375	-0.236704901500938	2983.115	432.5565	-2550.5585
-0.0975609756097561	0.0382692307692308	-1.05375	-0.228558560037523	2165.932	433.3172	-1732.6148
-0.0926829268292683	0.0382692307692308	-0.96375	-0.220412218574109	1261.952	432.6825	-829.2695
-0.0878048780487805	0.0382692307692308	-0.87375	-0.212265877110694	962.4577	430.4004	-532.0573
-0.0829268292682927	0.0382692307692308	-0.78375	-0.20411953564728	723.3951	427.8647	-295.5304
-0.0780487804878049	0.0382692307692308	-0.69375	-0.195973194183865	568.719	424.1871	-144.5319
-0.0731707317073171	0.0382692307692308	-0.60375	-0.18782685272045	505.3733	419.9718	-85.4015000000001
-0.0682926829268293	0.0382692307692308	-0.51375	-0.179680511257036	453.1093	415.9508	-37.1585000000001
-0.0634146341463415	0.0382692307692308	-0.42375	-0.171534169793621	406.6585	412.4335	5.77500000000003
-0.0585365853658537	0.0382692307692308	-0.33375	-0.163387828330206	375.9065	409.738	33.8315
-0.0536585365853659	0.0382692307692308	-0.24375	-0.155241486866792	339.7306	407.7455	68.0149
-0.0487804878048781	0.0382692307692308	-0.15375	-0.147095145403377	316.1962	407.0119	90.8157000000001
-0.0439024390243902	0.0382692307692308	-0.0637500000000002	-0.138948803939962	299.1973	406.9183	107.721
-0.0390243902439024	0.0382692307692308	0.0262499999999998	-0.130802462476548	283.241	408.2167	124.9757
-0.0341463414634146	0.0382692307692308	0.11625	-0.122656121013133	268.3972	411.164	142.7668
-0.0292682926829268	0.0382692307692308	0.20625	-0.114509779549719	256.299	416.2943	159.9953
-0.0245121951219512	0.0382692307692308	0.294	-0.106567096622889	246.2458	422.1909	175.9451
-0.0195121951219512	0.0382692307692308	0.38625	-0.0982170966228893	236.527	430.6143	194.0873
-0.0146341463414634	0.0382692307692308	0.47625	-0.0900707551594747	229.1361	442.6898	213.5537
-0.00975609756097561	0.0382692307692308	0.56625	-0.08192441369606	222.8545	455.7183	232.8638
-0.0048780487804878	0.0382692307692308	0.65625	-0.0737780722326454	217.6998	471.8866	254.1868
0	0.0382692307692308	0.74625	-0.0656317307692308	214.0467	494.0854	280.0387
0.0048780487804878	0.0382692307692308	0.83625	-0.0574853893058161	203.177	517.653	314.476
0.00975609756097561	0.0382692307692308	0.92625	-0.0493390478424015	198.3198	547.4825	349.1627
0.0146341463414634	0.0382692307692308	1.01625	-0.0411927063789869	200.2328	588.0141	387.7813
0.0195121951219512	0.0382692307692308	1.10625	-0.0330463649155722	202.5778	632.6215	430.0437
0.0242682926829268	0.0382692307692308	1.194	-0.025103681988743	205.4895	687.7928	482.3033
0.0292682926829268	0.0382692307692308	1.28625	-0.016753681988743	208.0683	799.0693	591.001
0.0341463414634146	0.0382692307692308	1.37625	-0.00860734052532833	210.7575	884.0564	673.2989
0.0390243902439024	0.0382692307692308	1.46625	-4.60999061913686E-4	214.0619	1005.831	791.7691
0.0439024390243902	0.0382692307692308	1.55625	0.00768534240150096	217.3375	1154.887	937.5495
0.0486585365853659	0.0382692307692308	1.644	0.0156280253283302	220.771	1445.069	1224.298
0.0536585365853659	0.0382692307692308	1.73625	0.0239780253283302	224.8212	1806.719	1581.8978
0.0585365853658537	0.0382692307692308	1.82625	0.0321243667917448	227.954	2035.583	1807.629
0.0632926829268293	0.0382692307692308	1.914	0.0400670497185741	230.7079	2261.375	2030.6671
0.0682926829268293	0.0382692307692308	2.00625	0.0484170497185741	232.4001	2279.416	2047.0159
0.0731707317073171	0.0382692307692308	2.09625	0.0565633911819887	232.7806	2143.604	1910.8234
0.0780487804878049	0.0382692307692308	2.18625	0.0647097326454034	231.8785	1904.765	1672.8865
0.0829268292682927	0.0382692307692308	2.27625	0.072856074108818	229.3947	1624.938	1395.5433
0.0878048780487805	0.0382692307692308	2.36625	0.0810024155722327	225.7386	1324.341	1098.6024
0.0926829268292683	0.0382692307692308	2.45625	0.0891487570356473	220.298	1100.433	880.135
0.0975609756097561	0.0382692307692308	2.54625	0.0972950984990619	213.0372	920.0262	706.989
0.102439024390244	0.0382692307692308	2.63625	0.105441439962477	206.047	698.3193	492.2723
0.107317073170732	0.0382692307692308	2.72625	0.113587781425891	198.9476	621.6873	422.7397
0.11219512195122	0.0382692307692308	2.81625	0.121734122889306	190.5669	555.7184	365.1515
0.117073170731707	0.0382692307692308	2.90625	0.12988046435272	183.2317	505.11	321.8783
0.121951219512195	0.0382692307692308	2.99625	0.138026805816135	176.2304	462.1409	285.9105
0.126829268292683	0.0382692307692308	3.08625	0.14617314727955	168.9394	421.5244	252.585
0.131707317073171	0.0382692307692308	3.17625	0.154319488742964	162.5078	373.0031	210.4953
0.136585365853659	0.0382692307692308	3.26625	0.162465830206379	154.2113	353.0991	198.8878
0.141463414634146	0.0382692307692308	3.35625	0.170612171669794	149.1315	336.5752	187.4437
0.146341463414634	0.0382692307692308	3.44625	0.178758513133208	144.9731	321.7943	176.8212
-0.146341463414634	0.0305769230769231	-2.10375	-0.296829666979362	1248.385	336.8329	-911.5521
-0.141463414634146	0.0305769230769231	-2.01375	-0.288683325515947	1243.028	337.7514	-905.2766
-0.136585365853659	0.0305769230769231	-1.92375	-0.280536984052533	1321.325	345.736	-975.589
-0.131829268292683	0.0305769230769231	-1.836	-0.272594301125704	1481.693	357.6009	-1124.0921
-0.126829268292683	0.0305769230769231	-1.74375	-0.264244301125704	1913.748	369.8633	-1543.8847
-0.121951219512195	0.0305769230769231	-1.65375	-0.256097959662289	2659.353	382.2534	-2277.0996
-0.117073170731707	0.0305769230769231	-1.56375	-0.247951618198874	3659.54	392.9575	-3266.5825
-0.11219512195122	0.0305769230769231	-1.47375	-0.23980527673546	4728.91	403.2205	-4325.6895
-0.107439024390244	0.0305769230769231	-1.386	-0.23186259380863	4893.52	412.2195	-4481.3005
-0.102439024390244	0.0305769230769231	-1.29375	-0.22351259380863	4284.145	420.5515	-3863.5935
-0.0975609756097561	0.0305769230769231	-1.20375	-0.215366252345216	3407.962	425.9992	-2981.9628
-0.0926829268292683	0.0305769230769231	-1.11375	-0.207219910881801	2544.516	429.7416	-2114.7744
-0.0878048780487805	0.0305769230769231	-1.02375	-0.199073569418386	1418.852	431.6746	-987.1774
-0.0829268292682927	0.0305769230769231	-0.93375	-0.190927227954972	1096.64	431.9568	-664.6832
-0.0780487804878049	0.0305769230769231	-0.84375	-0.182780886491557	865.3213	430.5345	-434.7868
-0.0731707317073171	0.0305769230769231	-0.75375	-0.174634545028143	663.7475	427.6788	-236.0687
-0.0682926829268293	0.0305769230769231	-0.66375	-0.166488203564728	530.4091	424.3221	-106.087
-0.0634146341463415	0.0305769230769231	-0.57375	-0.158341862101313	476.9159	420.7404	-56.1755
-0.0585365853658537	0.0305769230769231	-0.48375	-0.150195520637899	431.4551	416.1444	-15.3106999999999
-0.0536585365853659	0.0305769230769231	-0.39375	-0.142049179174484	379.3299	411.966	32.6360999999999
-0.0487804878048781	0.0305769230769231	-0.30375	-0.133902837711069	347.9314	408.4167	60.4853
-0.0439024390243902	0.0305769230769231	-0.21375	-0.125756496247655	320.5797	405.184	84.6043
-0.0390243902439024	0.0305769230769231	-0.12375	-0.11761015478424	302.7253	403.1882	100.4629
-0.0341463414634146	0.0305769230769231	-0.0337499999999999	-0.109463813320825	288.8454	402.4969	113.6515
-0.0292682926829268	0.0305769230769231	0.05625	-0.101317471857411	275.5721	403.8535	128.2814
-0.0245121951219512	0.0305769230769231	0.144	-0.0933747889305816	262.3623	405.9769	143.6146
-0.0195121951219512	0.0305769230769231	0.23625	-0.0850247889305816	252.119	409.7108	157.5918
-0.0146341463414634	0.0305769230769231	0.32625	-0.076878447467167	242.7786	415.765	172.9864
-0.00975609756097561	0.0305769230769231	0.41625	-0.0687321060037523	233.9336	423.6849	189.7513
-0.0048780487804878	0.0305769230769231	0.50625	-0.0605857645403377	227.2715	433.8873	206.6158
0	0.0305769230769231	0.59625	-0.0524394230769231	221.2762	446.8464	225.5702
0.0048780487804878	0.0305769230769231	0.68625	-0.0442930816135084	216.0395	461.9687	245.9292
0.00975609756097561	0.0305769230769231	0.77625	-0.0361467401500938	212.465	480.4806	268.0156
0.0146341463414634	0.0305769230769231	0.86625	-0.0280003986866792	209.2047	504.5177	295.313
0.0195121951219512	0.0305769230769231	0.95625	-0.0198540572232645	207.151	531.6726	324.5216
0.0242682926829268	0.0305769230769231	1.044	-0.0119113742964353	206.9454	564.3222	357.3768
0.0292682926829268	0.0305769230769231	1.13625	-0.00356137429643528	207.1053	608.8693	401.764
0.0341463414634146	0.0305769230769231	1.22625	0.00458496716697935	207.9885	658.1745	450.186
0.0390243902439024	0.0305769230769231	1.31625	0.012731308630394	209.9982	720.8644	510.8662
0.0439024390243902	0.0305769230769231	1.40625	0.0208776500938086	212.5785	836.4096	623.8311
0.0486585365853659	0.0305769230769231	1.494	0.0288203330206379	216.5318	929.0503	712.5185
0.0536585365853659	0.0305769230769231	1.58625	0.0371703330206379	220.2505	1076.063	855.8125
0.0585365853658537	0.0305769230769231	1.67625	0.0453166744840525	223.6515	1340.041	1116.3895
0.0632926829268293	0.0305769230769231	1.764	0.0532593574108818	226.8463	1674.09	1447.2437
0.0682926829268293	0.0305769230769231	1.85625	0.0616093574108818	230.0114	1927.911	1697.8996
0.0731707317073171	0.0305769230769231	1.94625	0.0697556988742964	232.3049	2294.666	2062.3611
0.0780487804878049	0.0305769230769231	2.03625	0.0779020403377111	233.224	2450.975	2217.751
0.0829268292682927	0.0305769230769231	2.12625	0.0860483818011257	232.9709	2444.936	2211.9651
0.0878048780487805	0.0305769230769231	2.21625	0.0941947232645404	231.3875	2264.977	2033.5895
0.0926829268292683	0.0305769230769231	2.30625	0.102341064727955	227.7966	1976.61	1748.8134
0.0975609756097561	0.0305769230769231	2.39625	0.11048740619137	223.3355	1633.841	1410.5055
0.102439024390244	0.0305769230769231	2.48625	0.118633747654784	217.9736	1343.113	1125.1394
0.107317073170732	0.0305769230769231	2.57625	0.126780089118199	210.7622	1100.944	890.1818
0.11219512195122	0.0305769230769231	2.66625	0.134926430581613	203.5959	903.503	699.9071
0.117073170731707	0.0305769230769231	2.75625	0.143072772045028	196.1512	692.9859	496.8347
0.121951219512195	0.0305769230769231	2.84625	0.151219113508443	187.7236	612.8605	425.1369
0.126829268292683	0.0305769230769231	2.93625	0.159365454971857	180.9867	552.6267	371.64
0.131707317073171	0.0305769230769231	3.02625	0.167511796435272	174.1739	502.5958	328.4219
0.136585365853659	0.0305769230769231	3.11625	0.175658137898687	167.3153	454.6397	287.3244
0.141463414634146	0.0305769230769231	3.20625	0.183804479362101	161.1319	419.9083	258.7764
0.146341463414634	0.0305769230769231	3.29625	0.191950820825516	153.2997	379.0787	225.779
-0.146341463414634	0.0228846153846154	-2.25375	-0.283637359287054	1004.254	319.9356	-684.3184
-0.141463414634146	0.0228846153846154	-2.16375	-0.27549101782364	993.2533	320.5683	-672.685
-0.136585365853659	0.0228846153846154	-2.07375	-0.267344676360225	1029.276	325.3203	-703.9557
-0.131829268292683	0.0228846153846154	-1.986	-0.259401993433396	1152.185	334.7508	-817.4342
-0.126829268292683	0.0228846153846154	-1.89375	-0.251051993433396	1298.455	345.673	-952.782
-0.121951219512195	0.0228846153846154	-1.80375	-0.242905651969981	1495.061	356.7943	-1138.2667
-0.117073170731707	0.0228846153846154	-1.71375	-0.234759310506567	1969.983	370.0539	-1599.9291
-0.11219512195122	0.0228846153846154	-1.62375	-0.226612969043152	2754.268	381.5559	-2372.7121
-0.107439024390244	0.0228846153846154	-1.536	-0.218670286116323	3671.096	392.2992	-3278.7968
-0.102439024390244	0.0228846153846154	-1.44375	-0.210320286116323	4474.78	403.0992	-4071.6808
-0.0975609756097561	0.0228846153846154	-1.35375	-0.202173944652908	4439.91	412.3471	-4027.5629
-0.0926829268292683	0.0228846153846154	-1.26375	-0.194027603189493	3780.435	419.7944	-3360.6406
-0.0878048780487805	0.0228846153846154	-1.17375	-0.185881261726079	2990.346	425.7205	-2564.6255
-0.0829268292682927	0.0228846153846154	-1.08375	-0.177734920262664	2249.65	428.4433	-1821.2067
-0.0780487804878049	0.0228846153846154	-0.99375	-0.16958857879925	1307.924	428.8228	-879.1012
-0.0731707317073171	0.0228846153846154	-0.90375	-0.161442237335835	1026	428.6016	-597.3984
-0.0682926829268293	0.0228846153846154	-0.81375	-0.15329589587242	763.4049	427.4922	-335.9127
-0.0634146341463415	0.0228846153846154	-0.72375	-0.145149554409006	614.581	424.8647	-189.7163
-0.0585365853658537	0.0228846153846154	-0.63375	-0.137003212945591	532.4883	421.569	-110.9193
-0.0536585365853659	0.0228846153846154	-0.54375	-0.128856871482176	477.1098	417.545	-59.5648000000001
-0.0487804878048781	0.0228846153846154	-0.45375	-0.120710530018762	431.3778	413.2029	-18.1749
-0.0439024390243902	0.0228846153846154	-0.36375	-0.112564188555347	382.9478	409.0879	26.1401
-0.0390243902439024	0.0228846153846154	-0.27375	-0.104417847091932	348.1977	406.0459	57.8482
-0.0341463414634146	0.0228846153846154	-0.18375	-0.0962715056285178	323.335	403.8642	80.5292
-0.0292682926829268	0.0228846153846154	-0.0937500000000001	-0.0881251641651032	304.765	402.4062	97.6412
-0.0245121951219512	0.0228846153846154	-0.00600000000000001	-0.0801824812382739	288.5679	401.9945	113.4266
-0.0195121951219512	0.0228846153846154	0.0862499999999999	-0.0718324812382739	272.5729	403.2574	130.6845
-0.0146341463414634	0.0228846153846154	0.17625	-0.0636861397748593	260.2548	406.4899	146.2351
-0.00975609756097561	0.0228846153846154	0.26625	-0.0555397983114447	249.6962	410.8624	161.1662
-0.0048780487804878	0.0228846153846154	0.35625	-0.04739345684803	239.6295	417.101	177.4715
0	0.0228846153846154	0.44625	-0.0392471153846154	232.0817	426.3827	194.301
0.0048780487804878	0.0228846153846154	0.53625	-0.0311007739212008	225.691	437.4719	211.7809
0.00975609756097561	0.0228846153846154	0.62625	-0.0229544324577861	219.4577	451.0024	231.5447
0.0146341463414634	0.0228846153846154	0.71625	-0.0148080909943715	215.5838	468.2763	252.6925
0.0195121951219512	0.0228846153846154	0.80625	-0.00666174953095685	212.6092	488.0282	275.419
0.0242682926829268	0.0228846153846154	0.894	0.00128093339587241	216.2817	512.0022	295.7205
0.0292682926829268	0.0228846153846154	0.98625	0.00963093339587241	218.3694	544.0092	325.6398
0.0341463414634146	0.0228846153846154	1.07625	0.017777274859287	215.5387	579.0176	363.4789
0.0390243902439024	0.0228846153846154	1.16625	0.0259236163227017	213.7183	621.9528	408.2345
0.0439024390243902	0.0228846153846154	1.25625	0.0340699577861163	213.3378	682.5157	469.1779
0.0486585365853659	0.0228846153846154	1.344	0.0420126407129456	214.3978	782.0136	567.6158
0.0536585365853659	0.0228846153846154	1.43625	0.0503626407129456	216.6129	876.4339	659.821
0.0585365853658537	0.0228846153846154	1.52625	0.0585089821763602	219.6502	980.89	761.2398
0.0632926829268293	0.0228846153846154	1.614	0.0664516651031895	223.0977	1127.038	903.9403
0.0682926829268293	0.0228846153846154	1.70625	0.0748016651031895	225.8837	1439.388	1213.5043
0.0731707317073171	0.0228846153846154	1.79625	0.0829480065666041	228.6205	1789.074	1560.4535
0.0780487804878049	0.0228846153846154	1.88625	0.0910943480300188	231.3726	2094.049	1862.6764
0.0829268292682927	0.0228846153846154	1.97625	0.0992406894934334	232.6552	2459.552	2226.8968
0.0878048780487805	0.0228846153846154	2.06625	0.107387030956848	233.0969	2632.888	2399.7911
0.0926829268292683	0.0228846153846154	2.15625	0.115533372420263	232.3375	2571.805	2339.4675
0.0975609756097561	0.0228846153846154	2.24625	0.123679713883677	229.681	2326.509	2096.828
0.102439024390244	0.0228846153846154	2.33625	0.131826055347092	226.1053	1964.547	1738.4417
0.107317073170732	0.0228846153846154	2.42625	0.139972396810507	220.7126	1625.322	1404.6094
0.11219512195122	0.0228846153846154	2.51625	0.148118738273921	214.9849	1329.595	1114.6101
0.117073170731707	0.0228846153846154	2.60625	0.156265079737336	208.612	1074.695	866.083
0.121951219512195	0.0228846153846154	2.69625	0.16441142120075	200.8013	894.247	693.4457
0.126829268292683	0.0228846153846154	2.78625	0.172557762664165	193.3551	668.5447	475.1896
0.131707317073171	0.0228846153846154	2.87625	0.18070410412758	186.1306	586.8563	400.7257
0.136585365853659	0.0228846153846154	2.96625	0.188850445590994	178.0491	534.5239	356.4748
0.141463414634146	0.0228846153846154	3.05625	0.196996787054409	170.4932	490.0311	319.5379
0.146341463414634	0.0228846153846154	3.14625	0.205143128517824	164.1735	447.1011	282.9276
-0.146341463414634	0.0151923076923077	-2.40375	-0.270445051594747	855.1631	293.6341	-561.529
-0.141463414634146	0.0151923076923077	-2.31375	-0.262298710131332	847.6907	294.1542	-553.5365
-0.136585365853659	0.0151923076923077	-2.22375	-0.254152368667917	870.4116	300.0656	-570.346
-0.131829268292683	0.0151923076923077	-2.136	-0.246209685741088	926.1493	310.4422	-615.7071
-0.126829268292683	0.0151923076923077	-2.04375	-0.237859685741088	1011.79	321.4561	-690.3339
-0.121951219512195	0.0151923076923077	-1.95375	-0.229713344277674	1194.575	333.8646	-860.7104
-0.117073170731707	0.0151923076923077	-1.86375	-0.221567002814259	1370.882	348.1521	-1022.7299
-0.11219512195122	0.0151923076923077	-1.77375	-0.213420661350844	1731.253	361.1659	-1370.0871
-0.107439024390244	0.0151923076923077	-1.686	-0.205477978424015	2129.899	373.6026	-1756.2964
-0.102439024390244	0.0151923076923077	-1.59375	-0.197127978424015	2967.014	386.8161	-2580.1979
-0.0975609756097561	0.0151923076923077	-1.50375	-0.1889816369606	3910.924	397.8758	-3513.0482
-0.0926829268292683	0.0151923076923077	-1.41375	-0.180835295497186	4163.859	407.5729	-3756.2861
-0.0878048780487805	0.0151923076923077	-1.32375	-0.172688954033771	3802.027	416.9787	-3385.0483
-0.0829268292682927	0.0151923076923077	-1.23375	-0.164542612570356	3166.561	423.1903	-2743.3707
-0.0780487804878049	0.0151923076923077	-1.14375	-0.156396271106942	2447.65	427.2416	-2020.4084
-0.0731707317073171	0.0151923076923077	-1.05375	-0.148249929643527	1472.618	429.8091	-1042.8089
-0.0682926829268293	0.0151923076923077	-0.96375	-0.140103588180113	1154.06	430.2209	-723.8391
-0.0634146341463415	0.0151923076923077	-0.87375	-0.131957246716698	902.4137	429.0486	-473.3651
-0.0585365853658537	0.0151923076923077	-0.78375	-0.123810905253283	693.4398	426.6393	-266.8005
-0.0536585365853659	0.0151923076923077	-0.69375	-0.115664563789869	550.6164	423.5068	-127.1096
-0.0487804878048781	0.0151923076923077	-0.60375	-0.107518222326454	491.3278	419.5495	-71.7783
-0.0439024390243902	0.0151923076923077	-0.51375	-0.0993718808630394	439.9132	415.2726	-24.6406
-0.0390243902439024	0.0151923076923077	-0.42375	-0.0912255393996248	387.7923	411.5963	23.804
-0.0341463414634146	0.0151923076923077	-0.33375	-0.0830791979362101	356.1735	408.2687	52.0952
-0.0292682926829268	0.0151923076923077	-0.24375	-0.0749328564727955	326.3452	404.9734	78.6282
-0.0245121951219512	0.0151923076923077	-0.156	-0.0669901735459662	307.3418	403.2943	95.9525
-0.0195121951219512	0.0151923076923077	-0.06375	-0.0586401735459662	292.7159	402.4062	109.6903
-0.0146341463414634	0.0151923076923077	0.02625	-0.0504938320825516	278.7932	402.692	123.8988
-0.00975609756097561	0.0151923076923077	0.11625	-0.042347490619137	265.1938	404.594	139.4002
-0.0048780487804878	0.0151923076923077	0.20625	-0.0342011491557223	253.9058	408.1428	154.237
0	0.0151923076923077	0.29625	-0.0260548076923077	244.7901	414.032	169.2419
0.0048780487804878	0.0151923076923077	0.38625	-0.0179084662288931	235.9745	421.0347	185.0602
0.00975609756097561	0.0151923076923077	0.47625	-0.00976212476547842	228.9338	430.1902	201.2564
0.0146341463414634	0.0151923076923077	0.56625	-0.00161578330206379	223.2548	442.0052	218.7504
0.0195121951219512	0.0151923076923077	0.65625	0.00653055816135084	218.3823	455.7881	237.4058
0.0242682926829268	0.0151923076923077	0.744	0.0144732410881801	215.171	472.7151	257.5441
0.0292682926829268	0.0151923076923077	0.83625	0.0228232410881801	212.4375	495.2559	282.8184
0.0341463414634146	0.0151923076923077	0.92625	0.0309695825515947	215.413	520.5367	305.1237
0.0390243902439024	0.0151923076923077	1.01625	0.0391159240150094	216.8364	551.3396	334.5032
0.0439024390243902	0.0151923076923077	1.10625	0.047262265478424	214.3361	592.7679	378.4318
0.0486585365853659	0.0151923076923077	1.194	0.0552049484052533	213.5462	636.6343	423.0881
0.0536585365853659	0.0151923076923077	1.28625	0.0635549484052533	214.1475	693.3673	479.2198
0.0585365853658537	0.0151923076923077	1.37625	0.0717012898686679	216.3921	794.5572	578.1651
0.0632926829268293	0.0151923076923077	1.464	0.0796439727954972	218.8603	878.1257	659.2654
0.0682926829268293	0.0151923076923077	1.55625	0.0879939727954972	222.1983	1008.063	785.8647
0.0731707317073171	0.0151923076923077	1.64625	0.0961403142589118	225.4733	1242.965	1017.4917
0.0780487804878049	0.0151923076923077	1.73625	0.104286655722326	228.24	1470.877	1242.637
0.0829268292682927	0.0151923076923077	1.82625	0.112432997185741	231.1042	1858.062	1626.9578
0.0878048780487805	0.0151923076923077	1.91625	0.120579338649156	228.9042	2337.108	2108.2038
0.0926829268292683	0.0151923076923077	2.00625	0.12872568011257	229.791	2618.566	2388.775
0.0975609756097561	0.0151923076923077	2.09625	0.136872021575985	230.5028	2795.977	2565.4742
0.102439024390244	0.0151923076923077	2.18625	0.1450183630394	229.7286	2724.114	2494.3854
0.107317073170732	0.0151923076923077	2.27625	0.153164704502814	227.15	2453.659	2226.509
0.11219512195122	0.0151923076923077	2.36625	0.161311045966229	223.1008	2041.879	1818.7782
0.117073170731707	0.0151923076923077	2.45625	0.169457387429644	217.3273	1684.879	1467.5517
0.121951219512195	0.0151923076923077	2.54625	0.177603728893058	211.5231	1370.019	1158.4959
0.126829268292683	0.0151923076923077	2.63625	0.185750070356473	204.6426	1093.508	888.8654
0.131707317073171	0.0151923076923077	2.72625	0.193896411819887	196.4671	908.3262	711.8591
0.136585365853659	0.0151923076923077	2.81625	0.202042753283302	189.2419	689.7069	500.465
0.141463414634146	0.0151923076923077	2.90625	0.210189094746717	181.7969	609.0082	427.2113
0.146341463414634	0.0151923076923077	2.99625	0.218335436210131	173.6831	549.7157	376.0326
-0.146341463414634	0.0075	-2.55375	-0.257252743902439	756.771	261.1977	-495.5733
-0.141463414634146	0.0075	-2.46375	-0.249106402439024	748.6856	264.7446	-483.941
-0.136585365853659	0.0075	-2.37375	-0.24096006097561	760.2653	270.6975	-489.5678
-0.131829268292683	0.0075	-2.286	-0.23301737804878	797.202	278.095	-519.107
-0.126829268292683	0.0075	-2.19375	-0.22466737804878	850.4237	289.0868	-561.3369
-0.121951219512195	0.0075	-2.10375	-0.216521036585366	926.7426	299.7606	-626.982
-0.117073170731707	0.0075	-2.01375	-0.208374695121951	1042.015	311.8489	-730.1661
-0.11219512195122	0.0075	-1.92375	-0.200228353658537	1249.732	325.6592	-924.0728
-0.107439024390244	0.0075	-1.836	-0.192285670731707	1452.381	338.0235	-1114.3575
-0.102439024390244	0.0075	-1.74375	-0.183935670731707	1852.05	350.7188	-1501.3312
-0.0975609756097561	0.0075	-1.65375	-0.175789329268293	2494.203	364.9128	-2129.2902
-0.0926829268292683	0.0075	-1.56375	-0.167642987804878	3039.906	377.2302	-2662.6758
-0.0878048780487805	0.0075	-1.47375	-0.159496646341463	3764.287	389.1676	-3375.1194
-0.0829268292682927	0.0075	-1.38375	-0.151350304878049	3733.48	401.1711	-3332.3089
-0.0780487804878049	0.0075	-1.29375	-0.143203963414634	3287.521	410.203	-2877.318
-0.0731707317073171	0.0075	-1.20375	-0.13505762195122	2702.945	418.2462	-2284.6988
-0.0682926829268293	0.0075	-1.11375	-0.126911280487805	2106.174	424.679	-1681.495
-0.0634146341463415	0.0075	-1.02375	-0.11876493902439	1289.273	428.8303	-860.4427
-0.0585365853658537	0.0075	-0.93375	-0.110618597560976	1022.647	430.3207	-592.3263
-0.0536585365853659	0.0075	-0.84375	-0.102472256097561	759.4577	430.3513	-329.1064
-0.0487804878048781	0.0075	-0.75375	-0.0943259146341463	610.7013	427.2817	-183.4196
-0.0439024390243902	0.0075	-0.66375	-0.0861795731707317	530.9117	424.7791	-106.1326
-0.0390243902439024	0.0075	-0.57375	-0.0780332317073171	476.733	421.768	-54.965
-0.0341463414634146	0.0075	-0.48375	-0.0698868902439024	430.5396	418.3774	-12.1622
-0.0292682926829268	0.0075	-0.39375	-0.0617405487804878	380.0842	414.354	34.2698
-0.0245121951219512	0.0075	-0.306	-0.0537978658536585	344.1073	411.057	66.9497
-0.0195121951219512	0.0075	-0.21375	-0.0454478658536585	322.3121	408.1105	85.7984
-0.0146341463414634	0.0075	-0.12375	-0.0373015243902439	308.0938	405.5171	97.4233
-0.00975609756097561	0.0075	-0.03375	-0.0291551829268293	291.7279	404.1239	112.396
-0.0048780487804878	0.0075	0.05625	-0.0210088414634146	275.5637	403.7428	128.1791
0	0.0075	0.14625	-0.0128625	262.6751	404.7199	142.0448
0.0048780487804878	0.0075	0.23625	-0.00471615853658537	251.7213	407.5405	155.8192
0.00975609756097561	0.0075	0.32625	0.00343018292682927	241.9571	412.008	170.0509
0.0146341463414634	0.0075	0.41625	0.0115765243902439	234.3623	419.609	185.2467
0.0195121951219512	0.0075	0.50625	0.0197228658536585	227.9064	427.9392	200.0328
0.0242682926829268	0.0075	0.594	0.0276655487804878	222.165	438.5217	216.3567
0.0292682926829268	0.0075	0.68625	0.0360155487804878	218.3218	453.3183	234.9965
0.0341463414634146	0.0075	0.77625	0.0441618902439024	214.8735	468.9741	254.1006
0.0390243902439024	0.0075	0.86625	0.0523082317073171	212.1704	488.7252	276.5548
0.0439024390243902	0.0075	0.95625	0.0604545731707317	210.9049	515.5851	304.6802
0.0486585365853659	0.0075	1.044	0.068397256097561	211.5215	544.6472	333.1257
0.0536585365853659	0.0075	1.13625	0.076747256097561	212.471	582.2915	369.8205
0.0585365853658537	0.0075	1.22625	0.0848935975609756	214.0677	630.4341	416.3664
0.0632926829268293	0.0075	1.314	0.0928362804878049	215.7765	684.2542	468.4777
0.0682926829268293	0.0075	1.40625	0.101186280487805	218.3226	788.7112	570.3886
0.0731707317073171	0.0075	1.49625	0.109332621951219	221.5493	884.4136	662.8643
0.0780487804878049	0.0075	1.58625	0.117478963414634	224.9671	991.1355	766.1684
0.0829268292682927	0.0075	1.67625	0.125625304878049	227.6562	1143.733	916.0768
0.0878048780487805	0.0075	1.76625	0.133771646341463	229.7609	1488.566	1258.8051
0.0926829268292683	0.0075	1.85625	0.141917987804878	231.7212	1883.756	1652.0348
0.0975609756097561	0.0075	1.94625	0.150064329268293	232.9408	2399.343	2166.4022
0.102439024390244	0.0075	2.03625	0.158210670731707	232.9867	2733.566	2500.5793
0.107317073170732	0.0075	2.12625	0.166357012195122	231.8638	3017.146	2785.2822
0.11219512195122	0.0075	2.21625	0.174503353658537	229.8713	2959.157	2729.2857
0.117073170731707	0.0075	2.30625	0.182649695121951	226.0597	2657.753	2431.6933
0.121951219512195	0.0075	2.39625	0.190796036585366	221.1083	2251.631	2030.5227
0.126829268292683	0.0075	2.48625	0.19894237804878	215.6352	1695.951	1480.3158
0.131707317073171	0.0075	2.57625	0.207088719512195	209.0705	1353.22	1144.1495
0.136585365853659	0.0075	2.66625	0.21523506097561	201.5627	1115.436	913.8733
0.141463414634146	0.0075	2.75625	0.223381402439024	194.1968	929.1775	734.9807
0.146341463414634	0.0075	2.84625	0.231527743902439	187.1426	697.4089	510.2663
-0.146341463414634	0	-2.7	-0.244390243902439	671.089	250.7277	-420.3613
-0.141463414634146	0	-2.61	-0.236243902439024	666.5738	252.9603	-413.6135
-0.136585365853659	0	-2.52	-0.22809756097561	673.0967	258.6134	-414.4833
-0.131829268292683	0	-2.43225	-0.22015487804878	695.6245	266.2647	-429.3598
-0.126829268292683	0	-2.34	-0.21180487804878	730.797	275.6081	-455.1889
-0.121951219512195	0	-2.25	-0.203658536585366	803.012	285.6655	-517.3465
-0.117073170731707	0	-2.16	-0.195512195121951	869.0982	296.5926	-572.5056
-0.11219512195122	0	-2.07	-0.187365853658537	949.1055	309.378	-639.7275
-0.107439024390244	0	-1.98225	-0.179423170731707	1056.37	321.4983	-734.8717
-0.102439024390244	0	-1.89	-0.171073170731707	1299.484	334.0012	-965.4828
-0.0975609756097561	0	-1.8	-0.162926829268293	1506.328	348.4056	-1157.9224
-0.0926829268292683	0	-1.71	-0.154780487804878	1962.376	360.8801	-1601.4959
-0.0878048780487805	0	-1.62	-0.146634146341463	2592.629	373.3574	-2219.2716
-0.0829268292682927	0	-1.53	-0.138487804878049	3303.917	386.8161	-2917.1009
-0.0780487804878049	0	-1.44	-0.130341463414634	3616.447	397.6224	-3218.8246
-0.0731707317073171	0	-1.35	-0.122195121951219	3511.364	407.5729	-3103.7911
-0.0682926829268293	0	-1.26	-0.114048780487805	3038.31	416.8565	-2621.4535
-0.0634146341463415	0	-1.17	-0.10590243902439	2431.539	423.1274	-2008.4116
-0.0585365853658537	0	-1.08	-0.0977560975609756	1649.614	428.5768	-1221.0372
-0.0536585365853659	0	-0.99	-0.089609756097561	1290.17	430.5769	-859.5931
-0.0487804878048781	0	-0.9	-0.0814634146341463	992.4897	431.0839	-561.4058
-0.0439024390243902	0	-0.81	-0.0733170731707317	745.0746	430.2282	-314.8464
-0.0390243902439024	0	-0.72	-0.0651707317073171	580.7316	427.9468	-152.7848
-0.0341463414634146	0	-0.63	-0.0570243902439024	512.6174	424.8421	-87.7752999999999
-0.0292682926829268	0	-0.54	-0.0488780487804878	456.6639	421.5145	-35.1494
-0.0245121951219512	0	-0.45225	-0.0409353658536585	394.3651	417.5217	23.1566
-0.0195121951219512	0	-0.36	-0.0325853658536585	357.0708	414.0052	56.9344000000001
-0.0146341463414634	0	-0.27	-0.0244390243902439	328.5723	410.9634	82.3911
-0.00975609756097561	0	-0.18	-0.0162926829268293	310.5847	408.0841	97.4994000000001
-0.0048780487804878	0	-0.09	-0.00814634146341463	295.9137	406.2792	110.3655
0	0	0	0	281.9274	405.0101	123.0827
0.0048780487804878	0	0.09	0.00814634146341463	268.3907	405.2592	136.8685
0.00975609756097561	0	0.18	0.0162926829268293	257.7516	407.4819	149.7303
0.0146341463414634	0	0.27	0.0244390243902439	248.1607	411.057	162.8963
0.0195121951219512	0	0.36	0.0325853658536585	238.9988	416.2543	177.2555
0.0242682926829268	0	0.44775	0.0405280487804878	231.8309	423.3485	191.5176
0.0292682926829268	0	0.54	0.0488780487804878	225.8507	432.756	206.9053
0.0341463414634146	0	0.63	0.0570243902439024	221.0251	446.3785	225.3534
0.0390243902439024	0	0.72	0.0651707317073171	217.6394	460.7339	243.0945
0.0439024390243902	0	0.81	0.0733170731707317	215.3474	478.0731	262.7257
0.0486585365853659	0	0.89775	0.081259756097561	213.6385	500.7431	287.1046
0.0536585365853659	0	0.99	0.089609756097561	213.2597	525.6771	312.4174
0.0585365853658537	0	1.08	0.0977560975609756	213.942	557.1585	343.2165
0.0632926829268293	0	1.16775	0.105698780487805	214.9221	597.9846	383.0625
0.0682926829268293	0	1.26	0.114048780487805	216.2198	643.8267	427.6069
0.0731707317073171	0	1.35	0.122195121951219	218.1494	701.2201	483.0707
0.0780487804878049	0	1.44	0.130341463414634	221.2493	803.578	582.3287
0.0829268292682927	0	1.53	0.138487804878049	223.8902	887.5011	663.6109
0.0878048780487805	0	1.62	0.146634146341463	228.2881	1018.711	790.4229
0.0926829268292683	0	1.71	0.154780487804878	231.485	1253.214	1021.729
0.0975609756097561	0	1.8	0.162926829268293	232.8457	1489.784	1256.9383
0.102439024390244	0	1.89	0.171073170731707	233.4621	1905.366	1671.9039
0.107317073170732	0	1.98	0.179219512195122	234.0941	2480.719	2246.6249
0.11219512195122	0	2.07	0.187365853658537	233.5727	2879.547	2645.9743
0.117073170731707	0	2.16	0.195512195121951	231.5479	3270.188	3038.6401
0.121951219512195	0	2.25	0.203658536585366	228.273	3261.587	3033.314
0.126829268292683	0	2.34	0.21180487804878	223.9704	2946.409	2722.4386
0.131707317073171	0	2.43	0.219951219512195	218.6878	2506.782	2288.0942
0.136585365853659	0	2.52	0.22809756097561	212.396	1892.371	1679.975
0.141463414634146	0	2.61	0.236243902439024	210.5176	1511.122	1300.6044
0.146341463414634	0	2.7	0.244390243902439	205.9785	1236.513	1030.5345
-0.146341463414634	-0.00788461538461538	-2.85375	-0.230868128517824	612.7321	253.5135	-359.2186
-0.141463414634146	-0.00788461538461538	-2.76375	-0.222721787054409	611.1087	252.3728	-358.7359
-0.136585365853659	-0.00788461538461538	-2.67375	-0.214575445590994	615.4138	253.2137	-362.2001
-0.131829268292683	-0.00788461538461538	-2.586	-0.206632762664165	632.3882	256.9676	-375.4206
-0.126829268292683	-0.00788461538461538	-2.49375	-0.198282762664165	657.9422	264.6629	-393.2793
-0.121951219512195	-0.00788461538461538	-2.40375	-0.19013642120075	692.5777	273.01	-419.5677
-0.117073170731707	-0.00788461538461538	-2.31375	-0.181990079737336	756.4552	282.4975	-473.9577
-0.11219512195122	-0.00788461538461538	-2.22375	-0.173843738273921	807.0645	293.9637	-513.1008
-0.107439024390244	-0.00788461538461538	-2.136	-0.165901055347092	884.0423	305.4622	-578.5801
-0.102439024390244	-0.00788461538461538	-2.04375	-0.157551055347092	977.3932	318.0136	-659.3796
-0.0975609756097561	-0.00788461538461538	-1.95375	-0.149404713883677	1105.632	332.0368	-773.5952
-0.0926829268292683	-0.00788461538461538	-1.86375	-0.141258372420263	1383.087	344.7723	-1038.3147
-0.0878048780487805	-0.00788461538461538	-1.77375	-0.133112030956848	1736.9	357.9425	-1378.9575
-0.0829268292682927	-0.00788461538461538	-1.68375	-0.124965689493433	2088.402	371.7802	-1716.6218
-0.0780487804878049	-0.00788461538461538	-1.59375	-0.116819348030019	2731.102	384.384	-2346.718
-0.0731707317073171	-0.00788461538461538	-1.50375	-0.108673006566604	3326.371	396.0062	-2930.3648
-0.0682926829268293	-0.00788461538461538	-1.41375	-0.100526665103189	3415.611	406.7801	-3008.8309
-0.0634146341463415	-0.00788461538461538	-1.32375	-0.0923803236397749	3118.286	414.9239	-2703.3621
-0.0585365853658537	-0.00788461538461538	-1.23375	-0.0842339821763602	2606.059	421.4515	-2184.6075
-0.0536585365853659	-0.00788461538461538	-1.14375	-0.0760876407129456	2046.363	426.4259	-1619.9371
-0.0487804878048781	-0.00788461538461538	-1.05375	-0.067941299249531	1400.528	430.1301	-970.3979
-0.0439024390243902	-0.00788461538461538	-0.96375	-0.0597949577861163	1095.57	431.1162	-664.4538
-0.0390243902439024	-0.00788461538461538	-0.87375	-0.0516486163227017	856.4884	430.7998	-425.6886
-0.0341463414634146	-0.00788461538461538	-0.78375	-0.043502274859287	631.6699	429.0254	-202.6445
-0.0292682926829268	-0.00788461538461538	-0.69375	-0.0353559333958724	548.9889	425.9513	-123.0376
-0.0245121951219512	-0.00788461538461538	-0.606	-0.0274132504690432	489.2335	422.3702	-66.8633
-0.0195121951219512	-0.00788461538461538	-0.51375	-0.0190632504690432	438.6989	418.6938	-20.0051
-0.0146341463414634	-0.00788461538461538	-0.42375	-0.0109169090056285	378.4188	414.8341	36.4153000000001
-0.00975609756097561	-0.00788461538461538	-0.33375	-0.00277056754221388	339.0476	411.5333	72.4857
-0.0048780487804878	-0.00788461538461538	-0.24375	0.00537577392120075	319.9688	408.8139	88.8451
0	-0.00788461538461538	-0.15375	0.0135221153846154	304.5473	407.3237	102.7764
0.0048780487804878	-0.00788461538461538	-0.06375	0.02166845684803	290.2083	406.7215	116.5132
0.00975609756097561	-0.00788461538461538	0.02625	0.0298147983114447	275.3734	407.0396	131.6662
0.0146341463414634	-0.00788461538461538	0.11625	0.0379611397748593	263.6896	409.0614	145.3718
0.0195121951219512	-0.00788461538461538	0.20625	0.0461074812382739	253.684	412.1662	158.4822
0.0242682926829268	-0.00788461538461538	0.294	0.0540501641651032	243.6665	416.9787	173.3122
0.0292682926829268	-0.00788461538461538	0.38625	0.0624001641651032	235.9287	425.3717	189.443
0.0341463414634146	-0.00788461538461538	0.47625	0.0705465056285178	229.5204	434.3375	204.8171
0.0390243902439024	-0.00788461538461538	0.56625	0.0786928470919325	223.7611	445.8066	222.0455
0.0439024390243902	-0.00788461538461538	0.65625	0.0868391885553471	220.5189	462.0946	241.5757
0.0486585365853659	-0.00788461538461538	0.744	0.0947818714821764	218.2267	478.7065	260.4798
0.0536585365853659	-0.00788461538461538	0.83625	0.103131871482176	216.4872	499.5718	283.0846
0.0585365853658537	-0.00788461538461538	0.92625	0.111278212945591	215.7908	527.0733	311.2825
0.0632926829268293	-0.00788461538461538	1.014	0.11922089587242	215.981	556.6186	340.6376
0.0682926829268293	-0.00788461538461538	1.10625	0.12757089587242	217.1999	594.3046	377.1047
0.0731707317073171	-0.00788461538461538	1.19625	0.135717237335835	218.7023	646.5128	427.8105
0.0780487804878049	-0.00788461538461538	1.28625	0.14386357879925	220.4418	702.6961	482.2543
0.0829268292682927	-0.00788461538461538	1.37625	0.152009920262664	222.183	806.1207	583.9377
0.0878048780487805	-0.00788461538461538	1.46625	0.160156261726079	224.1127	902.3096	678.1969
0.0926829268292683	-0.00788461538461538	1.55625	0.168302603189493	226.6437	1012.219	785.5753
0.0975609756097561	-0.00788461538461538	1.64625	0.176448944652908	229.2219	1246.726	1017.5041
0.102439024390244	-0.00788461538461538	1.73625	0.184595286116323	230.7712	1480.273	1249.5018
0.107317073170732	-0.00788461538461538	1.82625	0.192741627579737	232.4479	1900.492	1668.0441
0.11219512195122	-0.00788461538461538	1.91625	0.200887969043152	233.5405	2491.791	2258.2505
0.117073170731707	-0.00788461538461538	2.00625	0.209034310506567	233.2874	2921.378	2688.0906
0.121951219512195	-0.00788461538461538	2.09625	0.217180651969981	232.3701	3405.277	3172.9069
0.126829268292683	-0.00788461538461538	2.18625	0.225326993433396	229.6658	3444.695	3215.0292
0.131707317073171	-0.00788461538461538	2.27625	0.233473334896811	226.2482	2996.189	2769.9408
0.136585365853659	-0.00788461538461538	2.36625	0.241619676360225	221.6783	2556.748	2335.0697
0.141463414634146	-0.00788461538461538	2.45625	0.24976601782364	215.6535	2071.064	1855.4105
0.146341463414634	-0.00788461538461538	2.54625	0.257912359287054	206.4656	1414.06	1207.5944
-0.146341463414634	-0.0155769230769231	-3.00375	-0.217675820825516	567.3999	232.3296	-335.0703
-0.141463414634146	-0.0155769230769231	-2.91375	-0.209529479362101	563.5138	235.4321	-328.0817
-0.136585365853659	-0.0155769230769231	-2.82375	-0.201383137898687	568.259	240.182	-328.077
-0.131829268292683	-0.0155769230769231	-2.736	-0.193440454971857	582.6501	245.9303	-336.7198
-0.126829268292683	-0.0155769230769231	-2.64375	-0.185090454971857	603.2496	253.8784	-349.3712
-0.121951219512195	-0.0155769230769231	-2.55375	-0.176944113508443	630.1837	262.1941	-367.9896
-0.117073170731707	-0.0155769230769231	-2.46375	-0.168797772045028	668.5339	271.9161	-396.6178
-0.11219512195122	-0.0155769230769231	-2.37375	-0.160651430581613	710.7328	283.5433	-427.1895
-0.107439024390244	-0.0155769230769231	-2.286	-0.152708747654784	779.0323	294.5657	-484.4666
-0.102439024390244	-0.0155769230769231	-2.19375	-0.144358747654784	843.7859	306.2529	-537.533
-0.0975609756097561	-0.0155769230769231	-2.10375	-0.13621240619137	925.0705	319.4828	-605.5877
-0.0926829268292683	-0.0155769230769231	-2.01375	-0.128066064727955	1036.523	332.0153	-704.5077
-0.0878048780487805	-0.0155769230769231	-1.92375	-0.11991972326454	1281.793	345.0886	-936.7044
-0.0829268292682927	-0.0155769230769231	-1.83375	-0.111773381801126	1482.832	359.4002	-1123.4318
-0.0780487804878049	-0.0155769230769231	-1.74375	-0.103627040337711	1939.267	371.6526	-1567.6144
-0.0731707317073171	-0.0155769230769231	-1.65375	-0.0954806988742964	2491.911	383.6924	-2108.2186
-0.0682926829268293	-0.0155769230769231	-1.56375	-0.0873343574108818	2917.441	395.9176	-2521.5234
-0.0634146341463415	-0.0155769230769231	-1.47375	-0.0791880159474672	3173.197	405.9567	-2767.2403
-0.0585365853658537	-0.0155769230769231	-1.38375	-0.0710416744840525	3035.069	414.6704	-2620.3986
-0.0536585365853659	-0.0155769230769231	-1.29375	-0.0628953330206379	2652.889	422.0844	-2230.8046
-0.0487804878048781	-0.0155769230769231	-1.20375	-0.0547489915572233	2165.872	426.8376	-1739.0344
-0.0439024390243902	-0.0155769230769231	-1.11375	-0.0466026500938086	1515.932	429.9747	-1085.9573
-0.0390243902439024	-0.0155769230769231	-1.02375	-0.038456308630394	1204.173	430.8906	-773.2824
-0.0341463414634146	-0.0155769230769231	-0.93375	-0.0303099671669794	941.1665	430.3513	-510.8152
-0.0292682926829268	-0.0155769230769231	-0.84375	-0.0221636257035647	717.9005	428.8026	-289.0979
-0.0245121951219512	-0.0155769230769231	-0.756	-0.0142209427767355	572.1767	426.363	-145.8137
-0.0195121951219512	-0.0155769230769231	-0.66375	-0.00587094277673546	505.3486	423.163	-82.1856
-0.0146341463414634	-0.0155769230769231	-0.57375	0.00227539868667918	450.4873	419.7724	-30.7149
-0.00975609756097561	-0.0155769230769231	-0.48375	0.0104217401500938	391.4941	416.3172	24.8231
-0.0048780487804878	-0.0155769230769231	-0.39375	0.0185680816135084	356.1921	413.4392	57.2471000000001
0	-0.0155769230769231	-0.30375	0.0267144230769231	327.5376	411.6973	84.1597
0.0048780487804878	-0.0155769230769231	-0.21375	0.0348607645403377	309.7601	410.0489	100.2888
0.00975609756097561	-0.0155769230769231	-0.12375	0.0430071060037523	296.5286	409.0614	112.5328
0.0146341463414634	-0.0155769230769231	-0.0337499999999999	0.051153447467167	283.7307	409.0938	125.3631
0.0195121951219512	-0.0155769230769231	0.0562500000000001	0.0592997889305816	269.8324	410.1383	140.3059
0.0242682926829268	-0.0155769230769231	0.144	0.0672424718574109	259.13	413.3707	154.2407
0.0292682926829268	-0.0155769230769231	0.23625	0.0755924718574109	249.6635	418.9744	169.3109
0.0341463414634146	-0.0155769230769231	0.32625	0.0837388133208255	241.2605	427.1157	185.8552
0.0390243902439024	-0.0155769230769231	0.41625	0.0918851547842402	234.758	436.0493	201.2913
0.0439024390243902	-0.0155769230769231	0.50625	0.100031496247655	229.5527	447.5169	217.9642
0.0486585365853659	-0.0155769230769231	0.594	0.107974179174484	224.8688	463.5226	238.6538
0.0536585365853659	-0.0155769230769231	0.68625	0.116324179174484	222.5439	481.0525	258.5086
0.0585365853658537	-0.0155769230769231	0.77625	0.124470520637899	220.5512	501.5059	280.9547
0.0632926829268293	-0.0155769230769231	0.864	0.132413203564728	218.9373	528.7252	309.7879
0.0682926829268293	-0.0155769230769231	0.95625	0.140763203564728	218.1456	559.0035	340.8579
0.0731707317073171	-0.0155769230769231	1.04625	0.148909545028143	218.1316	596.3479	378.2163
0.0780487804878049	-0.0155769230769231	1.13625	0.157055886491557	219.1763	648.8518	429.6755
[truncated: 1,722 more rows]
