# Supplementary material for: Giant ferroelectric polarization in a bilayer graphene heterostructure
Source: Nat Commun. 2022 Oct 21;13:6241. doi: 10.1038/s41467-022-34104-z (PMC9587233; doi:10.1038/s41467-022-34104-z)
Supplement: Supplementary file 4 — Source Data [file 41467_2022_34104_MOESM4_ESM.zip › SI/Fig.S11-14/160K.dat]

x	y	n	D	b	f	z
-0.146341463414634	0.230769230769231	1.8	-0.64015947467167	1831.925	-215.627	0.230769230769231
-0.141463414634146	0.230769230769231	1.89	-0.632013133208255	1739.656	-1240.424	0.230769230769231
-0.136585365853659	0.230769230769231	1.98	-0.62386679174484	1530.113	-2857.413	0.230769230769231
-0.131829268292683	0.230769230769231	2.06775	-0.615924108818011	1276.071	-3217.074	0.230769230769231
-0.126829268292683	0.230769230769231	2.16	-0.607574108818011	1011.849	-2795.049	0.230769230769231
-0.121951219512195	0.230769230769231	2.25	-0.599427767354597	835.2855	-2054.7015	0.230769230769231
-0.117073170731707	0.230769230769231	2.34	-0.591281425891182	664.4586	-1328.3654	0.230769230769231
-0.11219512195122	0.230769230769231	2.43	-0.583135084427767	546.1673	-597.4597	0.230769230769231
-0.107439024390244	0.230769230769231	2.51775	-0.575192401500938	493.1399	-369.422	0.230769230769231
-0.102439024390244	0.230769230769231	2.61	-0.566842401500938	446.3215	-170.9218	0.230769230769231
-0.0975609756097561	0.230769230769231	2.7	-0.558696060037523	405.4169	-123.769	0.230769230769231
-0.0926829268292683	0.230769230769231	2.79	-0.550549718574109	377.7811	-94.7916	0.230769230769231
-0.0878048780487805	0.230769230769231	2.88	-0.542403377110694	344.677	-82.5211000000001	0.230769230769231
-0.0829268292682927	0.230769230769231	2.97	-0.53425703564728	324.097	-56.2484	0.230769230769231
-0.0780487804878049	0.230769230769231	3.06	-0.526110694183865	307.8959	-37.5067	0.230769230769231
-0.0731707317073171	0.230769230769231	3.15	-0.51796435272045	293.3677	-29.0816	0.230769230769231
-0.0682926829268293	0.230769230769231	3.24	-0.509818011257036	279.4479	-24.9885	0.230769230769231
-0.0634146341463415	0.230769230769231	3.33	-0.501671669793621	268.9829	-19.9791	0.230769230769231
-0.0585365853658537	0.230769230769231	3.42	-0.493525328330206	259.8208	-14.162	0.230769230769231
-0.0536585365853659	0.230769230769231	3.51	-0.485378986866792	251.2124	-11.8039	0.230769230769231
-0.0487804878048781	0.230769230769231	3.6	-0.477232645403377	244.7261	-9.33310000000003	0.230769230769231
-0.0439024390243902	0.230769230769231	3.69	-0.469086303939963	239.3014	-6.64189999999997	0.230769230769231
-0.0390243902439024	0.230769230769231	3.78	-0.460939962476548	234.9523	-5.15560000000002	0.230769230769231
-0.0341463414634146	0.230769230769231	3.87	-0.452793621013133	232.2947	-3.03629999999998	0.230769230769231
-0.0292682926829268	0.230769230769231	3.96	-0.444647279549719	230.636	-0.85409999999996	0.230769230769231
-0.0245121951219512	0.230769230769231	4.04775	-0.436704596622889	229.5446	-0.0950999999999738	0.230769230769231
-0.0195121951219512	0.230769230769231	4.14	-0.428354596622889	228.7857	0.298699999999968	0.230769230769231
-0.0146341463414634	0.230769230769231	4.23	-0.420208255159475	229.0081	0.838599999999985	0.230769230769231
-0.00975609756097561	0.230769230769231	4.32	-0.41206191369606	229.5617	1.16980000000001	0.230769230769231
-0.0048780487804878	0.230769230769231	4.41	-0.403915572232645	230.4785	2.00630000000001	0.230769230769231
0	0.230769230769231	4.5	-0.395769230769231	231.7756	2.91000000000003	0.230769230769231
0.0048780487804878	0.230769230769231	4.59	-0.387622889305816	232.8504	2.79760000000002	0.230769230769231
0.00975609756097561	0.230769230769231	4.68	-0.379476547842402	232.8826	1.59729999999999	0.230769230769231
0.0146341463414634	0.230769230769231	4.77	-0.371330206378987	233.2784	0.853900000000039	0.230769230769231
0.0195121951219512	0.230769230769231	4.86	-0.363183864915572	233.0883	-0.0799999999999841	0.230769230769231
0.0242682926829268	0.230769230769231	4.94775	-0.355241181988743	231.7763	-0.981199999999973	0.230769230769231
0.0292682926829268	0.230769230769231	5.04	-0.346891181988743	229.5173	-2.22839999999999	0.230769230769231
0.0341463414634146	0.230769230769231	5.13	-0.338744840525328	226.8155	-2.87709999999998	0.230769230769231
0.0390243902439024	0.230769230769231	5.22	-0.330598499061914	223.3376	-3.38290000000004	0.230769230769231
0.0439024390243902	0.230769230769231	5.31	-0.322452157598499	219.0687	-3.96929999999998	0.230769230769231
0.0486585365853659	0.230769230769231	5.39775	-0.31450947467167	213.6182	-5.02560000000003	0.230769230769231
0.0536585365853659	0.230769230769231	5.49	-0.30615947467167	199.4888	-13.717	0.230769230769231
0.0585365853658537	0.230769230769231	5.58	-0.298013133208255	190.6564	-7.01980000000001	0.230769230769231
0.0632926829268293	0.230769230769231	5.66775	-0.290070450281426	188.2412	-1.07590000000002	0.230769230769231
0.0682926829268293	0.230769230769231	5.76	-0.281720450281426	184.7099	-0.568399999999997	0.230769230769231
0.0731707317073171	0.230769230769231	5.85	-0.273574108818011	180.4121	-0.82480000000001	0.230769230769231
0.0780487804878049	0.230769230769231	5.94	-0.265427767354597	175.5651	-0.363100000000031	0.230769230769231
0.0829268292682927	0.230769230769231	6.03	-0.257281425891182	168.8494	-0.494699999999995	0.230769230769231
0.0878048780487805	0.230769230769231	6.12	-0.249135084427767	159.7588	-3.53899999999999	0.230769230769231
0.0926829268292683	0.230769230769231	6.21	-0.240988742964353	154.7032	-1.08009999999999	0.230769230769231
0.0975609756097561	0.230769230769231	6.3	-0.232842401500938	149.9126	-1.44730000000001	0.230769230769231
0.102439024390244	0.230769230769231	6.39	-0.224696060037523	146.0898	-1.19110000000001	0.230769230769231
0.107317073170732	0.230769230769231	6.48	-0.216549718574109	142.1788	-0.979299999999995	0.230769230769231
0.11219512195122	0.230769230769231	6.57	-0.208403377110694	137.9525	-0.268399999999986	0.230769230769231
0.117073170731707	0.230769230769231	6.66	-0.20025703564728	134.4215	-0.315900000000028	0.230769230769231
0.121951219512195	0.230769230769231	6.75	-0.192110694183865	130.9311	0	0.230769230769231
0.126829268292683	0.230769230769231	6.84	-0.18396435272045	127.5035	-0.0233000000000203	0.230769230769231
0.131707317073171	0.230769230769231	6.93	-0.175818011257036	124.7314	-0.0707999999999913	0.230769230769231
0.136585365853659	0.230769230769231	7.02	-0.167671669793621	122.1257	-0.291899999999984	0.230769230769231
0.141463414634146	0.230769230769231	7.11	-0.159525328330206	119.9542	-0.00809999999997046	0.230769230769231
0.146341463414634	0.230769230769231	7.2	-0.151378986866792	118.2094	0.434000000000012	0.230769230769231
-0.146341463414634	0.219230769230769	1.575	-0.620371013133208	5074.106	4249.6165	0.219230769230769
-0.141463414634146	0.219230769230769	1.665	-0.612224671669794	4799.077	3985.1142	0.219230769230769
-0.136585365853659	0.219230769230769	1.755	-0.604078330206379	4037.57	3279.2333	0.219230769230769
-0.131829268292683	0.219230769230769	1.84275	-0.59613564727955	3126.555	2436.8899	0.219230769230769
-0.126829268292683	0.219230769230769	1.935	-0.58778564727955	2262.402	1643.505	0.219230769230769
-0.121951219512195	0.219230769230769	2.025	-0.579639305816135	1350.393	798.9635	0.219230769230769
-0.117073170731707	0.219230769230769	2.115	-0.57149296435272	1038.125	539.7374	0.219230769230769
-0.11219512195122	0.219230769230769	2.205	-0.563346622889306	842.865	388.7183	0.219230769230769
-0.107439024390244	0.219230769230769	2.29275	-0.555403939962477	667.6102	257.1776	0.219230769230769
-0.102439024390244	0.219230769230769	2.385	-0.547053939962477	546.4268	160.2013	0.219230769230769
-0.0975609756097561	0.219230769230769	2.475	-0.538907598499062	491.7423	141.9285	0.219230769230769
-0.0926829268292683	0.219230769230769	2.565	-0.530761257035647	445.4796	114.8693	0.219230769230769
-0.0878048780487805	0.219230769230769	2.655	-0.522614915572233	395.3812	82.9060000000001	0.219230769230769
-0.0829268292682927	0.219230769230769	2.745	-0.514468574108818	364.4597	65.9434	0.219230769230769
-0.0780487804878049	0.219230769230769	2.835	-0.506322232645403	335.764	50.0492	0.219230769230769
-0.0731707317073171	0.219230769230769	2.925	-0.498175891181989	317.6247	44.2756000000001	0.219230769230769
-0.0682926829268293	0.219230769230769	3.015	-0.490029549718574	302.9168	39.0307999999999	0.219230769230769
-0.0634146341463415	0.219230769230769	3.105	-0.481883208255159	289.474	33.692	0.219230769230769
-0.0585365853658537	0.219230769230769	3.195	-0.473736866791745	276.4547	27.6634	0.219230769230769
-0.0536585365853659	0.219230769230769	3.285	-0.46559052532833	266.2612	22.8318	0.219230769230769
-0.0487804878048781	0.219230769230769	3.375	-0.457444183864916	256.7511	17.6876	0.219230769230769
-0.0439024390243902	0.219230769230769	3.465	-0.449297842401501	248.7283	13.4125	0.219230769230769
-0.0390243902439024	0.219230769230769	3.555	-0.441151500938086	242.7479	9.58179999999999	0.219230769230769
-0.0341463414634146	0.219230769230769	3.645	-0.433005159474672	237.9717	6.11789999999997	0.219230769230769
-0.0292682926829268	0.219230769230769	3.735	-0.424858818011257	233.7177	2.6704	0.219230769230769
-0.0245121951219512	0.219230769230769	3.82275	-0.416916135084428	230.9518	-0.190599999999989	0.219230769230769
-0.0195121951219512	0.219230769230769	3.915	-0.408566135084428	228.5168	-3.1488	0.219230769230769
-0.0146341463414634	0.219230769230769	4.005	-0.400419793621013	227.0792	-4.96499999999998	0.219230769230769
-0.00975609756097561	0.219230769230769	4.095	-0.392273452157599	226.6666	-6.26380000000001	0.219230769230769
-0.0048780487804878	0.219230769230769	4.185	-0.384127110694184	226.7312	-6.6901	0.219230769230769
0	0.219230769230769	4.275	-0.375980769230769	227.7281	-6.07340000000002	0.219230769230769
0.0048780487804878	0.219230769230769	4.365	-0.367834427767355	228.7705	-5.33170000000001	0.219230769230769
0.00975609756097561	0.219230769230769	4.455	-0.35968808630394	229.8469	-4.09740000000005	0.219230769230769
0.0146341463414634	0.219230769230769	4.545	-0.351541744840525	231.0018	-1.67789999999999	0.219230769230769
0.0195121951219512	0.219230769230769	4.635	-0.343395403377111	232.1393	1.24499999999998	0.219230769230769
0.0242682926829268	0.219230769230769	4.72275	-0.335452720450281	232.5196	4.12379999999999	0.219230769230769
0.0292682926829268	0.219230769230769	4.815	-0.327102720450281	232.2822	7.71229999999997	0.219230769230769
0.0341463414634146	0.219230769230769	4.905	-0.318956378986867	231.6829	11.2366	0.219230769230769
0.0390243902439024	0.219230769230769	4.995	-0.310810037523452	230.4182	14.6333	0.219230769230769
0.0439024390243902	0.219230769230769	5.085	-0.302663696060038	228.2849	12.7501	0.219230769230769
0.0486585365853659	0.219230769230769	5.17275	-0.294721013133208	225.5333	12.1791	0.219230769230769
0.0536585365853659	0.219230769230769	5.265	-0.286371013133208	221.5044	18.1192	0.219230769230769
0.0585365853658537	0.219230769230769	5.355	-0.278224671669794	215.6553	21.4336	0.219230769230769
0.0632926829268293	0.219230769230769	5.44275	-0.270281988742964	201.1011	14.7286	0.219230769230769
0.0682926829268293	0.219230769230769	5.535	-0.261931988742964	192.031	14.2383	0.219230769230769
0.0731707317073171	0.219230769230769	5.625	-0.25378564727955	188.8066	17.5614	0.219230769230769
0.0780487804878049	0.219230769230769	5.715	-0.245639305816135	185.1918	19.9614	0.219230769230769
0.0829268292682927	0.219230769230769	5.805	-0.23749296435272	180.1593	23.3119	0.219230769230769
0.0878048780487805	0.219230769230769	5.895	-0.229346622889306	174.5024	22.5775	0.219230769230769
0.0926829268292683	0.219230769230769	5.985	-0.221200281425891	168.5966	21.5148	0.219230769230769
0.0975609756097561	0.219230769230769	6.075	-0.213053939962477	160.4592	17.6103	0.219230769230769
0.102439024390244	0.219230769230769	6.165	-0.204907598499062	155.6773	16.8651	0.219230769230769
0.107317073170732	0.219230769230769	6.255	-0.196761257035647	150.722	15.9846	0.219230769230769
0.11219512195122	0.219230769230769	6.345	-0.188614915572233	146.4941	14.8207	0.219230769230769
0.117073170731707	0.219230769230769	6.435	-0.180468574108818	142.4407	13.761	0.219230769230769
0.121951219512195	0.219230769230769	6.525	-0.172322232645403	138.1193	12.2906	0.219230769230769
0.126829268292683	0.219230769230769	6.615	-0.164175891181989	134.4619	10.7731	0.219230769230769
0.131707317073171	0.219230769230769	6.705	-0.156029549718574	131.1923	9.33509999999998	0.219230769230769
0.136585365853659	0.219230769230769	6.795	-0.14788320825516	128.0879	8.46500000000002	0.219230769230769
0.141463414634146	0.219230769230769	6.885	-0.139736866791745	125.7819	8.235	0.219230769230769
0.146341463414634	0.219230769230769	6.975	-0.13159052532833	123.3497	8.15530000000001	0.219230769230769
-0.146341463414634	0.207692307692308	1.35	-0.600582551594747	4133.976	3372.3481	0.207692307692308
-0.141463414634146	0.207692307692308	1.44	-0.592436210131332	4573.478	3817.9636	0.207692307692308
-0.136585365853659	0.207692307692308	1.53	-0.584289868667917	5039.422	4327.959	0.207692307692308
-0.131829268292683	0.207692307692308	1.61775	-0.576347185741088	5036.942	4384.9641	0.207692307692308
-0.126829268292683	0.207692307692308	1.71	-0.567997185741088	4364.27	3775.313	0.207692307692308
-0.121951219512195	0.207692307692308	1.8	-0.559850844277674	3414.285	2885.2611	0.207692307692308
-0.117073170731707	0.207692307692308	1.89	-0.551704502814259	2450.465	1968.9525	0.207692307692308
-0.11219512195122	0.207692307692308	1.98	-0.543558161350844	1434.794	994.0702	0.207692307692308
-0.107439024390244	0.207692307692308	2.06775	-0.535615478424015	1075.399	676.6605	0.207692307692308
-0.102439024390244	0.207692307692308	2.16	-0.527265478424015	868.4665	492.4117	0.207692307692308
-0.0975609756097561	0.207692307692308	2.25	-0.5191191369606	683.9767	341.9166	0.207692307692308
-0.0926829268292683	0.207692307692308	2.34	-0.510972795497186	559.3441	235.8927	0.207692307692308
-0.0878048780487805	0.207692307692308	2.43	-0.502826454033771	501.1699	194.711	0.207692307692308
-0.0829268292682927	0.207692307692308	2.52	-0.494680112570357	452.4977	159.6175	0.207692307692308
-0.0780487804878049	0.207692307692308	2.61	-0.486533771106942	399.8318	118.4353	0.207692307692308
-0.0731707317073171	0.207692307692308	2.7	-0.478387429643527	367.6773	98.0302000000001	0.207692307692308
-0.0682926829268293	0.207692307692308	2.79	-0.470241088180113	337.9903	76.999	0.207692307692308
-0.0634146341463415	0.207692307692308	2.88	-0.462094746716698	319.2515	65.6985	0.207692307692308
-0.0585365853658537	0.207692307692308	2.97	-0.453948405253283	304.4992	57.7163	0.207692307692308
-0.0536585365853659	0.207692307692308	3.06	-0.445802063789869	290.4812	48.8718999999999	0.207692307692308
-0.0487804878048781	0.207692307692308	3.15	-0.437655722326454	277.6075	39.9348	0.207692307692308
-0.0439024390243902	0.207692307692308	3.24	-0.429509380863039	267.1157	32.4944	0.207692307692308
-0.0390243902439024	0.207692307692308	3.33	-0.421363039399625	257.4938	24.7386000000001	0.207692307692308
-0.0341463414634146	0.207692307692308	3.42	-0.41321669793621	248.538	17.253	0.207692307692308
-0.0292682926829268	0.207692307692308	3.51	-0.405070356472796	242.2751	11.4485	0.207692307692308
-0.0245121951219512	0.207692307692308	3.59775	-0.397127673545966	237.4979	6.5932	0.207692307692308
-0.0195121951219512	0.207692307692308	3.69	-0.388777673545966	232.8958	1.62610000000001	0.207692307692308
-0.0146341463414634	0.207692307692308	3.78	-0.380631332082552	229.7644	-2.26419999999999	0.207692307692308
-0.00975609756097561	0.207692307692308	3.87	-0.372484990619137	227.6627	-5.15709999999999	0.207692307692308
-0.0048780487804878	0.207692307692308	3.96	-0.364338649155722	226.5716	-7.30780000000002	0.207692307692308
0	0.207692307692308	4.05	-0.356192307692308	226.035	-8.01739999999998	0.207692307692308
0.0048780487804878	0.207692307692308	4.14	-0.348045966228893	225.8299	-8.08010000000002	0.207692307692308
0.00975609756097561	0.207692307692308	4.23	-0.339899624765478	226.1151	-7.41630000000001	0.207692307692308
0.0146341463414634	0.207692307692308	4.32	-0.331753283302064	227.127	-5.09240000000003	0.207692307692308
0.0195121951219512	0.207692307692308	4.41	-0.323606941838649	228.3596	-1.60069999999996	0.207692307692308
0.0242682926829268	0.207692307692308	4.49775	-0.31566425891182	229.8469	3.01679999999996	0.207692307692308
0.0292682926829268	0.207692307692308	4.59	-0.30731425891182	230.939	7.79149999999999	0.207692307692308
0.0341463414634146	0.207692307692308	4.68	-0.299167917448405	231.9814	12.9755	0.207692307692308
0.0390243902439024	0.207692307692308	4.77	-0.291021575984991	232.2344	18.0618	0.207692307692308
0.0439024390243902	0.207692307692308	4.86	-0.282875234521576	231.9814	21.2998	0.207692307692308
0.0486585365853659	0.207692307692308	4.94775	-0.274932551594747	231.6979	24.7445	0.207692307692308
0.0536585365853659	0.207692307692308	5.04	-0.266582551594747	229.8321	31.4729	0.207692307692308
0.0585365853658537	0.207692307692308	5.13	-0.258436210131332	227.0349	36.1303	0.207692307692308
0.0632926829268293	0.207692307692308	5.21775	-0.250493527204503	223.4776	39.589	0.207692307692308
0.0682926829268293	0.207692307692308	5.31	-0.242143527204503	217.7091	41.8607	0.207692307692308
0.0731707317073171	0.207692307692308	5.4	-0.233997185741088	211.7021	41.9682	0.207692307692308
0.0780487804878049	0.207692307692308	5.49	-0.225850844277674	195.7086	32.0159	0.207692307692308
0.0829268292682927	0.207692307692308	5.58	-0.217704502814259	186.307	30.9028	0.207692307692308
0.0878048780487805	0.207692307692308	5.67	-0.209558161350844	183.466	32.7794	0.207692307692308
0.0926829268292683	0.207692307692308	5.76	-0.20141181988743	180.1825	33.8967	0.207692307692308
0.0975609756097561	0.207692307692308	5.85	-0.193265478424015	174.8405	32.5128	0.207692307692308
0.102439024390244	0.207692307692308	5.94	-0.1851191369606	169.5241	30.6082	0.207692307692308
0.107317073170732	0.207692307692308	6.03	-0.176972795497186	163.6351	28.5975	0.207692307692308
0.11219512195122	0.207692307692308	6.12	-0.168826454033771	155.9559	24.1402	0.207692307692308
0.117073170731707	0.207692307692308	6.21	-0.160680112570357	151.8537	23.1109	0.207692307692308
0.121951219512195	0.207692307692308	6.3	-0.152533771106942	147.4673	21.6461	0.207692307692308
0.126829268292683	0.207692307692308	6.39	-0.144387429643527	143.1925	19.8589	0.207692307692308
0.131707317073171	0.207692307692308	6.48	-0.136241088180113	139.2341	18.3403	0.207692307692308
0.136585365853659	0.207692307692308	6.57	-0.128094746716698	135.7586	17.2018	0.207692307692308
0.141463414634146	0.207692307692308	6.66	-0.119948405253283	132.4644	15.6204	0.207692307692308
0.146341463414634	0.207692307692308	6.75	-0.111802063789869	129.2889	13.8502	0.207692307692308
-0.146341463414634	0.195961538461538	1.12125	-0.580464282363978	1869.278	1127.6153	0.195961538461538
-0.141463414634146	0.195961538461538	1.21125	-0.572317940900563	1924.236	1187.6794	0.195961538461538
-0.136585365853659	0.195961538461538	1.30125	-0.564171599437148	2143.006	1448.7962	0.195961538461538
-0.131829268292683	0.195961538461538	1.389	-0.556228916510319	2863.407	2223.8152	0.195961538461538
-0.126829268292683	0.195961538461538	1.48125	-0.547878916510319	3858.321	3277.1067	0.195961538461538
-0.121951219512195	0.195961538461538	1.57125	-0.539732575046904	4418.351	3895.1493	0.195961538461538
-0.117073170731707	0.195961538461538	1.66125	-0.53158623358349	4251.641	3773.9721	0.195961538461538
-0.11219512195122	0.195961538461538	1.75125	-0.523439892120075	3637.956	3199.6456	0.195961538461538
-0.107439024390244	0.195961538461538	1.839	-0.515497209193246	2867.313	2469.1077	0.195961538461538
-0.102439024390244	0.195961538461538	1.93125	-0.507147209193246	2086.679	1710.4659	0.195961538461538
-0.0975609756097561	0.195961538461538	2.02125	-0.499000867729831	1284.624	942.8174	0.195961538461538
-0.0926829268292683	0.195961538461538	2.11125	-0.490854526266417	1000.022	675.9686	0.195961538461538
-0.0878048780487805	0.195961538461538	2.20125	-0.482708184803002	818.4293	511.78	0.195961538461538
-0.0829268292682927	0.195961538461538	2.29125	-0.474561843339587	618.7873	325.336	0.195961538461538
-0.0780487804878049	0.195961538461538	2.38125	-0.466415501876173	540.2153	258.5962	0.195961538461538
-0.0731707317073171	0.195961538461538	2.47125	-0.458269160412758	487.0112	216.6675	0.195961538461538
-0.0682926829268293	0.195961538461538	2.56125	-0.450122818949343	441.4826	179.4619	0.195961538461538
-0.0634146341463415	0.195961538461538	2.65125	-0.441976477485929	381.5253	126.8648	0.195961538461538
-0.0585365853658537	0.195961538461538	2.74125	-0.433830136022514	343.2482	95.5645	0.195961538461538
-0.0536585365853659	0.195961538461538	2.83125	-0.425683794559099	325.184	82.5302000000001	0.195961538461538
-0.0487804878048781	0.195961538461538	2.92125	-0.417537453095685	311.2436	72.4959	0.195961538461538
-0.0439024390243902	0.195961538461538	3.01125	-0.40939111163227	297.3177	61.8270999999999	0.195961538461538
-0.0390243902439024	0.195961538461538	3.10125	-0.401244770168856	283.4946	50.1383	0.195961538461538
-0.0341463414634146	0.195961538461538	3.19125	-0.393098428705441	271.9899	40.041	0.195961538461538
-0.0292682926829268	0.195961538461538	3.28125	-0.384952087242026	261.8612	30.5915	0.195961538461538
-0.0245121951219512	0.195961538461538	3.369	-0.377009404315197	252.3807	21.6645	0.195961538461538
-0.0195121951219512	0.195961538461538	3.46125	-0.368659404315197	245.1536	13.8839	0.195961538461538
-0.0146341463414634	0.195961538461538	3.55125	-0.360513062851782	239.0329	6.78359999999998	0.195961538461538
-0.00975609756097561	0.195961538461538	3.64125	-0.352366721388368	233.5292	0.488700000000023	0.195961538461538
-0.0048780487804878	0.195961538461538	3.73125	-0.344220379924953	230.0977	-3.74949999999998	0.195961538461538
0	0.195961538461538	3.82125	-0.336074038461538	227.6786	-6.61170000000004	0.195961538461538
0.0048780487804878	0.195961538461538	3.91125	-0.327927696998124	225.9399	-8.1925	0.195961538461538
0.00975609756097561	0.195961538461538	4.00125	-0.319781355534709	224.6924	-8.61830000000001	0.195961538461538
0.0146341463414634	0.195961538461538	4.09125	-0.311635014071295	224.4699	-7.49650000000003	0.195961538461538
0.0195121951219512	0.195961538461538	4.18125	-0.30348867260788	225.2289	-4.60409999999999	0.195961538461538
0.0242682926829268	0.195961538461538	4.269	-0.295545989681051	226.0055	-1.09350000000001	0.195961538461538
0.0292682926829268	0.195961538461538	4.36125	-0.287195989681051	227.3959	4.69140000000002	0.195961538461538
0.0341463414634146	0.195961538461538	4.45125	-0.279049648217636	229.2939	10.9517	0.195961538461538
0.0390243902439024	0.195961538461538	4.54125	-0.270903306754221	230.9539	17.2101	0.195961538461538
0.0439024390243902	0.195961538461538	4.63125	-0.262756965290807	232.2344	24.9539	0.195961538461538
0.0486585365853659	0.195961538461538	4.719	-0.254814282363978	233.5942	31.3023	0.195961538461538
0.0536585365853659	0.195961538461538	4.81125	-0.246464282363977	234.3853	39.2053	0.195961538461538
0.0585365853658537	0.195961538461538	4.90125	-0.238317940900563	234.4159	45.9461	0.195961538461538
0.0632926829268293	0.195961538461538	4.989	-0.230375257973734	233.2634	51.1256	0.195961538461538
0.0682926829268293	0.195961538461538	5.08125	-0.222025257973734	230.9241	55.5813	0.195961538461538
0.0731707317073171	0.195961538461538	5.17125	-0.213878916510319	227.3184	57.643	0.195961538461538
0.0780487804878049	0.195961538461538	5.26125	-0.205732575046904	221.9923	57.952	0.195961538461538
0.0829268292682927	0.195961538461538	5.35125	-0.19758623358349	216.8876	61.3886	0.195961538461538
0.0878048780487805	0.195961538461538	5.44125	-0.189439892120075	210.7855	60.0672	0.195961538461538
0.0926829268292683	0.195961538461538	5.53125	-0.18129355065666	202.8694	56.988	0.195961538461538
0.0975609756097561	0.195961538461538	5.62125	-0.173147209193246	198.255	56.2433	0.195961538461538
0.102439024390244	0.195961538461538	5.71125	-0.165000867729831	193.3123	54.7686	0.195961538461538
0.107317073170732	0.195961538461538	5.80125	-0.156854526266417	185.4922	50.5494	0.195961538461538
0.11219512195122	0.195961538461538	5.89125	-0.148708184803002	177.6579	45.7402	0.195961538461538
0.117073170731707	0.195961538461538	5.98125	-0.140561843339587	169.7448	41.1526	0.195961538461538
0.121951219512195	0.195961538461538	6.07125	-0.132415501876173	161.1227	35.5309	0.195961538461538
0.126829268292683	0.195961538461538	6.16125	-0.124269160412758	155.5134	32.1562	0.195961538461538
0.131707317073171	0.195961538461538	6.25125	-0.116122818949343	150.8424	29.4037	0.195961538461538
0.136585365853659	0.195961538461538	6.34125	-0.107976477485929	146.7406	27.1809	0.195961538461538
0.141463414634146	0.195961538461538	6.43125	-0.0998301360225141	142.2129	24.2713	0.195961538461538
0.146341463414634	0.195961538461538	6.52125	-0.0916837945590995	138.5795	22.6746	0.195961538461538
-0.146341463414634	0.184615384615385	0.899999999999999	-0.561005628517824	1210.046	456.5741	0.184615384615385
-0.141463414634146	0.184615384615385	0.99	-0.552859287054409	1228.858	481.7053	0.184615384615385
-0.136585365853659	0.184615384615385	1.08	-0.544712945590994	1318.078	616.1307	0.184615384615385
-0.131829268292683	0.184615384615385	1.16775	-0.536770262664165	1475.858	830.361	0.184615384615385
-0.126829268292683	0.184615384615385	1.26	-0.528420262664165	1867.288	1282.2536	0.184615384615385
-0.121951219512195	0.184615384615385	1.35	-0.52027392120075	2473.073	1946.8818	0.184615384615385
-0.117073170731707	0.184615384615385	1.44	-0.512127579737336	3008.24	2528.0295	0.184615384615385
-0.11219512195122	0.184615384615385	1.53	-0.503981238273921	3812.017	3371.5471	0.184615384615385
-0.107439024390244	0.184615384615385	1.61775	-0.496038555347092	3919.212	3525.4152	0.184615384615385
-0.102439024390244	0.184615384615385	1.71	-0.487688555347092	3527.865	3159.0386	0.184615384615385
-0.0975609756097561	0.184615384615385	1.8	-0.479542213883677	2921.695	2584.1647	0.184615384615385
-0.0926829268292683	0.184615384615385	1.89	-0.471395872420263	2285.163	1963.6739	0.184615384615385
-0.0878048780487805	0.184615384615385	1.98	-0.463249530956848	1365.976	1060.3291	0.184615384615385
-0.0829268292682927	0.184615384615385	2.07	-0.455103189493433	1082.607	789.8715	0.184615384615385
-0.0780487804878049	0.184615384615385	2.16	-0.446956848030019	862.6812	581.0497	0.184615384615385
-0.0731707317073171	0.184615384615385	2.25	-0.438810506566604	682.3749	411.3669	0.184615384615385
-0.0682926829268293	0.184615384615385	2.34	-0.430664165103189	558.4276	296.2182	0.184615384615385
-0.0634146341463415	0.184615384615385	2.43	-0.422517823639775	500.2716	245.6904	0.184615384615385
-0.0585365853658537	0.184615384615385	2.52	-0.41437148217636	451.3158	203.7269	0.184615384615385
-0.0536585365853659	0.184615384615385	2.61	-0.406225140712946	398.9269	156.5096	0.184615384615385
-0.0487804878048781	0.184615384615385	2.7	-0.398078799249531	366.5275	128.2231	0.184615384615385
-0.0439024390243902	0.184615384615385	2.79	-0.389932457786116	336.2028	101.2028	0.184615384615385
-0.0390243902439024	0.184615384615385	2.88	-0.381786116322702	316.9528	83.8496000000001	0.184615384615385
-0.0341463414634146	0.184615384615385	2.97	-0.373639774859287	301.9528	70.1941	0.184615384615385
-0.0292682926829268	0.184615384615385	3.06	-0.365493433395872	288.1466	57.4151	0.184615384615385
-0.0245121951219512	0.184615384615385	3.14775	-0.357550750469043	274.9776	44.1833	0.184615384615385
-0.0195121951219512	0.184615384615385	3.24	-0.349200750469043	264.5327	33.3903	0.184615384615385
-0.0146341463414634	0.184615384615385	3.33	-0.341054409005629	255.7027	23.4839	0.184615384615385
-0.00975609756097561	0.184615384615385	3.42	-0.332908067542214	247.4938	14.4361	0.184615384615385
-0.0048780487804878	0.184615384615385	3.51	-0.324761726078799	240.709	6.95689999999999	0.184615384615385
0	0.184615384615385	3.6	-0.316615384615385	235.3955	1.13750000000002	0.184615384615385
0.0048780487804878	0.184615384615385	3.69	-0.30846904315197	230.8245	-3.46580000000003	0.184615384615385
0.00975609756097561	0.184615384615385	3.78	-0.300322701688555	228.0267	-5.36230000000003	0.184615384615385
0.0146341463414634	0.184615384615385	3.87	-0.292176360225141	225.8448	-6.39180000000002	0.184615384615385
0.0195121951219512	0.184615384615385	3.96	-0.284030018761726	224.9131	-5.34809999999996	0.184615384615385
0.0242682926829268	0.184615384615385	4.04775	-0.276087335834897	224.5828	-2.86409999999998	0.184615384615385
0.0292682926829268	0.184615384615385	4.14	-0.267737335834897	224.3749	0.879500000000007	0.184615384615385
0.0341463414634146	0.184615384615385	4.23	-0.259590994371482	225.1838	6.24070000000003	0.184615384615385
0.0390243902439024	0.184615384615385	4.32	-0.251444652908068	226.8095	13.0029	0.184615384615385
0.0439024390243902	0.184615384615385	4.41	-0.243298311444653	228.2646	16.7617000000001	0.184615384615385
0.0486585365853659	0.184615384615385	4.49775	-0.235355628517824	229.4518	21.046	0.184615384615385
0.0536585365853659	0.184615384615385	4.59	-0.227005628517824	231.4599	31.5709	0.184615384615385
0.0585365853658537	0.184615384615385	4.68	-0.218859287054409	233.5637	41.6525	0.184615384615385
0.0632926829268293	0.184615384615385	4.76775	-0.21091660412758	234.6689	50.1813	0.184615384615385
0.0682926829268293	0.184615384615385	4.86	-0.20256660412758	235.207	58.3818	0.184615384615385
0.0731707317073171	0.184615384615385	4.95	-0.194420262664165	234.0696	63.8302	0.184615384615385
0.0780487804878049	0.184615384615385	5.04	-0.18627392120075	231.4755	67.4453	0.184615384615385
0.0829268292682927	0.184615384615385	5.13	-0.178127579737336	228.6301	72.6946	0.184615384615385
0.0878048780487805	0.184615384615385	5.22	-0.169981238273921	224.5683	72.9556	0.184615384615385
0.0926829268292683	0.184615384615385	5.31	-0.161834896810507	218.7043	71.8246	0.184615384615385
0.0975609756097561	0.184615384615385	5.4	-0.153688555347092	213.1245	69.9505	0.184615384615385
0.102439024390244	0.184615384615385	5.49	-0.145542213883677	203.1507	63.594	0.184615384615385
0.107317073170732	0.184615384615385	5.58	-0.137395872420263	196.1346	60.7022	0.184615384615385
0.11219512195122	0.184615384615385	5.67	-0.129249530956848	190.3208	58.2525	0.184615384615385
0.117073170731707	0.184615384615385	5.76	-0.121103189493433	184.0617	55.4369	0.184615384615385
0.121951219512195	0.184615384615385	5.85	-0.112956848030019	177.6485	52.0484	0.184615384615385
0.126829268292683	0.184615384615385	5.94	-0.104810506566604	171.7114	48.5199	0.184615384615385
0.131707317073171	0.184615384615385	6.03	-0.0966641651031895	165.7422	44.6984	0.184615384615385
0.136585365853659	0.184615384615385	6.12	-0.0885178236397749	158.4784	39.5899	0.184615384615385
0.141463414634146	0.184615384615385	6.21	-0.0803714821763602	153.7438	36.466	0.184615384615385
0.146341463414634	0.184615384615385	6.3	-0.0722251407129456	148.6778	33.0338	0.184615384615385
-0.146341463414634	0.173076923076923	0.675	-0.541217166979362	920.0066	170.444	0.173076923076923
-0.141463414634146	0.173076923076923	0.765	-0.533070825515947	924.5988	178.2772	0.173076923076923
-0.136585365853659	0.173076923076923	0.855	-0.524924484052533	954.2397	248.3275	0.173076923076923
-0.131829268292683	0.173076923076923	0.94275	-0.516981801125704	1021.227	372.5847	0.173076923076923
-0.126829268292683	0.173076923076923	1.035	-0.508631801125704	1173.845	585.8418	0.173076923076923
-0.121951219512195	0.173076923076923	1.125	-0.500485459662289	1331.724	803.6546	0.173076923076923
-0.117073170731707	0.173076923076923	1.215	-0.492339118198874	1617.105	1136.355	0.173076923076923
-0.11219512195122	0.173076923076923	1.305	-0.48419277673546	1920.55	1479.0357	0.173076923076923
-0.107439024390244	0.173076923076923	1.39275	-0.47625009380863	2534.436	2141.9708	0.173076923076923
-0.102439024390244	0.173076923076923	1.485	-0.46790009380863	3300.42	2933.4318	0.173076923076923
-0.0975609756097561	0.173076923076923	1.575	-0.459753752345216	3636.122	3299.2262	0.173076923076923
-0.0926829268292683	0.173076923076923	1.665	-0.451607410881801	3424.534	3103.0772	0.173076923076923
-0.0878048780487805	0.173076923076923	1.755	-0.443461069418387	2970.871	2664.8235	0.173076923076923
-0.0829268292682927	0.173076923076923	1.845	-0.435314727954972	2364.872	2071.5159	0.173076923076923
-0.0780487804878049	0.173076923076923	1.935	-0.427168386491557	1550.433	1268.751	0.173076923076923
-0.0731707317073171	0.173076923076923	2.025	-0.419022045028143	1223.415	952.723	0.173076923076923
-0.0682926829268293	0.173076923076923	2.115	-0.410875703564728	995.9227	734.0446	0.173076923076923
-0.0634146341463415	0.173076923076923	2.205	-0.402729362101313	822.8973	569.0283	0.173076923076923
-0.0585365853658537	0.173076923076923	2.295	-0.394583020637899	615.9559	368.6669	0.173076923076923
-0.0536585365853659	0.173076923076923	2.385	-0.386436679174484	544.9056	302.3469	0.173076923076923
-0.0487804878048781	0.173076923076923	2.475	-0.378290337711069	482.3842	244.0798	0.173076923076923
-0.0439024390243902	0.173076923076923	2.565	-0.370143996247655	438.1122	203.508	0.173076923076923
-0.0390243902439024	0.173076923076923	2.655	-0.36199765478424	392.184	159.6819	0.173076923076923
-0.0341463414634146	0.173076923076923	2.745	-0.353851313320826	353.7441	122.3813	0.173076923076923
-0.0292682926829268	0.173076923076923	2.835	-0.345704971857411	332.4971	101.6875	0.173076923076923
-0.0245121951219512	0.173076923076923	2.92275	-0.337762288930582	313.5994	83.1056	0.173076923076923
-0.0195121951219512	0.173076923076923	3.015	-0.329412288930582	297.7795	66.6847	0.173076923076923
-0.0146341463414634	0.173076923076923	3.105	-0.321265947467167	284.3754	52.6626	0.173076923076923
-0.00975609756097561	0.173076923076923	3.195	-0.313119606003752	271.3984	39.164	0.173076923076923
-0.0048780487804878	0.173076923076923	3.285	-0.304973264540338	261.4619	28.4364	0.173076923076923
0	0.173076923076923	3.375	-0.296826923076923	253.093	19.183	0.173076923076923
0.0048780487804878	0.173076923076923	3.465	-0.288680581613508	244.9476	10.7046999999999	0.173076923076923
0.00975609756097561	0.173076923076923	3.555	-0.280534240150094	238.875	5.26359999999997	0.173076923076923
0.0146341463414634	0.173076923076923	3.645	-0.272387898686679	233.9251	1.56279999999998	0.173076923076923
0.0195121951219512	0.173076923076923	3.735	-0.264241557223265	230.0829	-0.256	0.173076923076923
0.0242682926829268	0.173076923076923	3.82275	-0.256298874296435	227.3628	-0.148599999999988	0.173076923076923
0.0292682926829268	0.173076923076923	3.915	-0.247948874296435	225.5769	2.20880000000003	0.173076923076923
0.0341463414634146	0.173076923076923	4.005	-0.239802532833021	225.0081	5.82629999999998	0.173076923076923
0.0390243902439024	0.173076923076923	4.095	-0.231656191369606	225.2611	10.9934	0.173076923076923
0.0439024390243902	0.173076923076923	4.185	-0.223509849906191	226.0055	13.6812	0.173076923076923
0.0486585365853659	0.173076923076923	4.27275	-0.215567166979362	227.3959	18.0737	0.173076923076923
0.0536585365853659	0.173076923076923	4.365	-0.207217166979362	229.2939	28.5666	0.173076923076923
0.0585365853658537	0.173076923076923	4.455	-0.199070825515948	231.3804	38.959	0.173076923076923
0.0632926829268293	0.173076923076923	4.54275	-0.191128142589118	233.2784	48.2682	0.173076923076923
0.0682926829268293	0.173076923076923	4.635	-0.182778142589118	234.7334	56.9407	0.173076923076923
0.0731707317073171	0.173076923076923	4.725	-0.174631801125704	235.7758	64.778	0.173076923076923
0.0780487804878049	0.173076923076923	4.815	-0.166485459662289	236.1238	70.9982	0.173076923076923
0.0829268292682927	0.173076923076923	4.905	-0.158339118198874	235.4294	78.8303	0.173076923076923
0.0878048780487805	0.173076923076923	4.995	-0.15019277673546	234.0373	82.2290000000001	0.173076923076923
0.0926829268292683	0.173076923076923	5.085	-0.142046435272045	227.9969	81.4111	0.173076923076923
0.0975609756097561	0.173076923076923	5.175	-0.13390009380863	223.2391	80.6653	0.173076923076923
0.102439024390244	0.173076923076923	5.265	-0.125753752345216	219.6028	80.8605	0.173076923076923
0.107317073170732	0.173076923076923	5.355	-0.117607410881801	214.6575	79.778	0.173076923076923
0.11219512195122	0.173076923076923	5.445	-0.109461069418387	200.8422	69.0265	0.173076923076923
0.117073170731707	0.173076923076923	5.535	-0.101314727954972	191.9904	63.0814	0.173076923076923
0.121951219512195	0.173076923076923	5.625	-0.0931683864915573	188.9385	62.7857	0.173076923076923
0.126829268292683	0.173076923076923	5.715	-0.0850220450281426	185.6235	61.9267	0.173076923076923
0.131707317073171	0.173076923076923	5.805	-0.076875703564728	180.647	59.3426	0.173076923076923
0.136585365853659	0.173076923076923	5.895	-0.0687293621013134	175.2359	56.4897	0.173076923076923
0.141463414634146	0.173076923076923	5.985	-0.0605830206378987	169.788	53.0073	0.173076923076923
0.146341463414634	0.173076923076923	6.075	-0.0524366791744841	161.7811	46.8004	0.173076923076923
-0.146341463414634	0.161538461538462	0.45	-0.521428705440901	766.8849	9.61329999999998	0.161538461538462
-0.141463414634146	0.161538461538462	0.54	-0.513282363977486	769.1138	17.3167000000001	0.161538461538462
-0.136585365853659	0.161538461538462	0.63	-0.505136022514071	792.2685	84.8694999999999	0.161538461538462
-0.131829268292683	0.161538461538462	0.71775	-0.497193339587242	837.054	187.434	0.161538461538462
-0.126829268292683	0.161538461538462	0.81	-0.488843339587242	899.3838	309.1533	0.161538461538462
-0.121951219512195	0.161538461538462	0.9	-0.480696998123827	983.5138	454.9356	0.161538461538462
-0.117073170731707	0.161538461538462	0.99	-0.472550656660413	1156.827	674.4871	0.161538461538462
-0.11219512195122	0.161538461538462	1.08	-0.464404315196998	1299.658	857.4465	0.161538461538462
-0.107439024390244	0.161538461538462	1.16775	-0.456461632270169	1513.584	1125.5597	0.161538461538462
-0.102439024390244	0.161538461538462	1.26	-0.448111632270169	1935.176	1575.6068	0.161538461538462
-0.0975609756097561	0.161538461538462	1.35	-0.439965290806754	2538.346	2205.2843	0.161538461538462
-0.0926829268292683	0.161538461538462	1.44	-0.43181894934334	2965.506	2646.3619	0.161538461538462
-0.0878048780487805	0.161538461538462	1.53	-0.423672607879925	3361.923	3056.6983	0.161538461538462
-0.0829268292682927	0.161538461538462	1.62	-0.41552626641651	3292.194	2998.7121	0.161538461538462
-0.0780487804878049	0.161538461538462	1.71	-0.407379924953096	2880.564	2598.566	0.161538461538462
-0.0731707317073171	0.161538461538462	1.8	-0.399233583489681	2374.729	2103.9419	0.161538461538462
-0.0682926829268293	0.161538461538462	1.89	-0.391087242026266	1702.556	1440.046	0.161538461538462
-0.0634146341463415	0.161538461538462	1.98	-0.382940900562852	1301.491	1046.6097	0.161538461538462
-0.0585365853658537	0.161538461538462	2.07	-0.374794559099437	1044.651	797.0461	0.161538461538462
-0.0536585365853659	0.161538461538462	2.16	-0.366648217636023	844.2131	601.5593	0.161538461538462
-0.0487804878048781	0.161538461538462	2.25	-0.358501876172608	628.7618	390.0464	0.161538461538462
-0.0439024390243902	0.161538461538462	2.34	-0.350355534709193	553.8139	317.9598	0.161538461538462
-0.0390243902439024	0.161538461538462	2.43	-0.342209193245779	488.4723	254.9276	0.161538461538462
-0.0341463414634146	0.161538461538462	2.52	-0.334062851782364	442.8088	211.0178	0.161538461538462
-0.0292682926829268	0.161538461538462	2.61	-0.325916510318949	384.4554	153.6136	0.161538461538462
-0.0245121951219512	0.161538461538462	2.69775	-0.31797382739212	342.5859	111.8544	0.161538461538462
-0.0195121951219512	0.161538461538462	2.79	-0.30962382739212	326.7773	95.3021	0.161538461538462
-0.0146341463414634	0.161538461538462	2.88	-0.301477485928705	311.9327	79.8413	0.161538461538462
-0.00975609756097561	0.161538461538462	2.97	-0.293331144465291	298.6341	65.1027	0.161538461538462
-0.0048780487804878	0.161538461538462	3.06	-0.285184803001876	286.4326	51.7637	0.161538461538462
0	0.161538461538462	3.15	-0.277038461538462	273.6262	38.4497	0.161538461538462
0.0048780487804878	0.161538461538462	3.24	-0.268892120075047	263.8345	29.1334	0.161538461538462
0.00975609756097561	0.161538461538462	3.33	-0.260745778611632	254.8801	21.5539	0.161538461538462
0.0146341463414634	0.161538461538462	3.42	-0.252599437148218	246.8139	14.878	0.161538461538462
0.0195121951219512	0.161538461538462	3.51	-0.244453095684803	241.1044	11.302	0.161538461538462
0.0242682926829268	0.161538461538462	3.59775	-0.236510412757974	236.5656	9.33929999999998	0.161538461538462
0.0292682926829268	0.161538461538462	3.69	-0.228160412757974	232.2647	8.80150000000001	0.161538461538462
0.0341463414634146	0.161538461538462	3.78	-0.220014071294559	229.5617	10.5699	0.161538461538462
0.0390243902439024	0.161538461538462	3.87	-0.211867729831144	227.7762	13.5266	0.161538461538462
0.0439024390243902	0.161538461538462	3.96	-0.20372138836773	226.7949	12.7311	0.161538461538462
0.0486585365853659	0.161538461538462	4.04775	-0.195778705440901	226.89	15.1817	0.161538461538462
0.0536585365853659	0.161538461538462	4.14	-0.187428705440901	227.7134	25.5641	0.161538461538462
0.0585365853658537	0.161538461538462	4.23	-0.179282363977486	229.136	35.8458	0.161538461538462
0.0632926829268293	0.161538461538462	4.31775	-0.171339681050657	230.686	45.3602	0.161538461538462
0.0682926829268293	0.161538461538462	4.41	-0.162989681050657	232.4568	55.4852	0.161538461538462
0.0731707317073171	0.161538461538462	4.5	-0.154843339587242	234.431	63.7962	0.161538461538462
0.0780487804878049	0.161538461538462	4.59	-0.146696998123827	235.5551	71.2196	0.161538461538462
0.0829268292682927	0.161538461538462	4.68	-0.138550656660413	236.3768	80.3465	0.161538461538462
0.0878048780487805	0.161538461538462	4.77	-0.130404315196998	237.1356	85.9811	0.161538461538462
0.0926829268292683	0.161538461538462	4.86	-0.122257973733584	236.8199	90.2467	0.161538461538462
0.0975609756097561	0.161538461538462	4.95	-0.114111632270169	235.6179	93.0191	0.161538461538462
0.102439024390244	0.161538461538462	5.04	-0.105965290806754	232.9154	93.8098	0.161538461538462
0.107317073170732	0.161538461538462	5.13	-0.0978189493433396	229.5949	94.2328	0.161538461538462
0.11219512195122	0.161538461538462	5.22	-0.089672607879925	225.2481	92.7534	0.161538461538462
0.117073170731707	0.161538461538462	5.31	-0.0815262664165104	219.5745	90.2075	0.161538461538462
0.121951219512195	0.161538461538462	5.4	-0.0733799249530957	213.9154	87.707	0.161538461538462
0.126829268292683	0.161538461538462	5.49	-0.0652335834896811	211.8463	88.1888	0.161538461538462
0.131707317073171	0.161538461538462	5.58	-0.0570872420262664	207.9273	86.5993	0.161538461538462
0.136585365853659	0.161538461538462	5.67	-0.0489409005628519	199.2835	80.4108	0.161538461538462
0.141463414634146	0.161538461538462	5.76	-0.0407945590994372	190.5461	73.2526	0.161538461538462
0.146341463414634	0.161538461538462	5.85	-0.0326482176360226	181.7659	66.6431	0.161538461538462
-0.146341463414634	0.149807692307692	0.22125	-0.501310436210131	659.989	-117.4447	0.149807692307692
-0.141463414634146	0.149807692307692	0.31125	-0.493164094746717	658.876	-109.5688	0.149807692307692
-0.136585365853659	0.149807692307692	0.40125	-0.485017753283302	669.8262	-51.893	0.149807692307692
-0.131829268292683	0.149807692307692	0.489	-0.477075070356473	695.5288	35.0944000000001	0.149807692307692
-0.126829268292683	0.149807692307692	0.58125	-0.468725070356473	729.2892	133.0584	0.149807692307692
-0.121951219512195	0.149807692307692	0.67125	-0.460578728893058	799.1394	264.3228	0.149807692307692
-0.117073170731707	0.149807692307692	0.76125	-0.452432387429644	862.4934	376.8494	0.149807692307692
-0.11219512195122	0.149807692307692	0.85125	-0.444286045966229	928.0723	483.8002	0.149807692307692
-0.107439024390244	0.149807692307692	0.939	-0.4363433630394	1018.192	621.6094	0.149807692307692
-0.102439024390244	0.149807692307692	1.03125	-0.4279933630394	1213.813	841.4362	0.149807692307692
-0.0975609756097561	0.149807692307692	1.12125	-0.419847021575985	1375.789	1035.0047	0.149807692307692
-0.0926829268292683	0.149807692307692	1.21125	-0.41170068011257	1722.595	1398.837	0.149807692307692
-0.0878048780487805	0.149807692307692	1.30125	-0.403554338649156	2032.226	1725.0503	0.149807692307692
-0.0829268292682927	0.149807692307692	1.39125	-0.395407997185741	2594.709	2300.5932	0.149807692307692
-0.0780487804878049	0.149807692307692	1.48125	-0.387261655722326	2939.154	2656.6496	0.149807692307692
-0.0731707317073171	0.149807692307692	1.57125	-0.379115314258912	3052.372	2781.3465	0.149807692307692
-0.0682926829268293	0.149807692307692	1.66125	-0.370968972795497	2845.548	2582.9106	0.149807692307692
-0.0634146341463415	0.149807692307692	1.75125	-0.362822631332083	2426.49	2171.7972	0.149807692307692
-0.0585365853658537	0.149807692307692	1.84125	-0.354676289868668	1818.513	1571.224	0.149807692307692
-0.0536585365853659	0.149807692307692	1.93125	-0.346529948405253	1428.592	1185.8754	0.149807692307692
-0.0487804878048781	0.149807692307692	2.02125	-0.338383606941839	1147.132	908.2416	0.149807692307692
-0.0439024390243902	0.149807692307692	2.11125	-0.330237265478424	929.358	694.3751	0.149807692307692
-0.0390243902439024	0.149807692307692	2.20125	-0.322090924015009	663.1901	430.5779	0.149807692307692
-0.0341463414634146	0.149807692307692	2.29125	-0.313944582551595	577.0428	345.68	0.149807692307692
-0.0292682926829268	0.149807692307692	2.38125	-0.30579824108818	506.2889	275.6223	0.149807692307692
-0.0245121951219512	0.149807692307692	2.469	-0.297855558161351	458.0825	227.4308	0.149807692307692
-0.0195121951219512	0.149807692307692	2.56125	-0.289505558161351	416.5	185.3882	0.149807692307692
-0.0146341463414634	0.149807692307692	2.65125	-0.281359216697936	365.1114	133.4308	0.149807692307692
-0.00975609756097561	0.149807692307692	2.74125	-0.273212875234522	331.8741	99.4669	0.149807692307692
-0.0048780487804878	0.149807692307692	2.83125	-0.265066533771107	315.0659	81.7096	0.149807692307692
0	0.149807692307692	2.92125	-0.256920192307692	301.2606	67.1131	0.149807692307692
0.0048780487804878	0.149807692307692	3.01125	-0.248773850844278	288.281	53.7055	0.149807692307692
0.00975609756097561	0.149807692307692	3.10125	-0.240627509380863	276.0313	42.0891	0.149807692307692
0.0146341463414634	0.149807692307692	3.19125	-0.232481167917448	265.6687	32.8962	0.149807692307692
0.0195121951219512	0.149807692307692	3.28125	-0.224334826454034	256.9208	26.1067000000001	0.149807692307692
0.0242682926829268	0.149807692307692	3.369	-0.216392143527205	248.9331	20.8078	0.149807692307692
0.0292682926829268	0.149807692307692	3.46125	-0.208042143527205	242.7804	18.9064	0.149807692307692
0.0341463414634146	0.149807692307692	3.55125	-0.19989580206379	238.1634	18.5889	0.149807692307692
0.0390243902439024	0.149807692307692	3.64125	-0.191749460600375	233.9896	18.8863	0.149807692307692
0.0439024390243902	0.149807692307692	3.73125	-0.183603119136961	231.4904	21.0312	0.149807692307692
0.0486585365853659	0.149807692307692	3.819	-0.175660436210131	230.0354	23.3843	0.149807692307692
0.0536585365853659	0.149807692307692	3.91125	-0.167310436210131	229.2939	30.4943	0.149807692307692
0.0585365853658537	0.149807692307692	4.00125	-0.159164094746717	229.1666	37.9341	0.149807692307692
0.0632926829268293	0.149807692307692	4.089	-0.151221411819887	229.8321	45.5023	0.149807692307692
0.0682926829268293	0.149807692307692	4.18125	-0.142871411819887	231.5705	54.4106	0.149807692307692
0.0731707317073171	0.149807692307692	4.27125	-0.134725070356473	232.9304	61.7748	0.149807692307692
0.0780487804878049	0.149807692307692	4.36125	-0.126578728893058	234.2903	69.4175000000001	0.149807692307692
0.0829268292682927	0.149807692307692	4.45125	-0.118432387429644	235.6179	79.7297	0.149807692307692
0.0878048780487805	0.149807692307692	4.54125	-0.110286045966229	236.5193	85.1594	0.149807692307692
0.0926829268292683	0.149807692307692	4.63125	-0.102139704502814	237.0881	90.3507	0.149807692307692
0.0975609756097561	0.149807692307692	4.72125	-0.0939933630393996	237.0406	94.2141	0.149807692307692
0.102439024390244	0.149807692307692	4.81125	-0.085847021575985	236.6942	97.2729	0.149807692307692
0.107317073170732	0.149807692307692	4.90125	-0.0777006801125703	235.207	99.6395	0.149807692307692
0.11219512195122	0.149807692307692	4.99125	-0.0695543386491558	232.5046	99.8836	0.149807692307692
0.117073170731707	0.149807692307692	5.08125	-0.0614079971857411	229.2321	99.8808	0.149807692307692
0.121951219512195	0.149807692307692	5.17125	-0.0532616557223265	224.5538	98.7326	0.149807692307692
0.126829268292683	0.149807692307692	5.26125	-0.0451153142589118	219.1332	96.1389	0.149807692307692
0.131707317073171	0.149807692307692	5.35125	-0.0369689727954972	213.189	92.4138	0.149807692307692
0.136585365853659	0.149807692307692	5.44125	-0.0288226313320826	200.7037	82.0761	0.149807692307692
0.141463414634146	0.149807692307692	5.53125	-0.020676289868668	192.8818	75.8094000000001	0.149807692307692
0.146341463414634	0.149807692307692	5.62125	-0.0125299484052533	188.7913	73.3452	0.149807692307692
-0.146341463414634	0.138461538461538	0	-0.481851782363977	595.9487	-172.0851	0.138461538461538
-0.141463414634146	0.138461538461538	0.0900000000000003	-0.473705440900563	594.5821	-169.5713	0.138461538461538
-0.136585365853659	0.138461538461538	0.18	-0.465559099437148	600.7155	-120.5567	0.138461538461538
-0.131829268292683	0.138461538461538	0.26775	-0.457616416510319	615.7733	-45.9156999999999	0.138461538461538
-0.126829268292683	0.138461538461538	0.36	-0.449266416510319	635.6467	37.8243	0.138461538461538
-0.121951219512195	0.138461538461538	0.45	-0.441120075046904	661.9178	127.7711	0.138461538461538
-0.117073170731707	0.138461538461538	0.54	-0.43297373358349	700.0937	213.4644	0.138461538461538
-0.11219512195122	0.138461538461538	0.63	-0.424827392120075	762.9509	317.3441	0.138461538461538
-0.107439024390244	0.138461538461538	0.71775	-0.416884709193246	817.5373	424.8306	0.138461538461538
-0.102439024390244	0.138461538461538	0.81	-0.408534709193246	873.4619	508.6607	0.138461538461538
-0.0975609756097561	0.138461538461538	0.9	-0.400388367729831	949.3586	612.7897	0.138461538461538
-0.0926829268292683	0.138461538461538	0.99	-0.392242026266417	1057.022	735.3442	0.138461538461538
-0.0878048780487805	0.138461538461538	1.08	-0.384095684803002	1253.449	946.9272	0.138461538461538
-0.0829268292682927	0.138461538461538	1.17	-0.375949343339587	1437.34	1142.9386	0.138461538461538
-0.0780487804878049	0.138461538461538	1.26	-0.367803001876173	1780.971	1497.4843	0.138461538461538
-0.0731707317073171	0.138461538461538	1.35	-0.359656660412758	2113.883	1842.2561	0.138461538461538
-0.0682926829268293	0.138461538461538	1.44	-0.351510318949343	2564.829	2302.3496	0.138461538461538
-0.0634146341463415	0.138461538461538	1.53	-0.343363977485929	2822.764	2567.9609	0.138461538461538
-0.0585365853658537	0.138461538461538	1.62	-0.335217636022514	2826.233	2578.4542	0.138461538461538
-0.0536585365853659	0.138461538461538	1.71	-0.327071294559099	2582.414	2339.7123	0.138461538461538
-0.0487804878048781	0.138461538461538	1.8	-0.318924953095685	2171.431	1932.9364	0.138461538461538
-0.0439024390243902	0.138461538461538	1.89	-0.31077861163227	1769.344	1534.0759	0.138461538461538
-0.0390243902439024	0.138461538461538	1.98	-0.302632270168856	1411.918	1178.8642	0.138461538461538
-0.0341463414634146	0.138461538461538	2.07	-0.294485928705441	1090.349	858.4802	0.138461538461538
-0.0292682926829268	0.138461538461538	2.16	-0.286339587242026	882.582	651.3772	0.138461538461538
-0.0245121951219512	0.138461538461538	2.24775	-0.278396904315197	644.2297	413.4201	0.138461538461538
-0.0195121951219512	0.138461538461538	2.34	-0.270046904315197	557.6124	326.6755	0.138461538461538
-0.0146341463414634	0.138461538461538	2.43	-0.261900562851782	496.6183	265.0006	0.138461538461538
-0.00975609756097561	0.138461538461538	2.52	-0.253754221388368	448.3854	215.8831	0.138461538461538
-0.0048780487804878	0.138461538461538	2.61	-0.245607879924953	400.0755	167.1301	0.138461538461538
0	0.138461538461538	2.7	-0.237461538461538	365.7288	131.8665	0.138461538461538
0.0048780487804878	0.138461538461538	2.79	-0.229315196998124	341.3927	107.2146	0.138461538461538
0.00975609756097561	0.138461538461538	2.88	-0.221168855534709	322.303	88.5815	0.138461538461538
0.0146341463414634	0.138461538461538	2.97	-0.213022514071295	305.4382	72.9186	0.138461538461538
0.0195121951219512	0.138461538461538	3.06	-0.20487617260788	289.4701	58.8634	0.138461538461538
0.0242682926829268	0.138461538461538	3.14775	-0.196933489681051	277.3006	49.2058000000001	0.138461538461538
0.0292682926829268	0.138461538461538	3.24	-0.188583489681051	266.9206	42.7937	0.138461538461538
0.0341463414634146	0.138461538461538	3.33	-0.180437148217636	257.3484	37.2358	0.138461538461538
0.0390243902439024	0.138461538461538	3.42	-0.172290806754221	250.4513	34.6521	0.138461538461538
0.0439024390243902	0.138461538461538	3.51	-0.164144465290807	245.2006	34.5683	0.138461538461538
0.0486585365853659	0.138461538461538	3.59775	-0.156201782363977	240.471	34.107	0.138461538461538
0.0536585365853659	0.138461538461538	3.69	-0.147851782363978	237.6574	38.9698	0.138461538461538
0.0585365853658537	0.138461538461538	3.78	-0.139705440900563	237.5775	46.0476	0.138461538461538
0.0632926829268293	0.138461538461538	3.86775	-0.131762757973734	236.4722	51.289	0.138461538461538
0.0682926829268293	0.138461538461538	3.96	-0.123412757973734	235.5536	57.7931	0.138461538461538
0.0731707317073171	0.138461538461538	4.05	-0.115266416510319	235.0799	63.8921	0.138461538461538
0.0780487804878049	0.138461538461538	4.14	-0.107120075046904	234.4005	69.1694	0.138461538461538
0.0829268292682927	0.138461538461538	4.23	-0.0989737335834897	234.684	78.1639	0.138461538461538
0.0878048780487805	0.138461538461538	4.32	-0.090827392120075	235.3173	83.4044	0.138461538461538
0.0926829268292683	0.138461538461538	4.41	-0.0826810506566604	236.5499	89.1332	0.138461538461538
0.0975609756097561	0.138461538461538	4.5	-0.0745347091932458	237.3411	94.0315	0.138461538461538
0.102439024390244	0.138461538461538	4.59	-0.0663883677298311	237.5312	97.627	0.138461538461538
0.107317073170732	0.138461538461538	4.68	-0.0582420262664165	237.4684	101.4586	0.138461538461538
0.11219512195122	0.138461538461538	4.77	-0.0500956848030019	237.2783	104.8309	0.138461538461538
0.117073170731707	0.138461538461538	4.86	-0.0419493433395873	236.5499	107.1191	0.138461538461538
0.121951219512195	0.138461538461538	4.95	-0.0338030018761726	235.2393	108.794	0.138461538461538
0.126829268292683	0.138461538461538	5.04	-0.025656660412758	232.8982	108.7589	0.138461538461538
0.131707317073171	0.138461538461538	5.13	-0.0175103189493434	229.4048	107.9267	0.138461538461538
0.136585365853659	0.138461538461538	5.22	-0.00936397748592876	224.3314	105.4827	0.138461538461538
0.141463414634146	0.138461538461538	5.31	-0.00121763602251412	219.5745	102.6524	0.138461538461538
0.146341463414634	0.138461538461538	5.4	0.00692870544090052	213.7253	97.995	0.138461538461538
-0.146341463414634	0.126923076923077	-0.225000000000001	-0.462063320825516	559.6124	-229.4802	0.126923076923077
-0.141463414634146	0.126923076923077	-0.135	-0.453916979362101	559.0717	-222.2307	0.126923076923077
-0.136585365853659	0.126923076923077	-0.0450000000000004	-0.445770637898687	563.7114	-168.0736	0.126923076923077
-0.131829268292683	0.126923076923077	0.0427499999999994	-0.437827954971857	574.6468	-95.1187	0.126923076923077
-0.126829268292683	0.126923076923077	0.134999999999999	-0.429477954971857	588.7353	-14.1574999999999	0.126923076923077
-0.121951219512195	0.126923076923077	0.225	-0.421331613508443	607.4372	69.3112000000001	0.126923076923077
-0.117073170731707	0.126923076923077	0.315	-0.413185272045028	633.8037	143.5526	0.126923076923077
-0.11219512195122	0.126923076923077	0.405	-0.405038930581613	662.7116	213.2948	0.126923076923077
-0.107439024390244	0.126923076923077	0.49275	-0.397096247654784	698.3632	303.3727	0.126923076923077
-0.102439024390244	0.126923076923077	0.585	-0.388746247654784	761.8047	396.1885	0.126923076923077
-0.0975609756097561	0.126923076923077	0.675	-0.38059990619137	811.1822	472.9973	0.126923076923077
-0.0926829268292683	0.126923076923077	0.765	-0.372453564727955	878.5561	554.9886	0.126923076923077
-0.0878048780487805	0.126923076923077	0.855	-0.36430722326454	962.5454	654.2306	0.126923076923077
-0.0829268292682927	0.126923076923077	0.945	-0.356160881801126	1072.896	777.0703	0.126923076923077
-0.0780487804878049	0.126923076923077	1.035	-0.348014540337711	1305.619	1021.405	0.126923076923077
-0.0731707317073171	0.126923076923077	1.125	-0.339868198874296	1490.339	1218.0478	0.126923076923077
-0.0682926829268293	0.126923076923077	1.215	-0.331721857410882	1870.551	1609.9217	0.126923076923077
-0.0634146341463415	0.126923076923077	1.305	-0.323575515947467	2162.871	1910.5039	0.126923076923077
-0.0585365853658537	0.126923076923077	1.395	-0.315429174484052	2578.263	2332.13	0.126923076923077
-0.0536585365853659	0.126923076923077	1.485	-0.307282833020638	2717.239	2475.7876	0.126923076923077
-0.0487804878048781	0.126923076923077	1.575	-0.299136491557223	2641.517	2403.5913	0.126923076923077
-0.0439024390243902	0.126923076923077	1.665	-0.290990150093809	2368.946	2134.2162	0.126923076923077
-0.0390243902439024	0.126923076923077	1.755	-0.282843808630394	1998.072	1765.4442	0.126923076923077
-0.0341463414634146	0.126923076923077	1.845	-0.274697467166979	1583.474	1352.3965	0.126923076923077
-0.0292682926829268	0.126923076923077	1.935	-0.266551125703565	1277.138	1047.0725	0.126923076923077
-0.0245121951219512	0.126923076923077	2.02275	-0.258608442776735	1029.641	799.7483	0.126923076923077
-0.0195121951219512	0.126923076923077	2.115	-0.250258442776735	825.2319	594.879	0.126923076923077
-0.0146341463414634	0.126923076923077	2.205	-0.242112101313321	613.8593	382.4317	0.126923076923077
-0.00975609756097561	0.126923076923077	2.295	-0.233965759849906	533.2773	300.8701	0.126923076923077
-0.0048780487804878	0.126923076923077	2.385	-0.225819418386492	481.7206	248.6323	0.126923076923077
0	0.126923076923077	2.475	-0.217673076923077	438.3437	204.512	0.126923076923077
0.0048780487804878	0.126923076923077	2.565	-0.209526735459662	392.1211	158.021	0.126923076923077
0.00975609756097561	0.126923076923077	2.655	-0.201380393996248	358.6609	124.7509	0.126923076923077
0.0146341463414634	0.126923076923077	2.745	-0.193234052532833	335.6618	102.6513	0.126923076923077
0.0195121951219512	0.126923076923077	2.835	-0.185087711069418	317.5452	85.9268000000001	0.126923076923077
0.0242682926829268	0.126923076923077	2.92275	-0.177145028142589	302.2493	73.381	0.126923076923077
0.0292682926829268	0.126923076923077	3.015	-0.168795028142589	287.2411	61.7078000000001	0.126923076923077
0.0341463414634146	0.126923076923077	3.105	-0.160648686679174	275.9272	54.3294000000001	0.126923076923077
0.0390243902439024	0.126923076923077	3.195	-0.15250234521576	266.6202	49.0995	0.126923076923077
0.0439024390243902	0.126923076923077	3.285	-0.144356003752345	257.9663	45.7399	0.126923076923077
0.0486585365853659	0.126923076923077	3.37275	-0.136413320825516	251.4007	40.1523	0.126923076923077
0.0536585365853659	0.126923076923077	3.465	-0.128063320825516	246.6073	38.3916	0.126923076923077
0.0585365853658537	0.126923076923077	3.555	-0.119916979362101	242.7811	43.1449	0.126923076923077
0.0632926829268293	0.126923076923077	3.64275	-0.111974296435272	240.3764	49.3492	0.126923076923077
0.0682926829268293	0.126923076923077	3.735	-0.103624296435272	238.2093	56.1073000000001	0.126923076923077
0.0731707317073171	0.126923076923077	3.825	-0.0954779549718574	236.8814	62.1069	0.126923076923077
0.0780487804878049	0.126923076923077	3.915	-0.0873316135084428	235.9644	67.6996	0.126923076923077
0.0829268292682927	0.126923076923077	4.005	-0.0791852720450281	237.1667	77.4131	0.126923076923077
0.0878048780487805	0.126923076923077	4.095	-0.0710389305816135	238.6848	83.871	0.126923076923077
0.0926829268292683	0.126923076923077	4.185	-0.0628925891181989	238.2739	88.5728	0.126923076923077
0.0975609756097561	0.126923076923077	4.275	-0.0547462476547842	237.9886	92.1737	0.126923076923077
0.102439024390244	0.126923076923077	4.365	-0.0465999061913696	238.1634	96.1334	0.126923076923077
0.107317073170732	0.126923076923077	4.455	-0.0384535647279549	238.3841	100.6754	0.126923076923077
0.11219512195122	0.126923076923077	4.545	-0.0303072232645404	238.4164	104.2547	0.126923076923077
0.117073170731707	0.126923076923077	4.635	-0.0221608818011257	238.194	107.484	0.126923076923077
0.121951219512195	0.126923076923077	4.725	-0.0140145403377111	237.8305	109.8217	0.126923076923077
0.126829268292683	0.126923076923077	4.815	-0.00586819887429643	236.8508	111.2426	0.126923076923077
0.131707317073171	0.126923076923077	4.905	0.00227814258911821	234.7791	111.8481	0.126923076923077
0.136585365853659	0.126923076923077	4.995	0.0104244840525328	231.7756	111.3556	0.126923076923077
0.141463414634146	0.126923076923077	5.085	0.0185708255159474	228.6126	110.1271	0.126923076923077
0.146341463414634	0.126923076923077	5.175	0.0267171669793621	223.8867	107.0594	0.126923076923077
-0.146341463414634	0.115384615384615	-0.45	-0.442274859287054	523.5507	-427.7526	0.115384615384615
-0.141463414634146	0.115384615384615	-0.36	-0.43412851782364	522.6927	-422.9819	0.115384615384615
-0.136585365853659	0.115384615384615	-0.27	-0.425982176360225	525.6164	-353.3041	0.115384615384615
-0.131829268292683	0.115384615384615	-0.18225	-0.418039493433396	532.7329	-258.526	0.115384615384615
-0.126829268292683	0.115384615384615	-0.0900000000000003	-0.409689493433396	542.363	-157.3228	0.115384615384615
-0.121951219512195	0.115384615384615	0	-0.401543151969981	554.7326	-58.7005	0.115384615384615
-0.117073170731707	0.115384615384615	0.0899999999999999	-0.393396810506567	572.1218	25.7056	0.115384615384615
-0.11219512195122	0.115384615384615	0.18	-0.385250469043152	590.9556	98.9889	0.115384615384615
-0.107439024390244	0.115384615384615	0.26775	-0.377307786116323	614.2318	167.8525	0.115384615384615
-0.102439024390244	0.115384615384615	0.36	-0.368957786116323	645.045	241.6701	0.115384615384615
-0.0975609756097561	0.115384615384615	0.45	-0.360811444652908	679.7277	303.8878	0.115384615384615
-0.0926829268292683	0.115384615384615	0.54	-0.352665103189493	722.5458	378.3628	0.115384615384615
-0.0878048780487805	0.115384615384615	0.63	-0.344518761726079	793.804	469.5908	0.115384615384615
-0.0829268292682927	0.115384615384615	0.72	-0.336372420262664	851.9462	542.3725	0.115384615384615
-0.0780487804878049	0.115384615384615	0.81	-0.32822607879925	936.4242	640.6631	0.115384615384615
-0.0731707317073171	0.115384615384615	0.9	-0.320079737335835	1039.414	757.0047	0.115384615384615
-0.0682926829268293	0.115384615384615	0.99	-0.31193339587242	1247.395	975.1989	0.115384615384615
-0.0634146341463415	0.115384615384615	1.08	-0.303787054409006	1441.625	1178.6087	0.115384615384615
-0.0585365853658537	0.115384615384615	1.17	-0.295640712945591	1772.452	1518.4557	0.115384615384615
-0.0536585365853659	0.115384615384615	1.26	-0.287494371482176	2062.936	1815.2683	0.115384615384615
-0.0487804878048781	0.115384615384615	1.35	-0.279348030018762	2414.271	2172.0605	0.115384615384615
-0.0439024390243902	0.115384615384615	1.44	-0.271201688555347	2560.459	2322.8185	0.115384615384615
-0.0390243902439024	0.115384615384615	1.53	-0.263055347091932	2504.196	2270.0028	0.115384615384615
-0.0341463414634146	0.115384615384615	1.62	-0.254909005628518	2265.898	2034.0143	0.115384615384615
-0.0292682926829268	0.115384615384615	1.71	-0.246762664165103	1900.529	1670.3685	0.115384615384615
-0.0245121951219512	0.115384615384615	1.79775	-0.238819981238274	1565.363	1335.8036	0.115384615384615
-0.0195121951219512	0.115384615384615	1.89	-0.230469981238274	1257.677	1028.4482	0.115384615384615
-0.0146341463414634	0.115384615384615	1.98	-0.222323639774859	1002.907	773.6782	0.115384615384615
-0.00975609756097561	0.115384615384615	2.07	-0.214177298311445	821.7276	591.8349	0.115384615384615
-0.0048780487804878	0.115384615384615	2.16	-0.20603095684803	612.7957	382.0948	0.115384615384615
0	0.115384615384615	2.25	-0.197884615384615	535.6303	303.8241	0.115384615384615
0.0048780487804878	0.115384615384615	2.34	-0.189738273921201	481.7829	248.7101	0.115384615384615
0.00975609756097561	0.115384615384615	2.43	-0.181591932457786	437.2951	203.6858	0.115384615384615
0.0146341463414634	0.115384615384615	2.52	-0.173445590994372	378.565	145.0814	0.115384615384615
0.0195121951219512	0.115384615384615	2.61	-0.165299249530957	342.5163	109.5536	0.115384615384615
0.0242682926829268	0.115384615384615	2.69775	-0.157356566604128	325.1097	93.5069	0.115384615384615
0.0292682926829268	0.115384615384615	2.79	-0.149006566604128	312.0582	82.5584	0.115384615384615
0.0341463414634146	0.115384615384615	2.88	-0.140860225140713	299.4192	72.4165	0.115384615384615
0.0390243902439024	0.115384615384615	2.97	-0.132713883677298	286.8042	62.6629	0.115384615384615
0.0439024390243902	0.115384615384615	3.06	-0.124567542213884	276.8947	56.7821	0.115384615384615
0.0486585365853659	0.115384615384615	3.14775	-0.116624859287054	268.4443	52.6634	0.115384615384615
0.0536585365853659	0.115384615384615	3.24	-0.108274859287054	260.4222	49.7759	0.115384615384615
0.0585365853658537	0.115384615384615	3.33	-0.10012851782364	254.4243	49.1974	0.115384615384615
0.0632926829268293	0.115384615384615	3.41775	-0.0921858348968105	249.9775	51.6878000000001	0.115384615384615
0.0682926829268293	0.115384615384615	3.51	-0.0838358348968106	245.8171	54.3868	0.115384615384615
0.0731707317073171	0.115384615384615	3.6	-0.0756894934333959	243.1433	59.9555	0.115384615384615
0.0780487804878049	0.115384615384615	3.69	-0.0675431519699813	240.9609	64.453	0.115384615384615
0.0829268292682927	0.115384615384615	3.78	-0.0593968105065666	239.2691	68.4486	0.115384615384615
0.0878048780487805	0.115384615384615	3.87	-0.051250469043152	238.2892	74.0378	0.115384615384615
0.0926829268292683	0.115384615384615	3.96	-0.0431041275797374	237.593	81.1574	0.115384615384615
0.0975609756097561	0.115384615384615	4.05	-0.0349577861163227	236.9765	85.5595	0.115384615384615
0.102439024390244	0.115384615384615	4.14	-0.0268114446529081	237.1497	89.3128	0.115384615384615
0.107317073170732	0.115384615384615	4.23	-0.0186651031894934	237.2125	93.3724	0.115384615384615
0.11219512195122	0.115384615384615	4.32	-0.0105187617260789	237.6727	97.7595	0.115384615384615
0.117073170731707	0.115384615384615	4.41	-0.00237242026266421	238.2093	101.5975	0.115384615384615
0.121951219512195	0.115384615384615	4.5	0.00577392120075043	238.5269	104.8935	0.115384615384615
0.126829268292683	0.115384615384615	4.59	0.0139202626641651	238.6526	108.6607	0.115384615384615
0.131707317073171	0.115384615384615	4.68	0.0220666041275797	237.9563	111.2899	0.115384615384615
0.136585365853659	0.115384615384615	4.77	0.0302129455909943	236.7557	113.0902	0.115384615384615
0.141463414634146	0.115384615384615	4.86	0.0383592870544089	234.1153	112.7477	0.115384615384615
0.146341463414634	0.115384615384615	4.95	0.0465056285178236	230.9369	111.4328	0.115384615384615
-0.146341463414634	0.103846153846154	-0.675	-0.422486397748593	501.6944	-1036.6386	0.103846153846154
-0.141463414634146	0.103846153846154	-0.585	-0.414340056285178	501.5357	-1018.0763	0.103846153846154
-0.136585365853659	0.103846153846154	-0.495	-0.406193714821764	503.1567	-875.1683	0.103846153846154
-0.131829268292683	0.103846153846154	-0.40725	-0.398251031894934	506.3032	-677.9978	0.103846153846154
-0.126829268292683	0.103846153846154	-0.315	-0.389901031894934	510.8147	-461.1475	0.103846153846154
-0.121951219512195	0.103846153846154	-0.225	-0.38175469043152	517.268	-246.3839	0.103846153846154
-0.117073170731707	0.103846153846154	-0.135	-0.373608348968105	527.3816	-118.7163	0.103846153846154
-0.11219512195122	0.103846153846154	-0.0449999999999995	-0.36546200750469	539.1431	-10.8108000000001	0.103846153846154
-0.107439024390244	0.103846153846154	0.0427500000000003	-0.357519324577861	553.4816	57.3237	0.103846153846154
-0.102439024390244	0.103846153846154	0.135	-0.349169324577861	573.2337	116.4416	0.103846153846154
-0.0975609756097561	0.103846153846154	0.225	-0.341022983114447	594.5506	172.0004	0.103846153846154
-0.0926829268292683	0.103846153846154	0.315	-0.332876641651032	620.4186	246.8286	0.103846153846154
-0.0878048780487805	0.103846153846154	0.405	-0.324730300187617	655.1255	314.1745	0.103846153846154
-0.0829268292682927	0.103846153846154	0.495	-0.316583958724203	692.3822	366.8716	0.103846153846154
-0.0780487804878049	0.103846153846154	0.585	-0.308437617260788	764.2678	451.8555	0.103846153846154
-0.0731707317073171	0.103846153846154	0.675	-0.300291275797373	824.1183	524.2082	0.103846153846154
-0.0682926829268293	0.103846153846154	0.765	-0.292144934333959	888.8393	601.5869	0.103846153846154
-0.0634146341463415	0.103846153846154	0.855	-0.283998592870544	977.2009	700.9849	0.103846153846154
-0.0585365853658537	0.103846153846154	0.945	-0.275852251407129	1107.317	841.1187	0.103846153846154
-0.0536585365853659	0.103846153846154	1.035	-0.267705909943715	1335.336	1078.4435	0.103846153846154
-0.0487804878048781	0.103846153846154	1.125	-0.2595595684803	1628.756	1379.2685	0.103846153846154
-0.0439024390243902	0.103846153846154	1.215	-0.251413227016886	1846.996	1603.5046	0.103846153846154
-0.0390243902439024	0.103846153846154	1.305	-0.243266885553471	2204.244	1965.8597	0.103846153846154
-0.0341463414634146	0.103846153846154	1.395	-0.235120544090056	2369.605	2134.8752	0.103846153846154
-0.0292682926829268	0.103846153846154	1.485	-0.226974202626642	2407.044	2175.1603	0.103846153846154
-0.0245121951219512	0.103846153846154	1.57275	-0.219031519699812	2269.209	2039.5396	0.103846153846154
-0.0195121951219512	0.103846153846154	1.665	-0.210681519699812	1997.951	1768.7074	0.103846153846154
-0.0146341463414634	0.103846153846154	1.755	-0.202535178236398	1646.333	1418.0839	0.103846153846154
-0.00975609756097561	0.103846153846154	1.845	-0.194388836772983	1356.318	1128.2443	0.103846153846154
-0.0048780487804878	0.103846153846154	1.935	-0.186242495309569	1107.285	878.9731	0.103846153846154
0	0.103846153846154	2.025	-0.178096153846154	895.0712	665.9375	0.103846153846154
0.0048780487804878	0.103846153846154	2.115	-0.169949812382739	652.9268	422.8117	0.103846153846154
0.00975609756097561	0.103846153846154	2.205	-0.161803470919325	568.0921	336.6492	0.103846153846154
0.0146341463414634	0.103846153846154	2.295	-0.15365712945591	510.1041	277.3166	0.103846153846154
0.0195121951219512	0.103846153846154	2.385	-0.145510787992495	462.408	229.0823	0.103846153846154
0.0242682926829268	0.103846153846154	2.47275	-0.137568105065666	418.1097	185.5123	0.103846153846154
0.0292682926829268	0.103846153846154	2.565	-0.129218105065666	358.9869	126.9733	0.103846153846154
0.0341463414634146	0.103846153846154	2.655	-0.121071763602251	337.5377	106.6938	0.103846153846154
0.0390243902439024	0.103846153846154	2.745	-0.112925422138837	323.8952	94.8368	0.103846153846154
0.0439024390243902	0.103846153846154	2.835	-0.104779080675422	310.7105	84.341	0.103846153846154
0.0486585365853659	0.103846153846154	2.92275	-0.0968363977485929	297.8902	75.3292	0.103846153846154
0.0536585365853659	0.103846153846154	3.015	-0.0884863977485929	287.4361	69.1261	0.103846153846154
0.0585365853658537	0.103846153846154	3.105	-0.0803400562851783	278.5219	65.0495	0.103846153846154
0.0632926829268293	0.103846153846154	3.19275	-0.072397373358349	270.304	58.916	0.103846153846154
0.0682926829268293	0.103846153846154	3.285	-0.064047373358349	263.3238	54.6517	0.103846153846154
0.0731707317073171	0.103846153846154	3.375	-0.0559010318949344	257.735	58.6569	0.103846153846154
0.0780487804878049	0.103846153846154	3.465	-0.0477546904315197	252.7966	62.3303	0.103846153846154
0.0829268292682927	0.103846153846154	3.555	-0.0396083489681051	248.7284	66.0497	0.103846153846154
0.0878048780487805	0.103846153846154	3.645	-0.0314620075046904	245.5327	70.7662	0.103846153846154
0.0926829268292683	0.103846153846154	3.735	-0.0233156660412758	243.1916	74.832	0.103846153846154
0.0975609756097561	0.103846153846154	3.825	-0.0151693245778612	241.6728	81.498	0.103846153846154
0.102439024390244	0.103846153846154	3.915	-0.00702298311444655	240.6124	85.8358	0.103846153846154
0.107317073170732	0.103846153846154	4.005	0.0011233583489681	239.7273	89.6057	0.103846153846154
0.11219512195122	0.103846153846154	4.095	0.00926969981238268	238.7623	93.1909	0.103846153846154
0.117073170731707	0.103846153846154	4.185	0.0174160412757973	238.73	97.3544	0.103846153846154
0.121951219512195	0.103846153846154	4.275	0.025562382739212	239.0459	101.1458	0.103846153846154
0.126829268292683	0.103846153846154	4.365	0.0337087242026266	239.2832	104.4651	0.103846153846154
0.131707317073171	0.103846153846154	4.455	0.0418550656660412	239.2203	107.9248	0.103846153846154
0.136585365853659	0.103846153846154	4.545	0.0500014071294558	239.3783	111.1085	0.103846153846154
0.141463414634146	0.103846153846154	4.635	0.0581477485928705	238.7616	113.2243	0.103846153846154
0.146341463414634	0.103846153846154	4.725	0.0662940900562851	237.7647	114.8098	0.103846153846154
-0.146341463414634	0.0923076923076923	-0.9	-0.402697936210131	486.4046	-2642.8504	0.0923076923076923
-0.141463414634146	0.0923076923076923	-0.81	-0.394551594746717	486.1502	-2598.3528	0.0923076923076923
-0.136585365853659	0.0923076923076923	-0.72	-0.386405253283302	486.4686	-2218.1654	0.0923076923076923
-0.131829268292683	0.0923076923076923	-0.63225	-0.378462570356473	487.8053	-1705.6257	0.0923076923076923
-0.126829268292683	0.0923076923076923	-0.54	-0.370112570356473	489.7446	-895.6254	0.0923076923076923
-0.121951219512195	0.0923076923076923	-0.45	-0.361966228893058	492.6057	-623.1403	0.0923076923076923
-0.117073170731707	0.0923076923076923	-0.36	-0.353819887429643	497.1532	-411.7614	0.0923076923076923
-0.11219512195122	0.0923076923076923	-0.27	-0.345673545966229	502.7514	-225.7225	0.0923076923076923
-0.107439024390244	0.0923076923076923	-0.18225	-0.3377308630394	510.5412	-88.7402	0.0923076923076923
-0.102439024390244	0.0923076923076923	-0.0900000000000003	-0.3293808630394	521.8017	-16.9006000000001	0.0923076923076923
-0.0975609756097561	0.0923076923076923	-2.22044604925031E-16	-0.321234521575985	534.1445	46.4991	0.0923076923076923
-0.0926829268292683	0.0923076923076923	0.0899999999999999	-0.31308818011257	550.0815	102.7622	0.0923076923076923
-0.0878048780487805	0.0923076923076923	0.18	-0.304941838649156	571.8477	166.3151	0.0923076923076923
-0.0829268292682927	0.0923076923076923	0.27	-0.296795497185741	594.7015	215.9479	0.0923076923076923
-0.0780487804878049	0.0923076923076923	0.36	-0.288649155722326	622.6824	276.5619	0.0923076923076923
-0.0731707317073171	0.0923076923076923	0.45	-0.280502814258912	660.7501	334.3311	0.0923076923076923
-0.0682926829268293	0.0923076923076923	0.54	-0.272356472795497	701.4157	390.6585	0.0923076923076923
-0.0634146341463415	0.0923076923076923	0.63	-0.264210131332083	778.0284	481.0831	0.0923076923076923
-0.0585365853658537	0.0923076923076923	0.72	-0.256063789868668	845.3005	561.737	0.0923076923076923
-0.0536585365853659	0.0923076923076923	0.81	-0.247917448405253	919.3156	646.6761	0.0923076923076923
-0.0487804878048781	0.0923076923076923	0.9	-0.239771106941839	1016.87	754.36	0.0923076923076923
-0.0439024390243902	0.0923076923076923	0.99	-0.231624765478424	1218.872	964.9862	0.0923076923076923
-0.0390243902439024	0.0923076923076923	1.08	-0.223478424015009	1381.809	1134.5686	0.0923076923076923
-0.0341463414634146	0.0923076923076923	1.17	-0.215332082551595	1694.699	1453.5957	0.0923076923076923
-0.0292682926829268	0.0923076923076923	1.26	-0.20718574108818	1918.528	1682.3429	0.0923076923076923
-0.0245121951219512	0.0923076923076923	1.34775	-0.199243058161351	2194.333	1962.2285	0.0923076923076923
-0.0195121951219512	0.0923076923076923	1.44	-0.190893058161351	2275.029	2045.6755	0.0923076923076923
-0.0146341463414634	0.0923076923076923	1.53	-0.182746716697936	2203.322	1975.5495	0.0923076923076923
-0.00975609756097561	0.0923076923076923	1.62	-0.174600375234522	1998.239	1771.3353	0.0923076923076923
-0.0048780487804878	0.0923076923076923	1.71	-0.166454033771107	1718.715	1492.1916	0.0923076923076923
0	0.0923076923076923	1.8	-0.158307692307692	1400.346	1173.7598	0.0923076923076923
0.0048780487804878	0.0923076923076923	1.89	-0.150161350844278	1155.097	928.1627	0.0923076923076923
0.00975609756097561	0.0923076923076923	1.98	-0.142015009380863	948.7371	720.8842	0.0923076923076923
0.0146341463414634	0.0923076923076923	2.07	-0.133868667917448	694.1957	464.809	0.0923076923076923
0.0195121951219512	0.0923076923076923	2.16	-0.125722326454034	609.1231	378.4714	0.0923076923076923
0.0242682926829268	0.0923076923076923	2.24775	-0.117779643527204	536.8164	305.2632	0.0923076923076923
0.0292682926829268	0.0923076923076923	2.34	-0.109429643527204	483.9978	251.4478	0.0923076923076923
0.0341463414634146	0.0923076923076923	2.43	-0.10128330206379	439.7224	206.8092	0.0923076923076923
0.0390243902439024	0.0923076923076923	2.52	-0.0931369606003752	395.0764	162.2889	0.0923076923076923
0.0439024390243902	0.0923076923076923	2.61	-0.0849906191369606	364.2539	132.2725	0.0923076923076923
0.0486585365853659	0.0923076923076923	2.69775	-0.0770479362101313	341.8729	111.7573	0.0923076923076923
0.0536585365853659	0.0923076923076923	2.79	-0.0686979362101313	325.1628	97.7493	0.0923076923076923
0.0585365853658537	0.0923076923076923	2.88	-0.0605515947467167	311.0538	87.6246000000001	0.0923076923076923
0.0632926829268293	0.0923076923076923	2.96775	-0.0526089118198874	297.5816	78.4988	0.0923076923076923
0.0682926829268293	0.0923076923076923	3.06	-0.0442589118198874	287.3132	73.3978	0.0923076923076923
0.0731707317073171	0.0923076923076923	3.15	-0.0361125703564728	278.6341	79.1039	0.0923076923076923
0.0780487804878049	0.0923076923076923	3.24	-0.0279662288930581	270.238	79.0034	0.0923076923076923
0.0829268292682927	0.0923076923076923	3.33	-0.0198198874296435	263.8548	76.9363	0.0923076923076923
0.0878048780487805	0.0923076923076923	3.42	-0.0116735459662289	258.3586	75.434	0.0923076923076923
0.0926829268292683	0.0923076923076923	3.51	-0.00352720450281424	250.9014	72.8099	0.0923076923076923
0.0975609756097561	0.0923076923076923	3.6	0.0046191369606004	246.6571	74.362	0.0923076923076923
0.102439024390244	0.0923076923076923	3.69	0.012765478424015	244.6311	77.6088	0.0923076923076923
0.107317073170732	0.0923076923076923	3.78	0.0209118198874297	242.7003	82.8313	0.0923076923076923
0.11219512195122	0.0923076923076923	3.87	0.0290581613508443	241.4813	86.6472	0.0923076923076923
0.117073170731707	0.0923076923076923	3.96	0.0372045028142589	240.5958	89.5067	0.0923076923076923
0.121951219512195	0.0923076923076923	4.05	0.0453508442776736	239.9141	92.7592	0.0923076923076923
0.126829268292683	0.0923076923076923	4.14	0.0534971857410882	239.4722	97.0668	0.0923076923076923
0.131707317073171	0.0923076923076923	4.23	0.0616435272045028	239.4722	101.0575	0.0923076923076923
0.136585365853659	0.0923076923076923	4.32	0.0697898686679174	239.3289	103.988	0.0923076923076923
0.141463414634146	0.0923076923076923	4.41	0.0779362101313321	239.5821	107.3849	0.0923076923076923
0.146341463414634	0.0923076923076923	4.5	0.0860825515947467	239.4409	110.3173	0.0923076923076923
-0.146341463414634	0.0807692307692308	-1.125	-0.38290947467167	475.6326	-5552.4414	0.0807692307692308
-0.141463414634146	0.0807692307692308	-1.035	-0.374763133208255	474.202	-5545.612	0.0807692307692308
-0.136585365853659	0.0807692307692308	-0.945	-0.366616791744841	474.3624	-5333.4456	0.0807692307692308
-0.131829268292683	0.0807692307692308	-0.85725	-0.358674108818011	475.1866	-4582.1254	0.0807692307692308
-0.126829268292683	0.0807692307692308	-0.765	-0.350324108818011	475.7583	-3412.5787	0.0807692307692308
-0.121951219512195	0.0807692307692308	-0.675	-0.342177767354597	475.9479	-2452.3951	0.0807692307692308
-0.117073170731707	0.0807692307692308	-0.585	-0.334031425891182	476.6783	-1679.6817	0.0807692307692308
-0.11219512195122	0.0807692307692308	-0.495	-0.325885084427767	478.4585	-795.1105	0.0807692307692308
-0.107439024390244	0.0807692307692308	-0.40725	-0.317942401500938	481.8593	-533.4377	0.0807692307692308
-0.102439024390244	0.0807692307692308	-0.315	-0.309592401500938	487.0089	-273.0505	0.0807692307692308
-0.0975609756097561	0.0807692307692308	-0.225	-0.301446060037523	493.2736	-159.254	0.0807692307692308
-0.0926829268292683	0.0807692307692308	-0.135	-0.293299718574109	501.2557	-44.5203999999999	0.0807692307692308
-0.0878048780487805	0.0807692307692308	-0.0449999999999999	-0.285153377110694	512.7358	15.8196	0.0807692307692308
-0.0829268292682927	0.0807692307692308	0.0450000000000002	-0.27700703564728	525.4929	72.7414	0.0807692307692308
-0.0780487804878049	0.0807692307692308	0.135	-0.268860694183865	541.1829	122.8831	0.0807692307692308
-0.0731707317073171	0.0807692307692308	0.225	-0.26071435272045	561.8727	180.9897	0.0807692307692308
-0.0682926829268293	0.0807692307692308	0.315	-0.252568011257036	584.1573	235.122	0.0807692307692308
-0.0634146341463415	0.0807692307692308	0.405	-0.244421669793621	611.571	280.8453	0.0807692307692308
-0.0585365853658537	0.0807692307692308	0.495	-0.236275328330206	648.8362	335.3882	0.0807692307692308
-0.0536585365853659	0.0807692307692308	0.585	-0.228128986866792	689.3909	390.5454	0.0807692307692308
-0.0487804878048781	0.0807692307692308	0.675	-0.219982645403377	755.6775	469.3104	0.0807692307692308
-0.0439024390243902	0.0807692307692308	0.765	-0.211836303939963	820.2826	546.9787	0.0807692307692308
-0.0390243902439024	0.0807692307692308	0.855	-0.203689962476548	896.9845	634.077	0.0807692307692308
-0.0341463414634146	0.0807692307692308	0.945	-0.195543621013133	999.4657	745.025	0.0807692307692308
-0.0292682926829268	0.0807692307692308	1.035	-0.187397279549719	1208.283	961.6585	0.0807692307692308
-0.0245121951219512	0.0807692307692308	1.12275	-0.179454596622889	1364.836	1123.8118	0.0807692307692308
-0.0195121951219512	0.0807692307692308	1.215	-0.171104596622889	1651.573	1415.0092	0.0807692307692308
-0.0146341463414634	0.0807692307692308	1.305	-0.162958255159475	1845.839	1613.8452	0.0807692307692308
-0.00975609756097561	0.0807692307692308	1.395	-0.15481191369606	2073.755	1844.3387	0.0807692307692308
-0.0048780487804878	0.0807692307692308	1.485	-0.146665572232645	2123.985	1896.688	0.0807692307692308
0	0.0807692307692308	1.575	-0.138519230769231	2037.555	1811.681	0.0807692307692308
0.0048780487804878	0.0807692307692308	1.665	-0.130372889305816	1847.112	1621.3477	0.0807692307692308
0.00975609756097561	0.0807692307692308	1.755	-0.122226547842402	1597.884	1372.2776	0.0807692307692308
0.0146341463414634	0.0807692307692308	1.845	-0.114080206378987	1311.201	1084.9307	0.0807692307692308
0.0195121951219512	0.0807692307692308	1.935	-0.105933864915572	1092.445	865.4156	0.0807692307692308
0.0242682926829268	0.0807692307692308	2.02275	-0.097991181988743	910.0224	681.7586	0.0807692307692308
0.0292682926829268	0.0807692307692308	2.115	-0.089641181988743	675.4953	445.4927	0.0807692307692308
0.0341463414634146	0.0807692307692308	2.205	-0.0814948405253283	596.7227	365.47	0.0807692307692308
0.0390243902439024	0.0807692307692308	2.295	-0.0733484990619137	527.9399	295.9282	0.0807692307692308
0.0439024390243902	0.0807692307692308	2.385	-0.0652021575984991	477.8632	244.9652	0.0807692307692308
0.0486585365853659	0.0807692307692308	2.47275	-0.0572594746716698	436.7444	203.0568	0.0807692307692308
0.0536585365853659	0.0807692307692308	2.565	-0.0489094746716698	393.5963	160.2245	0.0807692307692308
0.0585365853658537	0.0807692307692308	2.655	-0.0407631332082552	365.0376	132.7729	0.0807692307692308
0.0632926829268293	0.0807692307692308	2.74275	-0.0328204502814259	344.758	114.6123	0.0807692307692308
0.0682926829268293	0.0807692307692308	2.835	-0.0244704502814259	329.2325	102.423	0.0807692307692308
0.0731707317073171	0.0807692307692308	2.925	-0.0163241088180113	315.6477	93.8654	0.0807692307692308
0.0780487804878049	0.0807692307692308	3.015	-0.00817776735459663	302.9015	86.5101	0.0807692307692308
0.0829268292682927	0.0807692307692308	3.105	-3.14258911819909E-5	292.3982	81.7621	0.0807692307692308
0.0878048780487805	0.0807692307692308	3.195	0.00811491557223265	283.1215	89.7437	0.0807692307692308
0.0926829268292683	0.0807692307692308	3.285	0.0162612570356473	274.2595	89.9209	0.0807692307692308
0.0975609756097561	0.0807692307692308	3.375	0.0244075984990619	267.2981	86.0419	0.0807692307692308
0.102439024390244	0.0807692307692308	3.465	0.0325539399624765	261.4642	83.1916	0.0807692307692308
0.107317073170732	0.0807692307692308	3.555	0.0407002814258912	256.4532	82.4285	0.0807692307692308
0.11219512195122	0.0807692307692308	3.645	0.0488466228893058	252.2853	83.4981	0.0807692307692308
0.117073170731707	0.0807692307692308	3.735	0.0569929643527204	248.5927	84.8627000000001	0.0807692307692308
0.121951219512195	0.0807692307692308	3.825	0.0651393058161351	245.2974	88.731	0.0807692307692308
0.126829268292683	0.0807692307692308	3.915	0.0732856472795497	243.4749	91.6016	0.0807692307692308
0.131707317073171	0.0807692307692308	4.005	0.0814319887429643	242.0967	94.1834	0.0807692307692308
0.136585365853659	0.0807692307692308	4.095	0.0895783302063789	241.0669	96.6931	0.0807692307692308
0.141463414634146	0.0807692307692308	4.185	0.0977246716697936	240.6876	100.3679	0.0807692307692308
0.146341463414634	0.0807692307692308	4.275	0.105871013133208	240.7349	103.5684	0.0807692307692308
-0.146341463414634	0.0690384615384615	-1.35375	-0.362791205440901	470.76	-2609.682	0.0690384615384615
-0.141463414634146	0.0690384615384615	-1.26375	-0.354644863977486	470.7277	-2663.3833	0.0690384615384615
-0.136585365853659	0.0690384615384615	-1.17375	-0.346498522514071	470.6016	-3061.2904	0.0690384615384615
-0.131829268292683	0.0690384615384615	-1.086	-0.338555839587242	470.0288	-3709.6182	0.0690384615384615
-0.126829268292683	0.0690384615384615	-0.99375	-0.330205839587242	468.8852	-4120.0828	0.0690384615384615
-0.121951219512195	0.0690384615384615	-0.90375	-0.322059498123827	467.6459	-3783.4171	0.0690384615384615
-0.117073170731707	0.0690384615384615	-0.81375	-0.313913156660413	466.2478	-3006.8362	0.0690384615384615
-0.11219512195122	0.0690384615384615	-0.72375	-0.305766815196998	465.9308	-2252.9252	0.0690384615384615
-0.107439024390244	0.0690384615384615	-0.636	-0.297824132270169	466.215	-1595.094	0.0690384615384615
-0.102439024390244	0.0690384615384615	-0.54375	-0.289474132270169	466.6256	-785.4984	0.0690384615384615
-0.0975609756097561	0.0690384615384615	-0.45375	-0.281327790806754	467.926	-535.868	0.0690384615384615
-0.0926829268292683	0.0690384615384615	-0.36375	-0.27318144934334	470.6877	-289.8013	0.0690384615384615
-0.0878048780487805	0.0690384615384615	-0.27375	-0.265035107879925	475.2281	-146.0477	0.0690384615384615
-0.0829268292682927	0.0690384615384615	-0.18375	-0.25688876641651	481.0716	-67.5127999999999	0.0690384615384615
-0.0780487804878049	0.0690384615384615	-0.0937500000000002	-0.248742424953096	488.5665	-10.4079	0.0690384615384615
-0.0731707317073171	0.0690384615384615	-0.00375000000000014	-0.240596083489681	499.2087	42.9301	0.0690384615384615
-0.0682926829268293	0.0690384615384615	0.0862499999999999	-0.232449742026266	510.9341	114.8511	0.0690384615384615
-0.0634146341463415	0.0690384615384615	0.17625	-0.224303400562852	525.4885	159.4511	0.0690384615384615
-0.0585365853658537	0.0690384615384615	0.26625	-0.216157059099437	544.9447	208.782	0.0690384615384615
-0.0536585365853659	0.0690384615384615	0.35625	-0.208010717636023	565.6791	244.6123	0.0690384615384615
-0.0487804878048781	0.0690384615384615	0.44625	-0.199864376172608	592.0743	286.3914	0.0690384615384615
-0.0439024390243902	0.0690384615384615	0.53625	-0.191718034709193	627.0553	334.2819	0.0690384615384615
-0.0390243902439024	0.0690384615384615	0.62625	-0.183571693245779	665.8333	385.2814	0.0690384615384615
-0.0341463414634146	0.0690384615384615	0.71625	-0.175425351782364	713.3492	444.9049	0.0690384615384615
-0.0292682926829268	0.0690384615384615	0.80625	-0.167279010318949	804.8347	545.5369	0.0690384615384615
-0.0245121951219512	0.0690384615384615	0.894	-0.15933632739212	872.9246	621.5076	0.0690384615384615
-0.0195121951219512	0.0690384615384615	0.98625	-0.15098632739212	970.3808	726.3187	0.0690384615384615
-0.0146341463414634	0.0690384615384615	1.07625	-0.142839985928705	1086.142	847.5369	0.0690384615384615
-0.00975609756097561	0.0690384615384615	1.16625	-0.134693644465291	1300.213	1066.716	0.0690384615384615
-0.0048780487804878	0.0690384615384615	1.25625	-0.126547303001876	1488.882	1259.0853	0.0690384615384615
0	0.0690384615384615	1.34625	-0.118400961538462	1739.548	1511.7449	0.0690384615384615
0.0048780487804878	0.0690384615384615	1.43625	-0.110254620075047	1907.865	1681.738	0.0690384615384615
0.00975609756097561	0.0690384615384615	1.52625	-0.102108278611632	1980.958	1756.2057	0.0690384615384615
0.0146341463414634	0.0690384615384615	1.61625	-0.0939619371482176	1929.263	1705.1118	0.0690384615384615
0.0195121951219512	0.0690384615384615	1.70625	-0.085815595684803	1787.188	1562.6564	0.0690384615384615
0.0242682926829268	0.0690384615384615	1.794	-0.0778729127579737	1582	1356.3453	0.0690384615384615
0.0292682926829268	0.0690384615384615	1.88625	-0.0695229127579737	1323.154	1096.3294	0.0690384615384615
0.0341463414634146	0.0690384615384615	1.97625	-0.0613765712945591	1116.166	888.1552	0.0690384615384615
0.0390243902439024	0.0690384615384615	2.06625	-0.0532302298311445	936.9287	707.036	0.0690384615384615
0.0439024390243902	0.0690384615384615	2.15625	-0.0450838883677298	684.5374	452.8092	0.0690384615384615
0.0486585365853659	0.0690384615384615	2.244	-0.0371412054409006	605.8077	372.5788	0.0690384615384615
0.0536585365853659	0.0690384615384615	2.33625	-0.0287912054409006	543.8167	309.4007	0.0690384615384615
0.0585365853658537	0.0690384615384615	2.42625	-0.0206448639774859	496.5842	262.4535	0.0690384615384615
0.0632926829268293	0.0690384615384615	2.514	-0.0127021810506567	456.6706	223.489	0.0690384615384615
0.0682926829268293	0.0690384615384615	2.60625	-0.00435218105065668	415.775	184.4102	0.0690384615384615
0.0731707317073171	0.0690384615384615	2.69625	0.00379416041275796	394.8783	166.7088	0.0690384615384615
0.0780487804878049	0.0690384615384615	2.78625	0.0119405018761726	361.6679	137.3075	0.0690384615384615
0.0829268292682927	0.0690384615384615	2.87625	0.0200868433395873	344.4342	125.5438	0.0690384615384615
0.0878048780487805	0.0690384615384615	2.96625	0.0282331848030019	328.8355	115.7463	0.0690384615384615
0.0926829268292683	0.0690384615384615	3.05625	0.0363795262664165	316.1214	106.0183	0.0690384615384615
0.0975609756097561	0.0690384615384615	3.14625	0.0445258677298312	303.9383	97.342	0.0690384615384615
0.102439024390244	0.0690384615384615	3.23625	0.0526722091932458	292.3542	94.4365	0.0690384615384615
0.107317073170732	0.0690384615384615	3.32625	0.0608185506566604	283.3942	94.7561	0.0690384615384615
0.11219512195122	0.0690384615384615	3.41625	0.068964892120075	275.4086	96.0294	0.0690384615384615
0.117073170731707	0.0690384615384615	3.50625	0.0771112335834897	267.4565	95.0271	0.0690384615384615
0.121951219512195	0.0690384615384615	3.59625	0.0852575750469043	261.2312	95.0567	0.0690384615384615
0.126829268292683	0.0690384615384615	3.68625	0.0934039165103189	256.6754	98.4238000000001	0.0690384615384615
0.131707317073171	0.0690384615384615	3.77625	0.101550257973734	252.6603	98.8809000000001	0.0690384615384615
0.136585365853659	0.0690384615384615	3.86625	0.109696599437148	249.265	100.0782	0.0690384615384615
0.141463414634146	0.0690384615384615	3.95625	0.117842940900563	246.7899	101.3259	0.0690384615384615
0.146341463414634	0.0690384615384615	4.04625	0.125989282363977	244.4425	102.4862	0.0690384615384615
-0.146341463414634	0.0576923076923077	-1.575	-0.343332551594747	463.0029	-1862.8631	0.0576923076923077
-0.141463414634146	0.0576923076923077	-1.485	-0.335186210131332	463.2889	-1893.7501	0.0576923076923077
-0.136585365853659	0.0576923076923077	-1.395	-0.327039868667917	463.6056	-2148.2934	0.0576923076923077
-0.131829268292683	0.0576923076923077	-1.30725	-0.319097185741088	464.0801	-2947.5429	0.0576923076923077
-0.126829268292683	0.0576923076923077	-1.215	-0.310747185741088	464.3009	-3682.5451	0.0576923076923077
-0.121951219512195	0.0576923076923077	-1.125	-0.302600844277674	463.7287	-3996.2583	0.0576923076923077
-0.117073170731707	0.0576923076923077	-1.035	-0.294454502814259	462.7436	-3635.3204	0.0576923076923077
-0.11219512195122	0.0576923076923077	-0.945	-0.286308161350844	461.6332	-2973.3848	0.0576923076923077
-0.107439024390244	0.0576923076923077	-0.85725	-0.278365478424015	460.7739	-2229.4931	0.0576923076923077
-0.102439024390244	0.0576923076923077	-0.765	-0.270015478424015	459.4086	-1165.7204	0.0576923076923077
-0.0975609756097561	0.0576923076923077	-0.675	-0.2618691369606	459.3763	-818.8137	0.0576923076923077
-0.0926829268292683	0.0576923076923077	-0.585	-0.253722795497186	460.2961	-544.3219	0.0576923076923077
-0.0878048780487805	0.0576923076923077	-0.495	-0.245576454033771	461.8489	-368.4009	0.0576923076923077
-0.0829268292682927	0.0576923076923077	-0.405	-0.237430112570357	464.3219	-154.3563	0.0576923076923077
-0.0780487804878049	0.0576923076923077	-0.315	-0.229283771106942	468.0665	-76.5009	0.0576923076923077
-0.0731707317073171	0.0576923076923077	-0.225	-0.221137429643527	473.4603	-20.1194	0.0576923076923077
-0.0682926829268293	0.0576923076923077	-0.135	-0.212991088180113	480.5365	29.6734	0.0576923076923077
-0.0634146341463415	0.0576923076923077	-0.0450000000000002	-0.204844746716698	489.5189	86.2938000000001	0.0576923076923077
-0.0585365853658537	0.0576923076923077	0.0449999999999999	-0.196698405253283	501.4546	124.085	0.0576923076923077
-0.0536585365853659	0.0576923076923077	0.135	-0.188552063789869	515.4567	174.0166	0.0576923076923077
-0.0487804878048781	0.0576923076923077	0.225	-0.180405722326454	532.897	210.2247	0.0576923076923077
-0.0439024390243902	0.0576923076923077	0.315	-0.172259380863039	555.6732	250.6423	0.0576923076923077
-0.0390243902439024	0.0576923076923077	0.405	-0.164113039399625	580.2986	289.0954	0.0576923076923077
-0.0341463414634146	0.0576923076923077	0.495	-0.15596669793621	610.7904	331.9351	0.0576923076923077
-0.0292682926829268	0.0576923076923077	0.585	-0.147820356472796	650.2169	383.4038	0.0576923076923077
-0.0245121951219512	0.0576923076923077	0.67275	-0.139877673545966	695.0568	437.4849	0.0576923076923077
-0.0195121951219512	0.0576923076923077	0.765	-0.131527673545966	767.0541	517.283	0.0576923076923077
-0.0146341463414634	0.0576923076923077	0.855	-0.123381332082552	833.7091	590.8974	0.0576923076923077
-0.00975609756097561	0.0576923076923077	0.945	-0.115234990619137	916.5945	679.1442	0.0576923076923077
-0.0048780487804878	0.0576923076923077	1.035	-0.107088649155722	1025.488	792.402	0.0576923076923077
0	0.0576923076923077	1.125	-0.0989423076923077	1233.843	1004.4895	0.0576923076923077
0.0048780487804878	0.0576923076923077	1.215	-0.0907959662288931	1385.369	1158.6555	0.0576923076923077
0.00975609756097561	0.0576923076923077	1.305	-0.0826496247654784	1621.937	1396.7738	0.0576923076923077
0.0146341463414634	0.0576923076923077	1.395	-0.0745032833020638	1766.506	1542.1163	0.0576923076923077
0.0195121951219512	0.0576923076923077	1.485	-0.0663569418386492	1877.284	1653.1328	0.0576923076923077
0.0242682926829268	0.0576923076923077	1.57275	-0.0584142589118199	1869.03	1644.5452	0.0576923076923077
0.0292682926829268	0.0576923076923077	1.665	-0.0500642589118199	1761.02	1534.9398	0.0576923076923077
0.0341463414634146	0.0576923076923077	1.755	-0.0419179174484053	1598.722	1371.0111	0.0576923076923077
0.0390243902439024	0.0576923076923077	1.845	-0.0337715759849906	1398.016	1168.5019	0.0576923076923077
0.0439024390243902	0.0576923076923077	1.935	-0.025625234521576	1168.044	936.4754	0.0576923076923077
0.0486585365853659	0.0576923076923077	2.02275	-0.0176825515947467	991.5675	758.3214	0.0576923076923077
0.0536585365853659	0.0576923076923077	2.115	-0.00933255159474672	840.7552	606.3086	0.0576923076923077
0.0585365853658537	0.0576923076923077	2.205	-0.0011862101313321	654.6531	419.288	0.0576923076923077
0.0632926829268293	0.0576923076923077	2.29275	0.00675647279549717	588.6391	353.7021	0.0576923076923077
0.0682926829268293	0.0576923076923077	2.385	0.0151064727954972	528.9232	295.3445	0.0576923076923077
0.0731707317073171	0.0576923076923077	2.475	0.0232528142589118	485.4189	254.4022	0.0576923076923077
0.0780487804878049	0.0576923076923077	2.565	0.0313991557223264	449.1603	221.2115	0.0576923076923077
0.0829268292682927	0.0576923076923077	2.655	0.0395454971857411	408.5112	184.6567	0.0576923076923077
0.0878048780487805	0.0576923076923077	2.745	0.0476918386491557	377.988	159.7937	0.0576923076923077
0.0926829268292683	0.0576923076923077	2.835	0.0558381801125703	358.5291	145.4399	0.0576923076923077
0.0975609756097561	0.0576923076923077	2.925	0.063984521575985	342.8175	142.2	0.0576923076923077
0.102439024390244	0.0576923076923077	3.015	0.0721308630393996	328.1802	135.9691	0.0576923076923077
0.107317073170732	0.0576923076923077	3.105	0.0802772045028143	313.7885	125.9091	0.0576923076923077
0.11219512195122	0.0576923076923077	3.195	0.0884235459662289	302.4405	118.8877	0.0576923076923077
0.117073170731707	0.0576923076923077	3.285	0.0965698874296435	291.9089	113.7432	0.0576923076923077
0.121951219512195	0.0576923076923077	3.375	0.104716228893058	281.5049	108.6496	0.0576923076923077
0.126829268292683	0.0576923076923077	3.465	0.112862570356473	273.4355	106.2652	0.0576923076923077
0.131707317073171	0.0576923076923077	3.555	0.121008911819887	266.8118	107.2856	0.0576923076923077
0.136585365853659	0.0576923076923077	3.645	0.129155253283302	260.128	105.1318	0.0576923076923077
0.141463414634146	0.0576923076923077	3.735	0.137301594746717	255.0609	104.6889	0.0576923076923077
0.146341463414634	0.0576923076923077	3.825	0.145447936210131	251.0767	104.0009	0.0576923076923077
-0.146341463414634	0.0461538461538461	-1.8	-0.323544090056285	445.9614	-1196.5626	0.0461538461538461
-0.141463414634146	0.0461538461538461	-1.71	-0.315397748592871	446.7851	-1201.5099	0.0461538461538461
-0.136585365853659	0.0461538461538461	-1.62	-0.307251407129456	449.2564	-1313.7056	0.0461538461538461
-0.131829268292683	0.0461538461538461	-1.53225	-0.299308724202627	452.4255	-1574.0435	0.0461538461538461
-0.126829268292683	0.0461538461538461	-1.44	-0.290958724202627	454.8985	-2288.4325	0.0461538461538461
-0.121951219512195	0.0461538461538461	-1.35	-0.282812382739212	456.5784	-3132.4796	0.0461538461538461
-0.117073170731707	0.0461538461538461	-1.26	-0.274666041275797	457.0845	-3803.4425	0.0461538461538461
-0.11219512195122	0.0461538461538461	-1.17	-0.266519699812383	456.9263	-3834.6117	0.0461538461538461
-0.107439024390244	0.0461538461538461	-1.08225	-0.258577016885553	456.3209	-3352.2561	0.0461538461538461
-0.102439024390244	0.0461538461538461	-0.99	-0.250227016885553	455.3988	-2669.1892	0.0461538461538461
-0.0975609756097561	0.0461538461538461	-0.9	-0.242080675422139	454.5749	-1973.4581	0.0461538461538461
-0.0926829268292683	0.0461538461538461	-0.81	-0.233934333958724	453.9092	-1034.3408	0.0461538461538461
-0.0878048780487805	0.0461538461538461	-0.72	-0.22578799249531	453.6857	-729.1923	0.0461538461538461
-0.0829268292682927	0.0461538461538461	-0.63	-0.217641651031895	453.7457	-497.8459	0.0461538461538461
-0.0780487804878049	0.0461538461538461	-0.54	-0.20949530956848	454.5391	-283.5602	0.0461538461538461
-0.0731707317073171	0.0461538461538461	-0.45	-0.201348968105066	456.9176	-135.9943	0.0461538461538461
-0.0682926829268293	0.0461538461538461	-0.36	-0.193202626641651	460.4989	-71.4176000000001	0.0461538461538461
-0.0634146341463415	0.0461538461538461	-0.27	-0.185056285178236	465.6353	-13.1316	0.0461538461538461
-0.0585365853658537	0.0461538461538461	-0.18	-0.176909943714822	472.6133	33.4073	0.0461538461538461
-0.0536585365853659	0.0461538461538461	-0.0900000000000002	-0.168763602251407	480.4146	89.5609	0.0461538461538461
-0.0487804878048781	0.0461538461538461	-1.11022302462516E-16	-0.160617260787992	490.6286	129.3896	0.0461538461538461
-0.0439024390243902	0.0461538461538461	0.0899999999999999	-0.152470919324578	504.8749	171.8068	0.0461538461538461
-0.0390243902439024	0.0461538461538461	0.18	-0.144324577861163	520.2028	204.0097	0.0461538461538461
-0.0341463414634146	0.0461538461538461	0.27	-0.136178236397749	539.4662	237.3248	0.0461538461538461
-0.0292682926829268	0.0461538461538461	0.36	-0.128031894934334	565.2145	276.5616	0.0461538461538461
-0.0245121951219512	0.0461538461538461	0.44775	-0.120089212007505	592.465	316.6958	0.0461538461538461
-0.0195121951219512	0.0461538461538461	0.54	-0.111739212007505	627.22	361.675	0.0461538461538461
-0.0146341463414634	0.0461538461538461	0.63	-0.10359287054409	673.6554	417.1935	0.0461538461538461
-0.00975609756097561	0.0461538461538461	0.72	-0.0954465290806754	723.4007	474.9576	0.0461538461538461
-0.0048780487804878	0.0461538461538461	0.81	-0.0873001876172608	808.9826	566.7232	0.0461538461538461
0	0.0461538461538461	0.9	-0.0791538461538461	888.8547	651.7203	0.0461538461538461
0.0048780487804878	0.0461538461538461	0.99	-0.0710075046904315	979.1068	746.3211	0.0461538461538461
0.00975609756097561	0.0461538461538461	1.08	-0.0628611632270169	1097.307	867.9683	0.0461538461538461
0.0146341463414634	0.0461538461538461	1.17	-0.0547148217636022	1319.6	1092.7109	0.0461538461538461
0.0195121951219512	0.0461538461538461	1.26	-0.0465684803001876	1484.153	1258.4338	0.0461538461538461
0.0242682926829268	0.0461538461538461	1.34775	-0.0386257973733583	1720.556	1495.7057	0.0461538461538461
0.0292682926829268	0.0461538461538461	1.44	-0.0302757973733583	1854.825	1629.9599	0.0461538461538461
0.0341463414634146	0.0461538461538461	1.53	-0.0221294559099437	1912.65	1687.1987	0.0461538461538461
0.0390243902439024	0.0461538461538461	1.62	-0.0139831144465291	1858.939	1632.9818	0.0461538461538461
0.0439024390243902	0.0461538461538461	1.71	-0.00583677298311443	1707.223	1479.8279	0.0461538461538461
0.0486585365853659	0.0461538461538461	1.79775	0.00210590994371483	1517.735	1288.2209	0.0461538461538461
0.0536585365853659	0.0461538461538461	1.89	0.0104559099437148	1304.089	1073.0095	0.0461538461538461
0.0585365853658537	0.0461538461538461	1.98	0.0186022514071295	1085.256	851.9948	0.0461538461538461
0.0632926829268293	0.0461538461538461	2.06775	0.0265449343339587	925.9026	690.9806	0.0461538461538461
0.0682926829268293	0.0461538461538461	2.16	0.0348949343339587	715.2037	479.3648	0.0461538461538461
0.0731707317073171	0.0461538461538461	2.25	0.0430412757973734	634.4015	398.7206	0.0461538461538461
0.0780487804878049	0.0461538461538461	2.34	0.051187617260788	574.4063	339.4693	0.0461538461538461
0.0829268292682927	0.0461538461538461	2.43	0.0593339587242026	523.1858	290.0825	0.0461538461538461
0.0878048780487805	0.0461538461538461	2.52	0.0674803001876173	475.0517	245.142	0.0461538461538461
0.0926829268292683	0.0461538461538461	2.61	0.0756266416510319	440.0834	215.0447	0.0461538461538461
0.0975609756097561	0.0461538461538461	2.7	0.0837729831144465	396.2382	176.0508	0.0461538461538461
0.102439024390244	0.0461538461538461	2.79	0.0919193245778612	363.6941	149.2129	0.0461538461538461
0.107317073170732	0.0461538461538461	2.88	0.100065666041276	348.3966	147.0961	0.0461538461538461
0.11219512195122	0.0461538461538461	2.97	0.10821200750469	333.6846	139.3705	0.0461538461538461
0.117073170731707	0.0461538461538461	3.06	0.116358348968105	321.2862	131.1137	0.0461538461538461
0.121951219512195	0.0461538461538461	3.15	0.12450469043152	309.4839	126.5642	0.0461538461538461
0.126829268292683	0.0461538461538461	3.24	0.132651031894934	296.3481	119.6709	0.0461538461538461
0.131707317073171	0.0461538461538461	3.33	0.140797373358349	285.8307	114.0777	0.0461538461538461
0.136585365853659	0.0461538461538461	3.42	0.148943714821764	277.8127	110.3264	0.0461538461538461
0.141463414634146	0.0461538461538461	3.51	0.157090056285178	269.8895	108.9513	0.0461538461538461
0.146341463414634	0.0461538461538461	3.6	0.165236397748593	263.5047	107.6076	0.0461538461538461
-0.146341463414634	0.0346153846153846	-2.025	-0.303755628517824	427.8562	-778.0178	0.0346153846153846
-0.141463414634146	0.0346153846153846	-1.935	-0.295609287054409	428.4261	-776.3609	0.0346153846153846
-0.136585365853659	0.0346153846153846	-1.845	-0.287462945590994	431.4327	-830.5353	0.0346153846153846
-0.131829268292683	0.0346153846153846	-1.75725	-0.279520262664165	436.123	-941.675	0.0346153846153846
-0.126829268292683	0.0346153846153846	-1.665	-0.271170262664165	440.9677	-1227.9043	0.0346153846153846
-0.121951219512195	0.0346153846153846	-1.575	-0.26302392120075	445.2772	-1534.6798	0.0346153846153846
-0.117073170731707	0.0346153846153846	-1.485	-0.254877579737336	449.0781	-2121.0789	0.0346153846153846
-0.11219512195122	0.0346153846153846	-1.395	-0.246731238273921	451.5471	-2866.5549	0.0346153846153846
-0.107439024390244	0.0346153846153846	-1.30725	-0.238788555347092	452.4354	-3304.7296	0.0346153846153846
-0.102439024390244	0.0346153846153846	-1.215	-0.230438555347092	452.656	-3389.38	0.0346153846153846
-0.0975609756097561	0.0346153846153846	-1.125	-0.222292213883677	452.1795	-3039.1155	0.0346153846153846
-0.0926829268292683	0.0346153846153846	-1.035	-0.214145872420263	451.3559	-2424.4671	0.0346153846153846
-0.0878048780487805	0.0346153846153846	-0.945	-0.205999530956848	450.1834	-1837.4636	0.0346153846153846
-0.0829268292682927	0.0346153846153846	-0.855	-0.197853189493433	449.1046	-1019.5124	0.0346153846153846
-0.0780487804878049	0.0346153846153846	-0.765	-0.189706848030019	448.3423	-712.0817	0.0346153846153846
-0.0731707317073171	0.0346153846153846	-0.675	-0.181560506566604	448.3423	-505.169	0.0346153846153846
-0.0682926829268293	0.0346153846153846	-0.585	-0.173414165103189	449.0383	-289.9006	0.0346153846153846
-0.0634146341463415	0.0346153846153846	-0.495	-0.165267823639775	450.5259	-145.1771	0.0346153846153846
-0.0585365853658537	0.0346153846153846	-0.405	-0.15712148217636	452.9358	-79.9841	0.0346153846153846
-0.0536585365853659	0.0346153846153846	-0.315	-0.148975140712946	458.4813	-19.1143	0.0346153846153846
-0.0487804878048781	0.0346153846153846	-0.225	-0.140828799249531	464.4723	26.8388	0.0346153846153846
-0.0439024390243902	0.0346153846153846	-0.135	-0.132682457786116	471.8896	87.4093	0.0346153846153846
-0.0390243902439024	0.0346153846153846	-0.045	-0.124536116322702	480.1963	134.8429	0.0346153846153846
-0.0341463414634146	0.0346153846153846	0.045	-0.116389774859287	491.2619	161.7517	0.0346153846153846
-0.0292682926829268	0.0346153846153846	0.135	-0.108243433395872	506.9916	192.9607	0.0346153846153846
-0.0245121951219512	0.0346153846153846	0.22275	-0.100300750469043	523.5844	222.1786	0.0346153846153846
-0.0195121951219512	0.0346153846153846	0.315	-0.0919507504690432	544.7749	256.5195	0.0346153846153846
-0.0146341463414634	0.0346153846153846	0.405	-0.0838044090056285	571.9748	296.1283	0.0346153846153846
-0.00975609756097561	0.0346153846153846	0.495	-0.0756580675422139	602.4758	336.7899	0.0346153846153846
-0.0048780487804878	0.0346153846153846	0.585	-0.0675117260787993	639.8293	383.0681	0.0346153846153846
0	0.0346153846153846	0.675	-0.0593653846153846	687.8674	439.1712	0.0346153846153846
0.0048780487804878	0.0346153846153846	0.765	-0.05121904315197	762.4993	519.924	0.0346153846153846
0.00975609756097561	0.0346153846153846	0.855	-0.0430727016885553	833.6407	596.3008	0.0346153846153846
0.0146341463414634	0.0346153846153846	0.945	-0.0349263602251407	915.4009	683.0261	0.0346153846153846
0.0195121951219512	0.0346153846153846	1.035	-0.0267800187617261	1023.383	794.1542	0.0346153846153846
0.0242682926829268	0.0346153846153846	1.12275	-0.0188373358348968	1235.164	1008.117	0.0346153846153846
0.0292682926829268	0.0346153846153846	1.215	-0.0104873358348968	1391.046	1165.4368	0.0346153846153846
0.0341463414634146	0.0346153846153846	1.305	-0.00234099437148219	1655.023	1430.1422	0.0346153846153846
0.0390243902439024	0.0346153846153846	1.395	0.00580534709193246	1820.773	1595.607	0.0346153846153846
0.0439024390243902	0.0346153846153846	1.485	0.0139516885553471	1991.038	1764.9069	0.0346153846153846
0.0486585365853659	0.0346153846153846	1.57275	0.0218943714821764	2010.277	1782.4861	0.0346153846153846
0.0536585365853659	0.0346153846153846	1.665	0.0302443714821764	1914.298	1684.6107	0.0346153846153846
0.0585365853658537	0.0346153846153846	1.755	0.038390712945591	1734.774	1503.0306	0.0346153846153846
0.0632926829268293	0.0346153846153846	1.84275	0.0463333958724203	1513.341	1279.8268	0.0346153846153846
0.0682926829268293	0.0346153846153846	1.935	0.0546833958724202	1265.663	1030.5664	0.0346153846153846
0.0731707317073171	0.0346153846153846	2.025	0.0628297373358349	1076.023	840.1213	0.0346153846153846
0.0780487804878049	0.0346153846153846	2.115	0.0709760787992495	915.5911	679.104	0.0346153846153846
0.0829268292682927	0.0346153846153846	2.205	0.0791224202626642	692.4416	456.0496	0.0346153846153846
0.0878048780487805	0.0346153846153846	2.295	0.0872687617260788	620.6977	385.5383	0.0346153846153846
0.0926829268292683	0.0346153846153846	2.385	0.0954151031894934	562.064	329.2136	0.0346153846153846
0.0975609756097561	0.0346153846153846	2.475	0.103561444652908	515.7912	286.4825	0.0346153846153846
0.102439024390244	0.0346153846153846	2.565	0.111707786116323	475.8186	251.0151	0.0346153846153846
0.107317073170732	0.0346153846153846	2.655	0.119854127579737	437.1075	217.2053	0.0346153846153846
0.11219512195122	0.0346153846153846	2.745	0.128000469043152	404.8461	190.8708	0.0346153846153846
0.117073170731707	0.0346153846153846	2.835	0.136146810506567	374.7233	167.623	0.0346153846153846
0.121951219512195	0.0346153846153846	2.925	0.144293151969981	355.945	153.4274	0.0346153846153846
0.126829268292683	0.0346153846153846	3.015	0.152439493433396	337.3131	142.1748	0.0346153846153846
0.131707317073171	0.0346153846153846	3.105	0.16058583489681	323.2344	134.6865	0.0346153846153846
0.136585365853659	0.0346153846153846	3.195	0.168732176360225	310.3035	128.2173	0.0346153846153846
0.141463414634146	0.0346153846153846	3.285	0.17687851782364	297.2175	122.2707	0.0346153846153846
0.146341463414634	0.0346153846153846	3.375	0.185024859287054	287.6943	118.4961	0.0346153846153846
-0.146341463414634	0.0230769230769231	-2.25	-0.283967166979362	408.7704	-548.4637	0.0230769230769231
-0.141463414634146	0.0230769230769231	-2.16	-0.275820825515947	409.0238	-535.7088	0.0230769230769231
-0.136585365853659	0.0230769230769231	-2.07	-0.267674484052533	412.381	-556.7811	0.0230769230769231
-0.131829268292683	0.0230769230769231	-1.98225	-0.259731801125704	418.9335	-613.9175	0.0230769230769231
-0.126829268292683	0.0230769230769231	-1.89	-0.251381801125704	424.8268	-740.5992	0.0230769230769231
-0.121951219512195	0.0230769230769231	-1.8	-0.243235459662289	431.3463	-866.4137	0.0230769230769231
-0.117073170731707	0.0230769230769231	-1.71	-0.235089118198874	438.2178	-1017.5762	0.0230769230769231
-0.11219512195122	0.0230769230769231	-1.62	-0.22694277673546	443.1289	-1347.4701	0.0230769230769231
-0.107439024390244	0.0230769230769231	-1.53225	-0.21900009380863	446.7421	-1697.0509	0.0230769230769231
-0.102439024390244	0.0230769230769231	-1.44	-0.21065009380863	449.0539	-2318.5931	0.0230769230769231
-0.0975609756097561	0.0230769230769231	-1.35	-0.202503752345216	450.0339	-2939.5051	0.0230769230769231
-0.0926829268292683	0.0230769230769231	-1.26	-0.194357410881801	449.971	-3161.609	0.0230769230769231
-0.0878048780487805	0.0230769230769231	-1.17	-0.186211069418386	449.0523	-3026.2637	0.0230769230769231
-0.0829268292682927	0.0230769230769231	-1.08	-0.178064727954972	448.2272	-2592.1178	0.0230769230769231
-0.0780487804878049	0.0230769230769231	-0.99	-0.169918386491557	447.118	-2034.365	0.0230769230769231
-0.0731707317073171	0.0230769230769231	-0.9	-0.161772045028143	446.0411	-1296.4499	0.0230769230769231
-0.0682926829268293	0.0230769230769231	-0.81	-0.153625703564728	445.0272	-928.8138	0.0230769230769231
-0.0634146341463415	0.0230769230769231	-0.72	-0.145479362101313	444.7108	-624.1082	0.0230769230769231
-0.0585365853658537	0.0230769230769231	-0.63	-0.137333020637899	445.4389	-428.8246	0.0230769230769231
-0.0536585365853659	0.0230769230769231	-0.54	-0.129186679174484	446.8645	-201.2368	0.0230769230769231
-0.0487804878048781	0.0230769230769231	-0.45	-0.121040337711069	449.4608	-116.8985	0.0230769230769231
-0.0439024390243902	0.0230769230769231	-0.36	-0.112893996247655	453.8979	-54.6443999999999	0.0230769230769231
-0.0390243902439024	0.0230769230769231	-0.27	-0.10474765478424	459.7581	-1.32969999999995	0.0230769230769231
-0.0341463414634146	0.0230769230769231	-0.18	-0.0966013133208255	467.1403	49.7631999999999	0.0230769230769231
-0.0292682926829268	0.0230769230769231	-0.0900000000000001	-0.0884549718574109	476.7449	107.217	0.0230769230769231
-0.0245121951219512	0.0230769230769231	-0.00225000000000003	-0.0805122889305816	487.742	153.5135	0.0230769230769231
-0.0195121951219512	0.0230769230769231	0.0899999999999999	-0.0721622889305816	502.6107	182.4383	0.0230769230769231
-0.0146341463414634	0.0230769230769231	0.18	-0.064015947467167	522.6501	216.8887	0.0230769230769231
-0.00975609756097561	0.0230769230769231	0.27	-0.0558696060037523	543.7453	249.858	0.0230769230769231
-0.0048780487804878	0.0230769230769231	0.36	-0.0477232645403377	569.4732	287.1087	0.0230769230769231
0	0.0230769230769231	0.45	-0.0395769230769231	602.1928	331.2875	0.0230769230769231
0.0048780487804878	0.0230769230769231	0.54	-0.0314305816135084	639.8437	378.319	0.0230769230769231
0.00975609756097561	0.0230769230769231	0.63	-0.0232842401500938	686.0897	432.6486	0.0230769230769231
0.0146341463414634	0.0230769230769231	0.72	-0.0151378986866792	764.9051	519.3564	0.0230769230769231
0.0195121951219512	0.0230769230769231	0.81	-0.00699155722326453	829.0496	588.8789	0.0230769230769231
0.0242682926829268	0.0230769230769231	0.89775	9.51125703564725E-4	923.4217	687.3146	0.0230769230769231
0.0292682926829268	0.0230769230769231	0.99	0.00930112570356473	1036.223	804.3064	0.0230769230769231
0.0341463414634146	0.0230769230769231	1.08	0.0174474671669794	1244.158	1014.8018	0.0230769230769231
0.0390243902439024	0.0230769230769231	1.17	0.025593808630394	1422.931	1195.03	0.0230769230769231
0.0439024390243902	0.0230769230769231	1.26	0.0337401500938086	1681.863	1454.8633	0.0230769230769231
0.0486585365853659	0.0230769230769231	1.34775	0.0416828330206379	1887.645	1660.771	0.0230769230769231
0.0536585365853659	0.0230769230769231	1.44	0.0500328330206379	2072.492	1844.8285	0.0230769230769231
0.0585365853658537	0.0230769230769231	1.53	0.0581791744840525	2111.662	1882.6063	0.0230769230769231
0.0632926829268293	0.0230769230769231	1.61775	0.0661218574108818	2030.795	1800.0635	0.0230769230769231
0.0682926829268293	0.0230769230769231	1.71	0.0744718574108818	1851.163	1618.8814	0.0230769230769231
0.0731707317073171	0.0230769230769231	1.8	0.0826181988742964	1604.633	1370.7079	0.0230769230769231
0.0780487804878049	0.0230769230769231	1.89	0.0907645403377111	1371.204	1135.6015	0.0230769230769231
0.0829268292682927	0.0230769230769231	1.98	0.0989108818011257	1160.664	924.1447	0.0230769230769231
0.0878048780487805	0.0230769230769231	2.07	0.10705722326454	960.8078	723.499	0.0230769230769231
0.0926829268292683	0.0230769230769231	2.16	0.115203564727955	775.4922	538.1834	0.0230769230769231
0.0975609756097561	0.0230769230769231	2.25	0.12334990619137	642.7049	406.155	0.0230769230769231
0.102439024390244	0.0230769230769231	2.34	0.131496247654784	584.3233	349.6699	0.0230769230769231
0.107317073170732	0.0230769230769231	2.43	0.139642589118199	530.4815	298.2322	0.0230769230769231
0.11219512195122	0.0230769230769231	2.52	0.147788930581613	489.2675	261.0177	0.0230769230769231
0.117073170731707	0.0230769230769231	2.61	0.155935272045028	453.2929	230.1345	0.0230769230769231
0.121951219512195	0.0230769230769231	2.7	0.164081613508443	403.4599	185.5954	0.0230769230769231
0.126829268292683	0.0230769230769231	2.79	0.172227954971857	370.7767	158.4601	0.0230769230769231
0.131707317073171	0.0230769230769231	2.88	0.180374296435272	354.6936	149.3771	0.0230769230769231
0.136585365853659	0.0230769230769231	2.97	0.188520637898687	341.6601	141.0708	0.0230769230769231
0.141463414634146	0.0230769230769231	3.06	0.196666979362101	328.2616	134.6084	0.0230769230769231
0.146341463414634	0.0230769230769231	3.15	0.204813320825516	313.7349	126.6065	0.0230769230769231
-0.146341463414634	0.0113461538461538	-2.47875	-0.263848897748593	385.6401	-391.1139	0.0113461538461538
-0.141463414634146	0.0113461538461538	-2.38875	-0.255702556285178	385.9581	-382.7095	0.0113461538461538
-0.136585365853659	0.0113461538461538	-2.29875	-0.247556214821764	390.3852	-392.9669	0.0113461538461538
-0.131829268292683	0.0113461538461538	-2.211	-0.239613531894934	398.1696	-421.832	0.0113461538461538
-0.126829268292683	0.0113461538461538	-2.11875	-0.231263531894934	406.2791	-462.4784	0.0113461538461538
-0.121951219512195	0.0113461538461538	-2.02875	-0.22311719043152	414.4498	-519.1486	0.0113461538461538
-0.117073170731707	0.0113461538461538	-1.93875	-0.214970848968105	423.5049	-600.8931	0.0113461538461538
-0.11219512195122	0.0113461538461538	-1.84875	-0.20682450750469	430.5925	-756.2135	0.0113461538461538
-0.107439024390244	0.0113461538461538	-1.761	-0.198881824577861	436.865	-898.617	0.0113461538461538
-0.102439024390244	0.0113461538461538	-1.66875	-0.190531824577861	441.9619	-1162.0541	0.0113461538461538
-0.0975609756097561	0.0113461538461538	-1.57875	-0.182385483114447	445.1613	-1420.5717	0.0113461538461538
-0.0926829268292683	0.0113461538461538	-1.48875	-0.174239141651032	447.284	-1749.959	0.0113461538461538
-0.0878048780487805	0.0113461538461538	-1.39875	-0.166092800187617	448.6456	-2336.2734	0.0113461538461538
-0.0829268292682927	0.0113461538461538	-1.30875	-0.157946458724203	448.7085	-2780.5775	0.0113461538461538
-0.0780487804878049	0.0113461538461538	-1.21875	-0.149800117260788	447.4439	-2827.6741	0.0113461538461538
-0.0731707317073171	0.0113461538461538	-1.12875	-0.141653775797373	445.73	-2564.074	0.0113461538461538
-0.0682926829268293	0.0113461538461538	-1.03875	-0.133507434333959	444.6867	-2125.0493	0.0113461538461538
-0.0634146341463415	0.0113461538461538	-0.94875	-0.125361092870544	443.7977	-1650.4393	0.0113461538461538
-0.0585365853658537	0.0113461538461538	-0.85875	-0.117214751407129	443.0079	-1059.0341	0.0113461538461538
-0.0536585365853659	0.0113461538461538	-0.76875	-0.109068409943715	442.6563	-766.5467	0.0113461538461538
-0.0487804878048781	0.0113461538461538	-0.67875	-0.1009220684803	443.0966	-517.1772	0.0113461538461538
-0.0439024390243902	0.0113461538461538	-0.58875	-0.0927757270168856	444.9032	-310.9606	0.0113461538461538
-0.0390243902439024	0.0113461538461538	-0.49875	-0.0846293855534709	447.9142	-161.7961	0.0113461538461538
-0.0341463414634146	0.0113461538461538	-0.40875	-0.0764830440900563	452.2231	-90.5398999999999	0.0113461538461538
-0.0292682926829268	0.0113461538461538	-0.31875	-0.0683367026266417	458.9059	-25.3502	0.0113461538461538
-0.0245121951219512	0.0113461538461538	-0.231	-0.0603940196998124	466.638	24.9632	0.0113461538461538
-0.0195121951219512	0.0113461538461538	-0.13875	-0.0520440196998124	477.0633	81.4529000000001	0.0113461538461538
-0.0146341463414634	0.0113461538461538	-0.04875	-0.0438976782363978	491.3229	133.4143	0.0113461538461538
-0.00975609756097561	0.0113461538461538	0.04125	-0.0357513367729831	506.6655	168.3029	0.0113461538461538
-0.0048780487804878	0.0113461538461538	0.13125	-0.0276049953095685	525.7871	206.701	0.0113461538461538
0	0.0113461538461538	0.22125	-0.0194586538461539	551.6916	247.9319	0.0113461538461538
0.0048780487804878	0.0113461538461538	0.31125	-0.0113123123827392	578.8549	288.8157	0.0113461538461538
0.00975609756097561	0.0113461538461538	0.40125	-0.00316597091932458	612.1681	335.1695	0.0113461538461538
0.0146341463414634	0.0113461538461538	0.49125	0.00498037054409005	658.1392	391.1424	0.0113461538461538
0.0195121951219512	0.0113461538461538	0.58125	0.0131267120075047	709.0975	450.4699	0.0113461538461538
0.0242682926829268	0.0113461538461538	0.669	0.0210693949343339	788.6545	537.9196	0.0113461538461538
0.0292682926829268	0.0113461538461538	0.76125	0.0294193949343339	867.9785	622.7779	0.0113461538461538
0.0341463414634146	0.0113461538461538	0.85125	0.0375657363977486	961.5608	720.9947	0.0113461538461538
0.0390243902439024	0.0113461538461538	0.94125	0.0457120778611632	1087.448	851.183	0.0113461538461538
0.0439024390243902	0.0113461538461538	1.03125	0.0538584193245779	1338.571	1105.2793	0.0113461538461538
0.0486585365853659	0.0113461538461538	1.119	0.0618011022514071	1596.829	1364.9752	0.0113461538461538
0.0536585365853659	0.0113461538461538	1.21125	0.0701511022514071	1814.608	1583.8612	0.0113461538461538
0.0585365853658537	0.0113461538461538	1.30125	0.0782974437148218	2004.307	1773.4974	0.0113461538461538
0.0632926829268293	0.0113461538461538	1.389	0.086240126641651	2165.709	1934.3612	0.0113461538461538
0.0682926829268293	0.0113461538461538	1.48125	0.094590126641651	2173.014	1941.223	0.0113461538461538
0.0731707317073171	0.0113461538461538	1.57125	0.102736468105066	2057.222	1824.3868	0.0113461538461538
0.0780487804878049	0.0113461538461538	1.66125	0.11088280956848	1846.796	1612.7281	0.0113461538461538
0.0829268292682927	0.0113461538461538	1.75125	0.119029151031895	1578.551	1343.0908	0.0113461538461538
0.0878048780487805	0.0113461538461538	1.84125	0.12717549249531	1338.006	1101.7868	0.0113461538461538
0.0926829268292683	0.0113461538461538	1.93125	0.135321833958724	1126.6	889.5285	0.0113461538461538
0.0975609756097561	0.0113461538461538	2.02125	0.143468175422139	939.6385	702.2494	0.0113461538461538
0.102439024390244	0.0113461538461538	2.11125	0.151614516885553	768.7788	531.4543	0.0113461538461538
0.107317073170732	0.0113461538461538	2.20125	0.159760858348968	640.0116	404.1561	0.0113461538461538
0.11219512195122	0.0113461538461538	2.29125	0.167907199812383	579.0296	344.9617	0.0113461538461538
0.117073170731707	0.0113461538461538	2.38125	0.176053541275797	523.6086	291.692	0.0113461538461538
0.121951219512195	0.0113461538461538	2.47125	0.184199882739212	482.5602	253.6466	0.0113461538461538
0.126829268292683	0.0113461538461538	2.56125	0.192346224202627	446.6255	221.7269	0.0113461538461538
0.131707317073171	0.0113461538461538	2.65125	0.200492565666041	398.8008	178.3604	0.0113461538461538
0.136585365853659	0.0113461538461538	2.74125	0.208638907129456	367.5851	152.5352	0.0113461538461538
0.141463414634146	0.0113461538461538	2.83125	0.21678524859287	350.7823	140.0121	0.0113461538461538
0.146341463414634	0.0113461538461538	2.92125	0.224931590056285	337.5308	130.9497	0.0113461538461538
-0.146341463414634	0	-2.7	-0.244390243902439	362.1026	-321.2309	0
-0.141463414634146	0	-2.61	-0.236243902439024	362.8624	-318.5829	0
-0.136585365853659	0	-2.52	-0.22809756097561	364.4703	-322.6162	0
-0.131829268292683	0	-2.43225	-0.22015487804878	369.9478	-334.9286	0
-0.126829268292683	0	-2.34	-0.21180487804878	378.3006	-354.6149	0
-0.121951219512195	0	-2.25	-0.203658536585366	387.9847	-391.8648	0
-0.117073170731707	0	-2.16	-0.195512195121951	398.904	-427.6884	0
-0.11219512195122	0	-2.07	-0.187365853658537	408.6912	-475.9429	0
-0.107439024390244	0	-1.98225	-0.179423170731707	417.6178	-540.9084	0
-0.102439024390244	0	-1.89	-0.171073170731707	426.4857	-635.5423	0
-0.0975609756097561	0	-1.8	-0.162926829268293	432.722	-813.249	0
-0.0926829268292683	0	-1.71	-0.154780487804878	437.8544	-972.7726	0
-0.0878048780487805	0	-1.62	-0.146634146341463	442.3163	-1269.1497	0
-0.0829268292682927	0	-1.53	-0.138487804878049	444.2842	-1564.9848	0
-0.0780487804878049	0	-1.44	-0.130341463414634	445.2942	-2023.8878	0
-0.0731707317073171	0	-1.35	-0.122195121951219	445.3571	-2371.8919	0
-0.0682926829268293	0	-1.26	-0.114048780487805	444.915	-2548.052	0
-0.0634146341463415	0	-1.17	-0.10590243902439	443.8367	-2443.9163	0
-0.0585365853658537	0	-1.08	-0.0977560975609756	442.4745	-2148.6725	0
-0.0536585365853659	0	-0.99	-0.089609756097561	441.1139	-1740.7141	0
-0.0487804878048781	0	-0.9	-0.0814634146341463	440.2607	-1151.7483	0
-0.0439024390243902	0	-0.81	-0.0733170731707317	439.3707	-855.1493	0
-0.0390243902439024	0	-0.72	-0.0651707317073171	439.7194	-595.8456	0
-0.0341463414634146	0	-0.63	-0.0570243902439024	441.0149	-417.746	0
-0.0292682926829268	0	-0.54	-0.0488780487804878	444.3416	-207.6525	0
-0.0245121951219512	0	-0.45225	-0.0409353658536585	448.6174	-120.6651	0
-0.0195121951219512	0	-0.36	-0.0325853658536585	454.54	-55.6788	0
-0.0146341463414634	0	-0.27	-0.0244390243902439	462.7129	0.447099999999978	0
-0.00975609756097561	0	-0.18	-0.0162926829268293	472.6604	55.4001999999999	0
-0.0048780487804878	0	-0.09	-0.00814634146341463	485.3975	104.0188	0
0	0	0	0	501.6869	151.6518	0
0.0048780487804878	0	0.09	0.00814634146341463	520.7701	193.0645	0
0.00975609756097561	0	0.18	0.0162926829268293	543.3751	234.5756	0
0.0146341463414634	0	0.27	0.0244390243902439	573.2506	277.9702	0
0.0195121951219512	0	0.36	0.0325853658536585	606.4686	323.0106	0
0.0242682926829268	0	0.44775	0.0405280487804878	647.5426	375.7009	0
0.0292682926829268	0	0.54	0.0488780487804878	700.17	436.7941	0
0.0341463414634146	0	0.63	0.0570243902439024	788.4502	532.8732	0
0.0390243902439024	0	0.72	0.0651707317073171	865.4655	617.0224	0
0.0439024390243902	0	0.81	0.0733170731707317	949.361	705.5206	0
0.0486585365853659	0	0.89775	0.081259756097561	1064.205	823.9715	0
0.0536585365853659	0	0.99	0.089609756097561	1299.856	1062.3888	0
0.0585365853658537	0	1.08	0.0977560975609756	1484.003	1247.991	0
0.0632926829268293	0	1.16775	0.105698780487805	1817.303	1582.1757	0
0.0682926829268293	0	1.26	0.114048780487805	2041.671	1806.829	0
0.0731707317073171	0	1.35	0.122195121951219	2289.637	2055.301	0
0.0780487804878049	0	1.44	0.130341463414634	2344.942	2110.1474	0
0.0829268292682927	0	1.53	0.138487804878049	2265.945	2030.6444	0
0.0878048780487805	0	1.62	0.146634146341463	2072.389	1836.4551	0
0.0926829268292683	0	1.71	0.154780487804878	1810.016	1573.0225	0
0.0975609756097561	0	1.8	0.162926829268293	1518.459	1280.6913	0
0.102439024390244	0	1.89	0.171073170731707	1269.885	1031.7844	0
0.107317073170732	0	1.98	0.179219512195122	1065.531	827.0195	0
0.11219512195122	0	2.07	0.187365853658537	883.5544	645.0752	0
0.117073170731707	0	2.16	0.195512195121951	695.2895	457.3639	0
0.121951219512195	0	2.25	0.203658536585366	616.8515	380.4116	0
0.126829268292683	0	2.34	0.21180487804878	561.5534	327.5806	0
0.131707317073171	0	2.43	0.219951219512195	513.1097	282.1405	0
0.136585365853659	0	2.52	0.22809756097561	467.1161	240.0842	0
0.141463414634146	0	2.61	0.236243902439024	433.3154	211.1688	0
0.146341463414634	0	2.7	0.244390243902439	394.4114	177.324	0
-0.146341463414634	-0.0115384615384615	-2.925	-0.224601782363977	331.8846	-272.971	-0.0115384615384615
-0.141463414634146	-0.0115384615384615	-2.835	-0.216455440900563	332.3911	-268.6418	-0.0115384615384615
-0.136585365853659	-0.0115384615384615	-2.745	-0.208309099437148	333.9752	-270.9128	-0.0115384615384615
-0.131829268292683	-0.0115384615384615	-2.65725	-0.200366416510319	339.3242	-277.8791	-0.0115384615384615
-0.126829268292683	-0.0115384615384615	-2.565	-0.192016416510319	348.6236	-285.9753	-0.0115384615384615
-0.121951219512195	-0.0115384615384615	-2.475	-0.183870075046904	360.1086	-297.6441	-0.0115384615384615
-0.117073170731707	-0.0115384615384615	-2.385	-0.17572373358349	370.9999	-318.014	-0.0115384615384615
-0.11219512195122	-0.0115384615384615	-2.295	-0.167577392120075	382.3919	-342.5559	-0.0115384615384615
-0.107439024390244	-0.0115384615384615	-2.20725	-0.159634709193246	394.5776	-394.7323	-0.0115384615384615
-0.102439024390244	-0.0115384615384615	-2.115	-0.151284709193246	404.8953	-440.4442	-0.0115384615384615
-0.0975609756097561	-0.0115384615384615	-2.025	-0.143138367729831	414.0439	-488.5057	-0.0115384615384615
-0.0926829268292683	-0.0115384615384615	-1.935	-0.134992026266417	422.7175	-557.5397	-0.0115384615384615
-0.0878048780487805	-0.0115384615384615	-1.845	-0.126845684803002	432.4407	-660.7593	-0.0115384615384615
-0.0829268292682927	-0.0115384615384615	-1.755	-0.118699343339587	437.6356	-856.2134	-0.0115384615384615
-0.0780487804878049	-0.0115384615384615	-1.665	-0.110553001876173	441.2151	-1029.1909	-0.0115384615384615
-0.0731707317073171	-0.0115384615384615	-1.575	-0.102406660412758	443.3659	-1348.5971	-0.0115384615384615
-0.0682926829268293	-0.0115384615384615	-1.485	-0.0942603189493433	444.2519	-1648.9851	-0.0115384615384615
-0.0634146341463415	-0.0115384615384615	-1.395	-0.0861139774859287	444.2842	-2051.8028	-0.0115384615384615
-0.0585365853658537	-0.0115384615384615	-1.305	-0.0779676360225141	443.587	-2280.828	-0.0115384615384615
-0.0536585365853659	-0.0115384615384615	-1.215	-0.0698212945590995	442.7945	-2325.2115	-0.0115384615384615
-0.0487804878048781	-0.0115384615384615	-1.125	-0.0616749530956848	441.7181	-2155.7799	-0.0115384615384615
-0.0439024390243902	-0.0115384615384615	-1.035	-0.0535286116322702	440.455	-1810.141	-0.0115384615384615
-0.0390243902439024	-0.0115384615384615	-0.945	-0.0453822701688555	439.0606	-1435.6284	-0.0115384615384615
-0.0341463414634146	-0.0115384615384615	-0.855	-0.0372359287054409	438.5216	-1077.5834	-0.0115384615384615
-0.0292682926829268	-0.0115384615384615	-0.765	-0.0290895872420263	438.8701	-753.5489	-0.0115384615384615
-0.0245121951219512	-0.0115384615384615	-0.67725	-0.021146904315197	440.3236	-536.6215	-0.0115384615384615
-0.0195121951219512	-0.0115384615384615	-0.585	-0.012796904315197	443.1431	-304.6984	-0.0115384615384615
-0.0146341463414634	-0.0115384615384615	-0.495	-0.00465056285178236	447.0374	-148.1285	-0.0115384615384615
-0.00975609756097561	-0.0115384615384615	-0.405	0.00349577861163227	453.4048	-79.5265	-0.0115384615384615
-0.0048780487804878	-0.0115384615384615	-0.315	0.0116421200750469	460.9414	-19.828	-0.0115384615384615
0	-0.0115384615384615	-0.225	0.0197884615384615	470.7281	30.0101	-0.0115384615384615
0.0048780487804878	-0.0115384615384615	-0.135	0.0279348030018762	483.9405	87.6074000000001	-0.0115384615384615
0.00975609756097561	-0.0115384615384615	-0.045	0.0360811444652908	498.992	138.7343	-0.0115384615384615
0.0146341463414634	-0.0115384615384615	0.045	0.0442274859287054	517.3114	176.7839	-0.0115384615384615
0.0195121951219512	-0.0115384615384615	0.135	0.0523738273921201	541.184	219.534	-0.0115384615384615
0.0242682926829268	-0.0115384615384615	0.22275	0.0603165103189493	567.5713	260.3645	-0.0115384615384615
0.0292682926829268	-0.0115384615384615	0.315	0.0686665103189493	599.6752	305.9592	-0.0115384615384615
0.0341463414634146	-0.0115384615384615	0.405	0.076812851782364	641.0949	359.2003	-0.0115384615384615
0.0390243902439024	-0.0115384615384615	0.495	0.0849591932457786	687.9731	415.7476	-0.0115384615384615
0.0439024390243902	-0.0115384615384615	0.585	0.0931055347091932	780.0058	515.9941	-0.0115384615384615
0.0486585365853659	-0.0115384615384615	0.67275	0.101048217636023	853.0874	596.2442	-0.0115384615384615
0.0536585365853659	-0.0115384615384615	0.765	0.109398217636023	935.7675	684.2554	-0.0115384615384615
0.0585365853658537	-0.0115384615384615	0.855	0.117544559099437	1047.535	800.1203	-0.0115384615384615
0.0632926829268293	-0.0115384615384615	0.94275	0.125487242026266	1277.909	1033.6261	-0.0115384615384615
0.0682926829268293	-0.0115384615384615	1.035	0.133837242026266	1454.358	1212.589	-0.0115384615384615
0.0731707317073171	-0.0115384615384615	1.125	0.141983583489681	1772.089	1531.9656	-0.0115384615384615
0.0780487804878049	-0.0115384615384615	1.215	0.150129924953096	2011.337	1772.4466	-0.0115384615384615
0.0829268292682927	-0.0115384615384615	1.305	0.15827626641651	2337.914	2100.3992	-0.0115384615384615
0.0878048780487805	-0.0115384615384615	1.395	0.166422607879925	2465.548	2228.7294	-0.0115384615384615
0.0926829268292683	-0.0115384615384615	1.485	0.17456894934334	2446.379	2209.3872	-0.0115384615384615
0.0975609756097561	-0.0115384615384615	1.575	0.182715290806754	2275.996	2038.7512	-0.0115384615384615
0.102439024390244	-0.0115384615384615	1.665	0.190861632270169	2006.356	1768.8259	-0.0115384615384615
0.107317073170732	-0.0115384615384615	1.755	0.199007973733584	1684.17	1446.1338	-0.0115384615384615
0.11219512195122	-0.0115384615384615	1.845	0.207154315196998	1405.469	1166.7059	-0.0115384615384615
0.117073170731707	-0.0115384615384615	1.935	0.215300656660413	1170.395	931.474	-0.0115384615384615
0.121951219512195	-0.0115384615384615	2.025	0.223446998123827	965.7822	726.9869	-0.0115384615384615
0.126829268292683	-0.0115384615384615	2.115	0.231593339587242	768.7518	530.6681	-0.0115384615384615
0.131707317073171	-0.0115384615384615	2.205	0.239739681050657	634.8346	397.6051	-0.0115384615384615
0.136585365853659	-0.0115384615384615	2.295	0.247886022514071	575.1249	339.2879	-0.0115384615384615
0.141463414634146	-0.0115384615384615	2.385	0.256032363977486	524.532	290.5918	-0.0115384615384615
0.146341463414634	-0.0115384615384615	2.475	0.264178705440901	484.7537	253.9143	-0.0115384615384615
-0.146341463414634	-0.0230769230769231	-3.15	-0.204813320825516	289.0572	-257.9735	-0.0230769230769231
-0.141463414634146	-0.0230769230769231	-3.06	-0.196666979362101	289.3732	-255.9061	-0.0230769230769231
-0.136585365853659	-0.0230769230769231	-2.97	-0.188520637898687	293.0761	-254.4305	-0.0230769230769231
-0.131829268292683	-0.0230769230769231	-2.88225	-0.180577954971857	300.1552	-254.0875	-0.0230769230769231
-0.126829268292683	-0.0230769230769231	-2.79	-0.172227954971857	310.0325	-253.683	-0.0230769230769231
-0.121951219512195	-0.0230769230769231	-2.7	-0.164081613508443	320.4675	-256.192	-0.0230769230769231
-0.117073170731707	-0.0230769230769231	-2.61	-0.155935272045028	332.075	-262.8149	-0.0230769230769231
-0.11219512195122	-0.0230769230769231	-2.52	-0.147788930581613	345.173	-269.3996	-0.0230769230769231
-0.107439024390244	-0.0230769230769231	-2.43225	-0.139846247654784	356.5396	-281.6153	-0.0230769230769231
-0.102439024390244	-0.0230769230769231	-2.34	-0.131496247654784	368.5945	-302.5471	-0.0230769230769231
-0.0975609756097561	-0.0230769230769231	-2.25	-0.12334990619137	381.3787	-323.9272	-0.0230769230769231
-0.0926829268292683	-0.0230769230769231	-2.16	-0.115203564727955	392.3676	-372.9083	-0.0230769230769231
-0.0878048780487805	-0.0230769230769231	-2.07	-0.10705722326454	402.8419	-414.1229	-0.0230769230769231
-0.0829268292682927	-0.0230769230769231	-1.98	-0.0989108818011257	413.6324	-462.307	-0.0230769230769231
-0.0780487804878049	-0.0230769230769231	-1.89	-0.0907645403377111	422.0559	-531.6321	-0.0230769230769231
-0.0731707317073171	-0.0230769230769231	-1.8	-0.0826181988742964	428.9287	-636.4503	-0.0230769230769231
-0.0682926829268293	-0.0230769230769231	-1.71	-0.0744718574108818	436.3365	-817.0945	-0.0230769230769231
-0.0634146341463415	-0.0230769230769231	-1.62	-0.0663255159474672	439.6626	-986.4044	-0.0230769230769231
-0.0585365853658537	-0.0230769230769231	-1.53	-0.0581791744840525	442.0704	-1257.1896	-0.0230769230769231
-0.0536585365853659	-0.0230769230769231	-1.44	-0.0500328330206379	443.3049	-1514.1781	-0.0230769230769231
-0.0487804878048781	-0.0230769230769231	-1.35	-0.0418864915572233	443.7165	-1859.4435	-0.0230769230769231
-0.0439024390243902	-0.0230769230769231	-1.26	-0.0337401500938086	443.4002	-2066.6828	-0.0230769230769231
-0.0390243902439024	-0.0230769230769231	-1.17	-0.025593808630394	442.3544	-2105.4346	-0.0230769230769231
-0.0341463414634146	-0.0230769230769231	-1.08	-0.0174474671669794	441.0246	-1968.5934	-0.0230769230769231
-0.0292682926829268	-0.0230769230769231	-0.99	-0.00930112570356473	439.2817	-1667.7323	-0.0230769230769231
-0.0245121951219512	-0.0230769230769231	-0.90225	-0.00135844277673546	439.1235	-1349.3905	-0.0230769230769231
-0.0195121951219512	-0.0230769230769231	-0.81	0.00699155722326453	439.4415	-1034.3095	-0.0230769230769231
-0.0146341463414634	-0.0230769230769231	-0.72	0.0151378986866792	440.4188	-743.4132	-0.0230769230769231
-0.00975609756097561	-0.0230769230769231	-0.63	0.0232842401500938	441.9391	-531.8244	-0.0230769230769231
-0.0048780487804878	-0.0230769230769231	-0.54	0.0314305816135084	444.5395	-319.1122	-0.0230769230769231
0	-0.0230769230769231	-0.45	0.0395769230769231	449.3842	-165.5467	-0.0230769230769231
0.0048780487804878	-0.0230769230769231	-0.36	0.0477232645403377	455.1139	-92.1936	-0.0230769230769231
0.00975609756097561	-0.0230769230769231	-0.27	0.0558696060037523	462.7782	-25.2185	-0.0230769230769231
0.0146341463414634	-0.0230769230769231	-0.18	0.064015947467167	473.6437	28.1490000000001	-0.0230769230769231
0.0195121951219512	-0.0230769230769231	-0.0899999999999999	0.0721622889305816	485.9369	94.8298	-0.0230769230769231
0.0242682926829268	-0.0230769230769231	-0.00224999999999997	0.0801049718574109	501.2734	149.0298	-0.0230769230769231
0.0292682926829268	-0.0230769230769231	0.0900000000000001	0.0884549718574109	522.0347	184.8481	-0.0230769230769231
0.0341463414634146	-0.0230769230769231	0.18	0.0966013133208255	543.8147	221.5542	-0.0230769230769231
0.0390243902439024	-0.0230769230769231	0.27	0.10474765478424	570.1703	260.8575	-0.0230769230769231
0.0439024390243902	-0.0230769230769231	0.36	0.112893996247655	605.454	308.2991	-0.0230769230769231
0.0486585365853659	-0.0230769230769231	0.44775	0.120836679174484	642.5848	357.4343	-0.0230769230769231
0.0536585365853659	-0.0230769230769231	0.54	0.129186679174484	690.1435	413.8434	-0.0230769230769231
0.0585365853658537	-0.0230769230769231	0.63	0.137333020637899	779.3449	510.3422	-0.0230769230769231
0.0632926829268293	-0.0230769230769231	0.71775	0.145275703564728	844.6939	582.2757	-0.0230769230769231
0.0682926829268293	-0.0230769230769231	0.81	0.153625703564728	936.4579	678.9954	-0.0230769230769231
0.0731707317073171	-0.0230769230769231	0.9	0.161772045028143	1043.477	790.3807	-0.0230769230769231
0.0780487804878049	-0.0230769230769231	0.99	0.169918386491557	1257.12	1008.1062	-0.0230769230769231
0.0829268292682927	-0.0230769230769231	1.08	0.178064727954972	1450.532	1204.493	-0.0230769230769231
0.0878048780487805	-0.0230769230769231	1.17	0.186211069418386	1778.575	1535.0997	-0.0230769230769231
0.0926829268292683	-0.0230769230769231	1.26	0.194357410881801	2081.646	1840.242	-0.0230769230769231
0.0975609756097561	-0.0230769230769231	1.35	0.202503752345216	2462.268	2222.1145	-0.0230769230769231
0.102439024390244	-0.0230769230769231	1.44	0.21065009380863	2687.754	2448.5807	-0.0230769230769231
0.107317073170732	-0.0230769230769231	1.53	0.218796435272045	2730.994	2492.2946	-0.0230769230769231
0.11219512195122	-0.0230769230769231	1.62	0.22694277673546	2587.495	2348.9704	-0.0230769230769231
0.117073170731707	-0.0230769230769231	1.71	0.235089118198874	2280.727	2042.155	-0.0230769230769231
0.121951219512195	-0.0230769230769231	1.8	0.243235459662289	1941.459	1702.8547	-0.0230769230769231
0.126829268292683	-0.0230769230769231	1.89	0.251381801125704	1613.474	1374.6489	-0.0230769230769231
0.131707317073171	-0.0230769230769231	1.98	0.259528142589118	1310.696	1071.3324	-0.0230769230769231
0.136585365853659	-0.0230769230769231	2.07	0.267674484052533	1086.975	847.8175	-0.0230769230769231
0.141463414634146	-0.0230769230769231	2.16	0.275820825515947	912.0101	673.3265	-0.0230769230769231
0.146341463414634	-0.0230769230769231	2.25	0.283967166979362	699.5288	462.1905	-0.0230769230769231
-0.146341463414634	-0.0346153846153846	-3.375	-0.185024859287054	278.7333	-241.7965	-0.0346153846153846
-0.141463414634146	-0.0346153846153846	-3.285	-0.17687851782364	275.5823	-243.5812	-0.0346153846153846
-0.136585365853659	-0.0346153846153846	-3.195	-0.168732176360225	276.0758	-244.3585	-0.0346153846153846
-0.131829268292683	-0.0346153846153846	-3.10725	-0.160789493433396	280.2704	-244.2354	-0.0346153846153846
-0.126829268292683	-0.0346153846153846	-3.015	-0.152439493433396	288.0886	-243.0603	-0.0346153846153846
-0.121951219512195	-0.0346153846153846	-2.925	-0.144293151969981	297.2985	-243.038	-0.0346153846153846
-0.117073170731707	-0.0346153846153846	-2.835	-0.136146810506567	308.0169	-244.6233	-0.0346153846153846
-0.11219512195122	-0.0346153846153846	-2.745	-0.128000469043152	320.6049	-245.6476	-0.0346153846153846
-0.107439024390244	-0.0346153846153846	-2.65725	-0.120057786116323	332.5923	-250.295	-0.0346153846153846
-0.102439024390244	-0.0346153846153846	-2.565	-0.111707786116323	344.6119	-259.8748	-0.0346153846153846
-0.0975609756097561	-0.0346153846153846	-2.475	-0.103561444652908	357.3715	-271.6556	-0.0346153846153846
-0.0926829268292683	-0.0346153846153846	-2.385	-0.0954151031894934	369.2353	-289.3029	-0.0346153846153846
-0.0878048780487805	-0.0346153846153846	-2.295	-0.0872687617260788	381.0056	-316.073	-0.0346153846153846
-0.0829268292682927	-0.0346153846153846	-2.205	-0.0791224202626642	393.0952	-362.6566	-0.0346153846153846
-0.0780487804878049	-0.0346153846153846	-2.115	-0.0709760787992495	403.8552	-403.7917	-0.0346153846153846
-0.0731707317073171	-0.0346153846153846	-2.025	-0.0628297373358349	413.3878	-451.335	-0.0346153846153846
-0.0682926829268293	-0.0346153846153846	-1.935	-0.0546833958724202	422.0559	-518.0597	-0.0346153846153846
-0.0634146341463415	-0.0346153846153846	-1.845	-0.0465370544090056	429.024	-621.957	-0.0346153846153846
-0.0585365853658537	-0.0346153846153846	-1.755	-0.038390712945591	436.6527	-799.5643	-0.0346153846153846
-0.0536585365853659	-0.0346153846153846	-1.665	-0.0302443714821764	440.3274	-967.3406	-0.0346153846153846
-0.0487804878048781	-0.0346153846153846	-1.575	-0.0220980300187617	442.8611	-1239.1429	-0.0346153846153846
-0.0439024390243902	-0.0346153846153846	-1.485	-0.0139516885553471	443.9392	-1487.2858	-0.0346153846153846
-0.0390243902439024	-0.0346153846153846	-1.395	-0.00580534709193246	444.2861	-1796.4459	-0.0346153846153846
-0.0341463414634146	-0.0346153846153846	-1.305	0.00234099437148219	444.3184	-1966.3096	-0.0346153846153846
-0.0292682926829268	-0.0346153846153846	-1.215	0.0104873358348968	443.4308	-1978.1452	-0.0346153846153846
-0.0245121951219512	-0.0346153846153846	-1.12725	0.0184300187617261	442.3867	-1834.3693	-0.0346153846153846
-0.0195121951219512	-0.0346153846153846	-1.035	0.0267800187617261	441.6895	-1537.5575	-0.0346153846153846
-0.0146341463414634	-0.0346153846153846	-0.945	0.0349263602251407	440.8019	-1238.7481	-0.0346153846153846
-0.00975609756097561	-0.0346153846153846	-0.855	0.0430727016885553	440.676	-948.999	-0.0346153846153846
-0.0048780487804878	-0.0346153846153846	-0.765	0.05121904315197	441.5637	-669.7983	-0.0346153846153846
0	-0.0346153846153846	-0.675	0.0593653846153846	443.3679	-474.5378	-0.0346153846153846
0.0048780487804878	-0.0346153846153846	-0.585	0.0675117260787993	446.4083	-237.5368	-0.0346153846153846
0.00975609756097561	-0.0346153846153846	-0.495	0.0756580675422139	450.5865	-144.4685	-0.0346153846153846
0.0146341463414634	-0.0346153846153846	-0.405	0.0838044090056285	456.2228	-79.3625999999999	-0.0346153846153846
0.0195121951219512	-0.0346153846153846	-0.315	0.0919507504690432	464.8401	-20.3969	-0.0346153846153846
0.0242682926829268	-0.0346153846153846	-0.22725	0.0998934333958724	474.7535	34.659	-0.0346153846153846
0.0292682926829268	-0.0346153846153846	-0.135	0.108243433395872	486.9184	95.996	-0.0346153846153846
0.0341463414634146	-0.0346153846153846	-0.045	0.116389774859287	503.8712	149.4532	-0.0346153846153846
0.0390243902439024	-0.0346153846153846	0.045	0.124536116322702	521.6859	183.2403	-0.0346153846153846
0.0439024390243902	-0.0346153846153846	0.135	0.132682457786116	542.7053	220.4561	-0.0346153846153846
0.0486585365853659	-0.0346153846153846	0.22275	0.140625140712946	571.6289	261.9223	-0.0346153846153846
0.0536585365853659	-0.0346153846153846	0.315	0.148975140712946	603.7336	305.1832	-0.0346153846153846
0.0585365853658537	-0.0346153846153846	0.405	0.15712148217636	641.793	353.6059	-0.0346153846153846
0.0632926829268293	-0.0346153846153846	0.49275	0.165064165103189	689.7006	409.8906	-0.0346153846153846
0.0682926829268293	-0.0346153846153846	0.585	0.173414165103189	759.9298	487.1036	-0.0346153846153846
0.0731707317073171	-0.0346153846153846	0.675	0.181560506566604	827.4066	561.373	-0.0346153846153846
0.0780487804878049	-0.0346153846153846	0.765	0.189706848030019	909.5731	648.9207	-0.0346153846153846
0.0829268292682927	-0.0346153846153846	0.855	0.197853189493433	1017.014	760.8433	-0.0346153846153846
0.0878048780487805	-0.0346153846153846	0.945	0.205999530956848	1238.842	987.0571	-0.0346153846153846
0.0926829268292683	-0.0346153846153846	1.035	0.214145872420263	1410.359	1161.6434	-0.0346153846153846
0.0975609756097561	-0.0346153846153846	1.125	0.222292213883677	1743.943	1497.8548	-0.0346153846153846
0.102439024390244	-0.0346153846153846	1.215	0.230438555347092	2012.38	1768.9047	-0.0346153846153846
0.107317073170732	-0.0346153846153846	1.305	0.238584896810507	2500.848	2258.9548	-0.0346153846153846
0.11219512195122	-0.0346153846153846	1.395	0.246731238273921	2777.317	2536.7376	-0.0346153846153846
0.117073170731707	-0.0346153846153846	1.485	0.254877579737336	2933.806	2693.7007	-0.0346153846153846
0.121951219512195	-0.0346153846153846	1.575	0.26302392120075	2853.911	2614.4701	-0.0346153846153846
0.126829268292683	-0.0346153846153846	1.665	0.271170262664165	2582.728	2343.4774	-0.0346153846153846
0.131707317073171	-0.0346153846153846	1.755	0.27931660412758	2174.873	1935.0683	-0.0346153846153846
0.136585365853659	-0.0346153846153846	1.845	0.287462945590994	1811.159	1570.8328	-0.0346153846153846
0.141463414634146	-0.0346153846153846	1.935	0.295609287054409	1483.124	1242.893	-0.0346153846153846
0.146341463414634	-0.0346153846153846	2.025	0.303755628517824	1197.394	957.3365	-0.0346153846153846
-0.146341463414634	-0.0461538461538461	-3.6	-0.165236397748593	248.7123	-249.2005	-0.0461538461538461
-0.141463414634146	-0.0461538461538461	-3.51	-0.157090056285178	249.6152	-247.1217	-0.0461538461538461
-0.136585365853659	-0.0461538461538461	-3.42	-0.148943714821764	252.906	-243.9896	-0.0461538461538461
-0.131829268292683	-0.0461538461538461	-3.33225	-0.141001031894934	258.4751	-240.0111	-0.0461538461538461
-0.126829268292683	-0.0461538461538461	-3.24	-0.132651031894934	266.8303	-234.2945	-0.0461538461538461
-0.121951219512195	-0.0461538461538461	-3.15	-0.12450469043152	275.9	-228.8502	-0.0461538461538461
-0.117073170731707	-0.0461538461538461	-3.06	-0.116358348968105	286.3607	-223.6363	-0.0461538461538461
-0.11219512195122	-0.0461538461538461	-2.97	-0.10821200750469	297.818	-218.9227	-0.0461538461538461
-0.107439024390244	-0.0461538461538461	-2.88225	-0.100269324577861	308.8194	-216.2553	-0.0461538461538461
-0.102439024390244	-0.0461538461538461	-2.79	-0.0919193245778612	320.4256	-216.3238	-0.0461538461538461
-0.0975609756097561	-0.0461538461538461	-2.7	-0.0837729831144465	334.1208	-215.4162	-0.0461538461538461
-0.0926829268292683	-0.0461538461538461	-2.61	-0.0756266416510319	346.3317	-219.0802	-0.0461538461538461
-0.0878048780487805	-0.0461538461538461	-2.52	-0.0674803001876173	358.5731	-228.1305	-0.0461538461538461
-0.0829268292682927	-0.0461538461538461	-2.43	-0.0593339587242026	372.0925	-237.2502	-0.0461538461538461
-0.0780487804878049	-0.0461538461538461	-2.34	-0.051187617260788	383.5782	-253.4963	-0.0461538461538461
-0.0731707317073171	-0.0461538461538461	-2.25	-0.0430412757973734	394.9057	-278.8091	-0.0461538461538461
-0.0682926829268293	-0.0461538461538461	-2.16	-0.0348949343339587	406.1149	-307.0474	-0.0461538461538461
-0.0634146341463415	-0.0461538461538461	-2.07	-0.0267485928705441	415.26	-359.5701	-0.0461538461538461
-0.0585365853658537	-0.0461538461538461	-1.98	-0.0186022514071295	423.5852	-408.3345	-0.0461538461538461
-0.0536585365853659	-0.0461538461538461	-1.89	-0.0104559099437148	430.8325	-477.7743	-0.0461538461538461
-0.0487804878048781	-0.0461538461538461	-1.8	-0.0023095684803002	437.863	-566.125	-0.0461538461538461
-0.0439024390243902	-0.0461538461538461	-1.71	0.00583677298311443	441.7562	-746.9638	-0.0461538461538461
-0.0390243902439024	-0.0461538461538461	-1.62	0.0139831144465291	444.2287	-889.9303	-0.0461538461538461
-0.0341463414634146	-0.0461538461538461	-1.53	0.0221294559099437	445.0821	-1156.5479	-0.0461538461538461
-0.0292682926829268	-0.0461538461538461	-1.44	0.0302757973733583	445.0175	-1354.6715	-0.0461538461538461
-0.0245121951219512	-0.0461538461538461	-1.35225	0.0382184803001876	444.7641	-1576.9649	-0.0461538461538461
-0.0195121951219512	-0.0461538461538461	-1.26	0.0465684803001876	444.0687	-1765.8693	-0.0461538461538461
-0.0146341463414634	-0.0461538461538461	-1.17	0.0547148217636022	443.4381	-1791.7009	-0.0461538461538461
-0.00975609756097561	-0.0461538461538461	-1.08	0.0628611632270169	442.8362	-1684.6278	-0.0461538461538461
-0.0048780487804878	-0.0461538461538461	-0.99	0.0710075046904315	442.6781	-1466.2369	-0.0461538461538461
0	-0.0461538461538461	-0.9	0.0791538461538461	443.1488	-1179.2982	-0.0461538461538461
0.0048780487804878	-0.0461538461538461	-0.81	0.0873001876172608	444.3184	-912.3466	-0.0461538461538461
0.00975609756097561	-0.0461538461538461	-0.72	0.0954465290806754	446.5681	-677.3049	-0.0461538461538461
0.0146341463414634	-0.0461538461538461	-0.63	0.10359287054409	450.4316	-460.7304	-0.0461538461538461
0.0195121951219512	-0.0461538461538461	-0.54	0.111739212007505	455.7523	-241.7031	-0.0461538461538461
0.0242682926829268	-0.0461538461538461	-0.45225	0.119681894934334	462.5296	-147.6334	-0.0461538461538461
0.0292682926829268	-0.0461538461538461	-0.36	0.128031894934334	471.8401	-77.3865	-0.0461538461538461
0.0341463414634146	-0.0461538461538461	-0.27	0.136178236397749	482.8634	-13.8941	-0.0461538461538461
0.0390243902439024	-0.0461538461538461	-0.18	0.144324577861163	496.4559	48.0973000000001	-0.0461538461538461
0.0439024390243902	-0.0461538461538461	-0.0899999999999999	0.152470919324578	514.8679	105.3602	-0.0461538461538461
0.0486585365853659	-0.0461538461538461	-0.00224999999999986	0.160413602251407	534.0469	158.8926	-0.0461538461538461
0.0536585365853659	-0.0461538461538461	0.0900000000000002	0.168763602251407	557.4812	202.3213	-0.0461538461538461
0.0585365853658537	-0.0461538461538461	0.18	0.176909943714822	588.8488	251.9663	-0.0461538461538461
0.0632926829268293	-0.0461538461538461	0.26775	0.184852626641651	621.9614	299.1981	-0.0461538461538461
0.0682926829268293	-0.0461538461538461	0.36	0.193202626641651	663.2661	353.1092	-0.0461538461538461
0.0731707317073171	-0.0461538461538461	0.45	0.201348968105066	717.8873	419.2755	-0.0461538461538461
0.0780487804878049	-0.0461538461538461	0.54	0.20949530956848	798.348	509.2644	-0.0461538461538461
0.0829268292682927	-0.0461538461538461	0.63	0.217641651031895	871.5861	591.1731	-0.0461538461538461
0.0878048780487805	-0.0461538461538461	0.72	0.22578799249531	964.3535	692.3111	-0.0461538461538461
0.0926829268292683	-0.0461538461538461	0.81	0.233934333958724	1089.138	823.0209	-0.0461538461538461
0.0975609756097561	-0.0461538461538461	0.9	0.242080675422139	1343.796	1083.019	-0.0461538461538461
0.102439024390244	-0.0461538461538461	0.99	0.250227016885553	1623.476	1367.596	-0.0461538461538461
0.107317073170732	-0.0461538461538461	1.08	0.258373358348968	1892.866	1640.7878	-0.0461538461538461
0.11219512195122	-0.0461538461538461	1.17	0.266519699812383	2345.224	2096.3777	-0.0461538461538461
0.117073170731707	-0.0461538461538461	1.26	0.274666041275797	2720.108	2473.9401	-0.0461538461538461
0.121951219512195	-0.0461538461538461	1.35	0.282812382739212	2984.737	2740.6753	-0.0461538461538461
0.126829268292683	-0.0461538461538461	1.44	0.290958724202627	3039.826	2796.9685	-0.0461538461538461
0.131707317073171	-0.0461538461538461	1.53	0.299105065666041	2841.054	2598.0706	-0.0461538461538461
0.136585365853659	-0.0461538461538461	1.62	0.307251407129456	2511.007	2268.7995	-0.0461538461538461
0.141463414634146	-0.0461538461538461	1.71	0.315397748592871	2114.61	1873.1933	-0.0461538461538461
0.146341463414634	-0.0461538461538461	1.8	0.323544090056285	1565.96	1325.3682	-0.0461538461538461
-0.146341463414634	-0.0578846153846154	-3.82875	-0.145118128517824	230.6306	-256.5388	-0.0578846153846154
-0.141463414634146	-0.0578846153846154	-3.73875	-0.136971787054409	230.8837	-254.9492	-0.0578846153846154
-0.136585365853659	-0.0578846153846154	-3.64875	-0.128825445590994	233.8258	-250.8942	-0.0578846153846154
-0.131829268292683	-0.0578846153846154	-3.561	-0.120882762664165	239.2685	-244.9427	-0.0578846153846154
-0.126829268292683	-0.0578846153846154	-3.46875	-0.112532762664165	247.0356	-237.1124	-0.0578846153846154
-0.121951219512195	-0.0578846153846154	-3.37875	-0.10438642120075	254.6474	-230.3592	-0.0578846153846154
-0.117073170731707	-0.0578846153846154	-3.28875	-0.0962400797373358	263.2864	-223.8821	-0.0578846153846154
-0.11219512195122	-0.0578846153846154	-3.19875	-0.0880937382739212	273.3039	-216.6626	-0.0578846153846154
-0.107439024390244	-0.0578846153846154	-3.111	-0.0801510553470919	282.7029	-211.3654	-0.0578846153846154
-0.102439024390244	-0.0578846153846154	-3.01875	-0.0718010553470919	293.0706	-207.8351	-0.0578846153846154
-0.0975609756097561	-0.0578846153846154	-2.92875	-0.0636547138836773	305.9086	-201.9306	-0.0578846153846154
-0.0926829268292683	-0.0578846153846154	-2.83875	-0.0555083724202627	317.2715	-199.4093	-0.0578846153846154
-0.0878048780487805	-0.0578846153846154	-2.74875	-0.047362030956848	328.8031	-199.9394	-0.0578846153846154
-0.0829268292682927	-0.0578846153846154	-2.65875	-0.0392156894934334	342.3105	-199.8271	-0.0578846153846154
-0.0780487804878049	-0.0578846153846154	-2.56875	-0.0310693480300188	354.1821	-205.2049	-0.0578846153846154
-0.0731707317073171	-0.0578846153846154	-2.47875	-0.0229230065666041	366.1402	-215.9105	-0.0578846153846154
-0.0682926829268293	-0.0578846153846154	-2.38875	-0.0147766651031895	380.0708	-225.358	-0.0578846153846154
-0.0634146341463415	-0.0578846153846154	-2.29875	-0.00663032363977485	391.9615	-242.5508	-0.0578846153846154
-0.0585365853658537	-0.0578846153846154	-2.20875	0.00151601782363979	402.8222	-270.7822	-0.0578846153846154
-0.0536585365853659	-0.0578846153846154	-2.11875	0.0096623592870544	413.4869	-302.3292	-0.0578846153846154
-0.0487804878048781	-0.0578846153846154	-2.02875	0.017808700750469	421.4311	-375.2517	-0.0578846153846154
-0.0439024390243902	-0.0578846153846154	-1.93875	0.0259550422138837	428.7752	-434.0597	-0.0578846153846154
-0.0390243902439024	-0.0578846153846154	-1.84875	0.0341013836772983	436.9482	-498.3523	-0.0578846153846154
-0.0341463414634146	-0.0578846153846154	-1.75875	0.042247725140713	441.3162	-591.1408	-0.0578846153846154
-0.0292682926829268	-0.0578846153846154	-1.66875	0.0503940666041276	444.261	-784.51	-0.0578846153846154
-0.0245121951219512	-0.0578846153846154	-1.581	0.0583367495309569	445.9714	-931.4476	-0.0578846153846154
-0.0195121951219512	-0.0578846153846154	-1.48875	0.0666867495309569	447.1106	-1202.2854	-0.0578846153846154
-0.0146341463414634	-0.0578846153846154	-1.39875	0.0748330909943715	447.9029	-1388.5761	-0.0578846153846154
-0.00975609756097561	-0.0578846153846154	-1.30875	0.0829794324577861	447.4286	-1618.7624	-0.0578846153846154
-0.0048780487804878	-0.0578846153846154	-1.21875	0.0911257739212007	446.9185	-1684.6715	-0.0578846153846154
0	-0.0578846153846154	-1.12875	0.0992721153846154	446.4152	-1635.8408	-0.0578846153846154
0.0048780487804878	-0.0578846153846154	-1.03875	0.10741845684803	445.8762	-1477.3678	-0.0578846153846154
0.00975609756097561	-0.0578846153846154	-0.94875	0.115564798311445	445.968	-1242.617	-0.0578846153846154
0.0146341463414634	-0.0578846153846154	-0.85875	0.123711139774859	446.9185	-969.5485	-0.0578846153846154
0.0195121951219512	-0.0578846153846154	-0.76875	0.131857481238274	449.26	-737.408	-0.0578846153846154
0.0242682926829268	-0.0578846153846154	-0.681	0.139800164165103	452.3327	-538.9629	-0.0578846153846154
0.0292682926829268	-0.0578846153846154	-0.58875	0.148150164165103	457.463	-305.4202	-0.0578846153846154
0.0341463414634146	-0.0578846153846154	-0.49875	0.156296505628518	463.3197	-166.0676	-0.0578846153846154
0.0390243902439024	-0.0578846153846154	-0.40875	0.164442847091932	471.7754	-91.3692	-0.0578846153846154
0.0439024390243902	-0.0578846153846154	-0.31875	0.172589188555347	483.5285	-30.2143	-0.0578846153846154
0.0486585365853659	-0.0578846153846154	-0.231	0.180531871482176	496.1393	24.3523	-0.0578846153846154
0.0536585365853659	-0.0578846153846154	-0.13875	0.188881871482176	511.4774	77.7466	-0.0578846153846154
0.0585365853658537	-0.0578846153846154	-0.0487499999999998	0.197028212945591	532.4326	130.7545	-0.0578846153846154
0.0632926829268293	-0.0578846153846154	0.0389999999999999	0.20497089587242	553.9024	179.205	-0.0578846153846154
0.0682926829268293	-0.0578846153846154	0.13125	0.21332089587242	581.3409	223.8926	-0.0578846153846154
0.0731707317073171	-0.0578846153846154	0.22125	0.221467237335835	617.2995	276.9755	-0.0578846153846154
0.0780487804878049	-0.0578846153846154	0.31125	0.22961357879925	655.9182	328.6935	-0.0578846153846154
0.0829268292682927	-0.0578846153846154	0.40125	0.237759920262664	701.9246	387.3738	-0.0578846153846154
0.0878048780487805	-0.0578846153846154	0.49125	0.245906261726079	787.7298	485.228	-0.0578846153846154
0.0926829268292683	-0.0578846153846154	0.58125	0.254052603189493	853.2849	560.5938	-0.0578846153846154
0.0975609756097561	-0.0578846153846154	0.67125	0.262198944652908	944.2598	660.5682	-0.0578846153846154
0.102439024390244	-0.0578846153846154	0.76125	0.270345286116323	1052.866	778.0304	-0.0578846153846154
0.107317073170732	-0.0578846153846154	0.85125	0.278491627579737	1265.378	997.0147	-0.0578846153846154
0.11219512195122	-0.0578846153846154	0.94125	0.286637969043152	1461.4	1198.3512	-0.0578846153846154
0.117073170731707	-0.0578846153846154	1.03125	0.294784310506567	1815.637	1557.6819	-0.0578846153846154
0.121951219512195	-0.0578846153846154	1.12125	0.302930651969981	2159.979	1905.9419	-0.0578846153846154
0.126829268292683	-0.0578846153846154	1.21125	0.311076993433396	2697.794	2447.167	-0.0578846153846154
0.131707317073171	-0.0578846153846154	1.30125	0.319223334896811	3225.385	2977.6442	-0.0578846153846154
0.136585365853659	-0.0578846153846154	1.39125	0.327369676360225	3419.42	3174.1533	-0.0578846153846154
0.141463414634146	-0.0578846153846154	1.48125	0.33551601782364	3262.609	3019.1813	-0.0578846153846154
0.146341463414634	-0.0578846153846154	1.57125	0.343662359287054	2935.115	2692.2594	-0.0578846153846154
-0.146341463414634	-0.0692307692307692	-4.05	-0.12565947467167	226.8672	-250.1073	-0.0692307692307692
-0.141463414634146	-0.0692307692307692	-3.96	-0.117513133208255	224.5572	-251.7812	-0.0692307692307692
-0.136585365853659	-0.0692307692307692	-3.87	-0.10936679174484	224.4766	-251.2906	-0.0692307692307692
-0.131829268292683	-0.0692307692307692	-3.78225	-0.101424108818011	227.6088	-247.5223	-0.0692307692307692
-0.126829268292683	-0.0692307692307692	-3.69	-0.0930741088180112	233.2091	-240.5886	-0.0692307692307692
-0.121951219512195	-0.0692307692307692	-3.6	-0.0849277673545966	240.5173	-232.8029	-0.0692307692307692
-0.117073170731707	-0.0692307692307692	-3.51	-0.076781425891182	248.5237	-224.2559	-0.0692307692307692
-0.11219512195122	-0.0692307692307692	-3.42	-0.0686350844277673	255.3117	-217.4985	-0.0692307692307692
-0.107439024390244	-0.0692307692307692	-3.33225	-0.0606924015009381	264.1409	-209.273	-0.0692307692307692
-0.102439024390244	-0.0692307692307692	-3.24	-0.0523424015009381	275.2662	-199.5454	-0.0692307692307692
-0.0975609756097561	-0.0692307692307692	-3.15	-0.0441960600375235	287.3428	-190.2011	-0.0692307692307692
-0.0926829268292683	-0.0692307692307692	-3.06	-0.0360497185741088	298.5146	-183.0003	-0.0692307692307692
-0.0878048780487805	-0.0692307692307692	-2.97	-0.0279033771106942	309.9596	-177.0825	-0.0692307692307692
-0.0829268292682927	-0.0692307692307692	-2.88	-0.0197570356472796	323.4226	-170.5466	-0.0692307692307692
-0.0780487804878049	-0.0692307692307692	-2.79	-0.0116106941838649	335.2199	-167.3602	-0.0692307692307692
-0.0731707317073171	-0.0692307692307692	-2.7	-0.00346435272045026	347.6204	-166.1137	-0.0692307692307692
-0.0682926829268293	-0.0692307692307692	-2.61	0.00468198874296438	361.0751	-165.059	-0.0692307692307692
-0.0634146341463415	-0.0692307692307692	-2.52	0.012828330206379	373.2636	-168.2943	-0.0692307692307692
-0.0585365853658537	-0.0692307692307692	-2.43	0.0209746716697936	385.1285	-176.995	-0.0692307692307692
-0.0536585365853659	-0.0692307692307692	-2.34	0.0291210131332083	397.629	-185.8426	-0.0692307692307692
-0.0487804878048781	-0.0692307692307692	-2.25	0.0372673545966229	408.0783	-201.6706	-0.0692307692307692
-0.0439024390243902	-0.0692307692307692	-2.16	0.0454136960600375	417.5684	-225.8938	-0.0692307692307692
-0.0390243902439024	-0.0692307692307692	-2.07	0.0535600375234522	427.0365	-254.3252	-0.0692307692307692
-0.0341463414634146	-0.0692307692307692	-1.98	0.0617063789868668	433.2077	-293.8204	-0.0692307692307692
-0.0292682926829268	-0.0692307692307692	-1.89	0.0698527204502814	439.9543	-374.1679	-0.0692307692307692
-0.0245121951219512	-0.0692307692307692	-1.80225	0.0777954033771107	443.9411	-433.7609	-0.0692307692307692
-0.0195121951219512	-0.0692307692307692	-1.71	0.0861454033771107	446.3488	-519.0609	-0.0692307692307692
-0.0146341463414634	-0.0692307692307692	-1.62	0.0942917448405253	447.5527	-618.7363	-0.0692307692307692
-0.00975609756097561	-0.0692307692307692	-1.53	0.10243808630394	448.7871	-806.1019	-0.0692307692307692
-0.0048780487804878	-0.0692307692307692	-1.44	0.110584427767355	449.0728	-968.0072	-0.0692307692307692
0	-0.0692307692307692	-1.35	0.118730769230769	448.9743	-1191.7887	-0.0692307692307692
0.0048780487804878	-0.0692307692307692	-1.26	0.126877110694184	448.8161	-1359.8089	-0.0692307692307692
0.00975609756097561	-0.0692307692307692	-1.17	0.135023452157599	448.7838	-1470.7512	-0.0692307692307692
0.0146341463414634	-0.0692307692307692	-1.08	0.143169793621013	448.8484	-1497.3496	-0.0692307692307692
0.0195121951219512	-0.0692307692307692	-0.99	0.151316135084428	449.7344	-1420.1566	-0.0692307692307692
0.0242682926829268	-0.0692307692307692	-0.90225	0.159258818011257	451.3498	-1277.3192	-0.0692307692307692
0.0292682926829268	-0.0692307692307692	-0.81	0.167608818011257	454.1033	-1077.4037	-0.0692307692307692
0.0341463414634146	-0.0692307692307692	-0.72	0.175755159474672	458.569	-846.971	-0.0692307692307692
0.0390243902439024	-0.0692307692307692	-0.63	0.183901500938086	464.2052	-646.4658	-0.0692307692307692
0.0439024390243902	-0.0692307692307692	-0.54	0.192047842401501	471.5848	-470.3168	-0.0692307692307692
0.0486585365853659	-0.0692307692307692	-0.45225	0.19999052532833	481.6911	-234.1463	-0.0692307692307692
0.0536585365853659	-0.0692307692307692	-0.36	0.20834052532833	493.953	-145.5173	-0.0692307692307692
0.0585365853658537	-0.0692307692307692	-0.27	0.216486866791745	508.4032	-65.5148000000001	-0.0692307692307692
0.0632926829268293	-0.0692307692307692	-0.18225	0.224429549718574	526.6993	3.50489999999991	-0.0692307692307692
0.0682926829268293	-0.0692307692307692	-0.0900000000000001	0.232779549718574	547.44	67.6528000000001	-0.0692307692307692
0.0731707317073171	-0.0692307692307692	0	0.240925891181989	572.7804	131.0557	-0.0692307692307692
0.0780487804878049	-0.0692307692307692	0.0900000000000001	0.249072232645403	607.1568	198.5441	-0.0692307692307692
0.0829268292682927	-0.0692307692307692	0.18	0.257218574108818	642.0233	263.9091	-0.0692307692307692
0.0878048780487805	-0.0692307692307692	0.27	0.265364915572233	684.3314	324.3162	-0.0692307692307692
0.0926829268292683	-0.0692307692307692	0.36	0.273511257035647	759.4308	416.9306	-0.0692307692307692
0.0975609756097561	-0.0692307692307692	0.45	0.281657598499062	819.1727	490.7383	-0.0692307692307692
0.102439024390244	-0.0692307692307692	0.54	0.289803939962477	903.002	587.3814	-0.0692307692307692
0.107317073170732	-0.0692307692307692	0.63	0.297950281425891	999.7848	696.0218	-0.0692307692307692
0.11219512195122	-0.0692307692307692	0.72	0.306096622889306	1186.43	892.4562	-0.0692307692307692
0.117073170731707	-0.0692307692307692	0.81	0.31424296435272	1359.471	1074.4726	-0.0692307692307692
0.121951219512195	-0.0692307692307692	0.9	0.322389305816135	1658.24	1381.4989	-0.0692307692307692
0.126829268292683	-0.0692307692307692	0.99	0.33053564727955	1959.791	1690.0719	-0.0692307692307692
0.131707317073171	-0.0692307692307692	1.08	0.338681988742964	2486.194	2222.4126	-0.0692307692307692
0.136585365853659	-0.0692307692307692	1.17	0.346828330206379	2945.021	2686.5927	-0.0692307692307692
0.141463414634146	-0.0692307692307692	1.26	0.354974671669794	3457.07	3202.7545	-0.0692307692307692
0.146341463414634	-0.0692307692307692	1.35	0.363121013133208	3630.451	3379.7074	-0.0692307692307692
-0.146341463414634	-0.0807692307692308	-4.275	-0.105871013133208	201.4218	-267.569	-0.0807692307692308
-0.141463414634146	-0.0807692307692308	-4.185	-0.0977246716697936	201.4048	-267.3969	-0.0807692307692308
-0.136585365853659	-0.0807692307692308	-4.095	-0.0895783302063789	204.3288	-264.4386	-0.0807692307692308
-0.131829268292683	-0.0807692307692308	-4.00725	-0.0816356472795497	209.057	-259.3935	-0.0807692307692308
-0.126829268292683	-0.0807692307692308	-3.915	-0.0732856472795497	215.0831	-252.9228	-0.0807692307692308
-0.121951219512195	-0.0807692307692308	-3.825	-0.0651393058161351	221.4253	-245.6931	-0.0807692307692308
-0.117073170731707	-0.0807692307692308	-3.735	-0.0569929643527204	228.0521	-237.7649	-0.0807692307692308
-0.11219512195122	-0.0807692307692308	-3.645	-0.0488466228893058	235.9149	-228.9499	-0.0807692307692308
-0.107439024390244	-0.0807692307692308	-3.55725	-0.0409039399624765	243.7921	-220.4066	-0.0807692307692308
-0.102439024390244	-0.0807692307692308	-3.465	-0.0325539399624765	252.0352	-211.4651	-0.0807692307692308
-0.0975609756097561	-0.0807692307692308	-3.375	-0.0244075984990619	261.467	-201.7165	-0.0807692307692308
-0.0926829268292683	-0.0807692307692308	-3.285	-0.0162612570356473	271.482	-192.3045	-0.0807692307692308
-0.0878048780487805	-0.0807692307692308	-3.195	-0.00811491557223265	281.8471	-183.2084	-0.0807692307692308
-0.0829268292682927	-0.0807692307692308	-3.105	3.14258911819909E-5	302.7361	-164.9832	-0.0807692307692308
-0.0780487804878049	-0.0807692307692308	-3.015	0.00817776735459663	315.1305	-156.2053	-0.0807692307692308
-0.0731707317073171	-0.0807692307692308	-2.925	0.0163241088180113	324.2027	-152.6854	-0.0807692307692308
-0.0682926829268293	-0.0807692307692308	-2.835	0.0244704502814259	332.9385	-150.6139	-0.0807692307692308
-0.0634146341463415	-0.0807692307692308	-2.745	0.0326167917448405	343.1834	-148.3673	-0.0807692307692308
-0.0585365853658537	-0.0807692307692308	-2.655	0.0407631332082552	355.7737	-146.7595	-0.0807692307692308
-0.0536585365853659	-0.0807692307692308	-2.565	0.0489094746716698	367.6359	-147.7541	-0.0807692307692308
-0.0487804878048781	-0.0807692307692308	-2.475	0.0570558161350844	380.0062	-150.8481	-0.0807692307692308
-0.0439024390243902	-0.0807692307692308	-2.385	0.0652021575984991	392.9867	-158.6722	-0.0807692307692308
-0.0390243902439024	-0.0807692307692308	-2.295	0.0733484990619137	403.4285	-170.2157	-0.0807692307692308
-0.0341463414634146	-0.0807692307692308	-2.205	0.0814948405253283	413.3077	-186.8024	-0.0807692307692308
-0.0292682926829268	-0.0807692307692308	-2.115	0.089641181988743	421.3444	-213.8043	-0.0807692307692308
-0.0245121951219512	-0.0807692307692308	-2.02725	0.0975838649155722	428.9724	-244.5252	-0.0807692307692308
-0.0195121951219512	-0.0807692307692308	-1.935	0.105933864915572	438.7843	-283.2131	-0.0807692307692308
-0.0146341463414634	-0.0807692307692308	-1.845	0.114080206378987	443.9782	-373.2593	-0.0807692307692308
-0.00975609756097561	-0.0807692307692308	-1.755	0.122226547842402	447.5238	-437.4729	-0.0807692307692308
-0.0048780487804878	-0.0807692307692308	-1.665	0.130372889305816	449.9619	-523.0992	-0.0807692307692308
0	-0.0807692307692308	-1.575	0.138519230769231	451.9549	-623.4701	-0.0807692307692308
0.0048780487804878	-0.0807692307692308	-1.485	0.146665572232645	452.8115	-811.3725	-0.0807692307692308
0.00975609756097561	-0.0807692307692308	-1.395	0.15481191369606	452.936	-973.069	-0.0807692307692308
0.0146341463414634	-0.0807692307692308	-1.305	0.162958255159475	453.3475	-1193.3485	-0.0807692307692308
0.0195121951219512	-0.0807692307692308	-1.215	0.171104596622889	453.5349	-1347.5411	-0.0807692307692308
0.0242682926829268	-0.0807692307692308	-1.12725	0.179047279549719	453.9171	-1433.3739	-0.0807692307692308
0.0292682926829268	-0.0807692307692308	-1.035	0.187397279549719	455.0551	-1418.4859	-0.0807692307692308
0.0341463414634146	-0.0807692307692308	-0.945	0.195543621013133	456.5753	-1320.3867	-0.0807692307692308
0.0390243902439024	-0.0807692307692308	-0.855	0.203689962476548	458.6336	-1163.8494	-0.0807692307692308
0.0439024390243902	-0.0807692307692308	-0.765	0.211836303939963	462.5296	-964.5684	-0.0807692307692308
0.0486585365853659	-0.0807692307692308	-0.67725	0.219778986866792	467.5625	-736.0655	-0.0807692307692308
0.0536585365853659	-0.0807692307692308	-0.585	0.228128986866792	474.8794	-551.7376	-0.0807692307692308
0.0585365853658537	-0.0807692307692308	-0.495	0.236275328330206	485.0497	-393.9782	-0.0807692307692308
0.0632926829268293	-0.0807692307692308	-0.40725	0.244218011257036	496.4249	-174.028	-0.0807692307692308
0.0682926829268293	-0.0807692307692308	-0.315	0.252568011257036	510.1483	-93.391	-0.0807692307692308
0.0731707317073171	-0.0807692307692308	-0.225	0.26071435272045	529.0478	-19.2248	-0.0807692307692308
0.0780487804878049	-0.0807692307692308	-0.135	0.268860694183865	549.4058	38.503	-0.0807692307692308
0.0829268292682927	-0.0807692307692308	-0.0450000000000002	0.27700703564728	574.1487	103.9326	-0.0807692307692308
0.0878048780487805	-0.0807692307692308	0.0449999999999999	0.285153377110694	607.5706	172.3902	-0.0807692307692308
0.0926829268292683	-0.0807692307692308	0.135	0.293299718574109	642.7632	238.591	-0.0807692307692308
0.0975609756097561	-0.0807692307692308	0.225	0.301446060037523	684.7501	309.1178	-0.0807692307692308
0.102439024390244	-0.0807692307692308	0.315	0.309592401500938	769.3091	411.9619	-0.0807692307692308
0.107317073170732	-0.0807692307692308	0.405	0.317738742964353	828.2493	488.1677	-0.0807692307692308
0.11219512195122	-0.0807692307692308	0.495	0.325885084427767	900.7087	574.8379	-0.0807692307692308
0.117073170731707	-0.0807692307692308	0.585	0.334031425891182	989.3517	676.5571	-0.0807692307692308
0.121951219512195	-0.0807692307692308	0.675	0.342177767354597	1107.258	807.1431	-0.0807692307692308
0.126829268292683	-0.0807692307692308	0.765	0.350324108818011	1352.362	1062.1872	-0.0807692307692308
0.131707317073171	-0.0807692307692308	0.855	0.358470450281426	1642.201	1360.511	-0.0807692307692308
0.136585365853659	-0.0807692307692308	0.945	0.366616791744841	1919.693	1645.5784	-0.0807692307692308
0.141463414634146	-0.0807692307692308	1.035	0.374763133208255	2435.671	2167.624	-0.0807692307692308
0.146341463414634	-0.0807692307692308	1.125	0.38290947467167	2934.979	2672.5361	-0.0807692307692308
-0.146341463414634	-0.0925	-4.50375	-0.0857527439024389	194.2443	-266.0061	-0.0925
-0.141463414634146	-0.0925	-4.41375	-0.0776064024390243	196.3942	-264.2376	-0.0925
-0.136585365853659	-0.0925	-4.32375	-0.0694600609756097	198.7665	-262.5292	-0.0925
-0.131829268292683	-0.0925	-4.236	-0.0615173780487804	202.5313	-259.5577	-0.0925
-0.126829268292683	-0.0925	-4.14375	-0.0531673780487804	207.6204	-255.0389	-0.0925
-0.121951219512195	-0.0925	-4.05375	-0.0450210365853658	212.9022	-249.4405	-0.0925
-0.117073170731707	-0.0925	-3.96375	-0.0368746951219512	218.5	-242.9838	-0.0925
-0.11219512195122	-0.0925	-3.87375	-0.0287283536585365	225.2214	-235.3405	-0.0925
-0.107439024390244	-0.0925	-3.786	-0.0207856707317073	231.1694	-228.6314	-0.0925
-0.102439024390244	-0.0925	-3.69375	-0.0124356707317073	238.8416	-219.9111	-0.0925
-0.0975609756097561	-0.0925	-3.60375	-0.00428932926829265	248.0321	-210.2455	-0.0925
-0.0926829268292683	-0.0925	-3.51375	0.00385701219512199	256.354	-201.6376	-0.0925
-0.0878048780487805	-0.0925	-3.42375	0.0120033536585366	265.1058	-193.0765	-0.0925
-0.0829268292682927	-0.0925	-3.33375	0.0201496951219512	275.629	-183.2821	-0.0925
-0.0780487804878049	-0.0925	-3.24375	0.0282960365853659	285.5966	-175.6933	-0.0925
-0.0731707317073171	-0.0925	-3.15375	0.0364423780487805	297.1667	-166.7557	-0.0925
-0.0682926829268293	-0.0925	-3.06375	0.0445887195121952	306.6161	-161.2376	-0.0925
-0.0634146341463415	-0.0925	-2.97375	0.0527350609756098	318.2214	-155.2791	-0.0925
-0.0585365853658537	-0.0925	-2.88375	0.0608814024390244	330.7856	-150.2626	-0.0925
-0.0536585365853659	-0.0925	-2.79375	0.0690277439024391	344.6949	-145.0142	-0.0925
-0.0487804878048781	-0.0925	-2.70375	0.0771740853658537	357.5064	-143.2754	-0.0925
-0.0439024390243902	-0.0925	-2.61375	0.0853204268292683	369.8522	-145.9387	-0.0925
-0.0390243902439024	-0.0925	-2.52375	0.093466768292683	382.8243	-148.7409	-0.0925
-0.0341463414634146	-0.0925	-2.43375	0.101613109756098	394.2156	-156.7493	-0.0925
-0.0292682926829268	-0.0925	-2.34375	0.109759451219512	405.6083	-169.8741	-0.0925
-0.0245121951219512	-0.0925	-2.256	0.117702134146342	417.0079	-185.9479	-0.0925
-0.0195121951219512	-0.0925	-2.16375	0.126052134146342	425.3939	-211.8254	-0.0925
-0.0146341463414634	-0.0925	-2.07375	0.134198475609756	432.9623	-249.4515	-0.0925
-0.00975609756097561	-0.0925	-1.98375	0.142344817073171	440.1155	-290.6234	-0.0925
-0.0048780487804878	-0.0925	-1.89375	0.150491158536585	446.8896	-372.264	-0.0925
0	-0.0925	-1.80375	0.1586375	450.7219	-442.7751	-0.0925
0.0048780487804878	-0.0925	-1.71375	0.166783841463415	453.2217	-522.2584	-0.0925
0.00975609756097561	-0.0925	-1.62375	0.174930182926829	454.8999	-629.4001	-0.0925
0.0146341463414634	-0.0925	-1.53375	0.183076524390244	456.0686	-839.7054	-0.0925
0.0195121951219512	-0.0925	-1.44375	0.191222865853659	456.1961	-988.8039	-0.0925
0.0242682926829268	-0.0925	-1.356	0.199165548780488	456.3543	-1232.5637	-0.0925
0.0292682926829268	-0.0925	-1.26375	0.207515548780488	456.8933	-1372.1307	-0.0925
0.0341463414634146	-0.0925	-1.17375	0.215661890243902	457.8439	-1479.5191	-0.0925
0.0390243902439024	-0.0925	-1.08375	0.223808231707317	459.2339	-1465.3131	-0.0925
0.0439024390243902	-0.0925	-0.99375	0.231954573170732	461.767	-1352.857	-0.0925
0.0486585365853659	-0.0925	-0.906	0.239897256097561	464.8055	-1179.7445	-0.0925
0.0536585365853659	-0.0925	-0.81375	0.248247256097561	469.146	-965.128	-0.0925
0.0585365853658537	-0.0925	-0.72375	0.256393597560976	475.291	-730.448	-0.0925
0.0632926829268293	-0.0925	-0.636	0.264336280487805	482.9267	-548.9783	-0.0925
0.0682926829268293	-0.0925	-0.54375	0.272686280487805	492.4644	-390.6002	-0.0925
0.0731707317073171	-0.0925	-0.45375	0.28083262195122	505.3312	-170.4469	-0.0925
0.0780487804878049	-0.0925	-0.36375	0.288978963414634	519.6607	-91.3757	-0.0925
0.0829268292682927	-0.0925	-0.27375	0.297125304878049	537.422	-19.496	-0.0925
0.0878048780487805	-0.0925	-0.18375	0.305271646341463	561.3976	45.6963	-0.0925
0.0926829268292683	-0.0925	-0.0937500000000002	0.313417987804878	586.7263	108.0482	-0.0925
0.0975609756097561	-0.0925	-0.00375000000000014	0.321564329268293	616.6026	174.8611	-0.0925
0.102439024390244	-0.0925	0.0862499999999999	0.329710670731707	656.025	254.4737	-0.0925
0.107317073170732	-0.0925	0.17625	0.337857012195122	699.646	328.8283	-0.0925
0.11219512195122	-0.0925	0.26625	0.346003353658537	778.5303	422.4694	-0.0925
0.117073170731707	-0.0925	0.35625	0.354149695121951	844.9735	504.4283	-0.0925
0.121951219512195	-0.0925	0.44625	0.362296036585366	913.2781	585.6599	-0.0925
0.126829268292683	-0.0925	0.53625	0.370442378048781	1004.125	688.5748	-0.0925
0.131707317073171	-0.0925	0.62625	0.378588719512195	1188.083	885.0744	-0.0925
0.136585365853659	-0.0925	0.71625	0.38673506097561	1335.333	1042.3447	-0.0925
0.141463414634146	-0.0925	0.80625	0.394881402439024	1651.287	1367.4926	-0.0925
0.146341463414634	-0.0925	0.89625	0.403027743902439	1914.185	1638.7764	-0.0925
-0.146341463414634	-0.103846153846154	-4.725	-0.0662940900562851	198.0074	-251.1586	-0.103846153846154
-0.141463414634146	-0.103846153846154	-4.635	-0.0581477485928705	198.5457	-250.7462	-0.103846153846154
-0.136585365853659	-0.103846153846154	-4.545	-0.0500014071294558	199.6359	-250.8964	-0.103846153846154
-0.131829268292683	-0.103846153846154	-4.45725	-0.0420587242026266	201.9301	-250.8811	-0.103846153846154
-0.126829268292683	-0.103846153846154	-4.365	-0.0337087242026266	205.8834	-249.4005	-0.103846153846154
-0.121951219512195	-0.103846153846154	-4.275	-0.025562382739212	210.6739	-246.4173	-0.103846153846154
-0.117073170731707	-0.103846153846154	-4.185	-0.0174160412757973	215.767	-242.1775	-0.103846153846154
-0.11219512195122	-0.103846153846154	-4.095	-0.00926969981238268	222.5506	-235.4235	-0.103846153846154
-0.107439024390244	-0.103846153846154	-4.00725	-0.00132701688555345	228.8923	-228.7329	-0.103846153846154
-0.102439024390244	-0.103846153846154	-3.915	0.00702298311444655	236.7065	-220.5374	-0.103846153846154
-0.0975609756097561	-0.103846153846154	-3.825	0.0151693245778612	244.6303	-211.5992	-0.103846153846154
-0.0926829268292683	-0.103846153846154	-3.735	0.0233156660412758	252.8581	-202.4523	-0.103846153846154
-0.0878048780487805	-0.103846153846154	-3.645	0.0314620075046904	261.7354	-192.7836	-0.103846153846154
-0.0829268292682927	-0.103846153846154	-3.555	0.0396083489681051	271.8302	-182.2122	-0.103846153846154
-0.0780487804878049	-0.103846153846154	-3.465	0.0477546904315197	281.1352	-172.686	-0.103846153846154
-0.0731707317073171	-0.103846153846154	-3.375	0.0559010318949344	288.0837	-166.3076	-0.103846153846154
-0.0682926829268293	-0.103846153846154	-3.285	0.064047373358349	296.1218	-159.8865	-0.103846153846154
-0.0634146341463415	-0.103846153846154	-3.195	0.0721937148217636	320.5099	-137.7178	-0.103846153846154
-0.0585365853658537	-0.103846153846154	-3.105	0.0803400562851783	333.3911	-129.0823	-0.103846153846154
-0.0536585365853659	-0.103846153846154	-3.015	0.0884863977485929	344.4271	-122.6761	-0.103846153846154
-0.0487804878048781	-0.103846153846154	-2.925	0.0966327392120075	354.0963	-119.8222	-0.103846153846154
-0.0439024390243902	-0.103846153846154	-2.835	0.104779080675422	365.1664	-117.4068	-0.103846153846154
-0.0390243902439024	-0.103846153846154	-2.745	0.112925422138837	378.3365	-114.417	-0.103846153846154
-0.0341463414634146	-0.103846153846154	-2.655	0.121071763602251	389.5993	-115.3955	-0.103846153846154
-0.0292682926829268	-0.103846153846154	-2.565	0.129218105065666	400.8393	-120.62	-0.103846153846154
-0.0245121951219512	-0.103846153846154	-2.47725	0.137160787992495	412.3898	-126.3611	-0.103846153846154
-0.0195121951219512	-0.103846153846154	-2.385	0.145510787992495	421.4124	-138.7236	-0.103846153846154
-0.0146341463414634	-0.103846153846154	-2.295	0.15365712945591	429.2932	-158.6198	-0.103846153846154
-0.00975609756097561	-0.103846153846154	-2.205	0.161803470919325	437.074	-181.0291	-0.103846153846154
-0.0048780487804878	-0.103846153846154	-2.115	0.169949812382739	445.119	-209.9336	-0.103846153846154
0	-0.103846153846154	-2.025	0.178096153846154	449.899	-255.0433	-0.103846153846154
0.0048780487804878	-0.103846153846154	-1.935	0.186242495309569	452.7163	-325.4463	-0.103846153846154
0.00975609756097561	-0.103846153846154	-1.845	0.194388836772983	455.058	-390.5755	-0.103846153846154
0.0146341463414634	-0.103846153846154	-1.755	0.202535178236398	456.2296	-465.8393	-0.103846153846154
0.0195121951219512	-0.103846153846154	-1.665	0.210681519699812	456.9896	-566.2104	-0.103846153846154
0.0242682926829268	-0.103846153846154	-1.57725	0.218624202626642	457.9374	-758.3576	-0.103846153846154
0.0292682926829268	-0.103846153846154	-1.485	0.226974202626642	458.5717	-909.2803	-0.103846153846154
0.0341463414634146	-0.103846153846154	-1.395	0.235120544090056	458.9832	-1157.9178	-0.103846153846154
0.0390243902439024	-0.103846153846154	-1.305	0.243266885553471	459.9967	-1324.2703	-0.103846153846154
0.0439024390243902	-0.103846153846154	-1.215	0.251413227016886	461.5467	-1486.3343	-0.103846153846154
0.0486585365853659	-0.103846153846154	-1.12725	0.259355909943715	463.8595	-1561.5275	-0.103846153846154
0.0536585365853659	-0.103846153846154	-1.035	0.267705909943715	467.4044	-1512.8896	-0.103846153846154
0.0585365853658537	-0.103846153846154	-0.945	0.275852251407129	472.5032	-1376.0808	-0.103846153846154
0.0632926829268293	-0.103846153846154	-0.857250000000001	0.283794934333959	478.9355	-1174.8905	-0.103846153846154
0.0682926829268293	-0.103846153846154	-0.765	0.292144934333959	487.6167	-921.2493	-0.103846153846154
0.0731707317073171	-0.103846153846154	-0.675	0.300291275797373	499.6572	-708.2738	-0.103846153846154
0.0780487804878049	-0.103846153846154	-0.585	0.308437617260788	513.0348	-518.0892	-0.103846153846154
0.0829268292682927	-0.103846153846154	-0.495	0.316583958724203	529.1431	-346.6194	-0.103846153846154
0.0878048780487805	-0.103846153846154	-0.405	0.324730300187617	550.0083	-149.9845	-0.103846153846154
0.0926829268292683	-0.103846153846154	-0.315	0.332876641651032	572.7295	-53.8306	-0.103846153846154
0.0975609756097561	-0.103846153846154	-0.225	0.341022983114447	599.9898	26.3543999999999	-0.103846153846154
0.102439024390244	-0.103846153846154	-0.135	0.349169324577861	637.1238	110.743	-0.103846153846154
0.107317073170732	-0.103846153846154	-0.0450000000000002	0.357315666041276	675.3559	194.45	-0.103846153846154
0.11219512195122	-0.103846153846154	0.0449999999999995	0.36546200750469	721.4219	275.1541	-0.103846153846154
0.117073170731707	-0.103846153846154	0.135	0.373608348968105	806.6314	405.248	-0.103846153846154
0.121951219512195	-0.103846153846154	0.225	0.38175469043152	869.6728	501.1023	-0.103846153846154
0.126829268292683	-0.103846153846154	0.315	0.389901031894934	952.255	597.1659	-0.103846153846154
0.131707317073171	-0.103846153846154	0.405	0.398047373358349	1054.194	713.4727	-0.103846153846154
0.136585365853659	-0.103846153846154	0.495	0.406193714821764	1254.142	925.5303	-0.103846153846154
0.141463414634146	-0.103846153846154	0.585	0.414340056285178	1436.138	1119.6321	-0.103846153846154
0.146341463414634	-0.103846153846154	0.675	0.422486397748593	1765.327	1462.2691	-0.103846153846154
-0.146341463414634	-0.115384615384615	-4.95	-0.0465056285178236	194.7979	-230.7537	-0.115384615384615
-0.141463414634146	-0.115384615384615	-4.86	-0.0383592870544089	196.046	-229.5685	-0.115384615384615
-0.136585365853659	-0.115384615384615	-4.77	-0.0302129455909943	197.3587	-230.7902	-0.115384615384615
-0.131829268292683	-0.115384615384615	-4.68225	-0.0222702626641651	200.0961	-232.3898	-0.115384615384615
-0.126829268292683	-0.115384615384615	-4.59	-0.0139202626641651	204.7266	-232.6355	-0.115384615384615
-0.121951219512195	-0.115384615384615	-4.5	-0.00577392120075043	209.7874	-232.0075	-0.115384615384615
-0.117073170731707	-0.115384615384615	-4.41	0.00237242026266421	215.4341	-231.0187	-0.115384615384615
-0.11219512195122	-0.115384615384615	-4.32	0.0105187617260789	221.6165	-228.2269	-0.115384615384615
-0.107439024390244	-0.115384615384615	-4.23225	0.0184614446529081	228.2277	-223.4854	-0.115384615384615
-0.102439024390244	-0.115384615384615	-4.14	0.0268114446529081	235.2186	-217.4454	-0.115384615384615
-0.0975609756097561	-0.115384615384615	-4.05	0.0349577861163227	243.5874	-209.5806	-0.115384615384615
-0.0926829268292683	-0.115384615384615	-3.96	0.0431041275797374	251.8442	-201.0073	-0.115384615384615
-0.0878048780487805	-0.115384615384615	-3.87	0.051250469043152	260.8012	-191.2898	-0.115384615384615
-0.0829268292682927	-0.115384615384615	-3.78	0.0593968105065666	270.8953	-180.2141	-0.115384615384615
-0.0780487804878049	-0.115384615384615	-3.69	0.0675431519699813	279.9154	-170.2106	-0.115384615384615
-0.0731707317073171	-0.115384615384615	-3.6	0.0756894934333959	290.0749	-158.6916	-0.115384615384615
-0.0682926829268293	-0.115384615384615	-3.51	0.0838358348968106	307.7562	-140.5	-0.115384615384615
-0.0634146341463415	-0.115384615384615	-3.42	0.0919821763602252	319.0232	-129.4865	-0.115384615384615
-0.0585365853658537	-0.115384615384615	-3.33	0.10012851782364	329.8357	-119.8156	-0.115384615384615
-0.0536585365853659	-0.115384615384615	-3.24	0.108274859287054	339.6385	-111.6597	-0.115384615384615
-0.0487804878048781	-0.115384615384615	-3.15	0.116421200750469	350.8673	-103.4087	-0.115384615384615
-0.0439024390243902	-0.115384615384615	-3.06	0.124567542213884	364.0994	-95.0554	-0.115384615384615
-0.0390243902439024	-0.115384615384615	-2.97	0.132713883677298	375.9945	-88.4522	-0.115384615384615
-0.0341463414634146	-0.115384615384615	-2.88	0.140860225140713	387.4781	-83.8463	-0.115384615384615
-0.0292682926829268	-0.115384615384615	-2.79	0.149006566604128	399.9198	-81.3572	-0.115384615384615
-0.0245121951219512	-0.115384615384615	-2.70225	0.156949249530957	411.6034	-80.9898999999999	-0.115384615384615
-0.0195121951219512	-0.115384615384615	-2.61	0.165299249530957	421.6027	-84.9398	-0.115384615384615
-0.0146341463414634	-0.115384615384615	-2.52	0.173445590994372	430.397	-94.8232000000001	-0.115384615384615
-0.00975609756097561	-0.115384615384615	-2.43	0.181591932457786	437.2338	-107.5891	-0.115384615384615
-0.0048780487804878	-0.115384615384615	-2.34	0.189738273921201	444.7382	-124.6135	-0.115384615384615
0	-0.115384615384615	-2.25	0.197884615384615	448.8534	-151.8799	-0.115384615384615
0.0048780487804878	-0.115384615384615	-2.16	0.20603095684803	451.8934	-184.5337	-0.115384615384615
0.00975609756097561	-0.115384615384615	-2.07	0.214177298311445	454.1398	-225.5502	-0.115384615384615
0.0146341463414634	-0.115384615384615	-1.98	0.222323639774859	455.597	-282.4612	-0.115384615384615
0.0195121951219512	-0.115384615384615	-1.89	0.230469981238274	457.0821	-377.5485	-0.115384615384615
0.0242682926829268	-0.115384615384615	-1.80225	0.238412664165103	457.2124	-462.0187	-0.115384615384615
0.0292682926829268	-0.115384615384615	-1.71	0.246762664165103	457.7487	-553.9853	-0.115384615384615
0.0341463414634146	-0.115384615384615	-1.62	0.254909005628518	458.604	-675.672	-0.115384615384615
0.0390243902439024	-0.115384615384615	-1.53	0.263055347091932	459.1413	-916.0937	-0.115384615384615
0.0439024390243902	-0.115384615384615	-1.44	0.271201688555347	460.2798	-1148.9202	-0.115384615384615
0.0486585365853659	-0.115384615384615	-1.35225	0.279144371482176	462.5901	-1338.0499	-0.115384615384615
0.0536585365853659	-0.115384615384615	-1.26	0.287494371482176	466.3278	-1506.6302	-0.115384615384615
0.0585365853658537	-0.115384615384615	-1.17	0.295640712945591	471.8077	-1646.6073	-0.115384615384615
0.0632926829268293	-0.115384615384615	-1.08225	0.30358339587242	478.745	-1643.724	-0.115384615384615
0.0682926829268293	-0.115384615384615	-0.99	0.31193339587242	487.2033	-1532.0607	-0.115384615384615
0.0731707317073171	-0.115384615384615	-0.9	0.320079737335835	498.2316	-1328.9824	-0.115384615384615
0.0780487804878049	-0.115384615384615	-0.81	0.32822607879925	511.0365	-1057.4535	-0.115384615384615
0.0829268292682927	-0.115384615384615	-0.72	0.336372420262664	526.3198	-817.9902	-0.115384615384615
0.0878048780487805	-0.115384615384615	-0.63	0.344518761726079	547.1541	-596.6849	-0.115384615384615
0.0926829268292683	-0.115384615384615	-0.54	0.352665103189493	569.3293	-386.9511	-0.115384615384615
0.0975609756097561	-0.115384615384615	-0.45	0.360811444652908	596.1841	-180.4034	-0.115384615384615
0.102439024390244	-0.115384615384615	-0.36	0.368957786116323	632.1021	-13.5085	-0.115384615384615
0.107317073170732	-0.115384615384615	-0.27	0.377104127579737	669.0902	79.3846	-0.115384615384615
0.11219512195122	-0.115384615384615	-0.18	0.385250469043152	715.6111	175.6827	-0.115384615384615
0.117073170731707	-0.115384615384615	-0.0899999999999999	0.393396810506567	805.1821	305.7112	-0.115384615384615
0.121951219512195	-0.115384615384615	0	0.401543151969981	867.582	404.4073	-0.115384615384615
0.126829268292683	-0.115384615384615	0.0900000000000003	0.409689493433396	949.3273	521.9224	-0.115384615384615
0.131707317073171	-0.115384615384615	0.18	0.417835834896811	1045.025	654.476	-0.115384615384615
0.136585365853659	-0.115384615384615	0.27	0.425982176360225	1233.206	871.3046	-0.115384615384615
0.141463414634146	-0.115384615384615	0.36	0.43412851782364	1409.798	1062.2947	-0.115384615384615
0.146341463414634	-0.115384615384615	0.45	0.442274859287054	1702.523	1369.8492	-0.115384615384615
-0.146341463414634	-0.126923076923077	-5.175	-0.0267171669793621	194.9711	-208.7743	-0.126923076923077
-0.141463414634146	-0.126923076923077	-5.085	-0.0185708255159474	193.8486	-209.8968	-0.126923076923077
-0.136585365853659	-0.126923076923077	-4.995	-0.0104244840525328	195.7149	-211.4196	-0.126923076923077
-0.131829268292683	-0.126923076923077	-4.90725	-0.00248180112570356	199.225	-214.2743	-0.126923076923077
-0.126829268292683	-0.126923076923077	-4.815	0.00586819887429643	204.2396	-216.0343	-0.126923076923077
-0.121951219512195	-0.126923076923077	-4.725	0.0140145403377111	209.5972	-217.9266	-0.126923076923077
-0.117073170731707	-0.126923076923077	-4.635	0.0221608818011257	215.2609	-219.4857	-0.126923076923077
-0.11219512195122	-0.126923076923077	-4.545	0.0303072232645404	221.6793	-218.0056	-0.126923076923077
-0.107439024390244	-0.126923076923077	-4.45725	0.0382499061913696	228.2905	-215.573	-0.126923076923077
-0.102439024390244	-0.126923076923077	-4.365	0.0465999061913696	235.2033	-212.6199	-0.126923076923077
-0.0975609756097561	-0.126923076923077	-4.275	0.0547462476547842	243.8405	-206.1676	-0.126923076923077
-0.0926829268292683	-0.126923076923077	-4.185	0.0628925891181989	252.0359	-199.1442	-0.126923076923077
-0.0878048780487805	-0.126923076923077	-4.095	0.0710389305816135	259.8992	-191.6602	-0.126923076923077
-0.0829268292682927	-0.126923076923077	-4.005	0.0791852720450281	269.3613	-181.7558	-0.126923076923077
-0.0780487804878049	-0.126923076923077	-3.915	0.0873316135084428	278.8094	-171.4521	-0.126923076923077
-0.0731707317073171	-0.126923076923077	-3.825	0.0954779549718574	289.1728	-159.8844	-0.126923076923077
-0.0682926829268293	-0.126923076923077	-3.735	0.103624296435272	297.9567	-149.9285	-0.126923076923077
-0.0634146341463415	-0.126923076923077	-3.645	0.111770637898687	305.2245	-141.4241	-0.126923076923077
-0.0585365853658537	-0.126923076923077	-3.555	0.119916979362101	320.4355	-125.7385	-0.126923076923077
-0.0536585365853659	-0.126923076923077	-3.465	0.128063320825516	334.3302	-112.0972	-0.126923076923077
-0.0487804878048781	-0.126923076923077	-3.375	0.136209662288931	347.4573	-99.9176	-0.126923076923077
-0.0439024390243902	-0.126923076923077	-3.285	0.144356003752345	361.9372	-87.7511999999999	-0.126923076923077
-0.0390243902439024	-0.126923076923077	-3.195	0.15250234521576	374.3718	-78.8945000000001	-0.126923076923077
-0.0341463414634146	-0.126923076923077	-3.105	0.160648686679174	386.4344	-71.4269	-0.126923076923077
-0.0292682926829268	-0.126923076923077	-3.015	0.168795028142589	399.1552	-65.4849000000001	-0.126923076923077
-0.0245121951219512	-0.126923076923077	-2.92725	0.176737711069418	409.0973	-63.1172	-0.126923076923077
-0.0195121951219512	-0.126923076923077	-2.835	0.185087711069418	419.2552	-63.2904	-0.126923076923077
-0.0146341463414634	-0.126923076923077	-2.745	0.193234052532833	428.5287	-67.7083	-0.126923076923077
-0.00975609756097561	-0.126923076923077	-2.655	0.201380393996248	435.9026	-75.4228000000001	-0.126923076923077
-0.0048780487804878	-0.126923076923077	-2.565	0.209526735459662	443.501	-86.376	-0.126923076923077
0	-0.126923076923077	-2.475	0.217673076923077	447.9658	-106.6467	-0.126923076923077
0.0048780487804878	-0.126923076923077	-2.385	0.225819418386492	451.419	-130.6078	-0.126923076923077
0.00975609756097561	-0.126923076923077	-2.295	0.233965759849906	453.9494	-161.4539	-0.126923076923077
0.0146341463414634	-0.126923076923077	-2.205	0.242112101313321	456.0085	-201.8241	-0.126923076923077
0.0195121951219512	-0.126923076923077	-2.115	0.250258442776735	456.9896	-248.7753	-0.126923076923077
0.0242682926829268	-0.126923076923077	-2.02725	0.258201125703565	457.2725	-332.461	-0.126923076923077
0.0292682926829268	-0.126923076923077	-1.935	0.266551125703565	458.2231	-406.9655	-0.126923076923077
0.0341463414634146	-0.126923076923077	-1.845	0.274697467166979	458.8574	-488.6577	-0.126923076923077
0.0390243902439024	-0.126923076923077	-1.755	0.282843808630394	459.6481	-597.8209	-0.126923076923077
0.0439024390243902	-0.126923076923077	-1.665	0.290990150093809	461.3885	-818.5965	-0.126923076923077
0.0486585365853659	-0.126923076923077	-1.57725	0.298932833020638	463.034	-981.699	-0.126923076923077
0.0536585365853659	-0.126923076923077	-1.485	0.307282833020638	466.2631	-1265.2579	-0.126923076923077
0.0585365853658537	-0.126923076923077	-1.395	0.315429174484052	471.299	-1451.265	-0.126923076923077
0.0632926829268293	-0.126923076923077	-1.30725	0.323371857410882	477.6359	-1690.2151	-0.126923076923077
0.0682926829268293	-0.126923076923077	-1.215	0.331721857410882	485.9683	-1756.1607	-0.126923076923077
0.0731707317073171	-0.126923076923077	-1.125	0.339868198874296	497.3127	-1699.9883	-0.126923076923077
0.0780487804878049	-0.126923076923077	-1.035	0.348014540337711	509.7042	-1533.4088	-0.126923076923077
0.0829268292682927	-0.126923076923077	-0.945	0.356160881801126	526.1003	-1286.7757	-0.126923076923077
0.0878048780487805	-0.126923076923077	-0.855	0.36430722326454	545.7278	-987.1182	-0.126923076923077
0.0926829268292683	-0.126923076923077	-0.765	0.372453564727955	567.4332	-735.4608	-0.126923076923077
0.0975609756097561	-0.126923076923077	-0.675	0.38059990619137	594.3434	-506.5026	-0.126923076923077
0.102439024390244	-0.126923076923077	-0.585	0.388746247654784	630.1994	-286.4958	-0.126923076923077
0.107317073170732	-0.126923076923077	-0.494999999999999	0.396892589118199	668.0746	-57.5497999999999	-0.126923076923077
0.11219512195122	-0.126923076923077	-0.405	0.405038930581613	713.5625	65.1294	-0.126923076923077
0.117073170731707	-0.126923076923077	-0.315	0.413185272045028	801.6759	211.8949	-0.126923076923077
0.121951219512195	-0.126923076923077	-0.225	0.421331613508443	864.2759	325.5331	-0.126923076923077
0.126829268292683	-0.126923076923077	-0.134999999999999	0.429477954971857	945.0639	453.6678	-0.126923076923077
0.131707317073171	-0.126923076923077	-0.0449999999999995	0.437624296435272	1036.997	583.3177	-0.126923076923077
0.136585365853659	-0.126923076923077	0.0450000000000004	0.445770637898687	1222.858	801.2552	-0.126923076923077
0.141463414634146	-0.126923076923077	0.135	0.453916979362101	1390.931	1024.3058	-0.126923076923077
0.146341463414634	-0.126923076923077	0.225000000000001	0.462063320825516	1701.533	1351.553	-0.126923076923077
-0.146341463414634	-0.138461538461538	-5.4	-0.00692870544090052	193.2152	-195.2762	-0.138461538461538
-0.141463414634146	-0.138461538461538	-5.31	0.00121763602251412	194.3852	-193.8835	-0.138461538461538
-0.136585365853659	-0.138461538461538	-5.22	0.00936397748592876	196.1581	-195.8424	-0.138461538461538
-0.131829268292683	-0.138461538461538	-5.13225	0.017306660412758	199.3048	-198.9972	-0.138461538461538
-0.126829268292683	-0.138461538461538	-5.04	0.025656660412758	203.9199	-202.3898	-0.138461538461538
-0.121951219512195	-0.138461538461538	-4.95	0.0338030018761726	208.4441	-206.1962	-0.138461538461538
-0.117073170731707	-0.138461538461538	-4.86	0.0419493433395873	213.9481	-209.118	-0.138461538461538
-0.11219512195122	-0.138461538461538	-4.77	0.0500956848030019	220.8573	-208.8287	-0.138461538461538
-0.107439024390244	-0.138461538461538	-4.68225	0.0580383677298311	227.216	-208.2303	-0.138461538461538
-0.102439024390244	-0.138461538461538	-4.59	0.0663883677298311	234.2063	-206.6219	-0.138461538461538
-0.0975609756097561	-0.138461538461538	-4.5	0.0745347091932458	242.6387	-201.8001	-0.138461538461538
-0.0926829268292683	-0.138461538461538	-4.41	0.0826810506566604	250.9589	-196.4238	-0.138461538461538
-0.0878048780487805	-0.138461538461538	-4.32	0.090827392120075	259.4235	-189.4797	-0.138461538461538
-0.0829268292682927	-0.138461538461538	-4.23	0.0989737335834897	268.9808	-180.3663	-0.138461538461538
-0.0780487804878049	-0.138461538461538	-4.14	0.107120075046904	278.5715	-170.7756	-0.138461538461538
-0.0731707317073171	-0.138461538461538	-4.05	0.115266416510319	289.0454	-159.572	-0.138461538461538
-0.0682926829268293	-0.138461538461538	-3.96	0.123412757973734	311.8191	-135.6588	-0.138461538461538
-0.0634146341463415	-0.138461538461538	-3.87	0.131559099437148	324.1818	-122.029	-0.138461538461538
-0.0585365853658537	-0.138461538461538	-3.78	0.139705440900563	333.7287	-111.3103	-0.138461538461538
-0.0536585365853659	-0.138461538461538	-3.69	0.147851782363978	342.0448	-102.3598	-0.138461538461538
-0.0487804878048781	-0.138461538461538	-3.6	0.155998123827392	351.5947	-92.6517	-0.138461538461538
-0.0439024390243902	-0.138461538461538	-3.51	0.164144465290807	363.5518	-81.4872	-0.138461538461538
-0.0390243902439024	-0.138461538461538	-3.42	0.172290806754221	374.9411	-72.1218	-0.138461538461538
-0.0341463414634146	-0.138461538461538	-3.33	0.180437148217636	386.7506	-63.004	-0.138461538461538
-0.0292682926829268	-0.138461538461538	-3.24	0.188583489681051	398.7181	-55.3452	-0.138461538461538
-0.0245121951219512	-0.138461538461538	-3.15225	0.19652617260788	409.0914	-50.5146	-0.138461538461538
-0.0195121951219512	-0.138461538461538	-3.06	0.20487617260788	418.7809	-48.0153	-0.138461538461538
-0.0146341463414634	-0.138461538461538	-2.97	0.213022514071295	428.0221	-48.5664	-0.138461538461538
-0.00975609756097561	-0.138461538461538	-2.88	0.221168855534709	435.4308	-53.1353	-0.138461538461538
-0.0048780487804878	-0.138461538461538	-2.79	0.229315196998124	441.7936	-61.2257999999999	-0.138461538461538
0	-0.138461538461538	-2.7	0.237461538461538	448.7581	-72.5843000000001	-0.138461538461538
0.0048780487804878	-0.138461538461538	-2.61	0.245607879924953	453.0312	-88.0967999999999	-0.138461538461538
0.00975609756097561	-0.138461538461538	-2.52	0.253754221388368	455.3437	-110.615	-0.138461538461538
0.0146341463414634	-0.138461538461538	-2.43	0.261900562851782	456.4818	-142.7259	-0.138461538461538
0.0195121951219512	-0.138461538461538	-2.34	0.270046904315197	456.9239	-177.2884	-0.138461538461538
0.0242682926829268	-0.138461538461538	-2.25225	0.277989587242026	456.9562	-218.6115	-0.138461538461538
0.0292682926829268	-0.138461538461538	-2.16	0.286339587242026	457.2725	-276.245	-0.138461538461538
0.0341463414634146	-0.138461538461538	-2.07	0.294485928705441	457.9374	-372.0396	-0.138461538461538
0.0390243902439024	-0.138461538461538	-1.98	0.302632270168856	458.7918	-455.3055	-0.138461538461538
0.0439024390243902	-0.138461538461538	-1.89	0.31077861163227	460.1216	-542.1264	-0.138461538461538
0.0486585365853659	-0.138461538461538	-1.80225	0.318721294559099	462.5272	-658.7208	-0.138461538461538
0.0536585365853659	-0.138461538461538	-1.71	0.327071294559099	466.1373	-896.8207	-0.138461538461538
0.0585365853658537	-0.138461538461538	-1.62	0.335217636022514	470.6016	-1153.7474	-0.138461538461538
0.0632926829268293	-0.138461538461538	-1.53225	0.343160318949343	476.6851	-1360.2699	-0.138461538461538
0.0682926829268293	-0.138461538461538	-1.44	0.351510318949343	485.2393	-1555.6587	-0.138461538461538
0.0731707317073171	-0.138461538461538	-1.35	0.359656660412758	494.9669	-1771.1911	-0.138461538461538
0.0780487804878049	-0.138461538461538	-1.26	0.367803001876173	507.3924	-1828.3036	-0.138461538461538
[truncated: 502 more rows]
