# Supplementary material for: Giant ferroelectric polarization in a bilayer graphene heterostructure
Source: Nat Commun. 2022 Oct 21;13:6241. doi: 10.1038/s41467-022-34104-z (PMC9587233; doi:10.1038/s41467-022-34104-z)
Supplement: Supplementary file 4 — Source Data [file 41467_2022_34104_MOESM4_ESM.zip › SI/Fig.S11-14/180K.dat]

x	y	n	D	b	f	z
-0.146341463414634	0.230769230769231	1.8	-0.64015947467167	4410.449	1436.5	-2973.949
-0.141463414634146	0.230769230769231	1.89	-0.632013133208255	3997.763	1405.538	-2592.225
-0.136585365853659	0.230769230769231	1.98	-0.62386679174484	3290.998	1283.954	-2007.044
-0.131829268292683	0.230769230769231	2.06775	-0.615924108818011	2537.261	1120.708	-1416.553
-0.126829268292683	0.230769230769231	2.16	-0.607574108818011	1492.5	937.5575	-554.9425
-0.121951219512195	0.230769230769231	2.25	-0.599427767354597	1151.543	804.1797	-347.3633
-0.117073170731707	0.230769230769231	2.34	-0.591281425891182	904.9976	694.5302	-210.4674
-0.11219512195122	0.230769230769231	2.43	-0.583135084427767	693.9596	575.3239	-118.6357
-0.107439024390244	0.230769230769231	2.51775	-0.575192401500938	565.1455	521.4652	-43.6803000000001
-0.102439024390244	0.230769230769231	2.61	-0.566842401500938	513.3694	472.6845	-40.6849
-0.0975609756097561	0.230769230769231	2.7	-0.558696060037523	468.1221	437.2951	-30.8270000000001
-0.0926829268292683	0.230769230769231	2.79	-0.550549718574109	434.7041	402.7995	-31.9046
-0.0878048780487805	0.230769230769231	2.88	-0.542403377110694	389.5112	379.4368	-10.0744
-0.0829268292682927	0.230769230769231	2.97	-0.53425703564728	363.3544	351.1052	-12.2492
-0.0780487804878049	0.230769230769231	3.06	-0.526110694183865	340.7434	332.3355	-8.40790000000004
-0.0731707317073171	0.230769230769231	3.15	-0.51796435272045	325.5749	318.0653	-7.50959999999998
-0.0682926829268293	0.230769230769231	3.24	-0.509818011257036	313.109	305.3195	-7.78949999999998
-0.0634146341463415	0.230769230769231	3.33	-0.501671669793621	299.1949	293.0901	-6.10480000000001
-0.0585365853658537	0.230769230769231	3.42	-0.493525328330206	286.7137	283.5642	-3.14949999999999
-0.0536585365853659	0.230769230769231	3.51	-0.485378986866792	278.233	275.2601	-2.97290000000004
-0.0487804878048781	0.230769230769231	3.6	-0.477232645403377	270.9551	267.6991	-3.25600000000003
-0.0439024390243902	0.230769230769231	3.69	-0.469086303939963	264.4567	262.0853	-2.37140000000005
-0.0390243902439024	0.230769230769231	3.78	-0.460939962476548	259.2541	257.6721	-1.58199999999999
-0.0341463414634146	0.230769230769231	3.87	-0.452793621013133	254.7323	253.7835	-0.948800000000034
-0.0292682926829268	0.230769230769231	3.96	-0.444647279549719	250.8902	251.0803	0.190100000000029
-0.0245121951219512	0.230769230769231	4.04775	-0.436704596622889	248.5819	249.0877	0.505799999999994
-0.0195121951219512	0.230769230769231	4.14	-0.428354596622889	246.5425	247.1919	0.649400000000014
-0.0146341463414634	0.230769230769231	4.23	-0.420208255159475	245.2781	245.6102	0.332099999999997
-0.00975609756097561	0.230769230769231	4.32	-0.41206191369606	244.4087	244.2203	-0.188400000000001
-0.0048780487804878	0.230769230769231	4.41	-0.403915572232645	243.555	243.1444	-0.410600000000017
0	0.230769230769231	4.5	-0.395769230769231	242.623	242.623	0
0.0048780487804878	0.230769230769231	4.59	-0.387622889305816	241.5655	241.8017	0.236199999999968
0.00975609756097561	0.230769230769231	4.68	-0.379476547842402	240.2063	240.9003	0.694000000000017
0.0146341463414634	0.230769230769231	4.77	-0.371330206378987	238.2143	239.005	0.790699999999987
0.0195121951219512	0.230769230769231	4.86	-0.363183864915572	235.5928	236.682	1.08920000000001
0.0242682926829268	0.230769230769231	4.94775	-0.355241181988743	232.4015	233.9961	1.59459999999999
0.0292682926829268	0.230769230769231	5.04	-0.346891181988743	228.3245	230.8979	2.57339999999999
0.0341463414634146	0.230769230769231	5.13	-0.338744840525328	224.3281	227.2489	2.92080000000001
0.0390243902439024	0.230769230769231	5.22	-0.330598499061914	219.4609	222.383	2.92210000000003
0.0439024390243902	0.230769230769231	5.31	-0.322452157598499	213.7768	217.4709	3.69410000000002
0.0486585365853659	0.230769230769231	5.39775	-0.31450947467167	211.0153	212.4013	1.38600000000002
0.0536585365853659	0.230769230769231	5.49	-0.30615947467167	206.7038	197.8089	-8.89490000000001
0.0585365853658537	0.230769230769231	5.58	-0.298013133208255	199.3301	189.5943	-9.73579999999999
0.0632926829268293	0.230769230769231	5.66775	-0.290070450281426	191.8917	186.8208	-5.07089999999997
0.0682926829268293	0.230769230769231	5.76	-0.281720450281426	184.0615	183.5527	-0.508800000000036
0.0731707317073171	0.230769230769231	5.85	-0.273574108818011	177.7008	179.1334	1.43260000000001
0.0780487804878049	0.230769230769231	5.94	-0.265427767354597	171.7623	173.7209	1.95859999999999
0.0829268292682927	0.230769230769231	6.03	-0.257281425891182	163.4345	169.1568	5.72229999999999
0.0878048780487805	0.230769230769231	6.12	-0.249135084427767	158.2448	162.329	4.08419999999998
0.0926829268292683	0.230769230769231	6.21	-0.240988742964353	153.2771	157.5287	4.2516
0.0975609756097561	0.230769230769231	6.3	-0.232842401500938	149.6773	152.9553	3.27799999999999
0.102439024390244	0.230769230769231	6.39	-0.224696060037523	146.0364	148.4457	2.4093
0.107317073170732	0.230769230769231	6.48	-0.216549718574109	141.6949	144.1261	2.43119999999999
0.11219512195122	0.230769230769231	6.57	-0.208403377110694	138.4021	140.8964	2.49430000000001
0.117073170731707	0.230769230769231	6.66	-0.20025703564728	135.2448	137.7076	2.46279999999999
0.121951219512195	0.230769230769231	6.75	-0.192110694183865	132.1263	134.9605	2.83419999999998
0.126829268292683	0.230769230769231	6.84	-0.18396435272045	129.5217	132.3789	2.85720000000001
0.131707317073171	0.230769230769231	6.93	-0.175818011257036	127.4764	129.4427	1.9663
0.136585365853659	0.230769230769231	7.02	-0.167671669793621	124.9352	126.7976	1.86239999999999
0.141463414634146	0.230769230769231	7.11	-0.159525328330206	122.7963	124.6194	1.82310000000001
0.146341463414634	0.230769230769231	7.2	-0.151378986866792	121.147	122.5042	1.35719999999999
-0.146341463414634	0.219230769230769	1.575	-0.620371013133208	785.9763	3263.905	2477.9287
-0.141463414634146	0.219230769230769	1.665	-0.612224671669794	778.0665	3132.546	2354.4795
-0.136585365853659	0.219230769230769	1.755	-0.604078330206379	733.6163	2741.974	2008.3577
-0.131829268292683	0.219230769230769	1.84275	-0.59613564727955	678.3734	2238.832	1560.4586
-0.126829268292683	0.219230769230769	1.935	-0.58778564727955	618.4394	1434.384	815.9446
-0.121951219512195	0.219230769230769	2.025	-0.579639305816135	560.0692	1168.433	608.3638
-0.117073170731707	0.219230769230769	2.115	-0.57149296435272	512.8082	957.9613	445.1531
-0.11219512195122	0.219230769230769	2.205	-0.563346622889306	471.2526	771.2803	300.0277
-0.107439024390244	0.219230769230769	2.29275	-0.555403939962477	432.7254	639.8858	207.1604
-0.102439024390244	0.219230769230769	2.385	-0.547053939962477	399.1525	573.5506	174.3981
-0.0975609756097561	0.219230769230769	2.475	-0.538907598499062	370.4149	514.7306	144.3157
-0.0926829268292683	0.219230769230769	2.565	-0.530761257035647	352.3939	471.6091	119.2152
-0.0878048780487805	0.219230769230769	2.655	-0.522614915572233	334.8992	434.9575	100.0583
-0.0829268292682927	0.219230769230769	2.745	-0.514468574108818	320.9334	386.6295	65.6961
-0.0780487804878049	0.219230769230769	2.835	-0.506322232645403	308.1533	353.7479	45.5946
-0.0731707317073171	0.219230769230769	2.925	-0.498175891181989	295.7154	337.2943	41.5789
-0.0682926829268293	0.219230769230769	3.015	-0.490029549718574	286.3149	324.3398	38.0249000000001
-0.0634146341463415	0.219230769230769	3.105	-0.481883208255159	278.1828	311.9388	33.756
-0.0585365853658537	0.219230769230769	3.195	-0.473736866791745	270.9246	298.8145	27.8899
-0.0536585365853659	0.219230769230769	3.285	-0.46559052532833	265.0576	295.2531	30.1955
-0.0487804878048781	0.219230769230769	3.375	-0.457444183864916	260.2029	286.4861	26.2832
-0.0439024390243902	0.219230769230769	3.465	-0.449297842401501	256.0596	275.2729	19.2133
-0.0390243902439024	0.219230769230769	3.555	-0.441151500938086	253.1357	267.1288	13.9931
-0.0341463414634146	0.219230769230769	3.645	-0.433005159474672	250.4472	260.6305	10.1833
-0.0292682926829268	0.219230769230769	3.735	-0.424858818011257	248.3448	254.9529	6.60810000000001
-0.0245121951219512	0.219230769230769	3.82275	-0.416916135084428	246.9532	251.1593	4.20609999999999
-0.0195121951219512	0.219230769230769	3.915	-0.408566135084428	246.1787	248.2662	2.08749999999998
-0.0146341463414634	0.219230769230769	4.005	-0.400419793621013	245.3092	245.9739	0.664700000000011
-0.00975609756097561	0.219230769230769	4.095	-0.392273452157599	245.1514	244.4409	-0.710500000000025
-0.0048780487804878	0.219230769230769	4.185	-0.384127110694184	244.1095	243.3972	-0.712299999999999
0	0.219230769230769	4.275	-0.375980769230769	242.4339	242.4808	0.0469000000000221
0.0048780487804878	0.219230769230769	4.365	-0.367834427767355	240.727	241.69	0.962999999999994
0.00975609756097561	0.219230769230769	4.455	-0.35968808630394	238.2617	241.0264	2.76470000000006
0.0146341463414634	0.219230769230769	4.545	-0.351541744840525	234.865	240.6953	5.83029999999999
0.0195121951219512	0.219230769230769	4.635	-0.343395403377111	231.7364	239.9213	8.1849
0.0242682926829268	0.219230769230769	4.72275	-0.335452720450281	227.6612	238.5621	10.9009
0.0292682926829268	0.219230769230769	4.815	-0.327102720450281	221.9581	236.3037	14.3456
0.0341463414634146	0.219230769230769	4.905	-0.318956378986867	217.2037	233.9639	16.7602
0.0390243902439024	0.219230769230769	4.995	-0.310810037523452	213.0323	231.0252	17.9929
0.0439024390243902	0.219230769230769	5.085	-0.302663696060038	204.6135	227.2489	22.6354
0.0486585365853659	0.219230769230769	5.17275	-0.294721013133208	200.1028	223.3942	23.2914
0.0536585365853659	0.219230769230769	5.265	-0.286371013133208	194.2931	218.482	24.1889
0.0585365853658537	0.219230769230769	5.355	-0.278224671669794	189.1778	212.559	23.3812
0.0632926829268293	0.219230769230769	5.44275	-0.270281988742964	183.6189	211.6124	27.9935
0.0682926829268293	0.219230769230769	5.535	-0.261931988742964	177.2866	208.3589	31.0723
0.0731707317073171	0.219230769230769	5.625	-0.25378564727955	172.0472	199.8629	27.8157
0.0780487804878049	0.219230769230769	5.715	-0.245639305816135	164.6661	191.3664	26.7003
0.0829268292682927	0.219230769230769	5.805	-0.23749296435272	159.771	182.9048	23.1338
0.0878048780487805	0.219230769230769	5.895	-0.229346622889306	155.4974	176.7643	21.2669
0.0926829268292683	0.219230769230769	5.985	-0.221200281425891	150.7509	170.7949	20.044
0.0975609756097561	0.219230769230769	6.075	-0.213053939962477	146.5195	162.6869	16.1674
0.102439024390244	0.219230769230769	6.165	-0.204907598499062	143.1	158.0916	14.9916
0.107317073170732	0.219230769230769	6.255	-0.196761257035647	139.7123	153.1388	13.4265
0.11219512195122	0.219230769230769	6.345	-0.188614915572233	136.2868	149.0869	12.8001
0.117073170731707	0.219230769230769	6.435	-0.180468574108818	133.0893	145.0512	11.9619
0.121951219512195	0.219230769230769	6.525	-0.172322232645403	130.4846	141.104	10.6194
0.126829268292683	0.219230769230769	6.615	-0.164175891181989	127.3901	137.8179	10.4278
0.131707317073171	0.219230769230769	6.705	-0.156029549718574	125.3613	135.0553	9.694
0.136585365853659	0.219230769230769	6.795	-0.14788320825516	123.3014	132.1664	8.86499999999998
0.141463414634146	0.219230769230769	6.885	-0.139736866791745	121.1863	129.1507	7.96440000000001
0.146341463414634	0.219230769230769	6.975	-0.13159052532833	119.695	126.7511	7.05610000000002
-0.146341463414634	0.207692307692308	1.35	-0.600582551594747	774.2459	4509.47	3735.2241
-0.141463414634146	0.207692307692308	1.44	-0.592436210131332	770.5518	4603.902	3833.3502
-0.136585365853659	0.207692307692308	1.53	-0.584289868667917	733.4093	4624.354	3890.9447
-0.131829268292683	0.207692307692308	1.61775	-0.576347185741088	681.2351	4283.407	3602.1719
-0.126829268292683	0.207692307692308	1.71	-0.567997185741088	621.2127	3541.22	2920.0073
-0.121951219512195	0.207692307692308	1.8	-0.559850844277674	559.0533	2809.727	2250.6737
-0.117073170731707	0.207692307692308	1.89	-0.551704502814259	512.4266	2158.085	1645.6584
-0.11219512195122	0.207692307692308	1.98	-0.543558161350844	472.8076	1326.982	854.1744
-0.107439024390244	0.207692307692308	2.06775	-0.535615478424015	436.2117	1070.443	634.2313
-0.102439024390244	0.207692307692308	2.16	-0.527265478424015	404.1876	876.9788	472.7912
-0.0975609756097561	0.207692307692308	2.25	-0.5191191369606	381.9235	704.817	322.8935
-0.0926829268292683	0.207692307692308	2.34	-0.510972795497186	352.7195	583.1213	230.4018
-0.0878048780487805	0.207692307692308	2.43	-0.502826454033771	334.3606	530.0836	195.723
-0.0829268292682927	0.207692307692308	2.52	-0.494680112570357	320.6803	480.897	160.2167
-0.0780487804878049	0.207692307692308	2.61	-0.486533771106942	308.724	443.4196	134.6956
-0.0731707317073171	0.207692307692308	2.7	-0.478387429643527	296.2215	405.217	108.9955
-0.0682926829268293	0.207692307692308	2.79	-0.470241088180113	286.9039	381.4951	94.5912
-0.0634146341463415	0.207692307692308	2.88	-0.462094746716698	278.486	350.9341	72.4481
-0.0585365853658537	0.207692307692308	2.97	-0.453948405253283	270.594	331.1758	60.5818000000001
-0.0536585365853659	0.207692307692308	3.06	-0.445802063789869	264.6638	316.3684	51.7046
-0.0487804878048781	0.207692307692308	3.15	-0.437655722326454	259.6649	303.1678	43.5029
-0.0439024390243902	0.207692307692308	3.24	-0.429509380863039	255.6166	290.2235	34.6069
-0.0390243902439024	0.207692307692308	3.33	-0.421363039399625	252.5512	280.3824	27.8312
-0.0341463414634146	0.207692307692308	3.42	-0.41321669793621	250.1638	271.9216	21.7578
-0.0292682926829268	0.207692307692308	3.51	-0.405070356472796	248.5514	264.4109	15.8595
-0.0245121951219512	0.207692307692308	3.59775	-0.397127673545966	247.3496	259.0179	11.6683
-0.0195121951219512	0.207692307692308	3.69	-0.388777673545966	246.7166	254.2265	7.50989999999996
-0.0146341463414634	0.207692307692308	3.78	-0.380631332082552	246.0531	249.832	3.77890000000002
-0.00975609756097561	0.207692307692308	3.87	-0.372484990619137	245.1672	246.9549	1.7877
-0.0048780487804878	0.207692307692308	3.96	-0.364338649155722	243.9517	244.758	0.806299999999993
0	0.207692307692308	4.05	-0.356192307692308	242.2917	243.0811	0.789400000000001
0.0048780487804878	0.207692307692308	4.14	-0.348045966228893	240.2691	241.9279	1.65880000000001
0.00975609756097561	0.207692307692308	4.23	-0.339899624765478	237.8664	241.1215	3.2551
0.0146341463414634	0.207692307692308	4.32	-0.331753283302064	234.5645	240.553	5.98850000000002
0.0195121951219512	0.207692307692308	4.41	-0.323606941838649	231.0103	240.2373	9.22700000000001
0.0242682926829268	0.207692307692308	4.49775	-0.31566425891182	227.5339	239.874	12.3401
0.0292682926829268	0.207692307692308	4.59	-0.30731425891182	222.5587	239.1154	16.5567
0.0341463414634146	0.207692307692308	4.68	-0.299167917448405	217.962	238.0396	20.0776
0.0390243902439024	0.207692307692308	4.77	-0.291021575984991	212.8118	237.0774	24.2656
0.0439024390243902	0.207692307692308	4.86	-0.282875234521576	199.7832	235.686	35.9028
0.0486585365853659	0.207692307692308	4.94775	-0.274932551594747	192.3896	233.1104	40.7208
0.0536585365853659	0.207692307692308	5.04	-0.266582551594747	189.2819	230.1089	40.827
0.0585365853658537	0.207692307692308	5.13	-0.258436210131332	186.5681	226.2072	39.6391
0.0632926829268293	0.207692307692308	5.21775	-0.250493527204503	182.4504	222.098	39.6476
0.0682926829268293	0.207692307692308	5.31	-0.242143527204503	177.0797	216.7571	39.6774
0.0731707317073171	0.207692307692308	5.4	-0.233997185741088	172.032	210.4864	38.4544
0.0780487804878049	0.207692307692308	5.49	-0.225850844277674	164.6134	194.9617	30.3483
0.0829268292682927	0.207692307692308	5.58	-0.217704502814259	159.8025	185.9579	26.1554
0.0878048780487805	0.207692307692308	5.67	-0.209558161350844	155.4759	182.8809	27.405
0.0926829268292683	0.207692307692308	5.76	-0.20141181988743	151.3606	179.4092	28.0486
0.0975609756097561	0.207692307692308	5.85	-0.193265478424015	146.7405	174.7863	28.0458
0.102439024390244	0.207692307692308	5.94	-0.1851191369606	143.3461	169.8147	26.4686
0.107317073170732	0.207692307692308	6.03	-0.176972795497186	140.1477	162.5029	22.3552
0.11219512195122	0.207692307692308	6.12	-0.168826454033771	136.2323	158.4178	22.1855
0.117073170731707	0.207692307692308	6.21	-0.160680112570357	133.0188	154.8171	21.7983
0.121951219512195	0.207692307692308	6.3	-0.152533771106942	130.2404	150.6853	20.4449
0.126829268292683	0.207692307692308	6.39	-0.144387429643527	127.7216	146.3963	18.6747
0.131707317073171	0.207692307692308	6.48	-0.136241088180113	125.1485	143.1185	17.97
0.136585365853659	0.207692307692308	6.57	-0.128094746716698	123.1281	139.7078	16.5797
0.141463414634146	0.207692307692308	6.66	-0.119948405253283	121.2889	136.0516	14.7627
0.146341463414634	0.207692307692308	6.75	-0.111802063789869	119.7105	133.2327	13.5222
-0.146341463414634	0.195961538461538	1.12125	-0.580464282363978	780.397	2394.482	1614.085
-0.141463414634146	0.195961538461538	1.21125	-0.572317940900563	776.2075	2464.25	1688.0425
-0.136585365853659	0.195961538461538	1.30125	-0.564171599437148	736.895	2727.307	1990.412
-0.131829268292683	0.195961538461538	1.389	-0.556228916510319	683.4428	3373.361	2689.9182
-0.126829268292683	0.195961538461538	1.48125	-0.547878916510319	623.542	3828.417	3204.875
-0.121951219512195	0.195961538461538	1.57125	-0.539732575046904	563.5983	3798.912	3235.3137
-0.117073170731707	0.195961538461538	1.66125	-0.53158623358349	516.3616	3370.559	2854.1974
-0.11219512195122	0.195961538461538	1.75125	-0.523439892120075	474.9937	2827.657	2352.6633
-0.107439024390244	0.195961538461538	1.839	-0.515497209193246	437.3799	2259.138	1821.7581
-0.102439024390244	0.195961538461538	1.93125	-0.507147209193246	404.5623	1414.559	1009.9967
-0.0975609756097561	0.195961538461538	2.02125	-0.499000867729831	382.4624	1142.099	759.6366
-0.0926829268292683	0.195961538461538	2.11125	-0.490854526266417	353.6616	938.5686	584.907
-0.0878048780487805	0.195961538461538	2.20125	-0.482708184803002	335.1523	753.7105	418.5582
-0.0829268292682927	0.195961538461538	2.29125	-0.474561843339587	321.0493	619.754	298.7047
-0.0780487804878049	0.195961538461538	2.38125	-0.466415501876173	308.4586	557.168	248.7094
-0.0731707317073171	0.195961538461538	2.47125	-0.458269160412758	296.1586	503.3695	207.2109
-0.0682926829268293	0.195961538461538	2.56125	-0.450122818949343	286.999	461.2552	174.2562
-0.0634146341463415	0.195961538461538	2.65125	-0.441976477485929	278.6929	424.7799	146.087
-0.0585365853658537	0.195961538461538	2.74125	-0.433830136022514	270.9421	384.3132	113.3711
-0.0536585365853659	0.195961538461538	2.83125	-0.425683794559099	265.6434	354.7315	89.0881000000001
-0.0487804878048781	0.195961538461538	2.92125	-0.417537453095685	260.5032	335.8578	75.3546
-0.0439024390243902	0.195961538461538	3.01125	-0.40939111163227	256.3125	320.1322	63.8197
-0.0390243902439024	0.195961538461538	3.10125	-0.401244770168856	253.5305	306.3944	52.8639
-0.0341463414634146	0.195961538461538	3.19125	-0.393098428705441	251.1593	293.3431	42.1838
-0.0292682926829268	0.195961538461538	3.28125	-0.384952087242026	249.1828	283.1211	33.9383
-0.0245121951219512	0.195961538461538	3.369	-0.377009404315197	247.7282	274.3561	26.6279
-0.0195121951219512	0.195961538461538	3.46125	-0.368659404315197	246.4797	265.7233	19.2436
-0.0146341463414634	0.195961538461538	3.55125	-0.360513062851782	245.5474	259.7767	14.2293
-0.00975609756097561	0.195961538461538	3.64125	-0.352366721388368	244.7888	254.4007	9.61190000000002
-0.0048780487804878	0.195961538461538	3.73125	-0.344220379924953	243.7146	249.6096	5.89500000000001
0	0.195961538461538	3.82125	-0.336074038461538	241.7861	246.259	4.47290000000004
0.0048780487804878	0.195961538461538	3.91125	-0.327927696998124	240.1741	243.5241	3.35000000000002
0.00975609756097561	0.195961538461538	4.00125	-0.319781355534709	238.1989	241.8166	3.61770000000001
0.0146341463414634	0.195961538461538	4.09125	-0.311635014071295	235.513	240.7745	5.26150000000001
0.0195121951219512	0.195961538461538	4.18125	-0.30348867260788	231.8464	240.3462	8.4998
0.0242682926829268	0.195961538461538	4.269	-0.295545989681051	228.3245	240.015	11.6905
0.0292682926829268	0.195961538461538	4.36125	-0.287195989681051	223.5842	239.92	16.3358
0.0341463414634146	0.195961538461538	4.45125	-0.279049648217636	218.6398	239.8249	21.1851
0.0390243902439024	0.195961538461538	4.54125	-0.270903306754221	213.8228	239.6839	25.8611
0.0439024390243902	0.195961538461538	4.63125	-0.262756965290807	211.8346	238.9408	27.1062
0.0486585365853659	0.195961538461538	4.719	-0.254814282363978	209.6566	238.4825	28.8259
0.0536585365853659	0.195961538461538	4.81125	-0.246464282363977	201.3471	237.7408	36.3937
0.0585365853658537	0.195961538461538	4.90125	-0.238317940900563	193.7233	236.0966	42.3733
0.0632926829268293	0.195961538461538	4.989	-0.230375257973734	186.4628	233.5683	47.1055
0.0682926829268293	0.195961538461538	5.08125	-0.222025257973734	178.7382	229.7132	50.975
0.0731707317073171	0.195961538461538	5.17125	-0.213878916510319	172.7214	225.4939	52.7725
0.0780487804878049	0.195961538461538	5.26125	-0.205732575046904	165.0035	220.2657	55.2622
0.0829268292682927	0.195961538461538	5.35125	-0.19758623358349	159.5128	213.8185	54.3057
0.0878048780487805	0.195961538461538	5.44125	-0.189439892120075	155.0654	207.9281	52.8627
0.0926829268292683	0.195961538461538	5.53125	-0.18129355065666	150.9027	202.6503	51.7476
0.0975609756097561	0.195961538461538	5.62125	-0.173147209193246	146.9616	196.0803	49.1187
0.102439024390244	0.195961538461538	5.71125	-0.165000867729831	143.0368	189.4013	46.3645
0.107317073170732	0.195961538461538	5.80125	-0.156854526266417	139.753	182.0752	42.3222
0.11219512195122	0.195961538461538	5.89125	-0.148708184803002	136.1446	175.5082	39.3636
0.117073170731707	0.195961538461538	5.98125	-0.140561843339587	133.3031	169.9376	36.6345
0.121951219512195	0.195961538461538	6.07125	-0.132415501876173	130.6035	162.0764	31.4729
0.126829268292683	0.195961538461538	6.16125	-0.124269160412758	127.9824	157.5278	29.5454
0.131707317073171	0.195961538461538	6.25125	-0.116122818949343	125.5906	153.2378	27.6472
0.136585365853659	0.195961538461538	6.34125	-0.107976477485929	123.1281	149.564	26.4359
0.141463414634146	0.195961538461538	6.43125	-0.0998301360225141	121.2416	145.7583	24.5167
0.146341463414634	0.195961538461538	6.52125	-0.0916837945590995	119.4502	141.8801	22.4299
-0.146341463414634	0.184615384615385	0.899999999999999	-0.561005628517824	788.7401	1578.745	790.0049
-0.141463414634146	0.184615384615385	0.99	-0.552859287054409	784.4868	1605.025	820.5382
-0.136585365853659	0.184615384615385	1.08	-0.544712945590994	742.4331	1716.073	973.6399
-0.131829268292683	0.184615384615385	1.16775	-0.536770262664165	687.5767	1935.433	1247.8563
-0.126829268292683	0.184615384615385	1.26	-0.528420262664165	627.2923	2488.306	1861.0137
-0.121951219512195	0.184615384615385	1.35	-0.52027392120075	566.8749	2927.882	2361.0071
-0.117073170731707	0.184615384615385	1.44	-0.512127579737336	518.2013	3485.755	2967.5537
-0.11219512195122	0.184615384615385	1.53	-0.503981238273921	476.1361	3599.422	3123.2859
-0.107439024390244	0.184615384615385	1.61775	-0.496038555347092	438.8382	3201.019	2762.1808
-0.102439024390244	0.184615384615385	1.71	-0.487688555347092	393.6344	2740.347	2346.7126
-0.0975609756097561	0.184615384615385	1.8	-0.479542213883677	367.6443	2210.159	1842.5147
-0.0926829268292683	0.184615384615385	1.89	-0.471395872420263	345.209	1504.597	1159.388
-0.0878048780487805	0.184615384615385	1.98	-0.463249530956848	331.1327	1203.133	872.0003
-0.0829268292682927	0.184615384615385	2.07	-0.455103189493433	319.5305	1003.104	683.5735
-0.0780487804878049	0.184615384615385	2.16	-0.446956848030019	308.1104	842.8115	534.7011
-0.0731707317073171	0.184615384615385	2.25	-0.438810506566604	296.1586	635.7068	339.5482
-0.0682926829268293	0.184615384615385	2.34	-0.430664165103189	287.1246	567.0902	279.9656
-0.0634146341463415	0.184615384615385	2.43	-0.422517823639775	279.1498	511.2617	232.1119
-0.0585365853658537	0.184615384615385	2.52	-0.41437148217636	271.4785	468.3207	196.8422
-0.0536585365853659	0.184615384615385	2.61	-0.406225140712946	265.8335	430.7974	164.9639
-0.0487804878048781	0.184615384615385	2.7	-0.398078799249531	261.0736	391.2839	130.2103
-0.0439024390243902	0.184615384615385	2.79	-0.389932457786116	256.6605	361.3458	104.6853
-0.0390243902439024	0.184615384615385	2.88	-0.381786116322702	253.6578	340.6145	86.9567
-0.0341463414634146	0.184615384615385	2.97	-0.373639774859287	251.2544	324.2136	72.9592
-0.0292682926829268	0.184615384615385	3.06	-0.365493433395872	249.4191	309.1257	59.7066
-0.0245121951219512	0.184615384615385	3.14775	-0.357550750469043	247.9647	294.7794	46.8147
-0.0195121951219512	0.184615384615385	3.24	-0.349200750469043	246.7794	284.3555	37.5761
-0.0146341463414634	0.184615384615385	3.33	-0.341054409005629	245.6583	275.0071	29.3488
-0.00975609756097561	0.184615384615385	3.42	-0.332908067542214	244.5037	266.4022	21.8985
-0.0048780487804878	0.184615384615385	3.51	-0.324761726078799	243.4295	260.4098	16.9803
0	0.184615384615385	3.6	-0.316615384615385	242.1801	254.9224	12.7423
0.0048780487804878	0.184615384615385	3.69	-0.30846904315197	240.5847	249.9109	9.32619999999997
0.00975609756097561	0.184615384615385	3.78	-0.300322701688555	238.5775	246.7166	8.13910000000004
0.0146341463414634	0.184615384615385	3.87	-0.292176360225141	235.6537	244.0765	8.4228
0.0195121951219512	0.184615384615385	3.96	-0.284030018761726	232.542	241.58	9.03800000000001
0.0242682926829268	0.184615384615385	4.04775	-0.276087335834897	228.5451	240.5685	12.0234
0.0292682926829268	0.184615384615385	4.14	-0.267737335834897	223.7725	239.8249	16.0524
0.0341463414634146	0.184615384615385	4.23	-0.259590994371482	219.4609	239.1936	19.7327
0.0390243902439024	0.184615384615385	4.32	-0.251444652908068	214.9736	239.6366	24.663
0.0439024390243902	0.184615384615385	4.41	-0.243298311444653	199.2584	239.9522	40.6938
0.0486585365853659	0.184615384615385	4.49775	-0.235355628517824	191.2057	240.4747	49.269
0.0536585365853659	0.184615384615385	4.59	-0.227005628517824	188.7259	241.0109	52.285
0.0585365853658537	0.184615384615385	4.68	-0.218859287054409	186.1222	240.663	54.5408
0.0632926829268293	0.184615384615385	4.76775	-0.21091660412758	182.8456	240.0318	57.1862
0.0682926829268293	0.184615384615385	4.86	-0.20256660412758	177.7919	238.1192	60.3273
0.0731707317073171	0.184615384615385	4.95	-0.194420262664165	172.1533	235.7182	63.5649
0.0780487804878049	0.184615384615385	5.04	-0.18627392120075	164.8929	231.7035	66.8106
0.0829268292682927	0.184615384615385	5.13	-0.178127579737336	159.8603	227.0752	67.2149
0.0878048780487805	0.184615384615385	5.22	-0.169981238273921	155.7285	222.003	66.2745
0.0926829268292683	0.184615384615385	5.31	-0.161834896810507	151.8659	215.9681	64.1022
0.0975609756097561	0.184615384615385	5.4	-0.153688555347092	147.5931	204.815	57.2219
0.102439024390244	0.184615384615385	5.49	-0.145542213883677	144.0788	198.2733	54.1945
0.107317073170732	0.184615384615385	5.58	-0.137395872420263	140.6056	194.043	53.4374
0.11219512195122	0.184615384615385	5.67	-0.129249530956848	136.6902	189.4763	52.7861
0.117073170731707	0.184615384615385	5.76	-0.121103189493433	133.3819	183.7646	50.3827
0.121951219512195	0.184615384615385	5.85	-0.112956848030019	130.0509	178.478	48.4271
0.126829268292683	0.184615384615385	5.94	-0.104810506566604	127.1458	173.3441	46.1983
0.131707317073171	0.184615384615385	6.03	-0.0966641651031895	124.8567	165.2983	40.4416
0.136585365853659	0.184615384615385	6.12	-0.0885178236397749	122.8596	160.9709	38.1113
0.141463414634146	0.184615384615385	6.21	-0.0803714821763602	121.2889	156.2643	34.9754
0.146341463414634	0.184615384615385	6.3	-0.0722251407129456	119.7185	151.9745	32.256
-0.146341463414634	0.173076923076923	0.675	-0.541217166979362	791.0978	1160.842	369.7442
-0.141463414634146	0.173076923076923	0.765	-0.533070825515947	788.4222	1167.732	379.3098
-0.136585365853659	0.173076923076923	0.855	-0.524924484052533	749.4843	1226.878	477.3937
-0.131829268292683	0.173076923076923	0.94275	-0.516981801125704	693.6016	1330.43	636.8284
-0.126829268292683	0.173076923076923	1.035	-0.508631801125704	631.6551	1494.458	862.8029
-0.121951219512195	0.173076923076923	1.125	-0.500485459662289	567.6369	1878.357	1310.7201
-0.117073170731707	0.173076923076923	1.215	-0.492339118198874	519.2813	2329.595	1810.3137
-0.11219512195122	0.173076923076923	1.305	-0.48419277673546	477.6903	2737.769	2260.0787
-0.107439024390244	0.173076923076923	1.39275	-0.47625009380863	438.0493	3188.394	2750.3447
-0.102439024390244	0.173076923076923	1.485	-0.46790009380863	394.0834	3374.457	2980.3736
-0.0975609756097561	0.173076923076923	1.575	-0.459753752345216	368.3089	3244.516	2876.2071
-0.0926829268292683	0.173076923076923	1.665	-0.451607410881801	346.4121	2858.221	2511.8089
-0.0878048780487805	0.173076923076923	1.755	-0.443461069418387	331.2601	2326.725	1995.4649
-0.0829268292682927	0.173076923076923	1.845	-0.435314727954972	319.2774	1714.194	1394.9166
-0.0780487804878049	0.173076923076923	1.935	-0.427168386491557	308.1732	1341.157	1032.9838
-0.0731707317073171	0.173076923076923	2.025	-0.419022045028143	296.6647	1089.953	793.2883
-0.0682926829268293	0.173076923076923	2.115	-0.410875703564728	287.4099	899.6914	612.2815
-0.0634146341463415	0.173076923076923	2.205	-0.402729362101313	279.34	657.4732	378.1332
-0.0585365853658537	0.173076923076923	2.295	-0.394583020637899	271.6189	580.852	309.2331
-0.0536585365853659	0.173076923076923	2.385	-0.386436679174484	264.2037	521.1172	256.9135
-0.0487804878048781	0.173076923076923	2.475	-0.378290337711069	259.3031	475.8608	216.5577
-0.0439024390243902	0.173076923076923	2.565	-0.370143996247655	255.5861	436.5963	181.0102
-0.0390243902439024	0.173076923076923	2.655	-0.36199765478424	252.9925	390.3661	137.3736
-0.0341463414634146	0.173076923076923	2.745	-0.353851313320826	250.6696	358.9399	108.2703
-0.0292682926829268	0.173076923076923	2.835	-0.345704971857411	248.5655	339.1806	90.6151
-0.0245121951219512	0.173076923076923	2.92275	-0.337762288930582	247.4284	323.6752	76.2468000000001
-0.0195121951219512	0.173076923076923	3.015	-0.329412288930582	246.3541	309.5583	63.2042
-0.0146341463414634	0.173076923076923	3.105	-0.321265947467167	245.5474	295.4111	49.8637
-0.00975609756097561	0.173076923076923	3.195	-0.313119606003752	244.7566	285.0822	40.3256
-0.0048780487804878	0.173076923076923	3.285	-0.304973264540338	243.7146	275.368	31.6534
0	0.173076923076923	3.375	-0.296826923076923	242.2751	266.5601	24.2850000000001
0.0048780487804878	0.173076923076923	3.465	-0.288680581613508	240.3474	260.1569	19.8095
0.00975609756097561	0.173076923076923	3.555	-0.280534240150094	238.4043	254.7951	16.3908
0.0146341463414634	0.173076923076923	3.645	-0.272387898686679	235.703	250.0849	14.3819
0.0195121951219512	0.173076923076923	3.735	-0.264241557223265	232.6371	246.6861	14.049
0.0242682926829268	0.173076923076923	3.82275	-0.256298874296435	228.4501	243.9348	15.4847
0.0292682926829268	0.173076923076923	3.915	-0.247948874296435	224.1526	242.0229	17.8703
0.0341463414634146	0.173076923076923	4.005	-0.239802532833021	219.7781	240.7891	21.011
0.0390243902439024	0.173076923076923	4.095	-0.231656191369606	214.7389	240.2679	25.529
0.0439024390243902	0.173076923076923	4.185	-0.223509849906191	199.5281	240.0933	40.5652
0.0486585365853659	0.173076923076923	4.27275	-0.215567166979362	191.4262	240.9959	49.5697
0.0536585365853659	0.173076923076923	4.365	-0.207217166979362	188.6462	241.2793	52.6331
0.0585365853658537	0.173076923076923	4.455	-0.199070825515948	185.8897	241.8957	56.006
0.0632926829268293	0.173076923076923	4.54275	-0.191128142589118	181.989	242.1329	60.1439
0.0682926829268293	0.173076923076923	4.635	-0.182778142589118	176.844	241.2793	64.4353
0.0731707317073171	0.173076923076923	4.725	-0.174631801125704	172.1838	239.9522	67.7684
0.0780487804878049	0.173076923076923	4.815	-0.166485459662289	165.0981	238.6725	73.5744
0.0829268292682927	0.173076923076923	4.905	-0.158339118198874	160.176	236.3019	76.1259
0.0878048780487805	0.173076923076923	4.995	-0.15019277673546	156.0129	232.6348	76.6219
0.0926829268292683	0.173076923076923	5.085	-0.142046435272045	151.8757	228.4796	76.6039
0.0975609756097561	0.173076923076923	5.175	-0.13390009380863	147.271	223.5036	76.2326
0.102439024390244	0.173076923076923	5.265	-0.125753752345216	143.5039	217.594	74.0901
0.107317073170732	0.173076923076923	5.355	-0.117607410881801	139.8793	211.6706	71.7913
0.11219512195122	0.173076923076923	5.445	-0.109461069418387	136.4288	210.4694	74.0406
0.117073170731707	0.173076923076923	5.535	-0.101314727954972	133.7925	207.7228	73.9303
0.121951219512195	0.173076923076923	5.625	-0.0931683864915573	131.1244	199.3035	68.1791
0.126829268292683	0.173076923076923	5.715	-0.0850220450281426	128.1403	190.6773	62.537
0.131707317073171	0.173076923076923	5.805	-0.076875703564728	125.9063	182.5772	56.6709
0.136585365853659	0.173076923076923	5.895	-0.0687293621013134	123.7595	175.9147	52.1552
0.141463414634146	0.173076923076923	5.985	-0.0605830206378987	121.5099	167.5834	46.0735
0.146341463414634	0.173076923076923	6.075	-0.0524366791744841	119.75	162.2922	42.5422
-0.146341463414634	0.161538461538462	0.45	-0.521428705440901	809.6305	927.5975	117.967
-0.141463414634146	0.161538461538462	0.54	-0.513282363977486	802.4346	931.0997	128.6651
-0.136585365853659	0.161538461538462	0.63	-0.505136022514071	758.8422	961.2136	202.3714
-0.131829268292683	0.161538461538462	0.71775	-0.497193339587242	699.7082	1024.155	324.4468
-0.126829268292683	0.161538461538462	0.81	-0.488843339587242	636.1052	1149.016	512.9108
-0.121951219512195	0.161538461538462	0.9	-0.480696998123827	573.8334	1270.485	696.6516
-0.117073170731707	0.161538461538462	0.99	-0.472550656660413	522.9671	1414.119	891.1519
-0.11219512195122	0.161538461538462	1.08	-0.464404315196998	480.0673	1717.421	1237.3537
-0.107439024390244	0.161538461538462	1.16775	-0.456461632270169	441.7547	2014.477	1572.7223
-0.102439024390244	0.161538461538462	1.26	-0.448111632270169	406.3054	2489.547	2083.2416
-0.0975609756097561	0.161538461538462	1.35	-0.439965290806754	384.3231	2850.94	2466.6169
-0.0926829268292683	0.161538461538462	1.44	-0.43181894934334	355.1163	3100.396	2745.2797
-0.0878048780487805	0.161538461538462	1.53	-0.423672607879925	336.5131	3044.891	2708.3779
-0.0829268292682927	0.161538461538462	1.62	-0.41552626641651	322.5794	2769.725	2447.1456
-0.0780487804878049	0.161538461538462	1.71	-0.407379924953096	309.957	2357.05	2047.093
-0.0731707317073171	0.161538461538462	1.8	-0.399233583489681	297.7719	1739.552	1441.7801
-0.0682926829268293	0.161538461538462	1.89	-0.391087242026266	288.1061	1415.064	1126.9579
-0.0634146341463415	0.161538461538462	1.98	-0.382940900562852	279.7814	1126.115	846.3336
-0.0585365853658537	0.161538461538462	2.07	-0.374794559099437	271.9041	928.8784	656.9743
-0.0536585365853659	0.161538461538462	2.16	-0.366648217636023	266.3699	729.0257	462.6558
-0.0487804878048781	0.161538461538462	2.25	-0.358501876172608	261.3893	592.5084	331.1191
-0.0439024390243902	0.161538461538462	2.34	-0.350355534709193	256.7556	531.6053	274.8497
-0.0390243902439024	0.161538461538462	2.43	-0.342209193245779	254.0041	480.0123	226.0082
-0.0341463414634146	0.161538461538462	2.52	-0.334062851782364	251.6183	440.9676	189.3493
-0.0292682926829268	0.161538461538462	2.61	-0.325916510318949	249.753	403.1923	153.4393
-0.0245121951219512	0.161538461538462	2.69775	-0.31797382739212	248.5655	370.1823	121.6168
-0.0195121951219512	0.161538461538462	2.79	-0.30962382739212	246.8904	348.4302	101.5398
-0.0146341463414634	0.161538461538462	2.88	-0.301477485928705	246.0062	328.369	82.3628
-0.00975609756097561	0.161538461538462	2.97	-0.293331144465291	244.7888	312.8905	68.1017000000001
-0.0048780487804878	0.161538461538462	3.06	-0.285184803001876	243.555	299.2707	55.7157
0	0.161538461538462	3.15	-0.277038461538462	234.9578	286.8341	51.8763
0.0048780487804878	0.161538461538462	3.24	-0.268892120075047	234.4218	277.0937	42.6719
0.00975609756097561	0.161538461538462	3.33	-0.260745778611632	234.3268	268.7737	34.4469
0.0146341463414634	0.161538461538462	3.42	-0.252599437148218	232.9371	261.5166	28.5795
0.0195121951219512	0.161538461538462	3.51	-0.244453095684803	230.8046	255.7762	24.9716
0.0242682926829268	0.161538461538462	3.59775	-0.236510412757974	228.3551	251.2866	22.9315
0.0292682926829268	0.161538461538462	3.69	-0.228160412757974	223.6792	247.8877	24.2085
0.0341463414634146	0.161538461538462	3.78	-0.220014071294559	219.2867	245.088	25.8013
0.0390243902439024	0.161538461538462	3.87	-0.211867729831144	214.6903	243.4452	28.7549
0.0439024390243902	0.161538461538462	3.96	-0.20372138836773	213.8396	242.6543	28.8147
0.0486585365853659	0.161538461538462	4.04775	-0.195778705440901	211.2833	242.4014	31.1181
0.0536585365853659	0.161538461538462	4.14	-0.187428705440901	202.4722	242.6709	40.1987
0.0585365853658537	0.161538461538462	4.23	-0.179282363977486	194.6991	242.7493	48.0502
0.0632926829268293	0.161538461538462	4.31775	-0.171339681050657	187.5282	243.065	55.5368
0.0682926829268293	0.161538461538462	4.41	-0.162989681050657	180.2981	242.9237	62.6256
0.0731707317073171	0.161538461538462	4.5	-0.154843339587242	174.1272	242.1024	67.9752
0.0780487804878049	0.161538461538462	4.59	-0.146696998123827	168.5094	241.2332	72.7238
0.0829268292682927	0.161538461538462	4.68	-0.138550656660413	160.5709	240.4102	79.8393
0.0878048780487805	0.161538461538462	4.77	-0.130404315196998	155.5232	238.878	83.3548
0.0926829268292683	0.161538461538462	4.86	-0.122257973733584	151.1178	236.6803	85.5625
0.0975609756097561	0.161538461538462	4.95	-0.114111632270169	147.429	233.7412	86.3122
0.102439024390244	0.161538461538462	5.04	-0.105965290806754	143.8197	229.5231	85.7034000000001
0.107317073170732	0.161538461538462	5.13	-0.0978189493433396	139.7846	224.8627	85.0781
0.11219512195122	0.161538461538462	5.22	-0.089672607879925	136.6024	219.5537	82.9513
0.117073170731707	0.161538461538462	5.31	-0.0815262664165104	133.9345	213.2824	79.3479
0.121951219512195	0.161538461538462	5.4	-0.0733799249530957	130.8876	210.6747	79.7871
0.126829268292683	0.161538461538462	5.49	-0.0652335834896811	128.1403	206.8372	78.6969
0.131707317073171	0.161538461538462	5.58	-0.0570872420262664	125.9063	199.256	73.3497
0.136585365853659	0.161538461538462	5.67	-0.0489409005628519	123.6332	191.6438	68.0106
0.141463414634146	0.161538461538462	5.76	-0.0407945590994372	121.9519	183.1167	61.1648
0.146341463414634	0.161538461538462	5.85	-0.0326482176360226	120.271	176.6293	56.3583
-0.146341463414634	0.149807692307692	0.22125	-0.501310436210131	810.5756	781.6583	-28.9173
-0.141463414634146	0.149807692307692	0.31125	-0.493164094746717	805.0452	780.5778	-24.4674
-0.136585365853659	0.149807692307692	0.40125	-0.485017753283302	759.6693	797.2784	37.6091
-0.131829268292683	0.149807692307692	0.489	-0.477075070356473	700.9007	831.3386	130.4379
-0.126829268292683	0.149807692307692	0.58125	-0.468725070356473	637.3764	877.9337	240.5573
-0.121951219512195	0.149807692307692	0.67125	-0.460578728893058	571.7642	939.8324	368.0682
-0.117073170731707	0.149807692307692	0.76125	-0.452432387429644	523.124	1024.264	501.14
-0.11219512195122	0.149807692307692	0.85125	-0.444286045966229	480.5746	1171.177	690.6024
-0.107439024390244	0.149807692307692	0.939	-0.4363433630394	440.6759	1305.572	864.8961
-0.102439024390244	0.149807692307692	1.03125	-0.4279933630394	393.5767	1465.324	1071.7473
-0.0975609756097561	0.149807692307692	1.12125	-0.419847021575985	366.694	1769.344	1402.65
-0.0926829268292683	0.149807692307692	1.21125	-0.41170068011257	345.7154	2066.596	1720.8806
-0.0878048780487805	0.149807692307692	1.30125	-0.403554338649156	331.7035	2502.76	2171.0565
-0.0829268292682927	0.149807692307692	1.39125	-0.395407997185741	320.079	2788.599	2468.52
-0.0780487804878049	0.149807692307692	1.48125	-0.387261655722326	308.6794	2901.726	2593.0466
-0.0731707317073171	0.149807692307692	1.57125	-0.379115314258912	297.2335	2787.626	2490.3925
-0.0682926829268293	0.149807692307692	1.66125	-0.370968972795497	287.9465	2461.332	2173.3855
-0.0634146341463415	0.149807692307692	1.75125	-0.362822631332083	280.0852	2073.74	1793.6548
-0.0585365853658537	0.149807692307692	1.84125	-0.354676289868668	272.7433	1688.563	1415.8197
-0.0536585365853659	0.149807692307692	1.93125	-0.346529948405253	266.5601	1325.201	1058.6409
-0.0487804878048781	0.149807692307692	2.02125	-0.338383606941839	261.2637	1073.351	812.0873
-0.0439024390243902	0.149807692307692	2.11125	-0.330237265478424	257.0713	880.4834	623.4121
-0.0390243902439024	0.149807692307692	2.20125	-0.322090924015009	254.3215	641.6745	387.353
-0.0341463414634146	0.149807692307692	2.29125	-0.313944582551595	251.839	567.1595	315.3205
-0.0292682926829268	0.149807692307692	2.38125	-0.30579824108818	249.4051	506.4685	257.0634
-0.0245121951219512	0.149807692307692	2.469	-0.297855558161351	248.0456	463.0694	215.0238
-0.0195121951219512	0.149807692307692	2.56125	-0.289505558161351	246.7953	424.7969	178.0016
-0.0146341463414634	0.149807692307692	2.65125	-0.281359216697936	245.5474	385.1366	139.5892
-0.00975609756097561	0.149807692307692	2.74125	-0.273212875234522	245.0564	356.1415	111.0851
-0.0048780487804878	0.149807692307692	2.83125	-0.265066533771107	243.8872	335.9824	92.0952
0	0.149807692307692	2.92125	-0.256920192307692	242.5602	319.7122	77.152
0.0048780487804878	0.149807692307692	3.01125	-0.248773850844278	240.8531	305.4577	64.6046
0.00975609756097561	0.149807692307692	3.10125	-0.240627509380863	238.4671	291.8501	53.383
0.0146341463414634	0.149807692307692	3.19125	-0.232481167917448	235.2754	281.5217	46.2463
0.0195121951219512	0.149807692307692	3.28125	-0.224334826454034	231.9587	272.5549	40.5962
0.0242682926829268	0.149807692307692	3.369	-0.216392143527205	228.0718	264.4244	36.3526
0.0292682926829268	0.149807692307692	3.46125	-0.208042143527205	224.0253	258.3358	34.3105
0.0341463414634146	0.149807692307692	3.55125	-0.19989580206379	219.8087	253.6884	33.8797
0.0390243902439024	0.149807692307692	3.64125	-0.191749460600375	214.6117	249.7692	35.1575
0.0439024390243902	0.149807692307692	3.73125	-0.183603119136961	211.5344	246.8117	35.2773
0.0486585365853659	0.149807692307692	3.819	-0.175660436210131	208.756	244.9944	36.2384
0.0536585365853659	0.149807692307692	3.91125	-0.167310436210131	201.2046	243.9671	42.7625000000001
0.0585365853658537	0.149807692307692	4.00125	-0.159164094746717	193.8155	243.6191	49.8036
0.0632926829268293	0.149807692307692	4.089	-0.151221411819887	186.758	243.7464	56.9884
0.0682926829268293	0.149807692307692	4.18125	-0.142871411819887	180.4917	244.1572	63.6655
0.0731707317073171	0.149807692307692	4.27125	-0.134725070356473	174.5376	244.22	69.6824
0.0780487804878049	0.149807692307692	4.36125	-0.126578728893058	166.6775	243.7931	77.1156
0.0829268292682927	0.149807692307692	4.45125	-0.118432387429644	160.9605	243.4935	82.533
0.0878048780487805	0.149807692307692	4.54125	-0.110286045966229	156.6545	243.2551	86.6006
0.0926829268292683	0.149807692307692	4.63125	-0.102139704502814	152.1283	242.0535	89.9252
0.0975609756097561	0.149807692307692	4.72125	-0.0939933630393996	147.0026	240.2373	93.2347
0.102439024390244	0.149807692307692	4.81125	-0.085847021575985	143.2355	238.2144	94.9789
0.107317073170732	0.149807692307692	4.90125	-0.0777006801125703	139.8883	235.2905	95.4022
0.11219512195122	0.149807692307692	4.99125	-0.0695543386491558	136.3428	231.055	94.7122
0.117073170731707	0.149807692307692	5.08125	-0.0614079971857411	133.438	226.5343	93.0963
0.121951219512195	0.149807692307692	5.17125	-0.0532616557223265	131.2349	221.7339	90.499
0.126829268292683	0.149807692307692	5.26125	-0.0451153142589118	128.5033	216.2837	87.7804
0.131707317073171	0.149807692307692	5.35125	-0.0369689727954972	126.1828	209.9469	83.7641
0.136585365853659	0.149807692307692	5.44125	-0.0288226313320826	124.091	204.1479	80.0569
0.141463414634146	0.149807692307692	5.53125	-0.020676289868668	122.244	197.4844	75.2404
0.146341463414634	0.149807692307692	5.62125	-0.0125299484052533	120.3735	191.3533	70.9798
-0.146341463414634	0.138461538461538	0	-0.481851782363977	817.6456	692.7519	-124.8937
-0.141463414634146	0.138461538461538	0.0900000000000003	-0.473705440900563	811.8494	690.9095	-120.9399
-0.136585365853659	0.138461538461538	0.18	-0.465559099437148	765.5121	699.6924	-65.8197
-0.131829268292683	0.138461538461538	0.26775	-0.457616416510319	704.9071	719.346	14.4389
-0.126829268292683	0.138461538461538	0.36	-0.449266416510319	640.8095	757.2823	116.4728
-0.121951219512195	0.138461538461538	0.45	-0.441120075046904	577.7086	794.2375	216.5289
-0.117073170731707	0.138461538461538	0.54	-0.43297373358349	526.4869	836.7447	310.2578
-0.11219512195122	0.138461538461538	0.63	-0.424827392120075	482.763	892.1229	409.3599
-0.107439024390244	0.138461538461538	0.71775	-0.416884709193246	443.9718	964.8505	520.8787
-0.102439024390244	0.138461538461538	0.81	-0.408534709193246	399.0507	1051.403	652.3523
-0.0975609756097561	0.138461538461538	0.9	-0.400388367729831	372.1646	1213.9	841.7354
-0.0926829268292683	0.138461538461538	0.99	-0.392242026266417	348.5652	1364.524	1015.9588
-0.0878048780487805	0.138461538461538	1.08	-0.384095684803002	334.0033	1616.364	1282.3607
-0.0829268292682927	0.138461538461538	1.17	-0.375949343339587	321.3347	1848.252	1526.9173
-0.0780487804878049	0.138461538461538	1.26	-0.367803001876173	309.3452	2107.576	1798.2308
-0.0731707317073171	0.138461538461538	1.35	-0.359656660412758	296.8723	2489.747	2192.8747
-0.0682926829268293	0.138461538461538	1.44	-0.351510318949343	287.7257	2692.005	2404.2793
-0.0634146341463415	0.138461538461538	1.53	-0.343363977485929	279.5792	2698.473	2418.8938
-0.0585365853658537	0.138461538461538	1.62	-0.335217636022514	271.9216	2513.329	2241.4074
-0.0536585365853659	0.138461538461538	1.71	-0.327071294559099	266.117	2158.681	1892.564
-0.0487804878048781	0.138461538461538	1.8	-0.318924953095685	261.3893	1805.493	1544.1037
-0.0439024390243902	0.138461538461538	1.89	-0.31077861163227	256.8829	1477.793	1220.9101
-0.0390243902439024	0.138461538461538	1.98	-0.302632270168856	253.7207	1169.408	915.6873
-0.0341463414634146	0.138461538461538	2.07	-0.294485928705441	251.5073	958.5718	707.0645
-0.0292682926829268	0.138461538461538	2.16	-0.286339587242026	249.3101	754.6271	505.317
-0.0245121951219512	0.138461538461538	2.24775	-0.278396904315197	247.7605	610.7727	363.0122
-0.0195121951219512	0.138461538461538	2.34	-0.270046904315197	246.7326	544.664	297.9314
-0.0146341463414634	0.138461538461538	2.43	-0.261900562851782	245.5474	486.381	240.8336
-0.00975609756097561	0.138461538461538	2.52	-0.253754221388368	244.7888	444.5478	199.759
-0.0048780487804878	0.138461538461538	2.61	-0.245607879924953	244.1252	404.5797	160.4545
0	0.138461538461538	2.7	-0.237461538461538	242.8453	368.9727	126.1274
0.0048780487804878	0.138461538461538	2.79	-0.229315196998124	241.2637	348.1673	106.9036
0.00975609756097561	0.138461538461538	2.88	-0.221168855534709	238.8777	328.042	89.1643
0.0146341463414634	0.138461538461538	2.97	-0.213022514071295	235.8438	312.7729	76.9291
0.0195121951219512	0.138461538461538	3.06	-0.20487617260788	232.542	299.954	67.412
0.0242682926829268	0.138461538461538	3.14775	-0.196933489681051	228.6079	287.5356	58.9277
0.0292682926829268	0.138461538461538	3.24	-0.188583489681051	224.2798	277.9662	53.6864
0.0341463414634146	0.138461538461538	3.33	-0.180437148217636	219.6831	269.7401	50.0570000000001
0.0390243902439024	0.138461538461538	3.42	-0.172290806754221	214.9917	262.878	47.8863
0.0439024390243902	0.138461538461538	3.51	-0.164144465290807	214.9962	258.1162	43.12
0.0486585365853659	0.138461538461538	3.59775	-0.156201782363977	213.4951	254.3849	40.8898
0.0536585365853659	0.138461538461538	3.69	-0.147851782363978	204.7941	251.4284	46.6343
0.0585365853658537	0.138461538461538	3.78	-0.139705440900563	195.8873	249.6741	53.7868
0.0632926829268293	0.138461538461538	3.86775	-0.131762757973734	187.9619	248.0616	60.0997
0.0682926829268293	0.138461538461538	3.96	-0.123412757973734	179.6709	247.145	67.4741
0.0731707317073171	0.138461538461538	4.05	-0.115266416510319	173.9373	246.8276	72.8903
0.0780487804878049	0.138461538461538	4.14	-0.107120075046904	166.5985	246.2912	79.6927
0.0829268292682927	0.138461538461538	4.23	-0.0989737335834897	161.4236	245.911	84.4874
0.0878048780487805	0.138461538461538	4.32	-0.090827392120075	157.0177	245.6904	88.6727
0.0926829268292683	0.138461538461538	4.41	-0.0826810506566604	152.4974	245.1523	92.6549
0.0975609756097561	0.138461538461538	4.5	-0.0745347091932458	148.3447	244.1407	95.796
0.102439024390244	0.138461538461538	4.59	-0.0663883677298311	144.8144	243.0968	98.2824
0.107317073170732	0.138461538461538	4.68	-0.0582420262664165	141.158	241.6588	100.5008
0.11219512195122	0.138461538461538	4.77	-0.0500956848030019	137.4006	239.3199	101.9193
0.117073170731707	0.138461538461538	4.86	-0.0419493433395873	134.2273	236.458	102.2307
0.121951219512195	0.138461538461538	4.95	-0.0338030018761726	130.9981	233.0755	102.0774
0.126829268292683	0.138461538461538	5.04	-0.025656660412758	127.8404	228.8247	100.9843
0.131707317073171	0.138461538461538	5.13	-0.0175103189493434	125.5116	224.2282	98.7166
0.136585365853659	0.138461538461538	5.22	-0.00936397748592876	123.2303	218.9813	95.751
0.141463414634146	0.138461538461538	5.31	-0.00121763602251412	121.2889	212.9161	91.6272
0.146341463414634	0.138461538461538	5.4	0.00692870544090052	120.0103	199.9776	79.9673
-0.146341463414634	0.126923076923077	-0.225000000000001	-0.462063320825516	850.5436	621.7701	-228.7735
-0.141463414634146	0.126923076923077	-0.135	-0.453916979362101	841.0588	621.2313	-219.8275
-0.136585365853659	0.126923076923077	-0.0450000000000004	-0.445770637898687	788.6514	627.3287	-161.3227
-0.131829268292683	0.126923076923077	0.0427499999999994	-0.437827954971857	723.6251	641.068	-82.5571
-0.126829268292683	0.126923076923077	0.134999999999999	-0.429477954971857	654.6884	658.4539	3.76550000000009
-0.121951219512195	0.126923076923077	0.225	-0.421331613508443	588.225	681.1111	92.8861000000001
-0.117073170731707	0.126923076923077	0.315	-0.413185272045028	535.1881	712.8628	177.6747
-0.11219512195122	0.126923076923077	0.405	-0.405038930581613	489.5499	763.1447	273.5948
-0.107439024390244	0.126923076923077	0.49275	-0.397096247654784	448.0597	808.4291	360.3694
-0.102439024390244	0.126923076923077	0.585	-0.388746247654784	405.5714	855.1282	449.5568
-0.0975609756097561	0.126923076923077	0.675	-0.38059990619137	379.1942	914.7758	535.5816
-0.0926829268292683	0.126923076923077	0.765	-0.372453564727955	353.0834	1000.755	647.6716
-0.0878048780487805	0.126923076923077	0.855	-0.36430722326454	335.8705	1097.649	761.7785
-0.0829268292682927	0.126923076923077	0.945	-0.356160881801126	322.9791	1280.705	957.7259
-0.0780487804878049	0.126923076923077	1.035	-0.348014540337711	310.8837	1451.092	1140.2083
-0.0731707317073171	0.126923076923077	1.125	-0.339868198874296	298.36	1737.253	1438.893
-0.0682926829268293	0.126923076923077	1.215	-0.331721857410882	288.8838	1990.365	1701.4812
-0.0634146341463415	0.126923076923077	1.305	-0.323575515947467	280.5912	2324.177	2043.5858
-0.0585365853658537	0.126923076923077	1.395	-0.315429174484052	272.6805	2529.031	2256.3505
-0.0536585365853659	0.126923076923077	1.485	-0.307282833020638	266.6229	2576.15	2309.5271
-0.0487804878048781	0.126923076923077	1.575	-0.299136491557223	261.1686	2455.353	2194.1844
-0.0439024390243902	0.126923076923077	1.665	-0.290990150093809	256.6283	2159.173	1902.5447
-0.0390243902439024	0.126923076923077	1.755	-0.282843808630394	253.8157	1838.209	1584.3933
-0.0341463414634146	0.126923076923077	1.845	-0.274697467166979	251.4445	1524.884	1273.4395
-0.0292682926829268	0.126923076923077	1.935	-0.266551125703565	249.3729	1232.154	982.7811
-0.0245121951219512	0.126923076923077	2.02275	-0.258608442776735	247.6813	1013.895	766.2137
-0.0195121951219512	0.126923076923077	2.115	-0.250258442776735	246.3218	842.716	596.3942
-0.0146341463414634	0.126923076923077	2.205	-0.242112101313321	245.4359	635.3986	389.9627
-0.00975609756097561	0.126923076923077	2.295	-0.233965759849906	244.7418	566.0982	321.3564
-0.0048780487804878	0.126923076923077	2.385	-0.225819418386492	243.9674	505.3255	261.3581
0	0.126923076923077	2.475	-0.217673076923077	243.0659	460.7891	217.7232
0.0048780487804878	0.126923076923077	2.565	-0.209526735459662	246.3529	422.9593	176.6064
0.00975609756097561	0.126923076923077	2.655	-0.201380393996248	243.4608	385.946	142.4852
0.0146341463414634	0.126923076923077	2.745	-0.193234052532833	238.8472	357.7156	118.8684
0.0195121951219512	0.126923076923077	2.835	-0.185087711069418	234.6595	336.3334	101.6739
0.0242682926829268	0.126923076923077	2.92275	-0.177145028142589	230.4245	320.5962	90.1717
0.0292682926829268	0.126923076923077	3.015	-0.168795028142589	225.196	305.8453	80.6493
0.0341463414634146	0.126923076923077	3.105	-0.160648686679174	220.2657	292.837	72.5713
0.0390243902439024	0.126923076923077	3.195	-0.15250234521576	215.5437	283.2022	67.6585
0.0439024390243902	0.126923076923077	3.285	-0.144356003752345	209.6192	275.0253	65.4061
0.0486585365853659	0.126923076923077	3.37275	-0.136413320825516	205.499	268.0172	62.5182
0.0536585365853659	0.126923076923077	3.465	-0.128063320825516	199.0725	263.3686	64.2961
0.0585365853658537	0.126923076923077	3.555	-0.119916979362101	193.3406	259.5895	66.2489
0.0632926829268293	0.126923076923077	3.64275	-0.111974296435272	187.418	256.172	68.754
0.0682926829268293	0.126923076923077	3.735	-0.103624296435272	180.851	253.2475	72.3965
0.0731707317073171	0.126923076923077	3.825	-0.0954779549718574	175.3584	251.4284	76.07
0.0780487804878049	0.126923076923077	3.915	-0.0873316135084428	170.0046	249.9431	79.9385
0.0829268292682927	0.126923076923077	4.005	-0.0791852720450281	161.8974	248.7091	86.8117
0.0878048780487805	0.126923076923077	4.095	-0.0710389305816135	157.5703	247.7924	90.2221
0.0926829268292683	0.126923076923077	4.185	-0.0628925891181989	153.0284	246.9855	93.9571
0.0975609756097561	0.126923076923077	4.275	-0.0547462476547842	148.9606	246.2912	97.3306000000001
0.102439024390244	0.126923076923077	4.365	-0.0465999061913696	145.1078	245.7532	100.6454
0.107317073170732	0.126923076923077	4.455	-0.0384535647279549	140.962	244.8366	103.8746
0.11219512195122	0.126923076923077	4.545	-0.0303072232645404	137.378	244.0456	106.6676
0.117073170731707	0.126923076923077	4.635	-0.0221608818011257	134.5431	242.4959	107.9528
0.121951219512195	0.126923076923077	4.725	-0.0140145403377111	131.677	240.4098	108.7328
0.126829268292683	0.126923076923077	4.815	-0.00586819887429643	129.0559	237.9604	108.9045
0.131707317073171	0.126923076923077	4.905	0.00227814258911821	126.6249	234.8151	108.1902
0.136585365853659	0.126923076923077	4.995	0.0104244840525328	123.9963	230.184	106.1877
0.141463414634146	0.126923076923077	5.085	0.0185708255159474	122.023	225.9336	103.9106
0.146341463414634	0.126923076923077	5.175	0.0267171669793621	120.3814	221.2874	100.906
-0.146341463414634	0.115384615384615	-0.45	-0.442274859287054	921.5471	574.6441	-346.903
-0.141463414634146	0.115384615384615	-0.36	-0.43412851782364	910.6507	574.4855	-336.1652
-0.136585365853659	0.115384615384615	-0.27	-0.425982176360225	849.396	577.6998	-271.6962
-0.131829268292683	0.115384615384615	-0.18225	-0.418039493433396	774.8981	585.0054	-189.8927
-0.126829268292683	0.115384615384615	-0.0900000000000003	-0.409689493433396	693.4666	594.6364	-98.8302
-0.121951219512195	0.115384615384615	0	-0.401543151969981	617.5815	608.0185	-9.56299999999999
-0.117073170731707	0.115384615384615	0.0899999999999999	-0.393396810506567	557.992	626.8113	68.8193
-0.11219512195122	0.115384615384615	0.18	-0.385250469043152	507.7887	646.9012	139.1125
-0.107439024390244	0.115384615384615	0.26775	-0.377307786116323	461.5245	671.4864	209.9619
-0.102439024390244	0.115384615384615	0.36	-0.368957786116323	427.8885	703.3848	275.4963
-0.0975609756097561	0.115384615384615	0.45	-0.360811444652908	378.7694	753.551	374.7816
-0.0926829268292683	0.115384615384615	0.54	-0.352665103189493	347.8188	795.8037	447.9849
-0.0878048780487805	0.115384615384615	0.63	-0.344518761726079	336.8315	843.9712	507.1397
-0.0829268292682927	0.115384615384615	0.72	-0.336372420262664	325.0896	905.9163	580.8267
-0.0780487804878049	0.115384615384615	0.81	-0.32822607879925	313.9721	989.3601	675.388
-0.0731707317073171	0.115384615384615	0.9	-0.320079737335835	303.2824	1088.826	785.5436
-0.0682926829268293	0.115384615384615	0.99	-0.31193339587242	292.9627	1275.854	982.8913
-0.0634146341463415	0.115384615384615	1.08	-0.303787054409006	283.9429	1448.761	1164.8181
-0.0585365853658537	0.115384615384615	1.17	-0.295640712945591	276.1769	1725.477	1449.3001
-0.0536585365853659	0.115384615384615	1.26	-0.287494371482176	268.7737	1957.725	1688.9513
-0.0487804878048781	0.115384615384615	1.35	-0.279348030018762	263.1275	2245.523	1982.3955
-0.0439024390243902	0.115384615384615	1.44	-0.271201688555347	258.4003	2401.436	2143.0357
-0.0390243902439024	0.115384615384615	1.53	-0.263055347091932	254.4471	2404.416	2149.9689
-0.0341463414634146	0.115384615384615	1.62	-0.254909005628518	251.5395	2253.01	2001.4705
-0.0292682926829268	0.115384615384615	1.71	-0.246762664165103	249.3729	1988.441	1739.0681
-0.0245121951219512	0.115384615384615	1.79775	-0.238819981238274	247.5076	1700.664	1453.1564
-0.0195121951219512	0.115384615384615	1.89	-0.230469981238274	246.4169	1415.517	1169.1001
-0.0146341463414634	0.115384615384615	1.98	-0.222323639774859	245.0575	1148.525	903.4675
-0.00975609756097561	0.115384615384615	2.07	-0.214177298311445	244.4731	952.0179	707.5448
-0.0048780487804878	0.115384615384615	2.16	-0.20603095684803	243.7774	755.3306	511.5532
0	0.115384615384615	2.25	-0.197884615384615	243.1766	612.2634	369.0868
0.0048780487804878	0.115384615384615	2.34	-0.189738273921201	241.2637	547.6936	306.4299
0.00975609756097561	0.115384615384615	2.43	-0.181591932457786	239.6211	490.3413	250.7202
0.0146341463414634	0.115384615384615	2.52	-0.173445590994372	237.488	449.3471	211.8591
0.0195121951219512	0.115384615384615	2.61	-0.165299249530957	234.4067	400.5944	166.1877
0.0242682926829268	0.115384615384615	2.69775	-0.157356566604128	231.6564	363.8609	132.2045
0.0292682926829268	0.115384615384615	2.79	-0.149006566604128	227.8817	347.046	119.1643
0.0341463414634146	0.115384615384615	2.88	-0.140860225140713	222.8258	330.3853	107.5595
0.0390243902439024	0.115384615384615	2.97	-0.132713883677298	218.4011	316.7343	98.3332
0.0439024390243902	0.115384615384615	3.06	-0.124567542213884	213.7278	304.8368	91.109
0.0486585365853659	0.115384615384615	3.14775	-0.116624859287054	198.4349	293.406	94.9711
0.0536585365853659	0.115384615384615	3.24	-0.108274859287054	190.0201	285.3644	95.3443
0.0585365853658537	0.115384615384615	3.33	-0.10012851782364	187.4928	278.6894	91.1966
0.0632926829268293	0.115384615384615	3.41775	-0.0921858348968105	185.0163	272.1049	87.0886
0.0682926829268293	0.115384615384615	3.51	-0.0838358348968106	181.5258	267.0897	85.5639
0.0731707317073171	0.115384615384615	3.6	-0.0756894934333959	176.3861	262.8834	86.4973
0.0780487804878049	0.115384615384615	3.69	-0.0675431519699813	171.5055	259.45	87.9445
0.0829268292682927	0.115384615384615	3.78	-0.0593968105065666	164.4822	256.9339	92.4517000000001
0.0878048780487805	0.115384615384615	3.87	-0.051250469043152	160.0655	254.8472	94.7817
0.0926829268292683	0.115384615384615	3.96	-0.0431041275797374	155.1227	252.6792	97.5565
0.0975609756097561	0.115384615384615	4.05	-0.0349577861163227	150.8019	251.1151	100.3132
0.102439024390244	0.115384615384615	4.14	-0.0268114446529081	146.5068	249.8642	103.3574
0.107317073170732	0.115384615384615	4.23	-0.0186651031894934	143.3553	248.4576	105.1023
0.11219512195122	0.115384615384615	4.32	-0.0105187617260789	140.362	247.8404	107.4784
0.117073170731707	0.115384615384615	4.41	-0.00237242026266421	136.9674	246.8448	109.8774
0.121951219512195	0.115384615384615	4.5	0.00577392120075043	134.1484	246.0214	111.873
0.126829268292683	0.115384615384615	4.59	0.0139202626641651	131.4245	244.931	113.5065
0.131707317073171	0.115384615384615	4.68	0.0220666041275797	128.7718	243.0174	114.2456
0.136585365853659	0.115384615384615	4.77	0.0302129455909943	126.4669	240.4881	114.0212
0.141463414634146	0.115384615384615	4.86	0.0383592870544089	124.762	237.2323	112.4703
0.146341463414634	0.115384615384615	4.95	0.0465056285178236	122.6861	233.6763	110.9902
-0.146341463414634	0.103846153846154	-0.675	-0.422486397748593	1225.945	545.8938	-680.0512
-0.141463414634146	0.103846153846154	-0.585	-0.414340056285178	1223.708	545.6042	-678.1038
-0.136585365853659	0.103846153846154	-0.495	-0.406193714821764	1144.839	547.4513	-597.3877
-0.131829268292683	0.103846153846154	-0.40725	-0.398251031894934	1027.786	551.5815	-476.2045
-0.126829268292683	0.103846153846154	-0.315	-0.389901031894934	887.437	557.5883	-329.8487
-0.121951219512195	0.103846153846154	-0.225	-0.38175469043152	776.5551	565.5007	-211.0544
-0.117073170731707	0.103846153846154	-0.135	-0.373608348968105	681.6623	576.5639	-105.0984
-0.11219512195122	0.103846153846154	-0.0449999999999995	-0.36546200750469	577.4832	588.3923	10.9091
-0.107439024390244	0.103846153846154	0.0427500000000003	-0.357519324577861	525.9069	603.504	77.5971
-0.102439024390244	0.103846153846154	0.135	-0.349169324577861	478.6742	624.6173	145.9431
-0.0975609756097561	0.103846153846154	0.225	-0.341022983114447	444.486	646.3375	201.8515
-0.0926829268292683	0.103846153846154	0.315	-0.332876641651032	404.8218	672.0608	267.239
-0.0878048780487805	0.103846153846154	0.405	-0.324730300187617	380.499	704.5966	324.0976
-0.0829268292682927	0.103846153846154	0.495	-0.316583958724203	354.1034	751.7325	397.6291
-0.0780487804878049	0.103846153846154	0.585	-0.308437617260788	336.7969	797.1715	460.3746
-0.0731707317073171	0.103846153846154	0.675	-0.300291275797373	323.2759	850.3319	527.056
-0.0682926829268293	0.103846153846154	0.765	-0.292144934333959	311.0844	917.7247	606.6403
-0.0634146341463415	0.103846153846154	0.855	-0.283998592870544	298.2972	1012.878	714.5808
-0.0585365853658537	0.103846153846154	0.945	-0.275852251407129	288.8192	1166.383	877.5638
-0.0536585365853659	0.103846153846154	1.035	-0.267705909943715	280.3382	1303.702	1023.3638
-0.0487804878048781	0.103846153846154	1.125	-0.2595595684803	271.8764	1455.875	1183.9986
-0.0439024390243902	0.103846153846154	1.215	-0.251413227016886	266.1036	1727.538	1461.4344
-0.0390243902439024	0.103846153846154	1.305	-0.243266885553471	261.6268	1945.444	1683.8172
-0.0341463414634146	0.103846153846154	1.395	-0.235120544090056	256.93	2185.609	1928.679
-0.0292682926829268	0.103846153846154	1.485	-0.226974202626642	252.9619	2288.342	2035.3801
-0.0245121951219512	0.103846153846154	1.57275	-0.219031519699812	249.7692	2258.399	2008.6298
-0.0195121951219512	0.103846153846154	1.665	-0.210681519699812	247.7136	2104.555	1856.8414
-0.0146341463414634	0.103846153846154	1.755	-0.202535178236398	245.6581	1844.771	1599.1129
-0.00975609756097561	0.103846153846154	1.845	-0.194388836772983	244.1877	1575.708	1331.5203
-0.0048780487804878	0.103846153846154	1.935	-0.186242495309569	243.3985	1313.182	1069.7835
0	0.103846153846154	2.025	-0.178096153846154	242.5915	1066.27	823.6785
0.0048780487804878	0.103846153846154	2.115	-0.169949812382739	242.2758	895.4159	653.1401
0.00975609756097561	0.103846153846154	2.205	-0.161803470919325	241.58	686.0081	444.4281
0.0146341463414634	0.103846153846154	2.295	-0.15365712945591	241.0264	603.8726	362.8462
0.0195121951219512	0.103846153846154	2.385	-0.145510787992495	239.8572	543.6295	303.7723
0.0242682926829268	0.103846153846154	2.47275	-0.137568105065666	239.8417	492.6247	252.783
0.0292682926829268	0.103846153846154	2.565	-0.129218105065666	238.7981	447.2405	208.4424
0.0341463414634146	0.103846153846154	2.655	-0.121071763602251	236.2391	401.024	164.7849
0.0390243902439024	0.103846153846154	2.745	-0.112925422138837	232.8421	365.7367	132.8946
0.0439024390243902	0.103846153846154	2.835	-0.104779080675422	229.3505	348.4609	119.1104
0.0486585365853659	0.103846153846154	2.92275	-0.0968363977485929	225.8112	331.7909	105.9797
0.0536585365853659	0.103846153846154	3.015	-0.0884863977485929	220.6762	319.3055	98.6293
0.0585365853658537	0.103846153846154	3.105	-0.0803400562851783	215.7153	308.2675	92.5522
0.0632926829268293	0.103846153846154	3.19275	-0.072397373358349	200.3125	301.1052	100.7927
0.0682926829268293	0.103846153846154	3.285	-0.064047373358349	191.3406	292.5697	101.2291
0.0731707317073171	0.103846153846154	3.375	-0.0559010318949344	189.1133	284.7972	95.6839
0.0780487804878049	0.103846153846154	3.465	-0.0477546904315197	186.4464	277.006	90.5596
0.0829268292682927	0.103846153846154	3.555	-0.0396083489681051	182.1855	271.3415	89.156
0.0878048780487805	0.103846153846154	3.645	-0.0314620075046904	177.6516	266.5772	88.9256
0.0926829268292683	0.103846153846154	3.735	-0.0233156660412758	172.8386	261.9256	89.0870000000001
0.0975609756097561	0.103846153846154	3.825	-0.0151693245778612	165.4089	258.776	93.3671
0.102439024390244	0.103846153846154	3.915	-0.00702298311444655	160.9551	256.3217	95.3666
0.107317073170732	0.103846153846154	4.005	0.0011233583489681	156.4596	254.0438	97.5842
0.11219512195122	0.103846153846154	4.095	0.00926969981238268	152.2329	252.272	100.0391
0.117073170731707	0.103846153846154	4.185	0.0174160412757973	148.1112	250.8947	102.7835
0.121951219512195	0.103846153846154	4.275	0.025562382739212	143.9486	249.265	105.3164
0.126829268292683	0.103846153846154	4.365	0.0337087242026266	140.4589	248.301	107.8421
0.131707317073171	0.103846153846154	4.455	0.0418550656660412	137.1183	247.0988	109.9805
0.136585365853659	0.103846153846154	4.545	0.0500014071294558	134.0394	245.7384	111.699
0.141463414634146	0.103846153846154	4.635	0.0581477485928705	131.5835	243.9975	112.414
0.146341463414634	0.103846153846154	4.725	0.0662940900562851	128.9778	242.543	113.5652
-0.146341463414634	0.0923076923076923	-0.9	-0.402697936210131	2533.051	528.7107	-2004.3403
-0.141463414634146	0.0923076923076923	-0.81	-0.394551594746717	2485.15	528.267	-1956.883
-0.136585365853659	0.0923076923076923	-0.72	-0.386405253283302	2221.252	529.0605	-1692.1915
-0.131829268292683	0.0923076923076923	-0.63225	-0.378462570356473	1858.465	531.1937	-1327.2713
-0.126829268292683	0.0923076923076923	-0.54	-0.370112570356473	1463.853	534.5337	-929.3193
-0.121951219512195	0.0923076923076923	-0.45	-0.361966228893058	1186.942	539.0151	-647.9269
-0.117073170731707	0.0923076923076923	-0.36	-0.353819887429643	970.8284	545.4676	-425.3608
-0.11219512195122	0.0923076923076923	-0.27	-0.345673545966229	754.3286	553.0976	-201.231
-0.107439024390244	0.0923076923076923	-0.18225	-0.3377308630394	629.5789	562.7965	-66.7824000000001
-0.102439024390244	0.0923076923076923	-0.0900000000000003	-0.3293808630394	558.4635	574.9136	16.4500999999999
-0.0975609756097561	0.0923076923076923	-2.22044604925031E-16	-0.321234521575985	510.3517	588.3754	78.0237
-0.0926829268292683	0.0923076923076923	0.0899999999999999	-0.31308818011257	469.3285	604.6686	135.3401
-0.0878048780487805	0.0923076923076923	0.18	-0.304941838649156	429.86	626.7152	196.8552
-0.0829268292682927	0.0923076923076923	0.27	-0.296795497185741	396.8624	650.0773	253.2149
-0.0780487804878049	0.0923076923076923	0.36	-0.288649155722326	366.5364	678.2962	311.7598
-0.0731707317073171	0.0923076923076923	0.45	-0.280502814258912	347.9591	715.9575	367.9984
-0.0682926829268293	0.0923076923076923	0.54	-0.272356472795497	330.0037	774.3257	444.322
-0.0634146341463415	0.0923076923076923	0.63	-0.264210131332083	316.1034	827.5656	511.4622
-0.0585365853658537	0.0923076923076923	0.72	-0.256063789868668	303.5983	884.5884	580.9901
-0.0536585365853659	0.0923076923076923	0.81	-0.247917448405253	291.667	960.1227	668.4557
-0.0487804878048781	0.0923076923076923	0.9	-0.239771106941839	282.2364	1068.566	786.3296
-0.0439024390243902	0.0923076923076923	0.99	-0.231624765478424	274.0581	1244.206	970.1479
-0.0390243902439024	0.0923076923076923	1.08	-0.223478424015009	266.6874	1400.593	1133.9056
-0.0341463414634146	0.0923076923076923	1.17	-0.215332082551595	260.9157	1642.355	1381.4393
-0.0292682926829268	0.0923076923076923	1.26	-0.20718574108818	256.1712	1839.707	1583.5358
-0.0245121951219512	0.0923076923076923	1.34775	-0.199243058161351	251.7924	2008.725	1756.9326
-0.0195121951219512	0.0923076923076923	1.44	-0.190893058161351	248.9459	2155.069	1906.1231
-0.0146341463414634	0.0923076923076923	1.53	-0.182746716697936	246.8276	2154.832	1908.0044
-0.00975609756097561	0.0923076923076923	1.62	-0.174600375234522	245.3729	2041.417	1796.0441
-0.0048780487804878	0.0923076923076923	1.71	-0.166454033771107	243.8092	1836.254	1592.4448
0	0.0923076923076923	1.8	-0.158307692307692	242.6075	1560.51	1317.9025
0.0048780487804878	0.0923076923076923	1.89	-0.150161350844278	242.1968	1324.93	1082.7332
0.00975609756097561	0.0923076923076923	1.98	-0.142015009380863	241.5009	1110.138	868.6371
0.0146341463414634	0.0923076923076923	2.07	-0.133868667917448	240.8842	913.1721	672.2879
0.0195121951219512	0.0923076923076923	2.16	-0.125722326454034	239.9677	704.1459	464.1782
0.0242682926829268	0.0923076923076923	2.24775	-0.117779643527204	239.3669	622.0635	382.6966
0.0292682926829268	0.0923076923076923	2.34	-0.109429643527204	237.8343	557.8567	320.0224
0.0341463414634146	0.0923076923076923	2.43	-0.10128330206379	235.4313	505.3829	269.9516
0.0390243902439024	0.0923076923076923	2.52	-0.0931369606003752	233.2355	456.5323	223.2968
0.0439024390243902	0.0923076923076923	2.61	-0.0849906191369606	230.5493	421.1903	190.641
0.0486585365853659	0.0923076923076923	2.69775	-0.0770479362101313	227.0576	383.9695	156.9119
0.0536585365853659	0.0923076923076923	2.79	-0.0686979362101313	222.8402	363.3915	140.5513
0.0585365853658537	0.0923076923076923	2.88	-0.0605515947467167	218.0046	346.2329	128.2283
0.0632926829268293	0.0923076923076923	2.96775	-0.0526089118198874	212.5546	331.2027	118.6481
0.0682926829268293	0.0923076923076923	3.06	-0.0442589118198874	211.3856	316.8537	105.4681
0.0731707317073171	0.0923076923076923	3.15	-0.0361125703564728	208.7339	306.3482	97.6143
0.0780487804878049	0.0923076923076923	3.24	-0.0279662288930581	200.3298	296.5428	96.213
0.0829268292682927	0.0923076923076923	3.33	-0.0198198874296435	192.3715	287.2438	94.8723
0.0878048780487805	0.0923076923076923	3.42	-0.0116735459662289	184.1446	280.7336	96.5890000000001
0.0926829268292683	0.0923076923076923	3.51	-0.00352720450281424	177.4786	275.0605	97.5819000000001
0.0975609756097561	0.0923076923076923	3.6	0.0046191369606004	171.5903	269.6917	98.1014000000001
0.102439024390244	0.0923076923076923	3.69	0.012765478424015	163.6084	265.6852	102.0768
0.107317073170732	0.0923076923076923	3.78	0.0209118198874297	159.2177	262.1396	102.9219
0.11219512195122	0.0923076923076923	3.87	0.0290581613508443	154.9693	258.7521	103.7828
0.117073170731707	0.0923076923076923	3.96	0.0372045028142589	150.9892	256.1385	105.1493
0.121951219512195	0.0923076923076923	4.05	0.0453508442776736	147.5526	254.24	106.6874
0.126829268292683	0.0923076923076923	4.14	0.0534971857410882	144.1633	252.3069	108.1436
0.131707317073171	0.0923076923076923	4.23	0.0616435272045028	141.1471	251.0086	109.8615
0.136585365853659	0.0923076923076923	4.32	0.0697898686679174	138.0272	249.8216	111.7944
0.141463414634146	0.0923076923076923	4.41	0.0779362101313321	135.0814	248.6831	113.6017
0.146341463414634	0.0923076923076923	4.5	0.0860825515947467	132.5393	247.8124	115.2731
-0.146341463414634	0.0807692307692308	-1.125	-0.38290947467167	4180.496	515.7342	-3664.7618
-0.141463414634146	0.0807692307692308	-1.035	-0.374763133208255	4104.443	515.6711	-3588.7719
-0.136585365853659	0.0807692307692308	-0.945	-0.366616791744841	3656.954	516.0208	-3140.9332
-0.131829268292683	0.0807692307692308	-0.85725	-0.358674108818011	3006.392	517.5163	-2488.8757
-0.126829268292683	0.0807692307692308	-0.765	-0.350324108818011	2284.945	519.137	-1765.808
-0.121951219512195	0.0807692307692308	-0.675	-0.342177767354597	1460.752	521.9993	-938.7527
-0.117073170731707	0.0807692307692308	-0.585	-0.334031425891182	1155.498	525.9754	-629.5226
-0.11219512195122	0.0807692307692308	-0.495	-0.325885084427767	965.9237	530.3317	-435.592
-0.107439024390244	0.0807692307692308	-0.40725	-0.317942401500938	768.3544	536.1509	-232.2035
-0.102439024390244	0.0807692307692308	-0.315	-0.309592401500938	630.5498	544.0375	-86.5123
-0.0975609756097561	0.0807692307692308	-0.225	-0.301446060037523	570.8213	553.2238	-17.5975
-0.0926829268292683	0.0807692307692308	-0.135	-0.293299718574109	519.2678	564.7719	45.5041000000001
-0.0878048780487805	0.0807692307692308	-0.0449999999999999	-0.285153377110694	478.0421	579.4717	101.4296
-0.0829268292682927	0.0807692307692308	0.0450000000000002	-0.27700703564728	441.3223	595.8918	154.5695
-0.0780487804878049	0.0807692307692308	0.135	-0.268860694183865	391.9123	615.5527	223.6404
-0.0731707317073171	0.0807692307692308	0.225	-0.26071435272045	366.679	640.7592	274.0802
-0.0682926829268293	0.0807692307692308	0.315	-0.252568011257036	340.9234	668.5722	327.6488
-0.0634146341463415	0.0807692307692308	0.405	-0.244421669793621	327.8113	702.0051	374.1938
-0.0585365853658537	0.0807692307692308	0.495	-0.236275328330206	314.6057	770.4284	455.8227
-0.0536585365853659	0.0807692307692308	0.585	-0.228128986866792	303.6612	818.2504	514.5892
-0.0487804878048781	0.0807692307692308	0.675	-0.219982645403377	293.4877	875.4091	581.9214
-0.0439024390243902	0.0807692307692308	0.765	-0.211836303939963	282.9046	944.4463	661.5417
-0.0390243902439024	0.0807692307692308	0.855	-0.203689962476548	274.7095	1033.113	758.4035
-0.0341463414634146	0.0807692307692308	0.945	-0.195543621013133	267.5113	1208.166	940.6547
-0.0292682926829268	0.0807692307692308	1.035	-0.187397279549719	261.1072	1341.171	1080.0638
-0.0245121951219512	0.0807692307692308	1.12275	-0.179454596622889	256.2506	1574.703	1318.4524
-0.0195121951219512	0.0807692307692308	1.215	-0.171104596622889	252.3936	1747.808	1495.4144
-0.0146341463414634	0.0807692307692308	1.305	-0.162958255159475	248.8203	1921.481	1672.6607
-0.00975609756097561	0.0807692307692308	1.395	-0.15481191369606	246.5119	2064.821	1818.3091
-0.0048780487804878	0.0807692307692308	1.485	-0.146665572232645	244.4564	2078.672	1834.2156
0	0.0807692307692308	1.575	-0.138519230769231	243.0968	1986.589	1743.4922
0.0048780487804878	0.0807692307692308	1.665	-0.130372889305816	242.1174	1805.568	1563.4506
0.00975609756097561	0.0807692307692308	1.755	-0.122226547842402	241.1685	1553.164	1311.9955
0.0146341463414634	0.0807692307692308	1.845	-0.114080206378987	240.3776	1327.718	1087.3404
0.0195121951219512	0.0807692307692308	1.935	-0.105933864915572	239.9513	1121.945	881.9937
0.0242682926829268	0.0807692307692308	2.02275	-0.097991181988743	239.8885	935.6597	695.7712
0.0292682926829268	0.0807692307692308	2.115	-0.089641181988743	239.2877	700.8262	461.5385
0.0341463414634146	0.0807692307692308	2.205	-0.0814948405253283	238.8289	613.3246	374.4957
0.0390243902439024	0.0807692307692308	2.295	-0.0733484990619137	238.0703	556.8761	318.8058
0.0439024390243902	0.0807692307692308	2.385	-0.0652021575984991	236.7431	507.7492	271.0061
0.0486585365853659	0.0807692307692308	2.47275	-0.0572594746716698	234.2466	464.2491	230.0025
0.0536585365853659	0.0807692307692308	2.565	-0.0489094746716698	231.4178	430.0157	198.5979
0.0585365853658537	0.0807692307692308	2.655	-0.0407631332082552	228.1787	384.9847	156.806
0.0632926829268293	0.0807692307692308	2.74275	-0.0328204502814259	224.3393	354.8814	130.5421
0.0682926829268293	0.0807692307692308	2.835	-0.0244704502814259	221.2426	343.0061	121.7635
0.0731707317073171	0.0807692307692308	2.925	-0.0163241088180113	216.1721	331.261	115.0889
0.0780487804878049	0.0807692307692308	3.015	-0.00817776735459663	200.4035	320.9765	120.573
0.0829268292682927	0.0807692307692308	3.105	-3.14258911819909E-5	190.9228	311.256	120.3332
0.0878048780487805	0.0807692307692308	3.195	0.00811491557223265	187.6992	302.181	114.4818
0.0926829268292683	0.0807692307692308	3.285	0.0162612570356473	184.8285	294.2496	109.4211
0.0975609756097561	0.0807692307692308	3.375	0.0244075984990619	180.5974	286.625	106.0276
0.102439024390244	0.0807692307692308	3.465	0.0325539399624765	176.2738	278.7283	102.4545
0.107317073170732	0.0807692307692308	3.555	0.0407002814258912	171.4759	272.8982	101.4223
0.11219512195122	0.0807692307692308	3.645	0.0488466228893058	164.4983	268.2378	103.7395
0.117073170731707	0.0807692307692308	3.735	0.0569929643527204	160.7863	263.9423	103.156
0.121951219512195	0.0807692307692308	3.825	0.0651393058161351	156.4007	261.2006	104.7999
0.126829268292683	0.0807692307692308	3.915	0.0732856472795497	152.8845	258.7432	105.8587
0.131707317073171	0.0807692307692308	4.005	0.0814319887429643	149.4731	255.5136	106.0405
0.136585365853659	0.0807692307692308	4.095	0.0895783302063789	145.4456	253.6747	108.2291
0.141463414634146	0.0807692307692308	4.185	0.0977246716697936	141.9144	251.9963	110.0819
0.146341463414634	0.0807692307692308	4.275	0.105871013133208	138.6362	250.3486	111.7124
-0.146341463414634	0.0690384615384615	-1.35375	-0.362791205440901	4210.883	502.8848	-3707.9982
-0.141463414634146	0.0690384615384615	-1.26375	-0.354644863977486	4251.897	502.7588	-3749.1382
-0.136585365853659	0.0690384615384615	-1.17375	-0.346498522514071	4411.436	503.3318	-3908.1042
-0.131829268292683	0.0690384615384615	-1.086	-0.338555839587242	4382.16	504.6324	-3877.5276
-0.126829268292683	0.0690384615384615	-0.99375	-0.330205839587242	3946.396	505.8423	-3440.5537
-0.121951219512195	0.0690384615384615	-0.90375	-0.322059498123827	3288.603	507.3992	-2781.2038
-0.117073170731707	0.0690384615384615	-0.81375	-0.313913156660413	2602.45	510.068	-2092.382
-0.11219512195122	0.0690384615384615	-0.72375	-0.305766815196998	1631.441	512.4183	-1119.0227
-0.107439024390244	0.0690384615384615	-0.636	-0.297824132270169	1320.596	516.041	-804.555
-0.102439024390244	0.0690384615384615	-0.54375	-0.289474132270169	1073.419	521.1904	-552.2286
-0.0975609756097561	0.0690384615384615	-0.45375	-0.281327790806754	900.0126	526.9425	-373.0701
-0.0926829268292683	0.0690384615384615	-0.36375	-0.27318144934334	728.5951	533.9976	-194.5975
-0.0878048780487805	0.0690384615384615	-0.27375	-0.265035107879925	605.3325	543.8528	-61.4797
-0.0829268292682927	0.0690384615384615	-0.18375	-0.25688876641651	546.7293	554.8825	8.15319999999997
-0.0780487804878049	0.0690384615384615	-0.0937500000000002	-0.248742424953096	494.4318	568.0795	73.6476999999999
-0.0731707317073171	0.0690384615384615	-0.00375000000000014	-0.240596083489681	455.2018	585.6662	130.4644
-0.0682926829268293	0.0690384615384615	0.0862499999999999	-0.232449742026266	419.677	603.893	184.216
-0.0634146341463415	0.0690384615384615	0.17625	-0.224303400562852	372.1877	626.6147	254.427
-0.0585365853658537	0.0690384615384615	0.26625	-0.216157059099437	343.0661	655.7706	312.7045
-0.0536585365853659	0.0690384615384615	0.35625	-0.208010717636023	329.4881	687.99	358.5019
-0.0487804878048781	0.0690384615384615	0.44625	-0.199864376172608	318.2121	727.5077	409.2956
-0.0439024390243902	0.0690384615384615	0.53625	-0.191718034709193	307.2685	806.397	499.1285
-0.0390243902439024	0.0690384615384615	0.62625	-0.183571693245779	295.0192	862.9629	567.9437
-0.0341463414634146	0.0690384615384615	0.71625	-0.175425351782364	285.2907	934.7079	649.4172
-0.0292682926829268	0.0690384615384615	0.80625	-0.167279010318949	276.6689	1017.545	740.8761
-0.0245121951219512	0.0690384615384615	0.894	-0.15933632739212	269.0614	1169.991	900.9296
-0.0195121951219512	0.0690384615384615	0.98625	-0.15098632739212	262.5927	1304.471	1041.8783
-0.0146341463414634	0.0690384615384615	1.07625	-0.142839985928705	256.7887	1453.631	1196.8423
-0.00975609756097561	0.0690384615384615	1.16625	-0.134693644465291	251.5863	1683.616	1432.0297
-0.0048780487804878	0.0690384615384615	1.25625	-0.126547303001876	248.5029	1855.892	1607.3891
0	0.0690384615384615	1.34625	-0.118400961538462	245.9433	1987.24	1741.2967
0.0048780487804878	0.0690384615384615	1.43625	-0.110254620075047	243.6026	2001.742	1758.1394
0.00975609756097561	0.0690384615384615	1.52625	-0.102108278611632	242.3075	1920.173	1677.8655
0.0146341463414634	0.0690384615384615	1.61625	-0.0939619371482176	241.5165	1752.09	1510.5735
0.0195121951219512	0.0690384615384615	1.70625	-0.085815595684803	240.9323	1524.546	1283.6137
0.0242682926829268	0.0690384615384615	1.794	-0.0778729127579737	240.79	1312.823	1072.033
0.0292682926829268	0.0690384615384615	1.88625	-0.0695229127579737	240.5216	1112.409	871.8874
0.0341463414634146	0.0690384615384615	1.97625	-0.0613765712945591	240.5844	923.5136	682.9292
0.0390243902439024	0.0690384615384615	2.06625	-0.0532302298311445	240.4894	717.7179	477.2285
0.0439024390243902	0.0690384615384615	2.15625	-0.0450838883677298	239.9677	636.0264	396.0587
0.0486585365853659	0.0690384615384615	2.244	-0.0371412054409006	239.2249	573.6006	334.3757
0.0536585365853659	0.0690384615384615	2.33625	-0.0287912054409006	237.7223	520.1629	282.4406
0.0585365853658537	0.0690384615384615	2.42625	-0.0206448639774859	235.7486	472.1405	236.3919
0.0632926829268293	0.0690384615384615	2.514	-0.0127021810506567	233.22	437.9954	204.7754
0.0682926829268293	0.0690384615384615	2.60625	-0.00435218105065668	229.728	395.528	165.8
0.0731707317073171	0.0690384615384615	2.69625	0.00379416041275796	225.5552	365.1801	139.6249
0.0780487804878049	0.0690384615384615	2.78625	0.0119405018761726	220.3568	351.9206	131.5638
0.0829268292682927	0.0690384615384615	2.87625	0.0200868433395873	215.3631	339.2846	123.9215
0.0878048780487805	0.0690384615384615	2.96625	0.0282331848030019	210.8936	328.1029	117.2093
0.0926829268292683	0.0690384615384615	3.05625	0.0363795262664165	206.4686	316.987	110.5184
0.0975609756097561	0.0690384615384615	3.14625	0.0445258677298312	200.5307	305.7798	105.2491
0.102439024390244	0.0690384615384615	3.23625	0.0526722091932458	193.768	296.3374	102.5694
0.107317073170732	0.0690384615384615	3.32625	0.0608185506566604	187.3869	288.2432	100.8563
0.11219512195122	0.0690384615384615	3.41625	0.068964892120075	181.8257	280.8349	99.0092
0.117073170731707	0.0690384615384615	3.50625	0.0771112335834897	179.5711	275.218	95.6469000000001
0.121951219512195	0.0690384615384615	3.59625	0.0852575750469043	174.2977	270.1267	95.8290000000001
0.126829268292683	0.0690384615384615	3.68625	0.0934039165103189	169.0061	265.6392	96.6331
0.131707317073171	0.0690384615384615	3.77625	0.101550257973734	163.7664	261.9268	98.1604
0.136585365853659	0.0690384615384615	3.86625	0.109696599437148	159.1277	259.1049	99.9772
0.141463414634146	0.0690384615384615	3.95625	0.117842940900563	154.926	256.6153	101.6893
0.146341463414634	0.0690384615384615	4.04625	0.125989282363977	150.8252	254.4913	103.6661
-0.146341463414634	0.0576923076923077	-1.575	-0.343332551594747	1944.536	491.6133	-1452.9227
-0.141463414634146	0.0576923076923077	-1.485	-0.335186210131332	1959.146	491.6133	-1467.5327
-0.136585365853659	0.0576923076923077	-1.395	-0.327039868667917	2100.552	492.6284	-1607.9236
-0.131829268292683	0.0576923076923077	-1.30725	-0.319097185741088	2545.938	494.1831	-2051.7549
-0.126829268292683	0.0576923076923077	-1.215	-0.310747185741088	2999.193	495.864	-2503.329
-0.121951219512195	0.0576923076923077	-1.125	-0.302600844277674	3567.861	497.007	-3070.854
-0.117073170731707	0.0576923076923077	-1.035	-0.294454502814259	3757.576	498.5946	-3258.9814
-0.11219512195122	0.0576923076923077	-0.945	-0.286308161350844	3552.032	500.7207	-3051.3113
-0.107439024390244	0.0576923076923077	-0.85725	-0.278365478424015	3055.404	502.784	-2552.62
-0.102439024390244	0.0576923076923077	-0.765	-0.270015478424015	2509.943	505.8954	-2004.0476
-0.0975609756097561	0.0576923076923077	-0.675	-0.2618691369606	1678.547	509.6421	-1168.9049
-0.0926829268292683	0.0576923076923077	-0.585	-0.253722795497186	1342.497	513.5485	-828.9485
-0.0878048780487805	0.0576923076923077	-0.495	-0.245576454033771	1109.777	519.8976	-589.8794
-0.0829268292682927	0.0576923076923077	-0.405	-0.237430112570357	925.5411	526.7588	-398.7823
-0.0780487804878049	0.0576923076923077	-0.315	-0.229283771106942	739.9013	535.46	-204.4413
-0.0731707317073171	0.0576923076923077	-0.225	-0.221137429643527	620.2271	547.5683	-72.6587999999999
-0.0682926829268293	0.0576923076923077	-0.135	-0.212991088180113	548.716	560.4063	11.6903
-0.0634146341463415	0.0576923076923077	-0.0450000000000002	-0.204844746716698	499.5006	575.6231	76.1225
-0.0585365853658537	0.0576923076923077	0.0449999999999999	-0.196698405253283	456.8533	596.2242	139.3709
-0.0536585365853659	0.0576923076923077	0.135	-0.188552063789869	418.5449	617.3981	198.8532
-0.0487804878048781	0.0576923076923077	0.225	-0.180405722326454	385.2062	644.2221	259.0159
-0.0439024390243902	0.0576923076923077	0.315	-0.172259380863039	354.5734	680.1117	325.5383
-0.0390243902439024	0.0576923076923077	0.405	-0.164113039399625	336.576	718.8483	382.2723
-0.0341463414634146	0.0576923076923077	0.495	-0.15596669793621	319.8692	789.3671	469.4979
-0.0292682926829268	0.0576923076923077	0.585	-0.147820356472796	306.5722	849.4903	542.9181
-0.0245121951219512	0.0576923076923077	0.67275	-0.139877673545966	294.418	909.4733	615.0553
-0.0195121951219512	0.0576923076923077	0.765	-0.131527673545966	282.9368	990.0641	707.1273
-0.0146341463414634	0.0576923076923077	0.855	-0.123381332082552	274.2018	1101.209	827.0072
-0.00975609756097561	0.0576923076923077	0.945	-0.115234990619137	266.8302	1279.333	1012.5028
-0.0048780487804878	0.0576923076923077	1.035	-0.107088649155722	259.7612	1430.877	1171.1158
0	0.0576923076923077	1.125	-0.0989423076923077	257.0739	1634.107	1377.0331
0.0048780487804878	0.0576923076923077	1.215	-0.0907959662288931	252.7881	1791.069	1538.2809
0.00975609756097561	0.0576923076923077	1.305	-0.0826496247654784	248.2823	1894.713	1646.4307
0.0146341463414634	0.0576923076923077	1.395	-0.0745032833020638	245.1845	1920.311	1675.1265
0.0195121951219512	0.0576923076923077	1.485	-0.0663569418386492	242.5909	1853.528	1610.9371
0.0242682926829268	0.0576923076923077	1.57275	-0.0584142589118199	240.7578	1719.964	1479.2062
0.0292682926829268	0.0576923076923077	1.665	-0.0500642589118199	240.0313	1534.032	1294.0007
0.0341463414634146	0.0576923076923077	1.755	-0.0419179174484053	239.6188	1310.611	1070.9922
0.0390243902439024	0.0576923076923077	1.845	-0.0337715759849906	239.556	1125.617	886.061
0.0439024390243902	0.0576923076923077	1.935	-0.025625234521576	240.1247	961.5058	721.3811
0.0486585365853659	0.0576923076923077	2.02275	-0.0176825515947467	240.5677	779.4665	538.8988
0.0536585365853659	0.0576923076923077	2.115	-0.00933255159474672	240.5371	657.601	417.0639
0.0585365853658537	0.0576923076923077	2.205	-0.0011862101313321	240.5216	585.9011	345.3795
0.0632926829268293	0.0576923076923077	2.29275	0.00675647279549717	240.2042	535.8993	295.6951
0.0682926829268293	0.0576923076923077	2.385	0.0151064727954972	238.0703	492.9561	254.8858
0.0731707317073171	0.0576923076923077	2.475	0.0232528142589118	235.4787	453.1569	217.6782
0.0780487804878049	0.0576923076923077	2.565	0.0313991557223264	232.4292	423.5487	191.1195
0.0829268292682927	0.0576923076923077	2.655	0.0395454971857411	227.7504	382.398	154.6476
0.0878048780487805	0.0576923076923077	2.745	0.0476918386491557	222.661	352.73	130.069
0.0926829268292683	0.0576923076923077	2.835	0.0558381801125703	217.3692	342.2897	124.9205
0.0975609756097561	0.0576923076923077	2.925	0.063984521575985	210.875	331.5548	120.6798
0.102439024390244	0.0576923076923077	3.015	0.0721308630393996	208.4911	321.9759	113.4848
0.107317073170732	0.0576923076923077	3.105	0.0802772045028143	204.8889	312.1889	107.3
0.11219512195122	0.0576923076923077	3.195	0.0884235459662289	196.9441	301.7994	104.8553
0.117073170731707	0.0576923076923077	3.285	0.0965698874296435	189.1885	293.4967	104.3082
0.121951219512195	0.0576923076923077	3.375	0.104716228893058	181.2777	284.5406	103.2629
0.126829268292683	0.0576923076923077	3.465	0.112862570356473	174.7726	274.336	99.5634
0.131707317073171	0.0576923076923077	3.555	0.121008911819887	167.3631	269.4631	102.1
0.136585365853659	0.0576923076923077	3.645	0.129155253283302	162.4395	266.2091	103.7696
0.141463414634146	0.0576923076923077	3.735	0.137301594746717	158.3221	262.8295	104.5074
0.146341463414634	0.0576923076923077	3.825	0.145447936210131	154.2625	260.1008	105.8383
-0.146341463414634	0.0461538461538461	-1.8	-0.323544090056285	1904.406	482.3519	-1422.0541
-0.141463414634146	0.0461538461538461	-1.71	-0.315397748592871	1919.031	482.2872	-1436.7438
-0.136585365853659	0.0461538461538461	-1.62	-0.307251407129456	2057.534	480.2274	-1577.3066
-0.131829268292683	0.0461538461538461	-1.53225	-0.299308724202627	2490.703	481.6536	-2009.0494
-0.126829268292683	0.0461538461538461	-1.44	-0.290958724202627	2929.89	485.1103	-2444.7797
-0.121951219512195	0.0461538461538461	-1.35	-0.282812382739212	3504.19	487.7748	-3016.4152
-0.117073170731707	0.0461538461538461	-1.26	-0.274666041275797	3754.496	490.597	-3263.899
-0.11219512195122	0.0461538461538461	-1.17	-0.266519699812383	3589.76	492.8173	-3096.9427
-0.107439024390244	0.0461538461538461	-1.08225	-0.258577016885553	3120.475	494.4975	-2625.9775
-0.102439024390244	0.0461538461538461	-0.99	-0.250227016885553	2564.583	497.004	-2067.579
-0.0975609756097561	0.0461538461538461	-0.9	-0.242080675422139	2051.18	499.0013	-1552.1787
-0.0926829268292683	0.0461538461538461	-0.81	-0.233934333958724	1334.028	501.7941	-832.2339
-0.0878048780487805	0.0461538461538461	-0.72	-0.22578799249531	1095.986	505.8561	-590.1299
-0.0829268292682927	0.0461538461538461	-0.63	-0.217641651031895	906.9122	510.3285	-396.5837
-0.0780487804878049	0.0461538461538461	-0.54	-0.20949530956848	723.7687	515.7872	-207.9815
-0.0731707317073171	0.0461538461538461	-0.45	-0.201348968105066	599.7728	523.4394	-76.3334000000001
-0.0682926829268293	0.0461538461538461	-0.36	-0.193202626641651	544.1212	531.882	-12.2392000000001
-0.0634146341463415	0.0461538461538461	-0.27	-0.185056285178236	493.9539	542.6104	48.6565
-0.0585365853658537	0.0461538461538461	-0.18	-0.176909943714822	455.6196	557.4073	101.7877
-0.0536585365853659	0.0461538461538461	-0.0900000000000002	-0.168763602251407	421.6495	573.7308	152.0813
-0.0487804878048781	0.0461538461538461	-1.11022302462516E-16	-0.160617260787992	386.916	593.1006	206.1846
-0.0439024390243902	0.0461538461538461	0.0899999999999999	-0.152470919324578	360.2057	617.1239	256.9182
-0.0390243902439024	0.0461538461538461	0.18	-0.144324577861163	339.5185	644.1105	304.592
-0.0341463414634146	0.0461538461538461	0.27	-0.136178236397749	323.2222	676.3028	353.0806
-0.0292682926829268	0.0461538461538461	0.36	-0.128031894934334	308.2179	719.5723	411.3544
-0.0245121951219512	0.0461538461538461	0.44775	-0.120089212007505	294.4693	782.866	488.3967
-0.0195121951219512	0.0461538461538461	0.54	-0.111739212007505	283.7082	841.6234	557.9152
-0.0146341463414634	0.0461538461538461	0.63	-0.10359287054409	274.3615	905.3769	631.0154
-0.00975609756097561	0.0461538461538461	0.72	-0.0954465290806754	265.6148	986.6802	721.0654
-0.0048780487804878	0.0461538461538461	0.81	-0.0873001876172608	259.8425	1096.359	836.5165
0	0.0461538461538461	0.9	-0.0791538461538461	254.575	1273.442	1018.867
0.0048780487804878	0.0461538461538461	0.99	-0.0710075046904315	249.6902	1424.807	1175.1168
0.00975609756097561	0.0461538461538461	1.08	-0.0628611632270169	246.354	1627.159	1380.805
0.0146341463414634	0.0461538461538461	1.17	-0.0547148217636022	244.3308	1775.584	1531.2532
0.0195121951219512	0.0461538461538461	1.26	-0.0465684803001876	242.4331	1867.353	1624.9199
0.0242682926829268	0.0461538461538461	1.34775	-0.0386257973733583	241.3264	1883.569	1642.2426
0.0292682926829268	0.0461538461538461	1.44	-0.0302757973733583	240.5522	1817.344	1576.7918
0.0341463414634146	0.0461538461538461	1.53	-0.0221294559099437	240.3315	1687.792	1447.4605
0.0390243902439024	0.0461538461538461	1.62	-0.0139831144465291	240.5216	1510.141	1269.6194
0.0439024390243902	0.0461538461538461	1.71	-0.00583677298311443	240.7422	1301.66	1060.9178
0.0486585365853659	0.0461538461538461	1.79775	0.00210590994371483	240.71	1121.457	880.747
0.0536585365853659	0.0461538461538461	1.89	0.0104559099437148	241.0579	958.2527	717.1948
0.0585365853658537	0.0461538461538461	1.98	0.0186022514071295	240.9629	773.4258	532.4629
0.0632926829268293	0.0461538461538461	2.06775	0.0265449343339587	239.8726	658.0881	418.2155
0.0682926829268293	0.0461538461538461	2.16	0.0348949343339587	238.4504	592.494	354.0436
0.0731707317073171	0.0461538461538461	2.25	0.0430412757973734	236.3001	544.3321	308.032
0.0780487804878049	0.0461538461538461	2.34	0.051187617260788	232.6821	501.7014	269.0193
0.0829268292682927	0.0461538461538461	2.43	0.0593339587242026	228.4785	460.5941	232.1156
0.0878048780487805	0.0461538461538461	2.52	0.0674803001876173	223.7853	431.0405	207.2552
0.0926829268292683	0.0461538461538461	2.61	0.0756266416510319	218.4615	400.9382	182.4767
0.0975609756097561	0.0461538461538461	2.7	0.0837729831144465	213.0554	373.9222	160.8668
0.102439024390244	0.0461538461538461	2.79	0.0919193245778612	197.8255	357.0798	159.2543
0.107317073170732	0.0461538461538461	2.88	0.100065666041276	189.1702	340.5744	151.4042
0.11219512195122	0.0461538461538461	2.97	0.10821200750469	186.5472	327.6712	141.124
0.117073170731707	0.0461538461538461	3.06	0.116358348968105	183.8445	316.039	132.1945
0.121951219512195	0.0461538461538461	3.15	0.12450469043152	179.5185	304.4427	124.9242
0.126829268292683	0.0461538461538461	3.24	0.132651031894934	174.9416	295.6177	120.6761
0.131707317073171	0.0461538461538461	3.33	0.140797373358349	170.3335	287.6296	117.2961
0.136585365853659	0.0461538461538461	3.42	0.148943714821764	163.5453	280.3753	116.83
0.141463414634146	0.0461538461538461	3.51	0.157090056285178	159.8015	275.0884	115.2869
0.146341463414634	0.0461538461538461	3.6	0.165236397748593	155.6999	270.594	114.8941
-0.146341463414634	0.0346153846153846	-2.025	-0.303755628517824	1703.193	466.763	-1236.43
-0.141463414634146	0.0346153846153846	-1.935	-0.295609287054409	1703.961	466.9212	-1237.0398
-0.136585365853659	0.0346153846153846	-1.845	-0.287462945590994	1803.504	468.8844	-1334.6196
-0.131829268292683	0.0346153846153846	-1.75725	-0.279520262664165	2017.622	472.1803	-1545.4417
-0.126829268292683	0.0346153846153846	-1.665	-0.271170262664165	2541.799	475.5715	-2066.2275
-0.121951219512195	0.0346153846153846	-1.575	-0.26302392120075	2962.073	479.1221	-2482.9509
-0.117073170731707	0.0346153846153846	-1.485	-0.254877579737336	3517.891	481.8147	-3036.0763
-0.11219512195122	0.0346153846153846	-1.395	-0.246731238273921	3666.466	484.2558	-3182.2102
-0.107439024390244	0.0346153846153846	-1.30725	-0.238788555347092	3350.718	486.0299	-2864.6881
-0.102439024390244	0.0346153846153846	-1.215	-0.230438555347092	2932.581	487.7745	-2444.8065
-0.0975609756097561	0.0346153846153846	-1.125	-0.222292213883677	2392.753	489.7073	-1903.0457
-0.0926829268292683	0.0346153846153846	-1.035	-0.214145872420263	1653.087	491.8315	-1161.2555
-0.0878048780487805	0.0346153846153846	-0.945	-0.205999530956848	1350.959	494.1154	-856.8436
-0.0829268292682927	0.0346153846153846	-0.855	-0.197853189493433	1139.284	497.2849	-641.9991
-0.0780487804878049	0.0346153846153846	-0.765	-0.189706848030019	967.4623	501.5661	-465.8962
-0.0731707317073171	0.0346153846153846	-0.675	-0.181560506566604	776.4471	507.5938	-268.8533
-0.0682926829268293	0.0346153846153846	-0.585	-0.173414165103189	654.9349	514.127	-140.8079
-0.0634146341463415	0.0346153846153846	-0.495	-0.165267823639775	581.487	521.9329	-59.5541
-0.0585365853658537	0.0346153846153846	-0.405	-0.15712148217636	528.5407	531.9893	3.44860000000006
-0.0536585365853659	0.0346153846153846	-0.315	-0.148975140712946	482.6409	543.1923	60.5514000000001
-0.0487804878048781	0.0346153846153846	-0.225	-0.140828799249531	438.9348	557.3169	118.3821
-0.0439024390243902	0.0346153846153846	-0.135	-0.132682457786116	389.1251	576.7436	187.6185
-0.0390243902439024	0.0346153846153846	-0.045	-0.124536116322702	353.0851	597.0259	243.9408
-0.0341463414634146	0.0346153846153846	0.045	-0.116389774859287	339.6459	621.6744	282.0285
-0.0292682926829268	0.0346153846153846	0.135	-0.108243433395872	326.2503	654.7474	328.4971
-0.0245121951219512	0.0346153846153846	0.22275	-0.100300750469043	314.6071	689.4497	374.8426
-0.0195121951219512	0.0346153846153846	0.315	-0.0919507504690432	302.6744	732.5971	429.9227
-0.0146341463414634	0.0346153846153846	0.405	-0.0838044090056285	291.2866	809.3118	518.0252
-0.00975609756097561	0.0346153846153846	0.495	-0.0756580675422139	281.9066	867.9217	586.0151
-0.0048780487804878	0.0346153846153846	0.585	-0.0675117260787993	273.5844	946.2928	672.7084
0	0.0346153846153846	0.675	-0.0593653846153846	265.8012	1034.022	768.2208
0.0048780487804878	0.0346153846153846	0.765	-0.05121904315197	259.8257	1192.284	932.4583
0.00975609756097561	0.0346153846153846	0.855	-0.0430727016885553	254.6859	1326.626	1071.9401
0.0146341463414634	0.0346153846153846	0.945	-0.0349263602251407	250.4328	1464.973	1214.5402
0.0195121951219512	0.0346153846153846	1.035	-0.0267800187617261	247.6508	1680.205	1432.5542
0.0242682926829268	0.0346153846153846	1.12275	-0.0188373358348968	245.0572	1822.537	1577.4798
0.0292682926829268	0.0346153846153846	1.215	-0.0104873358348968	243.2241	1897.442	1654.2179
0.0341463414634146	0.0346153846153846	1.305	-0.00234099437148219	241.6744	1874.104	1632.4296
0.0390243902439024	0.0346153846153846	1.395	0.00580534709193246	240.6795	1776.55	1535.8705
0.0439024390243902	0.0346153846153846	1.485	0.0139516885553471	240.6795	1615.279	1374.5995
0.0486585365853659	0.0346153846153846	1.57275	0.0218943714821764	241.248	1402.29	1161.042
0.0536585365853659	0.0346153846153846	1.665	0.0302443714821764	241.8489	1208.283	966.4341
0.0585365853658537	0.0346153846153846	1.755	0.038390712945591	242.5287	1037.566	795.0373
0.0632926829268293	0.0346153846153846	1.84275	0.0463333958724203	242.5287	878.3266	635.7979
0.0682926829268293	0.0346153846153846	1.935	0.0546833958724202	242.4642	694.9817	452.5175
0.0731707317073171	0.0346153846153846	2.025	0.0628297373358349	241.4221	625.1824	383.7603
0.0780487804878049	0.0346153846153846	2.115	0.0709760787992495	239.9677	571.9805	332.0128
0.0829268292682927	0.0346153846153846	2.205	0.0791224202626642	238.0397	526.0291	287.9894
0.0878048780487805	0.0346153846153846	2.295	0.0872687617260788	234.9578	483.1314	248.1736
0.0926829268292683	0.0346153846153846	2.385	0.0954151031894934	231.6078	450.0181	218.4103
0.0975609756097561	0.0346153846153846	2.475	0.103561444652908	227.5926	420.4147	192.8221
0.102439024390244	0.0346153846153846	2.565	0.111707786116323	221.9831	383.7844	161.8013
0.107317073170732	0.0346153846153846	2.655	0.119854127579737	216.8495	367.9192	151.0697
0.11219512195122	0.0346153846153846	2.745	0.128000469043152	211.6843	349.835	138.1507
0.117073170731707	0.0346153846153846	2.835	0.136146810506567	209.107	335.7879	126.6809
0.121951219512195	0.0346153846153846	2.925	0.144293151969981	206.3905	323.0454	116.6549
0.126829268292683	0.0346153846153846	3.015	0.152439493433396	197.923	311.0882	113.1652
0.131707317073171	0.0346153846153846	3.105	0.16058583489681	190.67	301.4065	110.7365
0.136585365853659	0.0346153846153846	3.195	0.168732176360225	183.5952	292.754	109.1588
0.141463414634146	0.0346153846153846	3.285	0.17687851782364	176.6635	284.7995	108.136
0.146341463414634	0.0346153846153846	3.375	0.185024859287054	171.6447	278.2247	106.58
-0.146341463414634	0.0230769230769231	-2.25	-0.283967166979362	1129.323	433.5214	-695.8016
-0.141463414634146	0.0230769230769231	-2.16	-0.275820825515947	1124.593	434.1514	-690.4416
-0.136585365853659	0.0230769230769231	-2.07	-0.267674484052533	1164.236	437.4452	-726.7908
-0.131829268292683	0.0230769230769231	-1.98225	-0.259731801125704	1242.821	443.242	-799.579
-0.126829268292683	0.0230769230769231	-1.89	-0.251381801125704	1369.246	449.3196	-919.9264
-0.121951219512195	0.0230769230769231	-1.8	-0.243235459662289	1646.172	455.5913	-1190.5807
-0.117073170731707	0.0230769230769231	-1.71	-0.235089118198874	1869.133	461.2602	-1407.8728
-0.11219512195122	0.0230769230769231	-1.62	-0.22694277673546	2319.866	466.2631	-1853.6029
-0.107439024390244	0.0230769230769231	-1.53225	-0.21900009380863	2649.063	469.9708	-2179.0922
-0.102439024390244	0.0230769230769231	-1.44	-0.21065009380863	3129.64	473.3588	-2656.2812
-0.0975609756097561	0.0230769230769231	-1.35	-0.202503752345216	3297.627	473.4541	-2824.1729
-0.0926829268292683	0.0230769230769231	-1.26	-0.194357410881801	3199.429	471.8066	-2727.6224
-0.0878048780487805	0.0230769230769231	-1.17	-0.186211069418386	2869.172	474.8157	-2394.3563
-0.0829268292682927	0.0230769230769231	-1.08	-0.178064727954972	2422.45	478.0785	-1944.3715
-0.0780487804878049	0.0230769230769231	-0.99	-0.169918386491557	1779.108	480.9296	-1298.1784
-0.0731707317073171	0.0230769230769231	-0.9	-0.161772045028143	1451.255	484.0671	-967.1879
-0.0682926829268293	0.0230769230769231	-0.81	-0.153625703564728	1160.544	486.7602	-673.7838
-0.0634146341463415	0.0230769230769231	-0.72	-0.145479362101313	961.236	490.6577	-470.5783
-0.0585365853658537	0.0230769230769231	-0.63	-0.137333020637899	761.1583	495.5706	-265.5877
-0.0536585365853659	0.0230769230769231	-0.54	-0.129186679174484	617.9728	501.7823	-116.1905
-0.0487804878048781	0.0230769230769231	-0.45	-0.121040337711069	555.5552	509.8019	-45.7533
-0.0439024390243902	0.0230769230769231	-0.36	-0.112893996247655	499.562	519.4723	19.9103000000001
-0.0390243902439024	0.0230769230769231	-0.27	-0.10474765478424	458.7621	529.9344	71.1723
-0.0341463414634146	0.0230769230769231	-0.18	-0.0966013133208255	423.4932	542.9354	119.4422
-0.0292682926829268	0.0230769230769231	-0.0900000000000001	-0.0884549718574109	383.9907	559.7443	175.7536
-0.0245121951219512	0.0230769230769231	-0.00225000000000003	-0.0805122889305816	356.5757	578.779	222.2033
-0.0195121951219512	0.0230769230769231	0.0899999999999999	-0.0721622889305816	337.1662	601.3712	264.205
-0.0146341463414634	0.0230769230769231	0.18	-0.064015947467167	322.1683	631.5474	309.3791
-0.00975609756097561	0.0230769230769231	0.27	-0.0558696060037523	308.747	663.8501	355.1031
-0.0048780487804878	0.0230769230769231	0.36	-0.0477232645403377	295.4111	703.2306	407.8195
0	0.0230769230769231	0.45	-0.0395769230769231	284.8731	779.2314	494.3583
0.0048780487804878	0.0230769230769231	0.54	-0.0314305816135084	275.716	834.3602	558.6442
0.00975609756097561	0.0230769230769231	0.63	-0.0232842401500938	267.2561	906.164	638.9079
0.0146341463414634	0.0230769230769231	0.72	-0.0151378986866792	260.6933	987.1787	726.4854
0.0195121951219512	0.0230769230769231	0.81	-0.00699155722326453	255.5861	1095.576	839.9899
0.0242682926829268	0.0230769230769231	0.89775	9.51125703564725E-4	251.0643	1301.3	1050.2357
0.0292682926829268	0.0230769230769231	0.99	0.00930112570356473	247.2078	1449.611	1202.4032
0.0341463414634146	0.0230769230769231	1.08	0.0174474671669794	245.0895	1688.717	1443.6275
0.0390243902439024	0.0230769230769231	1.17	0.025593808630394	243.3985	1838.347	1594.9485
0.0439024390243902	0.0230769230769231	1.26	0.0337401500938086	242.4175	1973.863	1731.4455
0.0486585365853659	0.0230769230769231	1.34775	0.0416828330206379	242.1646	1985.905	1743.7404
0.0536585365853659	0.0230769230769231	1.44	0.0500328330206379	242.4497	1896.016	1653.5663
0.0585365853658537	0.0230769230769231	1.53	0.0581791744840525	242.9232	1737.575	1494.6518
0.0632926829268293	0.0230769230769231	1.61775	0.0661218574108818	243.3034	1532.982	1289.6786
0.0682926829268293	0.0230769230769231	1.71	0.0744718574108818	243.1456	1307.155	1064.0094
0.0731707317073171	0.0230769230769231	1.8	0.0826181988742964	243.0183	1120.287	877.2687
0.0780487804878049	0.0230769230769231	1.89	0.0907645403377111	242.6703	956.2867	713.6164
0.0829268292682927	0.0230769230769231	1.98	0.0989108818011257	240.8214	782.3084	541.487
0.0878048780487805	0.0230769230769231	2.07	0.10705722326454	239.2249	666.973	427.7481
0.0926829268292683	0.0230769230769231	2.16	0.115203564727955	237.1538	597.2736	360.1198
0.0975609756097561	0.0230769230769231	2.25	0.12334990619137	233.8513	548.8443	314.993
0.102439024390244	0.0230769230769231	2.34	0.131496247654784	230.4063	505.6667	275.2604
0.107317073170732	0.0230769230769231	2.43	0.139642589118199	226.2333	465.4044	239.1711
0.11219512195122	0.0230769230769231	2.52	0.147788930581613	220.4519	433.7736	213.3217
0.117073170731707	0.0230769230769231	2.61	0.155935272045028	215.2053	401.9061	186.7008
0.121951219512195	0.0230769230769231	2.7	0.164081613508443	202.2183	374.116	171.8977
0.126829268292683	0.0230769230769231	2.79	0.172227954971857	194.3686	357.3713	163.0027
0.131707317073171	0.0230769230769231	2.88	0.180374296435272	191.3181	341.0007	149.6826
0.136585365853659	0.0230769230769231	2.97	0.188520637898687	188.1421	328.4835	140.3414
0.141463414634146	0.0230769230769231	3.06	0.196666979362101	183.2644	316.8578	133.5934
0.146341463414634	0.0230769230769231	3.15	0.204813320825516	178.4023	305.9856	127.5833
-0.146341463414634	0.0113461538461538	-2.47875	-0.263848897748593	990.3246	406.9114	-583.4132
-0.141463414634146	0.0113461538461538	-2.38875	-0.255702556285178	981.7878	408.1412	-573.6466
-0.136585365853659	0.0113461538461538	-2.29875	-0.247556214821764	1009.888	412.5117	-597.3763
-0.131829268292683	0.0113461538461538	-2.211	-0.239613531894934	1102.795	419.857	-682.938
-0.126829268292683	0.0113461538461538	-2.11875	-0.231263531894934	1182.515	427.6413	-754.8737
-0.121951219512195	0.0113461538461538	-2.02875	-0.22311719043152	1303.108	435.8074	-867.3006
-0.117073170731707	0.0113461538461538	-1.93875	-0.214970848968105	1451.145	444.6419	-1006.5031
-0.11219512195122	0.0113461538461538	-1.84875	-0.20682450750469	1747.648	451.6692	-1295.9788
-0.107439024390244	0.0113461538461538	-1.761	-0.198881824577861	2029.738	457.2096	-1572.5284
-0.102439024390244	0.0113461538461538	-1.66875	-0.190531824577861	2470.964	462.3399	-2008.6241
-0.0975609756097561	0.0113461538461538	-1.57875	-0.182385483114447	2830.289	466.4261	-2363.8629
-0.0926829268292683	0.0113461538461538	-1.48875	-0.174239141651032	3110.27	469.657	-2640.613
-0.0878048780487805	0.0113461538461538	-1.39875	-0.166092800187617	3125.925	472.444	-2653.481
-0.0829268292682927	0.0113461538461538	-1.30875	-0.157946458724203	2915.478	473.9643	-2441.5137
-0.0780487804878049	0.0113461538461538	-1.21875	-0.149800117260788	2540.494	475.7364	-2064.7576
-0.0731707317073171	0.0113461538461538	-1.12875	-0.141653775797373	2080.434	477.5102	-1602.9238
-0.0682926829268293	0.0113461538461538	-1.03875	-0.133507434333959	1549.427	479.1262	-1070.3008
-0.0634146341463415	0.0113461538461538	-0.94875	-0.125361092870544	1227.843	481.2794	-746.5636
-0.0585365853658537	0.0113461538461538	-0.85875	-0.117214751407129	1018.872	484.2898	-534.5822
-0.0536585365853659	0.0113461538461538	-0.76875	-0.109068409943715	855.1919	487.5519	-367.64
-0.0487804878048781	0.0113461538461538	-0.67875	-0.1009220684803	651.8046	491.5774	-160.2272
-0.0439024390243902	0.0113461538461538	-0.58875	-0.0927757270168856	584.1254	497.2792	-86.8462
-0.0390243902439024	0.0113461538461538	-0.49875	-0.0846293855534709	524.6635	503.9965	-20.667
-0.0341463414634146	0.0113461538461538	-0.40875	-0.0764830440900563	478.1446	512.3629	34.2183
-0.0292682926829268	0.0113461538461538	-0.31875	-0.0683367026266417	437.7711	523.8998	86.1286999999999
-0.0245121951219512	0.0113461538461538	-0.231	-0.0603940196998124	387.1442	536.5151	149.3709
-0.0195121951219512	0.0113461538461538	-0.13875	-0.0520440196998124	353.9814	551.9564	197.975
-0.0146341463414634	0.0113461538461538	-0.04875	-0.0438976782363978	337.7675	571.8669	234.0994
-0.00975609756097561	0.0113461538461538	0.04125	-0.0357513367729831	324.2765	593.3125	269.036
-0.0048780487804878	0.0113461538461538	0.13125	-0.0276049953095685	311.4553	620.1499	308.6946
0	0.0113461538461538	0.22125	-0.0194586538461539	299.0998	654.5217	355.4219
0.0048780487804878	0.0113461538461538	0.31125	-0.0113123123827392	288.5798	692.2026	403.6228
0.00975609756097561	0.0113461538461538	0.40125	-0.00316597091932458	279.0409	749.6848	470.6439
0.0146341463414634	0.0113461538461538	0.49125	0.00498037054409005	270.3716	804.4494	534.0778
0.0195121951219512	0.0113461538461538	0.58125	0.0131267120075047	263.4161	871.3936	607.9775
0.0242682926829268	0.0113461538461538	0.669	0.0210693949343339	258.0996	956.1043	698.0047
0.0292682926829268	0.0113461538461538	0.76125	0.0294193949343339	253.0088	1073.141	820.1322
0.0341463414634146	0.0113461538461538	0.85125	0.0375657363977486	249.5791	1259.358	1009.7789
0.0390243902439024	0.0113461538461538	0.94125	0.0457120778611632	247.2078	1414.55	1167.3422
0.0439024390243902	0.0113461538461538	1.03125	0.0538584193245779	245.5003	1658.084	1412.5837
0.0486585365853659	0.0113461538461538	1.119	0.0618011022514071	244.4886	1849.131	1604.6424
0.0536585365853659	0.0113461538461538	1.21125	0.0701511022514071	243.8555	2030.925	1787.0695
0.0585365853658537	0.0113461538461538	1.30125	0.0782974437148218	243.0017	2100.392	1857.3903
0.0632926829268293	0.0113461538461538	1.389	0.086240126641651	243.2546	2075.707	1832.4524
0.0682926829268293	0.0113461538461538	1.48125	0.094590126641651	243.7621	1954.141	1710.3789
0.0731707317073171	0.0113461538461538	1.57125	0.102736468105066	244.3936	1752.046	1507.6524
0.0780487804878049	0.0113461538461538	1.66125	0.11088280956848	244.3456	1536.747	1292.4014
0.0829268292682927	0.0113461538461538	1.75125	0.119029151031895	243.7464	1322.697	1078.9506
0.0878048780487805	0.0113461538461538	1.84125	0.12717549249531	242.5909	1109.658	867.0671
0.0926829268292683	0.0113461538461538	1.93125	0.135321833958724	241.4381	954.7615	713.3234
0.0975609756097561	0.0113461538461538	2.02125	0.143468175422139	239.9677	828.866	588.8983
0.102439024390244	0.0113461538461538	2.11125	0.151614516885553	237.1538	650.9586	413.8048
0.107317073170732	0.0113461538461538	2.20125	0.159760858348968	234.2466	591.9037	357.6571
0.11219512195122	0.0113461538461538	2.29125	0.167907199812383	230.5641	542.7633	312.1992
0.117073170731707	0.0113461538461538	2.38125	0.176053541275797	226.1383	504.2943	278.156
0.121951219512195	0.0113461538461538	2.47125	0.184199882739212	221.1438	469.7305	248.5867
0.126829268292683	0.0113461538461538	2.56125	0.192346224202627	216.3883	436.7096	220.3213
0.131707317073171	0.0113461538461538	2.65125	0.200492565666041	213.9564	407.7114	193.755
0.136585365853659	0.0113461538461538	2.74125	0.208638907129456	211.1753	380.7482	169.5729
0.141463414634146	0.0113461538461538	2.83125	0.21678524859287	203.009	362.9909	159.9819
0.146341463414634	0.0113461538461538	2.92125	0.224931590056285	195.8209	345.3002	149.4793
-0.146341463414634	0	-2.7	-0.244390243902439	841.0898	391.1006	-449.9892
-0.141463414634146	0	-2.61	-0.236243902439024	835.1188	392.0436	-443.0752
-0.136585365853659	0	-2.52	-0.22809756097561	849.1709	395.3051	-453.8658
-0.131829268292683	0	-2.43225	-0.22015487804878	884.9145	401.9521	-482.9624
-0.126829268292683	0	-2.34	-0.21180487804878	933.5252	410.0516	-523.4736
-0.121951219512195	0	-2.25	-0.203658536585366	999.8085	418.7574	-581.0511
-0.117073170731707	0	-2.16	-0.195512195121951	1124.834	428.7266	-696.1074
-0.11219512195122	0	-2.07	-0.187365853658537	1219.813	437.4306	-782.3824
-0.107439024390244	0	-1.98225	-0.179423170731707	1350.57	444.8999	-905.6701
-0.102439024390244	0	-1.89	-0.171073170731707	1579.088	451.6101	-1127.4779
-0.0975609756097561	0	-1.8	-0.162926829268293	1799.098	456.802	-1342.296
-0.0926829268292683	0	-1.71	-0.154780487804878	2039.832	461.141	-1578.691
-0.0878048780487805	0	-1.62	-0.146634146341463	2458.995	465.3525	-1993.6425
-0.0829268292682927	0	-1.53	-0.138487804878049	2742.741	468.4551	-2274.2859
-0.0780487804878049	0	-1.44	-0.130341463414634	2891.7	470.64	-2421.06
-0.0731707317073171	0	-1.35	-0.122195121951219	2849.977	472.3488	-2377.6282
-0.0682926829268293	0	-1.26	-0.114048780487805	2598.304	473.9013	-2124.4027
-0.0634146341463415	0	-1.17	-0.10590243902439	2250.568	475.8024	-1774.7656
-0.0585365853658537	0	-1.08	-0.0977560975609756	1872.935	475.6749	-1397.2601
-0.0536585365853659	0	-0.99	-0.089609756097561	1509.924	477.8923	-1032.0317
-0.0487804878048781	0	-0.9	-0.0814634146341463	1234.781	481.0909	-753.6901
-0.0439024390243902	0	-0.81	-0.0733170731707317	1017.522	485.2407	-532.2813
-0.0390243902439024	0	-0.72	-0.0651707317073171	834.3315	489.834	-344.4975
-0.0341463414634146	0	-0.63	-0.0570243902439024	652.0791	495.9796	-156.0995
-0.0292682926829268	0	-0.54	-0.0488780487804878	581.424	503.9628	-77.4612
-0.0245121951219512	0	-0.45225	-0.0409353658536585	531.8891	512.6751	-19.2140000000001
-0.0195121951219512	0	-0.36	-0.0325853658536585	487.489	524.1517	36.6627
-0.0146341463414634	0	-0.27	-0.0244390243902439	443.8819	539.1734	95.2914999999999
-0.00975609756097561	0	-0.18	-0.0162926829268293	396.5017	554.99	158.4883
-0.0048780487804878	0	-0.09	-0.00814634146341463	361.0208	574.7437	213.7229
0	0	0	0	345.4681	599.9884	254.5203
0.0048780487804878	0	0.09	0.00814634146341463	330.2459	627.8053	297.5594
0.00975609756097561	0	0.18	0.0162926829268293	317.4435	661.5058	344.0623
0.0146341463414634	0	0.27	0.0244390243902439	304.8439	706.5716	401.7277
0.0195121951219512	0	0.36	0.0325853658536585	293.2803	779.5754	486.2951
0.0242682926829268	0	0.44775	0.0405280487804878	283.7727	841.7888	558.0161
0.0292682926829268	0	0.54	0.0488780487804878	275.4991	905.3714	629.8723
0.0341463414634146	0	0.63	0.0570243902439024	267.7014	988.19	720.4886
0.0390243902439024	0	0.72	0.0651707317073171	261.9289	1109.071	847.1421
0.0439024390243902	0	0.81	0.0733170731707317	257.8799	1301.853	1043.9731
0.0486585365853659	0	0.89775	0.081259756097561	254.4171	1471.472	1217.0549
0.0536585365853659	0	0.99	0.089609756097561	252.1084	1709.21	1457.1016
0.0585365853658537	0	1.08	0.0977560975609756	250.3539	1904.313	1653.9591
0.0632926829268293	0	1.16775	0.105698780487805	249.2311	2105.699	1856.4679
0.0682926829268293	0	1.26	0.114048780487805	248.2983	2189.494	1941.1957
0.0731707317073171	0	1.35	0.122195121951219	247.6974	2165.858	1918.1606
0.0780487804878049	0	1.44	0.130341463414634	247.6346	2040.132	1792.4974
0.0829268292682927	0	1.53	0.138487804878049	247.2384	1828.42	1581.1816
0.0878048780487805	0	1.62	0.146634146341463	246.8599	1598.525	1351.6651
0.0926829268292683	0	1.71	0.154780487804878	246.1639	1370.998	1124.8341
0.0975609756097561	0	1.8	0.162926829268293	245.1845	1155.184	909.9995
0.102439024390244	0	1.89	0.171073170731707	244.2357	990.5232	746.2875
0.107317073170732	0	1.98	0.179219512195122	242.686	853.1234	610.4374
0.11219512195122	0	2.07	0.187365853658537	240.6472	683.1501	442.5029
0.117073170731707	0	2.16	0.195512195121951	237.9758	621.7915	383.8157
0.121951219512195	0	2.25	0.203658536585366	234.8612	565.1399	330.2787
0.126829268292683	0	2.34	0.21180487804878	231.1476	519.8629	288.7153
0.131707317073171	0	2.43	0.219951219512195	226.4685	480.5303	254.0618
0.136585365853659	0	2.52	0.22809756097561	221.3967	444.3304	222.9337
0.141463414634146	0	2.61	0.236243902439024	216.1817	409.1073	192.9256
0.146341463414634	0	2.7	0.244390243902439	210.7308	378.5011	167.7703
-0.146341463414634	-0.0115384615384615	-2.925	-0.224601782363977	705.6344	366.8674	-338.767
-0.141463414634146	-0.0115384615384615	-2.835	-0.216455440900563	699.0885	367.4146	-331.6739
-0.136585365853659	-0.0115384615384615	-2.745	-0.208309099437148	703.9506	369.1155	-334.8351
-0.131829268292683	-0.0115384615384615	-2.65725	-0.200366416510319	719.7744	373.3809	-346.3935
-0.126829268292683	-0.0115384615384615	-2.565	-0.192016416510319	745.2805	381.4835	-363.797
-0.121951219512195	-0.0115384615384615	-2.475	-0.183870075046904	773.2002	390.9731	-382.2271
-0.117073170731707	-0.0115384615384615	-2.385	-0.17572373358349	812.9129	402.7118	-410.2011
-0.11219512195122	-0.0115384615384615	-2.295	-0.167577392120075	863.2498	412.489	-450.7608
-0.107439024390244	-0.0115384615384615	-2.20725	-0.159634709193246	927.7407	422.2095	-505.5312
-0.102439024390244	-0.0115384615384615	-2.115	-0.151284709193246	1002.289	431.9239	-570.3651
-0.0975609756097561	-0.0115384615384615	-2.025	-0.143138367729831	1134.28	439.777	-694.503
-0.0926829268292683	-0.0115384615384615	-1.935	-0.134992026266417	1243.869	446.707	-797.162
-0.0878048780487805	-0.0115384615384615	-1.845	-0.126845684803002	1371.145	453.6104	-917.5346
-0.0829268292682927	-0.0115384615384615	-1.755	-0.118699343339587	1624.73	458.1362	-1166.5938
-0.0780487804878049	-0.0115384615384615	-1.665	-0.110553001876173	1847.206	462.0285	-1385.1775
-0.0731707317073171	-0.0115384615384615	-1.575	-0.102406660412758	2079.267	465.8283	-1613.4387
-0.0682926829268293	-0.0115384615384615	-1.485	-0.0942603189493433	2417.938	468.4571	-1949.4809
-0.0634146341463415	-0.0115384615384615	-1.395	-0.0861139774859287	2618.64	470.4515	-2148.1885
-0.0585365853658537	-0.0115384615384615	-1.305	-0.0779676360225141	2657.672	472.2249	-2185.4471
-0.0536585365853659	-0.0115384615384615	-1.215	-0.0698212945590995	2531.461	473.903	-2057.558
-0.0487804878048781	-0.0115384615384615	-1.125	-0.0616749530956848	2238.721	475.2649	-1763.4561
-0.0439024390243902	-0.0115384615384615	-1.035	-0.0535286116322702	1914.496	477.6081	-1436.8879
-0.0390243902439024	-0.0115384615384615	-0.945	-0.0453822701688555	1595.924	480.5225	-1115.4015
-0.0341463414634146	-0.0115384615384615	-0.855	-0.0372359287054409	1285.819	484.6074	-801.2116
-0.0292682926829268	-0.0115384615384615	-0.765	-0.0290895872420263	1064.617	489.7384	-574.8786
-0.0245121951219512	-0.0115384615384615	-0.67725	-0.021146904315197	891.5402	495.5023	-396.0379
-0.0195121951219512	-0.0115384615384615	-0.585	-0.012796904315197	674.1797	503.2003	-170.9794
-0.0146341463414634	-0.0115384615384615	-0.495	-0.00465056285178236	604.0111	514.2245	-89.7865999999999
-0.00975609756097561	-0.0115384615384615	-0.405	0.00349577861163227	542.9874	525.8844	-17.103
-0.0048780487804878	-0.0115384615384615	-0.315	0.0116421200750469	495.1235	540.2416	45.1180999999999
0	-0.0115384615384615	-0.225	0.0197884615384615	454.2644	558.8478	104.5834
0.0048780487804878	-0.0115384615384615	-0.135	0.0279348030018762	405.2704	578.8785	173.6081
0.00975609756097561	-0.0115384615384615	-0.045	0.0360811444652908	381.1674	603.4203	222.2529
0.0146341463414634	-0.0115384615384615	0.045	0.0442274859287054	351.313	636.6401	285.3271
0.0195121951219512	-0.0115384615384615	0.135	0.0523738273921201	335.6909	671.9265	336.2356
0.0242682926829268	-0.0115384615384615	0.22275	0.0603165103189493	320.3015	714.7586	394.4571
0.0292682926829268	-0.0115384615384615	0.315	0.0686665103189493	308.4586	785.2366	476.778
0.0341463414634146	-0.0115384615384615	0.405	0.076812851782364	297.4299	838.8137	541.3838
0.0390243902439024	-0.0115384615384615	0.495	0.0849591932457786	286.6694	916.9244	630.255
0.0439024390243902	-0.0115384615384615	0.585	0.0931055347091932	278.7611	1009.922	731.1609
0.0486585365853659	-0.0115384615384615	0.67275	0.101048217636023	272.4983	1185.312	912.8137
0.0536585365853659	-0.0115384615384615	0.765	0.109398217636023	267.0402	1323.2	1056.1598
0.0585365853658537	-0.0115384615384615	0.855	0.117544559099437	263.1959	1485.746	1222.5501
0.0632926829268293	-0.0115384615384615	0.94275	0.125487242026266	259.7947	1751.674	1491.8793
0.0682926829268293	-0.0115384615384615	1.035	0.133837242026266	257.1071	1960.409	1703.3019
0.0731707317073171	-0.0115384615384615	1.125	0.141983583489681	255.1138	2182.216	1927.1022
0.0780487804878049	-0.0115384615384615	1.215	0.150129924953096	252.9949	2271.625	2018.6301
0.0829268292682927	-0.0115384615384615	1.305	0.15827626641651	251.5094	2249.038	1997.5286
0.0878048780487805	-0.0115384615384615	1.395	0.166422607879925	250.781	2114.898	1864.117
0.0926829268292683	-0.0115384615384615	1.485	0.17456894934334	250.1171	1884.99	1634.8729
0.0975609756097561	-0.0115384615384615	1.575	0.182715290806754	249.2165	1644.112	1394.8955
0.102439024390244	-0.0115384615384615	1.665	0.190861632270169	248.3626	1406.888	1158.5254
0.107317073170732	-0.0115384615384615	1.755	0.199007973733584	247.7293	1181.886	934.1567
0.11219512195122	-0.0115384615384615	1.845	0.207154315196998	246.8448	1009.141	762.2962
0.117073170731707	-0.0115384615384615	1.935	0.215300656660413	245.5642	868.5796	623.0154
0.121951219512195	-0.0115384615384615	2.025	0.223446998123827	244.2044	679.186	434.9816
0.126829268292683	-0.0115384615384615	2.115	0.231593339587242	242.2114	616.871	374.6596
0.131707317073171	-0.0115384615384615	2.205	0.239739681050657	240.2997	563.0409	322.7412
0.136585365853659	-0.0115384615384615	2.295	0.247886022514071	237.3274	519.6424	282.315
0.141463414634146	-0.0115384615384615	2.385	0.256032363977486	233.2961	481.1016	247.8055
0.146341463414634	-0.0115384615384615	2.475	0.264178705440901	229.2818	445.6653	216.3835
-0.146341463414634	-0.0230769230769231	-3.15	-0.204813320825516	620.3261	336.1971	-284.129
-0.141463414634146	-0.0230769230769231	-3.06	-0.196666979362101	617.3956	336.6083	-280.7873
-0.136585365853659	-0.0230769230769231	-2.97	-0.188520637898687	620.6355	339.2025	-281.433
-0.131829268292683	-0.0230769230769231	-2.88225	-0.180577954971857	630.5324	344.9296	-285.6028
-0.126829268292683	-0.0230769230769231	-2.79	-0.172227954971857	644.1386	353.0222	-291.1164
-0.121951219512195	-0.0230769230769231	-2.7	-0.164081613508443	662.2368	363.2364	-299.0004
-0.117073170731707	-0.0230769230769231	-2.61	-0.155935272045028	686.7731	374.9469	-311.8262
-0.11219512195122	-0.0230769230769231	-2.52	-0.147788930581613	714.5607	385.9856	-328.5751
-0.107439024390244	-0.0230769230769231	-2.43225	-0.139846247654784	761.7041	396.9612	-364.7429
-0.102439024390244	-0.0230769230769231	-2.34	-0.131496247654784	801.4635	409.3019	-392.1616
-0.0975609756097561	-0.0230769230769231	-2.25	-0.12334990619137	846.1433	419.0482	-427.0951
-0.0926829268292683	-0.0230769230769231	-2.16	-0.115203564727955	901.2758	427.9391	-473.3367
-0.0878048780487805	-0.0230769230769231	-2.07	-0.10705722326454	975.2247	436.7724	-538.4523
-0.0829268292682927	-0.0230769230769231	-1.98	-0.0989108818011257	1062.68	443.8958	-618.7842
-0.0780487804878049	-0.0230769230769231	-1.89	-0.0907645403377111	1225.008	450.2885	-774.7195
-0.0731707317073171	-0.0230769230769231	-1.8	-0.0826181988742964	1370.89	455.9234	-914.9666
-0.0682926829268293	-0.0230769230769231	-1.71	-0.0744718574108818	1606.271	460.07	-1146.201
-0.0634146341463415	-0.0230769230769231	-1.62	-0.0663255159474672	1822.795	463.7418	-1359.0532
-0.0585365853658537	-0.0230769230769231	-1.53	-0.0581791744840525	2033.381	466.1795	-1567.2015
-0.0536585365853659	-0.0230769230769231	-1.44	-0.0500328330206379	2320.263	468.3333	-1851.9297
-0.0487804878048781	-0.0230769230769231	-1.35	-0.0418864915572233	2471.175	470.2318	-2000.9432
-0.0439024390243902	-0.0230769230769231	-1.26	-0.0337401500938086	2479.768	472.2906	-2007.4774
-0.0390243902439024	-0.0230769230769231	-1.17	-0.025593808630394	2347.223	474.4121	-1872.8109
-0.0341463414634146	-0.0230769230769231	-1.08	-0.0174474671669794	2072.042	476.629	-1595.413
-0.0292682926829268	-0.0230769230769231	-0.99	-0.00930112570356473	1788.258	479.3188	-1308.9392
-0.0245121951219512	-0.0230769230769231	-0.90225	-0.00135844277673546	1507.431	482.3909	-1025.0401
-0.0195121951219512	-0.0230769230769231	-0.81	0.00699155722326453	1230.116	486.5715	-743.5445
-0.0146341463414634	-0.0230769230769231	-0.72	0.0151378986866792	1030.632	492.8097	-537.8223
-0.00975609756097561	-0.0230769230769231	-0.63	0.0232842401500938	868.6641	499.8419	-368.8222
-0.0048780487804878	-0.0230769230769231	-0.54	0.0314305816135084	655.1039	508.7744	-146.3295
0	-0.0230769230769231	-0.45	0.0395769230769231	586.9041	520.7827	-66.1214
0.0048780487804878	-0.0230769230769231	-0.36	0.0477232645403377	530.8857	533.7398	2.85410000000013
0.00975609756097561	-0.0230769230769231	-0.27	0.0558696060037523	487.9323	549.8042	61.8719
0.0146341463414634	-0.0230769230769231	-0.18	0.064015947467167	449.9507	571.6811	121.7304
0.0195121951219512	-0.0230769230769231	-0.0899999999999999	0.0721622889305816	409.276	594.5394	185.2634
0.0242682926829268	-0.0230769230769231	-0.00224999999999997	0.0801049718574109	378.9303	620.8918	241.9615
0.0292682926829268	-0.0230769230769231	0.0900000000000001	0.0884549718574109	357.5785	658.2389	300.6604
0.0341463414634146	-0.0230769230769231	0.18	0.0966013133208255	340.259	696.9246	356.6656
0.0390243902439024	-0.0230769230769231	0.27	0.10474765478424	324.7929	766.6328	441.8399
0.0439024390243902	-0.0230769230769231	0.36	0.112893996247655	310.0899	827.0355	516.9456
0.0486585365853659	-0.0230769230769231	0.44775	0.120836679174484	299.4693	888.8236	589.3543
0.0536585365853659	-0.0230769230769231	0.54	0.129186679174484	290.4769	970.4642	679.9873
0.0585365853658537	-0.0230769230769231	0.63	0.137333020637899	282.263	1085.518	803.255
0.0632926829268293	-0.0230769230769231	0.71775	0.145275703564728	276.3922	1274.447	998.0548
0.0682926829268293	-0.0230769230769231	0.81	0.153625703564728	271.4409	1442.9	1171.4591
0.0731707317073171	-0.0230769230769231	0.9	0.161772045028143	266.7588	1703.769	1437.0102
0.0780487804878049	-0.0230769230769231	0.99	0.169918386491557	262.9463	1929.618	1666.6717
0.0829268292682927	-0.0230769230769231	1.08	0.178064727954972	259.8945	2203.418	1943.5235
0.0878048780487805	-0.0230769230769231	1.17	0.186211069418386	257.2201	2365.617	2108.3969
0.0926829268292683	-0.0230769230769231	1.26	0.194357410881801	255.4167	2416.843	2161.4263
0.0975609756097561	-0.0230769230769231	1.35	0.202503752345216	254.0887	2344.441	2090.3523
0.102439024390244	-0.0230769230769231	1.44	0.21065009380863	252.4755	2136.884	1884.4085
0.107317073170732	-0.0230769230769231	1.53	0.218796435272045	251.6213	1892.656	1641.0347
0.11219512195122	-0.0230769230769231	1.62	0.22694277673546	250.4513	1628.629	1378.1777
0.117073170731707	-0.0230769230769231	1.71	0.235089118198874	249.3908	1355.37	1105.9792
0.121951219512195	-0.0230769230769231	1.8	0.243235459662289	248.4416	1147.398	898.9564
0.126829268292683	-0.0230769230769231	1.89	0.251381801125704	247.2089	976.243	729.0341
0.131707317073171	-0.0230769230769231	1.98	0.259528142589118	245.6121	830.0115	584.3994
0.136585365853659	-0.0230769230769231	2.07	0.267674484052533	244.2359	668.3898	424.1539
0.141463414634146	-0.0230769230769231	2.16	0.275820825515947	242.0525	604.8769	362.8244
0.146341463414634	-0.0230769230769231	2.25	0.283967166979362	238.8912	556.1399	317.2487
-0.146341463414634	-0.0346153846153846	-3.375	-0.185024859287054	575.9469	305.1561	-270.7908
-0.141463414634146	-0.0346153846153846	-3.285	-0.17687851782364	573.7557	308.1303	-265.6254
-0.136585365853659	-0.0346153846153846	-3.195	-0.168732176360225	575.3805	313.6885	-261.692
-0.131829268292683	-0.0346153846153846	-3.10725	-0.160789493433396	580.5579	321.8086	-258.7493
-0.126829268292683	-0.0346153846153846	-3.015	-0.152439493433396	588.664	332.5581	-256.1059
-0.121951219512195	-0.0346153846153846	-2.925	-0.144293151969981	599.3458	342.6836	-256.6622
-0.117073170731707	-0.0346153846153846	-2.835	-0.136146810506567	613.6257	353.4106	-260.2151
-0.11219512195122	-0.0346153846153846	-2.745	-0.128000469043152	629.711	365.515	-264.196
-0.107439024390244	-0.0346153846153846	-2.65725	-0.120057786116323	648.7338	376.2756	-272.4582
-0.102439024390244	-0.0346153846153846	-2.565	-0.111707786116323	673.3349	387.4725	-285.8624
-0.0975609756097561	-0.0346153846153846	-2.475	-0.103561444652908	699.4573	399.8739	-299.5834
-0.0926829268292683	-0.0346153846153846	-2.385	-0.0954151031894934	732.0733	409.9715	-322.1018
-0.0878048780487805	-0.0346153846153846	-2.295	-0.0872687617260788	797.1028	419.6856	-377.4172
-0.0829268292682927	-0.0346153846153846	-2.205	-0.0791224202626642	841.8534	429.9051	-411.9483
-0.0780487804878049	-0.0346153846153846	-2.115	-0.0709760787992495	895.3427	440.476	-454.8667
-0.0731707317073171	-0.0346153846153846	-2.025	-0.0628297373358349	958.4154	446.9349	-511.4805
-0.0682926829268293	-0.0346153846153846	-1.935	-0.0546833958724202	1039.505	452.0628	-587.4422
-0.0634146341463415	-0.0346153846153846	-1.845	-0.0465370544090056	1199.411	456.2747	-743.1363
-0.0585365853658537	-0.0346153846153846	-1.755	-0.038390712945591	1319.441	460.6097	-858.8313
-0.0536585365853659	-0.0346153846153846	-1.665	-0.0302443714821764	1484.929	463.6813	-1021.2477
-0.0487804878048781	-0.0346153846153846	-1.575	-0.0220980300187617	1745.955	465.9262	-1280.0288
-0.0439024390243902	-0.0346153846153846	-1.485	-0.0139516885553471	1955.169	467.9868	-1487.1822
-0.0390243902439024	-0.0346153846153846	-1.395	-0.00580534709193246	2198.963	469.7272	-1729.2358
-0.0341463414634146	-0.0346153846153846	-1.305	0.00234099437148219	2322.985	471.5954	-1851.3896
-0.0292682926829268	-0.0346153846153846	-1.215	0.0104873358348968	2325.153	474.5702	-1850.5828
-0.0245121951219512	-0.0346153846153846	-1.12725	0.0184300187617261	2204.702	476.6596	-1728.0424
-0.0195121951219512	-0.0346153846153846	-1.035	0.0267800187617261	1970.281	479.3201	-1490.9609
-0.0146341463414634	-0.0346153846153846	-0.945	0.0349263602251407	1711.204	483.2767	-1227.9273
-0.00975609756097561	-0.0346153846153846	-0.855	0.0430727016885553	1452.626	488.3448	-964.2812
-0.0048780487804878	-0.0346153846153846	-0.765	0.05121904315197	1194.431	494.7407	-699.6903
0	-0.0346153846153846	-0.675	0.0593653846153846	1008.187	503.7048	-504.4822
0.0048780487804878	-0.0346153846153846	-0.585	0.0675117260787993	854.5091	512.9235	-341.5856
0.00975609756097561	-0.0346153846153846	-0.495	0.0756580675422139	647.6796	524.3914	-123.2882
0.0146341463414634	-0.0346153846153846	-0.405	0.0838044090056285	582.792	539.7585	-43.0335
0.0195121951219512	-0.0346153846153846	-0.315	0.0919507504690432	528.2736	556.4937	28.2201
0.0242682926829268	-0.0346153846153846	-0.22725	0.0998934333958724	489.1684	576.1482	86.9798
0.0292682926829268	-0.0346153846153846	-0.135	0.108243433395872	453.6378	601.4403	147.8025
0.0341463414634146	-0.0346153846153846	-0.045	0.116389774859287	418.9167	629.8914	210.9747
0.0390243902439024	-0.0346153846153846	0.045	0.124536116322702	385.589	663.9781	278.3891
0.0439024390243902	-0.0346153846153846	0.135	0.132682457786116	368.0494	707.4034	339.354
0.0486585365853659	-0.0346153846153846	0.22275	0.140625140712946	351.5866	772.3299	420.7433
0.0536585365853659	-0.0346153846153846	0.315	0.148975140712946	336.141	832.4831	496.3421
0.0585365853658537	-0.0346153846153846	0.405	0.15712148217636	322.2911	899.6051	577.314
0.0632926829268293	-0.0346153846153846	0.49275	0.165064165103189	311.2637	984.4396	673.1759
0.0682926829268293	-0.0346153846153846	0.585	0.173414165103189	301.7763	1107.919	806.1427
0.0731707317073171	-0.0346153846153846	0.675	0.181560506566604	293.0705	1306.245	1013.1745
0.0780487804878049	-0.0346153846153846	0.765	0.189706848030019	286.1819	1483.675	1197.4931
0.0829268292682927	-0.0346153846153846	0.855	0.197853189493433	280.0861	1739.166	1459.0799
0.0878048780487805	-0.0346153846153846	0.945	0.205999530956848	273.7681	1970.386	1696.6179
0.0926829268292683	-0.0346153846153846	1.035	0.214145872420263	269.3204	2278.377	2009.0566
0.0975609756097561	-0.0346153846153846	1.125	0.222292213883677	265.2371	2465.463	2200.2259
0.102439024390244	-0.0346153846153846	1.215	0.230438555347092	261.5651	2527.201	2265.6359
0.107317073170732	-0.0346153846153846	1.305	0.238584896810507	259.2051	2452.866	2193.6609
0.11219512195122	-0.0346153846153846	1.395	0.246731238273921	257.1002	2232.479	1975.3788
0.117073170731707	-0.0346153846153846	1.485	0.254877579737336	255.2818	1965.048	1709.7662
0.121951219512195	-0.0346153846153846	1.575	0.26302392120075	253.5866	1683.269	1429.6824
0.126829268292683	-0.0346153846153846	1.665	0.271170262664165	252.1	1394.124	1142.024
0.131707317073171	-0.0346153846153846	1.755	0.27931660412758	251.0551	1179.435	928.3799
0.136585365853659	-0.0346153846153846	1.845	0.287462945590994	250.2005	1002.963	752.7625
0.141463414634146	-0.0346153846153846	1.935	0.295609287054409	247.6689	852.5268	604.8579
0.146341463414634	-0.0346153846153846	2.025	0.303755628517824	245.4376	686.4004	440.9628
-0.146341463414634	-0.0461538461538461	-3.6	-0.165236397748593	541.0317	291.8438	-249.1879
-0.141463414634146	-0.0461538461538461	-3.51	-0.157090056285178	539.5065	291.134	-248.3725
-0.136585365853659	-0.0461538461538461	-3.42	-0.148943714821764	540.206	293.0956	-247.1104
-0.131829268292683	-0.0461538461538461	-3.33225	-0.141001031894934	543.1653	297.9037	-245.2616
-0.126829268292683	-0.0461538461538461	-3.24	-0.132651031894934	547.0739	306.6242	-240.4497
-0.121951219512195	-0.0461538461538461	-3.15	-0.12450469043152	552.7357	315.9455	-236.7902
-0.117073170731707	-0.0461538461538461	-3.06	-0.116358348968105	560.8749	326.1552	-234.7197
-0.11219512195122	-0.0461538461538461	-2.97	-0.10821200750469	570.3837	338.1053	-232.2784
-0.107439024390244	-0.0461538461538461	-2.88225	-0.100269324577861	581.4826	349.6458	-231.8368
-0.102439024390244	-0.0461538461538461	-2.79	-0.0919193245778612	596.3972	361.4804	-234.9168
-0.0975609756097561	-0.0461538461538461	-2.7	-0.0837729831144465	612.7207	374.1938	-238.5269
-0.0926829268292683	-0.0461538461538461	-2.61	-0.0756266416510319	631.9123	385.2012	-246.7111
-0.0878048780487805	-0.0461538461538461	-2.52	-0.0674803001876173	657.3071	396.3357	-260.9714
-0.0829268292682927	-0.0461538461538461	-2.43	-0.0593339587242026	683.0278	407.7232	-275.3046
-0.0780487804878049	-0.0461538461538461	-2.34	-0.051187617260788	713.94	417.5047	-296.4353
-0.0731707317073171	-0.0461538461538461	-2.25	-0.0430412757973734	774.6061	426.9662	-347.6399
-0.0682926829268293	-0.0461538461538461	-2.16	-0.0348949343339587	819.3829	438.8959	-380.487
-0.0634146341463415	-0.0461538461538461	-2.07	-0.0267485928705441	871.9271	445.2573	-426.6698
-0.0585365853658537	-0.0461538461538461	-1.98	-0.0186022514071295	930.9491	451.779	-479.1701
-0.0536585365853659	-0.0461538461538461	-1.89	-0.0104559099437148	1008.747	456.3375	-552.4095
-0.0487804878048781	-0.0461538461538461	-1.8	-0.0023095684803002	1162.834	460.0106	-702.8234
-0.0439024390243902	-0.0461538461538461	-1.71	0.00583677298311443	1276.3	463.5861	-812.7139
-0.0390243902439024	-0.0461538461538461	-1.62	0.0139831144465291	1431.34	466.4026	-964.9374
-0.0341463414634146	-0.0461538461538461	-1.53	0.0221294559099437	1660.585	468.4305	-1192.1545
-0.0292682926829268	-0.0461538461538461	-1.44	0.0302757973733583	1854.92	470.5501	-1384.3699
-0.0245121951219512	-0.0461538461538461	-1.35225	0.0382184803001876	2071.818	472.799	-1599.019
-0.0195121951219512	-0.0461538461538461	-1.26	0.0465684803001876	2182.951	475.2994	-1707.6516
-0.0146341463414634	-0.0461538461538461	-1.17	0.0547148217636022	2183.725	478.718	-1705.007
-0.00975609756097561	-0.0461538461538461	-1.08	0.0628611632270169	2075.278	481.9478	-1593.3302
-0.0048780487804878	-0.0461538461538461	-0.99	0.0710075046904315	1866.449	486.1279	-1380.3211
0	-0.0461538461538461	-0.9	0.0791538461538461	1628.372	492.1757	-1136.1963
0.0048780487804878	-0.0461538461538461	-0.81	0.0873001876172608	1389.073	498.5098	-890.5632
0.00975609756097561	-0.0461538461538461	-0.72	0.0954465290806754	1147.401	506.5867	-640.8143
0.0146341463414634	-0.0461538461538461	-0.63	0.10359287054409	973.2508	515.299	-457.9518
0.0195121951219512	-0.0461538461538461	-0.54	0.111739212007505	827.5317	523.8847	-303.647
0.0242682926829268	-0.0461538461538461	-0.45225	0.119681894934334	629.8248	539.8189	-90.0059
0.0292682926829268	-0.0461538461538461	-0.36	0.128031894934334	574.2937	562.2274	-12.0663
0.0341463414634146	-0.0461538461538461	-0.27	0.136178236397749	524.0852	584.0703	59.9851
0.0390243902439024	-0.0461538461538461	-0.18	0.144324577861163	482.7918	610.1305	127.3387
0.0439024390243902	-0.0461538461538461	-0.0899999999999999	0.152470919324578	446.5675	644.8407	198.2732
0.0486585365853659	-0.0461538461538461	-0.00224999999999986	0.160413602251407	410.2733	678.9843	268.711
0.0536585365853659	-0.0461538461538461	0.0900000000000002	0.168763602251407	382.5548	721.4501	338.8953
0.0585365853658537	-0.0461538461538461	0.18	0.176909943714822	363.2326	805.6064	442.3738
0.0632926829268293	-0.0461538461538461	0.26775	0.184852626641651	348.3739	864.1908	515.8169
0.0682926829268293	-0.0461538461538461	0.36	0.193202626641651	334.6383	940.5485	605.9102
0.0731707317073171	-0.0461538461538461	0.45	0.201348968105066	321.6028	1027.465	705.8622
0.0780487804878049	-0.0461538461538461	0.54	0.20949530956848	311.1147	1189.485	878.3703
0.0829268292682927	-0.0461538461538461	0.63	0.217641651031895	301.9179	1339.848	1037.9301
0.0878048780487805	-0.0461538461538461	0.72	0.22578799249531	292.8489	1585.409	1292.5601
0.0926829268292683	-0.0461538461538461	0.81	0.233934333958724	285.879	1810.452	1524.573
0.0975609756097561	-0.0461538461538461	0.9	0.242080675422139	279.5398	2038.435	1758.8952
0.102439024390244	-0.0461538461538461	0.99	0.250227016885553	273.8201	2382.288	2108.4679
0.107317073170732	-0.0461538461538461	1.08	0.258373358348968	269.3546	2579.302	2309.9474
0.11219512195122	-0.0461538461538461	1.17	0.266519699812383	265.9161	2640.482	2374.5659
0.117073170731707	-0.0461538461538461	1.26	0.274666041275797	262.1788	2548.929	2286.7502
0.121951219512195	-0.0461538461538461	1.35	0.282812382739212	259.3428	2308.55	2049.2072
0.126829268292683	-0.0461538461538461	1.44	0.290958724202627	256.9353	2015.574	1758.6387
0.131707317073171	-0.0461538461538461	1.53	0.299105065666041	254.7965	1714.668	1459.8715
0.136585365853659	-0.0461538461538461	1.62	0.307251407129456	253.3231	1408.077	1154.7539
0.141463414634146	-0.0461538461538461	1.71	0.315397748592871	252.2147	1183.882	931.6673
0.146341463414634	-0.0461538461538461	1.8	0.323544090056285	250.5997	1002.583	751.9833
-0.146341463414634	-0.0578846153846154	-3.82875	-0.145118128517824	524.6063	262.4079	-262.1984
-0.141463414634146	-0.0578846153846154	-3.73875	-0.136971787054409	523.4308	262.5489	-260.8819
-0.136585365853659	-0.0578846153846154	-3.64875	-0.128825445590994	524.0372	265.3643	-258.6729
-0.131829268292683	-0.0578846153846154	-3.561	-0.120882762664165	525.5301	271.0125	-254.5176
-0.126829268292683	-0.0578846153846154	-3.46875	-0.112532762664165	527.4395	279.2043	-248.2352
-0.121951219512195	-0.0578846153846154	-3.37875	-0.10438642120075	530.4597	287.5864	-242.8733
-0.117073170731707	-0.0578846153846154	-3.28875	-0.0962400797373358	534.9752	296.7466	-238.2286
-0.11219512195122	-0.0578846153846154	-3.19875	-0.0880937382739212	540.0928	308.2485	-231.8443
-0.107439024390244	-0.0578846153846154	-3.111	-0.0801510553470919	546.739	318.8363	-227.9027
-0.102439024390244	-0.0578846153846154	-3.01875	-0.0718010553470919	555.7071	329.9928	-225.7143
-0.0975609756097561	-0.0578846153846154	-2.92875	-0.0636547138836773	565.2174	342.8296	-222.3878
-0.0926829268292683	-0.0578846153846154	-2.83875	-0.0555083724202627	577.3985	354.1471	-223.2514
-0.0878048780487805	-0.0578846153846154	-2.74875	-0.047362030956848	592.5157	365.8789	-226.6368
-0.0829268292682927	-0.0578846153846154	-2.65875	-0.0392156894934334	609.3193	377.9362	-231.3831
-0.0780487804878049	-0.0578846153846154	-2.56875	-0.0310693480300188	629.3324	389.0114	-240.321
-0.0731707317073171	-0.0578846153846154	-2.47875	-0.0229230065666041	656.0477	400.177	-255.8707
-0.0682926829268293	-0.0578846153846154	-2.38875	-0.0147766651031895	684.3336	411.4053	-272.9283
-0.0634146341463415	-0.0578846153846154	-2.29875	-0.00663032363977485	718.0235	421.6919	-296.3316
-0.0585365853658537	-0.0578846153846154	-2.20875	0.00151601782363979	767.8688	431.0843	-336.7845
-0.0536585365853659	-0.0578846153846154	-2.11875	0.0096623592870544	807.4245	442.3192	-365.1053
-0.0487804878048781	-0.0578846153846154	-2.02875	0.017808700750469	869.2243	447.4788	-421.7455
-0.0439024390243902	-0.0578846153846154	-1.93875	0.0259550422138837	936.9875	453.4273	-483.5602
-0.0390243902439024	-0.0578846153846154	-1.84875	0.0341013836772983	1022.148	458.2388	-563.9092
-0.0341463414634146	-0.0578846153846154	-1.75875	0.042247725140713	1185.048	462.3527	-722.6953
-0.0292682926829268	-0.0578846153846154	-1.66875	0.0503940666041276	1302.171	466.0891	-836.0819
-0.0245121951219512	-0.0578846153846154	-1.581	0.0583367495309569	1455.356	468.747	-986.609
-0.0195121951219512	-0.0578846153846154	-1.48875	0.0666867495309569	1671.971	471.2166	-1200.7544
-0.0146341463414634	-0.0578846153846154	-1.39875	0.0748330909943715	1837.838	473.9395	-1363.8985
-0.00975609756097561	-0.0578846153846154	-1.30875	0.0829794324577861	2006.212	476.1238	-1530.0882
-0.0048780487804878	-0.0578846153846154	-1.21875	0.0911257739212007	2083.835	478.7823	-1605.0527
0	-0.0578846153846154	-1.12875	0.0992721153846154	2091.821	482.8981	-1608.9229
0.0048780487804878	-0.0578846153846154	-1.03875	0.10741845684803	2020.587	487.0467	-1533.5403
0.00975609756097561	-0.0578846153846154	-0.94875	0.115564798311445	1863.267	491.6691	-1371.5979
0.0146341463414634	-0.0578846153846154	-0.85875	0.123711139774859	1668.73	498.4775	-1170.2525
0.0195121951219512	-0.0578846153846154	-0.76875	0.131857481238274	1448.443	505.2236	-943.2194
0.0242682926829268	-0.0578846153846154	-0.681	0.139800164165103	1228.512	514.2829	-714.2291
0.0292682926829268	-0.0578846153846154	-0.58875	0.148150164165103	1045.277	527.1785	-518.0985
0.0341463414634146	-0.0578846153846154	-0.49875	0.156296505628518	890.8436	540.925	-349.9186
0.0390243902439024	-0.0578846153846154	-0.40875	0.164442847091932	688.9085	557.2503	-131.6582
0.0439024390243902	-0.0578846153846154	-0.31875	0.172589188555347	620.5299	578.0433	-42.4866
0.0486585365853659	-0.0578846153846154	-0.231	0.180531871482176	561.2804	600.9979	39.7175000000001
0.0536585365853659	-0.0578846153846154	-0.13875	0.188881871482176	514.3425	628.4654	114.1229
0.0585365853658537	-0.0578846153846154	-0.0487499999999998	0.197028212945591	474.81	664.9295	190.1195
0.0632926829268293	-0.0578846153846154	0.0389999999999999	0.20497089587242	439.6826	702.9652	263.2826
0.0682926829268293	-0.0578846153846154	0.13125	0.21332089587242	401.4351	765.8581	364.423
0.0731707317073171	-0.0578846153846154	0.22125	0.221467237335835	372.6718	822.8364	450.1646
0.0780487804878049	-0.0578846153846154	0.31125	0.22961357879925	359.4028	886.4621	527.0593
0.0829268292682927	-0.0578846153846154	0.40125	0.237759920262664	346.1519	966.8416	620.6897
0.0878048780487805	-0.0578846153846154	0.49125	0.245906261726079	334.8718	1081.471	746.5992
0.0926829268292683	-0.0578846153846154	0.58125	0.254052603189493	323.9024	1266.969	943.0666
0.0975609756097561	-0.0578846153846154	0.67125	0.262198944652908	313.1049	1427.634	1114.5291
0.102439024390244	-0.0578846153846154	0.76125	0.270345286116323	304.7598	1704.198	1399.4382
0.107317073170732	-0.0578846153846154	0.85125	0.278491627579737	296.5555	1961.437	1664.8815
0.11219512195122	-0.0578846153846154	0.94125	0.286637969043152	288.2991	2331.784	2043.4849
0.117073170731707	-0.0578846153846154	1.03125	0.294784310506567	282.1582	2599.977	2317.8188
0.121951219512195	-0.0578846153846154	1.12125	0.302930651969981	276.8618	2778.075	2501.2132
0.126829268292683	-0.0578846153846154	1.21125	0.311076993433396	271.4832	2817.203	2545.7198
0.131707317073171	-0.0578846153846154	1.30125	0.319223334896811	267.5646	2662.862	2395.2974
0.136585365853659	-0.0578846153846154	1.39125	0.327369676360225	264.0433	2392.35	2128.3067
0.141463414634146	-0.0578846153846154	1.48125	0.33551601782364	260.379	2060.151	1799.772
0.146341463414634	-0.0578846153846154	1.57125	0.343662359287054	258.2218	1708.073	1449.8512
-0.146341463414634	-0.0692307692307692	-4.05	-0.12565947467167	503.8702	239.6807	-264.1895
-0.141463414634146	-0.0692307692307692	-3.96	-0.117513133208255	504.0287	240.0932	-263.9355
-0.136585365853659	-0.0692307692307692	-3.87	-0.10936679174484	504.2196	242.5279	-261.6917
-0.131829268292683	-0.0692307692307692	-3.78225	-0.101424108818011	504.8537	247.4459	-257.4078
-0.126829268292683	-0.0692307692307692	-3.69	-0.0930741088180112	505.9348	254.8942	-251.0406
-0.121951219512195	-0.0692307692307692	-3.6	-0.0849277673545966	506.9214	262.2654	-244.656
-0.117073170731707	-0.0692307692307692	-3.51	-0.076781425891182	508.8586	270.5692	-238.2894
-0.11219512195122	-0.0692307692307692	-3.42	-0.0686350844277673	511.5275	280.5323	-230.9952
-0.107439024390244	-0.0692307692307692	-3.33225	-0.0606924015009381	514.8624	289.4713	-225.3911
-0.102439024390244	-0.0692307692307692	-3.24	-0.0523424015009381	519.1812	300.0362	-219.145
-0.0975609756097561	-0.0692307692307692	-3.15	-0.0441960600375235	524.458	311.0966	-213.3614
-0.0926829268292683	-0.0692307692307692	-3.06	-0.0360497185741088	530.9414	321.9988	-208.9426
-0.0878048780487805	-0.0692307692307692	-2.97	-0.0279033771106942	539.9021	333.0299	-206.8722
-0.0829268292682927	-0.0692307692307692	-2.88	-0.0197570356472796	549.378	345.2333	-204.1447
-0.0780487804878049	-0.0692307692307692	-2.79	-0.0116106941838649	560.9788	356.7106	-204.2682
-0.0731707317073171	-0.0692307692307692	-2.7	-0.00346435272045026	576.8132	368.6329	-208.1803
-0.0682926829268293	-0.0692307692307692	-2.61	0.00468198874296438	593.3198	381.7961	-211.5237
-0.0634146341463415	-0.0692307692307692	-2.52	0.012828330206379	613.0072	393.031	-219.9762
-0.0585365853658537	-0.0692307692307692	-2.43	0.0209746716697936	639.1542	404.031	-235.1232
-0.0536585365853659	-0.0692307692307692	-2.34	0.0291210131332083	667.1634	415.6158	-251.5476
-0.0487804878048781	-0.0692307692307692	-2.25	0.0372673545966229	701.7158	425.1057	-276.6101
-0.0439024390243902	-0.0692307692307692	-2.16	0.0454136960600375	757.6694	433.7464	-323.923
-0.0390243902439024	-0.0692307692307692	-2.07	0.0535600375234522	800.1302	444.7896	-355.3406
-0.0341463414634146	-0.0692307692307692	-1.98	0.0617063789868668	860.3028	451.2149	-409.0879
-0.0292682926829268	-0.0692307692307692	-1.89	0.0698527204502814	931.4671	457.2915	-474.1756
-0.0245121951219512	-0.0692307692307692	-1.80225	0.0777954033771107	1019.132	461.7212	-557.4108
-0.0195121951219512	-0.0692307692307692	-1.71	0.0861454033771107	1190.199	465.9634	-724.2356
-0.0146341463414634	-0.0692307692307692	-1.62	0.0942917448405253	1310.937	469.9829	-840.9541
-0.00975609756097561	-0.0692307692307692	-1.53	0.10243808630394	1460.277	473.0846	-987.1924
-0.0048780487804878	-0.0692307692307692	-1.44	0.110584427767355	1687.361	475.7752	-1211.5858
0	-0.0692307692307692	-1.35	0.118730769230769	1841.068	478.2142	-1362.8538
0.0048780487804878	-0.0692307692307692	-1.26	0.126877110694184	1961.46	481.0306	-1480.4294
0.00975609756097561	-0.0692307692307692	-1.17	0.135023452157599	1981.338	484.4181	-1496.9199
0.0146341463414634	-0.0692307692307692	-1.08	0.143169793621013	1916.576	488.6292	-1427.9468
0.0195121951219512	-0.0692307692307692	-0.99	0.151316135084428	1774.871	492.7767	-1282.0943
0.0242682926829268	-0.0692307692307692	-0.90225	0.159258818011257	1573.152	498.2873	-1074.8647
0.0292682926829268	-0.0692307692307692	-0.81	0.167608818011257	1366.499	505.6976	-860.8014
0.0341463414634146	-0.0692307692307692	-0.72	0.175755159474672	1170.55	513.8383	-656.7117
0.0390243902439024	-0.0692307692307692	-0.63	0.183901500938086	986.0057	524.0719	-461.9338
0.0439024390243902	-0.0692307692307692	-0.54	0.192047842401501	845.815	537.7893	-308.0257
0.0486585365853659	-0.0692307692307692	-0.45225	0.19999052532833	677.909	552.2993	-125.6097
0.0536585365853659	-0.0692307692307692	-0.36	0.20834052532833	608.2377	570.2744	-37.9633
0.0585365853658537	-0.0692307692307692	-0.27	0.216486866791745	555.7113	593.0753	37.3639999999999
0.0632926829268293	-0.0692307692307692	-0.18225	0.224429549718574	510.4125	617.8724	107.4599
0.0682926829268293	-0.0692307692307692	-0.0900000000000001	0.232779549718574	469.7497	648.0207	178.271
0.0731707317073171	-0.0692307692307692	0	0.240925891181989	438.9007	687.4749	248.5742
0.0780487804878049	-0.0692307692307692	0.0900000000000001	0.249072232645403	409.8455	728.7284	318.8829
0.0829268292682927	-0.0692307692307692	0.18	0.257218574108818	383.116	791.5583	408.4423
0.0878048780487805	-0.0692307692307692	0.27	0.265364915572233	365.377	848.2465	482.8695
0.0926829268292683	-0.0692307692307692	0.36	0.273511257035647	348.4695	919.2	570.7305
0.0975609756097561	-0.0692307692307692	0.45	0.281657598499062	335.1738	1010.442	675.2682
0.102439024390244	-0.0692307692307692	0.54	0.289803939962477	323.5857	1188.792	865.2063
0.107317073170732	-0.0692307692307692	0.63	0.297950281425891	312.1039	1324.909	1012.8051
0.11219512195122	-0.0692307692307692	0.72	0.306096622889306	302.8798	1585.982	1283.1022
0.117073170731707	-0.0692307692307692	0.81	0.31424296435272	294.7031	1793.156	1498.4529
0.121951219512195	-0.0692307692307692	0.9	0.322389305816135	286.9838	2091.114	1804.1302
0.126829268292683	-0.0692307692307692	0.99	0.33053564727955	281.082	2536.925	2255.843
0.131707317073171	-0.0692307692307692	1.08	0.338681988742964	275.5729	2851.194	2575.6211
0.136585365853659	-0.0692307692307692	1.17	0.346828330206379	270.1616	3066.672	2796.5104
0.141463414634146	-0.0692307692307692	1.26	0.354974671669794	266.3045	3034.905	2768.6005
0.146341463414634	-0.0692307692307692	1.35	0.363121013133208	263.2894	2816.232	2552.9426
-0.146341463414634	-0.0807692307692308	-4.275	-0.105871013133208	495.2931	224.7422	-270.5509
-0.141463414634146	-0.0807692307692308	-4.185	-0.0977246716697936	494.7854	224.0624	-270.723
-0.136585365853659	-0.0807692307692308	-4.095	-0.0895783302063789	495.2624	226.0214	-269.241
-0.131829268292683	-0.0807692307692308	-4.00725	-0.0816356472795497	495.9594	229.8321	-266.1273
-0.126829268292683	-0.0807692307692308	-3.915	-0.0732856472795497	495.7377	235.207	-260.5307
-0.121951219512195	-0.0807692307692308	-3.825	-0.0651393058161351	496.2775	241.2002	-255.0773
-0.117073170731707	-0.0807692307692308	-3.735	-0.0569929643527204	498.0868	248.0611	-250.0257
-0.11219512195122	-0.0807692307692308	-3.645	-0.0488466228893058	500.213	256.2055	-244.0075
-0.107439024390244	-0.0807692307692308	-3.55725	-0.0409039399624765	502.6886	264.1773	-238.5113
-0.102439024390244	-0.0807692307692308	-3.465	-0.0325539399624765	505.1968	272.9545	-232.2423
-0.0975609756097561	-0.0807692307692308	-3.375	-0.0244075984990619	508.2772	283.3923	-224.8849
-0.0926829268292683	-0.0807692307692308	-3.285	-0.0162612570356473	512.3395	293.2803	-219.0592
-0.0878048780487805	-0.0807692307692308	-3.195	-0.00811491557223265	518.3728	303.3384	-215.0344
-0.0829268292682927	-0.0807692307692308	-3.105	3.14258911819909E-5	524.7563	315.0929	-209.6634
-0.0780487804878049	-0.0807692307692308	-3.015	0.00817776735459663	532.3759	325.8062	-206.5697
-0.0731707317073171	-0.0807692307692308	-2.925	0.0163241088180113	542.4421	336.8045	-205.6376
-0.0682926829268293	-0.0807692307692308	-2.835	0.0244704502814259	553.7146	349.6726	-204.042
-0.0634146341463415	-0.0807692307692308	-2.745	0.0326167917448405	567.3452	361.466	-205.8792
-0.0585365853658537	-0.0807692307692308	-2.655	0.0407631332082552	584.9548	373.5135	-211.4413
-0.0536585365853659	-0.0807692307692308	-2.565	0.0489094746716698	604.4224	387.5877	-216.8347
-0.0487804878048781	-0.0807692307692308	-2.475	0.0570558161350844	628.3085	398.979	-229.3295
-0.0439024390243902	-0.0807692307692308	-2.385	0.0652021575984991	657.7779	410.2768	-247.5011
-0.0390243902439024	-0.0807692307692308	-2.295	0.0733484990619137	691.0174	422.2661	-268.7513
-0.0341463414634146	-0.0807692307692308	-2.205	0.0814948405253283	731.1524	431.7253	-299.4271
-0.0292682926829268	-0.0807692307692308	-2.115	0.089641181988743	804.7833	443.6853	-361.098
-0.0245121951219512	-0.0807692307692308	-2.02725	0.0975838649155722	859.1856	451.4052	-407.7804
-0.0195121951219512	-0.0807692307692308	-1.935	0.105933864915572	928.2559	457.0386	-471.2173
-0.0146341463414634	-0.0807692307692308	-1.845	0.114080206378987	1006.615	462.1656	-544.4494
-0.00975609756097561	-0.0807692307692308	-1.755	0.122226547842402	1149.904	467.801	-682.103
-0.0048780487804878	-0.0807692307692308	-1.665	0.130372889305816	1272.856	471.6621	-801.1939
0	-0.0807692307692308	-1.575	0.138519230769231	1398.539	475.3639	-923.1751
0.0048780487804878	-0.0807692307692308	-1.485	0.146665572232645	1604.494	479.1321	-1125.3619
0.00975609756097561	-0.0807692307692308	-1.395	0.15481191369606	1749.999	482.2663	-1267.7327
0.0146341463414634	-0.0807692307692308	-1.305	0.162958255159475	1854.295	485.4957	-1368.7993
0.0195121951219512	-0.0807692307692308	-1.215	0.171104596622889	1904.693	489.2316	-1415.4614
0.0242682926829268	-0.0807692307692308	-1.12725	0.179047279549719	1870.856	492.7767	-1378.0793
0.0292682926829268	-0.0807692307692308	-1.035	0.187397279549719	1771.09	497.9695	-1273.1205
0.0341463414634146	-0.0807692307692308	-0.945	0.195543621013133	1612.967	504.6847	-1108.2823
0.0390243902439024	-0.0807692307692308	-0.855	0.203689962476548	1412.084	512.0633	-900.0207
0.0439024390243902	-0.0807692307692308	-0.765	0.211836303939963	1226.184	521.0609	-705.1231
0.0486585365853659	-0.0807692307692308	-0.67725	0.219778986866792	1057.058	532.6897	-524.3683
0.0536585365853659	-0.0807692307692308	-0.585	0.228128986866792	901.6292	545.7772	-355.852
0.0585365853658537	-0.0807692307692308	-0.495	0.236275328330206	719.8105	561.4955	-158.315
0.0632926829268293	-0.0807692307692308	-0.40725	0.244218011257036	645.3347	581.5357	-63.799
0.0682926829268293	-0.0807692307692308	-0.315	0.252568011257036	590.3561	603.4442	13.0881000000001
0.0731707317073171	-0.0807692307692308	-0.225	0.26071435272045	543.9512	630.4726	86.5214
0.0780487804878049	-0.0807692307692308	-0.135	0.268860694183865	498.4251	664.2317	165.8066
0.0829268292682927	-0.0807692307692308	-0.0450000000000002	0.27700703564728	463.9946	700.6628	236.6682
0.0878048780487805	-0.0807692307692308	0.0449999999999999	0.285153377110694	434.5086	767.6091	333.1005
0.0926829268292683	-0.0807692307692308	0.135	0.293299718574109	401.2247	824.4047	423.18
0.0975609756097561	-0.0807692307692308	0.225	0.301446060037523	377.0119	878.3844	501.3725
0.102439024390244	-0.0807692307692308	0.315	0.309592401500938	360.6293	948.1615	587.5322
0.107317073170732	-0.0807692307692308	0.405	0.317738742964353	347.7201	1048.86	701.1399
0.11219512195122	-0.0807692307692308	0.495	0.325885084427767	335.5042	1212.86	877.3558
0.117073170731707	-0.0807692307692308	0.585	0.334031425891182	322.8542	1361.366	1038.5118
0.121951219512195	-0.0807692307692308	0.675	0.342177767354597	312.6522	1595.461	1282.8088
0.126829268292683	-0.0807692307692308	0.765	0.350324108818011	303.6485	1827.845	1524.1965
0.131707317073171	-0.0807692307692308	0.855	0.358470450281426	294.4874	2099.739	1805.2516
0.136585365853659	-0.0807692307692308	0.945	0.366616791744841	287.5172	2597.974	2310.4568
0.141463414634146	-0.0807692307692308	1.035	0.374763133208255	281.6125	2977.24	2695.6275
0.146341463414634	-0.0807692307692308	1.125	0.38290947467167	275.7223	3276.139	3000.4167
-0.146341463414634	-0.0925	-4.50375	-0.0857527439024389	479.0864	216.5396	-262.5468
-0.141463414634146	-0.0925	-4.41375	-0.0776064024390243	478.8005	216.1441	-262.6564
-0.136585365853659	-0.0925	-4.32375	-0.0694600609756097	479.9427	216.5396	-263.4031
-0.131829268292683	-0.0925	-4.236	-0.0615173780487804	481.8441	218.848	-262.9961
-0.126829268292683	-0.0925	-4.14375	-0.0531673780487804	483.7795	223.3851	-260.3944
-0.121951219512195	-0.0925	-4.05375	-0.0450210365853658	485.491	228.9966	-256.4944
-0.117073170731707	-0.0925	-3.96375	-0.0368746951219512	487.4248	235.6673	-251.7575
-0.11219512195122	-0.0925	-3.87375	-0.0287283536585365	489.3282	243.398	-245.9302
-0.107439024390244	-0.0925	-3.786	-0.0207856707317073	490.8819	250.4482	-240.4337
-0.102439024390244	-0.0925	-3.69375	-0.0124356707317073	492.2145	258.576	-233.6385
-0.0975609756097561	-0.0925	-3.60375	-0.00428932926829265	493.609	267.6692	-225.9398
-0.0926829268292683	-0.0925	-3.51375	0.00385701219512199	495.829	276.3348	-219.4942
-0.0878048780487805	-0.0925	-3.42375	0.0120033536585366	499.0337	286.252	-212.7817
-0.0829268292682927	-0.0925	-3.33375	0.0201496951219512	502.7117	307.1966	-195.5151
-0.0780487804878049	-0.0925	-3.24375	0.0282960365853659	507.4692	318.3619	-189.1073
-0.0731707317073171	-0.0925	-3.15375	0.0364423780487805	513.5933	326.8085	-186.7848
-0.0682926829268293	-0.0925	-3.06375	0.0445887195121952	520.7655	335.275	-185.4905
-0.0634146341463415	-0.0925	-2.97375	0.0527350609756098	529.3012	344.7243	-184.5769
-0.0585365853658537	-0.0925	-2.88375	0.0608814024390244	540.7284	356.7683	-183.9601
-0.0536585365853659	-0.0925	-2.79375	0.0690277439024391	552.7574	368.0224	-184.735
-0.0487804878048781	-0.0925	-2.70375	0.0771740853658537	567.3262	379.6914	-187.6348
-0.0439024390243902	-0.0925	-2.61375	0.0853204268292683	587.0425	392.0936	-194.9489
-0.0390243902439024	-0.0925	-2.52375	0.093466768292683	607.6867	402.7823	-204.9044
-0.0341463414634146	-0.0925	-2.43375	0.101613109756098	632.9708	413.7256	-219.2452
-0.0292682926829268	-0.0925	-2.34375	0.109759451219512	665.2553	424.9282	-240.3271
-0.0245121951219512	-0.0925	-2.256	0.117702134146342	700.445	434.4498	-265.9952
-0.0195121951219512	-0.0925	-2.16375	0.126052134146342	765.4427	446.8238	-318.6189
-0.0146341463414634	-0.0925	-2.07375	0.134198475609756	818.8967	454.385	-364.5117
-0.00975609756097561	-0.0925	-1.98375	0.142344817073171	870.5207	460.049	-410.4717
-0.0048780487804878	-0.0925	-1.89375	0.150491158536585	935.7992	465.3637	-470.4355
0	-0.0925	-1.80375	0.1586375	1025.938	470.9348	-555.0032
0.0048780487804878	-0.0925	-1.71375	0.166783841463415	1174.311	475.0815	-699.2295
0.00975609756097561	-0.0925	-1.62375	0.174930182926829	1294.693	478.6895	-816.0035
0.0146341463414634	-0.0925	-1.53375	0.183076524390244	1423.262	482.5207	-940.7413
0.0195121951219512	-0.0925	-1.44375	0.191222865853659	1629.99	485.8756	-1144.1144
0.0242682926829268	-0.0925	-1.356	0.199165548780488	1776.036	489.0736	-1286.9624
0.0292682926829268	-0.0925	-1.26375	0.207515548780488	1871.752	492.9352	-1378.8168
0.0341463414634146	-0.0925	-1.17375	0.215661890243902	1900.378	497.1775	-1403.2005
0.0390243902439024	-0.0925	-1.08375	0.223808231707317	1847.599	502.2447	-1345.3543
0.0439024390243902	-0.0925	-0.99375	0.231954573170732	1737.538	509.2739	-1228.2641
0.0486585365853659	-0.0925	-0.906	0.239897256097561	1576.319	516.8106	-1059.5084
0.0536585365853659	-0.0925	-0.81375	0.248247256097561	1368.047	526.5085	-841.5385
0.0585365853658537	-0.0925	-0.72375	0.256393597560976	1191.65	537.945	-653.705
0.0632926829268293	-0.0925	-0.636	0.264336280487805	1031.688	550.9968	-480.6912
0.0682926829268293	-0.0925	-0.54375	0.272686280487805	885.5366	566.6268	-318.9098
0.0731707317073171	-0.0925	-0.45375	0.28083262195122	719.8951	586.9158	-132.9793
0.0780487804878049	-0.0925	-0.36375	0.288978963414634	647.6483	608.7371	-38.9111999999999
0.0829268292682927	-0.0925	-0.27375	0.297125304878049	593.9302	634.9106	40.9804
0.0878048780487805	-0.0925	-0.18375	0.305271646341463	545.6531	667.604	121.9509
0.0926829268292683	-0.0925	-0.0937500000000002	0.313417987804878	500.2338	703.4856	203.2518
0.0975609756097561	-0.0925	-0.00375000000000014	0.321564329268293	464.6039	768.4832	303.8793
0.102439024390244	-0.0925	0.0862499999999999	0.329710670731707	434.2971	820.9033	386.6062
0.107317073170732	-0.0925	0.17625	0.337857012195122	391.5276	874.8866	483.359
0.11219512195122	-0.0925	0.26625	0.346003353658537	363.123	944.6631	581.5401
0.117073170731707	-0.0925	0.35625	0.354149695121951	350.7879	1037.795	687.0071
0.121951219512195	-0.0925	0.44625	0.362296036585366	340.518	1193.523	853.005
0.126829268292683	-0.0925	0.53625	0.370442378048781	330.2727	1334.818	1004.5453
0.131707317073171	-0.0925	0.62625	0.378588719512195	320.008	1494.733	1174.725
0.136585365853659	-0.0925	0.71625	0.38673506097561	310.1478	1817.996	1507.8482
0.141463414634146	-0.0925	0.80625	0.394881402439024	300.7336	2121.81	1821.0764
0.146341463414634	-0.0925	0.89625	0.403027743902439	291.637	2605.931	2314.294
-0.146341463414634	-0.103846153846154	-4.725	-0.0662940900562851	462.0721	194.0511	-268.021
-0.141463414634146	-0.103846153846154	-4.635	-0.0581477485928705	462.9908	196.6597	-266.3311
-0.136585365853659	-0.103846153846154	-4.545	-0.0500014071294558	465.4001	200.9566	-264.4435
-0.131829268292683	-0.103846153846154	-4.45725	-0.0420587242026266	468.5682	205.8396	-262.7286
-0.126829268292683	-0.103846153846154	-4.365	-0.0337087242026266	471.8944	210.7872	-261.1072
-0.121951219512195	-0.103846153846154	-4.275	-0.025562382739212	474.748	216.4768	-258.2712
-0.117073170731707	-0.103846153846154	-4.185	-0.0174160412757973	477.5685	222.404	-255.1645
-0.11219512195122	-0.103846153846154	-4.095	-0.00926969981238268	479.6292	228.8388	-250.7904
-0.107439024390244	-0.103846153846154	-4.00725	-0.00132701688555345	481.6883	236.4889	-245.1994
-0.102439024390244	-0.103846153846154	-3.915	0.00702298311444655	483.6231	243.3501	-240.273
-0.0975609756097561	-0.103846153846154	-3.825	0.0151693245778612	485.175	250.5746	-234.6004
-0.0926829268292683	-0.103846153846154	-3.735	0.0233156660412758	486.2215	259.1297	-227.0918
-0.0878048780487805	-0.103846153846154	-3.645	0.0314620075046904	487.6467	267.7792	-219.8675
-0.0829268292682927	-0.103846153846154	-3.555	0.0396083489681051	489.5817	277.2364	-212.3453
-0.0780487804878049	-0.103846153846154	-3.465	0.0477546904315197	491.8944	287.2963	-204.5981
-0.0731707317073171	-0.103846153846154	-3.375	0.0559010318949344	494.8436	296.8034	-198.0402
-0.0682926829268293	-0.103846153846154	-3.285	0.064047373358349	498.7746	305.691	-193.0836
-0.0634146341463415	-0.103846153846154	-3.195	0.0721937148217636	504.1648	317.129	-187.0358
-0.0585365853658537	-0.103846153846154	-3.105	0.0803400562851783	511.012	329.2114	-181.8006
-0.0536585365853659	-0.103846153846154	-3.015	0.0884863977485929	519.0977	343.0343	-176.0634
-0.0487804878048781	-0.103846153846154	-2.925	0.0966327392120075	528.931	355.2041	-173.7269
-0.0439024390243902	-0.103846153846154	-2.835	0.104779080675422	541.3634	367.3346	-174.0288
-0.0390243902439024	-0.103846153846154	-2.745	0.112925422138837	554.9118	380.0833	-174.8285
-0.0341463414634146	-0.103846153846154	-2.655	0.121071763602251	572.3639	391.7776	-180.5863
-0.0292682926829268	-0.103846153846154	-2.565	0.129218105065666	594.3818	403.5479	-190.8339
-0.0245121951219512	-0.103846153846154	-2.47725	0.137160787992495	617.9755	415.4669	-202.5086
-0.0195121951219512	-0.103846153846154	-2.385	0.145510787992495	646.2952	425.8456	-220.4496
-0.0146341463414634	-0.103846153846154	-2.295	0.15365712945591	683.8475	435.2763	-248.5712
-0.00975609756097561	-0.103846153846154	-2.205	0.161803470919325	722.5514	448.6588	-273.8926
-0.0048780487804878	-0.103846153846154	-2.115	0.169949812382739	794.7285	455.6508	-339.0777
0	-0.103846153846154	-2.025	0.178096153846154	854.4529	462.1075	-392.3454
0.0048780487804878	-0.103846153846154	-1.935	0.186242495309569	916.1232	467.6446	-448.4786
0.00975609756097561	-0.103846153846154	-1.845	0.194388836772983	996.5282	472.8664	-523.6618
0.0146341463414634	-0.103846153846154	-1.755	0.202535178236398	1103.122	478.1202	-625.0018
0.0195121951219512	-0.103846153846154	-1.665	0.210681519699812	1277.501	482.6153	-794.8857
0.0242682926829268	-0.103846153846154	-1.57725	0.218624202626642	1426.883	486.8249	-940.0581
0.0292682926829268	-0.103846153846154	-1.485	0.226974202626642	1624.138	491.2882	-1132.8498
0.0341463414634146	-0.103846153846154	-1.395	0.235120544090056	1777.658	494.7709	-1282.8871
0.0390243902439024	-0.103846153846154	-1.305	0.243266885553471	1893.9	498.7924	-1395.1076
0.0439024390243902	-0.103846153846154	-1.215	0.251413227016886	1960.547	504.2062	-1456.3408
0.0486585365853659	-0.103846153846154	-1.12725	0.259355909943715	1929.566	510.099	-1419.467
0.0536585365853659	-0.103846153846154	-1.035	0.267705909943715	1822.921	516.7477	-1306.1733
0.0585365853658537	-0.103846153846154	-0.945	0.275852251407129	1656.138	525.7484	-1130.3896
0.0632926829268293	-0.103846153846154	-0.857250000000001	0.283794934333959	1449.953	535.0023	-914.9507
0.0682926829268293	-0.103846153846154	-0.765	0.292144934333959	1257.298	546.562	-710.736
0.0731707317073171	-0.103846153846154	-0.675	0.300291275797373	1087.399	561.7126	-525.6864
0.0780487804878049	-0.103846153846154	-0.585	0.308437617260788	925.3717	578.0756	-347.2961
0.0829268292682927	-0.103846153846154	-0.495	0.316583958724203	778.6914	597.701	-180.9904
0.0878048780487805	-0.103846153846154	-0.405	0.324730300187617	664.8305	623.1736	-41.6569
0.0926829268292683	-0.103846153846154	-0.315	0.332876641651032	607.7454	649.7425	41.9970999999999
0.0975609756097561	-0.103846153846154	-0.225	0.341022983114447	554.0945	681.8446	127.7501
0.102439024390244	-0.103846153846154	-0.135	0.349169324577861	513.5184	723.9224	210.404
0.107317073170732	-0.103846153846154	-0.0450000000000002	0.357315666041276	477.5088	787.1031	309.5943
0.11219512195122	-0.103846153846154	0.0449999999999995	0.36546200750469	443.8064	839.9838	396.1774
0.117073170731707	-0.103846153846154	0.135	0.373608348968105	400.5971	896.5805	495.9834
0.121951219512195	-0.103846153846154	0.225	0.38175469043152	369.7205	967.7282	598.0077
0.126829268292683	-0.103846153846154	0.315	0.389901031894934	358.5057	1066.767	708.2613
0.131707317073171	-0.103846153846154	0.405	0.398047373358349	346.9279	1232.983	886.0551
0.136585365853659	-0.103846153846154	0.495	0.406193714821764	335.6468	1384.161	1048.5142
0.141463414634146	-0.103846153846154	0.585	0.414340056285178	324.6753	1616.579	1291.9037
0.146341463414634	-0.103846153846154	0.675	0.422486397748593	313.0501	1850.54	1537.4899
-0.146341463414634	-0.115384615384615	-4.95	-0.0465056285178236	444.7855	188.7591	-256.0264
-0.141463414634146	-0.115384615384615	-4.86	-0.0383592870544089	443.869	191.1897	-252.6793
-0.136585365853659	-0.115384615384615	-4.77	-0.0302129455909943	446.1173	194.7819	-251.3354
-0.131829268292683	-0.115384615384615	-4.68225	-0.0222702626641651	450.9305	199.0306	-251.8999
-0.126829268292683	-0.115384615384615	-4.59	-0.0139202626641651	455.6502	203.7859	-251.8643
-0.121951219512195	-0.115384615384615	-4.5	-0.00577392120075043	460.5272	208.9219	-251.6053
-0.117073170731707	-0.115384615384615	-4.41	0.00237242026266421	464.9002	214.1684	-250.7318
-0.11219512195122	-0.115384615384615	-4.32	0.0105187617260789	468.6376	220.4911	-248.1465
-0.107439024390244	-0.115384615384615	-4.23225	0.0184614446529081	471.9324	227.6048	-244.3276
-0.102439024390244	-0.115384615384615	-4.14	0.0268114446529081	475.0691	234.0224	-241.0467
-0.0975609756097561	-0.115384615384615	-4.05	0.0349577861163227	477.2228	240.9634	-236.2594
-0.0926829268292683	-0.115384615384615	-3.96	0.0431041275797374	479.06	249.1996	-229.8604
-0.0878048780487805	-0.115384615384615	-3.87	0.051250469043152	480.486	256.7412	-223.7448
-0.0829268292682927	-0.115384615384615	-3.78	0.0593968105065666	481.7534	264.5383	-217.2151
-0.0780487804878049	-0.115384615384615	-3.69	0.0675431519699813	483.2437	274.3586	-208.8851
-0.0731707317073171	-0.115384615384615	-3.6	0.0756894934333959	485.5251	283.7068	-201.8183
-0.0682926829268293	-0.115384615384615	-3.51	0.0838358348968106	487.9323	288.6869	-199.2454
-0.0634146341463415	-0.115384615384615	-3.42	0.0919821763602252	491.5452	296.4745	-195.0707
-0.0585365853658537	-0.115384615384615	-3.33	0.10012851782364	495.7288	308.7793	-186.9495
-0.0536585365853659	-0.115384615384615	-3.24	0.108274859287054	500.9264	321.9059	-179.0205
-0.0487804878048781	-0.115384615384615	-3.15	0.116421200750469	507.3596	336.35	-171.0096
-0.0439024390243902	-0.115384615384615	-3.06	0.124567542213884	515.9532	348.9715	-166.9817
-0.0390243902439024	-0.115384615384615	-2.97	0.132713883677298	525.212	361.3003	-163.9117
-0.0341463414634146	-0.115384615384615	-2.88	0.140860225140713	536.9431	372.9022	-164.0409
-0.0292682926829268	-0.115384615384615	-2.79	0.149006566604128	552.7026	384.2847	-168.4179
-0.0245121951219512	-0.115384615384615	-2.70225	0.156949249530957	568.1783	396.4287	-171.7496
-0.0195121951219512	-0.115384615384615	-2.61	0.165299249530957	587.9427	408.8267	-179.116
-0.0146341463414634	-0.115384615384615	-2.52	0.173445590994372	614.1274	419.9606	-194.1668
-0.00975609756097561	-0.115384615384615	-2.43	0.181591932457786	641.919	430.5296	-211.3894
-0.0048780487804878	-0.115384615384615	-2.34	0.189738273921201	673.8935	441.1593	-232.7342
0	-0.115384615384615	-2.25	0.197884615384615	715.8267	452.7708	-263.0559
0.0048780487804878	-0.115384615384615	-2.16	0.20603095684803	785.2121	460.744	-324.4681
0.00975609756097561	-0.115384615384615	-2.07	0.214177298311445	841.3554	466.9152	-374.4402
0.0146341463414634	-0.115384615384615	-1.98	0.222323639774859	902.8634	472.676	-430.1874
0.0195121951219512	-0.115384615384615	-1.89	0.230469981238274	981.0132	478.8798	-502.1334
0.0242682926829268	-0.115384615384615	-1.80225	0.238412664165103	1090.48	483.8498	-606.6302
0.0292682926829268	-0.115384615384615	-1.71	0.246762664165103	1265.988	487.8693	-778.1187
0.0341463414634146	-0.115384615384615	-1.62	0.254909005628518	1414.536	492.4916	-922.0444
0.0390243902439024	-0.115384615384615	-1.53	0.263055347091932	1629.753	496.5437	-1133.2093
0.0439024390243902	-0.115384615384615	-1.44	0.271201688555347	1801.359	501.1039	-1300.2551
0.0486585365853659	-0.115384615384615	-1.35225	0.279144371482176	1935.735	506.5179	-1429.2171
0.0536585365853659	-0.115384615384615	-1.26	0.287494371482176	2051.439	511.9019	-1539.5371
0.0585365853658537	-0.115384615384615	-1.17	0.295640712945591	2057.761	517.8884	-1539.8726
0.0632926829268293	-0.115384615384615	-1.08225	0.30358339587242	1977.21	525.6855	-1451.5245
0.0682926829268293	-0.115384615384615	-0.99	0.31193339587242	1821.012	534.5868	-1286.4252
0.0731707317073171	-0.115384615384615	-0.9	0.320079737335835	1610.826	545.2322	-1065.5938
0.0780487804878049	-0.115384615384615	-0.81	0.32822607879925	1404.4	559.9694	-844.4306
0.0829268292682927	-0.115384615384615	-0.72	0.336372420262664	1211.657	575.3183	-636.3387
0.0878048780487805	-0.115384615384615	-0.63	0.344518761726079	1033.512	593.5193	-439.9927
0.0926829268292683	-0.115384615384615	-0.54	0.352665103189493	895.1292	617.2453	-277.8839
0.0975609756097561	-0.115384615384615	-0.45	0.360811444652908	710.3851	642.03	-68.3551
0.102439024390244	-0.115384615384615	-0.36	0.368957786116323	640.4182	671.2091	30.7909000000001
0.107317073170732	-0.115384615384615	-0.27	0.377104127579737	589.106	709.5705	120.4645
0.11219512195122	-0.115384615384615	-0.18	0.385250469043152	543.0807	761.1564	218.0757
0.117073170731707	-0.115384615384615	-0.0899999999999999	0.393396810506567	498.1636	808.0567	309.8931
0.121951219512195	-0.115384615384615	0	0.401543151969981	464.2035	861.4078	397.2043
0.126829268292683	-0.115384615384615	0.0900000000000003	0.409689493433396	434.0065	929.0285	495.022
0.131707317073171	-0.115384615384615	0.18	0.417835834896811	403.996	1018.347	614.351
0.136585365853659	-0.115384615384615	0.27	0.425982176360225	380.2974	1164.123	783.8256
0.141463414634146	-0.115384615384615	0.36	0.43412851782364	362.2835	1294.757	932.4735
0.146341463414634	-0.115384615384615	0.45	0.442274859287054	347.6945	1438.372	1090.6775
-0.146341463414634	-0.126923076923077	-5.175	-0.0267171669793621	423.2673	194.6421	-228.6252
-0.141463414634146	-0.126923076923077	-5.085	-0.0185708255159474	422.5719	193.6279	-228.944
-0.136585365853659	-0.126923076923077	-4.995	-0.0104244840525328	425.2938	195.0222	-230.2716
-0.131829268292683	-0.126923076923077	-4.90725	-0.00248180112570356	431.4038	197.9418	-233.462
-0.126829268292683	-0.126923076923077	-4.815	0.00586819887429643	437.3886	201.9225	-235.4661
-0.121951219512195	-0.126923076923077	-4.725	0.0140145403377111	443.8459	207.3127	-236.5332
-0.117073170731707	-0.126923076923077	-4.635	0.0221608818011257	451.035	212.1789	-238.8561
-0.11219512195122	-0.126923076923077	-4.545	0.0303072232645404	456.3866	217.7595	-238.6271
-0.107439024390244	-0.126923076923077	-4.45725	0.0382499061913696	461.1683	224.3017	-236.8666
-0.102439024390244	-0.126923076923077	-4.365	0.0465999061913696	465.5708	230.6414	-234.9294
-0.0975609756097561	-0.126923076923077	-4.275	0.0547462476547842	468.548	237.4377	-231.1103
-0.0926829268292683	-0.126923076923077	-4.185	0.0628925891181989	470.9866	245.042	-225.9446
-0.0878048780487805	-0.126923076923077	-4.095	0.0710389305816135	473.6157	252.5674	-221.0483
-0.0829268292682927	-0.126923076923077	-4.005	0.0791852720450281	475.2619	260.3316	-214.9303
-0.0780487804878049	-0.126923076923077	-3.915	0.0873316135084428	476.592	269.7231	-206.8689
-0.0731707317073171	-0.126923076923077	-3.825	0.0954779549718574	477.9541	278.704	-199.2501
-0.0682926829268293	-0.126923076923077	-3.735	0.103624296435272	479.6007	288.1143	-191.4864
-0.0634146341463415	-0.126923076923077	-3.645	0.111770637898687	481.7556	299.8718	-181.8838
-0.0585365853658537	-0.126923076923077	-3.555	0.119916979362101	484.2888	307.6522	-176.6366
-0.0536585365853659	-0.126923076923077	-3.465	0.128063320825516	487.2671	319.3856	-167.8815
-0.0487804878048781	-0.126923076923077	-3.375	0.136209662288931	490.8171	330.2235	-160.5936
-0.0439024390243902	-0.126923076923077	-3.285	0.144356003752345	495.6956	341.8014	-153.8942
-0.0390243902439024	-0.126923076923077	-3.195	0.15250234521576	501.4943	355.2669	-146.2274
-0.0341463414634146	-0.126923076923077	-3.105	0.160648686679174	509.0355	366.9713	-142.0642
-0.0292682926829268	-0.126923076923077	-3.015	0.168795028142589	518.3538	378.8258	-139.528
-0.0245121951219512	-0.126923076923077	-2.92725	0.176737711069418	527.8926	392.1627	-135.7299
-0.0195121951219512	-0.126923076923077	-2.835	0.185087711069418	540.6987	403.485	-137.2137
-0.0146341463414634	-0.126923076923077	-2.745	0.193234052532833	558.6176	414.9071	-143.7105
-0.00975609756097561	-0.126923076923077	-2.655	0.201380393996248	577.1028	426.6098	-150.493
-0.0048780487804878	-0.126923076923077	-2.565	0.209526735459662	599.3052	436.1937	-163.1115
0	-0.126923076923077	-2.475	0.217673076923077	627.8866	448.5331	-179.3535
0.0048780487804878	-0.126923076923077	-2.385	0.225819418386492	657.7873	456.3798	-201.4075
0.00975609756097561	-0.126923076923077	-2.295	0.233965759849906	694.2972	462.7413	-231.5559
0.0146341463414634	-0.126923076923077	-2.205	0.242112101313321	753.5065	469.3218	-284.1847
0.0195121951219512	-0.126923076923077	-2.115	0.250258442776735	798.6834	475.9354	-322.748
0.0242682926829268	-0.126923076923077	-2.02725	0.258201125703565	865.1711	481.0012	-384.1699
0.0292682926829268	-0.126923076923077	-1.935	0.266551125703565	939.6519	485.6862	-453.9657
0.0341463414634146	-0.126923076923077	-1.845	0.274697467166979	1033.391	490.7823	-542.6087
0.0390243902439024	-0.126923076923077	-1.755	0.282843808630394	1213.658	495.3097	-718.3483
0.0439024390243902	-0.126923076923077	-1.665	0.290990150093809	1344.138	499.4892	-844.6488
0.0486585365853659	-0.126923076923077	-1.57725	0.298932833020638	1565.257	504.1127	-1061.1443
0.0536585365853659	-0.126923076923077	-1.485	0.307282833020638	1722.957	509.369	-1213.588
0.0585365853658537	-0.126923076923077	-1.395	0.315429174484052	1917.075	515.4506	-1401.6244
0.0632926829268293	-0.126923076923077	-1.30725	0.323371857410882	2106.61	522.7367	-1583.8733
0.0682926829268293	-0.126923076923077	-1.215	0.331721857410882	2184.628	531.4494	-1653.1786
0.0731707317073171	-0.126923076923077	-1.125	0.339868198874296	2163.787	541.3365	-1622.4505
0.0780487804878049	-0.126923076923077	-1.035	0.348014540337711	2052.807	554.136	-1498.671
0.0829268292682927	-0.126923076923077	-0.945	0.356160881801126	1856.844	567.4193	-1289.4247
0.0878048780487805	-0.126923076923077	-0.855	0.36430722326454	1639.952	583.905	-1056.047
0.0926829268292683	-0.126923076923077	-0.765	0.372453564727955	1421.873	604.5467	-817.3263
0.0975609756097561	-0.126923076923077	-0.675	0.38059990619137	1210.126	627.3024	-582.8236
0.102439024390244	-0.126923076923077	-0.585	0.388746247654784	1039.821	654.5932	-385.2278
0.107317073170732	-0.126923076923077	-0.494999999999999	0.396892589118199	898.8936	689.3425	-209.5511
0.11219512195122	-0.126923076923077	-0.405	0.405038930581613	703.7086	725.9038	22.1952
0.117073170731707	-0.126923076923077	-0.315	0.413185272045028	638.8953	793.438	154.5427
0.121951219512195	-0.126923076923077	-0.225	0.421331613508443	584.5032	846.8243	262.3211
0.126829268292683	-0.126923076923077	-0.134999999999999	0.429477954971857	540.241	900.8305	360.5895
0.131707317073171	-0.126923076923077	-0.0449999999999995	0.437624296435272	500.0998	968.4889	468.3891
0.136585365853659	-0.126923076923077	0.0450000000000004	0.445770637898687	461.6359	1059.584	597.9481
0.141463414634146	-0.126923076923077	0.135	0.453916979362101	432.7145	1215.213	782.4985
0.146341463414634	-0.126923076923077	0.225000000000001	0.462063320825516	400.7011	1354.285	953.5839
-0.146341463414634	-0.138461538461538	-5.4	-0.00692870544090052	391.5301	202.8106	-188.7195
-0.141463414634146	-0.138461538461538	-5.31	0.00121763602251412	391.1834	200.9778	-190.2056
-0.136585365853659	-0.138461538461538	-5.22	0.00936397748592876	396.9197	199.3656	-197.5541
-0.131829268292683	-0.138461538461538	-5.13225	0.017306660412758	403.3718	200.3425	-203.0293
-0.126829268292683	-0.138461538461538	-5.04	0.025656660412758	409.7355	202.934	-206.8015
-0.121951219512195	-0.138461538461538	-4.95	0.0338030018761726	417.4606	207.1363	-210.3243
-0.117073170731707	-0.138461538461538	-4.86	0.0419493433395873	426.731	211.6884	-215.0426
-0.11219512195122	-0.138461538461538	-4.77	0.0500956848030019	434.296	217.269	-217.027
-0.107439024390244	-0.138461538461538	-4.68225	0.0580383677298311	441.5746	223.386	-218.1886
-0.102439024390244	-0.138461538461538	-4.59	0.0663883677298311	448.538	229.1545	-219.3835
-0.0975609756097561	-0.138461538461538	-4.5	0.0745347091932458	453.89	235.8422	-218.0478
-0.0926829268292683	-0.138461538461538	-4.41	0.0826810506566604	458.5447	243.603	-214.9417
-0.0878048780487805	-0.138461538461538	-4.32	0.090827392120075	462.9467	250.8275	-212.1192
-0.0829268292682927	-0.138461538461538	-4.23	0.0989737335834897	466.0474	259.2233	-206.8241
-0.0780487804878049	-0.138461538461538	-4.14	0.107120075046904	468.7084	268.2831	-200.4253
-0.0731707317073171	-0.138461538461538	-4.05	0.115266416510319	470.703	276.8076	-193.8954
-0.0682926829268293	-0.138461538461538	-3.96	0.123412757973734	472.3488	286.408	-185.9408
-0.0634146341463415	-0.138461538461538	-3.87	0.131559099437148	473.8707	305.691	-168.1797
-0.0585365853658537	-0.138461538461538	-3.78	0.139705440900563	475.4845	316.3496	-159.1349
-0.0536585365853659	-0.138461538461538	-3.69	0.147851782363978	477.1951	324.5618	-152.6333
-0.0487804878048781	-0.138461538461538	-3.6	0.155998123827392	479.5707	332.6603	-146.9104
-0.0439024390243902	-0.138461538461538	-3.51	0.164144465290807	482.5805	342.6777	-139.9028
-0.0390243902439024	-0.138461538461538	-3.42	0.172290806754221	486.4754	354.0968	-132.3786
-0.0341463414634146	-0.138461538461538	-3.33	0.180437148217636	491.2897	365.3406	-125.9491
-0.0292682926829268	-0.138461538461538	-3.24	0.188583489681051	497.7534	377.1093	-120.6441
-0.0245121951219512	-0.138461538461538	-3.15225	0.19652617260788	504.8813	389.7898	-115.0915
-0.0195121951219512	-0.138461538461538	-3.06	0.20487617260788	514.29	401.6182	-112.6718
-0.0146341463414634	-0.138461538461538	-2.97	0.213022514071295	526.4915	412.7509	-113.7406
-0.00975609756097561	-0.138461538461538	-2.88	0.221168855534709	539.6455	425.0862	-114.5593
-0.0048780487804878	-0.138461538461538	-2.79	0.229315196998124	555.5257	434.8958	-120.6299
0	-0.138461538461538	-2.7	0.237461538461538	576.3229	443.9782	-132.3447
0.0048780487804878	-0.138461538461538	-2.61	0.245607879924953	599.2277	455.904	-143.3237
0.00975609756097561	-0.138461538461538	-2.52	0.253754221388368	627.5517	462.7066	-164.8451
0.0146341463414634	-0.138461538461538	-2.43	0.261900562851782	663.5349	469.417	-194.1179
0.0195121951219512	-0.138461538461538	-2.34	0.270046904315197	703.5443	475.3033	-228.241
0.0242682926829268	-0.138461538461538	-2.25225	0.277989587242026	770.3229	480.4943	-289.8286
0.0292682926829268	-0.138461538461538	-2.16	0.286339587242026	826.4358	485.9079	-340.5279
0.0341463414634146	-0.138461538461538	-2.07	0.294485928705441	891.1489	490.3387	-400.8102
0.0390243902439024	-0.138461538461538	-1.98	0.302632270168856	974.2752	494.8032	-479.472
0.0439024390243902	-0.138461538461538	-1.89	0.31077861163227	1090.497	499.5521	-590.9449
0.0486585365853659	-0.138461538461538	-1.80225	0.318721294559099	1271.578	504.0804	-767.4976
0.0536585365853659	-0.138461538461538	-1.71	0.327071294559099	1434.393	509.369	-925.024
0.0585365853658537	-0.138461538461538	-1.62	0.335217636022514	1679.268	515.5441	-1163.7239
0.0632926829268293	-0.138461538461538	-1.53225	0.343160318949343	1876.845	521.6911	-1355.1539
0.0682926829268293	-0.138461538461538	-1.44	0.351510318949343	2106.434	529.9313	-1576.5027
0.0731707317073171	-0.138461538461538	-1.35	0.359656660412758	2229.711	540.5441	-1689.1669
0.0780487804878049	-0.138461538461538	-1.26	0.367803001876173	2252.651	551.4763	-1701.1747
[truncated: 502 more rows]
