# Supplementary material for: Giant ferroelectric polarization in a bilayer graphene heterostructure
Source: Nat Commun. 2022 Oct 21;13:6241. doi: 10.1038/s41467-022-34104-z (PMC9587233; doi:10.1038/s41467-022-34104-z)
Supplement: Supplementary file 4 — Source Data [file 41467_2022_34104_MOESM4_ESM.zip › SI/Fig.S11-14/200K.dat]

x	y	n	D	b	f	z
-0.146341463414634	0.230769230769231	1.8	-0.64015947467167	1011.951	2227.631	1215.68
-0.141463414634146	0.230769230769231	1.89	-0.632013133208255	1026.151	2282.737	1256.586
-0.136585365853659	0.230769230769231	1.98	-0.62386679174484	1088.639	2474.5	1385.861
-0.131829268292683	0.230769230769231	2.06775	-0.615924108818011	1150.017	2797.104	1647.087
-0.126829268292683	0.230769230769231	2.16	-0.607574108818011	1246.024	3305.071	2059.047
-0.121951219512195	0.230769230769231	2.25	-0.599427767354597	1362.713	3406.265	2043.552
-0.117073170731707	0.230769230769231	2.34	-0.591281425891182	1591.107	3184.874	1593.767
-0.11219512195122	0.230769230769231	2.43	-0.583135084427767	1801.27	2774.563	973.293
-0.107439024390244	0.230769230769231	2.51775	-0.575192401500938	2029.007	2295.681	266.674
-0.102439024390244	0.230769230769231	2.61	-0.566842401500938	2439.365	1680.314	-759.051
-0.0975609756097561	0.230769230769231	2.7	-0.558696060037523	2721.488	1371.425	-1350.063
-0.0926829268292683	0.230769230769231	2.79	-0.550549718574109	2879.641	1106.689	-1772.952
-0.0878048780487805	0.230769230769231	2.88	-0.542403377110694	2858.444	929.1327	-1929.3113
-0.0829268292682927	0.230769230769231	2.97	-0.53425703564728	2612.642	750.343	-1862.299
-0.0780487804878049	0.230769230769231	3.06	-0.526110694183865	2276.032	620.5328	-1655.4992
-0.0731707317073171	0.230769230769231	3.15	-0.51796435272045	1908.616	562.1044	-1346.5116
-0.0682926829268293	0.230769230769231	3.24	-0.509818011257036	1550.25	512.4863	-1037.7637
-0.0634146341463415	0.230769230769231	3.33	-0.501671669793621	1271.979	473.2382	-798.7408
-0.0585365853658537	0.230769230769231	3.42	-0.493525328330206	1049.837	438.7639	-611.0731
-0.0536585365853659	0.230769230769231	3.51	-0.485378986866792	865.7125	390.9613	-474.7512
-0.0487804878048781	0.230769230769231	3.6	-0.477232645403377	658.9297	360.2956	-298.6341
-0.0439024390243902	0.230769230769231	3.69	-0.469086303939963	585.6232	346.0747	-239.5485
-0.0390243902439024	0.230769230769231	3.78	-0.460939962476548	533.7782	334.4836	-199.2946
-0.0341463414634146	0.230769230769231	3.87	-0.452793621013133	489.8649	322.8972	-166.9677
-0.0292682926829268	0.230769230769231	3.96	-0.444647279549719	447.7898	310.5103	-137.2795
-0.0245121951219512	0.230769230769231	4.04775	-0.436704596622889	400.3656	300.3497	-100.0159
-0.0195121951219512	0.230769230769231	4.14	-0.428354596622889	372.5399	291.5214	-81.0185
-0.0146341463414634	0.230769230769231	4.23	-0.420208255159475	349.4372	282.8714	-66.5658
-0.00975609756097561	0.230769230769231	4.32	-0.41206191369606	335.6321	277.0851	-58.547
-0.0048780487804878	0.230769230769231	4.41	-0.403915572232645	323.5289	271.5035	-52.0254
0	0.230769230769231	4.5	-0.395769230769231	312.1333	266.8388	-45.2945
0.0048780487804878	0.230769230769231	4.59	-0.387622889305816	301.2471	263.2357	-38.0114
0.00975609756097561	0.230769230769231	4.68	-0.379476547842402	292.343	259.9776	-32.3654
0.0146341463414634	0.230769230769231	4.77	-0.371330206378987	284.6095	256.9252	-27.6843
0.0195121951219512	0.230769230769231	4.86	-0.363183864915572	276.7837	254.9653	-21.8184
0.0242682926829268	0.230769230769231	4.94775	-0.355241181988743	271.1377	252.8942	-18.2435
0.0292682926829268	0.230769230769231	5.04	-0.346891181988743	266.5859	250.6511	-15.9348
0.0341463414634146	0.230769230769231	5.13	-0.338744840525328	262.5857	249.4032	-13.1825
0.0390243902439024	0.230769230769231	5.22	-0.330598499061914	259.7553	248.107	-11.6483
0.0439024390243902	0.230769230769231	5.31	-0.322452157598499	257.668	245.9574	-11.7106
0.0486585365853659	0.230769230769231	5.39775	-0.31450947467167	256.1345	243.8095	-12.325
0.0536585365853659	0.230769230769231	5.49	-0.30615947467167	255.0926	241.4071	-13.6855
0.0585365853658537	0.230769230769231	5.58	-0.298013133208255	254.4597	238.516	-15.9437
0.0632926829268293	0.230769230769231	5.66775	-0.290070450281426	253.3856	235.0565	-18.3291
0.0682926829268293	0.230769230769231	5.76	-0.281720450281426	252.3886	230.492	-21.8966
0.0731707317073171	0.230769230769231	5.85	-0.273574108818011	250.6673	224.8043	-25.863
0.0780487804878049	0.230769230769231	5.94	-0.265427767354597	248.4226	219.685	-28.7376
0.0829268292682927	0.230769230769231	6.03	-0.257281425891182	246.368	214.0785	-32.2895
0.0878048780487805	0.230769230769231	6.12	-0.249135084427767	243.3989	199.2368	-44.1621
0.0926829268292683	0.230769230769231	6.21	-0.240988742964353	239.3525	191.2438	-48.1087
0.0975609756097561	0.230769230769231	6.3	-0.232842401500938	235.5149	187.8992	-47.6157
0.102439024390244	0.230769230769231	6.39	-0.224696060037523	231.4534	184.5821	-46.8713
0.107317073170732	0.230769230769231	6.48	-0.216549718574109	226.3659	180.765	-45.6009
0.11219512195122	0.230769230769231	6.57	-0.208403377110694	221.0579	176.4527	-44.6052
0.117073170731707	0.230769230769231	6.66	-0.20025703564728	215.4344	170.2504	-45.184
0.121951219512195	0.230769230769231	6.75	-0.192110694183865	214.6162	165.4082	-49.208
0.126829268292683	0.230769230769231	6.84	-0.18396435272045	212.5654	161.3081	-51.2573
0.131707317073171	0.230769230769231	6.93	-0.175818011257036	204.2412	157.2558	-46.9854
0.136585365853659	0.230769230769231	7.02	-0.167671669793621	195.9195	150.814	-45.1055
0.141463414634146	0.230769230769231	7.11	-0.159525328330206	188.5622	147.8519	-40.7103
0.146341463414634	0.230769230769231	7.2	-0.151378986866792	181.3447	145.2061	-36.1386
-0.146341463414634	0.219230769230769	1.575	-0.620371013133208	1231.368	1540.585	309.217
-0.141463414634146	0.219230769230769	1.665	-0.612224671669794	1230.013	1560.329	330.316
-0.136585365853659	0.219230769230769	1.755	-0.604078330206379	1274.754	1648.989	374.235
-0.131829268292683	0.219230769230769	1.84275	-0.59613564727955	1356.385	1818.194	461.809
-0.126829268292683	0.219230769230769	1.935	-0.58778564727955	1485.845	2103.743	617.898
-0.121951219512195	0.219230769230769	2.025	-0.579639305816135	1756.387	2574.744	818.357
-0.117073170731707	0.219230769230769	2.115	-0.57149296435272	1971.55	2938.505	966.955
-0.11219512195122	0.219230769230769	2.205	-0.563346622889306	2356.291	3189.901	833.61
-0.107439024390244	0.219230769230769	2.29275	-0.555403939962477	2624.374	3179.292	554.918000000001
-0.102439024390244	0.219230769230769	2.385	-0.547053939962477	2894.353	2955.733	61.3800000000001
-0.0975609756097561	0.219230769230769	2.475	-0.538907598499062	2987.561	2579.006	-408.554999999999
-0.0926829268292683	0.219230769230769	2.565	-0.530761257035647	2876.863	2118.853	-758.01
-0.0878048780487805	0.219230769230769	2.655	-0.522614915572233	2625.393	1606.453	-1018.94
-0.0829268292682927	0.219230769230769	2.745	-0.514468574108818	2276.969	1296.436	-980.533
-0.0780487804878049	0.219230769230769	2.835	-0.506322232645403	1738.725	1082.259	-656.466
-0.0731707317073171	0.219230769230769	2.925	-0.498175891181989	1444.819	912.3734	-532.4456
-0.0682926829268293	0.219230769230769	3.015	-0.490029549718574	1195.538	735.8808	-459.6572
-0.0634146341463415	0.219230769230769	3.105	-0.481883208255159	1009.123	620.4359	-388.6871
-0.0585365853658537	0.219230769230769	3.195	-0.473736866791745	858.9786	556.7338	-302.2448
-0.0536585365853659	0.219230769230769	3.285	-0.46559052532833	664.8074	509.3146	-155.4928
-0.0487804878048781	0.219230769230769	3.375	-0.457444183864916	598.1488	468.583	-129.5658
-0.0439024390243902	0.219230769230769	3.465	-0.449297842401501	542.305	429.6519	-112.6531
-0.0390243902439024	0.219230769230769	3.555	-0.441151500938086	497.7826	386.2269	-111.5557
-0.0341463414634146	0.219230769230769	3.645	-0.433005159474672	459.3434	354.2376	-105.1058
-0.0292682926829268	0.219230769230769	3.735	-0.424858818011257	424.659	341.5704	-83.0886000000001
-0.0245121951219512	0.219230769230769	3.82275	-0.416916135084428	390.2465	329.3065	-60.94
-0.0195121951219512	0.219230769230769	3.915	-0.408566135084428	360.604	318.4804	-42.1236
-0.0146341463414634	0.219230769230769	4.005	-0.400419793621013	345.3115	308.0335	-37.278
-0.00975609756097561	0.219230769230769	4.095	-0.392273452157599	329.7607	297.548	-32.2127
-0.0048780487804878	0.219230769230769	4.185	-0.384127110694184	318.0162	289.2773	-28.7389
0	0.219230769230769	4.275	-0.375980769230769	306.749	282.0499	-24.6991
0.0048780487804878	0.219230769230769	4.365	-0.367834427767355	296.2451	275.0763	-21.1688
0.00975609756097561	0.219230769230769	4.455	-0.35968808630394	288.1197	270.0956	-18.0241
0.0146341463414634	0.219230769230769	4.545	-0.351541744840525	281.006	266.0479	-14.9580999999999
0.0195121951219512	0.219230769230769	4.635	-0.343395403377111	274.8234	261.985	-12.8384
0.0242682926829268	0.219230769230769	4.72275	-0.335452720450281	270.0634	259.3936	-10.6698
0.0292682926829268	0.219230769230769	4.815	-0.327102720450281	265.5895	257.0996	-8.48989999999998
0.0341463414634146	0.219230769230769	4.905	-0.318956378986867	261.4792	255.2182	-6.26099999999997
0.0390243902439024	0.219230769230769	4.995	-0.310810037523452	259.0918	253.6062	-5.48560000000001
0.0439024390243902	0.219230769230769	5.085	-0.302663696060038	257.4631	252.3258	-5.13729999999998
0.0486585365853659	0.219230769230769	5.17275	-0.294721013133208	255.661	251.0295	-4.63149999999999
0.0536585365853659	0.219230769230769	5.265	-0.286371013133208	254.682	249.8138	-4.8682
0.0585365853658537	0.219230769230769	5.355	-0.278224671669794	253.8913	248.313	-5.57829999999999
0.0632926829268293	0.219230769230769	5.44275	-0.270281988742964	255.1712	246.6689	-8.50230000000002
0.0682926829268293	0.219230769230769	5.535	-0.261931988742964	253.4948	244.1878	-9.30699999999999
0.0731707317073171	0.219230769230769	5.625	-0.25378564727955	251.0617	241.5021	-9.55959999999999
0.0780487804878049	0.219230769230769	5.715	-0.245639305816135	248.1698	237.3301	-10.8397
0.0829268292682927	0.219230769230769	5.805	-0.23749296435272	245.2313	233.6504	-11.5809
0.0878048780487805	0.219230769230769	5.895	-0.229346622889306	242.1655	229.4787	-12.6868
0.0926829268292683	0.219230769230769	5.985	-0.221200281425891	238.8792	223.9961	-14.8831
0.0975609756097561	0.219230769230769	6.075	-0.213053939962477	234.77	218.5485	-16.2215
0.102439024390244	0.219230769230769	6.165	-0.204907598499062	230.2841	212.7844	-17.4997
0.107317073170732	0.219230769230769	6.255	-0.196761257035647	224.7866	211.1272	-13.6594
0.11219512195122	0.219230769230769	6.345	-0.188614915572233	219.6364	208.6019	-11.0345
0.117073170731707	0.219230769230769	6.435	-0.180468574108818	214.4234	200.2001	-14.2233
0.121951219512195	0.219230769230769	6.525	-0.172322232645403	212.8793	192.1167	-20.7626
0.126829268292683	0.219230769230769	6.615	-0.164175891181989	210.6845	184.8042	-25.8803
0.131707317073171	0.219230769230769	6.705	-0.156029549718574	202.0792	177.87	-24.2092
0.136585365853659	0.219230769230769	6.795	-0.14788320825516	193.9482	169.8875	-24.0607
0.141463414634146	0.219230769230769	6.885	-0.139736866791745	186.5086	164.9977	-21.5109
0.146341463414634	0.219230769230769	6.975	-0.13159052532833	179.5438	161.0555	-18.4883
-0.146341463414634	0.207692307692308	1.35	-0.600582551594747	1241.711	1262.795	21.0840000000001
-0.141463414634146	0.207692307692308	1.44	-0.592436210131332	1240.037	1266.811	26.7740000000001
-0.136585365853659	0.207692307692308	1.53	-0.584289868667917	1287.931	1317.54	29.6089999999999
-0.131829268292683	0.207692307692308	1.61775	-0.576347185741088	1372.919	1406.502	33.5829999999999
-0.126829268292683	0.207692307692308	1.71	-0.567997185741088	1564.11	1601.228	37.1179999999999
-0.121951219512195	0.207692307692308	1.8	-0.559850844277674	1747.07	1800.97	53.9000000000001
-0.117073170731707	0.207692307692308	1.89	-0.551704502814259	1962.344	2037.745	75.4010000000003
-0.11219512195122	0.207692307692308	1.98	-0.543558161350844	2356.345	2467.327	110.982
-0.107439024390244	0.207692307692308	2.06775	-0.535615478424015	2667.51	2795.329	127.819
-0.102439024390244	0.207692307692308	2.16	-0.527265478424015	2900.443	3034.773	134.33
-0.0975609756097561	0.207692307692308	2.25	-0.5191191369606	2990.852	3030.846	39.9940000000001
-0.0926829268292683	0.207692307692308	2.34	-0.510972795497186	2861.764	2827.088	-34.6760000000004
-0.0878048780487805	0.207692307692308	2.43	-0.502826454033771	2592.881	2479.647	-113.234
-0.0829268292682927	0.207692307692308	2.52	-0.494680112570357	2238.085	1904.274	-333.811
-0.0780487804878049	0.207692307692308	2.61	-0.486533771106942	1712.337	1580.55	-131.787
-0.0731707317073171	0.207692307692308	2.7	-0.478387429643527	1430.799	1280.511	-150.288
-0.0682926829268293	0.207692307692308	2.79	-0.470241088180113	1174.17	1070.724	-103.446
-0.0634146341463415	0.207692307692308	2.88	-0.462094746716698	990.4865	903.2316	-87.2549000000001
-0.0585365853658537	0.207692307692308	2.97	-0.453948405253283	842.2266	669.3778	-172.8488
-0.0536585365853659	0.207692307692308	3.06	-0.445802063789869	662.0368	597.656	-64.3807999999999
-0.0487804878048781	0.207692307692308	3.15	-0.437655722326454	598.4913	539.2338	-59.2575000000001
-0.0439024390243902	0.207692307692308	3.24	-0.429509380863039	541.924	496.5804	-45.3435999999999
-0.0390243902439024	0.207692307692308	3.33	-0.421363039399625	496.7062	458.7686	-37.9376
-0.0341463414634146	0.207692307692308	3.42	-0.41321669793621	457.5705	423.4839	-34.0866
-0.0292682926829268	0.207692307692308	3.51	-0.405070356472796	421.556	392.2071	-29.3489
-0.0245121951219512	0.207692307692308	3.59775	-0.397127673545966	379.771	364.3605	-15.4105
-0.0195121951219512	0.207692307692308	3.69	-0.388777673545966	349.0262	347.4631	-1.56310000000002
-0.0146341463414634	0.207692307692308	3.78	-0.380631332082552	337.1196	331.2142	-5.90539999999999
-0.00975609756097561	0.207692307692308	3.87	-0.372484990619137	325.3837	318.2997	-7.084
-0.0048780487804878	0.207692307692308	3.96	-0.364338649155722	314.8112	307.0217	-7.78949999999998
0	0.207692307692308	4.05	-0.356192307692308	304.5566	295.8534	-8.70319999999998
0.0048780487804878	0.207692307692308	4.14	-0.348045966228893	294.6838	287.361	-7.32279999999997
0.00975609756097561	0.207692307692308	4.23	-0.339899624765478	286.6973	279.7737	-6.92359999999997
0.0146341463414634	0.207692307692308	4.32	-0.331753283302064	279.9316	272.768	-7.16360000000003
0.0195121951219512	0.207692307692308	4.41	-0.323606941838649	273.306	267.9453	-5.36069999999995
0.0242682926829268	0.207692307692308	4.49775	-0.31566425891182	268.5461	263.9773	-4.56880000000001
0.0292682926829268	0.207692307692308	4.59	-0.30731425891182	264.6257	260.6088	-4.01690000000002
0.0341463414634146	0.207692307692308	4.68	-0.299167917448405	261.1958	257.8903	-3.30550000000005
0.0390243902439024	0.207692307692308	4.77	-0.291021575984991	258.6166	255.9932	-2.6234
0.0439024390243902	0.207692307692308	4.86	-0.282875234521576	257.0996	254.8703	-2.2293
0.0486585365853659	0.207692307692308	4.94775	-0.274932551594747	255.2182	253.3856	-1.83260000000001
0.0536585365853659	0.207692307692308	5.04	-0.266582551594747	254.1441	252.5786	-1.56549999999999
0.0585365853658537	0.207692307692308	5.13	-0.258436210131332	253.1005	251.6624	-1.43809999999996
0.0632926829268293	0.207692307692308	5.21775	-0.250493527204503	252.4048	250.7767	-1.62810000000002
0.0682926829268293	0.207692307692308	5.31	-0.242143527204503	251.1407	249.7027	-1.43799999999999
0.0731707317073171	0.207692307692308	5.4	-0.233997185741088	249.7349	247.2858	-2.44909999999999
0.0780487804878049	0.207692307692308	5.49	-0.225850844277674	247.6802	244.3779	-3.3023
0.0829268292682927	0.207692307692308	5.58	-0.217704502814259	245.389	241.2493	-4.13969999999998
0.0878048780487805	0.207692307692308	5.67	-0.209558161350844	242.4183	237.7407	-4.67760000000004
0.0926829268292683	0.207692307692308	5.76	-0.20141181988743	238.4686	233.6182	-4.85039999999998
0.0975609756097561	0.207692307692308	5.85	-0.193265478424015	233.871	228.7832	-5.08779999999999
0.102439024390244	0.207692307692308	5.94	-0.1851191369606	229.4159	223.7128	-5.70309999999998
0.107317073170732	0.207692307692308	6.03	-0.176972795497186	223.9176	217.9785	-5.9391
0.11219512195122	0.207692307692308	6.12	-0.168826454033771	219.0681	211.9754	-7.09270000000004
0.117073170731707	0.207692307692308	6.21	-0.160680112570357	213.6513	211.1255	-2.5258
0.121951219512195	0.207692307692308	6.3	-0.152533771106942	211.5207	209.0105	-2.5102
0.126829268292683	0.207692307692308	6.39	-0.144387429643527	208.868	200.8005	-8.06750000000003
0.131707317073171	0.207692307692308	6.48	-0.136241088180113	200.4657	192.8397	-7.62600000000001
0.136585365853659	0.207692307692308	6.57	-0.128094746716698	192.9347	185.3724	-7.56229999999997
0.141463414634146	0.207692307692308	6.66	-0.119948405253283	186.4306	178.3278	-8.10279999999998
0.146341463414634	0.207692307692308	6.75	-0.111802063789869	179.8609	170.9625	-8.89839999999998
-0.146341463414634	0.195961538461538	1.12125	-0.580464282363978	1251.165	1028.379	-222.786
-0.141463414634146	0.195961538461538	1.21125	-0.572317940900563	1251.402	1026.469	-224.933
-0.136585365853659	0.195961538461538	1.30125	-0.564171599437148	1296.879	1076.336	-220.543
-0.131829268292683	0.195961538461538	1.389	-0.556228916510319	1381.112	1137.638	-243.474
-0.126829268292683	0.195961538461538	1.48125	-0.547878916510319	1578.389	1220.675	-357.714
-0.121951219512195	0.195961538461538	1.57125	-0.539732575046904	1761.237	1336.05	-425.187
-0.117073170731707	0.195961538461538	1.66125	-0.53158623358349	1975.388	1571.744	-403.644
-0.11219512195122	0.195961538461538	1.75125	-0.523439892120075	2372.779	1755.034	-617.745
-0.107439024390244	0.195961538461538	1.839	-0.515497209193246	2674.371	2006.997	-667.374
-0.102439024390244	0.195961538461538	1.93125	-0.507147209193246	2909.247	2399.236	-510.011
-0.0975609756097561	0.195961538461538	2.02125	-0.499000867729831	2999.265	2674.766	-324.499
-0.0926829268292683	0.195961538461538	2.11125	-0.490854526266417	2867.405	2848.051	-19.3539999999998
-0.0878048780487805	0.195961538461538	2.20125	-0.482708184803002	2597.151	2870.329	273.177999999999
-0.0829268292682927	0.195961538461538	2.29125	-0.474561843339587	2237.199	2685.825	448.626
-0.0780487804878049	0.195961538461538	2.38125	-0.466415501876173	1692.939	2386.934	693.995
-0.0731707317073171	0.195961538461538	2.47125	-0.458269160412758	1407.335	2029.769	622.434
-0.0682926829268293	0.195961538461538	2.56125	-0.450122818949343	1167.167	1645.543	478.376
-0.0634146341463415	0.195961538461538	2.65125	-0.441976477485929	986.3535	1357.145	370.7915
-0.0585365853658537	0.195961538461538	2.74125	-0.433830136022514	842.0987	1120.184	278.0853
-0.0536585365853659	0.195961538461538	2.83125	-0.425683794559099	660.3241	915.8134	255.4893
-0.0487804878048781	0.195961538461538	2.92125	-0.417537453095685	595.5117	747.3373	151.8256
-0.0439024390243902	0.195961538461538	3.01125	-0.40939111163227	537.0099	626.505	89.4951
-0.0390243902439024	0.195961538461538	3.10125	-0.401244770168856	493.9502	565.4439	71.4937
-0.0341463414634146	0.195961538461538	3.19125	-0.393098428705441	456.1472	510.4527	54.3055
-0.0292682926829268	0.195961538461538	3.28125	-0.384952087242026	420.7692	469.9482	49.179
-0.0245121951219512	0.195961538461538	3.369	-0.377009404315197	381.8989	435.4134	53.5145
-0.0195121951219512	0.195961538461538	3.46125	-0.368659404315197	351.5341	392.4602	40.9261
-0.0146341463414634	0.195961538461538	3.55125	-0.360513062851782	338.6055	363.8544	25.2489
-0.00975609756097561	0.195961538461538	3.64125	-0.352366721388368	325.627	346.4088	20.7818
-0.0048780487804878	0.195961538461538	3.73125	-0.344220379924953	315.4219	333.1018	17.6799
0	0.195961538461538	3.82125	-0.336074038461538	305.1057	320.63	15.5243
0.0048780487804878	0.195961538461538	3.91125	-0.327927696998124	294.9177	307.8955	12.9778
0.00975609756097561	0.195961538461538	4.00125	-0.319781355534709	286.7279	298.2746	11.5467
0.0146341463414634	0.195961538461538	4.09125	-0.311635014071295	279.8043	289.9088	10.1045
0.0195121951219512	0.195961538461538	4.18125	-0.30348867260788	273.1482	281.9854	8.8372
0.0242682926829268	0.195961538461538	4.269	-0.295545989681051	268.3238	275.79	7.46620000000002
0.0292682926829268	0.195961538461538	4.36125	-0.287195989681051	264.6408	270.7126	6.0718
0.0341463414634146	0.195961538461538	4.45125	-0.279049648217636	261.4792	265.9076	4.42840000000001
0.0390243902439024	0.195961538461538	4.54125	-0.270903306754221	258.8234	262.8063	3.98290000000003
0.0439024390243902	0.195961538461538	4.63125	-0.262756965290807	257.0996	260.4678	3.3682
0.0486585365853659	0.195961538461538	4.719	-0.254814282363978	255.4569	258.3176	2.86069999999998
0.0536585365853659	0.195961538461538	4.81125	-0.246464282363977	254.7612	257.2574	2.49620000000002
0.0585365853658537	0.195961538461538	4.90125	-0.238317940900563	253.8913	256.0559	2.16460000000001
0.0632926829268293	0.195961538461538	4.989	-0.230375257973734	253.0377	254.7917	1.75399999999999
0.0682926829268293	0.195961538461538	5.08125	-0.222025257973734	251.7896	253.5598	1.77020000000005
0.0731707317073171	0.195961538461538	5.17125	-0.213878916510319	250.1455	252.2955	2.15000000000001
0.0780487804878049	0.195961538461538	5.26125	-0.205732575046904	247.5546	250.54	2.9854
0.0829268292682927	0.195961538461538	5.35125	-0.19758623358349	244.9462	248.4546	3.5084
0.0878048780487805	0.195961538461538	5.44125	-0.189439892120075	241.7549	245.7527	3.99779999999996
0.0926829268292683	0.195961538461538	5.53125	-0.18129355065666	238.0885	242.4183	4.32980000000001
0.0975609756097561	0.195961538461538	5.62125	-0.173147209193246	234.5172	239.2897	4.77250000000004
0.102439024390244	0.195961538461538	5.71125	-0.165000867729831	230.3626	235.53	5.16740000000004
0.107317073170732	0.195961538461538	5.80125	-0.156854526266417	225.0542	230.5997	5.54550000000003
0.11219512195122	0.195961538461538	5.89125	-0.148708184803002	219.5736	225.9849	6.41130000000001
0.117073170731707	0.195961538461538	5.98125	-0.140561843339587	214.1568	220.8679	6.71110000000002
0.121951219512195	0.195961538461538	6.07125	-0.132415501876173	212.4366	214.5811	2.14449999999999
0.126829268292683	0.195961538461538	6.16125	-0.124269160412758	210.1011	214.0633	3.9622
0.131707317073171	0.195961538461538	6.25125	-0.116122818949343	201.1939	210.8745	9.6806
0.136585365853659	0.195961538461538	6.34125	-0.107976477485929	193.1229	203.2303	10.1074
0.141463414634146	0.195961538461538	6.43125	-0.0998301360225141	185.893	195.0343	9.14130000000003
0.146341463414634	0.195961538461538	6.52125	-0.0916837945590995	179.2436	187.0614	7.81780000000001
-0.146341463414634	0.184615384615385	0.899999999999999	-0.561005628517824	1255.291	927.521	-327.77
-0.141463414634146	0.184615384615385	0.99	-0.552859287054409	1254.572	921.8608	-332.7112
-0.136585365853659	0.184615384615385	1.08	-0.544712945590994	1298.982	941.6394	-357.3426
-0.131829268292683	0.184615384615385	1.16775	-0.536770262664165	1382.196	986.0431	-396.1529
-0.126829268292683	0.184615384615385	1.26	-0.528420262664165	1570.855	1045.562	-525.293
-0.121951219512195	0.184615384615385	1.35	-0.52027392120075	1756.124	1158.847	-597.277
-0.117073170731707	0.184615384615385	1.44	-0.512127579737336	1969.377	1260.343	-709.034
-0.11219512195122	0.184615384615385	1.53	-0.503981238273921	2366.859	1373.695	-993.164
-0.107439024390244	0.184615384615385	1.61775	-0.496038555347092	2679.628	1592.221	-1087.407
-0.102439024390244	0.184615384615385	1.71	-0.487688555347092	2910.8	1798.482	-1112.318
-0.0975609756097561	0.184615384615385	1.8	-0.479542213883677	2987.244	2014.926	-972.318
-0.0926829268292683	0.184615384615385	1.89	-0.471395872420263	2858.158	2377.968	-480.19
-0.0878048780487805	0.184615384615385	1.98	-0.463249530956848	2590.983	2623.029	32.0459999999998
-0.0829268292682927	0.184615384615385	2.07	-0.455103189493433	2233.605	2753.018	519.413
-0.0780487804878049	0.184615384615385	2.16	-0.446956848030019	1709.131	2727.979	1018.848
-0.0731707317073171	0.184615384615385	2.25	-0.438810506566604	1421.072	2523.405	1102.333
-0.0682926829268293	0.184615384615385	2.34	-0.430664165103189	1162.711	2222.988	1060.277
-0.0634146341463415	0.184615384615385	2.43	-0.422517823639775	984.5094	1883.197	898.6876
-0.0585365853658537	0.184615384615385	2.52	-0.41437148217636	841.7185	1520.912	679.1935
-0.0536585365853659	0.184615384615385	2.61	-0.406225140712946	659.9444	1257.849	597.9046
-0.0487804878048781	0.184615384615385	2.7	-0.398078799249531	596.6921	1044.868	448.1759
-0.0439024390243902	0.184615384615385	2.79	-0.389932457786116	539.9882	865.9806	325.9924
-0.0390243902439024	0.184615384615385	2.88	-0.381786116322702	495.5349	658.7816	163.2467
-0.0341463414634146	0.184615384615385	2.97	-0.373639774859287	456.8736	584.4814	127.6078
-0.0292682926829268	0.184615384615385	3.06	-0.365493433395872	420.2	533.8765	113.6765
-0.0245121951219512	0.184615384615385	3.14775	-0.357550750469043	381.6763	490.8158	109.1395
-0.0195121951219512	0.184615384615385	3.24	-0.349200750469043	352.9172	449.9707	97.0535
-0.0146341463414634	0.184615384615385	3.33	-0.341054409005629	339.6176	417.9483	78.3307
-0.00975609756097561	0.184615384615385	3.42	-0.332908067542214	326.4393	386.7654	60.3261
-0.0048780487804878	0.184615384615385	3.51	-0.324761726078799	315.5493	360.1302	44.5809
0	0.184615384615385	3.6	-0.316615384615385	305.4089	343.1922	37.7833000000001
0.0048780487804878	0.184615384615385	3.69	-0.30846904315197	294.7466	327.1032	32.3566
0.00975609756097561	0.184615384615385	3.78	-0.300322701688555	286.6973	314.6325	27.9352
0.0146341463414634	0.184615384615385	3.87	-0.292176360225141	279.7737	303.6076	23.8339
0.0195121951219512	0.184615384615385	3.96	-0.284030018761726	273.4011	293.1968	19.7957
0.0242682926829268	0.184615384615385	4.04775	-0.276087335834897	268.8168	285.7041	16.8873
0.0292682926829268	0.184615384615385	4.14	-0.267737335834897	265.1314	278.7926	13.6612
0.0341463414634146	0.184615384615385	4.23	-0.259590994371482	261.8594	272.8179	10.9585
0.0390243902439024	0.184615384615385	4.32	-0.251444652908068	259.5669	268.5011	8.93420000000003
0.0439024390243902	0.184615384615385	4.41	-0.243298311444653	257.6375	265.3215	7.68400000000003
0.0486585365853659	0.184615384615385	4.49775	-0.235355628517824	256.2782	262.7605	6.48230000000001
0.0536585365853659	0.184615384615385	4.59	-0.227005628517824	255.2346	260.8479	5.61329999999998
0.0585365853658537	0.184615384615385	4.68	-0.218859287054409	254.286	259.4886	5.20259999999996
0.0632926829268293	0.184615384615385	4.76775	-0.21091660412758	253.1328	257.8581	4.72529999999995
0.0682926829268293	0.184615384615385	4.86	-0.20256660412758	252.2793	256.6261	4.3468
0.0731707317073171	0.184615384615385	4.95	-0.194420262664165	250.3355	255.2041	4.86860000000002
0.0780487804878049	0.184615384615385	5.04	-0.18627392120075	248.123	253.8448	5.7218
0.0829268292682927	0.184615384615385	5.13	-0.178127579737336	245.8155	252.3115	6.49599999999995
0.0878048780487805	0.184615384615385	5.22	-0.169981238273921	242.8916	250.1294	7.23779999999999
0.0926829268292683	0.184615384615385	5.31	-0.161834896810507	238.8164	247.3951	8.5787
0.0975609756097561	0.184615384615385	5.4	-0.153688555347092	234.4866	244.6787	10.1921
0.102439024390244	0.184615384615385	5.49	-0.145542213883677	229.9363	241.5805	11.6442
0.107317073170732	0.184615384615385	5.58	-0.137395872420263	225.0865	237.1724	12.0859
0.11219512195122	0.184615384615385	5.67	-0.129249530956848	219.9519	232.9071	12.9552
0.117073170731707	0.184615384615385	5.76	-0.121103189493433	214.5978	228.3245	13.7267
0.121951219512195	0.184615384615385	5.85	-0.112956848030019	199.0725	222.5265	23.454
0.126829268292683	0.184615384615385	5.94	-0.104810506566604	190.8105	217.3131	26.5026
0.131707317073171	0.184615384615385	6.03	-0.0966641651031895	187.7979	211.8007	24.0028
0.136585365853659	0.184615384615385	6.12	-0.0885178236397749	185.0044	210.8253	25.8209
0.141463414634146	0.184615384615385	6.21	-0.0803714821763602	181.8143	208.9459	27.1316
0.146341463414634	0.184615384615385	6.3	-0.0722251407129456	177.4748	200.0383	22.5635
-0.146341463414634	0.173076923076923	0.675	-0.541217166979362	1227.988	815.0738	-412.9142
-0.141463414634146	0.173076923076923	0.765	-0.533070825515947	1230.412	819.5862	-410.8258
-0.136585365853659	0.173076923076923	0.855	-0.524924484052533	1282.957	833.9953	-448.9617
-0.131829268292683	0.173076923076923	0.94275	-0.516981801125704	1370.877	869.6316	-501.2454
-0.126829268292683	0.173076923076923	1.035	-0.508631801125704	1569.858	925.2393	-644.6187
-0.121951219512195	0.173076923076923	1.125	-0.500485459662289	1762.014	994.3776	-767.6364
-0.117073170731707	0.173076923076923	1.215	-0.492339118198874	1972.451	1119.757	-852.694
-0.11219512195122	0.173076923076923	1.305	-0.48419277673546	2358.235	1215.515	-1142.72
-0.107439024390244	0.173076923076923	1.39275	-0.47625009380863	2662.597	1353.637	-1308.96
-0.102439024390244	0.173076923076923	1.485	-0.46790009380863	2897.872	1576.033	-1321.839
-0.0975609756097561	0.173076923076923	1.575	-0.459753752345216	2995.794	1786.238	-1209.556
-0.0926829268292683	0.173076923076923	1.665	-0.451607410881801	2871.011	2014.92	-856.091000000001
-0.0878048780487805	0.173076923076923	1.755	-0.443461069418387	2603.836	2376.161	-227.675
-0.0829268292682927	0.173076923076923	1.845	-0.435314727954972	2242.84	2615.127	372.287
-0.0780487804878049	0.173076923076923	1.935	-0.427168386491557	1713.729	2717.566	1003.837
-0.0731707317073171	0.173076923076923	2.025	-0.419022045028143	1428.978	2663.374	1234.396
-0.0682926829268293	0.173076923076923	2.115	-0.410875703564728	1179.593	2433.2	1253.607
-0.0634146341463415	0.173076923076923	2.205	-0.402729362101313	996.6545	2136.951	1140.2965
-0.0585365853658537	0.173076923076923	2.295	-0.394583020637899	847.9434	1808.726	960.7826
-0.0536585365853659	0.173076923076923	2.385	-0.386436679174484	653.2003	1485.444	832.2437
-0.0487804878048781	0.173076923076923	2.475	-0.378290337711069	588.0062	1234.172	646.1658
-0.0439024390243902	0.173076923076923	2.565	-0.370143996247655	533.4326	1025.014	491.5814
-0.0390243902439024	0.173076923076923	2.655	-0.36199765478424	493.222	845.9276	352.7056
-0.0341463414634146	0.173076923076923	2.745	-0.353851313320826	456.3041	666.7308	210.4267
-0.0292682926829268	0.173076923076923	2.835	-0.345704971857411	421.8738	592.6833	170.8095
-0.0245121951219512	0.173076923076923	2.92275	-0.337762288930582	389.8031	541.0648	151.2617
-0.0195121951219512	0.173076923076923	3.015	-0.329412288930582	360.595	494.5215	133.9265
-0.0146341463414634	0.173076923076923	3.105	-0.321265947467167	344.5424	452.6938	108.1514
-0.00975609756097561	0.173076923076923	3.195	-0.313119606003752	329.6223	420.6061	90.9838
-0.0048780487804878	0.173076923076923	3.285	-0.304973264540338	317.1509	389.6451	72.4942
0	0.173076923076923	3.375	-0.296826923076923	306.5481	362.2086	55.6605
0.0048780487804878	0.173076923076923	3.465	-0.288680581613508	296.3155	345.113	48.7975
0.00975609756097561	0.173076923076923	3.555	-0.280534240150094	287.9296	328.9278	40.9982
0.0146341463414634	0.173076923076923	3.645	-0.272387898686679	280.1522	314.6091	34.4569
0.0195121951219512	0.173076923076923	3.735	-0.264241557223265	273.4961	302.6781	29.182
0.0242682926829268	0.173076923076923	3.82275	-0.256298874296435	269.1146	292.5386	23.424
0.0292682926829268	0.173076923076923	3.915	-0.247948874296435	265.3843	285.2288	19.8445
0.0341463414634146	0.173076923076923	4.005	-0.239802532833021	262.2378	279.1406	16.9028
0.0390243902439024	0.173076923076923	4.095	-0.231656191369606	259.8043	273.2914	13.4871
0.0439024390243902	0.173076923076923	4.185	-0.223509849906191	257.8747	269.2771	11.4024000000001
0.0486585365853659	0.173076923076923	4.27275	-0.215567166979362	256.7839	265.9399	9.15600000000001
0.0536585365853659	0.173076923076923	4.365	-0.207217166979362	255.5197	263.4241	7.90439999999998
0.0585365853658537	0.173076923076923	4.455	-0.199070825515948	254.6034	261.2432	6.63979999999998
0.0632926829268293	0.173076923076923	4.54275	-0.191128142589118	252.8962	259.5053	6.60910000000004
0.0682926829268293	0.173076923076923	4.635	-0.182778142589118	251.3935	257.8119	6.41839999999996
0.0731707317073171	0.173076923076923	4.725	-0.174631801125704	250.0038	256.6104	6.60660000000002
0.0780487804878049	0.173076923076923	4.815	-0.166485459662289	248.1535	255.2205	7.06699999999998
0.0829268292682927	0.173076923076923	4.905	-0.158339118198874	245.2471	253.5133	8.2662
0.0878048780487805	0.173076923076923	4.995	-0.15019277673546	242.0555	251.7576	9.70209999999997
0.0926829268292683	0.173076923076923	5.085	-0.142046435272045	238.1039	249.7188	11.6149
0.0975609756097561	0.173076923076923	5.175	-0.13390009380863	233.981	246.6848	12.7038
0.102439024390244	0.173076923076923	5.265	-0.125753752345216	229.3357	244.1243	14.7886
0.107317073170732	0.173076923076923	5.355	-0.117607410881801	224.0431	241.4705	17.4274
0.11219512195122	0.173076923076923	5.445	-0.109461069418387	219.1776	237.5355	18.3579
0.117073170731707	0.173076923076923	5.535	-0.101314727954972	214.0756	233.5382	19.4626
0.121951219512195	0.173076923076923	5.625	-0.0931683864915573	198.0269	229.1779	31.151
0.126829268292683	0.173076923076923	5.715	-0.0850220450281426	189.4793	223.7725	34.2932
0.131707317073171	0.173076923076923	5.805	-0.076875703564728	187.2095	218.482	31.2725
0.136585365853659	0.173076923076923	5.895	-0.0687293621013134	185.4912	212.9068	27.4156
0.141463414634146	0.173076923076923	5.985	-0.0605830206378987	182.2892	209.8754	27.5862
0.146341463414634	0.173076923076923	6.075	-0.0524366791744841	178.1854	206.5917	28.4063
-0.146341463414634	0.161538461538462	0.45	-0.521428705440901	1235.511	730.8504	-504.6606
-0.141463414634146	0.161538461538462	0.54	-0.513282363977486	1235.129	733.0109	-502.1181
-0.136585365853659	0.161538461538462	0.63	-0.505136022514071	1283.275	739.0288	-544.2462
-0.131829268292683	0.161538461538462	0.71775	-0.497193339587242	1369.028	754.8834	-614.1446
-0.126829268292683	0.161538461538462	0.81	-0.488843339587242	1551.212	777.6032	-773.6088
-0.121951219512195	0.161538461538462	0.9	-0.480696998123827	1732.085	808.2613	-923.8237
-0.117073170731707	0.161538461538462	0.99	-0.472550656660413	1944.672	850.4961	-1094.1759
-0.11219512195122	0.161538461538462	1.08	-0.464404315196998	2335.782	895.8034	-1439.9786
-0.107439024390244	0.161538461538462	1.16775	-0.456461632270169	2650.776	950.8636	-1699.9124
-0.102439024390244	0.161538461538462	1.26	-0.448111632270169	2888.487	1026.008	-1862.479
-0.0975609756097561	0.161538461538462	1.35	-0.439965290806754	2982.618	1145.377	-1837.241
-0.0926829268292683	0.161538461538462	1.44	-0.43181894934334	2864.334	1250.35	-1613.984
-0.0878048780487805	0.161538461538462	1.53	-0.423672607879925	2613.247	1366.004	-1247.243
-0.0829268292682927	0.161538461538462	1.62	-0.41552626641651	2259.893	1584.993	-674.9
-0.0780487804878049	0.161538461538462	1.71	-0.407379924953096	1728.141	1773.864	45.7230000000002
-0.0731707317073171	0.161538461538462	1.8	-0.399233583489681	1444.631	1974.225	529.594
-0.0682926829268293	0.161538461538462	1.89	-0.391087242026266	1185.247	2272.804	1087.557
-0.0634146341463415	0.161538461538462	1.98	-0.382940900562852	1002.123	2454.104	1451.981
-0.0585365853658537	0.161538461538462	2.07	-0.374794559099437	854.7301	2510.692	1655.9619
-0.0536585365853659	0.161538461538462	2.16	-0.366648217636023	652.3745	2436.538	1784.1635
-0.0487804878048781	0.161538461538462	2.25	-0.358501876172608	588.3227	2216.142	1627.8193
-0.0439024390243902	0.161538461538462	2.34	-0.350355534709193	535.7783	1948.275	1412.4967
-0.0390243902439024	0.161538461538462	2.43	-0.342209193245779	494.2354	1657.948	1163.7126
-0.0341463414634146	0.161538461538462	2.52	-0.334062851782364	457.4725	1371.675	914.2025
-0.0292682926829268	0.161538461538462	2.61	-0.325916510318949	422.8866	1147.875	724.9884
-0.0245121951219512	0.161538461538462	2.69775	-0.31797382739212	390.5625	966.0748	575.5123
-0.0195121951219512	0.161538461538462	2.79	-0.30962382739212	362.4382	769.7489	407.3107
-0.0146341463414634	0.161538461538462	2.88	-0.301477485928705	346.451	644.5541	298.1031
-0.00975609756097561	0.161538461538462	2.97	-0.293331144465291	330.6989	576.076	245.3771
-0.0048780487804878	0.161538461538462	3.06	-0.285184803001876	318.8268	525.3502	206.5234
0	0.161538461538462	3.15	-0.277038461538462	307.4218	480.7423	173.3205
0.0048780487804878	0.161538461538462	3.24	-0.268892120075047	296.4734	437.9395	141.4661
0.00975609756097561	0.161538461538462	3.33	-0.260745778611632	288.0247	394.9746	106.9499
0.0146341463414634	0.161538461538462	3.42	-0.252599437148218	280.9432	362.8501	81.9069
0.0195121951219512	0.161538461538462	3.51	-0.244453095684803	274.3804	347.2351	72.8547000000001
0.0242682926829268	0.161538461538462	3.59775	-0.236510412757974	270.7126	332.6602	61.9476
0.0292682926829268	0.161538461538462	3.69	-0.228160412757974	266.4737	320.9774	54.5037
0.0341463414634146	0.161538461538462	3.78	-0.220014071294559	262.7435	310.0444	47.3009
0.0390243902439024	0.161538461538462	3.87	-0.211867729831144	259.772	299.5543	39.7823
0.0439024390243902	0.161538461538462	3.96	-0.20372138836773	257.7797	291.7873	34.0076
0.0486585365853659	0.161538461538462	4.04775	-0.195778705440901	256.1204	285.3485	29.2281
0.0536585365853659	0.161538461538462	4.14	-0.187428705440901	254.4456	279.5426	25.097
0.0585365853658537	0.161538461538462	4.23	-0.179282363977486	253.764	275.1295	21.3655
0.0632926829268293	0.161538461538462	4.31775	-0.171339681050657	253.1168	271.461	18.3442
0.0682926829268293	0.161538461538462	4.41	-0.162989681050657	251.5208	267.7597	16.2389
0.0731707317073171	0.161538461538462	4.5	-0.154843339587242	250.0344	265.514	15.4796
0.0780487804878049	0.161538461538462	4.59	-0.146696998123827	247.6479	263.3329	15.685
0.0829268292682927	0.161538461538462	4.68	-0.138550656660413	245.6254	261.2146	15.5892
0.0878048780487805	0.161538461538462	4.77	-0.130404315196998	242.9395	259.5698	16.6303
0.0926829268292683	0.161538461538462	4.86	-0.122257973733584	239.322	257.625	18.303
0.0975609756097561	0.161538461538462	4.95	-0.114111632270169	235.2128	255.5696	20.3568
0.102439024390244	0.161538461538462	5.04	-0.105965290806754	230.1569	253.4191	23.2622
0.107317073170732	0.161538461538462	5.13	-0.0978189493433396	224.5632	251.3471	26.7839
0.11219512195122	0.161538461538462	5.22	-0.089672607879925	219.3353	248.9618	29.6265
0.117073170731707	0.161538461538462	5.31	-0.0815262664165104	213.7278	246.6538	32.926
0.121951219512195	0.161538461538462	5.4	-0.0733799249530957	204.5202	243.4765	38.9563
0.126829268292683	0.161538461538462	5.49	-0.0652335834896811	198.8673	239.6057	40.7384
0.131707317073171	0.161538461538462	5.58	-0.0570872420262664	193.828	235.4654	41.6374
0.136585365853659	0.161538461538462	5.67	-0.0489409005628519	189.4427	230.9302	41.4875
0.141463414634146	0.161538461538462	5.76	-0.0407945590994372	184.8823	225.2265	40.3442
0.146341463414634	0.161538461538462	5.85	-0.0326482176360226	179.5285	220.2657	40.7372
-0.146341463414634	0.149807692307692	0.22125	-0.501310436210131	1227.16	647.4548	-579.7052
-0.141463414634146	0.149807692307692	0.31125	-0.493164094746717	1228.818	647.4855	-581.3325
-0.136585365853659	0.149807692307692	0.40125	-0.485017753283302	1277.71	652.7689	-624.9411
-0.131829268292683	0.149807692307692	0.489	-0.477075070356473	1362.624	663.2502	-699.3738
-0.126829268292683	0.149807692307692	0.58125	-0.468725070356473	1493.73	677.2367	-816.4933
-0.121951219512195	0.149807692307692	0.67125	-0.460578728893058	1761.872	695.4618	-1066.4102
-0.117073170731707	0.149807692307692	0.76125	-0.452432387429644	1976.281	719.1737	-1257.1073
-0.11219512195122	0.149807692307692	0.85125	-0.444286045966229	2372.624	750.949	-1621.675
-0.107439024390244	0.149807692307692	0.939	-0.4363433630394	2635.796	782.5486	-1853.2474
-0.102439024390244	0.149807692307692	1.03125	-0.4279933630394	2901.219	822.004	-2079.215
-0.0975609756097561	0.149807692307692	1.12125	-0.419847021575985	3004.409	872.5219	-2131.8871
-0.0926829268292683	0.149807692307692	1.21125	-0.41170068011257	2895.376	942.4002	-1952.9758
-0.0878048780487805	0.149807692307692	1.30125	-0.403554338649156	2638.576	1017.103	-1621.473
-0.0829268292682927	0.149807692307692	1.39125	-0.395407997185741	2276.969	1147	-1129.969
-0.0780487804878049	0.149807692307692	1.48125	-0.387261655722326	1734.023	1262.192	-471.831
-0.0731707317073171	0.149807692307692	1.57125	-0.379115314258912	1445.523	1385.006	-60.5170000000003
-0.0682926829268293	0.149807692307692	1.66125	-0.370968972795497	1186.851	1618.986	432.135
-0.0634146341463415	0.149807692307692	1.75125	-0.362822631332083	1002.444	1825.825	823.381
-0.0585365853658537	0.149807692307692	1.84125	-0.354676289868668	855.4923	2019.264	1163.7717
-0.0536585365853659	0.149807692307692	1.93125	-0.346529948405253	652.4392	2266.451	1614.0118
-0.0487804878048781	0.149807692307692	2.02125	-0.338383606941839	588.4503	2375.663	1787.2127
-0.0439024390243902	0.149807692307692	2.11125	-0.330237265478424	537.0802	2357.31	1820.2298
-0.0390243902439024	0.149807692307692	2.20125	-0.322090924015009	495.6927	2212.606	1716.9133
-0.0341463414634146	0.149807692307692	2.29125	-0.313944582551595	458.7093	1943.912	1485.2027
-0.0292682926829268	0.149807692307692	2.38125	-0.30579824108818	424.0252	1678.067	1254.0418
-0.0245121951219512	0.149807692307692	2.469	-0.297855558161351	391.0365	1418.369	1027.3325
-0.0195121951219512	0.149807692307692	2.56125	-0.289505558161351	363.316	1167.219	803.903
-0.0146341463414634	0.149807692307692	2.65125	-0.281359216697936	346.5684	978.5968	632.0284
-0.00975609756097561	0.149807692307692	2.74125	-0.273212875234522	331.3721	828.3803	497.0082
-0.0048780487804878	0.149807692307692	2.83125	-0.265066533771107	318.8057	641.0841	322.2784
0	0.149807692307692	2.92125	-0.256920192307692	307.655	576.0868	268.4318
0.0048780487804878	0.149807692307692	3.01125	-0.248773850844278	297.295	516.7994	219.5044
0.00975609756097561	0.149807692307692	3.10125	-0.240627509380863	288.802	474.5356	185.7336
0.0146341463414634	0.149807692307692	3.19125	-0.232481167917448	281.5441	438.756	157.2119
0.0195121951219512	0.149807692307692	3.28125	-0.224334826454034	274.8234	399.8375	125.0141
0.0242682926829268	0.149807692307692	3.369	-0.216392143527205	269.9055	371.3379	101.4324
0.0292682926829268	0.149807692307692	3.46125	-0.208042143527205	266.0173	351.7032	85.6859
0.0341463414634146	0.149807692307692	3.55125	-0.19989580206379	262.5857	337.1339	74.5482
0.0390243902439024	0.149807692307692	3.64125	-0.191749460600375	259.9298	324.3297	64.3999
0.0439024390243902	0.149807692307692	3.73125	-0.183603119136961	257.7953	312.4247	54.6294
0.0486585365853659	0.149807692307692	3.819	-0.175660436210131	256.0559	302.8196	46.7637
0.0536585365853659	0.149807692307692	3.91125	-0.167310436210131	255.1091	294.7339	39.6248
0.0585365853658537	0.149807692307692	4.00125	-0.159164094746717	254.0813	287.4099	33.3286
0.0632926829268293	0.149807692307692	4.089	-0.151221411819887	250.6673	282.0463	31.379
0.0682926829268293	0.149807692307692	4.18125	-0.142871411819887	249.5609	277.727	28.1661
0.0731707317073171	0.149807692307692	4.27125	-0.134725070356473	248.5658	273.71	25.1442
0.0780487804878049	0.149807692307692	4.36125	-0.126578728893058	247.2855	270.594	23.3085
0.0829268292682927	0.149807692307692	4.45125	-0.118432387429644	245.3098	267.5413	22.2315
0.0878048780487805	0.149807692307692	4.54125	-0.110286045966229	242.4505	264.4109	21.9604000000001
0.0926829268292683	0.149807692307692	4.63125	-0.102139704502814	238.4686	262.1158	23.6472
0.0975609756097561	0.149807692307692	4.72125	-0.0939933630393996	234.4866	260.1247	25.6381
0.102439024390244	0.149807692307692	4.81125	-0.085847021575985	230.6302	258.2269	27.5967
0.107317073170732	0.149807692307692	4.90125	-0.0777006801125703	225.0865	256.3125	31.226
0.11219512195122	0.149807692307692	4.99125	-0.0695543386491558	220.2515	254.0041	33.7526
0.117073170731707	0.149807692307692	5.08125	-0.0614079971857411	214.4861	251.4122	36.9261
0.121951219512195	0.149807692307692	5.17125	-0.0532616557223265	202.0233	248.9299	46.9066
0.126829268292683	0.149807692307692	5.26125	-0.0451153142589118	195.0441	245.6745	50.6304
0.131707317073171	0.149807692307692	5.35125	-0.0369689727954972	191.584	241.8329	50.2489
0.136585365853659	0.149807692307692	5.44125	-0.0288226313320826	187.7061	238.34	50.6339
0.141463414634146	0.149807692307692	5.53125	-0.020676289868668	183.5052	234.3893	50.8841
0.146341463414634	0.149807692307692	5.62125	-0.0125299484052533	178.5975	229.3479	50.7504
-0.146341463414634	0.138461538461538	0	-0.481851782363977	1233.471	634.2295	-599.2415
-0.141463414634146	0.138461538461538	0.0900000000000003	-0.473705440900563	1231.048	632.6009	-598.4471
-0.136585365853659	0.138461538461538	0.18	-0.465559099437148	1273.628	635.7863	-637.8417
-0.131829268292683	0.138461538461538	0.26775	-0.457616416510319	1354.304	643.8323	-710.4717
-0.126829268292683	0.138461538461538	0.36	-0.449266416510319	1481.25	655.0125	-826.2375
-0.121951219512195	0.138461538461538	0.45	-0.441120075046904	1748.083	670.6343	-1077.4487
-0.117073170731707	0.138461538461538	0.54	-0.43297373358349	1963.1	690.5782	-1272.5218
-0.11219512195122	0.138461538461538	0.63	-0.424827392120075	2356.033	710.8956	-1645.1374
-0.107439024390244	0.138461538461538	0.71775	-0.416884709193246	2618.464	749.3943	-1869.0697
-0.102439024390244	0.138461538461538	0.81	-0.408534709193246	2887.021	781.3911	-2105.6299
-0.0975609756097561	0.138461538461538	0.9	-0.400388367729831	3005.765	810.9203	-2194.8447
-0.0926829268292683	0.138461538461538	0.99	-0.392242026266417	2904.623	848.5294	-2056.0936
-0.0878048780487805	0.138461538461538	1.08	-0.384095684803002	2654.155	901.0497	-1753.1053
-0.0829268292682927	0.138461538461538	1.17	-0.375949343339587	2298.138	957.5987	-1340.5393
-0.0780487804878049	0.138461538461538	1.26	-0.367803001876173	1757.389	1029.273	-728.116
-0.0731707317073171	0.138461538461538	1.35	-0.359656660412758	1468.065	1162.909	-305.156
-0.0682926829268293	0.138461538461538	1.44	-0.351510318949343	1201.622	1262.886	61.2639999999999
-0.0634146341463415	0.138461538461538	1.53	-0.343363977485929	1014.146	1398.289	384.143
-0.0585365853658537	0.138461538461538	1.62	-0.335217636022514	863.242	1615.347	752.105
-0.0536585365853659	0.138461538461538	1.71	-0.327071294559099	670.8961	1803.571	1132.6749
-0.0487804878048781	0.138461538461538	1.8	-0.318924953095685	605.5669	1976.16	1370.5931
-0.0439024390243902	0.138461538461538	1.89	-0.31077861163227	548.1974	2198.275	1650.0776
-0.0390243902439024	0.138461538461538	1.98	-0.302632270168856	502.8517	2296.544	1793.6923
-0.0341463414634146	0.138461538461538	2.07	-0.294485928705441	463.2053	2288.631	1825.4257
-0.0292682926829268	0.138461538461538	2.16	-0.286339587242026	425.3541	2170.731	1745.3769
-0.0245121951219512	0.138461538461538	2.24775	-0.278396904315197	393.6002	1948.396	1554.7958
-0.0195121951219512	0.138461538461538	2.34	-0.270046904315197	365.0246	1707.198	1342.1734
-0.0146341463414634	0.138461538461538	2.43	-0.261900562851782	348.4123	1456.871	1108.4587
-0.00975609756097561	0.138461538461538	2.52	-0.253754221388368	331.9104	1216.311	884.4006
-0.0048780487804878	0.138461538461538	2.61	-0.245607879924953	319.3022	1028.986	709.6838
0	0.138461538461538	2.7	-0.237461538461538	307.7806	874.8774	567.0968
0.0048780487804878	0.138461538461538	2.79	-0.229315196998124	296.8651	676.5121	379.647
0.00975609756097561	0.138461538461538	2.88	-0.221168855534709	288.802	608.7114	319.9094
0.0146341463414634	0.138461538461538	2.97	-0.213022514071295	281.8598	547.3124	265.4526
0.0195121951219512	0.138461538461538	3.06	-0.20487617260788	275.392	502.194	226.802
0.0242682926829268	0.138461538461538	3.14775	-0.196933489681051	270.1763	463.2198	193.0435
0.0292682926829268	0.138461538461538	3.24	-0.188583489681051	265.8273	426.0113	160.184
0.0341463414634146	0.138461538461538	3.33	-0.180437148217636	262.2547	384.9572	122.7025
0.0390243902439024	0.138461538461538	3.42	-0.172290806754221	259.8365	356.8956	97.0591
0.0439024390243902	0.138461538461538	3.51	-0.164144465290807	257.8442	344.5351	86.6909
0.0486585365853659	0.138461538461538	3.59775	-0.156201782363977	256.2155	332.4322	76.2167000000001
0.0536585365853659	0.138461538461538	3.69	-0.147851782363978	255.2041	322.8531	67.649
0.0585365853658537	0.138461538461538	3.78	-0.139705440900563	254.4456	314.0024	59.5568
0.0632926829268293	0.138461538461538	3.86775	-0.131762757973734	253.2906	304.8368	51.5462
0.0682926829268293	0.138461538461538	3.96	-0.123412757973734	252.152	297.5394	45.3874
0.0731707317073171	0.138461538461538	4.05	-0.115266416510319	250.8573	291.5085	40.6512
0.0780487804878049	0.138461538461538	4.14	-0.107120075046904	248.6124	285.8567	37.2443
0.0829268292682927	0.138461538461538	4.23	-0.0989737335834897	246.1955	281.0622	34.8667
0.0878048780487805	0.138461538461538	4.32	-0.090827392120075	243.0345	276.6775	33.643
0.0926829268292683	0.138461538461538	4.41	-0.0826810506566604	239.2575	272.5482	33.2907
0.0975609756097561	0.138461538461538	4.5	-0.0745347091932458	235.3078	269.0188	33.711
0.102439024390244	0.138461538461538	4.59	-0.0663883677298311	231.0103	265.9197	34.9094
0.107317073170732	0.138461538461538	4.68	-0.0582420262664165	225.8271	263.2298	37.4027
0.11219512195122	0.138461538461538	4.77	-0.0500956848030019	220.757	260.9526	40.1956
0.117073170731707	0.138461538461538	4.86	-0.0419493433395873	215.2909	258.6109	43.32
0.121951219512195	0.138461538461538	4.95	-0.0338030018761726	209.0374	256.6347	47.5973
0.126829268292683	0.138461538461538	5.04	-0.025656660412758	204.5376	254.451	49.9134
0.131707317073171	0.138461538461538	5.13	-0.0175103189493434	197.7961	252.2062	54.4101
0.136585365853659	0.138461538461538	5.22	-0.00936397748592876	192.0816	249.4698	57.3882000000001
0.141463414634146	0.138461538461538	5.31	-0.00121763602251412	186.4748	246.1646	59.6898
0.146341463414634	0.138461538461538	5.4	0.00692870544090052	180.2068	242.971	62.7642
-0.146341463414634	0.126923076923077	-0.225000000000001	-0.462063320825516	1220.77	614.8799	-605.8901
-0.141463414634146	0.126923076923077	-0.135	-0.453916979362101	1219.112	613.9913	-605.1207
-0.136585365853659	0.126923076923077	-0.0450000000000004	-0.445770637898687	1265.191	617.1039	-648.0871
-0.131829268292683	0.126923076923077	0.0427499999999994	-0.437827954971857	1348.754	624.3474	-724.4066
-0.126829268292683	0.126923076923077	0.134999999999999	-0.429477954971857	1476.399	634.0453	-842.3537
-0.121951219512195	0.126923076923077	0.225	-0.421331613508443	1735.043	647.3369	-1087.7061
-0.117073170731707	0.126923076923077	0.315	-0.413185272045028	1938.284	664.2069	-1274.0771
-0.11219512195122	0.126923076923077	0.405	-0.405038930581613	2322.586	682.8509	-1639.7351
-0.107439024390244	0.126923076923077	0.49275	-0.397096247654784	2592.315	704.775	-1887.54
-0.102439024390244	0.126923076923077	0.585	-0.388746247654784	2871.928	751.1937	-2120.7343
-0.0975609756097561	0.126923076923077	0.675	-0.38059990619137	2999.068	782.5097	-2216.5583
-0.0926829268292683	0.126923076923077	0.765	-0.372453564727955	2906.176	818.4664	-2087.7096
-0.0878048780487805	0.126923076923077	0.855	-0.36430722326454	2659.464	858.2445	-1801.2195
-0.0829268292682927	0.126923076923077	0.945	-0.356160881801126	2306.644	909.1808	-1397.4632
-0.0780487804878049	0.126923076923077	1.035	-0.348014540337711	1767.582	979.4909	-788.0911
-0.0731707317073171	0.126923076923077	1.125	-0.339868198874296	1473.997	1055.846	-418.151
-0.0682926829268293	0.126923076923077	1.215	-0.331721857410882	1207.971	1192.268	-15.7030000000002
-0.0634146341463415	0.126923076923077	1.305	-0.323575515947467	1020.509	1308.123	287.614
-0.0585365853658537	0.126923076923077	1.395	-0.315429174484052	867.9276	1437.887	569.9594
-0.0536585365853659	0.126923076923077	1.485	-0.307282833020638	672.3988	1670.915	998.5162
-0.0487804878048781	0.126923076923077	1.575	-0.299136491557223	606.9369	1866.033	1259.0961
-0.0439024390243902	0.126923076923077	1.665	-0.290990150093809	546.7749	2095.87	1549.0951
-0.0390243902439024	0.126923076923077	1.755	-0.282843808630394	501.7107	2232.419	1730.7083
-0.0341463414634146	0.126923076923077	1.845	-0.274697467166979	463.1723	2283.655	1820.4827
-0.0292682926829268	0.126923076923077	1.935	-0.266551125703565	426.5226	2234.001	1807.4784
-0.0245121951219512	0.126923076923077	2.02275	-0.258608442776735	391.6702	2064.752	1673.0818
-0.0195121951219512	0.126923076923077	2.115	-0.250258442776735	362.1151	1845.196	1483.0809
-0.0146341463414634	0.126923076923077	2.205	-0.242112101313321	346.2831	1595.321	1249.0379
-0.00975609756097561	0.126923076923077	2.295	-0.233965759849906	331.0148	1329.54	998.5252
-0.0048780487804878	0.126923076923077	2.385	-0.225819418386492	319.1121	1127.517	808.4049
0	0.126923076923077	2.475	-0.217673076923077	308.4337	957.5467	649.113
0.0048780487804878	0.126923076923077	2.565	-0.209526735459662	298.0861	755.0337	456.9476
0.00975609756097561	0.126923076923077	2.655	-0.201380393996248	289.7	631.4769	341.7769
0.0146341463414634	0.126923076923077	2.745	-0.193234052532833	281.9854	567.4436	285.4582
0.0195121951219512	0.126923076923077	2.835	-0.185087711069418	275.0618	521.9508	246.889
0.0242682926829268	0.126923076923077	2.92275	-0.177145028142589	270.0634	482.2275	212.1641
0.0292682926829268	0.126923076923077	3.015	-0.168795028142589	265.795	441.6748	175.8798
0.0341463414634146	0.126923076923077	3.105	-0.160648686679174	262.3006	407.546	145.2454
0.0390243902439024	0.126923076923077	3.195	-0.15250234521576	259.8671	378.3713	118.5042
0.0439024390243902	0.126923076923077	3.285	-0.144356003752345	257.4012	360.908	103.5068
0.0486585365853659	0.126923076923077	3.37275	-0.136413320825516	255.8196	344.4861	88.6665
0.0536585365853659	0.126923076923077	3.465	-0.128063320825516	254.824	331.8198	76.9958
0.0585365853658537	0.126923076923077	3.555	-0.119916979362101	253.9704	321.195	67.2246
0.0632926829268293	0.126923076923077	3.64275	-0.111974296435272	253.0863	310.6991	57.6128
0.0682926829268293	0.126923076923077	3.735	-0.103624296435272	251.5998	302.7472	51.1474000000001
0.0731707317073171	0.126923076923077	3.825	-0.0954779549718574	250.4145	295.9447	45.5302
0.0780487804878049	0.126923076923077	3.915	-0.0873316135084428	248.1068	289.4073	41.3005
0.0829268292682927	0.126923076923077	4.005	-0.0791852720450281	245.8636	284.1362	38.2726
0.0878048780487805	0.126923076923077	4.095	-0.0710389305816135	243.0023	280.0985	37.0962
0.0926829268292683	0.126923076923077	4.185	-0.0628925891181989	239.3374	275.6058	36.2684
0.0975609756097561	0.126923076923077	4.275	-0.0547462476547842	235.5928	271.7596	36.1668
0.102439024390244	0.126923076923077	4.365	-0.0465999061913696	231.373	268.4846	37.1116
0.107317073170732	0.126923076923077	4.455	-0.0384535647279549	226.1122	265.3985	39.2863
0.11219512195122	0.126923076923077	4.545	-0.0303072232645404	220.9918	263.0583	42.0665
0.117073170731707	0.126923076923077	4.635	-0.0221608818011257	215.5742	260.7947	45.2205
0.121951219512195	0.126923076923077	4.725	-0.0140145403377111	202.2416	258.2322	55.9906
0.126829268292683	0.126923076923077	4.815	-0.00586819887429643	195.5469	255.9855	60.4386
0.131707317073171	0.126923076923077	4.905	0.00227814258911821	191.9164	253.5663	61.6499
0.136585365853659	0.126923076923077	4.995	0.0104244840525328	188.5037	251.2247	62.721
0.141463414634146	0.126923076923077	5.085	0.0185708255159474	184.2752	248.0775	63.8023
0.146341463414634	0.126923076923077	5.175	0.0267171669793621	178.9434	244.5679	65.6245
-0.146341463414634	0.115384615384615	-0.45	-0.442274859287054	1235.511	577.2193	-658.2917
-0.141463414634146	0.115384615384615	-0.36	-0.43412851782364	1232.77	577.4735	-655.2965
-0.136585365853659	0.115384615384615	-0.27	-0.425982176360225	1270.696	580.0853	-690.6107
-0.131829268292683	0.115384615384615	-0.18225	-0.418039493433396	1347.838	585.9965	-761.8415
-0.126829268292683	0.115384615384615	-0.0900000000000003	-0.409689493433396	1473.334	592.9937	-880.3403
-0.121951219512195	0.115384615384615	0	-0.401543151969981	1738.372	601.7724	-1136.5996
-0.117073170731707	0.115384615384615	0.0899999999999999	-0.393396810506567	1945.823	613.4037	-1332.4193
-0.11219512195122	0.115384615384615	0.18	-0.385250469043152	2335.008	626.2529	-1708.7551
-0.107439024390244	0.115384615384615	0.26775	-0.377307786116323	2597.498	641.4644	-1956.0336
-0.102439024390244	0.115384615384615	0.36	-0.368957786116323	2857.596	661.7879	-2195.8081
-0.0975609756097561	0.115384615384615	0.45	-0.360811444652908	2984.989	683.5443	-2301.4447
-0.0926829268292683	0.115384615384615	0.54	-0.352665103189493	2898.654	710.2599	-2188.3941
-0.0878048780487805	0.115384615384615	0.63	-0.344518761726079	2662.381	752.045	-1910.336
-0.0829268292682927	0.115384615384615	0.72	-0.336372420262664	2319.248	785.9706	-1533.2774
-0.0780487804878049	0.115384615384615	0.81	-0.32822607879925	1772.174	837.4635	-934.7105
-0.0731707317073171	0.115384615384615	0.9	-0.320079737335835	1476.644	897.5059	-579.1381
-0.0682926829268293	0.115384615384615	0.99	-0.31193339587242	1213.653	969.9414	-243.7116
-0.0634146341463415	0.115384615384615	1.08	-0.303787054409006	1025.282	1068.872	43.5900000000002
-0.0585365853658537	0.115384615384615	1.17	-0.295640712945591	873.7603	1223.734	349.9737
-0.0536585365853659	0.115384615384615	1.26	-0.287494371482176	679.4207	1359.125	679.7043
-0.0487804878048781	0.115384615384615	1.35	-0.279348030018762	611.352	1552.435	941.083
-0.0439024390243902	0.115384615384615	1.44	-0.271201688555347	550.1073	1726.08	1175.9727
-0.0390243902439024	0.115384615384615	1.53	-0.263055347091932	504.3416	1902.837	1398.4954
-0.0341463414634146	0.115384615384615	1.62	-0.254909005628518	464.6592	2120.423	1655.7638
-0.0292682926829268	0.115384615384615	1.71	-0.246762664165103	427.1565	2211.352	1784.1955
-0.0245121951219512	0.115384615384615	1.79775	-0.238819981238274	394.7079	2195.054	1800.3461
-0.0195121951219512	0.115384615384615	1.89	-0.230469981238274	365.7446	2070.174	1704.4294
-0.0146341463414634	0.115384615384615	1.98	-0.222323639774859	349.1939	1848.098	1498.9041
-0.00975609756097561	0.115384615384615	2.07	-0.214177298311445	332.7537	1609.635	1276.8813
-0.0048780487804878	0.115384615384615	2.16	-0.20603095684803	320.3142	1372.458	1052.1438
0	0.115384615384615	2.25	-0.197884615384615	309.2555	1138.912	829.6565
0.0048780487804878	0.115384615384615	2.34	-0.189738273921201	298.1682	966.8931	668.7249
0.00975609756097561	0.115384615384615	2.43	-0.181591932457786	289.7187	827.7028	537.9841
0.0146341463414634	0.115384615384615	2.52	-0.173445590994372	282.3979	647.8257	365.4278
0.0195121951219512	0.115384615384615	2.61	-0.165299249530957	275.9928	584.9111	308.9183
0.0242682926829268	0.115384615384615	2.69775	-0.157356566604128	270.587	529.9863	259.3993
0.0292682926829268	0.115384615384615	2.79	-0.149006566604128	266.3184	487.6468	221.3284
0.0341463414634146	0.115384615384615	2.88	-0.140860225140713	262.5076	450.9803	188.4727
0.0390243902439024	0.115384615384615	2.97	-0.132713883677298	259.9298	399.5721	139.6423
0.0439024390243902	0.115384615384615	3.06	-0.124567542213884	258.0648	367.3522	109.2874
0.0486585365853659	0.115384615384615	3.14775	-0.116624859287054	255.1561	353.4876	98.3315
0.0536585365853659	0.115384615384615	3.24	-0.108274859287054	253.2747	342.9379	89.6632
0.0585365853658537	0.115384615384615	3.33	-0.10012851782364	253.0218	332.5707	79.5489
0.0632926829268293	0.115384615384615	3.41775	-0.0921858348968105	252.3906	322.8627	70.4721
0.0682926829268293	0.115384615384615	3.51	-0.0838358348968106	251.4742	314.0414	62.5672
0.0731707317073171	0.115384615384615	3.6	-0.0756894934333959	249.9249	306.0235	56.0986
0.0780487804878049	0.115384615384615	3.69	-0.0675431519699813	248.139	298.1227	49.9837
0.0829268292682927	0.115384615384615	3.78	-0.0593968105065666	245.7685	291.6144	45.8459
0.0878048780487805	0.115384615384615	3.87	-0.051250469043152	243.018	285.7102	42.6922
0.0926829268292683	0.115384615384615	3.96	-0.0431041275797374	239.1474	280.5825	41.4351
0.0975609756097561	0.115384615384615	4.05	-0.0349577861163227	235.4502	276.103	40.6528
0.102439024390244	0.115384615384615	4.14	-0.0268114446529081	231.4035	272.5268	41.1233
0.107317073170732	0.115384615384615	4.23	-0.0186651031894934	226.4277	268.7124	42.2847
0.11219512195122	0.115384615384615	4.32	-0.0105187617260789	221.1496	265.928	44.7784
0.117073170731707	0.115384615384615	4.41	-0.00237242026266421	215.7014	263.4104	47.709
0.121951219512195	0.115384615384615	4.5	0.00577392120075043	214.1384	261.1474	47.009
0.126829268292683	0.115384615384615	4.59	0.0139202626641651	211.8788	258.5981	46.7193
0.131707317073171	0.115384615384615	4.68	0.0220666041275797	202.8957	256.0351	53.1394
0.136585365853659	0.115384615384615	4.77	0.0302129455909943	194.9044	253.5367	58.6323
0.141463414634146	0.115384615384615	4.86	0.0383592870544089	187.7979	250.9735	63.1756
0.146341463414634	0.115384615384615	4.95	0.0465056285178236	181.0715	248.4737	67.4022
-0.146341463414634	0.103846153846154	-0.675	-0.422486397748593	1213.886	562.154	-651.732
-0.141463414634146	0.103846153846154	-0.585	-0.414340056285178	1211.91	562.0585	-649.8515
-0.136585365853659	0.103846153846154	-0.495	-0.406193714821764	1256.967	564.1284	-692.8386
-0.131829268292683	0.103846153846154	-0.40725	-0.398251031894934	1337.442	568.1645	-769.2775
-0.126829268292683	0.103846153846154	-0.315	-0.389901031894934	1464.048	573.4131	-890.6349
-0.121951219512195	0.103846153846154	-0.225	-0.38175469043152	1720.253	579.9966	-1140.2564
-0.117073170731707	0.103846153846154	-0.135	-0.373608348968105	1927.029	588.4953	-1338.5337
-0.11219512195122	0.103846153846154	-0.0449999999999995	-0.36546200750469	2315.122	597.0764	-1718.0456
-0.107439024390244	0.103846153846154	0.0427500000000003	-0.357519324577861	2579.708	607.4528	-1972.2552
-0.102439024390244	0.103846153846154	0.135	-0.349169324577861	2863.771	620.9295	-2242.8415
-0.0975609756097561	0.103846153846154	0.225	-0.341022983114447	2987.244	636.0378	-2351.2062
-0.0926829268292683	0.103846153846154	0.315	-0.332876641651032	2905.195	653.225	-2251.97
-0.0878048780487805	0.103846153846154	0.405	-0.324730300187617	2671.811	675.9943	-1995.8167
-0.0829268292682927	0.103846153846154	0.495	-0.316583958724203	2325.39	700.1132	-1625.2768
-0.0780487804878049	0.103846153846154	0.585	-0.308437617260788	1788.001	729.225	-1058.776
-0.0731707317073171	0.103846153846154	0.675	-0.300291275797373	1501.622	785.5388	-716.0832
-0.0682926829268293	0.103846153846154	0.765	-0.292144934333959	1242.217	823.5527	-418.6643
-0.0634146341463415	0.103846153846154	0.855	-0.283998592870544	1045.706	869.6053	-176.1007
-0.0585365853658537	0.103846153846154	0.945	-0.275852251407129	885.0698	920.5229	35.4531
-0.0536585365853659	0.103846153846154	1.035	-0.267705909943715	689.57	985.5454	295.9754
-0.0487804878048781	0.103846153846154	1.125	-0.2595595684803	619.7838	1072.935	453.1512
-0.0439024390243902	0.103846153846154	1.215	-0.251413227016886	555.6839	1217.931	662.2471
-0.0390243902439024	0.103846153846154	1.305	-0.243266885553471	507.7614	1340.447	832.6856
-0.0341463414634146	0.103846153846154	1.395	-0.235120544090056	467.2551	1470.401	1003.1459
-0.0292682926829268	0.103846153846154	1.485	-0.226974202626642	430.3487	1691.464	1261.1153
-0.0245121951219512	0.103846153846154	1.57275	-0.219031519699812	399.5175	1864.036	1464.5185
-0.0195121951219512	0.103846153846154	1.665	-0.210681519699812	370.4582	2036.796	1666.3378
-0.0146341463414634	0.103846153846154	1.755	-0.202535178236398	351.8194	2110.167	1758.3476
-0.00975609756097561	0.103846153846154	1.845	-0.194388836772983	334.4943	2101.977	1767.4827
-0.0048780487804878	0.103846153846154	1.935	-0.186242495309569	321.031	2005.146	1684.115
0	0.103846153846154	2.025	-0.178096153846154	309.2131	1814.364	1505.1509
0.0048780487804878	0.103846153846154	2.115	-0.169949812382739	297.9022	1604.652	1306.7498
0.00975609756097561	0.103846153846154	2.205	-0.161803470919325	289.4538	1391.533	1102.0792
0.0146341463414634	0.103846153846154	2.295	-0.15365712945591	282.1937	1174.199	892.0053
0.0195121951219512	0.103846153846154	2.385	-0.145510787992495	275.5999	1006.187	730.5871
0.0242682926829268	0.103846153846154	2.47275	-0.137568105065666	270.3193	863.4018	593.0825
0.0292682926829268	0.103846153846154	2.565	-0.129218105065666	266.4001	665.6396	399.2395
0.0341463414634146	0.103846153846154	2.655	-0.121071763602251	262.9357	600.4113	337.4756
0.0390243902439024	0.103846153846154	2.745	-0.112925422138837	260.4218	544.8919	284.4701
0.0439024390243902	0.103846153846154	2.835	-0.104779080675422	258.3971	504.4057	246.0086
0.0486585365853659	0.103846153846154	2.92275	-0.0968363977485929	256.5782	467.8799	211.3017
0.0536585365853659	0.103846153846154	3.015	-0.0884863977485929	255.5362	433.3727	177.8365
0.0585365853658537	0.103846153846154	3.105	-0.0803400562851783	254.6826	407.3246	152.642
0.0632926829268293	0.103846153846154	3.19275	-0.072397373358349	253.3697	382.3565	128.9868
0.0682926829268293	0.103846153846154	3.285	-0.064047373358349	251.9477	365.38	113.4323
0.0731707317073171	0.103846153846154	3.375	-0.0559010318949344	250.3033	349.8016	99.4983000000001
0.0780487804878049	0.103846153846154	3.465	-0.0477546904315197	248.25	337.0371	88.7871
0.0829268292682927	0.103846153846154	3.555	-0.0396083489681051	245.9422	325.5956	79.6534
0.0878048780487805	0.103846153846154	3.645	-0.0314620075046904	242.8296	314.6941	71.8645
0.0926829268292683	0.103846153846154	3.735	-0.0233156660412758	239.3528	306.3524	66.9996
0.0975609756097561	0.103846153846154	3.825	-0.0151693245778612	235.2279	298.9196	63.6916999999999
0.102439024390244	0.103846153846154	3.915	-0.00702298311444655	230.9302	291.4677	60.5375
0.107317073170732	0.103846153846154	4.005	0.0011233583489681	225.9544	286.2415	60.2871
0.11219512195122	0.103846153846154	4.095	0.00926969981238268	221.0868	281.263	60.1762
0.117073170731707	0.103846153846154	4.185	0.0174160412757973	215.4931	276.67	61.1769
0.121951219512195	0.103846153846154	4.275	0.025562382739212	202.3347	272.5033	70.1686
0.126829268292683	0.103846153846154	4.365	0.0337087242026266	195.4798	268.718	73.2382
0.131707317073171	0.103846153846154	4.455	0.0418550656660412	191.7235	265.4053	73.6818
0.136585365853659	0.103846153846154	4.545	0.0500014071294558	188.0305	262.9996	74.9691000000001
0.141463414634146	0.103846153846154	4.635	0.0581477485928705	184.148	260.6383	76.4903
0.146341463414634	0.103846153846154	4.725	0.0662940900562851	179.5553	258.279	78.7237
-0.146341463414634	0.0923076923076923	-0.9	-0.402697936210131	1209.87	548.3219	-661.5481
-0.141463414634146	0.0923076923076923	-0.81	-0.394551594746717	1207.369	548.257	-659.112
-0.136585365853659	0.0923076923076923	-0.72	-0.386405253283302	1252.312	549.8416	-702.4704
-0.131829268292683	0.0923076923076923	-0.63225	-0.378462570356473	1332.085	553.1175	-778.9675
-0.126829268292683	0.0923076923076923	-0.54	-0.370112570356473	1454.859	556.8076	-898.0514
-0.121951219512195	0.0923076923076923	-0.45	-0.361966228893058	1708.38	561.1641	-1147.2159
-0.117073170731707	0.0923076923076923	-0.36	-0.353819887429643	1911.925	566.92	-1345.005
-0.11219512195122	0.0923076923076923	-0.27	-0.345673545966229	2299.195	573.6237	-1725.5713
-0.107439024390244	0.0923076923076923	-0.18225	-0.3377308630394	2560.661	581.1923	-1979.4687
-0.102439024390244	0.0923076923076923	-0.0900000000000003	-0.3293808630394	2826.903	591.5564	-2235.3466
-0.0975609756097561	0.0923076923076923	-2.22044604925031E-16	-0.321234521575985	2976.756	601.7417	-2375.0143
-0.0926829268292683	0.0923076923076923	0.0899999999999999	-0.31308818011257	2909.819	614.0566	-2295.7624
-0.0878048780487805	0.0923076923076923	0.18	-0.304941838649156	2686.368	630.3701	-2055.9979
-0.0829268292682927	0.0923076923076923	0.27	-0.296795497185741	2347.242	647.6203	-1699.6217
-0.0780487804878049	0.0923076923076923	0.36	-0.288649155722326	1827.846	667.9066	-1159.9394
-0.0731707317073171	0.0923076923076923	0.45	-0.280502814258912	1525.267	694.5149	-830.7521
-0.0682926829268293	0.0923076923076923	0.54	-0.272356472795497	1248.03	722.2758	-525.7542
-0.0634146341463415	0.0923076923076923	0.63	-0.264210131332083	1050.482	761.8679	-288.6141
-0.0585365853658537	0.0923076923076923	0.72	-0.256063789868668	888.6165	800.6492	-87.9673
-0.0536585365853659	0.0923076923076923	0.81	-0.247917448405253	691.963	847.5846	155.6216
-0.0487804878048781	0.0923076923076923	0.9	-0.239771106941839	622.0679	905.9396	283.8717
-0.0439024390243902	0.0923076923076923	0.99	-0.231624765478424	557.3953	985.4819	428.0866
-0.0390243902439024	0.0923076923076923	1.08	-0.223478424015009	510.1395	1071.221	561.0815
-0.0341463414634146	0.0923076923076923	1.17	-0.215332082551595	468.8681	1221.856	752.9879
-0.0292682926829268	0.0923076923076923	1.26	-0.20718574108818	431.6149	1347.77	916.1551
-0.0245121951219512	0.0923076923076923	1.34775	-0.199243058161351	399.8593	1480.401	1080.5417
-0.0195121951219512	0.0923076923076923	1.44	-0.190893058161351	370.9338	1691.908	1320.9742
-0.0146341463414634	0.0923076923076923	1.53	-0.182746716697936	353.2008	1853.39	1500.1892
-0.00975609756097561	0.0923076923076923	1.62	-0.174600375234522	335.3073	2002.848	1667.5407
-0.0048780487804878	0.0923076923076923	1.71	-0.166454033771107	321.8108	2053.141	1731.3302
0	0.0923076923076923	1.8	-0.158307692307692	310.3202	2017.613	1707.2928
0.0048780487804878	0.0923076923076923	1.89	-0.150161350844278	298.9899	1900.079	1601.0891
0.00975609756097561	0.0923076923076923	1.98	-0.142015009380863	290.4656	1708.361	1417.8954
0.0146341463414634	0.0923076923076923	2.07	-0.133868667917448	282.8269	1501.609	1218.7821
0.0195121951219512	0.0923076923076923	2.16	-0.125722326454034	276.1379	1296.126	1019.9881
0.0242682926829268	0.0923076923076923	2.24775	-0.117779643527204	272.5021	1089.708	817.2059
0.0292682926829268	0.0923076923076923	2.34	-0.109429643527204	268.4233	936.5459	668.1226
0.0341463414634146	0.0923076923076923	2.43	-0.10128330206379	264.2952	778.1832	513.888
0.0390243902439024	0.0923076923076923	2.52	-0.0931369606003752	261.0532	652.9283	391.8751
0.0439024390243902	0.0923076923076923	2.61	-0.0849906191369606	258.8401	591.6595	332.8194
0.0486585365853659	0.0923076923076923	2.69775	-0.0770479362101313	257.3856	536.7897	279.4041
0.0536585365853659	0.0923076923076923	2.79	-0.0686979362101313	256.2791	495.5213	239.2422
0.0585365853658537	0.0923076923076923	2.88	-0.0605515947467167	255.2511	460.5678	205.3167
0.0632926829268293	0.0923076923076923	2.96775	-0.0526089118198874	253.829	428.421	174.592
0.0682926829268293	0.0923076923076923	3.06	-0.0442589118198874	252.6275	398.519	145.8915
0.0731707317073171	0.0923076923076923	3.15	-0.0361125703564728	251.0941	373.1259	122.0318
0.0780487804878049	0.0923076923076923	3.24	-0.0279662288930581	248.8813	358.741	109.8597
0.0829268292682927	0.0923076923076923	3.33	-0.0198198874296435	246.5429	344.6459	98.103
0.0878048780487805	0.0923076923076923	3.42	-0.0116735459662289	243.6666	333.4162	89.7496
0.0926829268292683	0.0923076923076923	3.51	-0.00352720450281424	239.9213	323.3123	83.391
0.0975609756097561	0.0923076923076923	3.6	0.0046191369606004	236.0814	312.8083	76.7269
0.102439024390244	0.0923076923076923	3.69	0.012765478424015	231.6886	304.7057	73.0171
0.107317073170732	0.0923076923076923	3.78	0.0209118198874297	226.365	297.2356	70.8706
0.11219512195122	0.0923076923076923	3.87	0.0290581613508443	221.0563	290.0654	69.0091
0.117073170731707	0.0923076923076923	3.96	0.0372045028142589	215.6203	284.5969	68.9766
0.121951219512195	0.0923076923076923	4.05	0.0453508442776736	211.925	279.8556	67.9306
0.126829268292683	0.0923076923076923	4.14	0.0534971857410882	208.4198	274.926	66.5062
0.131707317073171	0.0923076923076923	4.23	0.0616435272045028	200.82	271.5809	70.7609000000001
0.136585365853659	0.0923076923076923	4.32	0.0697898686679174	194.156	268.3637	74.2077
0.141463414634146	0.0923076923076923	4.41	0.0779362101313321	187.888	265.7339	77.8459
0.146341463414634	0.0923076923076923	4.5	0.0860825515947467	180.9935	263.3402	82.3467000000001
-0.146341463414634	0.0807692307692308	-1.125	-0.38290947467167	1199.48	541.4467	-658.0333
-0.141463414634146	0.0807692307692308	-1.035	-0.374763133208255	1199.415	541.5098	-657.9052
-0.136585365853659	0.0807692307692308	-0.945	-0.366616791744841	1244.389	543.4791	-700.9099
-0.131829268292683	0.0807692307692308	-0.85725	-0.358674108818011	1325.897	546.7817	-779.1153
-0.126829268292683	0.0807692307692308	-0.765	-0.350324108818011	1448.093	550.6961	-897.3969
-0.121951219512195	0.0807692307692308	-0.675	-0.342177767354597	1697.388	555.5595	-1141.8285
-0.117073170731707	0.0807692307692308	-0.585	-0.334031425891182	1899.786	561.6635	-1338.1225
-0.11219512195122	0.0807692307692308	-0.495	-0.325885084427767	2278.798	567.8691	-1710.9289
-0.107439024390244	0.0807692307692308	-0.40725	-0.317942401500938	2541.117	574.9269	-1966.1901
-0.102439024390244	0.0807692307692308	-0.315	-0.309592401500938	2822.402	584.7184	-2237.6836
-0.0975609756097561	0.0807692307692308	-0.225	-0.301446060037523	2991.151	593.972	-2397.179
-0.0926829268292683	0.0807692307692308	-0.135	-0.293299718574109	2936.567	605.1651	-2331.4019
-0.0878048780487805	0.0807692307692308	-0.0449999999999999	-0.285153377110694	2711.553	619.3789	-2092.1741
-0.0829268292682927	0.0807692307692308	0.0450000000000002	-0.27700703564728	2366.894	635.3925	-1731.5015
-0.0780487804878049	0.0807692307692308	0.135	-0.268860694183865	1843.184	653.6813	-1189.5027
-0.0731707317073171	0.0807692307692308	0.225	-0.26071435272045	1541.7	676.6065	-865.0935
-0.0682926829268293	0.0807692307692308	0.315	-0.252568011257036	1257.966	701.9895	-555.9765
-0.0634146341463415	0.0807692307692308	0.405	-0.244421669793621	1057.929	732.5809	-325.3481
-0.0585365853658537	0.0807692307692308	0.495	-0.236275328330206	895.0985	779.6852	-115.4133
-0.0536585365853659	0.0807692307692308	0.585	-0.228128986866792	671.5338	815.2782	143.7444
-0.0487804878048781	0.0807692307692308	0.675	-0.219982645403377	603.1482	869.6686	266.5204
-0.0439024390243902	0.0807692307692308	0.765	-0.211836303939963	548.3958	928.7309	380.3351
-0.0390243902439024	0.0807692307692308	0.855	-0.203689962476548	505.5765	1001.283	495.7065
-0.0341463414634146	0.0807692307692308	0.945	-0.195543621013133	467.4128	1135.968	668.5552
-0.0292682926829268	0.0807692307692308	1.035	-0.187397279549719	431.5799	1232.636	801.0561
-0.0245121951219512	0.0807692307692308	1.12275	-0.179454596622889	396.6006	1360.601	964.0004
-0.0195121951219512	0.0807692307692308	1.215	-0.171104596622889	366.5667	1552.686	1186.1193
-0.0146341463414634	0.0807692307692308	1.305	-0.162958255159475	349.6903	1704.83	1355.1397
-0.00975609756097561	0.0807692307692308	1.395	-0.15481191369606	334.2628	1840.206	1505.9432
-0.0048780487804878	0.0807692307692308	1.485	-0.146665572232645	321.7157	1979.137	1657.4213
0	0.0807692307692308	1.575	-0.138519230769231	310.5103	2018.628	1708.1177
0.0048780487804878	0.0807692307692308	1.665	-0.130372889305816	299.926	1977.986	1678.06
0.00975609756097561	0.0807692307692308	1.755	-0.122226547842402	291.1804	1857.408	1566.2276
0.0146341463414634	0.0807692307692308	1.845	-0.114080206378987	283.6039	1660.226	1376.6221
0.0195121951219512	0.0807692307692308	1.935	-0.105933864915572	277.338	1461.298	1183.96
0.0242682926829268	0.0807692307692308	2.02275	-0.097991181988743	271.774	1264.277	992.503
0.0292682926829268	0.0807692307692308	2.115	-0.089641181988743	267.0009	1064.788	797.7871
0.0341463414634146	0.0807692307692308	2.205	-0.0814948405253283	262.5572	919.5901	657.0329
0.0390243902439024	0.0807692307692308	2.295	-0.0733484990619137	260.264	752.7945	492.5305
0.0439024390243902	0.0807692307692308	2.385	-0.0652021575984991	258.3971	632.1941	373.797
0.0486585365853659	0.0807692307692308	2.47275	-0.0572594746716698	256.7543	578.4739	321.7196
0.0536585365853659	0.0807692307692308	2.565	-0.0489094746716698	255.4899	530.2925	274.8026
0.0585365853658537	0.0807692307692308	2.655	-0.0407631332082552	254.604	494.19	239.586
0.0632926829268293	0.0807692307692308	2.74275	-0.0328204502814259	253.7339	461.0017	207.2678
0.0682926829268293	0.0807692307692308	2.835	-0.0244704502814259	252.5647	429.9853	177.4206
0.0731707317073171	0.0807692307692308	2.925	-0.0163241088180113	250.8413	399.8763	149.035
0.0780487804878049	0.0807692307692308	3.015	-0.00817776735459663	248.7863	374.4148	125.6285
0.0829268292682927	0.0807692307692308	3.105	-3.14258911819909E-5	246.3529	360.8252	114.4723
0.0878048780487805	0.0807692307692308	3.195	0.00811491557223265	243.446	347.7305	104.2845
0.0926829268292683	0.0807692307692308	3.285	0.0162612570356473	239.889	336.2655	96.3765
0.0975609756097561	0.0807692307692308	3.375	0.0244075984990619	236.0813	325.9757	89.8944000000001
0.102439024390244	0.0807692307692308	3.465	0.0325539399624765	231.7208	315.7107	83.9899
0.107317073170732	0.0807692307692308	3.555	0.0407002814258912	226.1267	306.9493	80.8226
0.11219512195122	0.0807692307692308	3.645	0.0488466228893058	221.3091	299.1272	77.8181
0.117073170731707	0.0807692307692308	3.735	0.0569929643527204	216.1259	292.1005	75.9746000000001
0.121951219512195	0.0807692307692308	3.825	0.0651393058161351	204.7807	286.7044	81.9237
0.126829268292683	0.0807692307692308	3.915	0.0732856472795497	198.448	281.7399	83.2919
0.131707317073171	0.0807692307692308	4.005	0.0814319887429643	194.2788	276.713	82.4342
0.136585365853659	0.0807692307692308	4.095	0.0895783302063789	190.2346	272.638	82.4034
0.141463414634146	0.0807692307692308	4.185	0.0977246716697936	185.7679	268.9448	83.1769
0.146341463414634	0.0807692307692308	4.275	0.105871013133208	180.5589	265.5663	85.0074
-0.146341463414634	0.0690384615384615	-1.35375	-0.362791205440901	1201.697	535.4316	-666.2654
-0.141463414634146	0.0690384615384615	-1.26375	-0.354644863977486	1200.74	535.4316	-665.3084
-0.136585365853659	0.0690384615384615	-1.17375	-0.346498522514071	1241.966	536.8924	-705.0736
-0.131829268292683	0.0690384615384615	-1.086	-0.338555839587242	1320.325	539.8166	-780.5084
-0.126829268292683	0.0690384615384615	-0.99375	-0.330205839587242	1442.923	542.8952	-900.0278
-0.121951219512195	0.0690384615384615	-0.90375	-0.322059498123827	1694.705	546.8694	-1147.8356
-0.117073170731707	0.0690384615384615	-0.81375	-0.313913156660413	1896.197	552.4934	-1343.7036
-0.11219512195122	0.0690384615384615	-0.72375	-0.305766815196998	2258.92	557.992	-1700.928
-0.107439024390244	0.0690384615384615	-0.636	-0.297824132270169	2523.077	563.8085	-1959.2685
-0.102439024390244	0.0690384615384615	-0.54375	-0.289474132270169	2809.674	571.5952	-2238.0788
-0.0975609756097561	0.0690384615384615	-0.45375	-0.281327790806754	2966.987	580.0821	-2386.9049
-0.0926829268292683	0.0690384615384615	-0.36375	-0.27318144934334	2913.617	590.1648	-2323.4522
-0.0878048780487805	0.0690384615384615	-0.27375	-0.265035107879925	2703.684	602.2516	-2101.4324
-0.0829268292682927	0.0690384615384615	-0.18375	-0.25688876641651	2368.735	615.4771	-1753.2579
-0.0780487804878049	0.0690384615384615	-0.0937500000000002	-0.248742424953096	1840.731	631.1832	-1209.5478
-0.0731707317073171	0.0690384615384615	-0.00375000000000014	-0.240596083489681	1537.716	651.9007	-885.8153
-0.0682926829268293	0.0690384615384615	0.0862499999999999	-0.232449742026266	1258.559	674.2369	-584.3221
-0.0634146341463415	0.0690384615384615	0.17625	-0.224303400562852	1060.729	700.311	-360.418
-0.0585365853658537	0.0690384615384615	0.26625	-0.216157059099437	899.9275	748.801	-151.1265
-0.0536585365853659	0.0690384615384615	0.35625	-0.208010717636023	728.4245	783.8718	55.4472999999999
-0.0487804878048781	0.0690384615384615	0.44625	-0.199864376172608	620.903	826.3916	205.4886
-0.0439024390243902	0.0690384615384615	0.53625	-0.191718034709193	557.4943	873.1916	315.6973
-0.0390243902439024	0.0690384615384615	0.62625	-0.183571693245779	510.7721	933.5805	422.8084
-0.0341463414634146	0.0690384615384615	0.71625	-0.175425351782364	470.1993	1012.875	542.6757
-0.0292682926829268	0.0690384615384615	0.80625	-0.167279010318949	433.3527	1140.345	706.9923
-0.0245121951219512	0.0690384615384615	0.894	-0.15933632739212	399.0628	1248.649	849.5862
-0.0195121951219512	0.0690384615384615	0.98625	-0.15098632739212	368.7042	1363.45	994.7458
-0.0146341463414634	0.0690384615384615	1.07625	-0.142839985928705	351.7279	1563.168	1211.4401
-0.00975609756097561	0.0690384615384615	1.16625	-0.134693644465291	335.4546	1722.61	1387.1554
-0.0048780487804878	0.0690384615384615	1.25625	-0.126547303001876	322.412	1846.996	1524.584
0	0.0690384615384615	1.34625	-0.118400961538462	310.5732	1965.176	1654.6028
0.0048780487804878	0.0690384615384615	1.43625	-0.110254620075047	299.7053	1988.765	1689.0597
0.00975609756097561	0.0690384615384615	1.52625	-0.102108278611632	291.0531	1931.207	1640.1539
0.0146341463414634	0.0690384615384615	1.61625	-0.0939619371482176	283.3187	1800.919	1517.6003
0.0195121951219512	0.0690384615384615	1.70625	-0.085815595684803	275.9962	1606.868	1330.8718
0.0242682926829268	0.0690384615384615	1.794	-0.0778729127579737	270.8574	1415.04	1144.1826
0.0292682926829268	0.0690384615384615	1.88625	-0.0695229127579737	266.21	1222.126	955.916
0.0341463414634146	0.0690384615384615	1.97625	-0.0613765712945591	262.6692	1038.188	775.5188
0.0390243902439024	0.0690384615384615	2.06625	-0.0532302298311445	260.4068	897.2763	636.8695
0.0439024390243902	0.0690384615384615	2.15625	-0.0450838883677298	258.6993	706.1032	447.4039
0.0486585365853659	0.0690384615384615	2.244	-0.0371412054409006	257.0241	630.0913	373.0672
0.0536585365853659	0.0690384615384615	2.33625	-0.0287912054409006	255.7105	577.6606	321.9501
0.0585365853658537	0.0690384615384615	2.42625	-0.0206448639774859	254.7618	532.5281	277.7663
0.0632926829268293	0.0690384615384615	2.514	-0.0127021810506567	253.4652	489.7423	236.2771
0.0682926829268293	0.0690384615384615	2.60625	-0.00435218105065668	252.2958	457.9142	205.6184
0.0731707317073171	0.0690384615384615	2.69625	0.00379416041275796	250.8574	429.7508	178.8934
0.0780487804878049	0.0690384615384615	2.78625	0.0119405018761726	248.7557	390.2451	141.4894
0.0829268292682927	0.0690384615384615	2.87625	0.0200868433395873	246.401	364.744	118.343
0.0878048780487805	0.0690384615384615	2.96625	0.0282331848030019	243.446	352.6037	109.1577
0.0926829268292683	0.0690384615384615	3.05625	0.0363795262664165	239.7635	342.8472	103.0837
0.0975609756097561	0.0690384615384615	3.14625	0.0445258677298312	236.1594	333.1902	97.0308
0.102439024390244	0.0690384615384615	3.23625	0.0526722091932458	231.8158	323.4597	91.6439
0.107317073170732	0.0690384615384615	3.32625	0.0608185506566604	226.6629	314.5338	87.8709
0.11219512195122	0.0690384615384615	3.41625	0.068964892120075	221.5439	306.2352	84.6913
0.117073170731707	0.0690384615384615	3.50625	0.0771112335834897	216.1582	298.3611	82.2029
0.121951219512195	0.0690384615384615	3.59625	0.0852575750469043	211.859	291.6061	79.7471
0.126829268292683	0.0690384615384615	3.68625	0.0934039165103189	196.2205	285.4032	89.1827000000001
0.131707317073171	0.0690384615384615	3.77625	0.101550257973734	187.2489	279.4673	92.2184
0.136585365853659	0.0690384615384615	3.86625	0.109696599437148	184.9469	275.3274	90.3805
0.141463414634146	0.0690384615384615	3.95625	0.117842940900563	182.7232	271.2645	88.5413
0.146341463414634	0.0690384615384615	4.04625	0.125989282363977	178.5845	267.4603	88.8758
-0.146341463414634	0.0576923076923077	-1.575	-0.343332551594747	1195.896	521.5349	-674.3611
-0.141463414634146	0.0576923076923077	-1.485	-0.335186210131332	1196.916	521.8841	-675.0319
-0.136585365853659	0.0576923076923077	-1.395	-0.327039868667917	1240.101	524.0133	-716.0877
-0.131829268292683	0.0576923076923077	-1.30725	-0.319097185741088	1317.583	527.7595	-789.8235
-0.126829268292683	0.0576923076923077	-1.215	-0.310747185741088	1436.862	531.8555	-905.0065
-0.121951219512195	0.0576923076923077	-1.125	-0.302600844277674	1669.306	536.5584	-1132.7476
-0.117073170731707	0.0576923076923077	-1.035	-0.294454502814259	1860.511	542.1513	-1318.3597
-0.11219512195122	0.0576923076923077	-0.945	-0.286308161350844	2236.83	547.4531	-1689.3769
-0.107439024390244	0.0576923076923077	-0.85725	-0.278365478424015	2500.852	552.9851	-1947.8669
-0.102439024390244	0.0576923076923077	-0.765	-0.270015478424015	2791.195	559.9107	-2231.2843
-0.0975609756097561	0.0576923076923077	-0.675	-0.2618691369606	2954.832	567.7631	-2387.0689
-0.0926829268292683	0.0576923076923077	-0.585	-0.253722795497186	2877.898	577.0096	-2300.8884
-0.0878048780487805	0.0576923076923077	-0.495	-0.245576454033771	2642.179	588.1312	-2054.0478
-0.0829268292682927	0.0576923076923077	-0.405	-0.237430112570357	2333.906	599.6085	-1734.2975
-0.0780487804878049	0.0576923076923077	-0.315	-0.229283771106942	1862.85	613.5054	-1249.3446
-0.0731707317073171	0.0576923076923077	-0.225	-0.221137429643527	1535.319	631.6097	-903.7093
-0.0682926829268293	0.0576923076923077	-0.135	-0.212991088180113	1286.965	650.9373	-636.0277
-0.0634146341463415	0.0576923076923077	-0.0450000000000002	-0.204844746716698	1078.81	674.232	-404.578
-0.0585365853658537	0.0576923076923077	0.0449999999999999	-0.196698405253283	893.4456	703.4803	-189.9653
-0.0536585365853659	0.0576923076923077	0.135	-0.188552063789869	734.6287	739.4341	4.80539999999996
-0.0487804878048781	0.0576923076923077	0.225	-0.180405722326454	615.0682	775.3098	160.2416
-0.0439024390243902	0.0576923076923077	0.315	-0.172259380863039	559.0153	819.5931	260.5778
-0.0390243902439024	0.0576923076923077	0.405	-0.164113039399625	506.7806	873.9668	367.1862
-0.0341463414634146	0.0576923076923077	0.495	-0.15596669793621	468.3925	946.064	477.6715
-0.0292682926829268	0.0576923076923077	0.585	-0.147820356472796	434.9351	1022.677	587.7419
-0.0245121951219512	0.0576923076923077	0.67275	-0.139877673545966	390.3275	1156.324	765.9965
-0.0195121951219512	0.0576923076923077	0.765	-0.131527673545966	359.5669	1272.531	912.9641
-0.0146341463414634	0.0576923076923077	0.855	-0.123381332082552	344.1758	1388.343	1044.1672
-0.00975609756097561	0.0576923076923077	0.945	-0.115234990619137	332.3336	1582.492	1250.1584
-0.0048780487804878	0.0576923076923077	1.035	-0.107088649155722	320.7342	1731.457	1410.7228
0	0.0576923076923077	1.125	-0.0989423076923077	309.1503	1853.144	1543.9937
0.0048780487804878	0.0576923076923077	1.215	-0.0907959662288931	299.5474	1951.462	1651.9146
0.00975609756097561	0.0576923076923077	1.305	-0.0826496247654784	291.3195	1953.513	1662.1935
0.0146341463414634	0.0576923076923077	1.395	-0.0745032833020638	283.9642	1880.463	1596.4988
0.0195121951219512	0.0576923076923077	1.485	-0.0663569418386492	277.8438	1738.713	1460.8692
0.0242682926829268	0.0576923076923077	1.57275	-0.0584142589118199	272.7856	1536.117	1263.3314
0.0292682926829268	0.0576923076923077	1.665	-0.0500642589118199	267.1588	1340.307	1073.1482
0.0341463414634146	0.0576923076923077	1.755	-0.0419179174484053	263.6944	1159.62	895.9256
0.0390243902439024	0.0576923076923077	1.845	-0.0337715759849906	261.1804	982.303	721.1226
0.0439024390243902	0.0576923076923077	1.935	-0.025625234521576	259.0473	852.6756	593.6283
0.0486585365853659	0.0576923076923077	2.02275	-0.0176825515947467	257.7013	674.5305	416.8292
0.0536585365853659	0.0576923076923077	2.115	-0.00933255159474672	256.3741	608.2694	351.8953
0.0585365853658537	0.0576923076923077	2.205	-0.0011862101313321	255.1725	561.8345	306.662
0.0632926829268293	0.0576923076923077	2.29275	0.00675647279549717	254.3024	521.4377	267.1353
0.0682926829268293	0.0576923076923077	2.385	0.0151064727954972	253.1026	483.0371	229.9345
0.0731707317073171	0.0576923076923077	2.475	0.0232528142589118	251.6788	452.285	200.6062
0.0780487804878049	0.0576923076923077	2.565	0.0313991557223264	249.6093	425.4241	175.8148
0.0829268292682927	0.0576923076923077	2.655	0.0395454971857411	247.0486	396.2851	149.2365
0.0878048780487805	0.0576923076923077	2.745	0.0476918386491557	243.4765	374.0206	130.5441
0.0926829268292683	0.0576923076923077	2.835	0.0558381801125703	240.3152	359.021	118.7058
0.0975609756097561	0.0576923076923077	2.925	0.063984521575985	236.4445	346.9136	110.4691
0.102439024390244	0.0576923076923077	3.015	0.0721308630393996	232.0514	335.0627	103.0113
0.107317073170732	0.0576923076923077	3.105	0.0802772045028143	226.9656	323.3108	96.3452000000001
0.11219512195122	0.0576923076923077	3.195	0.0884235459662289	221.5924	313.708	92.1156
0.117073170731707	0.0576923076923077	3.285	0.0965698874296435	215.6203	305.217	89.5967
0.121951219512195	0.0576923076923077	3.375	0.104716228893058	209.5363	297.6468	88.1105
0.126829268292683	0.0576923076923077	3.465	0.112862570356473	204.2467	291.2813	87.0346
0.131707317073171	0.0576923076923077	3.555	0.121008911819887	198.3874	285.4892	87.1018
0.136585365853659	0.0576923076923077	3.645	0.129155253283302	192.4343	279.8563	87.4220000000001
0.141463414634146	0.0576923076923077	3.735	0.137301594746717	186.5736	275.7482	89.1746
0.146341463414634	0.0576923076923077	3.825	0.145447936210131	181.1154	272.0685	90.9531
-0.146341463414634	0.0461538461538461	-1.8	-0.323544090056285	1208.247	503.8164	-704.4306
-0.141463414634146	0.0461538461538461	-1.71	-0.315397748592871	1206.334	504.9262	-701.4078
-0.136585365853659	0.0461538461538461	-1.62	-0.307251407129456	1243.097	507.2741	-735.8229
-0.131829268292683	0.0461538461538461	-1.53225	-0.299308724202627	1316.732	511.2711	-805.4609
-0.126829268292683	0.0461538461538461	-1.44	-0.290958724202627	1432.459	515.4277	-917.0313
-0.121951219512195	0.0461538461538461	-1.35	-0.282812382739212	1680.679	519.7786	-1160.9004
-0.117073170731707	0.0461538461538461	-1.26	-0.274666041275797	1874.209	524.4085	-1349.8005
-0.11219512195122	0.0461538461538461	-1.17	-0.266519699812383	2237.982	528.9754	-1709.0066
-0.107439024390244	0.0461538461538461	-1.08225	-0.258577016885553	2498.028	533.1685	-1964.8595
-0.102439024390244	0.0461538461538461	-0.99	-0.250227016885553	2781.434	538.9442	-2242.4898
-0.0975609756097561	0.0461538461538461	-0.9	-0.242080675422139	2950.328	544.4371	-2405.8909
-0.0926829268292683	0.0461538461538461	-0.81	-0.233934333958724	2882.193	550.5991	-2331.5939
-0.0878048780487805	0.0461538461538461	-0.72	-0.22578799249531	2647.489	557.929	-2089.56
-0.0829268292682927	0.0461538461538461	-0.63	-0.217641651031895	2349.444	565.8662	-1783.5778
-0.0780487804878049	0.0461538461538461	-0.54	-0.20949530956848	1881.772	575.0737	-1306.6983
-0.0731707317073171	0.0461538461538461	-0.45	-0.201348968105066	1546.906	586.0973	-960.8087
-0.0682926829268293	0.0461538461538461	-0.36	-0.193202626641651	1296.48	598.768	-697.712
-0.0634146341463415	0.0461538461538461	-0.27	-0.185056285178236	1086.968	613.9245	-473.0435
-0.0585365853658537	0.0461538461538461	-0.18	-0.176909943714822	898.9109	634.3857	-264.5252
-0.0536585365853659	0.0461538461538461	-0.0900000000000002	-0.168763602251407	727.8203	655.0755	-72.7448000000001
-0.0487804878048781	0.0461538461538461	-1.11022302462516E-16	-0.160617260787992	603.7814	678.5454	74.764
-0.0439024390243902	0.0461538461538461	0.0899999999999999	-0.152470919324578	551.2827	710.618	159.3353
-0.0390243902439024	0.0461538461538461	0.18	-0.144324577861163	505.7997	763.8769	258.0772
-0.0341463414634146	0.0461538461538461	0.27	-0.136178236397749	468.583	808.0501	339.4671
-0.0292682926829268	0.0461538461538461	0.36	-0.128031894934334	435.9133	848.6432	412.7299
-0.0245121951219512	0.0461538461538461	0.44775	-0.120089212007505	392.9544	900.6895	507.7351
-0.0195121951219512	0.0461538461538461	0.54	-0.111739212007505	362.6204	975.8628	613.2424
-0.0146341463414634	0.0461538461538461	0.63	-0.10359287054409	346.6984	1054.737	708.0386
-0.00975609756097561	0.0461538461538461	0.72	-0.0954465290806754	334.3167	1193.87	859.5533
-0.0048780487804878	0.0461538461538461	0.81	-0.0873001876172608	322.3169	1307.61	985.2931
0	0.0461538461538461	0.9	-0.0791538461538461	309.9598	1430.364	1120.4042
0.0048780487804878	0.0461538461538461	0.99	-0.0710075046904315	300.3584	1625.052	1324.6936
0.00975609756097561	0.0461538461538461	1.08	-0.0628611632270169	291.5267	1759.279	1467.7523
0.0146341463414634	0.0461538461538461	1.17	-0.0547148217636022	283.0535	1853.445	1570.3915
0.0195121951219512	0.0461538461538461	1.26	-0.0465684803001876	276.5844	1897.803	1621.2186
0.0242682926829268	0.0461538461538461	1.34775	-0.0386257973733583	271.2856	1861.816	1590.5304
0.0292682926829268	0.0461538461538461	1.44	-0.0302757973733583	266.6835	1764.262	1497.5785
0.0341463414634146	0.0461538461538461	1.53	-0.0221294559099437	263.3652	1615.128	1351.7628
0.0390243902439024	0.0461538461538461	1.62	-0.0139831144465291	260.7088	1417.598	1156.8892
0.0439024390243902	0.0461538461538461	1.71	-0.00583677298311443	258.6671	1241.659	982.9919
0.0486585365853659	0.0461538461538461	1.79775	0.00210590994371483	257.0547	1080.592	823.5373
0.0536585365853659	0.0461538461538461	1.89	0.0104559099437148	256.1704	922.177	666.0066
0.0585365853658537	0.0461538461538461	1.98	0.0186022514071295	255.1725	775.2243	520.0518
0.0632926829268293	0.0461538461538461	2.06775	0.0265449343339587	254.794	662.4585	407.6645
0.0682926829268293	0.0461538461538461	2.16	0.0348949343339587	254.4784	606.3124	351.834
0.0731707317073171	0.0461538461538461	2.25	0.0430412757973734	252.7853	554.4936	301.7083
0.0780487804878049	0.0461538461538461	2.34	0.051187617260788	250.3517	514.6022	264.2505
0.0829268292682927	0.0461538461538461	2.43	0.0593339587242026	247.4752	479.5411	232.0659
0.0878048780487805	0.0461538461538461	2.52	0.0674803001876173	244.1401	446.7228	202.5827
0.0926829268292683	0.0461538461538461	2.61	0.0756266416510319	240.663	416.362	175.699
0.0975609756097561	0.0461538461538461	2.7	0.0837729831144465	236.9026	396.7166	159.814
0.102439024390244	0.0461538461538461	2.79	0.0919193245778612	232.3042	371.5538	139.2496
0.107317073170732	0.0461538461538461	2.88	0.100065666041276	227.4858	355.8445	128.3587
0.11219512195122	0.0461538461538461	2.97	0.10821200750469	222.3508	343.0356	120.6848
0.117073170731707	0.0461538461538461	3.06	0.116358348968105	216.7265	331.595	114.8685
0.121951219512195	0.0461538461538461	3.15	0.12450469043152	211.0378	320.7184	109.6806
0.126829268292683	0.0461538461538461	3.24	0.132651031894934	206.6472	311.7158	105.0686
0.131707317073171	0.0461538461538461	3.33	0.140797373358349	202.6369	303.6323	100.9954
0.136585365853659	0.0461538461538461	3.42	0.148943714821764	196.1601	295.5023	99.3422
0.141463414634146	0.0461538461538461	3.51	0.157090056285178	189.7321	289.1358	99.4037
0.146341463414634	0.0461538461538461	3.6	0.165236397748593	183.0064	283.7423	100.7359
-0.146341463414634	0.0346153846153846	-2.025	-0.303755628517824	1202.368	484.0977	-718.2703
-0.141463414634146	0.0346153846153846	-1.935	-0.295609287054409	1199.628	484.1624	-715.4656
-0.136585365853659	0.0346153846153846	-1.845	-0.287462945590994	1232.755	486.7287	-746.0263
-0.131829268292683	0.0346153846153846	-1.75725	-0.279520262664165	1302.618	491.3864	-811.2316
-0.126829268292683	0.0346153846153846	-1.665	-0.271170262664165	1414.725	496.3308	-918.3942
-0.121951219512195	0.0346153846153846	-1.575	-0.26302392120075	1649.796	501.1171	-1148.6789
-0.117073170731707	0.0346153846153846	-1.485	-0.254877579737336	1842.622	506.6029	-1336.0191
-0.11219512195122	0.0346153846153846	-1.395	-0.246731238273921	2102.695	511.1365	-1591.5585
-0.107439024390244	0.0346153846153846	-1.30725	-0.238788555347092	2490.805	515.734	-1975.071
-0.102439024390244	0.0346153846153846	-1.215	-0.230438555347092	2772.889	520.9993	-2251.8897
-0.0975609756097561	0.0346153846153846	-1.125	-0.222292213883677	2943.576	525.5658	-2418.0102
-0.0926829268292683	0.0346153846153846	-1.035	-0.214145872420263	2896.273	530.4492	-2365.8238
-0.0878048780487805	0.0346153846153846	-0.945	-0.205999530956848	2682.265	535.9697	-2146.2953
-0.0829268292682927	0.0346153846153846	-0.855	-0.197853189493433	2389.563	542.2863	-1847.2767
-0.0780487804878049	0.0346153846153846	-0.765	-0.189706848030019	1913.483	549.1725	-1364.3105
-0.0731707317073171	0.0346153846153846	-0.675	-0.181560506566604	1572.485	557.8014	-1014.6836
-0.0682926829268293	0.0346153846153846	-0.585	-0.173414165103189	1322.009	566.7498	-755.2592
-0.0634146341463415	0.0346153846153846	-0.495	-0.165267823639775	1106.765	578.1107	-528.6543
-0.0585365853658537	0.0346153846153846	-0.405	-0.15712148217636	914.1527	592.2396	-321.9131
-0.0536585365853659	0.0346153846153846	-0.315	-0.148975140712946	752.0523	606.7207	-145.3316
-0.0487804878048781	0.0346153846153846	-0.225	-0.140828799249531	630.0739	624.2424	-5.83150000000001
-0.0439024390243902	0.0346153846153846	-0.135	-0.132682457786116	571.1313	646.3465	75.2152
-0.0390243902439024	0.0346153846153846	-0.045	-0.124536116322702	516.4449	670.6904	154.2455
-0.0341463414634146	0.0346153846153846	0.045	-0.116389774859287	475.8668	699.6314	223.7646
-0.0292682926829268	0.0346153846153846	0.135	-0.108243433395872	440.4438	756.0639	315.6201
-0.0245121951219512	0.0346153846153846	0.22275	-0.100300750469043	390.4549	795.8993	405.4444
-0.0195121951219512	0.0346153846153846	0.315	-0.0919507504690432	358.5776	842.2281	483.6505
-0.0146341463414634	0.0346153846153846	0.405	-0.0838044090056285	344.5157	893.2335	548.7178
-0.00975609756097561	0.0346153846153846	0.495	-0.0756580675422139	333.4301	959.0127	625.5826
-0.0048780487804878	0.0346153846153846	0.585	-0.0675117260787993	321.9688	1047.375	725.4062
0	0.0346153846153846	0.675	-0.0593653846153846	310.6255	1182.854	872.2285
0.0048780487804878	0.0346153846153846	0.765	-0.05121904315197	300.7172	1298.773	998.0558
0.00975609756097561	0.0346153846153846	0.855	-0.0430727016885553	292.0649	1414.029	1121.9641
0.0146341463414634	0.0346153846153846	0.945	-0.0349263602251407	284.1726	1602.69	1318.5174
0.0195121951219512	0.0346153846153846	1.035	-0.0267800187617261	277.4832	1743.685	1466.2018
0.0242682926829268	0.0346153846153846	1.12275	-0.0188373358348968	271.8062	1839.549	1567.7428
0.0292682926829268	0.0346153846153846	1.215	-0.0104873358348968	267.0943	1890.659	1623.5647
0.0341463414634146	0.0346153846153846	1.305	-0.00234099437148219	263.8217	1863.128	1599.3063
0.0390243902439024	0.0346153846153846	1.395	0.00580534709193246	261.1027	1774.417	1513.3143
0.0439024390243902	0.0346153846153846	1.485	0.0139516885553471	259.1423	1629.653	1370.5107
0.0486585365853659	0.0346153846153846	1.57275	0.0218943714821764	257.7183	1444.421	1186.7027
0.0536585365853659	0.0346153846153846	1.665	0.0302443714821764	256.3418	1265.892	1009.5502
0.0585365853658537	0.0346153846153846	1.755	0.038390712945591	255.142	1098.771	843.629
0.0632926829268293	0.0346153846153846	1.84275	0.0463333958724203	253.7017	941.8812	688.1795
0.0682926829268293	0.0346153846153846	1.935	0.0546833958724202	252.7388	796.3076	543.5688
0.0731707317073171	0.0346153846153846	2.025	0.0628297373358349	251.5067	680.6161	429.1094
0.0780487804878049	0.0346153846153846	2.115	0.0709760787992495	249.7832	621.9486	372.1654
0.0829268292682927	0.0346153846153846	2.205	0.0791224202626642	247.4752	569.7218	322.2466
0.0878048780487805	0.0346153846153846	2.295	0.0872687617260788	244.3781	528.24	283.8619
0.0926829268292683	0.0346153846153846	2.385	0.0954151031894934	241.4371	491.5235	250.0864
0.0975609756097561	0.0346153846153846	2.475	0.103561444652908	237.5661	455.8725	218.3064
0.102439024390244	0.0346153846153846	2.565	0.111707786116323	232.3992	429.2	196.8008
0.107317073170732	0.0346153846153846	2.655	0.119854127579737	227.7386	396.2459	168.5073
0.11219512195122	0.0346153846153846	2.745	0.128000469043152	222.9658	371.3465	148.3807
0.117073170731707	0.0346153846153846	2.835	0.136146810506567	217.1511	358.021	140.8699
0.121951219512195	0.0346153846153846	2.925	0.144293151969981	211.7334	344.6732	132.9398
0.126829268292683	0.0346153846153846	3.015	0.152439493433396	200.4832	333.7957	133.3125
0.131707317073171	0.0346153846153846	3.105	0.16058583489681	194.0236	323.5228	129.4992
0.136585365853659	0.0346153846153846	3.195	0.168732176360225	189.9818	313.515	123.5332
0.141463414634146	0.0346153846153846	3.285	0.17687851782364	185.8629	305.676	119.8131
0.146341463414634	0.0346153846153846	3.375	0.185024859287054	181.2812	298.6115	117.3303
-0.146341463414634	0.0230769230769231	-2.25	-0.283967166979362	1185.337	457.8439	-727.4931
-0.141463414634146	0.0230769230769231	-2.16	-0.275820825515947	1183.603	459.0461	-724.5569
-0.136585365853659	0.0230769230769231	-2.07	-0.267674484052533	1218.714	462.5304	-756.1836
-0.131829268292683	0.0230769230769231	-1.98225	-0.259731801125704	1287.019	468.6109	-818.4081
-0.126829268292683	0.0230769230769231	-1.89	-0.251381801125704	1397.407	475.3556	-922.0514
-0.121951219512195	0.0230769230769231	-1.8	-0.243235459662289	1632.461	482.3242	-1150.1368
-0.117073170731707	0.0230769230769231	-1.71	-0.235089118198874	1815.281	489.5803	-1325.7007
-0.11219512195122	0.0230769230769231	-1.62	-0.22694277673546	2065.268	495.6	-1569.668
-0.107439024390244	0.0230769230769231	-1.53225	-0.21900009380863	2445.159	501.0828	-1944.0762
-0.102439024390244	0.0230769230769231	-1.44	-0.21065009380863	2741.141	506.5659	-2234.5751
-0.0975609756097561	0.0230769230769231	-1.35	-0.202503752345216	2923.711	511.1592	-2412.5518
-0.0926829268292683	0.0230769230769231	-1.26	-0.194357410881801	2920.122	515.4082	-2404.7138
-0.0878048780487805	0.0230769230769231	-1.17	-0.186211069418386	2739.311	520.2601	-2219.0509
-0.0829268292682927	0.0230769230769231	-1.08	-0.178064727954972	2441.859	524.6345	-1917.2245
-0.0780487804878049	0.0230769230769231	-0.99	-0.169918386491557	2084.6	529.6114	-1554.9886
-0.0731707317073171	0.0230769230769231	-0.9	-0.161772045028143	1578.585	535.6688	-1042.9162
-0.0682926829268293	0.0230769230769231	-0.81	-0.153625703564728	1320.863	541.8861	-778.9769
-0.0634146341463415	0.0230769230769231	-0.72	-0.145479362101313	1090.403	549.0844	-541.3186
-0.0585365853658537	0.0230769230769231	-0.63	-0.137333020637899	927.4943	558.8213	-368.673
-0.0536585365853659	0.0230769230769231	-0.54	-0.129186679174484	754.7532	568.9023	-185.8509
-0.0487804878048781	0.0230769230769231	-0.45	-0.121040337711069	628.6975	580.9919	-47.7056
-0.0439024390243902	0.0230769230769231	-0.36	-0.112893996247655	571.0683	597.083	26.0147000000002
-0.0390243902439024	0.0230769230769231	-0.27	-0.10474765478424	519.5842	613.3339	93.7497000000001
-0.0341463414634146	0.0230769230769231	-0.18	-0.0966013133208255	479.3815	632.7206	153.3391
-0.0292682926829268	0.0230769230769231	-0.0900000000000001	-0.0884549718574109	444.3987	658.9521	214.5534
-0.0245121951219512	0.0230769230769231	-0.00225000000000003	-0.0805122889305816	408.8371	686.5133	277.6762
-0.0195121951219512	0.0230769230769231	0.0899999999999999	-0.0721622889305816	389.5177	719.4593	329.9416
-0.0146341463414634	0.0230769230769231	0.18	-0.064015947467167	357.4861	774.4193	416.9332
-0.00975609756097561	0.0230769230769231	0.27	-0.0558696060037523	341.4243	815.0627	473.6384
-0.0048780487804878	0.0230769230769231	0.36	-0.0477232645403377	325.2581	872.9546	547.6965
0	0.0230769230769231	0.45	-0.0395769230769231	313.3014	935.5133	622.2119
0.0048780487804878	0.0230769230769231	0.54	-0.0314305816135084	303.3494	1012.927	709.5776
0.00975609756097561	0.0230769230769231	0.63	-0.0232842401500938	293.3809	1157.714	864.3331
0.0146341463414634	0.0230769230769231	0.72	-0.0151378986866792	285.5831	1260.576	974.9929
0.0195121951219512	0.0230769230769231	0.81	-0.00699155722326453	278.798	1395.009	1116.211
0.0242682926829268	0.0230769230769231	0.89775	9.51125703564725E-4	272.2668	1588.327	1316.0602
0.0292682926829268	0.0230769230769231	0.99	0.00930112570356473	267.9175	1737.665	1469.7475
0.0341463414634146	0.0230769230769231	1.08	0.0174474671669794	264.2172	1847.164	1582.9468
0.0390243902439024	0.0230769230769231	1.17	0.025593808630394	261.1518	1928.426	1667.2742
0.0439024390243902	0.0230769230769231	1.26	0.0337401500938086	259.0795	1919.586	1660.5065
0.0486585365853659	0.0230769230769231	1.34775	0.0416828330206379	257.7506	1837.663	1579.9124
0.0536585365853659	0.0230769230769231	1.44	0.0500328330206379	255.9803	1695.805	1439.8247
0.0585365853658537	0.0230769230769231	1.53	0.0581791744840525	254.9688	1499.012	1244.0432
0.0632926829268293	0.0230769230769231	1.61775	0.0661218574108818	253.9709	1321.587	1067.6161
0.0682926829268293	0.0230769230769231	1.71	0.0744718574108818	252.3281	1150.258	897.9299
0.0731707317073171	0.0230769230769231	1.8	0.0826181988742964	251.0942	986.5078	735.4136
0.0780487804878049	0.0230769230769231	1.89	0.0907645403377111	249.4836	866.4709	616.9873
0.0829268292682927	0.0230769230769231	1.98	0.0989108818011257	247.5703	713.4093	465.839
0.0878048780487805	0.0230769230769231	2.07	0.10705722326454	244.8516	645.5932	400.7416
0.0926829268292683	0.0230769230769231	2.16	0.115203564727955	241.69	594.4471	352.7571
0.0975609756097561	0.0230769230769231	2.25	0.12334990619137	237.9462	548.0103	310.0641
0.102439024390244	0.0230769230769231	2.34	0.131496247654784	233.6156	504.6116	270.996
0.107317073170732	0.0230769230769231	2.43	0.139642589118199	228.7166	470.1429	241.4263
0.11219512195122	0.0230769230769231	2.52	0.147788930581613	223.1558	440.2314	217.0756
0.117073170731707	0.0230769230769231	2.61	0.155935272045028	217.5295	408.2722	190.7427
0.121951219512195	0.0230769230769231	2.7	0.164081613508443	211.8284	384.2571	172.4287
0.126829268292683	0.0230769230769231	2.79	0.172227954971857	207.5614	366.806	159.2446
0.131707317073171	0.0230769230769231	2.88	0.180374296435272	204.4651	352.6037	148.1386
0.136585365853659	0.0230769230769231	2.97	0.188520637898687	197.5494	339.9918	142.4424
0.141463414634146	0.0230769230769231	3.06	0.196666979362101	190.6498	327.7843	137.1345
0.146341463414634	0.0230769230769231	3.15	0.204813320825516	184.0614	317.8644	133.803
-0.146341463414634	0.0113461538461538	-2.47875	-0.263848897748593	1153.079	431.861	-721.218
-0.141463414634146	0.0113461538461538	-2.38875	-0.255702556285178	1150.264	432.5213	-717.7427
-0.136585365853659	0.0113461538461538	-2.29875	-0.247556214821764	1187.788	437.0821	-750.7059
-0.131829268292683	0.0113461538461538	-2.211	-0.239613531894934	1257.586	445.2161	-812.3699
-0.126829268292683	0.0113461538461538	-2.11875	-0.231263531894934	1364.856	453.5738	-911.2822
-0.121951219512195	0.0113461538461538	-2.02875	-0.22311719043152	1588.838	461.68	-1127.158
-0.117073170731707	0.0113461538461538	-1.93875	-0.214970848968105	1765.578	470.0704	-1295.5076
-0.11219512195122	0.0113461538461538	-1.84875	-0.20682450750469	2004.202	477.4179	-1526.7841
-0.107439024390244	0.0113461538461538	-1.761	-0.198881824577861	2379.095	484.1007	-1894.9943
-0.102439024390244	0.0113461538461538	-1.66875	-0.190531824577861	2673.596	490.118	-2183.478
-0.0975609756097561	0.0113461538461538	-1.57875	-0.182385483114447	2880.396	495.3455	-2385.0505
-0.0926829268292683	0.0113461538461538	-1.48875	-0.174239141651032	2915.806	500.0017	-2415.8043
-0.0878048780487805	0.0113461538461538	-1.39875	-0.166092800187617	2759.707	505.0391	-2254.6679
-0.0829268292682927	0.0113461538461538	-1.30875	-0.157946458724203	2496.9	509.2523	-1987.6477
-0.0780487804878049	0.0113461538461538	-1.21875	-0.149800117260788	2152.665	513.7535	-1638.9115
-0.0731707317073171	0.0113461538461538	-1.12875	-0.141653775797373	1649.826	518.5364	-1131.2896
-0.0682926829268293	0.0113461538461538	-1.03875	-0.133507434333959	1386.914	523.2622	-863.6518
-0.0634146341463415	0.0113461538461538	-0.94875	-0.125361092870544	1141.428	528.493	-612.935
-0.0585365853658537	0.0113461538461538	-0.85875	-0.117214751407129	966.9629	535.1806	-431.7823
-0.0536585365853659	0.0113461538461538	-0.76875	-0.109068409943715	825.9661	541.8988	-284.0673
-0.0487804878048781	0.0113461538461538	-0.67875	-0.1009220684803	632.5451	550.2058	-82.3393000000001
-0.0439024390243902	0.0113461538461538	-0.58875	-0.0927757270168856	571.6503	560.1914	-11.4589000000001
-0.0390243902439024	0.0113461538461538	-0.49875	-0.0846293855534709	521.5833	571.099	49.5156999999999
-0.0341463414634146	0.0113461538461538	-0.40875	-0.0764830440900563	482.2642	584.5767	102.3125
-0.0292682926829268	0.0113461538461538	-0.31875	-0.0683367026266417	447.3411	601.9606	154.6195
-0.0245121951219512	0.0113461538461538	-0.231	-0.0603940196998124	407.883	619.5949	211.7119
-0.0195121951219512	0.0113461538461538	-0.13875	-0.0520440196998124	385.8084	641.4152	255.6068
-0.0146341463414634	0.0113461538461538	-0.04875	-0.0438976782363978	356.5689	669.7426	313.1737
-0.00975609756097561	0.0113461538461538	0.04125	-0.0357513367729831	341.5602	699.4526	357.8924
-0.0048780487804878	0.0113461538461538	0.13125	-0.0276049953095685	327.6515	739.4511	411.7996
0	0.0113461538461538	0.22125	-0.0194586538461539	315.706	779.1182	463.4122
0.0048780487804878	0.0113461538461538	0.31125	-0.0113123123827392	305.4057	828.4465	523.0408
0.00975609756097561	0.0113461538461538	0.40125	-0.00316597091932458	294.8037	890.2569	595.4532
0.0146341463414634	0.0113461538461538	0.49125	0.00498037054409005	286.7834	973.7669	686.9835
0.0195121951219512	0.0113461538461538	0.58125	0.0131267120075047	279.9354	1061.623	781.6876
0.0242682926829268	0.0113461538461538	0.669	0.0210693949343339	273.0561	1212.801	939.7449
0.0292682926829268	0.0113461538461538	0.76125	0.0294193949343339	268.5812	1343.3	1074.7188
0.0341463414634146	0.0113461538461538	0.85125	0.0375657363977486	264.7876	1477.271	1212.4834
0.0390243902439024	0.0113461538461538	0.94125	0.0457120778611632	261.7526	1694.964	1433.2114
0.0439024390243902	0.0113461538461538	1.03125	0.0538584193245779	259.6021	1849.525	1589.9229
0.0486585365853659	0.0113461538461538	1.119	0.0618011022514071	257.4192	1989.195	1731.7758
0.0536585365853659	0.0113461538461538	1.21125	0.0701511022514071	255.9175	2038.617	1782.6995
0.0585365853658537	0.0113461538461538	1.30125	0.0782974437148218	255.001	2008.048	1753.047
0.0632926829268293	0.0113461538461538	1.389	0.086240126641651	254.5412	1904.741	1650.1998
0.0682926829268293	0.0113461538461538	1.48125	0.094590126641651	253.4652	1720.285	1466.8198
0.0731707317073171	0.0113461538461538	1.57125	0.102736468105066	252.1074	1533.942	1281.8346
0.0780487804878049	0.0113461538461538	1.66125	0.11088280956848	250.5579	1346.959	1096.4011
0.0829268292682927	0.0113461538461538	1.75125	0.119029151031895	248.0292	1154.169	906.1398
0.0878048780487805	0.0113461538461538	1.84125	0.12717549249531	245.768	1006.904	761.136
0.0926829268292683	0.0113461538461538	1.93125	0.135321833958724	243.1766	881.9126	638.736
0.0975609756097561	0.0113461538461538	2.02125	0.143468175422139	239.146	719.1585	480.0125
0.102439024390244	0.0113461538461538	2.11125	0.151614516885553	235.0377	657.1279	422.0902
0.107317073170732	0.0113461538461538	2.20125	0.159760858348968	230.5815	598.0042	367.4227
0.11219512195122	0.0113461538461538	2.29125	0.167907199812383	225.6517	552.2452	326.5935
0.117073170731707	0.0113461538461538	2.38125	0.176053541275797	220.5954	511.279	290.6836
0.121951219512195	0.0113461538461538	2.47125	0.184199882739212	215.1775	471.895	256.7175
0.126829268292683	0.0113461538461538	2.56125	0.192346224202627	210.6272	442.3737	231.7465
0.131707317073171	0.0113461538461538	2.65125	0.200492565666041	207.1984	400.198	192.9996
0.136585365853659	0.0113461538461538	2.74125	0.208638907129456	200.9911	370.5198	169.5287
0.141463414634146	0.0113461538461538	2.83125	0.21678524859287	195.0025	360.2869	165.2844
0.146341463414634	0.0113461538461538	2.92125	0.224931590056285	188.8605	350.11	161.2495
-0.146341463414634	0	-2.7	-0.244390243902439	1079.024	419.7756	-659.2484
-0.141463414634146	0	-2.61	-0.236243902439024	1074.956	421.3902	-653.5658
-0.136585365853659	0	-2.52	-0.22809756097561	1096.75	423.9549	-672.7951
-0.131829268292683	0	-2.43225	-0.22015487804878	1147.109	429.649	-717.46
-0.126829268292683	0	-2.34	-0.21180487804878	1226.284	436.9934	-789.2906
-0.121951219512195	0	-2.25	-0.203658536585366	1348.324	445.507	-902.817
-0.117073170731707	0	-2.16	-0.195512195121951	1483.833	455.0026	-1028.8304
-0.11219512195122	0	-2.07	-0.187365853658537	1734.302	462.5375	-1271.7645
-0.107439024390244	0	-1.98225	-0.179423170731707	1943.783	469.9137	-1473.8693
-0.102439024390244	0	-1.89	-0.171073170731707	2276.043	477.6724	-1798.3706
-0.0975609756097561	0	-1.8	-0.162926829268293	2538.61	483.8477	-2054.7623
-0.0926829268292683	0	-1.71	-0.154780487804878	2736.399	489.485	-2246.914
-0.0878048780487805	0	-1.62	-0.146634146341463	2849.958	494.8377	-2355.1203
-0.0829268292682927	0	-1.53	-0.138487804878049	2804.559	499.0511	-2305.5079
-0.0780487804878049	0	-1.44	-0.130341463414634	2595.14	503.168	-2091.972
-0.0731707317073171	0	-1.35	-0.122195121951219	2280.91	507.8867	-1773.0233
-0.0682926829268293	0	-1.26	-0.114048780487805	1897.25	512.1013	-1385.1487
-0.0634146341463415	0	-1.17	-0.10590243902439	1585.274	516.5374	-1068.7366
-0.0585365853658537	0	-1.08	-0.0977560975609756	1314.575	521.5136	-793.0614
-0.0536585365853659	0	-0.99	-0.089609756097561	1079.376	526.6157	-552.7603
-0.0487804878048781	0	-0.9	-0.0814634146341463	908.1886	532.7321	-375.4565
-0.0439024390243902	0	-0.81	-0.0733170731707317	732.0902	540.815	-191.2752
-0.0390243902439024	0	-0.72	-0.0651707317073171	610.6542	549.3419	-61.3123000000001
-0.0341463414634146	0	-0.63	-0.0570243902439024	556.2268	559.2288	3.00200000000007
-0.0292682926829268	0	-0.54	-0.0488780487804878	506.5901	572.0021	65.412
-0.0245121951219512	0	-0.45225	-0.0409353658536585	469.4393	585.7928	116.3535
-0.0195121951219512	0	-0.36	-0.0325853658536585	435.9481	602.3499	166.4018
-0.0146341463414634	0	-0.27	-0.0244390243902439	398.4613	623.2552	224.7939
-0.00975609756097561	0	-0.18	-0.0162926829268293	370.2774	646.1921	275.9147
-0.0048780487804878	0	-0.09	-0.00814634146341463	351.8553	673.2577	321.4024
0	0	0	0	337.5419	707.2279	369.686
0.0048780487804878	0	0.09	0.00814634146341463	324.3716	765.2875	440.9159
0.00975609756097561	0	0.18	0.0162926829268293	311.5424	814.173	502.6306
0.0146341463414634	0	0.27	0.0244390243902439	301.3059	860.3892	559.0833
0.0195121951219512	0	0.36	0.0325853658536585	292.5897	919.7258	627.1361
0.0242682926829268	0	0.44775	0.0405280487804878	284.1098	1001.784	717.6742
0.0292682926829268	0	0.54	0.0488780487804878	277.8796	1133.096	855.2164
0.0341463414634146	0	0.63	0.0570243902439024	272.5197	1243.404	970.8843
0.0390243902439024	0	0.72	0.0651707317073171	267.5068	1365.966	1098.4592
0.0439024390243902	0	0.81	0.0733170731707317	264.4073	1581.831	1317.4237
0.0486585365853659	0	0.89775	0.081259756097561	262.194	1749.037	1486.843
0.0536585365853659	0	0.99	0.089609756097561	260.1079	1896.648	1636.5401
0.0585365853658537	0	1.08	0.0977560975609756	259.1591	2051.381	1792.2219
0.0632926829268293	0	1.16775	0.105698780487805	258.3053	2103.95	1845.6447
0.0682926829268293	0	1.26	0.114048780487805	257.0547	2071.856	1814.8013
0.0731707317073171	0	1.35	0.122195121951219	255.7597	1956.965	1701.2053
0.0780487804878049	0	1.44	0.130341463414634	254.4307	1767.455	1513.0243
0.0829268292682927	0	1.53	0.138487804878049	252.8661	1570.708	1317.8419
0.0878048780487805	0	1.62	0.146634146341463	250.6835	1374.981	1124.2975
0.0926829268292683	0	1.71	0.154780487804878	248.3126	1173.512	925.1994
0.0975609756097561	0	1.8	0.162926829268293	245.4846	1021.565	776.0804
0.102439024390244	0	1.89	0.171073170731707	242.3858	893.6331	651.2473
0.107317073170732	0	1.98	0.179219512195122	238.4351	724.8846	486.4495
0.11219512195122	0	2.07	0.187365853658537	233.8836	662.1722	428.2886
0.117073170731707	0	2.16	0.195512195121951	229.4429	603.9409	374.498
0.121951219512195	0	2.25	0.203658536585366	224.5293	556.9122	332.3829
0.126829268292683	0	2.34	0.21180487804878	218.5407	515.9789	297.4382
0.131707317073171	0	2.43	0.219951219512195	213.8185	478.0255	264.207
0.136585365853659	0	2.52	0.22809756097561	203.8323	447.4888	243.6565
0.141463414634146	0	2.61	0.236243902439024	197.5625	421.1841	223.6216
0.146341463414634	0	2.7	0.244390243902439	193.0319	382.7502	189.7183
-0.146341463414634	-0.0115384615384615	-2.925	-0.224601782363977	969.9442	373.1812	-596.763
-0.141463414634146	-0.0115384615384615	-2.835	-0.216455440900563	963.327	375.1758	-588.1512
-0.136585365853659	-0.0115384615384615	-2.745	-0.208309099437148	979.9353	384.79	-595.1453
-0.131829268292683	-0.0115384615384615	-2.65725	-0.200366416510319	1022.647	395.2023	-627.4447
-0.126829268292683	-0.0115384615384615	-2.565	-0.192016416510319	1108.969	406.3375	-702.6315
-0.121951219512195	-0.0115384615384615	-2.475	-0.183870075046904	1189.438	419.4675	-769.9705
-0.117073170731707	-0.0115384615384615	-2.385	-0.17572373358349	1277.393	430.4116	-846.9814
-0.11219512195122	-0.0115384615384615	-2.295	-0.167577392120075	1396.531	440.7616	-955.7694
-0.107439024390244	-0.0115384615384615	-2.20725	-0.159634709193246	1631.905	450.6708	-1181.2342
-0.102439024390244	-0.0115384615384615	-2.115	-0.151284709193246	1811.871	458.932	-1352.939
-0.0975609756097561	-0.0115384615384615	-2.025	-0.143138367729831	2055.126	466.1494	-1588.9766
-0.0926829268292683	-0.0115384615384615	-1.935	-0.134992026266417	2401.182	474.1588	-1927.0232
-0.0878048780487805	-0.0115384615384615	-1.845	-0.126845684803002	2644.858	480.2381	-2164.6199
-0.0829268292682927	-0.0115384615384615	-1.755	-0.118699343339587	2769.991	485.9689	-2284.0221
-0.0780487804878049	-0.0115384615384615	-1.665	-0.110553001876173	2750.839	491.7008	-2259.1382
-0.0731707317073171	-0.0115384615384615	-1.575	-0.102406660412758	2549.89	496.2606	-2053.6294
-0.0682926829268293	-0.0115384615384615	-1.485	-0.0942603189493433	2259.993	500.7277	-1759.2653
-0.0634146341463415	-0.0115384615384615	-1.395	-0.0861139774859287	1926.266	505.2877	-1420.9783
-0.0585365853658537	-0.0115384615384615	-1.305	-0.0779676360225141	1584.912	509.5016	-1075.4104
-0.0536585365853659	-0.0115384615384615	-1.215	-0.0698212945590995	1315.849	514.2856	-801.5634
-0.0487804878048781	-0.0115384615384615	-1.125	-0.0616749530956848	1092.1	519.6403	-572.4597
-0.0439024390243902	-0.0115384615384615	-1.035	-0.0535286116322702	898.2861	525.2467	-373.0394
-0.0390243902439024	-0.0115384615384615	-0.945	-0.0453822701688555	734.9765	531.5486	-203.4279
-0.0341463414634146	-0.0115384615384615	-0.855	-0.0372359287054409	618.96	539.5374	-79.4226
-0.0292682926829268	-0.0115384615384615	-0.765	-0.0290895872420263	560.4371	548.379	-12.0581000000001
-0.0245121951219512	-0.0115384615384615	-0.67725	-0.021146904315197	508.4915	558.9328	50.4413000000001
-0.0195121951219512	-0.0115384615384615	-0.585	-0.012796904315197	468.8681	573.6088	104.7407
-0.0146341463414634	-0.0115384615384615	-0.495	-0.00465056285178236	435.1254	588.7967	153.6713
-0.00975609756097561	-0.0115384615384615	-0.405	0.00349577861163227	399.353	606.2888	206.9358
-0.0048780487804878	-0.0115384615384615	-0.315	0.0116421200750469	372.4059	629.4796	257.0737
0	-0.0115384615384615	-0.225	0.0197884615384615	352.4243	653.9484	301.5241
0.0048780487804878	-0.0115384615384615	-0.135	0.0279348030018762	337.4162	683.2209	345.8047
0.00975609756097561	-0.0115384615384615	-0.045	0.0360811444652908	324.0558	721.99	397.9342
0.0146341463414634	-0.0115384615384615	0.045	0.0442274859287054	311.0992	770.6297	459.5305
0.0195121951219512	-0.0115384615384615	0.135	0.0523738273921201	301.1368	816.7742	515.6374
0.0242682926829268	-0.0115384615384615	0.22275	0.0603165103189493	292.1788	872.0127	579.8339
0.0292682926829268	-0.0115384615384615	0.315	0.0686665103189493	284.1281	943.7939	659.6658
0.0341463414634146	-0.0115384615384615	0.405	0.076812851782364	277.9747	1040.164	762.1893
0.0390243902439024	-0.0115384615384615	0.495	0.0849591932457786	273.106	1188.082	914.976
0.0439024390243902	-0.0115384615384615	0.585	0.0931055347091932	268.7737	1315.959	1047.1853
0.0486585365853659	-0.0115384615384615	0.67275	0.101048217636023	265.8791	1451.312	1185.4329
0.0536585365853659	-0.0115384615384615	0.765	0.109398217636023	263.3652	1682.307	1418.9418
0.0585365853658537	-0.0115384615384615	0.855	0.117544559099437	261.7526	1863.987	1602.2344
0.0632926829268293	-0.0115384615384615	0.94275	0.125487242026266	260.298	2053.27	1792.972
0.0682926829268293	-0.0115384615384615	1.035	0.133837242026266	258.8111	2156.159	1897.3479
0.0731707317073171	-0.0115384615384615	1.125	0.141983583489681	257.4192	2177.9	1920.4808
0.0780487804878049	-0.0115384615384615	1.215	0.150129924953096	255.6489	2116.452	1860.8031
0.0829268292682927	-0.0115384615384615	1.305	0.15827626641651	253.9413	1965.677	1711.7357
0.0878048780487805	-0.0115384615384615	1.395	0.166422607879925	252.3933	1774.234	1521.8407
0.0926829268292683	-0.0115384615384615	1.485	0.17456894934334	250.5423	1562.578	1312.0357
0.0975609756097561	-0.0115384615384615	1.575	0.182715290806754	248.3126	1340.525	1092.2124
0.102439024390244	-0.0115384615384615	1.665	0.190861632270169	245.3731	1159.836	914.4629
0.107317073170732	-0.0115384615384615	1.755	0.199007973733584	242.1652	1006.647	764.4818
0.11219512195122	-0.0115384615384615	1.845	0.207154315196998	238.0872	869.3866	631.2994
0.117073170731707	-0.0115384615384615	1.935	0.215300656660413	233.0455	714.1018	481.0563
0.121951219512195	-0.0115384615384615	2.025	0.223446998123827	228.4943	648.3087	419.8144
0.126829268292683	-0.0115384615384615	2.115	0.231593339587242	223.7225	596.9348	373.2123
0.131707317073171	-0.0115384615384615	2.205	0.239739681050657	218.1442	550.231	332.0868
0.136585365853659	-0.0115384615384615	2.295	0.247886022514071	212.6955	505.3997	292.7042
0.141463414634146	-0.0115384615384615	2.385	0.256032363977486	208.0518	471.4224	263.3706
0.146341463414634	-0.0115384615384615	2.475	0.264178705440901	204.1801	442.4443	238.2642
-0.146341463414634	-0.0230769230769231	-3.15	-0.204813320825516	905.7095	355.3898	-550.3197
-0.141463414634146	-0.0230769230769231	-3.06	-0.196666979362101	904.8814	356.8456	-548.0358
-0.136585365853659	-0.0230769230769231	-2.97	-0.188520637898687	916.4534	362.3116	-554.1418
-0.131829268292683	-0.0230769230769231	-2.88225	-0.180577954971857	947.3596	371.0063	-576.3533
-0.126829268292683	-0.0230769230769231	-2.79	-0.172227954971857	992.5983	380.8787	-611.7196
-0.121951219512195	-0.0230769230769231	-2.7	-0.164081613508443	1053.596	391.1945	-662.4015
-0.117073170731707	-0.0230769230769231	-2.61	-0.155935272045028	1173.726	403.1198	-770.6062
-0.11219512195122	-0.0230769230769231	-2.52	-0.147788930581613	1261.931	413.7161	-848.2149
-0.107439024390244	-0.0230769230769231	-2.43225	-0.139846247654784	1383.529	424.1558	-959.3732
-0.102439024390244	-0.0230769230769231	-2.34	-0.131496247654784	1589.853	434.692	-1155.161
-0.0975609756097561	-0.0230769230769231	-2.25	-0.12334990619137	1780.192	443.8691	-1336.3229
-0.0926829268292683	-0.0230769230769231	-2.16	-0.115203564727955	1985.751	452.1319	-1533.6191
-0.0878048780487805	-0.0230769230769231	-2.07	-0.10705722326454	2326.796	460.8009	-1865.9951
-0.0829268292682927	-0.0230769230769231	-1.98	-0.0989108818011257	2562.69	467.7985	-2094.8915
-0.0780487804878049	-0.0230769230769231	-1.89	-0.0907645403377111	2693.407	474.2251	-2219.1819
-0.0731707317073171	-0.0230769230769231	-1.8	-0.0826181988742964	2694.682	480.4306	-2214.2514
-0.0682926829268293	-0.0230769230769231	-1.71	-0.0744718574108818	2532.723	485.1463	-2047.5767
-0.0634146341463415	-0.0230769230769231	-1.62	-0.0663255159474672	2266.122	490.2128	-1775.9092
-0.0585365853658537	-0.0230769230769231	-1.53	-0.0581791744840525	1948.776	495.406	-1453.37
-0.0536585365853659	-0.0230769230769231	-1.44	-0.0500328330206379	1597.654	499.6166	-1098.0374
-0.0487804878048781	-0.0230769230769231	-1.35	-0.0418864915572233	1329.442	503.7647	-825.6773
-0.0439024390243902	-0.0230769230769231	-1.26	-0.0337401500938086	1105.277	508.5468	-596.7302
-0.0390243902439024	-0.0230769230769231	-1.17	-0.025593808630394	919.6258	513.6155	-406.0103
-0.0341463414634146	-0.0230769230769231	-1.08	-0.0174474671669794	743.3872	519.2875	-224.0997
-0.0292682926829268	-0.0230769230769231	-0.99	-0.00930112570356473	618.9371	525.876	-93.0611
-0.0245121951219512	-0.0230769230769231	-0.90225	-0.00135844277673546	564.0588	533.1296	-30.9292
-0.0195121951219512	-0.0230769230769231	-0.81	0.00699155722326453	512.9898	541.7803	28.7905000000001
-0.0146341463414634	-0.0230769230769231	-0.72	0.0151378986866792	474.0934	553.4676	79.3742
-0.00975609756097561	-0.0230769230769231	-0.63	0.0232842401500938	439.9028	564.8793	124.9765
-0.0048780487804878	-0.0230769230769231	-0.54	0.0314305816135084	402.4059	579.2993	176.8934
0	-0.0230769230769231	-0.45	0.0395769230769231	375.6579	598.384	222.7261
0.0048780487804878	-0.0230769230769231	-0.36	0.0477232645403377	355.9606	618.1719	262.2113
0.00975609756097561	-0.0230769230769231	-0.27	0.0558696060037523	340.3492	641.2514	300.9022
0.0146341463414634	-0.0230769230769231	-0.18	0.064015947467167	326.101	671.8046	345.7036
0.0195121951219512	-0.0230769230769231	-0.0899999999999999	0.0721622889305816	313.3014	704.8739	391.5725
0.0242682926829268	-0.0230769230769231	-0.00224999999999997	0.0801049718574109	303.256	749.9451	446.6891
0.0292682926829268	-0.0230769230769231	0.0900000000000001	0.0884549718574109	293.7289	790.9959	497.267
0.0341463414634146	-0.0230769230769231	0.18	0.0966013133208255	285.4742	844.8147	559.3405
0.0390243902439024	-0.0230769230769231	0.27	0.10474765478424	279.8404	911.6158	631.7754
0.0439024390243902	-0.0230769230769231	0.36	0.112893996247655	275.1923	1000.699	725.5067
0.0486585365853659	-0.0230769230769231	0.44775	0.120836679174484	271.2403	1137.515	866.2747
0.0536585365853659	-0.0230769230769231	0.54	0.129186679174484	268.1555	1256.837	988.6815
0.0585365853658537	-0.0230769230769231	0.63	0.137333020637899	265.4684	1381.831	1116.3626
0.0632926829268293	-0.0230769230769231	0.71775	0.145275703564728	263.1428	1599.96	1336.8172
0.0682926829268293	-0.0230769230769231	0.81	0.153625703564728	261.8629	1789.617	1527.7541
0.0731707317073171	-0.0230769230769231	0.9	0.161772045028143	260.3608	1960.661	1700.3002
0.0780487804878049	-0.0230769230769231	0.99	0.169918386491557	258.9367	2173.652	1914.7153
0.0829268292682927	-0.0230769230769231	1.08	0.178064727954972	257.5771	2267.9	2010.3229
0.0878048780487805	-0.0230769230769231	1.17	0.186211069418386	255.5538	2268.139	2012.5852
0.0926829268292683	-0.0230769230769231	1.26	0.194357410881801	253.2935	2170.61	1917.3165
0.0975609756097561	-0.0230769230769231	1.35	0.202503752345216	251.1754	1970.42	1719.2446
0.102439024390244	-0.0230769230769231	1.44	0.21065009380863	248.4399	1755.032	1506.5921
0.107317073170732	-0.0230769230769231	1.53	0.218796435272045	245.61	1531.286	1285.676
0.11219512195122	-0.0230769230769231	1.62	0.22694277673546	242.2436	1304.766	1062.5224
0.117073170731707	-0.0230769230769231	1.71	0.235089118198874	238.4673	1123.765	885.2977
0.121951219512195	-0.0230769230769231	1.8	0.243235459662289	234.2943	972.3575	738.0632
0.126829268292683	-0.0230769230769231	1.89	0.251381801125704	229.6329	835.2345	605.6016
0.131707317073171	-0.0230769230769231	1.98	0.259528142589118	224.5293	672.6438	448.1145
0.136585365853659	-0.0230769230769231	2.07	0.267674484052533	218.6498	611.5447	392.8949
0.141463414634146	-0.0230769230769231	2.16	0.275820825515947	213.3589	570.1285	356.7696
0.146341463414634	-0.0230769230769231	2.25	0.283967166979362	201.1788	532.2098	331.031
-0.146341463414634	-0.0346153846153846	-3.375	-0.185024859287054	851.8859	327.1988	-524.6871
-0.141463414634146	-0.0346153846153846	-3.285	-0.17687851782364	851.8227	329.9825	-521.8402
-0.136585365853659	-0.0346153846153846	-3.195	-0.168732176360225	861.924	337.4057	-524.5183
-0.131829268292683	-0.0346153846153846	-3.10725	-0.160789493433396	889.2481	346.6437	-542.6044
-0.126829268292683	-0.0346153846153846	-3.015	-0.152439493433396	927.4548	356.7591	-570.6957
-0.121951219512195	-0.0346153846153846	-2.925	-0.144293151969981	978.9801	368.8061	-610.174
-0.117073170731707	-0.0346153846153846	-2.835	-0.136146810506567	1050.477	380.2221	-670.2549
-0.11219512195122	-0.0346153846153846	-2.745	-0.128000469043152	1163.583	391.1639	-772.4191
-0.107439024390244	-0.0346153846153846	-2.65725	-0.120057786116323	1262.359	402.3972	-859.9618
-0.102439024390244	-0.0346153846153846	-2.565	-0.111707786116323	1372.088	412.5511	-959.5369
-0.0975609756097561	-0.0346153846153846	-2.475	-0.103561444652908	1573.021	423.4641	-1149.5569
-0.0926829268292683	-0.0346153846153846	-2.385	-0.0954151031894934	1757.33	434.3802	-1322.9498
-0.0878048780487805	-0.0346153846153846	-2.295	-0.0872687617260788	1966.682	443.9348	-1522.7472
-0.0829268292682927	-0.0346153846153846	-2.205	-0.0791224202626642	2301.26	452.6712	-1848.5888
-0.0780487804878049	-0.0346153846153846	-2.115	-0.0709760787992495	2529.761	462.7672	-2066.9938
-0.0731707317073171	-0.0346153846153846	-2.025	-0.0628297373358349	2646.15	469.92	-2176.23
-0.0682926829268293	-0.0346153846153846	-1.935	-0.0546833958724202	2629.026	475.809	-2153.217
-0.0634146341463415	-0.0346153846153846	-1.845	-0.0465370544090056	2448.75	481.9502	-1966.7998
-0.0585365853658537	-0.0346153846153846	-1.755	-0.038390712945591	2185.04	486.8249	-1698.2151
-0.0536585365853659	-0.0346153846153846	-1.665	-0.0302443714821764	1880.126	491.2577	-1388.8683
-0.0487804878048781	-0.0346153846153846	-1.575	-0.0220980300187617	1564.415	496.1338	-1068.2812
-0.0439024390243902	-0.0346153846153846	-1.485	-0.0139516885553471	1304.254	500.0586	-804.1954
-0.0390243902439024	-0.0346153846153846	-1.395	-0.00580534709193246	1087.193	504.2081	-582.9849
-0.0341463414634146	-0.0346153846153846	-1.305	0.00234099437148219	907.2393	510.0337	-397.2056
-0.0292682926829268	-0.0346153846153846	-1.215	0.0104873358348968	701.0173	515.1021	-185.9152
-0.0245121951219512	-0.0346153846153846	-1.12725	0.0184300187617261	622.7816	520.5184	-102.2632
-0.0195121951219512	-0.0346153846153846	-1.035	0.0267800187617261	566.087	527.3916	-38.6954000000001
-0.0146341463414634	-0.0346153846153846	-0.945	0.0349263602251407	516.9206	534.7104	17.7897999999999
-0.00975609756097561	-0.0346153846153846	-0.855	0.0430727016885553	472.4781	543.3283	70.8502
-0.0048780487804878	-0.0346153846153846	-0.765	0.05121904315197	437.6233	555.5574	117.9341
0	-0.0346153846153846	-0.675	0.0593653846153846	390.2199	568.232	178.0121
0.0048780487804878	-0.0346153846153846	-0.585	0.0675117260787993	357.3351	583.1006	225.7655
0.00975609756097561	-0.0346153846153846	-0.495	0.0756580675422139	345.7395	602.7803	257.0408
0.0146341463414634	-0.0346153846153846	-0.405	0.0838044090056285	333.8304	622.8299	288.9995
0.0195121951219512	-0.0346153846153846	-0.315	0.0919507504690432	323.1919	646.8914	323.6995
0.0242682926829268	-0.0346153846153846	-0.22725	0.0998934333958724	313.0058	676.7173	363.7115
0.0292682926829268	-0.0346153846153846	-0.135	0.108243433395872	302.3263	710.1041	407.7778
0.0341463414634146	-0.0346153846153846	-0.045	0.116389774859287	293.8624	757.9369	464.0745
0.0390243902439024	-0.0346153846153846	0.045	0.124536116322702	286.505	801.6421	515.1371
0.0439024390243902	-0.0346153846153846	0.135	0.132682457786116	280.1294	855.5403	575.4109
0.0486585365853659	-0.0346153846153846	0.22275	0.140625140712946	275.671	921.2651	645.5941
0.0536585365853659	-0.0346153846153846	0.315	0.148975140712946	272.049	1011.625	739.576
0.0585365853658537	-0.0346153846153846	0.405	0.15712148217636	268.696	1148.978	880.282
0.0632926829268293	-0.0346153846153846	0.49275	0.165064165103189	266.5601	1268.815	1002.2549
0.0682926829268293	-0.0346153846153846	0.585	0.173414165103189	263.192	1395.164	1131.972
0.0731707317073171	-0.0346153846153846	0.675	0.181560506566604	260.3453	1624.544	1364.1987
0.0780487804878049	-0.0346153846153846	0.765	0.189706848030019	259.2219	1819.459	1560.2371
0.0829268292682927	-0.0346153846153846	0.855	0.197853189493433	257.9879	1998.11	1740.1221
0.0878048780487805	-0.0346153846153846	0.945	0.205999530956848	256.4704	2233.518	1977.0476
0.0926829268292683	-0.0346153846153846	1.035	0.214145872420263	254.9529	2357.91	2102.9571
0.0975609756097561	-0.0346153846153846	1.125	0.222292213883677	253.2148	2379.148	2125.9332
0.102439024390244	-0.0346153846153846	1.215	0.230438555347092	250.7163	2299.021	2048.3047
0.107317073170732	-0.0346153846153846	1.305	0.238584896810507	248.3451	2108.102	1859.7569
0.11219512195122	-0.0346153846153846	1.395	0.246731238273921	245.5631	1886.528	1640.9649
0.117073170731707	-0.0346153846153846	1.485	0.254877579737336	241.8645	1645.107	1403.2425
0.121951219512195	-0.0346153846153846	1.575	0.26302392120075	238.5918	1389.381	1150.7892
0.126829268292683	-0.0346153846153846	1.665	0.271170262664165	234.435	1198.038	963.603
0.131707317073171	-0.0346153846153846	1.755	0.27931660412758	229.2196	1035.147	805.9274
0.136585365853659	-0.0346153846153846	1.845	0.287462945590994	224.3054	884.4735	660.1681
0.141463414634146	-0.0346153846153846	1.935	0.295609287054409	219.3919	707.4867	488.0948
0.146341463414634	-0.0346153846153846	2.025	0.303755628517824	214.0684	641.865	427.7966
-0.146341463414634	-0.0461538461538461	-3.6	-0.165236397748593	779.0381	313.6495	-465.3886
-0.141463414634146	-0.0461538461538461	-3.51	-0.157090056285178	775.175	315.5786	-459.5964
-0.136585365853659	-0.0461538461538461	-3.42	-0.148943714821764	785.4578	319.6915	-465.7663
-0.131829268292683	-0.0461538461538461	-3.33225	-0.141001031894934	808.7497	325.9108	-482.8389
-0.126829268292683	-0.0461538461538461	-3.24	-0.132651031894934	838.1629	334.864	-503.2989
-0.121951219512195	-0.0461538461538461	-3.15	-0.12450469043152	875.8366	345.4512	-530.3854
-0.117073170731707	-0.0461538461538461	-3.06	-0.116358348968105	927.3946	356.0091	-571.3855
-0.11219512195122	-0.0461538461538461	-2.97	-0.10821200750469	982.0991	367.8322	-614.2669
-0.107439024390244	-0.0461538461538461	-2.88225	-0.100269324577861	1047.412	380.6638	-666.7482
-0.102439024390244	-0.0461538461538461	-2.79	-0.0919193245778612	1170.133	393.0362	-777.0968
-0.0975609756097561	-0.0461538461538461	-2.7	-0.0837729831144465	1262.085	404.8028	-857.2822
-0.0926829268292683	-0.0461538461538461	-2.61	-0.0756266416510319	1388.478	417.4561	-971.0219
-0.0878048780487805	-0.0461538461538461	-2.52	-0.0674803001876173	1591.791	428.0581	-1163.7329
-0.0829268292682927	-0.0461538461538461	-2.43	-0.0593339587242026	1779.442	437.9917	-1341.4503
-0.0780487804878049	-0.0461538461538461	-2.34	-0.051187617260788	1973.971	447.9895	-1525.9815
-0.0731707317073171	-0.0461538461538461	-2.25	-0.0430412757973734	2276.112	456.7225	-1819.3895
-0.0682926829268293	-0.0461538461538461	-2.16	-0.0348949343339587	2474.394	464.9204	-2009.4736
-0.0634146341463415	-0.0461538461538461	-2.07	-0.0267485928705441	2559.182	472.5493	-2086.6327
-0.0585365853658537	-0.0461538461538461	-1.98	-0.0186022514071295	2520.065	478.8156	-2041.2494
-0.0536585365853659	-0.0461538461538461	-1.89	-0.0104559099437148	2335.019	484.4181	-1850.6009
-0.0487804878048781	-0.0461538461538461	-1.8	-0.0023095684803002	2076.377	489.7058	-1586.6712
-0.0439024390243902	-0.0461538461538461	-1.71	0.00583677298311443	1789.432	493.8225	-1295.6095
-0.0390243902439024	-0.0461538461538461	-1.62	0.0139831144465291	1494.055	498.1278	-995.9272
-0.0341463414634146	-0.0461538461538461	-1.53	0.0221294559099437	1251.434	502.7187	-748.7153
-0.0292682926829268	-0.0461538461538461	-1.44	0.0302757973733583	1048.693	507.3724	-541.3206
-0.0245121951219512	-0.0461538461538461	-1.35225	0.0382184803001876	880.0566	512.7238	-367.3328
-0.0195121951219512	-0.0461538461538461	-1.26	0.0465684803001876	674.6872	518.9956	-155.6916
-0.0146341463414634	-0.0461538461538461	-1.17	0.0547148217636022	601.8561	524.9181	-76.938
-0.00975609756097561	-0.0461538461538461	-1.08	0.0628611632270169	551.7352	532.5532	-19.182
-0.0048780487804878	-0.0461538461538461	-0.99	0.0710075046904315	508.4297	542.6877	34.258
0	-0.0461538461538461	-0.9	0.0791538461538461	468.1368	552.988	84.8512000000001
0.0048780487804878	-0.0461538461538461	-0.81	0.0873001876172608	435.9068	564.8692	128.9624
0.00975609756097561	-0.0461538461538461	-0.72	0.0954465290806754	399.0085	580.4845	181.476
0.0146341463414634	-0.0461538461538461	-0.63	0.10359287054409	368.9965	596.716	227.7195
0.0195121951219512	-0.0461538461538461	-0.54	0.111739212007505	354.012	616.1817	262.1697
0.0242682926829268	-0.0461538461538461	-0.45225	0.119681894934334	340.2254	640.259	300.0336
0.0292682926829268	-0.0461538461538461	-0.36	0.128031894934334	328.9394	666.6769	337.7375
0.0341463414634146	-0.0461538461538461	-0.27	0.136178236397749	317.8122	698.1253	380.3131
0.0390243902439024	-0.0461538461538461	-0.18	0.144324577861163	307.8375	759.9927	452.1552
0.0439024390243902	-0.0461538461538461	-0.0899999999999999	0.152470919324578	299.5301	801.4235	501.8934
0.0486585365853659	-0.0461538461538461	-0.00224999999999986	0.160413602251407	292.7742	850.2889	557.5147
0.0536585365853659	-0.0461538461538461	0.0900000000000002	0.168763602251407	287.3639	906.3596	618.9957
0.0585365853658537	-0.0461538461538461	0.18	0.176909943714822	282.8863	976.3715	693.4852
0.0632926829268293	-0.0461538461538461	0.26775	0.184852626641651	278.666	1069.839	791.173
0.0682926829268293	-0.0461538461538461	0.36	0.193202626641651	275.1382	1224.729	949.5908
0.0731707317073171	-0.0461538461538461	0.45	0.201348968105066	272.4179	1359.564	1087.1461
0.0780487804878049	-0.0461538461538461	0.54	0.20949530956848	270.2185	1550.111	1279.8925
0.0829268292682927	-0.0461538461538461	0.63	0.217641651031895	268.035	1719.882	1451.847
0.0878048780487805	-0.0461538461538461	0.72	0.22578799249531	265.6148	1912.878	1647.2632
0.0926829268292683	-0.0461538461538461	0.81	0.233934333958724	263.8117	2192.324	1928.5123
0.0975609756097561	-0.0461538461538461	0.9	0.242080675422139	261.7251	2368.056	2106.3309
0.102439024390244	-0.0461538461538461	0.99	0.250227016885553	260.0171	2449.07	2189.0529
0.107317073170732	-0.0461538461538461	1.08	0.258373358348968	258.467	2426.982	2168.515
0.11219512195122	-0.0461538461538461	1.17	0.266519699812383	256.425	2289.094	2032.669
0.117073170731707	-0.0461538461538461	1.26	0.274666041275797	254.2757	2078.872	1824.5963
0.121951219512195	-0.0461538461538461	1.35	0.282812382739212	252.1247	1831.736	1579.6113
0.126829268292683	-0.0461538461538461	1.44	0.290958724202627	249.3421	1563.884	1314.5419
0.131707317073171	-0.0461538461538461	1.53	0.299105065666041	246.6065	1342.488	1095.8815
0.136585365853659	-0.0461538461538461	1.62	0.307251407129456	243.3811	1147.205	903.8239
0.141463414634146	-0.0461538461538461	1.71	0.315397748592871	239.3508	979.0474	739.6966
0.146341463414634	-0.0461538461538461	1.8	0.323544090056285	235.1615	854.4994	619.3379
-0.146341463414634	-0.0578846153846154	-3.82875	-0.145118128517824	668.1837	261.0413	-407.1424
-0.141463414634146	-0.0578846153846154	-3.73875	-0.136971787054409	665.5475	261.5166	-404.0309
-0.136585365853659	-0.0578846153846154	-3.64875	-0.128825445590994	669.3389	264.6773	-404.6616
-0.131829268292683	-0.0578846153846154	-3.561	-0.120882762664165	679.8847	270.3367	-409.548
-0.126829268292683	-0.0578846153846154	-3.46875	-0.112532762664165	693.7923	278.5128	-415.2795
-0.121951219512195	-0.0578846153846154	-3.37875	-0.10438642120075	712.2466	287.3215	-424.9251
-0.117073170731707	-0.0578846153846154	-3.28875	-0.0962400797373358	745.5313	296.5117	-449.0196
-0.11219512195122	-0.0578846153846154	-3.19875	-0.0880937382739212	768.6391	307.2945	-461.3446
-0.107439024390244	-0.0578846153846154	-3.111	-0.0801510553470919	799.3071	317.499	-481.8081
-0.102439024390244	-0.0578846153846154	-3.01875	-0.0718010553470919	833.6124	328.7376	-504.8748
-0.0975609756097561	-0.0578846153846154	-2.92875	-0.0636547138836773	876.9598	340.3767	-536.5831
-0.0926829268292683	-0.0578846153846154	-2.83875	-0.0555083724202627	932.2148	351.4792	-580.7356
-0.0878048780487805	-0.0578846153846154	-2.74875	-0.047362030956848	994.6386	362.9209	-631.7177
-0.0829268292682927	-0.0578846153846154	-2.65875	-0.0392156894934334	1072.202	375.283	-696.919
-0.0780487804878049	-0.0578846153846154	-2.56875	-0.0310693480300188	1211.577	387.1065	-824.4705
-0.0731707317073171	-0.0578846153846154	-2.47875	-0.0229230065666041	1314.882	399.0913	-915.7907
-0.0682926829268293	-0.0578846153846154	-2.38875	-0.0147766651031895	1450.392	412.0544	-1038.3376
-0.0634146341463415	-0.0578846153846154	-2.29875	-0.00663032363977485	1671.044	422.8435	-1248.2005
-0.0585365853658537	-0.0578846153846154	-2.20875	0.00151601782363979	1862.583	433.2512	-1429.3318
-0.0536585365853659	-0.0578846153846154	-2.11875	0.0096623592870544	2038.497	446.5096	-1591.9874
-0.0487804878048781	-0.0578846153846154	-2.02875	0.017808700750469	2256.805	454.8942	-1801.9108
-0.0439024390243902	-0.0578846153846154	-1.93875	0.0259550422138837	2356.291	463.3411	-1892.9499
-0.0390243902439024	-0.0578846153846154	-1.84875	0.0341013836772983	2341.789	470.1784	-1871.6106
-0.0341463414634146	-0.0578846153846154	-1.75875	0.042247725140713	2215.113	476.7288	-1738.3842
-0.0292682926829268	-0.0578846153846154	-1.66875	0.0503940666041276	1978.324	483.8816	-1494.4424
-0.0245121951219512	-0.0578846153846154	-1.581	0.0583367495309569	1733.872	489.9585	-1243.9135
-0.0195121951219512	-0.0578846153846154	-1.48875	0.0666867495309569	1480.061	495.3086	-984.7524
-0.0146341463414634	-0.0578846153846154	-1.39875	0.0748330909943715	1224.893	501.6732	-723.2198
-0.00975609756097561	-0.0578846153846154	-1.30875	0.0829794324577861	1039.419	507.7514	-531.6676
-0.0048780487804878	-0.0578846153846154	-1.21875	0.0911257739212007	886.1898	514.0199	-372.1699
0	-0.0578846153846154	-1.12875	0.0992721153846154	675.1799	521.1157	-154.0642
0.0048780487804878	-0.0578846153846154	-1.03875	0.10741845684803	606.1113	528.5558	-77.5555000000001
0.00975609756097561	-0.0578846153846154	-0.94875	0.115564798311445	551.5962	537.7124	-13.8838
0.0146341463414634	-0.0578846153846154	-0.85875	0.123711139774859	508.6278	548.8625	40.2347
0.0195121951219512	-0.0578846153846154	-0.76875	0.131857481238274	470.5699	561.0607	90.4908
0.0242682926829268	-0.0578846153846154	-0.681	0.139800164165103	434.4651	575.6076	141.1425
0.0292682926829268	-0.0578846153846154	-0.58875	0.148150164165103	405.4397	594.3323	188.8926
0.0341463414634146	-0.0578846153846154	-0.49875	0.156296505628518	377.8544	614.7489	236.8945
0.0390243902439024	-0.0578846153846154	-0.40875	0.164442847091932	359.8394	638.6322	278.7928
0.0439024390243902	-0.0578846153846154	-0.31875	0.172589188555347	343.5222	667.6172	324.095
0.0486585365853659	-0.0578846153846154	-0.231	0.180531871482176	330.6599	698.1125	367.4526
0.0536585365853659	-0.0578846153846154	-0.13875	0.188881871482176	319.7198	745.5331	425.8133
0.0585365853658537	-0.0578846153846154	-0.0487499999999998	0.197028212945591	310.0147	787.7843	477.7696
0.0632926829268293	-0.0578846153846154	0.0389999999999999	0.20497089587242	302.2732	835.3149	533.0417
0.0682926829268293	-0.0578846153846154	0.13125	0.21332089587242	295.5335	894.2942	598.7607
0.0731707317073171	-0.0578846153846154	0.22125	0.221467237335835	289.2934	970.5296	681.2362
0.0780487804878049	-0.0578846153846154	0.31125	0.22961357879925	284.7681	1057.199	772.4309
0.0829268292682927	-0.0578846153846154	0.40125	0.237759920262664	279.8454	1209.226	929.3806
0.0878048780487805	-0.0578846153846154	0.49125	0.245906261726079	275.5251	1336.077	1060.5519
0.0926829268292683	-0.0578846153846154	0.58125	0.254052603189493	272.2482	1479.531	1207.2828
0.0975609756097561	-0.0578846153846154	0.67125	0.262198944652908	269.1164	1741.149	1472.0326
0.102439024390244	-0.0578846153846154	0.76125	0.270345286116323	266.1442	1968.583	1702.4388
0.107317073170732	-0.0578846153846154	0.85125	0.278491627579737	264.2132	2265.57	2001.3568
0.11219512195122	-0.0578846153846154	0.94125	0.286637969043152	261.9816	2468.467	2206.4854
0.117073170731707	-0.0578846153846154	1.03125	0.294784310506567	259.7826	2599.927	2340.1444
0.121951219512195	-0.0578846153846154	1.12125	0.302930651969981	257.5526	2630.809	2373.2564
0.126829268292683	-0.0578846153846154	1.21125	0.311076993433396	255.0685	2527.665	2272.5965
0.131707317073171	-0.0578846153846154	1.30125	0.319223334896811	252.5706	2317.952	2065.3814
0.136585365853659	-0.0578846153846154	1.39125	0.327369676360225	249.913	2050.057	1800.144
0.141463414634146	-0.0578846153846154	1.48125	0.33551601782364	246.7351	1734.091	1487.3559
0.146341463414634	-0.0578846153846154	1.57125	0.343662359287054	242.7804	1483.927	1241.1466
-0.146341463414634	-0.0692307692307692	-4.05	-0.12565947467167	637.3845	237.2968	-400.0877
-0.141463414634146	-0.0692307692307692	-3.96	-0.117513133208255	635.0653	240.2365	-394.8288
-0.136585365853659	-0.0692307692307692	-3.87	-0.10936679174484	637.7754	244.3456	-393.4298
-0.131829268292683	-0.0692307692307692	-3.78225	-0.101424108818011	645.7159	250.0687	-395.6472
-0.126829268292683	-0.0692307692307692	-3.69	-0.0930741088180112	656.572	258.2408	-398.3312
-0.121951219512195	-0.0692307692307692	-3.6	-0.0849277673545966	670.4023	265.957	-404.4453
-0.117073170731707	-0.0692307692307692	-3.51	-0.076781425891182	689.161	273.86	-415.301
-0.11219512195122	-0.0692307692307692	-3.42	-0.0686350844277673	709.5888	282.0986	-427.4902
-0.107439024390244	-0.0692307692307692	-3.33225	-0.0606924015009381	734.2342	291.2873	-442.9469
-0.102439024390244	-0.0692307692307692	-3.24	-0.0523424015009381	759.4291	300.4882	-458.9409
-0.0975609756097561	-0.0692307692307692	-3.15	-0.0441960600375235	793.9831	311.0263	-482.9568
-0.0926829268292683	-0.0692307692307692	-3.06	-0.0360497185741088	836.0536	320.0706	-515.983
-0.0878048780487805	-0.0692307692307692	-2.97	-0.0279033771106942	890.8557	330.9398	-559.9159
-0.0829268292682927	-0.0692307692307692	-2.88	-0.0197570356472796	947.6671	342.8542	-604.8129
-0.0780487804878049	-0.0692307692307692	-2.79	-0.0116106941838649	1016.803	354.169	-662.634
-0.0731707317073171	-0.0692307692307692	-2.7	-0.00346435272045026	1145.602	365.9032	-779.6988
-0.0682926829268293	-0.0692307692307692	-2.61	0.00468198874296438	1238.061	379.4654	-858.5956
-0.0634146341463415	-0.0692307692307692	-2.52	0.012828330206379	1364.538	391.1321	-973.4059
-0.0585365853658537	-0.0692307692307692	-2.43	0.0209746716697936	1561.43	402.5779	-1158.8521
-0.0536585365853659	-0.0692307692307692	-2.34	0.0291210131332083	1737.366	415.0053	-1322.3607
-0.0487804878048781	-0.0692307692307692	-2.25	0.0372673545966229	1906.946	425.4118	-1481.5342
-0.0439024390243902	-0.0692307692307692	-2.16	0.0454136960600375	2139.102	435.6288	-1703.4732
-0.0390243902439024	-0.0692307692307692	-2.07	0.0535600375234522	2267.909	449.5489	-1818.3601
-0.0341463414634146	-0.0692307692307692	-1.98	0.0617063789868668	2299.375	457.4285	-1841.9465
-0.0292682926829268	-0.0692307692307692	-1.89	0.0698527204502814	2226.321	465.401	-1760.92
-0.0245121951219512	-0.0692307692307692	-1.80225	0.0777954033771107	2037.745	472.1733	-1565.5717
-0.0195121951219512	-0.0692307692307692	-1.71	0.0861454033771107	1814.013	478.8814	-1335.1316
-0.0146341463414634	-0.0692307692307692	-1.62	0.0942917448405253	1565.872	486.1282	-1079.7438
-0.00975609756097561	-0.0692307692307692	-1.53	0.10243808630394	1303.616	492.1104	-811.5056
-0.0048780487804878	-0.0692307692307692	-1.44	0.110584427767355	1108.09	497.7127	-610.3773
0	-0.0692307692307692	-1.35	0.118730769230769	945.4017	503.6343	-441.7674
0.0048780487804878	-0.0692307692307692	-1.26	0.126877110694184	766.0713	509.3961	-256.6752
0.00975609756097561	-0.0692307692307692	-1.17	0.135023452157599	651.7628	515.5061	-136.2567
0.0146341463414634	-0.0692307692307692	-1.08	0.143169793621013	581.5623	522.6016	-58.9607000000001
0.0195121951219512	-0.0692307692307692	-0.99	0.151316135084428	531.9116	529.5346	-2.37699999999995
0.0242682926829268	-0.0692307692307692	-0.90225	0.159258818011257	490.6912	537.3267	46.6355
0.0292682926829268	-0.0692307692307692	-0.81	0.167608818011257	450.0339	546.9234	96.8895
0.0341463414634146	-0.0692307692307692	-0.72	0.175755159474672	419.8843	556.3956	136.5113
0.0390243902439024	-0.0692307692307692	-0.63	0.183901500938086	386.0782	568.1542	182.076
0.0439024390243902	-0.0692307692307692	-0.54	0.192047842401501	367.7241	582.9176	215.1935
0.0486585365853659	-0.0692307692307692	-0.45225	0.19999052532833	352.6987	598.293	245.5943
0.0536585365853659	-0.0692307692307692	-0.36	0.20834052532833	338.8177	616.965	278.1473
0.0585365853658537	-0.0692307692307692	-0.27	0.216486866791745	325.8694	641.1685	315.2991
0.0632926829268293	-0.0692307692307692	-0.18225	0.224429549718574	315.6356	665.6521	350.0165
0.0682926829268293	-0.0692307692307692	-0.0900000000000001	0.232779549718574	307.0364	695.0376	388.0012
0.0731707317073171	-0.0692307692307692	0	0.240925891181989	299.166	737.3533	438.1873
0.0780487804878049	-0.0692307692307692	0.0900000000000001	0.249072232645403	293.0383	769.4521	476.4138
0.0829268292682927	-0.0692307692307692	0.18	0.257218574108818	287.596	819.8415	532.2455
0.0878048780487805	-0.0692307692307692	0.27	0.265364915572233	282.3546	874.4305	592.0759
0.0926829268292683	-0.0692307692307692	0.36	0.273511257035647	278.6667	939.8601	661.1934
0.0975609756097561	-0.0692307692307692	0.45	0.281657598499062	275.0582	1027.265	752.2068
0.102439024390244	-0.0692307692307692	0.54	0.289803939962477	271.166	1161.246	890.08
0.107317073170732	-0.0692307692307692	0.63	0.297950281425891	268.4766	1278.24	1009.7634
0.11219512195122	-0.0692307692307692	0.72	0.306096622889306	266.0232	1404.463	1138.4398
0.117073170731707	-0.0692307692307692	0.81	0.31424296435272	263.4104	1644.638	1381.2276
0.121951219512195	-0.0692307692307692	0.9	0.322389305816135	261.2598	1860.772	1599.5122
0.126829268292683	-0.0692307692307692	0.99	0.33053564727955	258.2209	2186.225	1928.0041
0.131707317073171	-0.0692307692307692	1.08	0.338681988742964	253.711	2462.467	2208.756
0.136585365853659	-0.0692307692307692	1.17	0.346828330206379	252.0345	2702.834	2450.7995
0.141463414634146	-0.0692307692307692	1.26	0.354974671669794	250.4369	2892.39	2641.9531
0.146341463414634	-0.0692307692307692	1.35	0.363121013133208	247.953	2938.515	2690.562
-0.146341463414634	-0.0807692307692308	-4.275	-0.105871013133208	605.3015	227.2929	-378.0086
-0.141463414634146	-0.0807692307692308	-4.185	-0.0977246716697936	603.6486	228.2884	-375.3602
-0.136585365853659	-0.0807692307692308	-4.095	-0.0895783302063789	605.8099	231.7657	-374.0442
-0.131829268292683	-0.0807692307692308	-4.00725	-0.0816356472795497	611.4103	236.1423	-375.268
-0.126829268292683	-0.0807692307692308	-3.915	-0.0732856472795497	619.1311	243.065	-376.0661
-0.121951219512195	-0.0807692307692308	-3.825	-0.0651393058161351	629.2759	251.1109	-378.165
-0.117073170731707	-0.0807692307692308	-3.735	-0.0569929643527204	643.056	258.8416	-384.2144
-0.11219512195122	-0.0807692307692308	-3.645	-0.0488466228893058	657.4633	267.0943	-390.369
-0.107439024390244	-0.0807692307692308	-3.55725	-0.0409039399624765	674.0151	277.0096	-397.0055
-0.102439024390244	-0.0807692307692308	-3.465	-0.0325539399624765	695.8016	286.3356	-409.466
-0.0975609756097561	-0.0807692307692308	-3.375	-0.0244075984990619	719.435	295.9353	-423.4997
-0.0926829268292683	-0.0807692307692308	-3.285	-0.0162612570356473	754.5257	306.1678	-448.3579
-0.0878048780487805	-0.0807692307692308	-3.195	-0.00811491557223265	784.3158	315.9924	-468.3234
-0.0829268292682927	-0.0807692307692308	-3.105	3.14258911819909E-5	820.2185	326.4917	-493.7268
-0.0780487804878049	-0.0807692307692308	-3.015	0.00817776735459663	865.3751	338.1832	-527.1919
-0.0731707317073171	-0.0807692307692308	-2.925	0.0163241088180113	922.0048	349.2423	-572.7625
-0.0682926829268293	-0.0807692307692308	-2.835	0.0244704502814259	986.4338	360.3995	-626.0343
-0.0634146341463415	-0.0807692307692308	-2.745	0.0326167917448405	1065.837	373.083	-692.754
-0.0585365853658537	-0.0807692307692308	-2.655	0.0407631332082552	1209.946	384.1474	-825.7986
-0.0536585365853659	-0.0807692307692308	-2.565	0.0489094746716698	1315.101	395.2116	-919.8894
-0.0487804878048781	-0.0807692307692308	-2.475	0.0570558161350844	1446.588	407.6394	-1038.9486
-0.0439024390243902	-0.0807692307692308	-2.385	0.0652021575984991	1653.087	418.4551	-1234.6319
-0.0390243902439024	-0.0807692307692308	-2.295	0.0733484990619137	1829.143	429.3702	-1399.7728
-0.0341463414634146	-0.0807692307692308	-2.205	0.0814948405253283	1984.505	444.4271	-1540.0779
-0.0292682926829268	-0.0807692307692308	-2.115	0.089641181988743	2151.399	452.8105	-1698.5885
-0.0245121951219512	-0.0807692307692308	-2.02725	0.0975838649155722	2204.642	461.985	-1742.657
-0.0195121951219512	-0.0807692307692308	-1.935	0.105933864915572	2163.599	469.3583	-1694.2407
-0.0146341463414634	-0.0807692307692308	-1.845	0.114080206378987	2024.854	476.3833	-1548.4707
-0.00975609756097561	-0.0807692307692308	-1.755	0.122226547842402	1809.449	483.9136	-1325.5354
-0.0048780487804878	-0.0807692307692308	-1.665	0.130372889305816	1584.632	490.6225	-1094.0095
0	-0.0807692307692308	-1.575	0.138519230769231	1361.167	496.6051	-864.5619
0.0048780487804878	-0.0807692307692308	-1.485	0.146665572232645	1138.467	502.8089	-635.6581
0.00975609756097561	-0.0807692307692308	-1.395	0.15481191369606	979.81	508.6359	-471.1741
0.0146341463414634	-0.0807692307692308	-1.305	0.162958255159475	846.9563	514.7454	-332.2109
0.0195121951219512	-0.0807692307692308	-1.215	0.171104596622889	656.9073	521.713	-135.1943
0.0242682926829268	-0.0807692307692308	-1.12725	0.179047279549719	595.5769	528.2684	-67.3085000000001
0.0292682926829268	-0.0807692307692308	-1.035	0.187397279549719	544.2844	535.9629	-8.32150000000002
0.0341463414634146	-0.0807692307692308	-0.945	0.195543621013133	502.8719	544.6087	41.7368
0.0390243902439024	-0.0807692307692308	-0.855	0.203689962476548	466.529	554.3639	87.8349
0.0439024390243902	-0.0807692307692308	-0.765	0.211836303939963	431.6611	565.2025	133.5414
0.0486585365853659	-0.0807692307692308	-0.67725	0.219778986866792	395.6456	579.6563	184.0107
0.0536585365853659	-0.0807692307692308	-0.585	0.228128986866792	367.5497	593.9147	226.365
0.0585365853658537	-0.0807692307692308	-0.495	0.236275328330206	355.3365	611.2551	255.9186
0.0632926829268293	-0.0807692307692308	-0.40725	0.244218011257036	343.8539	632.9197	289.0658
0.0682926829268293	-0.0807692307692308	-0.315	0.252568011257036	333.8305	655.7861	321.9556
0.0731707317073171	-0.0807692307692308	-0.225	0.26071435272045	324.1486	682.3778	358.2292
0.0780487804878049	-0.0807692307692308	-0.135	0.268860694183865	314.5309	717.8074	403.2765
0.0829268292682927	-0.0807692307692308	-0.0450000000000002	0.27700703564728	306.2134	758.4286	452.2152
0.0878048780487805	-0.0807692307692308	0.0449999999999999	0.285153377110694	299.2582	798.3432	499.085
0.0926829268292683	-0.0807692307692308	0.135	0.293299718574109	292.0512	846.9084	554.8572
0.0975609756097561	-0.0807692307692308	0.225	0.301446060037523	286.8577	907.1712	620.3135
0.102439024390244	-0.0807692307692308	0.315	0.309592401500938	282.0714	982.4692	700.3978
0.107317073170732	-0.0807692307692308	0.405	0.317738742964353	278.0191	1066.055	788.0359
0.11219512195122	-0.0807692307692308	0.495	0.325885084427767	274.7717	1214.25	939.4783
0.117073170731707	-0.0807692307692308	0.585	0.334031425891182	271.7955	1343.77	1071.9745
0.121951219512195	-0.0807692307692308	0.675	0.342177767354597	268.5661	1485.082	1216.5159
0.126829268292683	-0.0807692307692308	0.765	0.350324108818011	265.7632	1745.511	1479.7478
0.131707317073171	-0.0807692307692308	0.855	0.358470450281426	263.2937	1982.669	1719.3753
0.136585365853659	-0.0807692307692308	0.945	0.366616791744841	260.4607	2336.789	2076.3283
0.141463414634146	-0.0807692307692308	1.035	0.374763133208255	258.258	2633.608	2375.35
0.146341463414634	-0.0807692307692308	1.125	0.38290947467167	255.6449	2885.712	2630.0671
-0.146341463414634	-0.0925	-4.50375	-0.0857527439024389	587.5598	207.5937	-379.9661
-0.141463414634146	-0.0925	-4.41375	-0.0776064024390243	586.3463	208.9339	-377.4124
-0.136585365853659	-0.0925	-4.32375	-0.0694600609756097	588.1944	211.9524	-376.242
-0.131829268292683	-0.0925	-4.236	-0.0615173780487804	592.6764	216.0296	-376.6468
-0.126829268292683	-0.0925	-4.14375	-0.0531673780487804	598.4043	220.6266	-377.7777
-0.121951219512195	-0.0925	-4.05375	-0.0450210365853658	606.6113	225.6034	-381.0079
-0.117073170731707	-0.0925	-3.96375	-0.0368746951219512	617.3944	231.6404	-385.754
-0.11219512195122	-0.0925	-3.87375	-0.0287283536585365	628.6226	238.34	-390.2826
-0.107439024390244	-0.0925	-3.786	-0.0207856707317073	642.5556	245.1044	-397.4512
-0.102439024390244	-0.0925	-3.69375	-0.0124356707317073	660.6224	252.4859	-408.1365
-0.0975609756097561	-0.0925	-3.60375	-0.00428932926829265	679.7351	261.323	-418.4121
-0.0926829268292683	-0.0925	-3.51375	0.00385701219512199	701.8484	269.1019	-432.7465
-0.0878048780487805	-0.0925	-3.42375	0.0120033536585366	730.7849	277.9388	-452.8461
-0.0829268292682927	-0.0925	-3.33375	0.0201496951219512	779.5714	287.5188	-492.0526
-0.0780487804878049	-0.0925	-3.24375	0.0282960365853659	819.3818	292.8488	-526.533
-0.0731707317073171	-0.0925	-3.15375	0.0364423780487805	854.9858	299.6343	-555.3515
-0.0682926829268293	-0.0925	-3.06375	0.0445887195121952	900.4138	312.6191	-587.7947
-0.0634146341463415	-0.0925	-2.97375	0.0527350609756098	962.8695	326.3128	-636.5567
-0.0585365853658537	-0.0925	-2.88375	0.0608814024390244	1036.077	340.1846	-695.8924
-0.0536585365853659	-0.0925	-2.79375	0.0690277439024391	1163.653	352.5409	-811.1121
-0.0487804878048781	-0.0925	-2.70375	0.0771740853658537	1275.691	365.0883	-910.6027
-0.0439024390243902	-0.0925	-2.61375	0.0853204268292683	1391.716	378.8397	-1012.8763
-0.0390243902439024	-0.0925	-2.52375	0.093466768292683	1602.255	390.1001	-1212.1549
-0.0341463414634146	-0.0925	-2.43375	0.101613109756098	1778.862	401.7346	-1377.1274
-0.0292682926829268	-0.0925	-2.34375	0.109759451219512	1928.798	414.6681	-1514.1299
-0.0245121951219512	-0.0925	-2.256	0.117702134146342	2098.331	425.9252	-1672.4058
-0.0195121951219512	-0.0925	-2.16375	0.126052134146342	2163.653	436.7445	-1726.9085
-0.0146341463414634	-0.0925	-2.07375	0.134198475609756	2141.214	452.022	-1689.192
-0.00975609756097561	-0.0925	-1.98375	0.142344817073171	2029.745	460.2165	-1569.5285
-0.0048780487804878	-0.0925	-1.89375	0.150491158536585	1827.939	469.0406	-1358.8984
0	-0.0925	-1.80375	0.1586375	1616.503	476.9525	-1139.5505
0.0048780487804878	-0.0925	-1.71375	0.166783841463415	1400.016	484.7369	-915.2791
0.00975609756097561	-0.0925	-1.62375	0.174930182926829	1189.273	492.7757	-696.4973
0.0146341463414634	-0.0925	-1.53375	0.183076524390244	1020.318	499.8641	-520.4539
0.0195121951219512	-0.0925	-1.44375	0.191222865853659	878.3778	507.1126	-371.2652
0.0242682926829268	-0.0925	-1.356	0.199165548780488	691.7352	514.5839	-177.1513
0.0292682926829268	-0.0925	-1.26375	0.207515548780488	626.8837	521.1383	-105.7454
0.0341463414634146	-0.0925	-1.17375	0.215661890243902	569.0494	528.105	-40.9444
0.0390243902439024	-0.0925	-1.08375	0.223808231707317	522.6549	536.0563	13.4014
0.0439024390243902	-0.0925	-0.99375	0.231954573170732	481.7135	544.2573	62.5437999999999
0.0486585365853659	-0.0925	-0.906	0.239897256097561	444.3181	553.2198	108.9017
0.0536585365853659	-0.0925	-0.81375	0.248247256097561	408.4023	564.9449	156.5426
0.0585365853658537	-0.0925	-0.72375	0.256393597560976	378.7185	576.4513	197.7328
0.0632926829268293	-0.0925	-0.636	0.264336280487805	365.0382	589.6952	224.657
0.0682926829268293	-0.0925	-0.54375	0.272686280487805	350.974	606.0764	255.1024
0.0731707317073171	-0.0925	-0.45375	0.28083262195122	339.7087	623.6815	283.9728
0.0780487804878049	-0.0925	-0.36375	0.288978963414634	329.112	644.5895	315.4775
0.0829268292682927	-0.0925	-0.27375	0.297125304878049	318.5727	670.0569	351.4842
0.0878048780487805	-0.0925	-0.18375	0.305271646341463	310.6628	697.8266	387.1638
0.0926829268292683	-0.0925	-0.0937500000000002	0.313417987804878	303.1131	729.9338	426.8207
0.0975609756097561	-0.0925	-0.00375000000000014	0.321564329268293	295.6173	791.1472	495.5299
0.102439024390244	-0.0925	0.0862499999999999	0.329710670731707	292.1138	834.4798	542.366
0.107317073170732	-0.0925	0.17625	0.337857012195122	287.502	884.0105	596.5085
0.11219512195122	-0.0925	0.26625	0.346003353658537	281.4534	938.3953	656.9419
0.117073170731707	-0.0925	0.35625	0.354149695121951	276.7329	1007.187	730.4541
0.121951219512195	-0.0925	0.44625	0.362296036585366	272.726	1138.361	865.635
0.126829268292683	-0.0925	0.53625	0.370442378048781	269.478	1230.92	961.442
0.131707317073171	-0.0925	0.62625	0.378588719512195	266.7542	1358.477	1091.7228
0.136585365853659	-0.0925	0.71625	0.38673506097561	263.7919	1565.971	1302.1791
0.141463414634146	-0.0925	0.80625	0.394881402439024	260.8287	1764.476	1503.6473
0.146341463414634	-0.0925	0.89625	0.403027743902439	258.7377	1982.164	1723.4263
-0.146341463414634	-0.103846153846154	-4.725	-0.0662940900562851	568.9684	209.6466	-359.3218
-0.141463414634146	-0.103846153846154	-4.635	-0.0581477485928705	567.1258	209.3157	-357.8101
-0.136585365853659	-0.103846153846154	-4.545	-0.0500014071294558	566.8716	209.521	-357.3506
-0.131829268292683	-0.103846153846154	-4.45725	-0.0420587242026266	567.6666	211.954	-355.7126
-0.126829268292683	-0.103846153846154	-4.365	-0.0337087242026266	571.2636	215.3814	-355.8822
-0.121951219512195	-0.103846153846154	-4.275	-0.025562382739212	576.2592	220.4671	-355.7921
-0.117073170731707	-0.103846153846154	-4.185	-0.0174160412757973	583.25	225.8088	-357.4412
-0.11219512195122	-0.103846153846154	-4.095	-0.00926969981238268	590.0897	231.5284	-358.5613
-0.107439024390244	-0.103846153846154	-4.00725	-0.00132701688555345	597.5992	237.8342	-359.765
-0.102439024390244	-0.103846153846154	-3.915	0.00702298311444655	607.1354	244.5665	-362.5689
-0.0975609756097561	-0.103846153846154	-3.825	0.0151693245778612	616.9966	251.4735	-365.5231
-0.0926829268292683	-0.103846153846154	-3.735	0.0233156660412758	628.8628	259.5834	-369.2794
-0.0878048780487805	-0.103846153846154	-3.645	0.0314620075046904	643.4754	267.2824	-376.193
-0.0829268292682927	-0.103846153846154	-3.555	0.0396083489681051	658.8436	275.5821	-383.2615
-0.0780487804878049	-0.103846153846154	-3.465	0.0477546904315197	676.897	284.7216	-392.1754
-0.0731707317073171	-0.103846153846154	-3.375	0.0559010318949344	701.3174	298.837	-402.4804
-0.0682926829268293	-0.103846153846154	-3.285	0.064047373358349	726.7762	308.5319	-418.2443
-0.0634146341463415	-0.103846153846154	-3.195	0.0721937148217636	762.8091	316.3726	-446.4365
-0.0585365853658537	-0.103846153846154	-3.105	0.0803400562851783	797.5713	324.9625	-472.6088
-0.0536585365853659	-0.103846153846154	-3.015	0.0884863977485929	841.019	335.7978	-505.2212
-0.0487804878048781	-0.103846153846154	-2.925	0.0966327392120075	894.6043	346.2965	-548.3078
-0.0439024390243902	-0.103846153846154	-2.835	0.104779080675422	964.0751	357.7366	-606.3385
-0.0390243902439024	-0.103846153846154	-2.745	0.112925422138837	1041.068	370.4727	-670.5953
-0.0341463414634146	-0.103846153846154	-2.655	0.121071763602251	1172.898	381.7257	-791.1723
-0.0292682926829268	-0.103846153846154	-2.565	0.129218105065666	1278.469	393.2638	-885.2052
-0.0245121951219512	-0.103846153846154	-2.47725	0.137160787992495	1389.489	406.2003	-983.2887
-0.0195121951219512	-0.103846153846154	-2.385	0.145510787992495	1578.997	417.6097	-1161.3873
-0.0146341463414634	-0.103846153846154	-2.295	0.15365712945591	1729.3	428.3931	-1300.9069
-0.00975609756097561	-0.103846153846154	-2.205	0.161803470919325	1851.433	440.158	-1411.275
-0.0048780487804878	-0.103846153846154	-2.115	0.169949812382739	1981.323	453.446	-1527.877
0	-0.103846153846154	-2.025	0.178096153846154	2031.982	463.444	-1568.538
0.0048780487804878	-0.103846153846154	-1.935	0.186242495309569	2011.092	471.1627	-1539.9293
0.00975609756097561	-0.103846153846154	-1.845	0.194388836772983	1915.818	479.1679	-1436.6501
0.0146341463414634	-0.103846153846154	-1.755	0.202535178236398	1746.881	488.376	-1258.505
0.0195121951219512	-0.103846153846154	-1.665	0.210681519699812	1567.749	495.9719	-1071.7771
0.0242682926829268	-0.103846153846154	-1.57725	0.218624202626642	1384.807	503.5357	-881.2713
0.0292682926829268	-0.103846153846154	-1.485	0.226974202626642	1196.887	511.7325	-685.1545
0.0341463414634146	-0.103846153846154	-1.395	0.235120544090056	1043.427	519.145	-524.282
0.0390243902439024	-0.103846153846154	-1.305	0.243266885553471	908.6701	526.5228	-382.1473
0.0439024390243902	-0.103846153846154	-1.215	0.251413227016886	726.0395	534.2491	-191.7904
0.0486585365853659	-0.103846153846154	-1.12725	0.259355909943715	661.2454	541.5022	-119.7432
0.0536585365853659	-0.103846153846154	-1.035	0.267705909943715	601.3441	551.0323	-50.3118000000001
0.0585365853658537	-0.103846153846154	-0.945	0.275852251407129	554.0682	561.9642	7.89599999999996
0.0632926829268293	-0.103846153846154	-0.857250000000001	0.283794934333959	512.6925	572.3859	59.6934
0.0682926829268293	-0.103846153846154	-0.765	0.292144934333959	474.4587	584.5275	110.0688
0.0731707317073171	-0.103846153846154	-0.675	0.300291275797373	445.8683	599.9327	154.0644
0.0780487804878049	-0.103846153846154	-0.585	0.308437617260788	417.5837	615.8412	198.2575
0.0829268292682927	-0.103846153846154	-0.495	0.316583958724203	400	634.0733	234.0733
0.0878048780487805	-0.103846153846154	-0.405	0.324730300187617	375.4102	656.6624	281.2522
0.0926829268292683	-0.103846153846154	-0.315	0.332876641651032	358.8858	680.8755	321.9897
0.0975609756097561	-0.103846153846154	-0.225	0.341022983114447	346.9586	709.614	362.6554
0.102439024390244	-0.103846153846154	-0.135	0.349169324577861	335.8376	765.801	429.9634
0.107317073170732	-0.103846153846154	-0.0450000000000002	0.357315666041276	324.6123	802.6793	478.067
0.11219512195122	-0.103846153846154	0.0449999999999995	0.36546200750469	315.5579	842.7211	527.1632
0.117073170731707	-0.103846153846154	0.135	0.373608348968105	308.0162	888.2526	580.2364
0.121951219512195	-0.103846153846154	0.225	0.38175469043152	299.9697	945.4402	645.4705
0.126829268292683	-0.103846153846154	0.315	0.389901031894934	293.9088	1022.89	728.9812
0.131707317073171	-0.103846153846154	0.405	0.398047373358349	288.3063	1143.025	854.7187
0.136585365853659	-0.103846153846154	0.495	0.406193714821764	283.0843	1246.918	963.8337
0.141463414634146	-0.103846153846154	0.585	0.414340056285178	278.5931	1359.022	1080.4289
0.146341463414634	-0.103846153846154	0.675	0.422486397748593	275.0711	1564.568	1289.4969
-0.146341463414634	-0.115384615384615	-4.95	-0.0465056285178236	528.6877	216.8843	-311.8034
-0.141463414634146	-0.115384615384615	-4.86	-0.0383592870544089	528.0214	213.9611	-314.0603
-0.136585365853659	-0.115384615384615	-4.77	-0.0302129455909943	529.1955	212.0965	-317.099
-0.131829268292683	-0.115384615384615	-4.68225	-0.0222702626641651	531.7668	212.7751	-318.9917
-0.126829268292683	-0.115384615384615	-4.59	-0.0139202626641651	534.4335	215.2725	-319.161
-0.121951219512195	-0.115384615384615	-4.5	-0.00577392120075043	538.2445	219.4275	-318.817
-0.117073170731707	-0.115384615384615	-4.41	0.00237242026266421	542.533	223.8039	-318.7291
-0.11219512195122	-0.115384615384615	-4.32	0.0105187617260789	546.9129	229.2075	-317.7054
-0.107439024390244	-0.115384615384615	-4.23225	0.0184614446529081	551.838	235.4807	-316.3573
-0.102439024390244	-0.115384615384615	-4.14	0.0268114446529081	557.8465	241.912	-315.9345
-0.0975609756097561	-0.115384615384615	-4.05	0.0349577861163227	564.2649	248.8813	-315.3836
-0.0926829268292683	-0.115384615384615	-3.96	0.0431041275797374	572.2722	256.9121	-315.3601
-0.0878048780487805	-0.115384615384615	-3.87	0.051250469043152	586.1926	264.3575	-321.8351
-0.0829268292682927	-0.115384615384615	-3.78	0.0593968105065666	598.5146	272.5921	-325.9225
-0.0780487804878049	-0.115384615384615	-3.69	0.0675431519699813	609.2256	281.3036	-327.922
-0.0731707317073171	-0.115384615384615	-3.6	0.0756894934333959	623.6293	289.7169	-333.9124
-0.0682926829268293	-0.115384615384615	-3.51	0.0838358348968106	639.3426	302.4727	-336.8699
-0.0634146341463415	-0.115384615384615	-3.42	0.0919821763602252	657.6943	312.4209	-345.2734
-0.0585365853658537	-0.115384615384615	-3.33	0.10012851782364	682.9788	320.8947	-362.0841
-0.0536585365853659	-0.115384615384615	-3.24	0.108274859287054	707.952	330.4644	-377.4876
-0.0487804878048781	-0.115384615384615	-3.15	0.116421200750469	751.4319	341.4902	-409.9417
-0.0439024390243902	-0.115384615384615	-3.06	0.124567542213884	790.1678	352.2113	-437.9565
-0.0390243902439024	-0.115384615384615	-2.97	0.132713883677298	828.3581	363.4277	-464.9304
-0.0341463414634146	-0.115384615384615	-2.88	0.140860225140713	877.8118	376.2609	-501.5509
-0.0292682926829268	-0.115384615384615	-2.79	0.149006566604128	945.6919	387.5449	-558.147
-0.0245121951219512	-0.115384615384615	-2.70225	0.156949249530957	1018.402	399.0833	-619.3187
-0.0195121951219512	-0.115384615384615	-2.61	0.165299249530957	1145.952	410.8498	-735.1022
-0.0146341463414634	-0.115384615384615	-2.52	0.173445590994372	1249.162	421.8216	-827.3404
-0.00975609756097561	-0.115384615384615	-2.43	0.181591932457786	1359.214	433.1709	-926.0431
-0.0048780487804878	-0.115384615384615	-2.34	0.189738273921201	1490.356	449.3966	-1040.9594
0	-0.115384615384615	-2.25	0.197884615384615	1696.196	458.1919	-1238.0041
0.0048780487804878	-0.115384615384615	-2.16	0.20603095684803	1811.829	467.3336	-1344.4954
0.00975609756097561	-0.115384615384615	-2.07	0.214177298311445	1924.806	475.6545	-1449.1515
0.0146341463414634	-0.115384615384615	-1.98	0.222323639774859	1942.353	483.8518	-1458.5012
0.0195121951219512	-0.115384615384615	-1.89	0.230469981238274	1888.803	492.7435	-1396.0595
0.0242682926829268	-0.115384615384615	-1.80225	0.238412664165103	1776.476	500.2124	-1276.2636
0.0292682926829268	-0.115384615384615	-1.71	0.246762664165103	1612.349	508.251	-1104.098
0.0341463414634146	-0.115384615384615	-1.62	0.254909005628518	1409.981	516.8939	-893.0871
0.0390243902439024	-0.115384615384615	-1.53	0.263055347091932	1236.327	523.7317	-712.5953
0.0439024390243902	-0.115384615384615	-1.44	0.271201688555347	1077.541	531.113	-546.428
0.0486585365853659	-0.115384615384615	-1.35225	0.279144371482176	925.0374	539.5687	-385.4687
0.0536585365853659	-0.115384615384615	-1.26	0.287494371482176	783.086	548.2465	-234.8395
0.0585365853658537	-0.115384615384615	-1.17	0.295640712945591	670.7987	556.8931	-113.9056
0.0632926829268293	-0.115384615384615	-1.08225	0.30358339587242	615.8967	568.5174	-47.3793000000001
0.0682926829268293	-0.115384615384615	-0.99	0.31193339587242	564.2354	580.2706	16.0351999999999
0.0731707317073171	-0.115384615384615	-0.9	0.320079737335835	524.2776	593.5217	69.2441
0.0780487804878049	-0.115384615384615	-0.81	0.32822607879925	489.0115	609.3073	120.2958
0.0829268292682927	-0.115384615384615	-0.72	0.336372420262664	454.531	625.9864	171.4554
0.0878048780487805	-0.115384615384615	-0.63	0.344518761726079	428.7405	645.9427	217.2022
0.0926829268292683	-0.115384615384615	-0.54	0.352665103189493	404.4864	671.5779	267.0915
0.0975609756097561	-0.115384615384615	-0.45	0.360811444652908	381.3835	697.334	315.9505
0.102439024390244	-0.115384615384615	-0.36	0.368957786116323	366.1478	727.2876	361.1398
0.107317073170732	-0.115384615384615	-0.27	0.377104127579737	351.3033	781.5674	430.2641
0.11219512195122	-0.115384615384615	-0.18	0.385250469043152	339.671	820.0854	480.4144
0.117073170731707	-0.115384615384615	-0.0899999999999999	0.393396810506567	328.6015	866.1155	537.514
0.121951219512195	-0.115384615384615	0	0.401543151969981	318.1351	917.3804	599.2453
0.126829268292683	-0.115384615384615	0.0900000000000003	0.409689493433396	310.4971	979.8025	669.3054
0.131707317073171	-0.115384615384615	0.18	0.417835834896811	303.1141	1061.497	758.3829
0.136585365853659	-0.115384615384615	0.27	0.425982176360225	296.2699	1195.014	898.7441
0.141463414634146	-0.115384615384615	0.36	0.43412851782364	290.7287	1309.983	1019.2543
0.146341463414634	-0.115384615384615	0.45	0.442274859287054	285.6006	1431.381	1145.7804
-0.146341463414634	-0.126923076923077	-5.175	-0.0267171669793621	509.7197	209.0782	-300.6415
-0.141463414634146	-0.126923076923077	-5.085	-0.0185708255159474	509.2123	208.8102	-300.4021
-0.136585365853659	-0.126923076923077	-4.995	-0.0104244840525328	510.7668	209.2835	-301.4833
-0.131829268292683	-0.126923076923077	-4.90725	-0.00248180112570356	514.0019	211.3059	-302.696
-0.126829268292683	-0.126923076923077	-4.815	0.00586819887429643	517.4612	214.7347	-302.7265
-0.121951219512195	-0.126923076923077	-4.725	0.0140145403377111	521.4899	219.2686	-302.2213
-0.117073170731707	-0.126923076923077	-4.635	0.0221608818011257	525.2666	224.0245	-301.2421
-0.11219512195122	-0.126923076923077	-4.545	0.0303072232645404	528.7901	229.4434	-299.3467
-0.107439024390244	-0.126923076923077	-4.45725	0.0382499061913696	533.0408	235.4331	-297.6077
-0.102439024390244	-0.126923076923077	-4.365	0.0465999061913696	537.643	241.4538	-296.1892
-0.0975609756097561	-0.126923076923077	-4.275	0.0547462476547842	542.3115	247.9962	-294.3153
-0.0926829268292683	-0.126923076923077	-4.185	0.0628925891181989	547.6763	255.8043	-291.872
-0.0878048780487805	-0.126923076923077	-4.095	0.0710389305816135	554.2479	263.1882	-291.0597
-0.0829268292682927	-0.126923076923077	-4.005	0.0791852720450281	561.1008	270.9197	-290.1811
-0.0780487804878049	-0.126923076923077	-3.915	0.0873316135084428	569.2352	279.7387	-289.4965
-0.0731707317073171	-0.126923076923077	-3.825	0.0954779549718574	579.1983	288.5933	-290.605
-0.0682926829268293	-0.126923076923077	-3.735	0.103624296435272	590.3826	294.2846	-296.098
-0.0634146341463415	-0.126923076923077	-3.645	0.111770637898687	603.6875	300.9875	-302.7
-0.0585365853658537	-0.126923076923077	-3.555	0.119916979362101	621.4469	312.8011	-308.6458
-0.0536585365853659	-0.126923076923077	-3.465	0.128063320825516	639.6775	325.0898	-314.5877
-0.0487804878048781	-0.126923076923077	-3.375	0.136209662288931	660.7265	340.2883	-320.4382
-0.0439024390243902	-0.126923076923077	-3.285	0.144356003752345	687.2986	351.8859	-335.4127
-0.0390243902439024	-0.126923076923077	-3.195	0.15250234521576	716.4311	363.0796	-353.3515
-0.0341463414634146	-0.126923076923077	-3.105	0.160648686679174	770.3588	375.5584	-394.8004
-0.0292682926829268	-0.126923076923077	-3.015	0.168795028142589	812.7739	386.5255	-426.2484
-0.0245121951219512	-0.126923076923077	-2.92725	0.176737711069418	852.3392	397.7231	-454.6161
-0.0195121951219512	-0.126923076923077	-2.835	0.185087711069418	904.3247	410.0585	-494.2662
-0.0146341463414634	-0.126923076923077	-2.745	0.193234052532833	974.0812	421.3461	-552.7351
-0.00975609756097561	-0.126923076923077	-2.655	0.201380393996248	1048.988	432.4143	-616.5737
-0.0048780487804878	-0.126923076923077	-2.565	0.209526735459662	1181.966	447.5655	-734.4005
0	-0.126923076923077	-2.475	0.217673076923077	1293.568	456.3553	-837.2127
0.0048780487804878	-0.126923076923077	-2.385	0.225819418386492	1401.898	466.291	-935.607
0.00975609756097561	-0.126923076923077	-2.295	0.233965759849906	1578.465	474.7387	-1103.7263
0.0146341463414634	-0.126923076923077	-2.205	0.242112101313321	1712.581	483.1858	-1229.3952
0.0195121951219512	-0.126923076923077	-2.115	0.250258442776735	1814.09	491.7314	-1322.3586
0.0242682926829268	-0.126923076923077	-2.02725	0.258201125703565	1893.847	499.6432	-1394.2038
0.0292682926829268	-0.126923076923077	-1.935	0.266551125703565	1895.882	507.4915	-1388.3905
0.0341463414634146	-0.126923076923077	-1.845	0.274697467166979	1834.794	515.7204	-1319.0736
0.0390243902439024	-0.126923076923077	-1.755	0.282843808630394	1711.816	522.877	-1188.939
0.0439024390243902	-0.126923076923077	-1.665	0.290990150093809	1530.088	530.5714	-999.5166
0.0486585365853659	-0.126923076923077	-1.57725	0.298932833020638	1360.798	539.1532	-821.6448
0.0536585365853659	-0.126923076923077	-1.485	0.307282833020638	1192.72	547.5772	-645.1428
0.0585365853658537	-0.126923076923077	-1.395	0.315429174484052	1024.663	557.1733	-467.4897
0.0632926829268293	-0.126923076923077	-1.30725	0.323371857410882	899.4911	568.0431	-331.448
0.0682926829268293	-0.126923076923077	-1.215	0.331721857410882	719.8149	579.3849	-140.43
0.0731707317073171	-0.126923076923077	-1.125	0.339868198874296	651.2555	592.2857	-58.9698
0.0780487804878049	-0.126923076923077	-1.035	0.348014540337711	604.3005	608.7053	4.40480000000002
0.0829268292682927	-0.126923076923077	-0.945	0.356160881801126	562.571	625.6378	63.0668
0.0878048780487805	-0.126923076923077	-0.855	0.36430722326454	521.8859	645.0241	123.1382
0.0926829268292683	-0.126923076923077	-0.765	0.372453564727955	488.6939	669.379	180.6851
0.0975609756097561	-0.126923076923077	-0.675	0.38059990619137	459.4272	701.9321	242.5049
0.102439024390244	-0.126923076923077	-0.585	0.388746247654784	432.0166	744.3444	312.3278
0.107317073170732	-0.126923076923077	-0.494999999999999	0.396892589118199	402.5554	775.5413	372.9859
0.11219512195122	-0.126923076923077	-0.405	0.405038930581613	376.9772	809.8794	432.9022
0.117073170731707	-0.126923076923077	-0.315	0.413185272045028	364.5127	854.1279	489.6152
0.121951219512195	-0.126923076923077	-0.225	0.421331613508443	352.1782	911.031	558.8528
0.126829268292683	-0.126923076923077	-0.134999999999999	0.429477954971857	341.2681	972.8768	631.6087
0.131707317073171	-0.126923076923077	-0.0449999999999995	0.437624296435272	330.9287	1049.35	718.4213
0.136585365853659	-0.126923076923077	0.0450000000000004	0.445770637898687	320.5599	1191.834	871.2741
0.141463414634146	-0.126923076923077	0.135	0.453916979362101	312.8691	1292.619	979.7499
0.146341463414634	-0.126923076923077	0.225000000000001	0.462063320825516	305.7083	1428.958	1123.2497
-0.146341463414634	-0.138461538461538	-5.4	-0.00692870544090052	483.5591	202.9009	-280.6582
-0.141463414634146	-0.138461538461538	-5.31	0.00121763602251412	482.9568	203.0586	-279.8982
-0.136585365853659	-0.138461538461538	-5.22	0.00936397748592876	485.1124	205.3966	-279.7158
-0.131829268292683	-0.138461538461538	-5.13225	0.017306660412758	489.1371	208.7779	-280.3592
-0.126829268292683	-0.138461538461538	-5.04	0.025656660412758	493.5421	213.1229	-280.4192
-0.121951219512195	-0.138461538461538	-4.95	0.0338030018761726	498.2329	218.2111	-280.0218
-0.117073170731707	-0.138461538461538	-4.86	0.0419493433395873	503.6229	223.3764	-280.2465
-0.11219512195122	-0.138461538461538	-4.77	0.0500956848030019	508.2826	228.4343	-279.8483
-0.107439024390244	-0.138461538461538	-4.68225	0.0580383677298311	512.7838	234.4066	-278.3772
-0.102439024390244	-0.138461538461538	-4.59	0.0663883677298311	517.8915	240.68	-277.2115
-0.0975609756097561	-0.138461538461538	-4.5	0.0745347091932458	521.6972	247.522	-274.1752
-0.0926829268292683	-0.138461538461538	-4.41	0.0826810506566604	525.5012	255.3297	-270.1715
-0.0878048780487805	-0.138461538461538	-4.32	0.090827392120075	530.2566	262.8063	-267.4503
-0.0829268292682927	-0.138461538461538	-4.23	0.0989737335834897	535.1113	271.0121	-264.0992
-0.0780487804878049	-0.138461538461538	-4.14	0.107120075046904	540.6304	279.9441	-260.6863
-0.0731707317073171	-0.138461538461538	-4.05	0.115266416510319	547.2603	288.0875	-259.1728
-0.0682926829268293	-0.138461538461538	-3.96	0.123412757973734	554.4946	294.5375	-259.9571
-0.0634146341463415	-0.138461538461538	-3.87	0.131559099437148	563.0296	301.8413	-261.1883
-0.0585365853658537	-0.138461538461538	-3.78	0.139705440900563	574.6797	312.9895	-261.6902
-0.0536585365853659	-0.138461538461538	-3.69	0.147851782363978	586.4782	325.2154	-261.2628
-0.0487804878048781	-0.138461538461538	-3.6	0.155998123827392	600.5361	338.5908	-261.9453
-0.0439024390243902	-0.138461538461538	-3.51	0.164144465290807	618.6003	349.9975	-268.6028
-0.0390243902439024	-0.138461538461538	-3.42	0.172290806754221	637.2734	361.2783	-275.9951
-0.0341463414634146	-0.138461538461538	-3.33	0.180437148217636	659.6842	374.0791	-285.6051
-0.0292682926829268	-0.138461538461538	-3.24	0.188583489681051	689.516	385.578	-303.938
-0.0245121951219512	-0.138461538461538	-3.15225	0.19652617260788	719.139	397.1542	-321.9848
-0.0195121951219512	-0.138461538461538	-3.06	0.20487617260788	757.1224	409.3945	-347.7279
-0.0146341463414634	-0.138461538461538	-2.97	0.213022514071295	790.156	420.2711	-369.8849
-0.00975609756097561	-0.138461538461538	-2.88	0.221168855534709	830.9746	430.9911	-399.9835
-0.0048780487804878	-0.138461538461538	-2.79	0.229315196998124	880.8698	442.7248	-438.145
0	-0.138461538461538	-2.7	0.237461538461538	943.3843	457.0861	-486.2982
0.0048780487804878	-0.138461538461538	-2.61	0.245607879924953	1012.93	466.4813	-546.4487
0.00975609756097561	-0.138461538461538	-2.52	0.253754221388368	1131.246	474.4856	-656.7604
0.0146341463414634	-0.138461538461538	-2.43	0.261900562851782	1219.05	482.4587	-736.5913
0.0195121951219512	-0.138461538461538	-2.34	0.270046904315197	1309.601	490.6543	-818.9467
0.0242682926829268	-0.138461538461538	-2.25225	0.277989587242026	1421.095	498.5984	-922.4966
0.0292682926829268	-0.138461538461538	-2.16	0.286339587242026	1621.713	506.7643	-1114.9487
0.0341463414634146	-0.138461538461538	-2.07	0.294485928705441	1746.219	514.9942	-1231.2248
0.0390243902439024	-0.138461538461538	-1.98	0.302632270168856	1865.815	522.6269	-1343.1881
0.0439024390243902	-0.138461538461538	-1.89	0.31077861163227	1972.443	530.5437	-1441.8993
0.0486585365853659	-0.138461538461538	-1.80225	0.318721294559099	2002.412	539.539	-1462.873
0.0536585365853659	-0.138461538461538	-1.71	0.327071294559099	1963.623	548.0239	-1415.5991
0.0585365853658537	-0.138461538461538	-1.62	0.335217636022514	1858.144	556.956	-1301.188
0.0632926829268293	-0.138461538461538	-1.53225	0.343160318949343	1687.652	567.8571	-1119.7949
0.0682926829268293	-0.138461538461538	-1.44	0.351510318949343	1510.547	578.7559	-931.7911
0.0731707317073171	-0.138461538461538	-1.35	0.359656660412758	1334.017	591.501	-742.516
0.0780487804878049	-0.138461538461538	-1.26	0.367803001876173	1157.202	607.6376	-549.5644
[truncated: 502 more rows]
