# Supplementary material for: Giant ferroelectric polarization in a bilayer graphene heterostructure
Source: Nat Commun. 2022 Oct 21;13:6241. doi: 10.1038/s41467-022-34104-z (PMC9587233; doi:10.1038/s41467-022-34104-z)
Supplement: Supplementary file 4 — Source Data [file 41467_2022_34104_MOESM4_ESM.zip › SI/Fig.S11-14/20K.dat]

x	y	n	D	b	f	z
0.146219512195122	-0.230961538461538	-1.806	0.640285623827392	11027.99	11792.18	764.190000000001
0.14390243902439	-0.230961538461538	-1.84875	0.63641611163227	6512.955	23702.29	17189.335
0.141463414634146	-0.230961538461538	-1.89375	0.632342940900563	4263.994	32350.68	28086.686
0.139024390243902	-0.230961538461538	-1.93875	0.628269770168856	2915.622	42879.36	39963.738
0.136585365853659	-0.230961538461538	-1.98375	0.624196599437148	2092.785	48972.29	46879.505
0.134024390243902	-0.230961538461538	-2.031	0.619919770168856	1546.038	47040.18	45494.142
0.131707317073171	-0.230961538461538	-2.07375	0.616050257973734	1296.771	30841.69	29544.919
0.129268292682927	-0.230961538461538	-2.11875	0.611977087242026	1138.627	13184.54	12045.913
0.126829268292683	-0.230961538461538	-2.16375	0.607903916510319	931.1019	7314.232	6383.1301
0.124390243902439	-0.230961538461538	-2.20875	0.603830745778612	747.3583	4530.684	3783.3257
0.121829268292683	-0.230961538461538	-2.256	0.599553916510319	668.7985	3092.359	2423.5605
0.119512195121951	-0.230961538461538	-2.29875	0.595684404315197	608.471	2205.89	1597.419
0.117073170731707	-0.230961538461538	-2.34375	0.59161123358349	561.2766	1556.816	995.5394
0.114634146341463	-0.230961538461538	-2.38875	0.587538062851782	517.5669	1328.688	811.1211
0.11219512195122	-0.230961538461538	-2.43375	0.583464892120075	486.5545	1169.131	682.5765
0.109634146341463	-0.230961538461538	-2.481	0.579188062851782	461.1847	932.3575	471.1728
0.107317073170732	-0.230961538461538	-2.52375	0.57531855065666	440.4435	762.0379	321.5944
0.104878048780488	-0.230961538461538	-2.56875	0.571245379924953	420.1875	682.0895	261.902
0.102439024390244	-0.230961538461538	-2.61375	0.567172209193246	403.9221	611.8588	207.9367
0.1	-0.230961538461538	-2.65875	0.563099038461538	389.5587	563.4507	173.892
0.0975609756097561	-0.230961538461538	-2.70375	0.559025867729831	377.135	527.6323	150.4973
0.0951219512195122	-0.230961538461538	-2.74875	0.554952696998124	365.0164	498.8874	133.871
0.0926829268292683	-0.230961538461538	-2.79375	0.550879526266417	355.0369	471.0806	116.0437
0.0902439024390244	-0.230961538461538	-2.83875	0.546806355534709	345.6252	451.6535	106.0283
0.0878048780487805	-0.230961538461538	-2.88375	0.542733184803002	336.2842	434.3597	98.0755
0.0853658536585366	-0.230961538461538	-2.92875	0.538660014071295	326.8639	419.1619	92.298
0.0829268292682927	-0.230961538461538	-2.97375	0.534586843339587	318.8554	403.9379	85.0825000000001
0.0804878048780488	-0.230961538461538	-3.01875	0.53051367260788	311.4579	391.6644	80.2065
0.0780487804878049	-0.230961538461538	-3.06375	0.526440501876173	304.893	380.499	75.6060000000001
0.0754878048780488	-0.230961538461538	-3.111	0.52216367260788	297.9088	370.5573	72.6485
0.0731707317073171	-0.230961538461538	-3.15375	0.518294160412758	292.3273	359.9445	67.6172
0.0707317073170732	-0.230961538461538	-3.19875	0.514220989681051	287.441	351.1768	63.7358000000001
0.0682926829268293	-0.230961538461538	-3.24375	0.510147818949343	282.6385	343.0588	60.4203
0.0658536585365854	-0.230961538461538	-3.28875	0.506074648217636	277.7402	335.8717	58.1315
0.0632926829268293	-0.230961538461538	-3.336	0.501797818949343	273.6833	328.1682	54.4849000000001
0.0609756097560976	-0.230961538461538	-3.37875	0.497928306754221	269.6459	322.0005	52.3546
0.0585365853658537	-0.230961538461538	-3.42375	0.493855136022514	265.8345	316.1982	50.3637
0.0560975609756098	-0.230961538461538	-3.46875	0.489781965290807	261.4058	310.3457	48.9399
0.0536585365853659	-0.230961538461538	-3.51375	0.485708794559099	257.4627	303.2676	45.8049
0.0510975609756098	-0.230961538461538	-3.561	0.481431965290807	253.3905	297.9094	44.5189
0.0487804878048781	-0.230961538461538	-3.60375	0.477562453095685	248.7335	292.82	44.0865
0.0463414634146341	-0.230961538461538	-3.64875	0.473489282363978	243.9301	288.4318	44.5017
0.0439024390243902	-0.230961538461538	-3.69375	0.46941611163227	240.6186	283.5249	42.9063
0.0414634146341463	-0.230961538461538	-3.73875	0.465342940900563	237.5984	279.1998	41.6014
0.0390243902439024	-0.230961538461538	-3.78375	0.461269770168856	234.3996	274.9848	40.5852
0.0365853658536585	-0.230961538461538	-3.82875	0.457196599437148	231.2985	270.9048	39.6063
0.0341463414634146	-0.230961538461538	-3.87375	0.453123428705441	229.2177	265.0845	35.8668
0.0317073170731707	-0.230961538461538	-3.91875	0.449050257973734	227.3992	259.7857	32.3865
0.0292682926829268	-0.230961538461538	-3.96375	0.444977087242026	226.1948	255.9294	29.7346
0.0268292682926829	-0.230961538461538	-4.00875	0.440903916510319	225.7546	252.5076	26.753
0.0242682926829268	-0.230961538461538	-4.056	0.436627087242026	226.4355	249.2804	22.8449
0.0219512195121951	-0.230961538461538	-4.09875	0.432757575046904	227.6523	247.2707	19.6184
0.0195121951219512	-0.230961538461538	-4.14375	0.428684404315197	228.853	245.1136	16.2606
0.0170731707317073	-0.230961538461538	-4.18875	0.42461123358349	231.223	243.1991	11.9761
0.0146341463414634	-0.230961538461538	-4.23375	0.420538062851782	233.6272	240.7817	7.15450000000001
0.0120731707317073	-0.230961538461538	-4.281	0.41626123358349	236.6965	238.2996	1.60310000000001
0.00975609756097561	-0.230961538461538	-4.32375	0.412391721388368	239.8817	236.4163	-3.46539999999999
0.00731707317073171	-0.230961538461538	-4.36875	0.40831855065666	244.7259	234.6478	-10.0781
0.0048780487804878	-0.230961538461538	-4.41375	0.404245379924953	250.4334	233.1527	-17.2807
0.0024390243902439	-0.230961538461538	-4.45875	0.400172209193246	258.2717	231.6917	-26.58
0	-0.230961538461538	-4.50375	0.396099038461538	266.9277	231.1054	-35.8223
-0.0024390243902439	-0.230961538461538	-4.54875	0.392025867729831	278.595	230.9254	-47.6696
-0.0048780487804878	-0.230961538461538	-4.59375	0.387952696998124	290.6404	231.5558	-59.0846
-0.00731707317073171	-0.230961538461538	-4.63875	0.383879526266417	304.1512	232.7081	-71.4431
-0.00975609756097561	-0.230961538461538	-4.68375	0.379806355534709	319.4453	234.1358	-85.3095
-0.0123170731707317	-0.230961538461538	-4.731	0.375529526266417	338.62	235.6619	-102.9581
-0.0146341463414634	-0.230961538461538	-4.77375	0.371660014071295	358.4456	238.0655	-120.3801
-0.0170731707317073	-0.230961538461538	-4.81875	0.367586843339587	380.3781	241.3786	-138.9995
-0.0195121951219512	-0.230961538461538	-4.86375	0.36351367260788	404.8822	245.7657	-159.1165
-0.0219512195121951	-0.230961538461538	-4.90875	0.359440501876173	435.0713	251.2922	-183.7791
-0.024390243902439	-0.230961538461538	-4.95375	0.355367331144465	462.726	258.3137	-204.4123
-0.0268292682926829	-0.230961538461538	-4.99875	0.351294160412758	489.5857	266.9325	-222.6532
-0.0292682926829268	-0.230961538461538	-5.04375	0.347220989681051	513.031	276.515	-236.516
-0.0317073170731707	-0.230961538461538	-5.08875	0.343147818949343	533.5146	287.4474	-246.0672
-0.0341463414634146	-0.230961538461538	-5.13375	0.339074648217636	544.422	299.7555	-244.6665
-0.0365853658536585	-0.230961538461538	-5.17875	0.335001477485929	546.7118	312.2255	-234.4863
-0.0390243902439024	-0.230961538461538	-5.22375	0.330928306754221	540.2568	325.6197	-214.6371
-0.0415853658536585	-0.230961538461538	-5.271	0.326651477485929	523.7778	340.1795	-183.5983
-0.0439024390243902	-0.230961538461538	-5.31375	0.322781965290807	503.062	358.8612	-144.2008
-0.0463414634146341	-0.230961538461538	-5.35875	0.318708794559099	477.2208	378.1474	-99.0734
-0.0487804878048781	-0.230961538461538	-5.40375	0.314635623827392	449.4894	398.964	-50.5254
-0.051219512195122	-0.230961538461538	-5.44875	0.310562453095685	417.8102	421.7848	3.97460000000001
-0.0536585365853659	-0.230961538461538	-5.49375	0.306489282363977	390.7881	449.8292	59.0411
-0.0560975609756098	-0.230961538461538	-5.53875	0.30241611163227	366.9125	474.3632	107.4507
-0.0585365853658537	-0.230961538461538	-5.58375	0.298342940900563	346.4557	498.1919	151.7362
-0.0609756097560976	-0.230961538461538	-5.62875	0.294269770168856	327.4036	518.8677	191.4641
-0.0634146341463415	-0.230961538461538	-5.67375	0.290196599437148	315.7888	538.2788	222.49
-0.0658536585365854	-0.230961538461538	-5.71875	0.286123428705441	301.6579	550.1292	248.4713
-0.0682926829268293	-0.230961538461538	-5.76375	0.282050257973734	288.5587	555.9734	267.4147
-0.0707317073170732	-0.230961538461538	-5.80875	0.277977087242026	278.8363	554.8351	275.9988
-0.0731707317073171	-0.230961538461538	-5.85375	0.273903916510319	269.9791	545.0842	275.1051
-0.075609756097561	-0.230961538461538	-5.89875	0.269830745778612	262.1499	530.5652	268.4153
-0.0780487804878049	-0.230961538461538	-5.94375	0.265757575046904	254.2713	510.76	256.4887
-0.0804878048780488	-0.230961538461538	-5.98875	0.261684404315197	247.3385	487.2694	239.9309
-0.0829268292682927	-0.230961538461538	-6.03375	0.25761123358349	240.5195	458.04	217.5205
-0.0853658536585366	-0.230961538461538	-6.07875	0.253538062851782	234.6778	432.2005	197.5227
-0.0878048780487805	-0.230961538461538	-6.12375	0.249464892120075	227.6313	409.8867	182.2554
-0.0902439024390244	-0.230961538461538	-6.16875	0.245391721388368	222.4422	390.1494	167.7072
-0.0928048780487805	-0.230961538461538	-6.216	0.241114892120075	217.4831	369.6606	152.1775
-0.0952439024390244	-0.230961538461538	-6.261	0.237041721388368	212.5539	355.4798	142.9259
-0.0976829268292683	-0.230961538461538	-6.306	0.23296855065666	207.8851	343.9962	136.1111
-0.1	-0.230961538461538	-6.34875	0.229099038461539	203.8714	334.2429	130.3715
-0.102560975609756	-0.230961538461538	-6.396	0.224822209193246	200.5112	325.0763	124.5651
-0.104878048780488	-0.230961538461538	-6.43875	0.220952696998124	197.5867	313.0392	115.4525
-0.107439024390244	-0.230961538461538	-6.486	0.216675867729831	194.516	292.7443	98.2283
-0.109878048780488	-0.230961538461538	-6.531	0.212602696998124	192.1792	283.9373	91.7581
-0.11219512195122	-0.230961538461538	-6.57375	0.208733184803002	189.4386	276.8124	87.3738
-0.114756097560976	-0.230961538461538	-6.621	0.204456355534709	187.2957	270.2886	82.9929
-0.117073170731707	-0.230961538461538	-6.66375	0.200586843339587	184.7337	264.742	80.0083
-0.119634146341463	-0.230961538461538	-6.711	0.196310014071295	182.3014	259.0169	76.7155
-0.122073170731707	-0.230961538461538	-6.756	0.192236843339587	180.768	253.7482	72.9802
-0.124390243902439	-0.230961538461538	-6.79875	0.188367331144465	178.9031	248.7074	69.8043
-0.126951219512195	-0.230961538461538	-6.846	0.184090501876173	177.5444	244.108	66.5636
-0.129268292682927	-0.230961538461538	-6.88875	0.180220989681051	175.8502	239.2794	63.4292
-0.131829268292683	-0.230961538461538	-6.936	0.175944160412758	174.5076	235.5451	61.0375
-0.134268292682927	-0.230961538461538	-6.981	0.171870989681051	173.4092	232.0859	58.6767
-0.136585365853659	-0.230961538461538	-7.02375	0.168001477485929	171.6626	229.1662	57.5036
-0.139146341463415	-0.230961538461538	-7.071	0.163724648217636	170.324	226.5898	56.2658
-0.141463414634146	-0.230961538461538	-7.11375	0.159855136022514	169.4752	226.1642	56.689
-0.144024390243902	-0.230961538461538	-7.161	0.155578306754221	169.0997	227.4042	58.3045
-0.146341463414634	-0.230961538461538	-7.20375	0.151708794559099	170.2098	229.5406	59.3308
0.146219512195122	-0.225	-1.68975	0.630061585365854	45477.69	45441.86	-35.8300000000018
0.14390243902439	-0.225	-1.7325	0.626192073170732	34752.49	47800.76	13048.27
0.141463414634146	-0.225	-1.7775	0.622118902439024	15547.02	47737.26	32190.24
0.139024390243902	-0.225	-1.8225	0.618045731707317	8161.356	35188.58	27027.224
0.136585365853659	-0.225	-1.8675	0.61397256097561	4774.942	10132.28	5357.338
0.134024390243902	-0.225	-1.91475	0.609695731707317	3131.97	5505.867	2373.897
0.131707317073171	-0.225	-1.9575	0.605826219512195	2183.388	4156.722	1973.334
0.129268292682927	-0.225	-2.0025	0.601753048780488	1781.175	2817.557	1036.382
0.126829268292683	-0.225	-2.0475	0.59767987804878	1379.097	2000.446	621.349
0.124390243902439	-0.225	-2.0925	0.593606707317073	1200.423	1483.75	283.327
0.121829268292683	-0.225	-2.13975	0.58932987804878	946.2921	1231.742	285.4499
0.119512195121951	-0.225	-2.1825	0.585460365853659	768.3989	1079.31	310.9111
0.117073170731707	-0.225	-2.2275	0.581387195121951	685.2517	883.3326	198.0809
0.114634146341463	-0.225	-2.2725	0.577314024390244	622.8846	721.0803	98.1957
0.11219512195122	-0.225	-2.3175	0.573240853658536	565.4929	647.6765	82.1836000000001
0.109634146341463	-0.225	-2.36475	0.568964024390244	525.7002	590.1663	64.4661
0.107317073170732	-0.225	-2.4075	0.565094512195122	494.7935	547.0681	52.2746
0.104878048780488	-0.225	-2.4525	0.561021341463415	465.4575	507.9688	42.5113
0.102439024390244	-0.225	-2.4975	0.556948170731707	443.9385	479.6598	35.7213
0.1	-0.225	-2.5425	0.552875	425.1343	458.2896	33.1553
0.0975609756097561	-0.225	-2.5875	0.548801829268293	408.7837	436.8393	28.0556
0.0951219512195122	-0.225	-2.6325	0.544728658536585	393.6181	418.5652	24.9471
0.0926829268292683	-0.225	-2.6775	0.540655487804878	381.1436	403.2248	22.0812
0.0902439024390244	-0.225	-2.7225	0.536582317073171	369.9737	389.8459	19.8722
0.0878048780487805	-0.225	-2.7675	0.532509146341463	359.9168	377.2899	17.3731
0.0853658536585366	-0.225	-2.8125	0.528435975609756	348.4069	365.3428	16.9359
0.0829268292682927	-0.225	-2.8575	0.524362804878049	339.1996	354.9931	15.7935000000001
0.0804878048780488	-0.225	-2.9025	0.520289634146341	331.1049	346.0431	14.9382
0.0780487804878049	-0.225	-2.9475	0.516216463414634	323.5859	337.3159	13.73
0.0754878048780488	-0.225	-2.99475	0.511939634146341	315.2352	327.3687	12.1335
0.0731707317073171	-0.225	-3.0375	0.508070121951219	308.6721	319.7508	11.0787
0.0707317073170732	-0.225	-3.0825	0.503996951219512	302.7804	312.6001	9.81970000000001
0.0682926829268293	-0.225	-3.1275	0.499923780487805	297.2129	305.8255	8.61259999999999
0.0658536585365854	-0.225	-3.1725	0.495850609756098	290.952	297.9291	6.97710000000001
0.0632926829268293	-0.225	-3.21975	0.491573780487805	285.8909	292.126	6.23509999999999
0.0609756097560976	-0.225	-3.2625	0.487704268292683	281.382	287.6209	6.2389
0.0585365853658537	-0.225	-3.3075	0.483631097560976	277.0207	286.0534	9.03270000000004
0.0560975609756098	-0.225	-3.3525	0.479557926829268	272.1724	280.3159	8.14350000000002
0.0536585365853659	-0.225	-3.3975	0.475484756097561	268.1683	275.4721	7.30380000000003
0.0510975609756098	-0.225	-3.44475	0.471207926829268	264.0469	270.9977	6.95080000000002
0.0487804878048781	-0.225	-3.4875	0.467338414634146	260.2354	266.4784	6.243
0.0463414634146341	-0.225	-3.5325	0.463265243902439	255.4495	261.7286	6.27909999999997
0.0439024390243902	-0.225	-3.5775	0.459192073170732	251.0054	256.8995	5.89409999999998
0.0414634146341463	-0.225	-3.6225	0.455118902439024	246.9972	252.4902	5.493
0.0390243902439024	-0.225	-3.6675	0.451045731707317	243.0857	248.5023	5.41659999999999
0.0365853658536585	-0.225	-3.7125	0.44697256097561	238.7519	244.2704	5.51849999999999
0.0341463414634146	-0.225	-3.7575	0.442899390243902	235.3918	240.5238	5.13200000000001
0.0317073170731707	-0.225	-3.8025	0.438826219512195	232.4862	237.2311	4.7449
0.0292682926829268	-0.225	-3.8475	0.434753048780488	230.0643	234.7651	4.70079999999999
0.0268292682926829	-0.225	-3.8925	0.43067987804878	228.5854	232.2657	3.68030000000002
0.0242682926829268	-0.225	-3.93975	0.426403048780488	227.9833	231.114	3.13069999999999
0.0219512195121951	-0.225	-3.9825	0.422533536585366	228.2733	230.22	1.94669999999999
0.0195121951219512	-0.225	-4.0275	0.418460365853659	228.4838	229.9595	1.47569999999999
0.0170731707317073	-0.225	-4.0725	0.414387195121951	229.214	229.9572	0.743200000000002
0.0146341463414634	-0.225	-4.1175	0.410314024390244	230.0244	230.4094	0.384999999999991
0.0120731707317073	-0.225	-4.16475	0.406037195121951	230.8993	230.9441	0.0447999999999809
0.00975609756097561	-0.225	-4.2075	0.402167682926829	232.8319	231.8183	-1.0136
0.00731707317073171	-0.225	-4.2525	0.398094512195122	235.4957	233.1168	-2.37889999999999
0.0048780487804878	-0.225	-4.2975	0.394021341463415	238.3229	234.9662	-3.35670000000002
0.0024390243902439	-0.225	-4.3425	0.389948170731707	242.093	236.8004	-5.29259999999999
0	-0.225	-4.3875	0.385875	247.0666	238.8129	-8.25369999999998
-0.0024390243902439	-0.225	-4.4325	0.381801829268293	254.1731	243.5075	-10.6656
-0.0048780487804878	-0.225	-4.4775	0.377728658536585	262.2721	248.7383	-13.5338
-0.00731707317073171	-0.225	-4.5225	0.373655487804878	271.5467	256.5387	-15.008
-0.00975609756097561	-0.225	-4.5675	0.369582317073171	282.7277	267.968	-14.7597
-0.0123170731707317	-0.225	-4.61475	0.365305487804878	296.9717	282.2935	-14.6782
-0.0146341463414634	-0.225	-4.6575	0.361435975609756	311.8405	294.5112	-17.3293
-0.0170731707317073	-0.225	-4.7025	0.357362804878049	327.8324	308.3401	-19.4923
-0.0195121951219512	-0.225	-4.7475	0.353289634146341	346.8047	323.8734	-22.9313
-0.0219512195121951	-0.225	-4.7925	0.349216463414634	369.1506	343.7204	-25.4302
-0.024390243902439	-0.225	-4.8375	0.345143292682927	393.1919	364.023	-29.1689
-0.0268292682926829	-0.225	-4.8825	0.341070121951219	418.5557	386.5891	-31.9666
-0.0292682926829268	-0.225	-4.9275	0.336996951219512	445.4892	410.5217	-34.9675
-0.0317073170731707	-0.225	-4.9725	0.332923780487805	477.2301	439.6517	-37.5784
-0.0341463414634146	-0.225	-5.0175	0.328850609756098	502.5971	466.6484	-35.9487
-0.0365853658536585	-0.225	-5.0625	0.32477743902439	523.1456	493.1695	-29.9760999999999
-0.0390243902439024	-0.225	-5.1075	0.320704268292683	537.1182	515.9228	-21.1954
-0.0415853658536585	-0.225	-5.15475	0.31642743902439	544.6288	535.755	-8.87379999999996
-0.0439024390243902	-0.225	-5.1975	0.312557926829268	542.7714	545.8728	3.10140000000001
-0.0463414634146341	-0.225	-5.2425	0.308484756097561	533.4405	548.0295	14.5889999999999
-0.0487804878048781	-0.225	-5.2875	0.304411585365854	516.442	542.1013	25.6593
-0.051219512195122	-0.225	-5.3325	0.300338414634146	489.7161	525.1715	35.4554000000001
-0.0536585365853659	-0.225	-5.3775	0.296265243902439	463.0236	503.7757	40.7521
-0.0560975609756098	-0.225	-5.4225	0.292192073170732	435.4498	477.6478	42.198
-0.0585365853658537	-0.225	-5.4675	0.288118902439024	409.8057	450.4434	40.6377
-0.0609756097560976	-0.225	-5.5125	0.284045731707317	383.1071	418.4763	35.3692
-0.0634146341463415	-0.225	-5.5575	0.27997256097561	363.0793	392.5439	29.4646
-0.0658536585365854	-0.225	-5.6025	0.275899390243902	347.0469	370.037	22.9901
-0.0682926829268293	-0.225	-5.6475	0.271826219512195	333.4081	351.1499	17.7418
-0.0707317073170732	-0.225	-5.6925	0.267753048780488	316.2759	331.7741	15.4982
-0.0731707317073171	-0.225	-5.7375	0.26367987804878	294.791	318.3667	23.5757
-0.075609756097561	-0.225	-5.7825	0.259606707317073	284.1821	307.2317	23.0496
-0.0780487804878049	-0.225	-5.8275	0.255533536585366	274.5867	288.8985	14.3118
-0.0804878048780488	-0.225	-5.8725	0.251460365853658	265.4352	278.7399	13.3047
-0.0829268292682927	-0.225	-5.9175	0.247387195121951	258.0114	270.6504	12.639
-0.0853658536585366	-0.225	-5.9625	0.243314024390244	250.9291	262.6561	11.727
-0.0878048780487805	-0.225	-6.0075	0.239240853658537	244.8596	254.7932	9.93360000000001
-0.0902439024390244	-0.225	-6.0525	0.235167682926829	237.695	247.7623	10.0673
-0.0928048780487805	-0.225	-6.09975	0.230890853658537	231.5584	240.9592	9.40080000000001
-0.0952439024390244	-0.225	-6.14475	0.226817682926829	225.5043	234.4011	8.89680000000001
-0.0976829268292683	-0.225	-6.18975	0.222744512195122	219.8222	227.0439	7.2217
-0.1	-0.225	-6.2325	0.218875	214.8454	220.778	5.93259999999998
-0.102560975609756	-0.225	-6.27975	0.214598170731707	209.9824	214.4792	4.49679999999998
-0.104878048780488	-0.225	-6.3225	0.210728658536585	206.0325	209.716	3.68350000000001
-0.107439024390244	-0.225	-6.36975	0.206451829268293	201.5405	207.2492	5.70869999999999
-0.109878048780488	-0.225	-6.41475	0.202378658536585	197.996	204.0186	6.02259999999998
-0.11219512195122	-0.225	-6.4575	0.198509146341463	195.2995	200.786	5.48650000000001
-0.114756097560976	-0.225	-6.50475	0.194232317073171	192.8508	197.5999	4.7491
-0.117073170731707	-0.225	-6.5475	0.190362804878049	189.779	194.7946	5.01560000000001
-0.119634146341463	-0.225	-6.59475	0.186085975609756	187.9632	192.0986	4.13540000000001
-0.122073170731707	-0.225	-6.63975	0.182012804878049	185.758	189.467	3.709
-0.124390243902439	-0.225	-6.6825	0.178143292682927	183.8805	187.5253	3.64479999999998
-0.126951219512195	-0.225	-6.72975	0.173866463414634	181.6279	184.5707	2.94279999999998
-0.129268292682927	-0.225	-6.7725	0.169996951219512	179.9097	182.9708	3.06110000000001
-0.131829268292683	-0.225	-6.81975	0.165720121951219	179.0927	181.0745	1.98179999999999
-0.134268292682927	-0.225	-6.86475	0.161646951219512	177.5864	179.9143	2.3279
-0.136585365853659	-0.225	-6.9075	0.15777743902439	176.9833	178.7559	1.77259999999998
-0.139146341463415	-0.225	-6.95475	0.153500609756098	176.0032	178.1039	2.10070000000002
-0.141463414634146	-0.225	-6.9975	0.149631097560976	175.8559	177.7604	1.90450000000001
-0.144024390243902	-0.225	-7.04475	0.145354268292683	175.628	178.0216	2.39360000000002
-0.146341463414634	-0.225	-7.0875	0.141484756097561	175.7087	178.2336	2.5249
0.146219512195122	-0.219230769230769	-1.57725	0.620167354596623	39970.77	43461.23	3490.46000000001
0.14390243902439	-0.219230769230769	-1.62	0.616297842401501	47042.32	44740.76	-2301.56
0.141463414634146	-0.219230769230769	-1.665	0.612224671669794	47307.33	32132.96	-15174.37
0.139024390243902	-0.219230769230769	-1.71	0.608151500938086	40861.23	13984.69	-26876.54
0.136585365853659	-0.219230769230769	-1.755	0.604078330206379	17769.31	7272.863	-10496.447
0.134024390243902	-0.219230769230769	-1.80225	0.599801500938086	9000.357	4485.029	-4515.328
0.131707317073171	-0.219230769230769	-1.845	0.595931988742964	5332.482	3058.278	-2274.204
0.129268292682927	-0.219230769230769	-1.89	0.591858818011257	3354.923	2082.331	-1272.592
0.126829268292683	-0.219230769230769	-1.935	0.58778564727955	2260.15	1510.995	-749.155
0.124390243902439	-0.219230769230769	-1.98	0.583712476547842	1863.931	1282.731	-581.2
0.121829268292683	-0.219230769230769	-2.02725	0.57943564727955	1385.857	1092.037	-293.82
0.119512195121951	-0.219230769230769	-2.07	0.575566135084428	1196.411	890.5682	-305.8428
0.117073170731707	-0.219230769230769	-2.115	0.57149296435272	966.2307	740.4262	-225.8045
0.114634146341463	-0.219230769230769	-2.16	0.567419793621013	840.2545	656.9282	-183.3263
0.11219512195122	-0.219230769230769	-2.205	0.563346622889306	694.7223	596.8977	-97.8246000000001
0.109634146341463	-0.219230769230769	-2.25225	0.559069793621013	627.815	550.9372	-76.8778000000001
0.107317073170732	-0.219230769230769	-2.295	0.555200281425891	577.1622	516.1346	-61.0276
0.104878048780488	-0.219230769230769	-2.34	0.551127110694184	530.3933	481.8397	-48.5536
0.102439024390244	-0.219230769230769	-2.385	0.547053939962477	499.0595	458.0938	-40.9657
0.1	-0.219230769230769	-2.43	0.542980769230769	473.4685	437.8443	-35.6242
0.0975609756097561	-0.219230769230769	-2.475	0.538907598499062	451.6	419.9487	-31.6513000000001
0.0951219512195122	-0.219230769230769	-2.52	0.534834427767355	429.9788	402.7962	-27.1826
0.0926829268292683	-0.219230769230769	-2.565	0.530761257035647	413.8123	388.1507	-25.6616
0.0902439024390244	-0.219230769230769	-2.61	0.52668808630394	399.9993	375.4307	-24.5686
0.0878048780487805	-0.219230769230769	-2.655	0.522614915572233	387.8762	364.167	-23.7092
0.0853658536585366	-0.219230769230769	-2.7	0.518541744840525	374.5348	352.9498	-21.585
0.0829268292682927	-0.219230769230769	-2.745	0.514468574108818	363.4928	343.5231	-19.9697
0.0804878048780488	-0.219230769230769	-2.79	0.510395403377111	353.8092	335.3693	-18.4399
0.0780487804878049	-0.219230769230769	-2.835	0.506322232645403	344.5535	327.6942	-16.8593
0.0754878048780488	-0.219230769230769	-2.88225	0.502045403377111	334.5645	319.1034	-15.4611
0.0731707317073171	-0.219230769230769	-2.925	0.498175891181989	326.7006	312.1789	-14.5217
0.0707317073170732	-0.219230769230769	-2.97	0.494102720450281	319.4007	306.0751	-13.3256
0.0682926829268293	-0.219230769230769	-3.015	0.490029549718574	312.6124	300.6439	-11.9685
0.0658536585365854	-0.219230769230769	-3.06	0.485956378986867	305.4029	294.3366	-11.0663
0.0632926829268293	-0.219230769230769	-3.10725	0.481679549718574	298.9503	289.0739	-9.87640000000005
0.0609756097560976	-0.219230769230769	-3.15	0.477810037523452	293.4362	283.7274	-9.7088
0.0585365853658537	-0.219230769230769	-3.195	0.473736866791745	288.6376	278.7872	-9.85040000000004
0.0560975609756098	-0.219230769230769	-3.24	0.469663696060037	284.0512	273.8134	-10.2378
0.0536585365853659	-0.219230769230769	-3.285	0.46559052532833	279.3335	269.1648	-10.1687
0.0510975609756098	-0.219230769230769	-3.33225	0.461313696060038	275.1821	265.4686	-9.71350000000001
0.0487804878048781	-0.219230769230769	-3.375	0.457444183864916	270.7892	261.3373	-9.45189999999997
0.0463414634146341	-0.219230769230769	-3.42	0.453371013133208	265.713	256.2486	-9.46440000000001
0.0439024390243902	-0.219230769230769	-3.465	0.449297842401501	261.2531	251.8553	-9.39780000000002
0.0414634146341463	-0.219230769230769	-3.51	0.445224671669794	256.6633	247.8364	-8.8269
0.0390243902439024	-0.219230769230769	-3.555	0.441151500938086	252.6251	244.0596	-8.56550000000002
0.0365853658536585	-0.219230769230769	-3.6	0.437078330206379	247.9365	239.423	-8.5135
0.0341463414634146	-0.219230769230769	-3.645	0.433005159474672	243.7666	236.3257	-7.4409
0.0317073170731707	-0.219230769230769	-3.69	0.428931988742964	240.0666	233.3079	-6.75870000000001
0.0292682926829268	-0.219230769230769	-3.735	0.424858818011257	235.9775	231.1499	-4.82759999999999
0.0268292682926829	-0.219230769230769	-3.78	0.42078564727955	233.1037	229.7041	-3.39959999999999
0.0242682926829268	-0.219230769230769	-3.82725	0.416508818011257	231.5279	228.8274	-2.70049999999998
0.0219512195121951	-0.219230769230769	-3.87	0.412639305816135	230.6504	228.6957	-1.9547
0.0195121951219512	-0.219230769230769	-3.915	0.408566135084428	229.8865	228.9373	-0.949200000000019
0.0170731707317073	-0.219230769230769	-3.96	0.40449296435272	229.7221	229.3579	-0.364200000000011
0.0146341463414634	-0.219230769230769	-4.005	0.400419793621013	229.1201	230.4273	1.30719999999999
0.0120731707317073	-0.219230769230769	-4.05225	0.39614296435272	229.4282	231.286	1.8578
0.00975609756097561	-0.219230769230769	-4.095	0.392273452157599	230.4487	233.0056	2.55689999999999
0.00731707317073171	-0.219230769230769	-4.14	0.388200281425891	231.2754	235.6338	4.35840000000002
0.0048780487804878	-0.219230769230769	-4.185	0.384127110694184	232.7679	238.4898	5.72190000000001
0.0024390243902439	-0.219230769230769	-4.23	0.380053939962477	235.3668	242.6138	7.24699999999999
0	-0.219230769230769	-4.275	0.375980769230769	238.3397	247.3726	9.03290000000001
-0.0024390243902439	-0.219230769230769	-4.32	0.371907598499062	242.1586	255.3649	13.2063
-0.0048780487804878	-0.219230769230769	-4.365	0.367834427767355	245.9605	263.7007	17.7402
-0.00731707317073171	-0.219230769230769	-4.41	0.363761257035647	251.3091	273.7625	22.4534
-0.00975609756097561	-0.219230769230769	-4.455	0.35968808630394	258.2849	285.649	27.3641
-0.0123170731707317	-0.219230769230769	-4.50225	0.355411257035647	269.0204	300.2712	31.2508
-0.0146341463414634	-0.219230769230769	-4.545	0.351541744840525	279.1388	315.3869	36.2481
-0.0170731707317073	-0.219230769230769	-4.59	0.347468574108818	291.3946	332.405	41.0104
-0.0195121951219512	-0.219230769230769	-4.635	0.343395403377111	305.5545	350.9068	45.3523
-0.0219512195121951	-0.219230769230769	-4.68	0.339322232645403	322.7559	376.1853	53.4294
-0.024390243902439	-0.219230769230769	-4.725	0.335249061913696	339.9523	400.7349	60.7826
-0.0268292682926829	-0.219230769230769	-4.77	0.331175891181989	359.3583	427.6971	68.3388
-0.0292682926829268	-0.219230769230769	-4.815	0.327102720450281	380.3276	455.6533	75.3257
-0.0317073170731707	-0.219230769230769	-4.86	0.323029549718574	408.703	485.577	76.874
-0.0341463414634146	-0.219230769230769	-4.905	0.318956378986867	435.3056	509.5879	74.2823
-0.0365853658536585	-0.219230769230769	-4.95	0.314883208255159	461.5901	529.0476	67.4575
-0.0390243902439024	-0.219230769230769	-4.995	0.310810037523452	486.2935	542.5508	56.2573
-0.0415853658536585	-0.219230769230769	-5.04225	0.30653320825516	512.8034	548.0989	35.2955
-0.0439024390243902	-0.219230769230769	-5.085	0.302663696060038	529.6994	544.7167	15.0173
-0.0463414634146341	-0.219230769230769	-5.13	0.29859052532833	540.6654	532.5587	-8.10669999999993
-0.0487804878048781	-0.219230769230769	-5.175	0.294517354596623	543.2544	512.8988	-30.3556
-0.051219512195122	-0.219230769230769	-5.22	0.290444183864916	536.3087	485.4119	-50.8968000000001
-0.0536585365853659	-0.219230769230769	-5.265	0.286371013133208	522.2452	457.014	-65.2312
-0.0560975609756098	-0.219230769230769	-5.31	0.282297842401501	502.4419	428.122	-74.3199
-0.0585365853658537	-0.219230769230769	-5.355	0.278224671669794	478.5258	400.1467	-78.3791
-0.0609756097560976	-0.219230769230769	-5.4	0.274151500938086	447.5294	371.03	-76.4994000000001
-0.0634146341463415	-0.219230769230769	-5.445	0.270078330206379	421.1977	347.9106	-73.2871
-0.0658536585365854	-0.219230769230769	-5.49	0.266005159474672	398.2609	328.7817	-69.4792
-0.0682926829268293	-0.219230769230769	-5.535	0.261931988742964	379.2374	313.1852	-66.0522
-0.0707317073170732	-0.219230769230769	-5.58	0.257858818011257	359.9879	302.9148	-57.0731
-0.0731707317073171	-0.219230769230769	-5.625	0.25378564727955	345.8604	293.5602	-52.3002
-0.075609756097561	-0.219230769230769	-5.67	0.249712476547842	328.9914	283.1246	-45.8668
-0.0780487804878049	-0.219230769230769	-5.715	0.245639305816135	299.6773	272.4795	-27.1978
-0.0804878048780488	-0.219230769230769	-5.76	0.241566135084428	288.3553	264.4399	-23.9154
-0.0829268292682927	-0.219230769230769	-5.805	0.23749296435272	278.1579	256.5825	-21.5754
-0.0853658536585366	-0.219230769230769	-5.85	0.233419793621013	269.3659	249.9295	-19.4364
-0.0878048780487805	-0.219230769230769	-5.895	0.229346622889306	261.0288	241.9551	-19.0737
-0.0902439024390244	-0.219230769230769	-5.94	0.225273452157598	254.4359	235.8077	-18.6282
-0.0928048780487805	-0.219230769230769	-5.98725	0.220996622889306	248.1704	229.8565	-18.3139
-0.0952439024390244	-0.219230769230769	-6.03225	0.216923452157599	241.3675	223.9026	-17.4649
-0.0976829268292683	-0.219230769230769	-6.07725	0.212850281425891	234.2186	217.9177	-16.3009
-0.1	-0.219230769230769	-6.12	0.208980769230769	228.4253	213.0571	-15.3682
-0.102560975609756	-0.219230769230769	-6.16725	0.204703939962477	222.6638	209.042	-13.6218
-0.104878048780488	-0.219230769230769	-6.21	0.200834427767355	217.6698	205.1749	-12.4949
-0.107439024390244	-0.219230769230769	-6.25725	0.196557598499062	212.25	201.1293	-11.1207
-0.109878048780488	-0.219230769230769	-6.30225	0.192484427767355	207.5659	198.0426	-9.52330000000001
-0.11219512195122	-0.219230769230769	-6.345	0.188614915572233	203.7316	195.2672	-8.46439999999999
-0.114756097560976	-0.219230769230769	-6.39225	0.18433808630394	200.0719	193.1303	-6.9416
-0.117073170731707	-0.219230769230769	-6.435	0.180468574108818	196.2977	190.0475	-6.25019999999998
-0.119634146341463	-0.219230769230769	-6.48225	0.176191744840525	193.6214	187.7634	-5.858
-0.122073170731707	-0.219230769230769	-6.52725	0.172118574108818	190.6301	185.348	-5.28209999999999
-0.124390243902439	-0.219230769230769	-6.57	0.168249061913696	188.7038	183.1584	-5.5454
-0.126951219512195	-0.219230769230769	-6.61725	0.163972232645403	185.8122	181.2508	-4.56139999999999
-0.129268292682927	-0.219230769230769	-6.66	0.160102720450281	184.0646	179.4672	-4.59740000000002
-0.131829268292683	-0.219230769230769	-6.70725	0.155825891181989	182.8532	178.276	-4.57719999999998
-0.134268292682927	-0.219230769230769	-6.75225	0.151752720450281	181.4491	176.857	-4.59209999999999
-0.136585365853659	-0.219230769230769	-6.795	0.14788320825516	180.5183	175.0902	-5.4281
-0.139146341463415	-0.219230769230769	-6.84225	0.143606378986867	179.8764	174.2418	-5.63459999999998
-0.141463414634146	-0.219230769230769	-6.885	0.139736866791745	179.3539	173.1486	-6.20530000000002
-0.144024390243902	-0.219230769230769	-6.93225	0.135460037523452	179.0927	172.0553	-7.03740000000002
-0.146341463414634	-0.219230769230769	-6.975	0.13159052532833	179.077	171.3165	-7.76050000000001
0.146219512195122	-0.213461538461538	-1.46475	0.610273123827392	9829.993	46861.33	37031.337
0.14390243902439	-0.213461538461538	-1.5075	0.60640361163227	13930.01	46832.99	32902.98
0.141463414634146	-0.213461538461538	-1.5525	0.602330440900563	27607.18	33336.37	5729.19
0.139024390243902	-0.213461538461538	-1.5975	0.598257270168856	37387.24	10132.28	-27254.96
0.136585365853659	-0.213461538461538	-1.6425	0.594184099437148	45999	5412.852	-40586.148
0.134024390243902	-0.213461538461538	-1.68975	0.589907270168855	46334.48	4090.029	-42244.451
0.131707317073171	-0.213461538461538	-1.7325	0.586037757973734	34271.96	2839.979	-31431.981
0.129268292682927	-0.213461538461538	-1.7775	0.581964587242026	10143.04	1994.103	-8148.937
0.126829268292683	-0.213461538461538	-1.8225	0.577891416510319	5604.665	1475.873	-4128.792
0.124390243902439	-0.213461538461538	-1.8675	0.573818245778612	4098.779	1257.577	-2841.202
0.121829268292683	-0.213461538461538	-1.91475	0.569541416510319	2797.36	975.9083	-1821.4517
0.119512195121951	-0.213461538461538	-1.9575	0.565671904315197	1990.541	860.5151	-1130.0259
0.117073170731707	-0.213461538461538	-2.0025	0.56159873358349	1416.614	724	-692.614
0.114634146341463	-0.213461538461538	-2.0475	0.557525562851782	1202.839	639.3847	-563.4543
0.11219512195122	-0.213461538461538	-2.0925	0.553452392120075	1051.742	583.4267	-468.3153
0.109634146341463	-0.213461538461538	-2.13975	0.549175562851782	848.5574	539.2061	-309.3513
0.107317073170732	-0.213461538461538	-2.1825	0.54530605065666	711.8616	505.654	-206.2076
0.104878048780488	-0.213461538461538	-2.2275	0.541232879924953	640.3538	475.2046	-165.1492
0.102439024390244	-0.213461538461538	-2.2725	0.537159709193246	577.1835	451.7923	-125.3912
0.1	-0.213461538461538	-2.3175	0.533086538461538	534.7216	432.066	-102.6556
0.0975609756097561	-0.213461538461538	-2.3625	0.529013367729831	501.7935	415.2773	-86.5162
0.0951219512195122	-0.213461538461538	-2.4075	0.524940196998124	476.2051	397.4094	-78.7957
0.0926829268292683	-0.213461538461538	-2.4525	0.520867026266416	453.1119	384.6246	-68.4873
0.0902439024390244	-0.213461538461538	-2.4975	0.516793855534709	435.1809	372.8819	-62.299
0.0878048780487805	-0.213461538461538	-2.5425	0.512720684803002	419.4375	362.439	-56.9985
0.0853658536585366	-0.213461538461538	-2.5875	0.508647514071294	405.4993	350.3486	-55.1507
0.0829268292682927	-0.213461538461538	-2.6325	0.504574343339587	390.1702	341.1742	-48.9960000000001
0.0804878048780488	-0.213461538461538	-2.6775	0.50050117260788	378.2561	333.0432	-45.2129
0.0780487804878049	-0.213461538461538	-2.7225	0.496428001876173	366.9427	325.5547	-41.388
0.0754878048780488	-0.213461538461538	-2.76975	0.49215117260788	357.4331	317.484	-39.9491000000001
0.0731707317073171	-0.213461538461538	-2.8125	0.488281660412758	346.9471	310.2044	-36.7427
0.0707317073170732	-0.213461538461538	-2.8575	0.484208489681051	338.1422	302.6334	-35.5088
0.0682926829268293	-0.213461538461538	-2.9025	0.480135318949343	330.1488	296.8779	-33.2709
0.0658536585365854	-0.213461538461538	-2.9475	0.476062148217636	322.6243	291.3823	-31.242
0.0632926829268293	-0.213461538461538	-2.99475	0.471785318949343	314.6465	287.0926	-27.5539
0.0609756097560976	-0.213461538461538	-3.0375	0.467915806754221	308.3871	282.5413	-25.8458
0.0585365853658537	-0.213461538461538	-3.0825	0.463842636022514	302.6397	278.1989	-24.4408
0.0560975609756098	-0.213461538461538	-3.1275	0.459769465290807	297.146	272.8244	-24.3216
0.0536585365853659	-0.213461538461538	-3.1725	0.455696294559099	291.3294	268.2535	-23.0759000000001
0.0510975609756098	-0.213461538461538	-3.21975	0.451419465290807	286.4316	264.1229	-22.3087
0.0487804878048781	-0.213461538461538	-3.2625	0.447549953095685	281.9883	259.8617	-22.1266
0.0463414634146341	-0.213461538461538	-3.3075	0.443476782363977	277.8044	254.919	-22.8854
0.0439024390243902	-0.213461538461538	-3.3525	0.43940361163227	272.505	250.5752	-21.9298
0.0414634146341463	-0.213461538461538	-3.3975	0.435330440900563	268.0791	246.8307	-21.2484
0.0390243902439024	-0.213461538461538	-3.4425	0.431257270168856	263.1807	243.2162	-19.9645
0.0365853658536585	-0.213461538461538	-3.4875	0.427184099437148	258.6091	238.9696	-19.6395
0.0341463414634146	-0.213461538461538	-3.5325	0.423110928705441	253.5653	235.84	-17.7253
0.0317073170731707	-0.213461538461538	-3.5775	0.419037757973734	249.2989	232.9691	-16.3298
0.0292682926829268	-0.213461538461538	-3.6225	0.414964587242026	245.5529	231.0066	-14.5463
0.0268292682926829	-0.213461538461538	-3.6675	0.410891416510319	241.9997	229.6423	-12.3574
0.0242682926829268	-0.213461538461538	-3.71475	0.406614587242026	239.2406	228.6661	-10.5745
0.0219512195121951	-0.213461538461538	-3.7575	0.402745075046904	237.1464	228.6503	-8.49610000000001
0.0195121951219512	-0.213461538461538	-3.8025	0.398671904315197	235.6534	228.8425	-6.81090000000001
0.0170731707317073	-0.213461538461538	-3.8475	0.39459873358349	234.0779	229.3123	-4.76560000000001
0.0146341463414634	-0.213461538461538	-3.8925	0.390525562851782	232.4554	230.2504	-2.20499999999998
0.0120731707317073	-0.213461538461538	-3.93975	0.38624873358349	230.7328	231.7569	1.0241
0.00975609756097561	-0.213461538461538	-3.9825	0.382379221388368	229.6268	233.6561	4.02930000000001
0.00731707317073171	-0.213461538461538	-4.0275	0.37830605065666	229.7221	236.4306	6.70849999999999
0.0048780487804878	-0.213461538461538	-4.0725	0.374232879924953	229.5752	239.3678	9.79259999999999
0.0024390243902439	-0.213461538461538	-4.1175	0.370159709193246	230.3053	243.8967	13.5914
0	-0.213461538461538	-4.1625	0.366086538461538	231.7641	250.3766	18.6125
-0.0024390243902439	-0.213461538461538	-4.2075	0.362013367729831	233.5498	257.8978	24.348
-0.0048780487804878	-0.213461538461538	-4.2525	0.357940196998124	236.4084	266.8036	30.3952
-0.00731707317073171	-0.213461538461538	-4.2975	0.353867026266416	239.3809	277.5937	38.2128
-0.00975609756097561	-0.213461538461538	-4.3425	0.349793855534709	243.5882	291.2656	47.6774
-0.0123170731707317	-0.213461538461538	-4.38975	0.345517026266417	249.0979	305.6921	56.5942
-0.0146341463414634	-0.213461538461538	-4.4325	0.341647514071295	256.705	320.8726	64.1676
-0.0170731707317073	-0.213461538461538	-4.4775	0.337574343339587	265.0141	338.6262	73.6121
-0.0195121951219512	-0.213461538461538	-4.5225	0.33350117260788	274.7736	360.4458	85.6722
-0.0219512195121951	-0.213461538461538	-4.5675	0.329428001876173	286.6147	384.1387	97.524
-0.024390243902439	-0.213461538461538	-4.6125	0.325354831144465	301.2118	408.9734	107.7616
-0.0268292682926829	-0.213461538461538	-4.6575	0.321281660412758	315.913	435.6491	119.7361
-0.0292682926829268	-0.213461538461538	-4.7025	0.317208489681051	331.6182	468.0292	136.411
-0.0317073170731707	-0.213461538461538	-4.7475	0.313135318949343	349.782	495.3806	145.5986
-0.0341463414634146	-0.213461538461538	-4.7925	0.309062148217636	371.99	518.3818	146.3918
-0.0365853658536585	-0.213461538461538	-4.8375	0.304988977485929	395.6988	535.2675	139.5687
-0.0390243902439024	-0.213461538461538	-4.8825	0.300915806754221	421.1141	545.8077	124.6936
-0.0415853658536585	-0.213461538461538	-4.92975	0.296638977485929	447.3257	546.792	99.4663000000001
-0.0439024390243902	-0.213461538461538	-4.9725	0.292769465290807	477.4271	539.5227	62.0956
-0.0463414634146341	-0.213461538461538	-5.0175	0.288696294559099	501.8429	524.2682	22.4253
-0.0487804878048781	-0.213461538461538	-5.0625	0.284623123827392	521.0511	498.1589	-22.8922
-0.051219512195122	-0.213461538461538	-5.1075	0.280549953095685	533.9716	471.0696	-62.902
-0.0536585365853659	-0.213461538461538	-5.1525	0.276476782363977	540.7319	444.7606	-95.9713
-0.0560975609756098	-0.213461538461538	-5.1975	0.27240361163227	537.8653	419.2342	-118.6311
-0.0585365853658537	-0.213461538461538	-5.2425	0.268330440900563	527.1338	392.2096	-134.9242
-0.0609756097560976	-0.213461538461538	-5.2875	0.264257270168856	509.2583	372.422	-136.8363
-0.0634146341463415	-0.213461538461538	-5.3325	0.260184099437148	483.2244	356.35	-126.8744
-0.0658536585365854	-0.213461538461538	-5.3775	0.256110928705441	456.8619	342.2995	-114.5624
-0.0682926829268293	-0.213461538461538	-5.4225	0.252037757973734	429.9469	323.9453	-106.0016
-0.0707317073170732	-0.213461538461538	-5.4675	0.247964587242026	403.8179	297.7561	-106.0618
-0.0731707317073171	-0.213461538461538	-5.5125	0.243891416510319	378.0134	286.7873	-91.2261
-0.075609756097561	-0.213461538461538	-5.5575	0.239818245778612	356.9064	276.4528	-80.4536
-0.0780487804878049	-0.213461538461538	-5.6025	0.235745075046904	339.2128	266.7852	-72.4276000000001
-0.0804878048780488	-0.213461538461538	-5.6475	0.231671904315197	324.7605	259.4665	-65.294
-0.0829268292682927	-0.213461538461538	-5.6925	0.22759873358349	310.0454	252.3743	-57.6711
-0.0853658536585366	-0.213461538461538	-5.7375	0.223525562851782	292.8202	245.7709	-47.0493
-0.0878048780487805	-0.213461538461538	-5.7825	0.219452392120075	282.9991	238.3043	-44.6948
-0.0902439024390244	-0.213461538461538	-5.8275	0.215379221388368	272.3949	232.6284	-39.7665
-0.0928048780487805	-0.213461538461538	-5.87475	0.211102392120075	264.3044	226.7598	-37.5446
-0.0952439024390244	-0.213461538461538	-5.91975	0.207029221388368	256.621	221.7701	-34.8509
-0.0976829268292683	-0.213461538461538	-5.96475	0.20295605065666	249.3124	215.2944	-34.018
-0.1	-0.213461538461538	-6.0075	0.199086538461538	242.6068	210.5827	-32.0241
-0.102560975609756	-0.213461538461538	-6.05475	0.194809709193246	235.8689	205.9674	-29.9015
-0.104878048780488	-0.213461538461538	-6.0975	0.190940196998124	229.8789	201.9339	-27.945
-0.107439024390244	-0.213461538461538	-6.14475	0.186663367729831	223.5303	198.2478	-25.2825
-0.109878048780488	-0.213461538461538	-6.18975	0.182590196998124	218.407	195.3578	-23.0492
-0.11219512195122	-0.213461538461538	-6.2325	0.178720684803002	213.7361	192.7123	-21.0238
-0.114756097560976	-0.213461538461538	-6.27975	0.174443855534709	209.7038	190.4775	-19.2263
-0.117073170731707	-0.213461538461538	-6.3225	0.170574343339587	205.2159	187.8315	-17.3844
-0.119634146341463	-0.213461538461538	-6.36975	0.166297514071295	201.5738	185.8874	-15.6864
-0.122073170731707	-0.213461538461538	-6.41475	0.162224343339587	197.7349	183.6367	-14.0982
-0.124390243902439	-0.213461538461538	-6.4575	0.158354831144465	194.7309	181.857	-12.8739
-0.126951219512195	-0.213461538461538	-6.50475	0.154078001876173	191.6923	180.0106	-11.6817
-0.129268292682927	-0.213461538461538	-6.5475	0.150208489681051	189.603	178.9666	-10.6364
-0.131829268292683	-0.213461538461538	-6.59475	0.145931660412758	188.0489	177.4496	-10.5993
-0.134268292682927	-0.213461538461538	-6.63975	0.141858489681051	186.2031	176.0249	-10.1782
-0.136585365853659	-0.213461538461538	-6.6825	0.137988977485929	184.3223	174.687	-9.6353
-0.139146341463415	-0.213461538461538	-6.72975	0.133712148217636	183.3388	173.8386	-9.50019999999998
-0.141463414634146	-0.213461538461538	-6.7725	0.129842636022514	182.7339	173.8386	-8.89529999999999
-0.144024390243902	-0.213461538461538	-6.81975	0.125565806754221	182.1957	174.1976	-7.9981
-0.146341463414634	-0.213461538461538	-6.8625	0.121696294559099	182.7673	175.389	-7.3783
0.146219512195122	-0.207884615384615	-1.356	0.600708700750469	2718.448	47246.08	44527.632
0.14390243902439	-0.207884615384615	-1.39875	0.596839188555347	5123.574	46924.99	41801.416
0.141463414634146	-0.207884615384615	-1.44375	0.59276601782364	11312.59	34184.66	22872.07
0.139024390243902	-0.207884615384615	-1.48875	0.588692847091932	16553.92	10106.53	-6447.39
0.136585365853659	-0.207884615384615	-1.53375	0.584619676360225	28318.54	5409.532	-22909.008
0.134024390243902	-0.207884615384615	-1.581	0.580342847091933	39438.67	4077.697	-35360.973
0.131707317073171	-0.207884615384615	-1.62375	0.576473334896811	47070.88	2776.603	-44294.277
0.129268292682927	-0.207884615384615	-1.66875	0.572400164165103	47316.23	1995.159	-45321.071
0.126829268292683	-0.207884615384615	-1.71375	0.568326993433396	35142.38	1494.017	-33648.363
0.124390243902439	-0.207884615384615	-1.75875	0.564253822701689	16219.91	1237.472	-14982.438
0.121829268292683	-0.207884615384615	-1.806	0.559976993433396	8313.466	975.5168	-7337.9492
0.119512195121951	-0.207884615384615	-1.84875	0.556107481238274	4732.41	861.6949	-3870.7151
0.117073170731707	-0.207884615384615	-1.89375	0.552034310506567	3118.11	709.4491	-2408.6609
0.114634146341463	-0.207884615384615	-1.93875	0.547961139774859	2135.233	637.8217	-1497.4113
0.11219512195122	-0.207884615384615	-1.98375	0.543887969043152	1493.854	583.5301	-910.3239
0.109634146341463	-0.207884615384615	-2.031	0.539611139774859	1255.837	541.1	-714.737
0.107317073170732	-0.207884615384615	-2.07375	0.535741627579737	1102.251	501.2297	-601.0213
0.104878048780488	-0.207884615384615	-2.11875	0.53166845684803	884.2234	473.2512	-410.9722
0.102439024390244	-0.207884615384615	-2.16375	0.527595286116323	723.4877	450.0624	-273.4253
0.1	-0.207884615384615	-2.20875	0.523522115384615	650.2292	430.852	-219.3772
0.0975609756097561	-0.207884615384615	-2.25375	0.519448944652908	584.284	412.6109	-171.6731
0.0951219512195122	-0.207884615384615	-2.29875	0.515375773921201	539.5444	397.9624	-141.582
0.0926829268292683	-0.207884615384615	-2.34375	0.511302603189493	506.6432	385.1052	-121.538
0.0902439024390244	-0.207884615384615	-2.38875	0.507229432457786	481.0884	373.0687	-108.0197
0.0878048780487805	-0.207884615384615	-2.43375	0.503156261726079	458.0996	361.1742	-96.9254000000001
0.0853658536585366	-0.207884615384615	-2.47875	0.499083090994372	440.6959	350.827	-89.8689
0.0829268292682927	-0.207884615384615	-2.52375	0.495009920262664	424.1852	341.0784	-83.1068
0.0804878048780488	-0.207884615384615	-2.56875	0.490936749530957	409.5645	332.644	-76.9205
0.0780487804878049	-0.207884615384615	-2.61375	0.48686357879925	393.8854	323.7065	-70.1789
0.0754878048780488	-0.207884615384615	-2.661	0.482586749530957	381.8293	316.6297	-65.1996
0.0731707317073171	-0.207884615384615	-2.70375	0.478717237335835	371.6304	309.9656	-61.6648
0.0707317073170732	-0.207884615384615	-2.74875	0.474644066604128	361.9124	303.8965	-58.0159
0.0682926829268293	-0.207884615384615	-2.79375	0.47057089587242	351.0063	296.995	-54.0113
0.0658536585365854	-0.207884615384615	-2.83875	0.466497725140713	342.4853	291.8419	-50.6434
0.0632926829268293	-0.207884615384615	-2.886	0.46222089587242	334.3977	286.7549	-47.6428
0.0609756097560976	-0.207884615384615	-2.92875	0.458351383677298	327.3271	282.0559	-45.2712
0.0585365853658537	-0.207884615384615	-2.97375	0.454278212945591	319.1451	276.5644	-42.5807
0.0560975609756098	-0.207884615384615	-3.01875	0.450205042213884	312.4653	272.0286	-40.4367
0.0536585365853659	-0.207884615384615	-3.06375	0.446131871482176	305.8605	267.4114	-38.4491
0.0510975609756098	-0.207884615384615	-3.111	0.441855042213884	300.1746	263.1815	-36.9931
0.0487804878048781	-0.207884615384615	-3.15375	0.437985530018762	294.4036	258.9391	-35.4645
0.0463414634146341	-0.207884615384615	-3.19875	0.433912359287054	289.5395	254.4978	-35.0417
0.0439024390243902	-0.207884615384615	-3.24375	0.429839188555347	285.0181	250.2036	-34.8145
0.0414634146341463	-0.207884615384615	-3.28875	0.42576601782364	280.2367	246.3945	-33.8422
0.0390243902439024	-0.207884615384615	-3.33375	0.421692847091932	274.6268	241.9202	-32.7066
0.0365853658536585	-0.207884615384615	-3.37875	0.417619676360225	270.1522	238.1415	-32.0107
0.0341463414634146	-0.207884615384615	-3.42375	0.413546505628518	265.7908	235.1574	-30.6334
0.0317073170731707	-0.207884615384615	-3.46875	0.409473334896811	261.267	232.7581	-28.5089
0.0292682926829268	-0.207884615384615	-3.51375	0.405400164165103	256.305	230.4538	-25.8512
0.0268292682926829	-0.207884615384615	-3.55875	0.401326993433396	252.4941	229.4294	-23.0647
0.0242682926829268	-0.207884615384615	-3.606	0.397050164165103	248.9105	228.7147	-20.1958
0.0219512195121951	-0.207884615384615	-3.64875	0.393180651969981	246.3315	228.6654	-17.6661
0.0195121951219512	-0.207884615384615	-3.69375	0.389107481238274	243.7504	228.9866	-14.7638
0.0170731707317073	-0.207884615384615	-3.73875	0.385034310506567	241.0891	229.5047	-11.5844
0.0146341463414634	-0.207884615384615	-3.78375	0.380961139774859	239.0282	230.8982	-8.13
0.0120731707317073	-0.207884615384615	-3.831	0.376684310506567	236.7739	232.4554	-4.3185
0.00975609756097561	-0.207884615384615	-3.87375	0.372814798311445	234.4996	234.7417	0.242100000000022
0.00731707317073171	-0.207884615384615	-3.91875	0.368741627579737	232.6643	236.9639	4.2996
0.0048780487804878	-0.207884615384615	-3.96375	0.36466845684803	230.9593	239.6597	8.70039999999998
0.0024390243902439	-0.207884615384615	-4.00875	0.360595286116323	230.3084	244.4494	14.141
0	-0.207884615384615	-4.05375	0.356522115384615	230.2595	251.2372	20.9777
-0.0024390243902439	-0.207884615384615	-4.09875	0.352448944652908	230.6788	258.6618	27.983
-0.0048780487804878	-0.207884615384615	-4.14375	0.348375773921201	231.8641	267.6656	35.8015
-0.00731707317073171	-0.207884615384615	-4.18875	0.344302603189493	233.3386	278.1966	44.858
-0.00975609756097561	-0.207884615384615	-4.23375	0.340229432457786	235.2868	292.6831	57.3963
-0.0123170731707317	-0.207884615384615	-4.281	0.335952603189493	238.0324	306.8834	68.851
-0.0146341463414634	-0.207884615384615	-4.32375	0.332083090994371	241.6717	322.4331	80.7614000000001
-0.0170731707317073	-0.207884615384615	-4.36875	0.328009920262664	245.9612	340.5135	94.5523
-0.0195121951219512	-0.207884615384615	-4.41375	0.323936749530957	253.5346	363.8864	110.3518
-0.0219512195121951	-0.207884615384615	-4.45875	0.31986357879925	261.6961	386.6102	124.9141
-0.024390243902439	-0.207884615384615	-4.50375	0.315790408067542	270.9831	411.9994	141.0163
-0.0268292682926829	-0.207884615384615	-4.54875	0.311717237335835	281.7823	437.8905	156.1082
-0.0292682926829268	-0.207884615384615	-4.59375	0.307644066604128	295.7593	470.861	175.1017
-0.0317073170731707	-0.207884615384615	-4.63875	0.30357089587242	309.4175	497.2373	187.8198
-0.0341463414634146	-0.207884615384615	-4.68375	0.299497725140713	324.3507	520.0132	195.6625
-0.0365853658536585	-0.207884615384615	-4.72875	0.295424554409006	340.5571	536.5399	195.9828
-0.0390243902439024	-0.207884615384615	-4.77375	0.291351383677298	361.6541	546.9467	185.2926
-0.0415853658536585	-0.207884615384615	-4.821	0.287074554409006	384.1525	547.086	162.9335
-0.0439024390243902	-0.207884615384615	-4.86375	0.283205042213884	408.9092	538.5777	129.6685
-0.0463414634146341	-0.207884615384615	-4.90875	0.279131871482176	434.3611	522.1821	87.821
-0.0487804878048781	-0.207884615384615	-4.95375	0.275058700750469	463.4174	496.3001	32.8827
-0.051219512195122	-0.207884615384615	-4.99875	0.270985530018762	488.3471	469.699	-18.6481
-0.0536585365853659	-0.207884615384615	-5.04375	0.266912359287054	510.6114	441.0765	-69.5349
-0.0560975609756098	-0.207884615384615	-5.08875	0.262839188555347	527.3146	414.997	-112.3176
-0.0585365853658537	-0.207884615384615	-5.13375	0.25876601782364	538.3768	387.0588	-151.318
-0.0609756097560976	-0.207884615384615	-5.17875	0.254692847091933	540.6654	366.4223	-174.2431
-0.0634146341463415	-0.207884615384615	-5.22375	0.250619676360225	534.0791	349.6013	-184.4778
-0.0658536585365854	-0.207884615384615	-5.26875	0.246546505628518	519.465	335.5731	-183.8919
-0.0682926829268293	-0.207884615384615	-5.31375	0.242473334896811	495.8178	319.5334	-176.2844
-0.0707317073170732	-0.207884615384615	-5.35875	0.238400164165103	469.2952	296.2561	-173.0391
-0.0731707317073171	-0.207884615384615	-5.40375	0.234326993433396	440.5239	285.5618	-154.9621
-0.075609756097561	-0.207884615384615	-5.44875	0.230253822701689	412.6651	276.3705	-136.2946
-0.0780487804878049	-0.207884615384615	-5.49375	0.226180651969981	382.8815	266.2303	-116.6512
-0.0804878048780488	-0.207884615384615	-5.53875	0.222107481238274	358.9037	258.1781	-100.7256
-0.0829268292682927	-0.207884615384615	-5.58375	0.218034310506567	337.4724	251.1357	-86.3367
-0.0853658536585366	-0.207884615384615	-5.62875	0.213961139774859	319.824	244.3033	-75.5207
-0.0878048780487805	-0.207884615384615	-5.67375	0.209887969043152	308.5049	237.0823	-71.4226
-0.0902439024390244	-0.207884615384615	-5.71875	0.205814798311445	297.253	231.2107	-66.0423
-0.0928048780487805	-0.207884615384615	-5.766	0.201537969043152	286.6496	225.6008	-61.0488
-0.0952439024390244	-0.207884615384615	-5.811	0.197464798311445	277.908	221.2309	-56.6771
-0.0976829268292683	-0.207884615384615	-5.856	0.193391627579737	268.2367	216.7157	-51.521
-0.1	-0.207884615384615	-5.89875	0.189522115384615	260.062	213.7623	-46.2997
-0.102560975609756	-0.207884615384615	-5.946	0.185245286116323	252.8349	211.9029	-40.932
-0.104878048780488	-0.207884615384615	-5.98875	0.181375773921201	246.0814	209.7475	-36.3339
-0.107439024390244	-0.207884615384615	-6.036	0.177098944652908	238.5123	203.1072	-35.4051
-0.109878048780488	-0.207884615384615	-6.081	0.173025773921201	232.2637	195.46	-36.8037
-0.11219512195122	-0.207884615384615	-6.12375	0.169156261726079	226.503	193.3036	-33.1994
-0.114756097560976	-0.207884615384615	-6.171	0.164879432457786	220.6929	190.9867	-29.7062
-0.117073170731707	-0.207884615384615	-6.21375	0.161009920262664	215.5033	188.5055	-26.9978
-0.119634146341463	-0.207884615384615	-6.261	0.156733090994372	210.1665	185.8942	-24.2723
-0.122073170731707	-0.207884615384615	-6.306	0.152659920262664	206.0503	183.8188	-22.2315
-0.124390243902439	-0.207884615384615	-6.34875	0.148790408067542	202.5913	181.7644	-20.8269
-0.126951219512195	-0.207884615384615	-6.396	0.14451357879925	198.7039	179.6711	-19.0328
-0.129268292682927	-0.207884615384615	-6.43875	0.140644066604128	195.7827	178.2207	-17.562
-0.131829268292683	-0.207884615384615	-6.486	0.136367237335835	192.8585	176.6981	-16.1604
-0.134268292682927	-0.207884615384615	-6.531	0.132294066604128	190.8501	175.7189	-15.1312
-0.136585365853659	-0.207884615384615	-6.57375	0.128424554409006	188.549	173.7617	-14.7873
-0.139146341463415	-0.207884615384615	-6.621	0.124147725140713	187.5785	172.3099	-15.2686
-0.141463414634146	-0.207884615384615	-6.66375	0.120278212945591	186.8808	170.9672	-15.9136
-0.144024390243902	-0.207884615384615	-6.711	0.116001383677298	187.4313	169.3408	-18.0905
-0.146341463414634	-0.207884615384615	-6.75375	0.112131871482176	187.7906	168.1009	-19.6897
0.146219512195122	-0.202115384615385	-1.2435	0.590814469981238	1166.588	48605.05	47438.462
0.14390243902439	-0.202115384615385	-1.28625	0.586944957786116	1504.175	48259.28	46755.105
0.141463414634146	-0.202115384615385	-1.33125	0.582871787054409	2079.74	33515.66	31435.92
0.139024390243902	-0.202115384615385	-1.37625	0.578798616322702	3340.777	10129.42	6788.643
0.136585365853659	-0.202115384615385	-1.42125	0.574725445590994	5533.055	5346.399	-186.656
0.134024390243902	-0.202115384615385	-1.4685	0.570448616322702	12603.99	4022.653	-8581.337
0.131707317073171	-0.202115384615385	-1.51125	0.56657910412758	18396.98	2832.333	-15564.647
0.129268292682927	-0.202115384615385	-1.55625	0.562505933395872	31290.02	1996.453	-29293.567
0.126829268292683	-0.202115384615385	-1.60125	0.558432762664165	42845.92	1483.776	-41362.144
0.124390243902439	-0.202115384615385	-1.64625	0.554359591932458	48317.01	1264.949	-47052.061
0.121829268292683	-0.202115384615385	-1.6935	0.550082762664165	47448.72	984.2076	-46464.5124
0.119512195121951	-0.202115384615385	-1.73625	0.546213250469043	32774.84	861.4927	-31913.3473
0.117073170731707	-0.202115384615385	-1.78125	0.542140079737336	10135.15	709.1019	-9426.0481
0.114634146341463	-0.202115384615385	-1.82625	0.538066909005628	5783.853	631.6537	-5152.1993
0.11219512195122	-0.202115384615385	-1.87125	0.533993738273921	3543.319	577.7682	-2965.5508
0.109634146341463	-0.202115384615385	-1.9185	0.529716909005629	2332.748	535.1125	-1797.6355
0.107317073170732	-0.202115384615385	-1.96125	0.525847396810507	1594.013	502.1414	-1091.8716
0.104878048780488	-0.202115384615385	-2.00625	0.521774226078799	1339.303	472.6015	-866.7015
0.102439024390244	-0.202115384615385	-2.05125	0.517701055347092	1155.912	450.3558	-705.5562
0.1	-0.202115384615385	-2.09625	0.513627884615385	906.6954	431.1122	-475.5832
0.0975609756097561	-0.202115384615385	-2.14125	0.509554713883677	735.1776	414.3018	-320.8758
0.0951219512195122	-0.202115384615385	-2.18625	0.50548154315197	655.3448	397.9624	-257.3824
0.0926829268292683	-0.202115384615385	-2.23125	0.501408372420263	596.9094	384.8454	-212.064
0.0902439024390244	-0.202115384615385	-2.27625	0.497335201688555	548.0654	372.518	-175.5474
0.0878048780487805	-0.202115384615385	-2.32125	0.493262030956848	513.703	361.7487	-151.9543
0.0853658536585366	-0.202115384615385	-2.36625	0.489188860225141	487.078	350.3724	-136.7056
0.0829268292682927	-0.202115384615385	-2.41125	0.485115689493433	465.1314	341.101	-124.0304
0.0804878048780488	-0.202115384615385	-2.45625	0.481042518761726	444.9088	332.839	-112.0698
0.0780487804878049	-0.202115384615385	-2.50125	0.476969348030019	428.7923	324.8296	-103.9627
0.0754878048780488	-0.202115384615385	-2.5485	0.472692518761726	413.6317	316.0138	-97.6179
0.0731707317073171	-0.202115384615385	-2.59125	0.468823006566604	400.963	308.993	-91.97
0.0707317073170732	-0.202115384615385	-2.63625	0.464749835834897	387.9391	302.4699	-85.4692
0.0682926829268293	-0.202115384615385	-2.68125	0.460676665103189	377.3523	296.6053	-80.747
0.0658536585365854	-0.202115384615385	-2.72625	0.456603494371482	367.7279	290.8501	-76.8778
0.0632926829268293	-0.202115384615385	-2.7735	0.45232666510319	358.655	285.9111	-72.7439
0.0609756097560976	-0.202115384615385	-2.81625	0.448457152908068	349.8114	281.407	-68.4044
0.0585365853658537	-0.202115384615385	-2.86125	0.44438398217636	341.714	276.9542	-64.7598
0.0560975609756098	-0.202115384615385	-2.90625	0.440310811444653	334.1358	272.4677	-61.6681000000001
0.0536585365853659	-0.202115384615385	-2.95125	0.436237640712946	325.4244	268.1425	-57.2819
0.0510975609756098	-0.202115384615385	-2.9985	0.431960811444653	317.4156	264.2365	-53.1791
0.0487804878048781	-0.202115384615385	-3.04125	0.428091299249531	311.2554	260.1382	-51.1172
0.0463414634146341	-0.202115384615385	-3.08625	0.424018128517824	304.7715	255.0164	-49.7551
0.0439024390243902	-0.202115384615385	-3.13125	0.419944957786116	298.8376	250.7536	-48.084
0.0414634146341463	-0.202115384615385	-3.17625	0.415871787054409	292.9892	246.4752	-46.514
0.0390243902439024	-0.202115384615385	-3.22125	0.411798616322702	287.6068	242.7136	-44.8932
0.0365853658536585	-0.202115384615385	-3.26625	0.407725445590994	282.3265	238.467	-43.8595
0.0341463414634146	-0.202115384615385	-3.31125	0.403652274859287	277.5927	235.1574	-42.4353
0.0317073170731707	-0.202115384615385	-3.35625	0.39957910412758	272.097	232.53	-39.567
0.0292682926829268	-0.202115384615385	-3.40125	0.395505933395872	267.6867	230.6157	-37.071
0.0268292682926829	-0.202115384615385	-3.44625	0.391432762664165	263.2922	229.4132	-33.879
0.0242682926829268	-0.202115384615385	-3.4935	0.387155933395872	259.3201	228.8918	-30.4283
0.0219512195121951	-0.202115384615385	-3.53625	0.383286421200751	255.5909	229.1021	-26.4888
0.0195121951219512	-0.202115384615385	-3.58125	0.379213250469043	252.5603	229.4413	-23.119
0.0170731707317073	-0.202115384615385	-3.62625	0.375140079737336	249.9155	230.3166	-19.5989
0.0146341463414634	-0.202115384615385	-3.67125	0.371066909005629	247.563	231.2728	-16.2902
0.0120731707317073	-0.202115384615385	-3.7185	0.366790079737336	244.1737	232.7464	-11.4273
0.00975609756097561	-0.202115384615385	-3.76125	0.362920567542214	241.561	234.1265	-7.43450000000002
0.00731707317073171	-0.202115384615385	-3.80625	0.358847396810507	239.4185	237.0458	-2.37269999999998
0.0048780487804878	-0.202115384615385	-3.85125	0.354774226078799	237.0004	240.2106	3.21019999999999
0.0024390243902439	-0.202115384615385	-3.89625	0.350701055347092	234.402	244.9045	10.5025
0	-0.202115384615385	-3.94125	0.346627884615385	232.9571	250.6862	17.7291
-0.0024390243902439	-0.202115384615385	-3.98625	0.342554713883677	231.9982	259.8321	27.8339
-0.0048780487804878	-0.202115384615385	-4.03125	0.33848154315197	231.5425	269.485	37.9425
-0.00731707317073171	-0.202115384615385	-4.07625	0.334408372420263	231.5897	280.3924	48.8027
-0.00975609756097561	-0.202115384615385	-4.12125	0.330335201688555	232.3352	292.4111	60.0759
-0.0123170731707317	-0.202115384615385	-4.1685	0.326058372420263	233.8604	308.431	74.5706
-0.0146341463414634	-0.202115384615385	-4.21125	0.322188860225141	235.386	324.2327	88.8467
-0.0170731707317073	-0.202115384615385	-4.25625	0.318115689493433	237.5945	343.0399	105.4454
-0.0195121951219512	-0.202115384615385	-4.30125	0.314042518761726	239.1524	363.3328	124.1804
-0.0219512195121951	-0.202115384615385	-4.34625	0.309969348030019	243.4251	389.4343	146.0092
-0.024390243902439	-0.202115384615385	-4.39125	0.305896177298311	249.2916	414.7563	165.4647
-0.0268292682926829	-0.202115384615385	-4.43625	0.301823006566604	257.8097	441.6632	183.8535
-0.0292682926829268	-0.202115384615385	-4.48125	0.297749835834897	266.51	469.1669	202.6569
-0.0317073170731707	-0.202115384615385	-4.52625	0.29367666510319	276.041	497.9226	221.8816
-0.0341463414634146	-0.202115384615385	-4.57125	0.289603494371482	286.4855	520.1124	233.6269
-0.0365853658536585	-0.202115384615385	-4.61625	0.285530323639775	300.6141	536.5732	235.9591
-0.0390243902439024	-0.202115384615385	-4.66125	0.281457152908068	314.1453	545.449	231.3037
-0.0415853658536585	-0.202115384615385	-4.7085	0.277180323639775	328.9171	545.1295	216.2124
-0.0439024390243902	-0.202115384615385	-4.75125	0.273310811444653	346.3639	536.623	190.2591
-0.0463414634146341	-0.202115384615385	-4.79625	0.269237640712946	370.1583	520.2286	150.0703
-0.0487804878048781	-0.202115384615385	-4.84125	0.265164469981238	393.1585	496.6921	103.5336
-0.051219512195122	-0.202115384615385	-4.88625	0.261091299249531	418.3079	466.0814	47.7735
-0.0536585365853659	-0.202115384615385	-4.93125	0.257018128517824	443.9078	437.1316	-6.77620000000002
-0.0560975609756098	-0.202115384615385	-4.97625	0.252944957786116	472.4104	409.5854	-62.825
-0.0585365853658537	-0.202115384615385	-5.02125	0.248871787054409	496.5611	384.5098	-112.0513
-0.0609756097560976	-0.202115384615385	-5.06625	0.244798616322702	517.267	357.9147	-159.3523
-0.0634146341463415	-0.202115384615385	-5.11125	0.240725445590994	533.1202	337.3007	-195.8195
-0.0658536585365854	-0.202115384615385	-5.15625	0.236652274859287	541.2133	320.251	-220.9623
-0.0682926829268293	-0.202115384615385	-5.20125	0.23257910412758	541.0244	308.0899	-232.9345
-0.0707317073170732	-0.202115384615385	-5.24625	0.228505933395872	533.6886	296.1248	-237.5638
-0.0731707317073171	-0.202115384615385	-5.29125	0.224432762664165	518.9129	284.9616	-233.9513
-0.075609756097561	-0.202115384615385	-5.33625	0.220359591932458	492.196	275.2595	-216.9365
-0.0780487804878049	-0.202115384615385	-5.38125	0.21628642120075	465.74	265.4969	-200.2431
-0.0804878048780488	-0.202115384615385	-5.42625	0.212213250469043	437.7831	258.1924	-179.5907
-0.0829268292682927	-0.202115384615385	-5.47125	0.208140079737336	411.849	250.8091	-161.0399
-0.0853658536585366	-0.202115384615385	-5.51625	0.204066909005629	383.2721	244.1738	-139.0983
-0.0878048780487805	-0.202115384615385	-5.56125	0.199993738273921	363.8709	237.0806	-126.7903
-0.0902439024390244	-0.202115384615385	-5.60625	0.195920567542214	348.4656	231.1459	-117.3197
-0.0928048780487805	-0.202115384615385	-5.6535	0.191643738273921	335.9067	225.1281	-110.7786
-0.0952439024390244	-0.202115384615385	-5.6985	0.187570567542214	318.2898	219.9931	-98.2967
-0.0976829268292683	-0.202115384615385	-5.7435	0.183497396810507	293.1423	213.9076	-79.2347
-0.1	-0.202115384615385	-5.78625	0.179627884615385	282.8822	208.7881	-74.0941
-0.102560975609756	-0.202115384615385	-5.8335	0.175351055347092	273.7307	204.304	-69.4267
-0.104878048780488	-0.202115384615385	-5.87625	0.17148154315197	263.5862	200.5313	-63.0549
-0.107439024390244	-0.202115384615385	-5.9235	0.167204713883677	255.951	197.0571	-58.8939
-0.109878048780488	-0.202115384615385	-5.9685	0.16313154315197	248.7905	194.4121	-54.3784
-0.11219512195122	-0.202115384615385	-6.01125	0.159262030956848	242.1345	192.0608	-50.0737
-0.114756097560976	-0.202115384615385	-6.0585	0.154985201688555	235.0369	190.2989	-44.738
-0.117073170731707	-0.202115384615385	-6.10125	0.151115689493433	229.1635	187.7509	-41.4126
-0.119634146341463	-0.202115384615385	-6.1485	0.146838860225141	223.0281	185.5126	-37.5155
-0.122073170731707	-0.202115384615385	-6.1935	0.142765689493433	218.2636	183.8486	-34.415
-0.124390243902439	-0.202115384615385	-6.23625	0.138896177298311	213.0253	182.0374	-30.9879
-0.126951219512195	-0.202115384615385	-6.2835	0.134619348030019	208.863	179.8182	-29.0448
-0.129268292682927	-0.202115384615385	-6.32625	0.130749835834897	204.9471	178.427	-26.5201
-0.131829268292683	-0.202115384615385	-6.3735	0.126473006566604	201.8927	176.861	-25.0317
-0.134268292682927	-0.202115384615385	-6.4185	0.122399835834897	199.3934	175.6208	-23.7726
-0.136585365853659	-0.202115384615385	-6.46125	0.118530323639775	198.1843	173.8549	-24.3294
-0.139146341463415	-0.202115384615385	-6.5085	0.114253494371482	198.59	172.3001	-26.2899
-0.141463414634146	-0.202115384615385	-6.55125	0.11038398217636	200.19	171.1417	-29.0483
-0.144024390243902	-0.202115384615385	-6.5985	0.106107152908068	202.4576	169.7386	-32.719
-0.146341463414634	-0.202115384615385	-6.64125	0.102237640712946	204.2696	168.6291	-35.6405
0.146219512195122	-0.196153846153846	-1.12725	0.5805904315197	734.1662	46588.14	45853.9738
0.14390243902439	-0.196153846153846	-1.17	0.576720919324578	853.6921	46704.72	45851.0279
0.141463414634146	-0.196153846153846	-1.215	0.57264774859287	978.0661	33573.82	32595.7539
0.139024390243902	-0.196153846153846	-1.26	0.568574577861163	1126.026	10125.83	8999.804
0.136585365853659	-0.196153846153846	-1.305	0.564501407129456	1463.533	5434.243	3970.71
0.134024390243902	-0.196153846153846	-1.35225	0.560224577861163	2150.911	4095.544	1944.633
0.131707317073171	-0.196153846153846	-1.395	0.556355065666041	3960.653	2867.426	-1093.227
0.129268292682927	-0.196153846153846	-1.44	0.552281894934334	8740.1	2001.994	-6738.106
0.126829268292683	-0.196153846153846	-1.485	0.548208724202627	12663.79	1492.4	-11171.39
0.124390243902439	-0.196153846153846	-1.53	0.544135553470919	18495.13	1268.906	-17226.224
0.121829268292683	-0.196153846153846	-1.57725	0.539858724202627	31281.92	982.6372	-30299.2828
0.119512195121951	-0.196153846153846	-1.62	0.535989212007505	39192.93	862.0448	-38330.8852
0.117073170731707	-0.196153846153846	-1.665	0.531916041275797	42498.65	713.8694	-41784.7806
0.114634146341463	-0.196153846153846	-1.71	0.52784287054409	35045.73	635.2848	-34410.4452
0.11219512195122	-0.196153846153846	-1.755	0.523769699812383	16756.99	580.3795	-16176.6105
0.109634146341463	-0.196153846153846	-1.80225	0.51949287054409	7822.822	538.4805	-7284.3415
0.107317073170732	-0.196153846153846	-1.845	0.515623358348968	4452.092	505.5521	-3946.5399
0.104878048780488	-0.196153846153846	-1.89	0.511550187617261	2907.521	475.2741	-2432.2469
0.102439024390244	-0.196153846153846	-1.935	0.507477016885553	1957.739	452.4182	-1505.3208
0.1	-0.196153846153846	-1.98	0.503403846153846	1437.32	432.5001	-1004.8199
0.0975609756097561	-0.196153846153846	-2.025	0.499330675422139	1228.82	415.4264	-813.3936
0.0951219512195122	-0.196153846153846	-2.07	0.495257504690432	953.9045	397.6609	-556.2436
0.0926829268292683	-0.196153846153846	-2.115	0.491184333958724	760.4259	384.1902	-376.2357
0.0902439024390244	-0.196153846153846	-2.16	0.487111163227017	677.6063	372.1904	-305.4159
0.0878048780487805	-0.196153846153846	-2.205	0.48303799249531	615.6537	361.5149	-254.1388
0.0853658536585366	-0.196153846153846	-2.25	0.478964821763602	561.3714	349.5007	-211.8707
0.0829268292682927	-0.196153846153846	-2.295	0.474891651031895	524.89	340.1659	-184.7241
0.0804878048780488	-0.196153846153846	-2.34	0.470818480300188	497.1931	331.5518	-165.6413
0.0780487804878049	-0.196153846153846	-2.385	0.46674530956848	475.2481	324.3551	-150.893
0.0754878048780488	-0.196153846153846	-2.43225	0.462468480300188	453.3029	316.7078	-136.5951
0.0731707317073171	-0.196153846153846	-2.475	0.458598968105066	437.3825	310.2072	-127.1753
0.0707317073170732	-0.196153846153846	-2.52	0.454525797373358	423.3568	304.2365	-119.1203
0.0682926829268293	-0.196153846153846	-2.565	0.450452626641651	410.4321	298.3537	-112.0784
0.0658536585365854	-0.196153846153846	-2.61	0.446379455909944	395.7235	292.0371	-103.6864
0.0632926829268293	-0.196153846153846	-2.65725	0.442102626641651	384.1343	286.969	-97.1653
0.0609756097560976	-0.196153846153846	-2.7	0.438233114446529	373.8386	282.4348	-91.4038
0.0585365853658537	-0.196153846153846	-2.745	0.434159943714822	364.5185	277.6584	-86.8601000000001
0.0560975609756098	-0.196153846153846	-2.79	0.430086772983114	354.242	273.2376	-81.0044
0.0536585365853659	-0.196153846153846	-2.835	0.426013602251407	345.7908	268.701	-77.0898
0.0510975609756098	-0.196153846153846	-2.88225	0.421736772983114	338.3358	264.441	-73.8948
0.0487804878048781	-0.196153846153846	-2.925	0.417867260787993	331.1732	260.5702	-70.603
0.0463414634146341	-0.196153846153846	-2.97	0.413794090056285	323.7275	255.5483	-68.1792
0.0439024390243902	-0.196153846153846	-3.015	0.409720919324578	316.6941	251.7882	-64.9059
0.0414634146341463	-0.196153846153846	-3.06	0.405647748592871	310.2767	247.9988	-62.2779
0.0390243902439024	-0.196153846153846	-3.105	0.401574577861163	304.1723	244.1238	-60.0485
0.0365853658536585	-0.196153846153846	-3.15	0.397501407129456	297.0275	239.6671	-57.3604
0.0341463414634146	-0.196153846153846	-3.195	0.393428236397749	291.2254	236.684	-54.5414
0.0317073170731707	-0.196153846153846	-3.24	0.389355065666041	285.5395	234.2991	-51.2404
0.0292682926829268	-0.196153846153846	-3.285	0.385281894934334	280.436	232.6452	-47.7908
0.0268292682926829	-0.196153846153846	-3.33	0.381208724202627	274.3274	230.9735	-43.3539
0.0242682926829268	-0.196153846153846	-3.37725	0.376931894934334	269.7081	230.4699	-39.2382
0.0219512195121951	-0.196153846153846	-3.42	0.373062382739212	265.4456	229.8991	-35.5465
0.0195121951219512	-0.196153846153846	-3.465	0.368989212007505	261.5232	229.3643	-32.1589
0.0170731707317073	-0.196153846153846	-3.51	0.364916041275797	258.5406	229.5567	-28.9839
0.0146341463414634	-0.196153846153846	-3.555	0.36084287054409	256.0116	230.7391	-25.2725
0.0120731707317073	-0.196153846153846	-3.60225	0.356566041275797	253.4982	232.2297	-21.2685
0.00975609756097561	-0.196153846153846	-3.645	0.352696529080675	250.8556	234.2245	-16.6311
0.00731707317073171	-0.196153846153846	-3.69	0.348623358348968	246.9318	236.7077	-10.2241
0.0048780487804878	-0.196153846153846	-3.735	0.344550187617261	243.5409	240.0335	-3.50739999999999
0.0024390243902439	-0.196153846153846	-3.78	0.340477016885553	240.2141	244.4004	4.18629999999999
0	-0.196153846153846	-3.825	0.336403846153846	237.5523	251.1394	13.5871
-0.0024390243902439	-0.196153846153846	-3.87	0.332330675422139	234.5502	258.7236	24.1734
-0.0048780487804878	-0.196153846153846	-3.915	0.328257504690432	233.0883	267.3371	34.2488
-0.00731707317073171	-0.196153846153846	-3.96	0.324184333958724	232.3732	277.7523	45.3791
-0.00975609756097561	-0.196153846153846	-4.005	0.320111163227017	231.6409	292.0924	60.4515
-0.0123170731707317	-0.196153846153846	-4.05225	0.315834333958724	231.0231	306.225	75.2019
-0.0146341463414634	-0.196153846153846	-4.095	0.311964821763602	230.8919	321.8039	90.912
-0.0170731707317073	-0.196153846153846	-4.14	0.307891651031895	230.8096	339.2218	108.4122
-0.0195121951219512	-0.196153846153846	-4.185	0.303818480300188	232.3015	362.9019	130.6004
-0.0219512195121951	-0.196153846153846	-4.23	0.29974530956848	234.98	386.2597	151.2797
-0.024390243902439	-0.196153846153846	-4.275	0.295672138836773	238.7963	411.0992	172.3029
-0.0268292682926829	-0.196153846153846	-4.32	0.291598968105066	243.3937	437.4095	194.0158
-0.0292682926829268	-0.196153846153846	-4.365	0.287525797373358	248.3655	468.8434	220.4779
-0.0317073170731707	-0.196153846153846	-4.41	0.283452626641651	255.9725	495.5435	239.571
-0.0341463414634146	-0.196153846153846	-4.455	0.279379455909944	264.2163	518.5738	254.3575
-0.0365853658536585	-0.196153846153846	-4.5	0.275306285178236	273.1616	534.8402	261.6786
-0.0390243902439024	-0.196153846153846	-4.545	0.271233114446529	283.2659	545.208	261.9421
-0.0415853658536585	-0.196153846153846	-4.59225	0.266956285178236	296.2679	545.2198	248.9519
-0.0439024390243902	-0.196153846153846	-4.635	0.263086772983114	308.6905	536.8481	228.1576
-0.0463414634146341	-0.196153846153846	-4.68	0.259013602251407	323.8184	520.8769	197.0585
-0.0487804878048781	-0.196153846153846	-4.725	0.2549404315197	339.7566	496.2674	156.5108
-0.051219512195122	-0.196153846153846	-4.77	0.250867260787992	360.4	468.4956	108.0956
-0.0536585365853659	-0.196153846153846	-4.815	0.246794090056285	382.3154	440.8218	58.5064
-0.0560975609756098	-0.196153846153846	-4.86	0.242720919324578	405.3534	414.2576	8.9042
-0.0585365853658537	-0.196153846153846	-4.905	0.238647748592871	430.2891	388.3443	-41.9448000000001
-0.0609756097560976	-0.196153846153846	-4.95	0.234574577861163	460.8421	368.7535	-92.0886000000001
-0.0634146341463415	-0.196153846153846	-4.995	0.230501407129456	486.2611	353.4012	-132.8599
-0.0658536585365854	-0.196153846153846	-5.04	0.226428236397749	508.8545	340.5916	-168.2629
-0.0682926829268293	-0.196153846153846	-5.085	0.222355065666041	525.914	320.9361	-204.9779
-0.0707317073170732	-0.196153846153846	-5.13	0.218281894934334	538.9012	294.7778	-244.1234
-0.0731707317073171	-0.196153846153846	-5.175	0.214208724202627	541.1872	283.9088	-257.2784
-0.075609756097561	-0.196153846153846	-5.22	0.210135553470919	535.4877	274.4091	-261.0786
-0.0780487804878049	-0.196153846153846	-5.265	0.206062382739212	523.3491	265.3297	-258.0194
-0.0804878048780488	-0.196153846153846	-5.31	0.201989212007505	498.4921	257.6851	-240.807
-0.0829268292682927	-0.196153846153846	-5.355	0.197916041275797	472.3933	250.8226	-221.5707
-0.0853658536585366	-0.196153846153846	-5.4	0.19384287054409	443.5573	244.3684	-199.1889
-0.0878048780487805	-0.196153846153846	-5.445	0.189769699812383	415.5412	237.0014	-178.5398
-0.0902439024390244	-0.196153846153846	-5.49	0.185696529080675	385.5891	230.8386	-154.7505
-0.0928048780487805	-0.196153846153846	-5.53725	0.181419699812383	362.4033	224.9208	-137.4825
-0.0952439024390244	-0.196153846153846	-5.58225	0.177346529080675	344.0381	219.7689	-124.2692
-0.0976829268292683	-0.196153846153846	-5.62725	0.173273358348968	328.4801	213.6564	-114.8237
-0.1	-0.196153846153846	-5.67	0.169403846153846	313.9956	208.9424	-105.0532
-0.102560975609756	-0.196153846153846	-5.71725	0.165127016885553	296.7603	204.8476	-91.9127
-0.104878048780488	-0.196153846153846	-5.76	0.161257504690432	285.5552	200.9482	-84.607
-0.107439024390244	-0.196153846153846	-5.80725	0.156980675422139	274.9209	197.3609	-77.56
-0.109878048780488	-0.196153846153846	-5.85225	0.152907504690432	265.9803	194.3933	-71.587
-0.11219512195122	-0.196153846153846	-5.895	0.14903799249531	258.4456	191.826	-66.6196
-0.114756097560976	-0.196153846153846	-5.94225	0.144761163227017	251.3671	189.8985	-61.4686
-0.117073170731707	-0.196153846153846	-5.985	0.140891651031895	243.7162	187.2846	-56.4316
-0.119634146341463	-0.196153846153846	-6.03225	0.136614821763602	237.3054	185.3775	-51.9279
-0.122073170731707	-0.196153846153846	-6.07725	0.132541651031895	231.8716	183.367	-48.5046
-0.124390243902439	-0.196153846153846	-6.12	0.128672138836773	226.3905	181.372	-45.0185
-0.126951219512195	-0.196153846153846	-6.16725	0.12439530956848	219.9133	179.7867	-40.1266
-0.129268292682927	-0.196153846153846	-6.21	0.120525797373358	214.8368	178.1717	-36.6651
-0.131829268292683	-0.196153846153846	-6.25725	0.116248968105066	209.6318	176.8492	-32.7826
-0.134268292682927	-0.196153846153846	-6.30225	0.112175797373358	205.6164	175.2676	-30.3488
-0.136585365853659	-0.196153846153846	-6.345	0.108306285178236	201.0762	173.5661	-27.5101
-0.139146341463415	-0.196153846153846	-6.39225	0.104029455909944	197.4544	172.592	-24.8624
-0.141463414634146	-0.196153846153846	-6.435	0.100159943714822	193.9087	171.6737	-22.235
-0.144024390243902	-0.196153846153846	-6.48225	0.0958831144465291	190.8895	170.6621	-20.2274
-0.146341463414634	-0.196153846153846	-6.525	0.0920136022514072	189.4701	170.238	-19.2321
0.146219512195122	-0.190384615384615	-1.01475	0.570696200750469	593.2288	44548.16	43954.9312
0.14390243902439	-0.190384615384615	-1.0575	0.566826688555347	638.1286	44192.22	43554.0914
0.141463414634146	-0.190384615384615	-1.1025	0.56275351782364	701.1869	29676.54	28975.3531
0.139024390243902	-0.190384615384615	-1.1475	0.558680347091932	767.812	12419.84	11652.028
0.136585365853659	-0.190384615384615	-1.1925	0.554607176360225	899.7939	6869.4	5969.6061
0.134024390243902	-0.190384615384615	-1.23975	0.550330347091933	1041.065	4166.918	3125.853
0.131707317073171	-0.190384615384615	-1.2825	0.546460834896811	1208.8	2838.755	1629.955
0.129268292682927	-0.190384615384615	-1.3275	0.542387664165103	1605.073	2010.162	405.089
0.126829268292683	-0.190384615384615	-1.3725	0.538314493433396	2375.079	1455.631	-919.448
0.124390243902439	-0.190384615384615	-1.4175	0.534241322701689	4465.678	1246.221	-3219.457
0.121829268292683	-0.190384615384615	-1.46475	0.529964493433396	9717.981	1092.793	-8625.188
0.119512195121951	-0.190384615384615	-1.5075	0.526094981238274	14176.67	880.7142	-13295.9558
0.117073170731707	-0.190384615384615	-1.5525	0.522021810506567	24658.82	719.8974	-23938.9226
0.114634146341463	-0.190384615384615	-1.5975	0.517948639774859	35992.5	647.516	-35344.984
0.11219512195122	-0.190384615384615	-1.6425	0.513875469043152	44954	585.9642	-44368.0358
0.109634146341463	-0.190384615384615	-1.68975	0.509598639774859	46302.83	541.4013	-45761.4287
0.107317073170732	-0.190384615384615	-1.7325	0.505729127579737	33230.43	507.468	-32722.962
0.104878048780488	-0.190384615384615	-1.7775	0.50165595684803	10086.59	479.7623	-9606.8277
0.102439024390244	-0.190384615384615	-1.8225	0.497582786116323	5394.016	452.1319	-4941.8841
0.1	-0.190384615384615	-1.8675	0.493509615384615	3279.787	431.4673	-2848.3197
0.0975609756097561	-0.190384615384615	-1.9125	0.489436444652908	2142.622	414.2009	-1728.4211
0.0951219512195122	-0.190384615384615	-1.9575	0.485363273921201	1476.414	398.874	-1077.54
0.0926829268292683	-0.190384615384615	-2.0025	0.481290103189494	1236.721	384.4635	-852.2575
0.0902439024390244	-0.190384615384615	-2.0475	0.477216932457786	962.9161	372.4983	-590.4178
0.0878048780487805	-0.190384615384615	-2.0925	0.473143761726079	827.0001	361.9529	-465.0472
0.0853658536585366	-0.190384615384615	-2.1375	0.469070590994372	690.3641	352.6551	-337.709
0.0829268292682927	-0.190384615384615	-2.1825	0.464997420262664	625.6892	341.9693	-283.7199
0.0804878048780488	-0.190384615384615	-2.2275	0.460924249530957	571.307	333.1814	-238.1256
0.0780487804878049	-0.190384615384615	-2.2725	0.45685107879925	532.9452	325.4779	-207.4673
0.0754878048780488	-0.190384615384615	-2.31975	0.452574249530957	501.9054	317.6262	-184.2792
0.0731707317073171	-0.190384615384615	-2.3625	0.448704737335835	479.474	309.4856	-169.9884
0.0707317073170732	-0.190384615384615	-2.4075	0.444631566604128	458.2761	303.1929	-155.0832
0.0682926829268293	-0.190384615384615	-2.4525	0.44055839587242	441.9387	297.7184	-144.2203
0.0658536585365854	-0.190384615384615	-2.4975	0.436485225140713	427.1	292.3082	-134.7918
0.0632926829268293	-0.190384615384615	-2.54475	0.43220839587242	413.5282	286.8668	-126.6614
0.0609756097560976	-0.190384615384615	-2.5875	0.428338883677298	398.7634	282.5118	-116.2516
0.0585365853658537	-0.190384615384615	-2.6325	0.424265712945591	387.5267	278.1579	-109.3688
0.0560975609756098	-0.190384615384615	-2.6775	0.420192542213884	377.4525	274.0115	-103.441
0.0536585365853659	-0.190384615384615	-2.7225	0.416119371482176	367.994	269.0728	-98.9212000000001
0.0510975609756098	-0.190384615384615	-2.76975	0.411842542213884	358.148	264.3261	-93.8219
0.0487804878048781	-0.190384615384615	-2.8125	0.407973030018762	350.208	260.1461	-90.0619000000001
0.0463414634146341	-0.190384615384615	-2.8575	0.403899859287054	342.4716	255.7899	-86.6817
0.0439024390243902	-0.190384615384615	-2.9025	0.399826688555347	334.5965	251.0434	-83.5531
0.0414634146341463	-0.190384615384615	-2.9475	0.39575351782364	326.3961	247.1053	-79.2908
0.0390243902439024	-0.190384615384615	-2.9925	0.391680347091933	319.6122	243.282	-76.3302
0.0365853658536585	-0.190384615384615	-3.0375	0.387607176360225	313.2592	239.8775	-73.3817
0.0341463414634146	-0.190384615384615	-3.0825	0.383534005628518	306.927	235.6154	-71.3116
0.0317073170731707	-0.190384615384615	-3.1275	0.379460834896811	299.6867	233.0199	-66.6668
0.0292682926829268	-0.190384615384615	-3.1725	0.375387664165103	293.3329	230.5216	-62.8113
0.0268292682926829	-0.190384615384615	-3.2175	0.371314493433396	287.4522	229.0135	-58.4387
0.0242682926829268	-0.190384615384615	-3.26475	0.367037664165103	282.1539	228.3792	-53.7747
0.0219512195121951	-0.190384615384615	-3.3075	0.363168151969981	276.7904	228.4576	-48.3328
0.0195121951219512	-0.190384615384615	-3.3525	0.359094981238274	273.0672	228.9917	-44.0755
0.0170731707317073	-0.190384615384615	-3.3975	0.355021810506567	269.5824	230.0919	-39.4905
0.0146341463414634	-0.190384615384615	-3.4425	0.350948639774859	266.6804	231.3735	-35.3069
0.0120731707317073	-0.190384615384615	-3.48975	0.346671810506567	262.9996	232.4739	-30.5257
0.00975609756097561	-0.190384615384615	-3.5325	0.342802298311445	259.8722	234.3882	-25.484
0.00731707317073171	-0.190384615384615	-3.5775	0.338729127579737	257.181	236.6258	-20.5552
0.0048780487804878	-0.190384615384615	-3.6225	0.33465595684803	254.3937	240.343	-14.0507
0.0024390243902439	-0.190384615384615	-3.6675	0.330582786116323	250.4198	245.39	-5.02980000000002
0	-0.190384615384615	-3.7125	0.326509615384615	246.5098	250.8961	4.38629999999998
-0.0024390243902439	-0.190384615384615	-3.7575	0.322436444652908	242.8105	258.3821	15.5716
-0.0048780487804878	-0.190384615384615	-3.8025	0.318363273921201	239.9863	268.2607	28.2744
-0.00731707317073171	-0.190384615384615	-3.8475	0.314290103189493	237.3734	279.214	41.8406
-0.00975609756097561	-0.190384615384615	-3.8925	0.310216932457786	235.2786	291.014	55.7354
-0.0123170731707317	-0.190384615384615	-3.93975	0.305940103189493	233.8668	304.9047	71.0379
-0.0146341463414634	-0.190384615384615	-3.9825	0.302070590994372	232.5821	323.7337	91.1516
-0.0170731707317073	-0.190384615384615	-4.0275	0.297997420262664	231.7849	341.8666	110.0817
-0.0195121951219512	-0.190384615384615	-4.0725	0.293924249530957	231.0694	362.1305	131.0611
-0.0219512195121951	-0.190384615384615	-4.1175	0.28985107879925	231.4268	385.1023	153.6755
-0.024390243902439	-0.190384615384615	-4.1625	0.285777908067542	232.7058	412.4711	179.7653
-0.0268292682926829	-0.190384615384615	-4.2075	0.281704737335835	235.0776	439.0363	203.9587
-0.0292682926829268	-0.190384615384615	-4.2525	0.277631566604128	238.2433	466.3085	228.0652
-0.0317073170731707	-0.190384615384615	-4.2975	0.27355839587242	242.1916	492.5462	250.3546
-0.0341463414634146	-0.190384615384615	-4.3425	0.269485225140713	246.7079	519.4491	272.7412
-0.0365853658536585	-0.190384615384615	-4.3875	0.265412054409006	253.3078	536.3658	283.058
-0.0390243902439024	-0.190384615384615	-4.4325	0.261338883677298	260.3154	545.6284	285.313
-0.0415853658536585	-0.190384615384615	-4.47975	0.257062054409006	269.4735	546.385	276.9115
-0.0439024390243902	-0.190384615384615	-4.5225	0.253192542213884	278.8416	537.7215	258.8799
-0.0463414634146341	-0.190384615384615	-4.5675	0.249119371482176	290.6726	522.3704	231.6978
-0.0487804878048781	-0.190384615384615	-4.6125	0.245046200750469	303.2251	499.9493	196.7242
-0.051219512195122	-0.190384615384615	-4.6575	0.240973030018762	316.638	473.8434	157.2054
-0.0536585365853659	-0.190384615384615	-4.7025	0.236899859287054	332.3554	440.926	108.5706
-0.0560975609756098	-0.190384615384615	-4.7475	0.232826688555347	353.3117	413.5831	60.2714
-0.0585365853658537	-0.190384615384615	-4.7925	0.22875351782364	372.7568	388.8788	16.122
-0.0609756097560976	-0.190384615384615	-4.8375	0.224680347091933	394.3508	368.6643	-25.6865
-0.0634146341463415	-0.190384615384615	-4.8825	0.220607176360225	419.1839	350.1428	-69.0411
-0.0658536585365854	-0.190384615384615	-4.9275	0.216534005628518	449.6	335.7669	-113.8331
-0.0682926829268293	-0.190384615384615	-4.9725	0.212460834896811	476.3844	320.6106	-155.7738
-0.0707317073170732	-0.190384615384615	-5.0175	0.208387664165103	500.4078	295.4148	-204.993
-0.0731707317073171	-0.190384615384615	-5.0625	0.204314493433396	520.9863	284.5756	-236.4107
-0.075609756097561	-0.190384615384615	-5.1075	0.200241322701689	536.3545	275.2719	-261.0826
-0.0780487804878049	-0.190384615384615	-5.1525	0.196168151969981	542.5538	266.7788	-275.775
-0.0804878048780488	-0.190384615384615	-5.1975	0.192094981238274	539.529	257.4418	-282.0872
-0.0829268292682927	-0.190384615384615	-5.2425	0.188021810506567	527.8482	250.2853	-277.5629
-0.0853658536585366	-0.190384615384615	-5.2875	0.183948639774859	505.0159	243.537	-261.4789
-0.0878048780487805	-0.190384615384615	-5.3325	0.179875469043152	479.4089	237.7838	-241.6251
-0.0902439024390244	-0.190384615384615	-5.3775	0.175802298311445	451.6153	230.7406	-220.8747
-0.0928048780487805	-0.190384615384615	-5.42475	0.171525469043152	422.8474	224.8706	-197.9768
-0.0952439024390244	-0.190384615384615	-5.46975	0.167452298311445	392.3478	219.703	-172.6448
-0.0976829268292683	-0.190384615384615	-5.51475	0.163379127579737	367.5572	214.8753	-152.6819
-0.1	-0.190384615384615	-5.5575	0.159509615384615	345.1896	209.0701	-136.1195
-0.102560975609756	-0.190384615384615	-5.60475	0.155232786116323	326.4666	205.024	-121.4426
-0.104878048780488	-0.190384615384615	-5.6475	0.151363273921201	313.7132	201.5149	-112.1983
-0.107439024390244	-0.190384615384615	-5.69475	0.147086444652908	300.8175	198.1409	-102.6766
-0.109878048780488	-0.190384615384615	-5.73975	0.143013273921201	289.254	195.1196	-94.1344
-0.11219512195122	-0.190384615384615	-5.7825	0.139143761726079	279.0443	192.3763	-86.668
-0.114756097560976	-0.190384615384615	-5.82975	0.134866932457786	268.7702	190.1391	-78.6311
-0.117073170731707	-0.190384615384615	-5.8725	0.130997420262664	260.8593	188.0484	-72.8109
-0.119634146341463	-0.190384615384615	-5.91975	0.126720590994372	253.2104	185.5003	-67.7101
-0.122073170731707	-0.190384615384615	-5.96475	0.122647420262664	246.3103	183.521	-62.7893
-0.124390243902439	-0.190384615384615	-6.0075	0.118777908067542	238.7084	182.0217	-56.6867
-0.126951219512195	-0.190384615384615	-6.05475	0.11450107879925	232.2152	179.9811	-52.2341
-0.129268292682927	-0.190384615384615	-6.0975	0.110631566604128	226.5558	178.7213	-47.8345
-0.131829268292683	-0.190384615384615	-6.14475	0.106354737335835	221.3491	176.9591	-44.39
-0.134268292682927	-0.190384615384615	-6.18975	0.102281566604128	216.2415	175.6325	-40.609
-0.136585365853659	-0.190384615384615	-6.2325	0.0984120544090057	212.3278	174.3607	-37.9671
-0.139146341463415	-0.190384615384615	-6.27975	0.094135225140713	208.8838	173.638	-35.2458
-0.141463414634146	-0.190384615384615	-6.3225	0.0902657129455911	206.6818	173.1767	-33.5051
-0.144024390243902	-0.190384615384615	-6.36975	0.0859888836772983	204.9843	171.1322	-33.8521
-0.146341463414634	-0.190384615384615	-6.4125	0.0821193714821764	204.1855	168.0806	-36.1049
0.146219512195122	-0.184615384615385	-0.90225	0.560801969981238	477.8512	43914.71	43436.8588
0.14390243902439	-0.184615384615385	-0.944999999999999	0.556932457786116	505.0226	44118.99	43613.9674
0.141463414634146	-0.184615384615385	-0.99	0.552859287054409	563.1777	30229.91	29666.7323
0.139024390243902	-0.184615384615385	-1.035	0.548786116322702	605.0293	12739.01	12133.9807
0.136585365853659	-0.184615384615385	-1.08	0.544712945590994	652.7809	6667.339	6014.5581
0.134024390243902	-0.184615384615385	-1.12725	0.540436116322702	709.4219	4168.598	3459.1761
0.131707317073171	-0.184615384615385	-1.17	0.53656660412758	786.3808	2935.53	2149.1492
0.129268292682927	-0.184615384615385	-1.215	0.532493433395872	937.6676	2056.003	1118.3354
0.126829268292683	-0.184615384615385	-1.26	0.528420262664165	1083.459	1521.649	438.19
0.124390243902439	-0.184615384615385	-1.305	0.524347091932458	1467.439	1295.562	-171.877
0.121829268292683	-0.184615384615385	-1.35225	0.520070262664165	2079.992	1003.731	-1076.261
0.119512195121951	-0.184615384615385	-1.395	0.516200750469043	2721.749	881.9727	-1839.7763
0.117073170731707	-0.184615384615385	-1.44	0.512127579737336	5452.334	729.5721	-4722.7619
0.114634146341463	-0.184615384615385	-1.485	0.508054409005628	11467.54	643.8283	-10823.7117
0.11219512195122	-0.184615384615385	-1.53	0.503981238273921	16707.42	587.6378	-16119.7822
0.109634146341463	-0.184615384615385	-1.57725	0.499704409005628	29487.06	544.1552	-28942.9048
0.107317073170732	-0.184615384615385	-1.62	0.495834896810507	37373.17	510.6535	-36862.5165
0.104878048780488	-0.184615384615385	-1.665	0.491761726078799	41109.47	477.4875	-40631.9825
0.102439024390244	-0.184615384615385	-1.71	0.487688555347092	32173.32	453.8274	-31719.4926
0.1	-0.184615384615385	-1.755	0.483615384615385	14439.26	433.4576	-14005.8024
0.0975609756097561	-0.184615384615385	-1.8	0.479542213883677	7576.76	415.6738	-7161.0862
0.0951219512195122	-0.184615384615385	-1.845	0.47546904315197	3541.771	399.0869	-3142.6841
0.0926829268292683	-0.184615384615385	-1.89	0.471395872420263	2250.648	385.5232	-1865.1248
0.0902439024390244	-0.184615384615385	-1.935	0.467322701688555	1517.261	373.8773	-1143.3837
0.0878048780487805	-0.184615384615385	-1.98	0.463249530956848	1269.166	363.2199	-905.9461
0.0853658536585366	-0.184615384615385	-2.025	0.459176360225141	989.5592	351.6543	-637.9049
0.0829268292682927	-0.184615384615385	-2.07	0.455103189493433	844.6753	342.1938	-502.4815
0.0804878048780488	-0.184615384615385	-2.115	0.451030018761726	692.7474	333.44	-359.3074
0.0780487804878049	-0.184615384615385	-2.16	0.446956848030019	626.9319	325.5653	-301.3666
0.0754878048780488	-0.184615384615385	-2.20725	0.442680018761726	577.993	317.6931	-260.2999
0.0731707317073171	-0.184615384615385	-2.25	0.438810506566604	532.6051	311.1281	-221.477
0.0707317073170732	-0.184615384615385	-2.295	0.434737335834897	502.2581	304.9334	-197.3247
0.0682926829268293	-0.184615384615385	-2.34	0.430664165103189	478.9565	299.3424	-179.6141
0.0658536585365854	-0.184615384615385	-2.385	0.426590994371482	461.1675	292.8345	-168.333
0.0632926829268293	-0.184615384615385	-2.43225	0.422314165103189	442.6275	287.8131	-154.8144
0.0609756097560976	-0.184615384615385	-2.475	0.418444652908067	427.9194	282.7148	-145.2046
0.0585365853658537	-0.184615384615385	-2.52	0.41437148217636	414.4135	277.8566	-136.5569
0.0560975609756098	-0.184615384615385	-2.565	0.410298311444653	401.8822	272.8877	-128.9945
0.0536585365853659	-0.184615384615385	-2.61	0.406225140712946	389.4781	268.5321	-120.946
0.0510975609756098	-0.184615384615385	-2.65725	0.401948311444653	379.8642	264.2732	-115.591
0.0487804878048781	-0.184615384615385	-2.7	0.398078799249531	371.2506	260.0799	-111.1707
0.0463414634146341	-0.184615384615385	-2.745	0.394005628517824	362.8	255.8535	-106.9465
0.0439024390243902	-0.184615384615385	-2.79	0.389932457786116	352.5923	252.0139	-100.5784
0.0414634146341463	-0.184615384615385	-2.835	0.385859287054409	344.3508	248.0618	-96.289
0.0390243902439024	-0.184615384615385	-2.88	0.381786116322702	336.086	244.124	-91.962
0.0365853658536585	-0.184615384615385	-2.925	0.377712945590994	329.0765	239.7978	-89.2787
0.0341463414634146	-0.184615384615385	-2.97	0.373639774859287	321.3941	236.5566	-84.8375
0.0317073170731707	-0.184615384615385	-3.015	0.36956660412758	314.7505	234.1573	-80.5932
0.0292682926829268	-0.184615384615385	-3.06	0.365493433395872	308.0286	232.1627	-75.8659
0.0268292682926829	-0.184615384615385	-3.105	0.361420262664165	301.7612	230.7526	-71.0086
0.0242682926829268	-0.184615384615385	-3.15225	0.357143433395872	294.6938	229.9076	-64.7862
0.0219512195121951	-0.184615384615385	-3.195	0.35327392120075	288.956	229.8253	-59.1307
0.0195121951219512	-0.184615384615385	-3.24	0.349200750469043	284.0998	229.9027	-54.1971
0.0170731707317073	-0.184615384615385	-3.285	0.345127579737336	279.5459	230.9574	-48.5885
0.0146341463414634	-0.184615384615385	-3.33	0.341054409005629	275.1055	231.9444	-43.1611
0.0120731707317073	-0.184615384615385	-3.37725	0.336777579737336	271.9781	233.0461	-38.932
0.00975609756097561	-0.184615384615385	-3.42	0.332908067542214	269.0949	234.5212	-34.5737
0.00731707317073171	-0.184615384615385	-3.465	0.328834896810507	266.5846	237.0819	-29.5027
0.0048780487804878	-0.184615384615385	-3.51	0.324761726078799	263.1946	240.1973	-22.9973
0.0024390243902439	-0.184615384615385	-3.555	0.320688555347092	259.9869	244.4484	-15.5385
0	-0.184615384615385	-3.6	0.316615384615385	256.2736	249.8697	-6.40389999999999
-0.0024390243902439	-0.184615384615385	-3.645	0.312542213883677	252.8679	257.647	4.7791
-0.0048780487804878	-0.184615384615385	-3.69	0.30846904315197	248.2772	267.0528	18.7756
-0.00731707317073171	-0.184615384615385	-3.735	0.304395872420263	244.9838	277.5474	32.5636
-0.00975609756097561	-0.184615384615385	-3.78	0.300322701688555	242.1937	291.2806	49.0869
-0.0123170731707317	-0.184615384615385	-3.82725	0.296045872420263	239.2082	305.3229	66.1147
-0.0146341463414634	-0.184615384615385	-3.87	0.292176360225141	236.6258	320.8404	84.2146
-0.0170731707317073	-0.184615384615385	-3.915	0.288103189493433	234.7593	338.264	103.5047
-0.0195121951219512	-0.184615384615385	-3.96	0.284030018761726	233.3784	362.1562	128.7778
-0.0219512195121951	-0.184615384615385	-4.005	0.279956848030019	232.9547	385.2527	152.298
-0.024390243902439	-0.184615384615385	-4.05	0.275883677298311	232.595	410.0079	177.4129
-0.0268292682926829	-0.184615384615385	-4.095	0.271810506566604	233.423	436.0243	202.6013
-0.0292682926829268	-0.184615384615385	-4.14	0.267737335834897	234.4287	467.3837	232.955
-0.0317073170731707	-0.184615384615385	-4.185	0.263664165103189	235.8887	494.7591	258.8704
-0.0341463414634146	-0.184615384615385	-4.23	0.259590994371482	238.6654	517.6545	278.9891
-0.0365853658536585	-0.184615384615385	-4.275	0.255517823639775	242.3207	534.6971	292.3764
-0.0390243902439024	-0.184615384615385	-4.32	0.251444652908068	246.7247	545.4579	298.7332
-0.0415853658536585	-0.184615384615385	-4.36725	0.247167823639775	253.0477	546.2428	293.1951
-0.0439024390243902	-0.184615384615385	-4.41	0.243298311444653	260.5091	539.017	278.5079
-0.0463414634146341	-0.184615384615385	-4.455	0.239225140712946	269.2448	523.9636	254.7188
-0.0487804878048781	-0.184615384615385	-4.5	0.235151969981238	277.9449	497.6993	219.7544
-0.051219512195122	-0.184615384615385	-4.545	0.231078799249531	288.7866	471.661	182.8744
-0.0536585365853659	-0.184615384615385	-4.59	0.227005628517824	301.7928	442.7547	140.9619
-0.0560975609756098	-0.184615384615385	-4.635	0.222932457786116	315.0325	416.1957	101.1632
-0.0585365853658537	-0.184615384615385	-4.68	0.218859287054409	329.9269	390.2803	60.3534
-0.0609756097560976	-0.184615384615385	-4.725	0.214786116322702	347.1911	369.9187	22.7276
-0.0634146341463415	-0.184615384615385	-4.77	0.210712945590994	369.2887	353.9736	-15.3151
-0.0658536585365854	-0.184615384615385	-4.815	0.206639774859287	390.7625	340.8629	-49.8996
-0.0682926829268293	-0.184615384615385	-4.86	0.20256660412758	415.0419	322.7184	-92.3235
-0.0707317073170732	-0.184615384615385	-4.905	0.198493433395872	440.3784	296.2285	-144.1499
-0.0731707317073171	-0.184615384615385	-4.95	0.194420262664165	469.7993	285.636	-184.1633
-0.075609756097561	-0.184615384615385	-4.995	0.190347091932458	494.6703	276.1338	-218.5365
-0.0780487804878049	-0.184615384615385	-5.04	0.18627392120075	516.1297	266.2081	-249.9216
-0.0804878048780488	-0.184615384615385	-5.085	0.182200750469043	531.4923	257.9129	-273.5794
-0.0829268292682927	-0.184615384615385	-5.13	0.178127579737336	540.112	250.6922	-289.4198
-0.0853658536585366	-0.184615384615385	-5.175	0.174054409005628	539.5001	243.7973	-295.7028
-0.0878048780487805	-0.184615384615385	-5.22	0.169981238273921	530.1671	236.1858	-293.9813
-0.0902439024390244	-0.184615384615385	-5.265	0.165908067542214	513.9557	230.4798	-283.4759
-0.0928048780487805	-0.184615384615385	-5.31225	0.161631238273921	487.5303	224.8556	-262.6747
-0.0952439024390244	-0.184615384615385	-5.35725	0.157558067542214	460.9448	220.1581	-240.7867
-0.0976829268292683	-0.184615384615385	-5.40225	0.153484896810507	434.2637	214.6317	-219.632
-0.1	-0.184615384615385	-5.445	0.149615384615385	408.1685	209.6899	-198.4786
-0.102560975609756	-0.184615384615385	-5.49225	0.145338555347092	382.4323	205.9537	-176.4786
-0.104878048780488	-0.184615384615385	-5.535	0.14146904315197	363.5119	202.1545	-161.3574
-0.107439024390244	-0.184615384615385	-5.58225	0.137192213883677	347.4302	197.9316	-149.4986
-0.109878048780488	-0.184615384615385	-5.62725	0.13311904315197	334.3502	195.1241	-139.2261
-0.11219512195122	-0.184615384615385	-5.67	0.129249530956848	316.703	192.3478	-124.3552
-0.114756097560976	-0.184615384615385	-5.71725	0.124972701688555	290.9528	189.93	-101.0228
-0.117073170731707	-0.184615384615385	-5.76	0.121103189493433	280.9071	187.5327	-93.3744
-0.119634146341463	-0.184615384615385	-5.80725	0.116826360225141	271.1701	185.3442	-85.8259
-0.122073170731707	-0.184615384615385	-5.85225	0.112753189493433	261.7576	183.2689	-78.4887
-0.124390243902439	-0.184615384615385	-5.895	0.108883677298311	254.3034	181.5228	-72.7806
-0.126951219512195	-0.184615384615385	-5.94225	0.104606848030019	247.4849	179.3981	-68.0868
-0.129268292682927	-0.184615384615385	-5.985	0.100737335834897	241.9541	177.6379	-64.3162
-0.131829268292683	-0.184615384615385	-6.03225	0.0964605065666041	236.3753	176.0505	-60.3248
-0.134268292682927	-0.184615384615385	-6.07725	0.0923873358348968	232.9019	174.9085	-57.9934
-0.136585365853659	-0.184615384615385	-6.12	0.0885178236397749	230.8118	172.7551	-58.0567
-0.139146341463415	-0.184615384615385	-6.16725	0.0842409943714821	229.4577	171.3636	-58.0941
-0.141463414634146	-0.184615384615385	-6.21	0.0803714821763602	228.6099	170.2819	-58.328
-0.144024390243902	-0.184615384615385	-6.25725	0.0760946529080675	224.5319	169.1775	-55.3544
-0.146341463414634	-0.184615384615385	-6.3	0.0722251407129456	219.7831	168.4434	-51.3397
0.146219512195122	-0.179038461538462	-0.7935	0.551237546904315	403.5263	43133.99	42730.4637
0.14390243902439	-0.179038461538462	-0.83625	0.547368034709193	437.7524	44008.41	43570.6576
0.141463414634146	-0.179038461538462	-0.88125	0.543294863977486	462.4218	30833.93	30371.5082
0.139024390243902	-0.179038461538462	-0.92625	0.539221693245779	485.3565	12814.13	12328.7735
0.136585365853659	-0.179038461538462	-0.97125	0.535148522514071	510.7804	7066.491	6555.7106
0.134024390243902	-0.179038461538462	-1.0185	0.530871693245779	565.9969	4275.397	3709.4001
0.131707317073171	-0.179038461538462	-1.06125	0.527002181050657	604.5407	2949.095	2344.5543
0.129268292682927	-0.179038461538462	-1.10625	0.522929010318949	648.6738	2089.717	1441.0432
0.126829268292683	-0.179038461538462	-1.15125	0.518855839587242	702.8942	1480.023	777.1288
0.124390243902439	-0.179038461538462	-1.19625	0.514782668855535	791.6824	1259.371	467.6886
0.121829268292683	-0.179038461538462	-1.2435	0.510505839587242	958.1228	1105.852	147.7292
0.119512195121951	-0.179038461538462	-1.28625	0.50663632739212	1108.181	887.132	-221.049
0.117073170731707	-0.179038461538462	-1.33125	0.502563156660413	1495.615	724.7709	-770.8441
0.114634146341463	-0.179038461538462	-1.37625	0.498489985928705	2145.364	651.2062	-1494.1578
0.11219512195122	-0.179038461538462	-1.42125	0.494416815196998	4122.809	588.7229	-3534.0861
0.109634146341463	-0.179038461538462	-1.4685	0.490139985928705	6976.037	543.1043	-6432.9327
0.107317073170732	-0.179038461538462	-1.51125	0.486270473733584	11986.9	508.4682	-11478.4318
0.104878048780488	-0.179038461538462	-1.55625	0.482197303001876	18469.36	480.4479	-17988.9121
0.102439024390244	-0.179038461538462	-1.60125	0.478124132270169	29618.18	454.6152	-29163.5648
0.1	-0.179038461538462	-1.64625	0.474050961538462	37183.49	434.2514	-36749.2386
0.0975609756097561	-0.179038461538462	-1.69125	0.469977790806754	37529.23	416.6998	-37112.5302
0.0951219512195122	-0.179038461538462	-1.73625	0.465904620075047	19068.18	400.9165	-18667.2635
0.0926829268292683	-0.179038461538462	-1.78125	0.46183144934334	9460.716	386.2189	-9074.4971
0.0902439024390244	-0.179038461538462	-1.82625	0.457758278611632	3898.273	373.5429	-3524.7301
0.0878048780487805	-0.179038461538462	-1.87125	0.453685107879925	2339.033	362.9438	-1976.0892
0.0853658536585366	-0.179038461538462	-1.91625	0.449611937148218	1583.842	353.2281	-1230.6139
0.0829268292682927	-0.179038461538462	-1.96125	0.44553876641651	1313.192	343.2494	-969.9426
0.0804878048780488	-0.179038461538462	-2.00625	0.441465595684803	986.9419	334.6368	-652.3051
0.0780487804878049	-0.179038461538462	-2.05125	0.437392424953096	859.0332	326.6011	-532.4321
0.0754878048780488	-0.179038461538462	-2.0985	0.433115595684803	706.107	319.0873	-387.0197
0.0731707317073171	-0.179038461538462	-2.14125	0.429246083489681	628.336	311.2942	-317.0418
0.0707317073170732	-0.179038461538462	-2.18625	0.425172912757974	577.656	305.0341	-272.6219
0.0682926829268293	-0.179038461538462	-2.23125	0.421099742026266	538.4939	299.3354	-239.1585
0.0658536585365854	-0.179038461538462	-2.27625	0.417026571294559	509.9964	294.038	-215.9584
0.0632926829268293	-0.179038461538462	-2.3235	0.412749742026266	483.9601	288.1971	-195.763
0.0609756097560976	-0.179038461538462	-2.36625	0.408880229831144	465.5854	283.2424	-182.343
0.0585365853658537	-0.179038461538462	-2.41125	0.404807059099437	449.2108	278.6442	-170.5666
0.0560975609756098	-0.179038461538462	-2.45625	0.40073388836773	433.8182	274.3236	-159.4946
0.0536585365853659	-0.179038461538462	-2.50125	0.396660717636023	418.045	269.3864	-148.6586
0.0510975609756098	-0.179038461538462	-2.5485	0.39238388836773	405.1231	264.8189	-140.3042
0.0487804878048781	-0.179038461538462	-2.59125	0.388514376172608	394.21	260.6267	-133.5833
0.0463414634146341	-0.179038461538462	-2.63625	0.384441205440901	384.364	256.8861	-127.4779
0.0439024390243902	-0.179038461538462	-2.68125	0.380368034709193	374.1998	251.8018	-122.398
0.0414634146341463	-0.179038461538462	-2.72625	0.376294863977486	365.3208	247.9148	-117.406
0.0390243902439024	-0.179038461538462	-2.77125	0.372221693245779	356.7637	243.93	-112.8337
0.0365853658536585	-0.179038461538462	-2.81625	0.368148522514071	348.8555	240.2201	-108.6354
0.0341463414634146	-0.179038461538462	-2.86125	0.364075351782364	339.5974	236.5897	-103.0077
0.0317073170731707	-0.179038461538462	-2.90625	0.360002181050657	331.8091	233.7537	-98.0554
0.0292682926829268	-0.179038461538462	-2.95125	0.355929010318949	324.4195	231.4512	-92.9683
0.0268292682926829	-0.179038461538462	-2.99625	0.351855839587242	317.6668	230.301	-87.3658
0.0242682926829268	-0.179038461538462	-3.0435	0.347579010318949	309.4225	229.6179	-79.8046
0.0219512195121951	-0.179038461538462	-3.08625	0.343709498123827	302.701	229.7305	-72.9705
0.0195121951219512	-0.179038461538462	-3.13125	0.33963632739212	296.0565	230.1647	-65.8918
0.0170731707317073	-0.179038461538462	-3.17625	0.335563156660413	289.4293	230.7963	-58.633
0.0146341463414634	-0.179038461538462	-3.22125	0.331489985928705	283.3862	231.9137	-51.4725
0.0120731707317073	-0.179038461538462	-3.2685	0.327213156660413	279.9089	233.2417	-46.6672
0.00975609756097561	-0.179038461538462	-3.31125	0.323343644465291	279.1805	234.4412	-44.7393
0.00731707317073171	-0.179038461538462	-3.35625	0.319270473733584	276.0215	236.3694	-39.6521
0.0048780487804878	-0.179038461538462	-3.40125	0.315197303001876	272.5364	239.9876	-32.5488
0.0024390243902439	-0.179038461538462	-3.44625	0.311124132270169	269.0839	244.2536	-24.8303
0	-0.179038461538462	-3.49125	0.307050961538462	265.988	249.739	-16.249
-0.0024390243902439	-0.179038461538462	-3.53625	0.302977790806754	262.5838	256.9949	-5.58890000000002
-0.0048780487804878	-0.179038461538462	-3.58125	0.298904620075047	258.1418	267.6495	9.5077
-0.00731707317073171	-0.179038461538462	-3.62625	0.29483144934334	255.011	278.1425	23.1315
-0.00975609756097561	-0.179038461538462	-3.67125	0.290758278611632	251.6533	289.8707	38.2174
-0.0123170731707317	-0.179038461538462	-3.7185	0.28648144934334	248.2952	303.8209	55.5257
-0.0146341463414634	-0.179038461538462	-3.76125	0.282611937148218	244.4815	321.4273	76.9458
-0.0170731707317073	-0.179038461538462	-3.80625	0.27853876641651	241.4462	338.8037	97.3575
-0.0195121951219512	-0.179038461538462	-3.85125	0.274465595684803	238.6701	358.9612	120.2911
-0.0219512195121951	-0.179038461538462	-3.89625	0.270392424953096	236.9813	380.4548	143.4735
-0.024390243902439	-0.179038461538462	-3.94125	0.266319254221388	235.5676	409.6007	174.0331
-0.0268292682926829	-0.179038461538462	-3.98625	0.262246083489681	235.3081	436.6494	201.3413
-0.0292682926829268	-0.179038461538462	-4.03125	0.258172912757974	234.4798	464.7182	230.2384
-0.0317073170731707	-0.179038461538462	-4.07625	0.254099742026266	234.7865	491.861	257.0745
-0.0341463414634146	-0.179038461538462	-4.12125	0.250026571294559	235.3217	518.042	282.7203
-0.0365853658536585	-0.179038461538462	-4.16625	0.245953400562852	236.6696	535.6325	298.9629
-0.0390243902439024	-0.179038461538462	-4.21125	0.241880229831144	238.4874	545.4824	306.995
-0.0415853658536585	-0.179038461538462	-4.2585	0.237603400562852	241.4112	546.7609	305.3497
-0.0439024390243902	-0.179038461538462	-4.30125	0.23373388836773	246.1222	538.6515	292.5293
-0.0463414634146341	-0.179038461538462	-4.34625	0.229660717636023	251.3562	523.6333	272.2771
-0.0487804878048781	-0.179038461538462	-4.39125	0.225587546904315	257.468	502.1946	244.7266
-0.051219512195122	-0.179038461538462	-4.43625	0.221514376172608	264.9928	476.6486	211.6558
-0.0536585365853659	-0.179038461538462	-4.48125	0.217441205440901	274.9968	443.475	168.4782
-0.0560975609756098	-0.179038461538462	-4.52625	0.213368034709193	285.2115	415.9437	130.7322
-0.0585365853658537	-0.179038461538462	-4.57125	0.209294863977486	297.1383	391.0097	93.8714
-0.0609756097560976	-0.179038461538462	-4.61625	0.205221693245779	309.6904	370.1541	60.4637
-0.0634146341463415	-0.179038461538462	-4.66125	0.201148522514071	325.8692	350.2024	24.3332
-0.0658536585365854	-0.179038461538462	-4.70625	0.197075351782364	342.0085	335.3184	-6.69010000000003
-0.0682926829268293	-0.179038461538462	-4.75125	0.193002181050657	359.8721	320.1232	-39.7489
-0.0707317073170732	-0.179038461538462	-4.79625	0.188929010318949	380.4548	296.969	-83.4858
-0.0731707317073171	-0.179038461538462	-4.84125	0.184855839587242	406.673	285.813	-120.86
-0.075609756097561	-0.179038461538462	-4.88625	0.180782668855535	430.9804	275.6097	-155.3707
-0.0780487804878049	-0.179038461538462	-4.93125	0.176709498123827	455.7308	266.6471	-189.0837
-0.0804878048780488	-0.179038461538462	-4.97625	0.17263632739212	480.0348	257.9448	-222.09
-0.0829268292682927	-0.179038461538462	-5.02125	0.168563156660413	506.2131	250.3167	-255.8964
-0.0853658536585366	-0.179038461538462	-5.06625	0.164489985928705	523.4698	243.2767	-280.1931
-0.0878048780487805	-0.179038461538462	-5.11125	0.160416815196998	534.6068	237.1658	-297.441
-0.0902439024390244	-0.179038461538462	-5.15625	0.156343644465291	537.9727	230.3353	-307.6374
-0.0928048780487805	-0.179038461538462	-5.2035	0.152066815196998	530.9226	224.288	-306.6346
-0.0952439024390244	-0.179038461538462	-5.2485	0.147993644465291	518.0028	219.1028	-298.9
-0.0976829268292683	-0.179038461538462	-5.2935	0.143920473733584	497.9717	213.9978	-283.9739
-0.1	-0.179038461538462	-5.33625	0.140050961538462	474.0239	208.8444	-265.1795
-0.102560975609756	-0.179038461538462	-5.3835	0.135774132270169	441.1046	204.4908	-236.6138
-0.104878048780488	-0.179038461538462	-5.42625	0.131904620075047	412.9203	200.5893	-212.331
-0.107439024390244	-0.179038461538462	-5.4735	0.127627790806754	386.6254	197.7688	-188.8566
-0.109878048780488	-0.179038461538462	-5.5185	0.123554620075047	362.8846	194.311	-168.5736
-0.11219512195122	-0.179038461538462	-5.56125	0.119685107879925	341.0924	191.8592	-149.2332
-0.114756097560976	-0.179038461538462	-5.6085	0.115408278611632	323.1183	189.6565	-133.4618
-0.117073170731707	-0.179038461538462	-5.65125	0.11153876641651	308.2755	187.4679	-120.8076
-0.119634146341463	-0.179038461538462	-5.6985	0.107261937148218	295.6714	184.9362	-110.7352
-0.122073170731707	-0.179038461538462	-5.7435	0.10318876641651	283.162	183.0903	-100.0717
-0.124390243902439	-0.179038461538462	-5.78625	0.0993192542213884	273.8645	181.0953	-92.7692
-0.126951219512195	-0.179038461538462	-5.8335	0.0950424249530957	265.1837	179.6553	-85.5284
-0.129268292682927	-0.179038461538462	-5.87625	0.0911729127579738	257.5502	177.9265	-79.6237
-0.131829268292683	-0.179038461538462	-5.9235	0.0868960834896811	249.8021	176.3763	-73.4258
-0.134268292682927	-0.179038461538462	-5.9685	0.0828229127579738	244.6783	174.9248	-69.7535
-0.136585365853659	-0.179038461538462	-6.01125	0.0789534005628519	240.2905	173.8644	-66.4261
-0.139146341463415	-0.179038461538462	-6.0585	0.0746765712945591	236.44	173.1908	-63.2492
-0.141463414634146	-0.179038461538462	-6.10125	0.0708070590994372	234.0908	172.6803	-61.4105
-0.144024390243902	-0.179038461538462	-6.1485	0.0665302298311445	233.3903	173.0719	-60.3184
-0.146341463414634	-0.179038461538462	-6.19125	0.0626607176360226	235.0368	173.0929	-61.9439
0.146219512195122	-0.173269230769231	-0.681	0.541343316135084	370.2403	43123.51	42753.2697
0.14390243902439	-0.173269230769231	-0.72375	0.537473803939962	386.5839	43950.28	43563.6961
0.141463414634146	-0.173269230769231	-0.76875	0.533400633208255	403.5854	31047.36	30643.7746
0.139024390243902	-0.173269230769231	-0.81375	0.529327462476548	420.0439	13229.42	12809.3761
0.136585365853659	-0.173269230769231	-0.85875	0.525254291744841	441.8658	7182.737	6740.8712
0.134024390243902	-0.173269230769231	-0.906	0.520977462476548	462.7091	4296.395	3833.6859
0.131707317073171	-0.173269230769231	-0.94875	0.517107950281426	489.3223	2948.978	2459.6557
0.129268292682927	-0.173269230769231	-0.99375	0.513034779549719	516.739	2091.696	1574.957
0.126829268292683	-0.173269230769231	-1.03875	0.508961608818011	567.6442	1484.845	917.2008
0.124390243902439	-0.173269230769231	-1.08375	0.504888438086304	612.9263	1261.352	648.4257
0.121829268292683	-0.173269230769231	-1.131	0.500611608818011	663.9311	1098.139	434.2079
0.119512195121951	-0.173269230769231	-1.17375	0.496742096622889	722.9931	880.9476	157.9545
0.117073170731707	-0.173269230769231	-1.21875	0.492668925891182	860.6923	731.3974	-129.2949
0.114634146341463	-0.173269230769231	-1.26375	0.488595755159475	987.7509	655.902	-331.8489
0.11219512195122	-0.173269230769231	-1.30875	0.484522584427767	1160.216	592.7881	-567.4279
0.109634146341463	-0.173269230769231	-1.356	0.480245755159475	1615.602	546.6479	-1068.9541
0.107317073170732	-0.173269230769231	-1.39875	0.476376242964353	2377.932	511.2634	-1866.6686
0.104878048780488	-0.173269230769231	-1.44375	0.472303072232645	4668.564	482.6262	-4185.9378
0.102439024390244	-0.173269230769231	-1.48875	0.468229901500938	9862.416	456.8228	-9405.5932
0.1	-0.173269230769231	-1.53375	0.464156730769231	14384.01	436.6236	-13947.3864
0.0975609756097561	-0.173269230769231	-1.57875	0.460083560037523	25943.8	418.7174	-25525.0826
0.0951219512195122	-0.173269230769231	-1.62375	0.456010389305816	34516.13	402.8053	-34113.3247
0.0926829268292683	-0.173269230769231	-1.66875	0.451937218574109	41281.77	387.44	-40894.33
0.0902439024390244	-0.173269230769231	-1.71375	0.447864047842402	35852.18	375.2849	-35476.8951
0.0878048780487805	-0.173269230769231	-1.75875	0.443790877110694	10088.72	364.6222	-9724.0978
0.0853658536585366	-0.173269230769231	-1.80375	0.439717706378987	5046.037	354.6728	-4691.3642
0.0829268292682927	-0.173269230769231	-1.84875	0.43564453564728	2949.801	344.1954	-2605.6056
0.0804878048780488	-0.173269230769231	-1.89375	0.431571364915572	1961.403	335.1855	-1626.2175
0.0780487804878049	-0.173269230769231	-1.93875	0.427498194183865	1384.257	327.0545	-1057.2025
0.0754878048780488	-0.173269230769231	-1.986	0.423221364915572	1024.501	319.9839	-704.5171
0.0731707317073171	-0.173269230769231	-2.02875	0.41935185272045	887.8425	311.7294	-576.1131
0.0707317073170732	-0.173269230769231	-2.07375	0.415278681988743	719.5108	305.3299	-414.1809
0.0682926829268293	-0.173269230769231	-2.11875	0.411205511257036	647.9196	300.053	-347.8666
0.0658536585365854	-0.173269230769231	-2.16375	0.407132340525328	595.732	294.6593	-301.0727
0.0632926829268293	-0.173269230769231	-2.211	0.402855511257036	557.253	288.9291	-268.3239
0.0609756097560976	-0.173269230769231	-2.25375	0.398985999061914	522.0195	284.0731	-237.9464
0.0585365853658537	-0.173269230769231	-2.29875	0.394912828330206	496.5333	279.4633	-217.07
0.0560975609756098	-0.173269230769231	-2.34375	0.390839657598499	476.2319	274.9154	-201.3165
0.0536585365853659	-0.173269230769231	-2.38875	0.386766486866792	459.0988	270.466	-188.6328
0.0510975609756098	-0.173269230769231	-2.436	0.382489657598499	440.4848	266.0143	-174.4705
0.0487804878048781	-0.173269230769231	-2.47875	0.378620145403377	427.0718	262.1779	-164.8939
0.0463414634146341	-0.173269230769231	-2.52375	0.37454697467167	414.6303	257.8714	-156.7589
0.0439024390243902	-0.173269230769231	-2.56875	0.370473803939962	403.1348	252.6098	-150.525
0.0414634146341463	-0.173269230769231	-2.61375	0.366400633208255	390.2746	248.156	-142.1186
0.0390243902439024	-0.173269230769231	-2.65875	0.362327462476548	380.3945	244.5612	-135.8333
0.0365853658536585	-0.173269230769231	-2.70375	0.358254291744841	370.8707	240.9654	-129.9053
0.0341463414634146	-0.173269230769231	-2.74875	0.354181121013133	362.1187	237.3533	-124.7654
0.0317073170731707	-0.173269230769231	-2.79375	0.350107950281426	352.6218	234.0309	-118.5909
0.0292682926829268	-0.173269230769231	-2.83875	0.346034779549719	344.2806	231.7136	-112.567
0.0268292682926829	-0.173269230769231	-2.88375	0.341961608818011	336.306	230.1575	-106.1485
0.0242682926829268	-0.173269230769231	-2.931	0.337684779549719	328.4819	229.4745	-99.0074
0.0219512195121951	-0.173269230769231	-2.97375	0.333815267354597	321.3391	229.4408	-91.8983
0.0195121951219512	-0.173269230769231	-3.01875	0.329742096622889	315.3408	229.7959	-85.5449
0.0170731707317073	-0.173269230769231	-3.06375	0.325668925891182	309.591	230.6704	-78.9206
0.0146341463414634	-0.173269230769231	-3.10875	0.321595755159475	304.7479	231.7384	-73.0095
0.0120731707317073	-0.173269230769231	-3.156	0.317318925891182	298.5736	232.8402	-65.7334
0.00975609756097561	-0.173269230769231	-3.19875	0.31344941369606	293.6312	234.6055	-59.0257
0.00731707317073171	-0.173269230769231	-3.24375	0.309376242964353	289.4664	236.5502	-52.9162
0.0048780487804878	-0.173269230769231	-3.28875	0.305303072232645	285.3673	240.2145	-45.1528
0.0024390243902439	-0.173269230769231	-3.33375	0.301229901500938	280.8299	245.0338	-35.7961
0	-0.173269230769231	-3.37875	0.297156730769231	276.8587	250.6297	-26.229
-0.0024390243902439	-0.173269230769231	-3.42375	0.293083560037523	273.2767	257.6076	-15.6691
-0.0048780487804878	-0.173269230769231	-3.46875	0.289010389305816	269.6128	267.3834	-2.2294
-0.00731707317073171	-0.173269230769231	-3.51375	0.284937218574109	265.3467	278.295	12.9483
-0.00975609756097561	-0.173269230769231	-3.55875	0.280864047842401	262.216	290.3791	28.1631
-0.0123170731707317	-0.173269230769231	-3.606	0.276587218574109	258.8445	303.5889	44.7444
-0.0146341463414634	-0.173269230769231	-3.64875	0.272717706378987	255.3224	320.736	65.4136
-0.0170731707317073	-0.173269230769231	-3.69375	0.26864453564728	251.3153	337.8573	86.542
-0.0195121951219512	-0.173269230769231	-3.73875	0.264571364915572	248.0039	357.1604	109.1565
-0.0219512195121951	-0.173269230769231	-3.78375	0.260498194183865	244.8705	378.7741	133.9036
-0.024390243902439	-0.173269230769231	-3.82875	0.256425023452158	242.0792	406.1205	164.0413
-0.0268292682926829	-0.173269230769231	-3.87375	0.25235185272045	239.9999	432.6084	192.6085
-0.0292682926829268	-0.173269230769231	-3.91875	0.248278681988743	238.1971	460.827	222.6299
-0.0317073170731707	-0.173269230769231	-3.96375	0.244205511257036	237.1248	489.6152	252.4904
-0.0341463414634146	-0.173269230769231	-4.00875	0.240132340525328	236.9613	516.5976	279.6363
-0.0365853658536585	-0.173269230769231	-4.05375	0.236059169793621	236.9439	534.3451	297.4012
-0.0390243902439024	-0.173269230769231	-4.09875	0.231985999061914	236.7816	544.0549	307.2733
-0.0415853658536585	-0.173269230769231	-4.146	0.227709169793621	237.544	545.8868	308.3428
-0.0439024390243902	-0.173269230769231	-4.18875	0.223839657598499	239.1848	538.0102	298.8254
-0.0463414634146341	-0.173269230769231	-4.23375	0.219766486866792	241.4745	522.8678	281.3933
-0.0487804878048781	-0.173269230769231	-4.27875	0.215693316135084	245.1158	500.6242	255.5084
-0.051219512195122	-0.173269230769231	-4.32375	0.211620145403377	249.2451	474.4712	225.2261
-0.0536585365853659	-0.173269230769231	-4.36875	0.20754697467167	254.8889	443.7911	188.9022
-0.0560975609756098	-0.173269230769231	-4.41375	0.203473803939963	262.5986	415.8142	153.2156
-0.0585365853658537	-0.173269230769231	-4.45875	0.199400633208255	270.4266	391.4777	121.0511
-0.0609756097560976	-0.173269230769231	-4.50375	0.195327462476548	280.2876	371.8384	91.5508
-0.0634146341463415	-0.173269230769231	-4.54875	0.191254291744841	291.5578	352.1327	60.5749
-0.0658536585365854	-0.173269230769231	-4.59375	0.187181121013133	305.7414	337.3998	31.6584
-0.0682926829268293	-0.173269230769231	-4.63875	0.183107950281426	319.7048	322.091	2.38620000000003
-0.0707317073170732	-0.173269230769231	-4.68375	0.179034779549719	334.3246	297.1911	-37.1335
-0.0731707317073171	-0.173269230769231	-4.72875	0.174961608818011	349.698	286.2655	-63.4325
-0.075609756097561	-0.173269230769231	-4.77375	0.170888438086304	369.6657	276.784	-92.8817
-0.0780487804878049	-0.173269230769231	-4.81875	0.166815267354597	390.8211	267.8745	-122.9466
-0.0804878048780488	-0.173269230769231	-4.86375	0.162742096622889	413.4478	258.4593	-154.9885
-0.0829268292682927	-0.173269230769231	-4.90875	0.158668925891182	438.6963	251.1619	-187.5344
-0.0853658536585366	-0.173269230769231	-4.95375	0.154595755159475	465.9121	243.9607	-221.9514
-0.0878048780487805	-0.173269230769231	-4.99875	0.150522584427767	490.1399	237.5256	-252.6143
-0.0902439024390244	-0.173269230769231	-5.04375	0.14644941369606	510.5624	230.2763	-280.2861
-0.0928048780487805	-0.173269230769231	-5.091	0.142172584427767	525.377	224.4903	-300.8867
-0.0952439024390244	-0.173269230769231	-5.136	0.13809941369606	534.188	219.2279	-314.9601
-0.0976829268292683	-0.173269230769231	-5.181	0.134026242964353	534.3573	213.863	-320.4943
-0.1	-0.173269230769231	-5.22375	0.130156730769231	526.9501	209.2525	-317.6976
-0.102560975609756	-0.173269230769231	-5.271	0.125879901500938	510.995	204.8656	-306.1294
-0.104878048780488	-0.173269230769231	-5.31375	0.122010389305816	485.508	201.1151	-284.3929
-0.107439024390244	-0.173269230769231	-5.361	0.117733560037523	458.5554	198.0483	-260.5071
-0.109878048780488	-0.173269230769231	-5.406	0.113660389305816	431.3408	195.0487	-236.2921
-0.11219512195122	-0.173269230769231	-5.44875	0.109790877110694	405.2432	192.5519	-212.6913
-0.114756097560976	-0.173269230769231	-5.496	0.105514047842402	375.4537	189.7922	-185.6615
-0.117073170731707	-0.173269230769231	-5.53875	0.10164453564728	354.1144	187.4264	-166.688
-0.119634146341463	-0.173269230769231	-5.586	0.0973677063789869	334.8316	184.9601	-149.8715
-0.122073170731707	-0.173269230769231	-5.631	0.0932945356472796	317.5055	182.7597	-134.7458
-0.124390243902439	-0.173269230769231	-5.67375	0.0894250234521576	303.8798	181.1087	-122.7711
-0.126951219512195	-0.173269230769231	-5.721	0.0851481941838649	291.9253	178.92	-113.0053
-0.129268292682927	-0.173269230769231	-5.76375	0.081278681988743	281.5167	177.1903	-104.3264
-0.131829268292683	-0.173269230769231	-5.811	0.0770018527204503	271.01	175.4914	-95.5186
-0.134268292682927	-0.173269230769231	-5.856	0.072928681988743	263.5232	174.214	-89.3092
-0.136585365853659	-0.173269230769231	-5.89875	0.0690591697936211	256.9473	173.161	-83.7863
-0.139146341463415	-0.173269230769231	-5.946	0.0647823405253283	252.2492	172.4778	-79.7714
-0.141463414634146	-0.173269230769231	-5.98875	0.0609128283302064	249.3282	173.375	-75.9532
-0.144024390243902	-0.173269230769231	-6.036	0.0566359990619137	249.0672	174.5984	-74.4688
-0.146341463414634	-0.173269230769231	-6.07875	0.0527664868667918	251.4496	176.5392	-74.9104
0.146219512195122	-0.167307692307692	-0.56475	0.531119277673546	328.3925	43418.99	43090.5975
0.14390243902439	-0.167307692307692	-0.607499999999999	0.527249765478424	338.5123	44445.77	44107.2577
0.141463414634146	-0.167307692307692	-0.6525	0.523176594746717	352.1848	32439.39	32087.2052
0.139024390243902	-0.167307692307692	-0.6975	0.519103424015009	363.7954	13561.32	13197.5246
0.136585365853659	-0.167307692307692	-0.7425	0.515030253283302	376.113	7229.58	6853.467
0.134024390243902	-0.167307692307692	-0.78975	0.510753424015009	388.9826	4462.011	4073.0284
0.131707317073171	-0.167307692307692	-0.8325	0.506883911819887	410.0078	2933.857	2523.8492
0.129268292682927	-0.167307692307692	-0.8775	0.50281074108818	445.8176	2050.834	1605.0164
0.126829268292683	-0.167307692307692	-0.922499999999999	0.498737570356473	466.0481	1505.533	1039.4849
0.124390243902439	-0.167307692307692	-0.9675	0.494664399624765	490.2659	1261.51	771.2441
0.121829268292683	-0.167307692307692	-1.01475	0.490387570356473	516.2296	1099.354	583.1244
0.119512195121951	-0.167307692307692	-1.0575	0.486518058161351	563.7784	899.3345	335.5561
0.117073170731707	-0.167307692307692	-1.1025	0.482444887429644	608.1941	728.4674	120.2733
0.114634146341463	-0.167307692307692	-1.1475	0.478371716697936	660.3928	653.2888	-7.10399999999993
0.11219512195122	-0.167307692307692	-1.1925	0.474298545966229	728.4402	595.904	-132.5362
0.109634146341463	-0.167307692307692	-1.23975	0.470021716697936	887.6663	551.7164	-335.9499
0.107317073170732	-0.167307692307692	-1.2825	0.466152204502814	1032.575	510.1248	-522.4502
0.104878048780488	-0.167307692307692	-1.3275	0.462079033771107	1233.155	481.8128	-751.3422
0.102439024390244	-0.167307692307692	-1.3725	0.4580058630394	1762.769	458.4526	-1304.3164
0.1	-0.167307692307692	-1.4175	0.453932692307692	2658.982	438.0894	-2220.8926
0.0975609756097561	-0.167307692307692	-1.4625	0.449859521575985	5585.125	417.1955	-5167.9295
0.0951219512195122	-0.167307692307692	-1.5075	0.445786350844278	11771.43	401.5844	-11369.8456
0.0926829268292683	-0.167307692307692	-1.5525	0.44171318011257	16802.32	387.6995	-16414.6205
0.0902439024390244	-0.167307692307692	-1.5975	0.437640009380863	23170.19	375.7394	-22794.4506
0.0878048780487805	-0.167307692307692	-1.6425	0.433566838649156	30789.17	363.456	-30425.714
0.0853658536585366	-0.167307692307692	-1.6875	0.429493667917448	32903.83	353.6669	-32550.1631
0.0829268292682927	-0.167307692307692	-1.7325	0.425420497185741	17067.08	344.4357	-16722.6443
0.0804878048780488	-0.167307692307692	-1.7775	0.421347326454034	8390.863	335.6844	-8055.1786
0.0780487804878049	-0.167307692307692	-1.8225	0.417274155722326	3280.254	326.2988	-2953.9552
0.0754878048780488	-0.167307692307692	-1.86975	0.412997326454034	1999.022	318.7217	-1680.3003
0.0731707317073171	-0.167307692307692	-1.9125	0.409127814258912	1398.096	311.6527	-1086.4433
0.0707317073170732	-0.167307692307692	-1.9575	0.405054643527204	1146.485	305.071	-841.414
0.0682926829268293	-0.167307692307692	-2.0025	0.400981472795497	902.7134	298.4464	-604.267
0.0658536585365854	-0.167307692307692	-2.0475	0.39690830206379	743.9185	293.0082	-450.9103
0.0632926829268293	-0.167307692307692	-2.09475	0.392631472795497	660.9457	288.0046	-372.9411
0.0609756097560976	-0.167307692307692	-2.1375	0.388761960600375	610.6781	283.3936	-327.2845
0.0585365853658537	-0.167307692307692	-2.1825	0.384688789868668	569.5975	278.8939	-290.7036
0.0560975609756098	-0.167307692307692	-2.2275	0.380615619136961	537.3244	274.5888	-262.7356
0.0536585365853659	-0.167307692307692	-2.2725	0.376542448405253	506.1476	270.2356	-235.912
0.0510975609756098	-0.167307692307692	-2.31975	0.372265619136961	483.9621	266.125	-217.8371
0.0487804878048781	-0.167307692307692	-2.3625	0.368396106941839	465.8188	261.6735	-204.1453
0.0463414634146341	-0.167307692307692	-2.4075	0.364322936210131	449.5713	257.8699	-191.7014
0.0439024390243902	-0.167307692307692	-2.4525	0.360249765478424	432.2613	253.4033	-178.858
0.0414634146341463	-0.167307692307692	-2.4975	0.356176594746717	418.689	249.6957	-168.9933
0.0390243902439024	-0.167307692307692	-2.5425	0.352103424015009	406.5711	245.5982	-160.9729
0.0365853658536585	-0.167307692307692	-2.5875	0.348030253283302	395.8581	241.7439	-154.1142
0.0341463414634146	-0.167307692307692	-2.6325	0.343957082551595	383.481	238.5687	-144.9123
0.0317073170731707	-0.167307692307692	-2.6775	0.339883911819887	373.2375	234.939	-138.2985
0.0292682926829268	-0.167307692307692	-2.7225	0.33581074108818	363.805	232.0058	-131.7992
0.0268292682926829	-0.167307692307692	-2.7675	0.331737570356473	354.9225	230.4328	-124.4897
0.0242682926829268	-0.167307692307692	-2.81475	0.32746074108818	345.5231	229.4906	-116.0325
0.0219512195121951	-0.167307692307692	-2.8575	0.323591228893058	337.8619	229.3282	-108.5337
0.0195121951219512	-0.167307692307692	-2.9025	0.319518058161351	330.5897	229.4078	-101.1819
0.0170731707317073	-0.167307692307692	-2.9475	0.315444887429643	324.3968	230.1678	-94.229
0.0146341463414634	-0.167307692307692	-2.9925	0.311371716697936	317.9343	231.1553	-86.779
0.0120731707317073	-0.167307692307692	-3.03975	0.307094887429644	312.5941	232.3374	-80.2567
0.00975609756097561	-0.167307692307692	-3.0825	0.303225375234522	307.5885	234.2816	-73.3069
0.00731707317073171	-0.167307692307692	-3.1275	0.299152204502814	302.6798	236.357	-66.3228
0.0048780487804878	-0.167307692307692	-3.1725	0.295079033771107	296.992	239.6473	-57.3447
0.0024390243902439	-0.167307692307692	-3.2175	0.2910058630394	292.5484	243.9294	-48.619
0	-0.167307692307692	-3.2625	0.286932692307692	288.0454	250.1768	-37.8686
-0.0024390243902439	-0.167307692307692	-3.3075	0.282859521575985	283.6392	257.6578	-25.9814
-0.0048780487804878	-0.167307692307692	-3.3525	0.278786350844278	279.2644	266.6689	-12.5955
-0.00731707317073171	-0.167307692307692	-3.3975	0.27471318011257	275.3381	277.1585	1.82040000000001
-0.00975609756097561	-0.167307692307692	-3.4425	0.270640009380863	271.9355	290.3657	18.4302
-0.0123170731707317	-0.167307692307692	-3.48975	0.26636318011257	268.6432	303.9132	35.27
-0.0146341463414634	-0.167307692307692	-3.5325	0.262493667917448	264.9602	318.9382	53.978
-0.0170731707317073	-0.167307692307692	-3.5775	0.258420497185741	261.4582	336.2648	74.8066
-0.0195121951219512	-0.167307692307692	-3.6225	0.254347326454034	257.3853	359.6785	102.2932
-0.0219512195121951	-0.167307692307692	-3.6675	0.250274155722326	253.9602	381.8297	127.8695
-0.024390243902439	-0.167307692307692	-3.7125	0.246200984990619	250.2602	406.4083	156.1481
-0.0268292682926829	-0.167307692307692	-3.7575	0.242127814258912	247.4527	433.2866	185.8339
-0.0292682926829268	-0.167307692307692	-3.8025	0.238054643527205	244.8551	463.8826	219.0275
-0.0317073170731707	-0.167307692307692	-3.8475	0.233981472795497	242.7285	491.1449	248.4164
-0.0341463414634146	-0.167307692307692	-3.8925	0.22990830206379	240.8597	514.1897	273.33
-0.0365853658536585	-0.167307692307692	-3.9375	0.225835131332083	239.2681	531.3147	292.0466
-0.0390243902439024	-0.167307692307692	-3.9825	0.221761960600375	238.5851	543.3106	304.7255
-0.0415853658536585	-0.167307692307692	-4.02975	0.217485131332083	237.952	545.2727	307.3207
-0.0439024390243902	-0.167307692307692	-4.0725	0.213615619136961	237.5457	538.2418	300.6961
-0.0463414634146341	-0.167307692307692	-4.1175	0.209542448405253	238.0151	524.0426	286.0275
-0.0487804878048781	-0.167307692307692	-4.1625	0.205469277673546	238.9731	498.4437	259.4706
-0.051219512195122	-0.167307692307692	-4.2075	0.201396106941839	240.9231	471.4721	230.549
-0.0536585365853659	-0.167307692307692	-4.2525	0.197322936210131	244.758	442.8078	198.0498
-0.0560975609756098	-0.167307692307692	-4.2975	0.193249765478424	248.9518	413.8182	164.8664
-0.0585365853658537	-0.167307692307692	-4.3425	0.189176594746717	254.1085	383.9157	129.8072
-0.0609756097560976	-0.167307692307692	-4.3875	0.185103424015009	260.4194	359.1582	98.7388000000001
-0.0634146341463415	-0.167307692307692	-4.4325	0.181030253283302	269.4835	338.2148	68.7313
-0.0658536585365854	-0.167307692307692	-4.4775	0.176957082551595	278.3033	321.0042	42.7009000000001
-0.0682926829268293	-0.167307692307692	-4.5225	0.172883911819887	287.9396	308.1042	20.1646
-0.0707317073170732	-0.167307692307692	-4.5675	0.16881074108818	298.3332	296.0215	-2.31169999999997
-0.0731707317073171	-0.167307692307692	-4.6125	0.164737570356473	313.3025	284.9482	-28.3543
-0.075609756097561	-0.167307692307692	-4.6575	0.160664399624765	329.9391	276.1675	-53.7716
-0.0780487804878049	-0.167307692307692	-4.7025	0.156591228893058	344.8647	265.9858	-78.8789000000001
-0.0804878048780488	-0.167307692307692	-4.7475	0.152518058161351	361.7903	257.6945	-104.0958
-0.0829268292682927	-0.167307692307692	-4.7925	0.148444887429644	383.9205	250.5103	-133.4102
-0.0853658536585366	-0.167307692307692	-4.8375	0.144371716697936	405.7933	244.0421	-161.7512
-0.0878048780487805	-0.167307692307692	-4.8825	0.140298545966229	428.7914	236.5321	-192.2593
-0.0902439024390244	-0.167307692307692	-4.9275	0.136225375234522	453.6882	230.666	-223.0222
-0.0928048780487805	-0.167307692307692	-4.97475	0.131948545966229	482.3134	224.8976	-257.4158
-0.0952439024390244	-0.167307692307692	-5.01975	0.127875375234522	503.9718	219.6348	-284.337
-0.0976829268292683	-0.167307692307692	-5.06475	0.123802204502814	521.1032	213.9262	-307.177
-0.1	-0.167307692307692	-5.1075	0.119932692307692	530.3711	209.0215	-321.3496
-0.102560975609756	-0.167307692307692	-5.15475	0.1156558630394	532.4004	204.3577	-328.0427
-0.104878048780488	-0.167307692307692	-5.1975	0.111786350844278	526.2318	200.4308	-325.801
-0.107439024390244	-0.167307692307692	-5.24475	0.107509521575985	512.1024	197.1348	-314.9676
-0.109878048780488	-0.167307692307692	-5.28975	0.103436350844278	492.132	194.2636	-297.8684
-0.11219512195122	-0.167307692307692	-5.3325	0.0995668386491557	463.8715	192.2549	-271.6166
-0.114756097560976	-0.167307692307692	-5.37975	0.095290009380863	435.6818	189.7579	-245.9239
-0.117073170731707	-0.167307692307692	-5.4225	0.0914204971857411	408.2395	187.0642	-221.1753
-0.119634146341463	-0.167307692307692	-5.46975	0.0871436679174484	383.3171	184.9076	-198.4095
-0.122073170731707	-0.167307692307692	-5.51475	0.0830704971857411	358.3886	182.784	-175.6046
-0.124390243902439	-0.167307692307692	-5.5575	0.0792009849906192	339.2039	180.8441	-158.3598
-0.126951219512195	-0.167307692307692	-5.60475	0.0749241557223265	322.1821	178.5555	-143.6266
-0.129268292682927	-0.167307692307692	-5.6475	0.0710546435272045	307.8279	177.3334	-130.4945
-0.131829268292683	-0.167307692307692	-5.69475	0.0667778142589118	293.8309	175.7798	-118.0511
-0.134268292682927	-0.167307692307692	-5.73975	0.0627046435272045	283.162	174.7637	-108.3983
-0.136585365853659	-0.167307692307692	-5.7825	0.0588351313320826	275.1878	173.7689	-101.4189
-0.139146341463415	-0.167307692307692	-5.82975	0.0545583020637899	269.9344	172.7043	-97.2301
-0.141463414634146	-0.167307692307692	-5.8725	0.050688789868668	266.0176	171.6931	-94.3245
-0.144024390243902	-0.167307692307692	-5.91975	0.0464119606003752	265.1365	170.7961	-94.3404
-0.146341463414634	-0.167307692307692	-5.9625	0.0425424484052533	267.3381	170.1551	-97.183
0.146219512195122	-0.161538461538462	-0.45225	0.521225046904315	306.2358	43921.05	43614.8142
0.14390243902439	-0.161538461538462	-0.495	0.517355534709193	315.8479	45279.98	44964.1321
0.141463414634146	-0.161538461538462	-0.54	0.513282363977486	328.5638	32226.36	31897.7962
0.139024390243902	-0.161538461538462	-0.585	0.509209193245779	339.875	13917.05	13577.175
0.136585365853659	-0.161538461538462	-0.63	0.505136022514071	352.2846	7474.57	7122.2854
0.134024390243902	-0.161538461538462	-0.67725	0.500859193245779	365.4101	4481.33	4115.9199
0.131707317073171	-0.161538461538462	-0.72	0.496989681050657	381.6519	3038.765	2657.1131
0.129268292682927	-0.161538461538462	-0.765000000000001	0.492916510318949	397.397	2131.068	1733.671
0.126829268292683	-0.161538461538462	-0.81	0.488843339587242	412.8403	1505.228	1092.3877
0.124390243902439	-0.161538461538462	-0.855	0.484770168855535	427.8911	1278.309	850.4179
0.121829268292683	-0.161538461538462	-0.90225	0.480493339587242	448.0869	1118.175	670.0881
0.119512195121951	-0.161538461538462	-0.945	0.47662382739212	467.5075	901.1672	433.6597
0.117073170731707	-0.161538461538462	-0.99	0.472550656660413	491.5355	735.6286	244.0931
0.114634146341463	-0.161538461538462	-1.035	0.468477485928705	531.6939	660.9765	129.2826
0.11219512195122	-0.161538461538462	-1.08	0.464404315196998	566.1385	593.2488	27.1102999999999
0.109634146341463	-0.161538461538462	-1.12725	0.460127485928705	610.7371	548.4481	-62.2890000000001
0.107317073170732	-0.161538461538462	-1.17	0.456257973733584	678.4981	512.9772	-165.5209
0.104878048780488	-0.161538461538462	-1.215	0.452184803001876	756.2122	484.2528	-271.9594
0.102439024390244	-0.161538461538462	-1.26	0.448111632270169	917.0642	456.6069	-460.4573
0.1	-0.161538461538462	-1.305	0.444038461538462	1089.146	436.3517	-652.7943
0.0975609756097561	-0.161538461538462	-1.35	0.439965290806754	1295.62	418.578	-877.042
0.0951219512195122	-0.161538461538462	-1.395	0.435892120075047	1772.6	403.6783	-1368.9217
0.0926829268292683	-0.161538461538462	-1.44	0.43181894934334	2682.974	387.4656	-2295.5084
0.0902439024390244	-0.161538461538462	-1.485	0.427745778611632	5118.621	375.4054	-4743.2156
0.0878048780487805	-0.161538461538462	-1.53	0.423672607879925	11228.86	364.8092	-10864.0508
0.0853658536585366	-0.161538461538462	-1.575	0.419599437148218	16024.37	355.0638	-15669.3062
0.0829268292682927	-0.161538461538462	-1.62	0.41552626641651	25320.37	344.311	-24976.059
0.0804878048780488	-0.161538461538462	-1.665	0.411453095684803	32409.25	335.6794	-32073.5706
0.0780487804878049	-0.161538461538462	-1.71	0.407379924953096	30701.1	327.8089	-30373.2911
0.0754878048780488	-0.161538461538462	-1.75725	0.403103095684803	10067.44	320.4287	-9747.0113
0.0731707317073171	-0.161538461538462	-1.8	0.399233583489681	3897.737	312.832	-3584.905
0.0707317073170732	-0.161538461538462	-1.845	0.395160412757974	2194.065	306.1871	-1887.8779
0.0682926829268293	-0.161538461538462	-1.89	0.391087242026266	1449.125	300.3426	-1148.7824
0.0658536585365854	-0.161538461538462	-1.935	0.387014071294559	1206.469	295.4549	-911.0141
0.0632926829268293	-0.161538461538462	-1.98225	0.382737242026266	927.9685	289.4865	-638.482
0.0609756097560976	-0.161538461538462	-2.025	0.378867729831144	757.2012	284.9234	-472.2778
0.0585365853658537	-0.161538461538462	-2.07	0.374794559099437	686.0939	279.8284	-406.2655
0.0560975609756098	-0.161538461538462	-2.115	0.37072138836773	632.703	275.199	-357.504
0.0536585365853659	-0.161538461538462	-2.16	0.366648217636023	583.7158	270.5562	-313.1596
0.0510975609756098	-0.161538461538462	-2.20725	0.36237138836773	548.0668	266.639	-281.4278
0.0487804878048781	-0.161538461538462	-2.25	0.358501876172608	519.2972	262.5445	-256.7527
0.0463414634146341	-0.161538461538462	-2.295	0.354428705440901	494.3533	257.9975	-236.3558
0.0439024390243902	-0.161538461538462	-2.34	0.350355534709193	471.2425	253.2553	-217.9872
0.0414634146341463	-0.161538461538462	-2.385	0.346282363977486	453.9207	248.608	-205.3127
0.0390243902439024	-0.161538461538462	-2.43	0.342209193245779	438.0674	244.546	-193.5214
0.0365853658536585	-0.161538461538462	-2.475	0.338136022514071	424.2622	241.0475	-183.2147
0.0341463414634146	-0.161538461538462	-2.52	0.334062851782364	410.8795	237.2919	-173.5876
0.0317073170731707	-0.161538461538462	-2.565	0.329989681050657	399.1516	234.9428	-164.2088
0.0292682926829268	-0.161538461538462	-2.61	0.325916510318949	388.2973	232.9983	-155.299
0.0268292682926829	-0.161538461538462	-2.655	0.321843339587242	378.1499	231.4902	-146.6597
0.0242682926829268	-0.161538461538462	-2.70225	0.317566510318949	366.739	230.6302	-136.1088
0.0219512195121951	-0.161538461538462	-2.745	0.313696998123827	357.984	230.2406	-127.7434
0.0195121951219512	-0.161538461538462	-2.79	0.30962382739212	349.3927	230.1423	-119.2504
0.0170731707317073	-0.161538461538462	-2.835	0.305550656660413	342.1538	230.6429	-111.5109
0.0146341463414634	-0.161538461538462	-2.88	0.301477485928705	334.4596	231.5974	-102.8622
0.0120731707317073	-0.161538461538462	-2.92725	0.297200656660413	327.9	232.65	-95.25
0.00975609756097561	-0.161538461538462	-2.97	0.293331144465291	322.2247	234.5275	-87.6972
0.00731707317073171	-0.161538461538462	-3.015	0.289257973733584	317.1119	236.5377	-80.5742
0.0048780487804878	-0.161538461538462	-3.06	0.285184803001876	310.6576	239.8602	-70.7974
0.0024390243902439	-0.161538461538462	-3.105	0.281111632270169	305.4562	244.1246	-61.3316000000001
0	-0.161538461538462	-3.15	0.277038461538462	300.3516	249.606	-50.7456
-0.0024390243902439	-0.161538461538462	-3.195	0.272965290806754	295.0199	256.2248	-38.7951
-0.0048780487804878	-0.161538461538462	-3.24	0.268892120075047	289.9981	266.1233	-23.8748000000001
-0.00731707317073171	-0.161538461538462	-3.285	0.26481894934334	285.396	277.0627	-8.33330000000001
-0.00975609756097561	-0.161538461538462	-3.33	0.260745778611632	282.1525	288.5752	6.42270000000002
-0.0123170731707317	-0.161538461538462	-3.37725	0.25646894934334	278.1802	301.9741	23.7939
-0.0146341463414634	-0.161538461538462	-3.42	0.252599437148218	274.8091	319.7409	44.9318
-0.0170731707317073	-0.161538461538462	-3.465	0.24852626641651	271.5168	338.1471	66.6303
-0.0195121951219512	-0.161538461538462	-3.51	0.244453095684803	267.6916	357.6346	89.943
-0.0219512195121951	-0.161538461538462	-3.555	0.240379924953096	263.5529	379.3336	115.7807
-0.024390243902439	-0.161538461538462	-3.6	0.236306754221388	260.2589	406.9777	146.7188
-0.0268292682926829	-0.161538461538462	-3.645	0.232233583489681	257.1436	434.4293	177.2857
-0.0292682926829268	-0.161538461538462	-3.69	0.228160412757974	254.4988	462.1927	207.6939
-0.0317073170731707	-0.161538461538462	-3.735	0.224087242026266	250.8464	488.4107	237.5643
-0.0341463414634146	-0.161538461538462	-3.78	0.220014071294559	248.606	514.7058	266.0998
-0.0365853658536585	-0.161538461538462	-3.825	0.215940900562852	246.1535	532.9396	286.7861
-0.0390243902439024	-0.161538461538462	-3.87	0.211867729831144	243.8161	543.629	299.8129
-0.0415853658536585	-0.161538461538462	-3.91725	0.207590900562852	242.0943	545.8838	303.7895
-0.0439024390243902	-0.161538461538462	-3.96	0.20372138836773	240.6155	538.3686	297.7531
-0.0463414634146341	-0.161538461538462	-4.005	0.199648217636023	239.754	524.1355	284.3815
-0.0487804878048781	-0.161538461538462	-4.05	0.195575046904315	239.006	502.8709	263.8649
-0.051219512195122	-0.161538461538462	-4.095	0.191501876172608	239.1023	476.4276	237.3253
-0.0536585365853659	-0.161538461538462	-4.14	0.187428705440901	240.1099	445.5537	205.4438
-0.0560975609756098	-0.161538461538462	-4.185	0.183355534709193	241.7997	417.8061	176.0064
-0.0585365853658537	-0.161538461538462	-4.23	0.179282363977486	244.5304	392.6897	148.1593
-0.0609756097560976	-0.161538461538462	-4.275	0.175209193245779	249.0996	371.8452	122.7456
-0.0634146341463415	-0.161538461538462	-4.32	0.171136022514071	253.9798	350.2523	96.2725
-0.0658536585365854	-0.161538461538462	-4.365	0.167062851782364	259.738	335.3022	75.5642
-0.0682926829268293	-0.161538461538462	-4.41	0.162989681050657	266.8835	321.0589	54.1754
-0.0707317073170732	-0.161538461538462	-4.455	0.158916510318949	276.6807	297.5293	20.8486
-0.0731707317073171	-0.161538461538462	-4.5	0.154843339587242	286.3566	285.8057	-0.550900000000013
-0.075609756097561	-0.161538461538462	-4.545	0.150770168855535	297.6697	275.8877	-21.782
-0.0780487804878049	-0.161538461538462	-4.59	0.146696998123827	309.0254	267.1417	-41.8837
-0.0804878048780488	-0.161538461538462	-4.635	0.14262382739212	324.3499	258.2966	-66.0533
-0.0829268292682927	-0.161538461538462	-4.68	0.138550656660413	338.0719	251.5029	-86.569
-0.0853658536585366	-0.161538461538462	-4.725	0.134477485928705	353.2127	244.4347	-108.778
-0.0878048780487805	-0.161538461538462	-4.77	0.130404315196998	371.0495	238.0802	-132.9693
-0.0902439024390244	-0.161538461538462	-4.815	0.126331144465291	393.0887	231.2857	-161.803
-0.0928048780487805	-0.161538461538462	-4.86225	0.122054315196998	415.5004	225.4683	-190.0321
-0.0952439024390244	-0.161538461538462	-4.90725	0.117981144465291	440.1647	219.9602	-220.2045
-0.0976829268292683	-0.161538461538462	-4.95225	0.113907973733584	464.9335	214.9391	-249.9944
-0.1	-0.161538461538462	-4.995	0.110038461538462	490.9552	209.5272	-281.428
-0.102560975609756	-0.161538461538462	-5.04225	0.105761632270169	510.8549	204.489	-306.3659
-0.104878048780488	-0.161538461538462	-5.085	0.101892120075047	523.8759	200.5936	-323.2823
-0.107439024390244	-0.161538461538462	-5.13225	0.0976152908067542	529.2586	197.1348	-332.1238
-0.109878048780488	-0.161538461538462	-5.17725	0.0935421200750469	526.2931	194.2146	-332.0785
-0.11219512195122	-0.161538461538462	-5.22	0.089672607879925	515.9836	191.4423	-324.5413
-0.114756097560976	-0.161538461538462	-5.26725	0.0853957786116323	498.3638	189.1744	-309.1894
-0.117073170731707	-0.161538461538462	-5.31	0.0815262664165104	476.6324	186.791	-289.8414
-0.119634146341463	-0.161538461538462	-5.35725	0.0772494371482177	445.2119	184.1128	-261.0991
-0.122073170731707	-0.161538461538462	-5.40225	0.0731762664165104	417.8973	181.9772	-235.9201
-0.124390243902439	-0.161538461538462	-5.445	0.0693067542213884	392.2822	180.4362	-211.846
-0.126951219512195	-0.161538461538462	-5.49225	0.0650299249530957	369.0741	179.4085	-189.6656
-0.129268292682927	-0.161538461538462	-5.535	0.0611604127579738	347.4298	177.9081	-169.5217
-0.131829268292683	-0.161538461538462	-5.58225	0.0568835834896811	329.0352	176.7135	-152.3217
-0.134268292682927	-0.161538461538462	-5.62725	0.0528104127579738	314.382	175.715	-138.667
-0.136585365853659	-0.161538461538462	-5.67	0.0489409005628519	302.5372	174.8616	-127.6756
-0.139146341463415	-0.161538461538462	-5.71725	0.0446640712945591	293.7582	173.4101	-120.3481
-0.141463414634146	-0.161538461538462	-5.76	0.0407945590994372	289.4835	173.0957	-116.3878
-0.144024390243902	-0.161538461538462	-5.80725	0.0365177298311445	289.028	172.9862	-116.0418
-0.146341463414634	-0.161538461538462	-5.85	0.0326482176360226	292.8592	173.9438	-118.9154
0.146219512195122	-0.155769230769231	-0.33975	0.511330816135084	280.8793	44747.01	44466.1307
0.14390243902439	-0.155769230769231	-0.382499999999999	0.507461303939962	288.4128	46950.72	46662.3072
0.141463414634146	-0.155769230769231	-0.4275	0.503388133208255	302.9267	34246.63	33943.7033
0.139024390243902	-0.155769230769231	-0.4725	0.499314962476548	314.7848	14661.03	14346.2452
0.136585365853659	-0.155769230769231	-0.5175	0.495241791744841	325.8334	7464.353	7138.5196
0.134024390243902	-0.155769230769231	-0.56475	0.490964962476548	336.6952	4550.26	4213.5648
0.131707317073171	-0.155769230769231	-0.607499999999999	0.487095450281426	345.8604	3112.734	2766.8736
0.129268292682927	-0.155769230769231	-0.6525	0.483022279549719	359.1767	2110.47	1751.2933
0.126829268292683	-0.155769230769231	-0.697499999999999	0.478949108818011	372.8921	1510.116	1137.2239
0.124390243902439	-0.155769230769231	-0.7425	0.474875938086304	387.4236	1280.095	892.6714
0.121829268292683	-0.155769230769231	-0.78975	0.470599108818011	402.6869	1097.322	694.6351
0.119512195121951	-0.155769230769231	-0.8325	0.466729596622889	416.6926	891.9759	475.2833
0.117073170731707	-0.155769230769231	-0.8775	0.462656425891182	431.1054	739.6997	308.5943
0.114634146341463	-0.155769230769231	-0.922499999999999	0.458583255159475	447.1232	656.1627	209.0395
0.11219512195122	-0.155769230769231	-0.9675	0.454510084427767	462.6034	597.5416	134.9382
0.109634146341463	-0.155769230769231	-1.01475	0.450233255159475	483.9885	550.9523	66.9638000000001
0.107317073170732	-0.155769230769231	-1.0575	0.446363742964353	519.284	516.2947	-2.98929999999996
0.104878048780488	-0.155769230769231	-1.1025	0.442290572232645	551.0737	483.5376	-67.5361
0.102439024390244	-0.155769230769231	-1.1475	0.438217401500938	602.519	459.2056	-143.3134
0.1	-0.155769230769231	-1.1925	0.434144230769231	661.7017	438.33	-223.3717
0.0975609756097561	-0.155769230769231	-1.2375	0.430071060037523	743.1002	420.8787	-322.2215
0.0951219512195122	-0.155769230769231	-1.2825	0.425997889305816	932.4895	403.1905	-529.299
0.0926829268292683	-0.155769230769231	-1.3275	0.421924718574109	1108.349	389.1845	-719.1645
0.0902439024390244	-0.155769230769231	-1.3725	0.417851547842402	1354.142	376.6693	-977.4727
0.0878048780487805	-0.155769230769231	-1.4175	0.413778377110694	2373.205	365.2303	-2007.9747
0.0853658536585366	-0.155769230769231	-1.4625	0.409705206378987	4684.946	354.1339	-4330.8121
0.0829268292682927	-0.155769230769231	-1.5075	0.40563203564728	8657.007	345.1859	-8311.8211
0.0804878048780488	-0.155769230769231	-1.5525	0.401558864915572	12495.55	336.7487	-12158.8013
0.0780487804878049	-0.155769230769231	-1.5975	0.397485694183865	17166.02	328.771	-16837.249
0.0754878048780488	-0.155769230769231	-1.64475	0.393208864915572	21822.39	319.6831	-21502.7069
0.0731707317073171	-0.155769230769231	-1.6875	0.38933935272045	24573.35	312.7034	-24260.6466
0.0707317073170732	-0.155769230769231	-1.7325	0.385266181988743	16107.74	306.4998	-15801.2402
0.0682926829268293	-0.155769230769231	-1.7775	0.381193011257036	8356.271	300.8917	-8055.3793
0.0658536585365854	-0.155769230769231	-1.8225	0.377119840525328	2568.985	294.6977	-2274.2873
0.0632926829268293	-0.155769230769231	-1.86975	0.372843011257036	1534.198	289.1772	-1245.0208
0.0609756097560976	-0.155769230769231	-1.9125	0.368973499061914	1253.817	284.5154	-969.3016
0.0585365853658537	-0.155769230769231	-1.9575	0.364900328330206	965.1463	280.23	-684.9163
0.0560975609756098	-0.155769230769231	-2.0025	0.360827157598499	838.0318	274.8428	-563.189
0.0536585365853659	-0.155769230769231	-2.0475	0.356753986866792	714.3658	270.4589	-443.9069
0.0510975609756098	-0.155769230769231	-2.09475	0.352477157598499	654.8809	266.0898	-388.7911
0.0487804878048781	-0.155769230769231	-2.1375	0.348607645403377	609.1343	261.8319	-347.3024
0.0463414634146341	-0.155769230769231	-2.1825	0.34453447467167	563.7566	257.3822	-306.3744
0.0439024390243902	-0.155769230769231	-2.2275	0.340461303939962	531.5119	253.4169	-278.095
0.0414634146341463	-0.155769230769231	-2.2725	0.336388133208255	504.256	248.867	-255.389
0.0390243902439024	-0.155769230769231	-2.3175	0.332314962476548	481.2049	245.0641	-236.1408
0.0365853658536585	-0.155769230769231	-2.3625	0.328241791744841	460.4085	241.0976	-219.3109
0.0341463414634146	-0.155769230769231	-2.4075	0.324168621013133	444.2256	237.4536	-206.772
0.0317073170731707	-0.155769230769231	-2.4525	0.320095450281426	429.8662	234.4889	-195.3773
0.0292682926829268	-0.155769230769231	-2.4975	0.316022279549719	417.0957	232.3166	-184.7791
0.0268292682926829	-0.155769230769231	-2.5425	0.311949108818011	403.8098	230.2741	-173.5357
0.0242682926829268	-0.155769230769231	-2.58975	0.307672279549719	391.8446	229.674	-162.1706
0.0219512195121951	-0.155769230769231	-2.6325	0.303802767354597	381.1175	229.4299	-151.6876
0.0195121951219512	-0.155769230769231	-2.6775	0.299729596622889	371.1324	229.5908	-141.5416
0.0170731707317073	-0.155769230769231	-2.7225	0.295656425891182	360.8863	230.3014	-130.5849
0.0146341463414634	-0.155769230769231	-2.7675	0.291583255159475	353.1272	231.2076	-121.9196
0.0120731707317073	-0.155769230769231	-2.81475	0.287306425891182	346.0592	232.3245	-113.7347
0.00975609756097561	-0.155769230769231	-2.8575	0.28343691369606	339.6282	233.9774	-105.6508
0.00731707317073171	-0.155769230769231	-2.9025	0.279363742964353	332.1273	236.4072	-95.7201
0.0048780487804878	-0.155769230769231	-2.9475	0.275290572232645	326.063	239.8443	-86.2187
0.0024390243902439	-0.155769230769231	-2.9925	0.271217401500938	320.3539	243.8652	-76.4887
0	-0.155769230769231	-3.0375	0.267144230769231	315.2193	249.0391	-66.1802
-0.0024390243902439	-0.155769230769231	-3.0825	0.263071060037523	309.0979	256.8754	-52.2225
-0.0048780487804878	-0.155769230769231	-3.1275	0.258997889305816	303.4615	265.6218	-37.8397
-0.00731707317073171	-0.155769230769231	-3.1725	0.254924718574109	298.648	275.6894	-22.9586000000001
-0.00975609756097561	-0.155769230769231	-3.2175	0.250851547842401	293.5413	287.77	-5.7713
-0.0123170731707317	-0.155769230769231	-3.26475	0.246574718574109	288.3486	303.1506	14.802
-0.0146341463414634	-0.155769230769231	-3.3075	0.242705206378987	284.4286	318.172	33.7434
-0.0170731707317073	-0.155769230769231	-3.3525	0.23863203564728	280.6179	336.1106	55.4927
-0.0195121951219512	-0.155769230769231	-3.3975	0.234558864915572	277.3259	354.9553	77.6294
-0.0219512195121951	-0.155769230769231	-3.4425	0.230485694183865	273.0798	379.2261	106.1463
-0.024390243902439	-0.155769230769231	-3.4875	0.226412523452158	270.2397	403.9327	133.693
-0.0268292682926829	-0.155769230769231	-3.5325	0.22233935272045	267.1745	430.2786	163.1041
-0.0292682926829268	-0.155769230769231	-3.5775	0.218266181988743	264.2693	457.5185	193.2492
-0.0317073170731707	-0.155769230769231	-3.6225	0.214193011257036	261.1229	488.9973	227.8744
-0.0341463414634146	-0.155769230769231	-3.6675	0.210119840525328	258.0721	512.8146	254.7425
-0.0365853658536585	-0.155769230769231	-3.7125	0.206046669793621	255.3605	531.3067	275.9462
-0.0390243902439024	-0.155769230769231	-3.7575	0.201973499061914	252.0976	542.577	290.4794
-0.0415853658536585	-0.155769230769231	-3.80475	0.197696669793621	248.9798	546.7542	297.7744
-0.0439024390243902	-0.155769230769231	-3.8475	0.193827157598499	246.8697	540.5712	293.7015
-0.0463414634146341	-0.155769230769231	-3.8925	0.189753986866792	244.5802	526.8017	282.2215
-0.0487804878048781	-0.155769230769231	-3.9375	0.185680816135084	243.1329	501.5664	258.4335
-0.051219512195122	-0.155769230769231	-3.9825	0.181607645403377	241.0542	475.2892	234.235
-0.0536585365853659	-0.155769230769231	-4.0275	0.17753447467167	240.2399	446.6344	206.3945
-0.0560975609756098	-0.155769230769231	-4.0725	0.173461303939963	239.9807	416.4149	176.4342
-0.0585365853658537	-0.155769230769231	-4.1175	0.169388133208255	240.8585	385.7998	144.9413
-0.0609756097560976	-0.155769230769231	-4.1625	0.165314962476548	242.856	361.0821	118.2261
-0.0634146341463415	-0.155769230769231	-4.2075	0.161241791744841	245.3605	339.3942	94.0337
-0.0658536585365854	-0.155769230769231	-4.2525	0.157168621013133	248.3838	321.8743	73.4905
-0.0682926829268293	-0.155769230769231	-4.2975	0.153095450281426	252.3524	309.3371	56.9847
-0.0707317073170732	-0.155769230769231	-4.3425	0.149022279549719	258.486	297.8442	39.3582
-0.0731707317073171	-0.155769230769231	-4.3875	0.144949108818011	264.5394	286.6767	22.1373
-0.075609756097561	-0.155769230769231	-4.4325	0.140875938086304	272.4678	276.3052	3.8374
-0.0780487804878049	-0.155769230769231	-4.4775	0.136802767354597	281.585	266.3535	-15.2315
-0.0804878048780488	-0.155769230769231	-4.5225	0.132729596622889	293.9129	258.4405	-35.4724
-0.0829268292682927	-0.155769230769231	-4.5675	0.128656425891182	305.4329	251.438	-53.9949
-0.0853658536585366	-0.155769230769231	-4.6125	0.124583255159475	317.3479	244.4022	-72.9457
-0.0878048780487805	-0.155769230769231	-4.6575	0.120510084427767	329.8861	236.9904	-92.8957
-0.0902439024390244	-0.155769230769231	-4.7025	0.11643691369606	346.1347	230.4241	-115.7106
-0.0928048780487805	-0.155769230769231	-4.74975	0.112160084427767	362.8553	224.9843	-137.871
-0.0952439024390244	-0.155769230769231	-4.79475	0.10808691369606	380.9455	219.6232	-161.3223
-0.0976829268292683	-0.155769230769231	-4.83975	0.104013742964353	402.6675	214.0349	-188.6326
-0.1	-0.155769230769231	-4.8825	0.100144230769231	428.5712	209.3223	-219.2489
-0.102560975609756	-0.155769230769231	-4.92975	0.0958674015009381	454.1303	204.6459	-249.4844
-0.104878048780488	-0.155769230769231	-4.9725	0.0919978893058161	478.1349	200.9081	-277.2268
-0.107439024390244	-0.155769230769231	-5.01975	0.0877210600375234	498.0047	196.6563	-301.3484
-0.109878048780488	-0.155769230769231	-5.06475	0.0836478893058162	515.2052	193.8976	-321.3076
-0.11219512195122	-0.155769230769231	-5.1075	0.0797783771106942	523.2696	192.0538	-331.2158
-0.114756097560976	-0.155769230769231	-5.15475	0.0755015478424015	524.3805	189.7544	-334.6261
-0.117073170731707	-0.155769230769231	-5.1975	0.0716320356472796	518.6377	187.3064	-331.3313
-0.119634146341463	-0.155769230769231	-5.24475	0.0673552063789869	503.4268	184.7601	-318.6667
-0.122073170731707	-0.155769230769231	-5.28975	0.0632820356472796	484.9512	182.5357	-302.4155
-0.124390243902439	-0.155769230769231	-5.3325	0.0594125234521576	462.2688	180.9376	-281.3312
-0.126951219512195	-0.155769230769231	-5.37975	0.0551356941838649	436.0913	178.9452	-257.1461
-0.129268292682927	-0.155769230769231	-5.4225	0.051266181988743	407.4991	177.0157	-230.4834
-0.131829268292683	-0.155769230769231	-5.46975	0.0469893527204503	381.6239	175.5445	-206.0794
-0.134268292682927	-0.155769230769231	-5.51475	0.042916181988743	360.7455	174.0392	-186.7063
-0.136585365853659	-0.155769230769231	-5.5575	0.0390466697936211	343.4158	172.849	-170.5668
-0.139146341463415	-0.155769230769231	-5.60475	0.0347698405253283	329.8409	171.5281	-158.3128
-0.141463414634146	-0.155769230769231	-5.6475	0.0309003283302064	322.3446	171.1645	-151.1801
-0.144024390243902	-0.155769230769231	-5.69475	0.0266234990619137	320.6802	170.6427	-150.0375
-0.146341463414634	-0.155769230769231	-5.7375	0.0227539868667918	324.107	170.2023	-153.9047
0.146219512195122	-0.150192307692308	-0.231	0.501766393058161	260.9502	43880.16	43619.2098
0.14390243902439	-0.150192307692308	-0.27375	0.497896880863039	267.3817	46907.68	46640.2983
0.141463414634146	-0.150192307692308	-0.31875	0.493823710131332	274.0386	34325.3	34051.2614
0.139024390243902	-0.150192307692308	-0.36375	0.489750539399625	282.3659	15008.19	14725.8241
0.136585365853659	-0.150192307692308	-0.40875	0.485677368667917	295.711	7798.895	7503.184
0.134024390243902	-0.150192307692308	-0.456	0.481400539399625	305.3713	4581.916	4276.5447
0.131707317073171	-0.150192307692308	-0.49875	0.477531027204503	315.54	3102.075	2786.535
0.129268292682927	-0.150192307692308	-0.54375	0.473457856472795	326.4381	2171.009	1844.5709
0.126829268292683	-0.150192307692308	-0.58875	0.469384685741088	337.3521	1540.369	1203.0169
0.124390243902439	-0.150192307692308	-0.63375	0.465311515009381	349.9976	1303.286	953.2884
0.121829268292683	-0.150192307692308	-0.681	0.461034685741088	365.1264	1139.729	774.6026
0.119512195121951	-0.150192307692308	-0.72375	0.457165173545966	380.1135	910.7108	530.5973
0.117073170731707	-0.150192307692308	-0.76875	0.453092002814259	395.5507	741.8466	346.2959
0.114634146341463	-0.150192307692308	-0.81375	0.449018832082552	408.7059	665.8099	257.104
0.11219512195122	-0.150192307692308	-0.85875	0.444945661350844	417.0681	596.4896	179.4215
0.109634146341463	-0.150192307692308	-0.906	0.440668832082552	431.2574	550.0568	118.7994
0.107317073170732	-0.150192307692308	-0.94875	0.43679931988743	446.2308	514.4336	68.2028
0.104878048780488	-0.150192307692308	-0.99375	0.432726149155722	463.492	485.8779	22.3859
0.102439024390244	-0.150192307692308	-1.03875	0.428652978424015	483.6979	459.5078	-24.1901
0.1	-0.150192307692308	-1.08375	0.424579807692308	521.9012	438.8914	-83.0098000000001
0.0975609756097561	-0.150192307692308	-1.12875	0.4205066369606	560.4934	421.0216	-139.4718
0.0951219512195122	-0.150192307692308	-1.17375	0.416433466228893	612.1624	405.577	-206.5854
0.0926829268292683	-0.150192307692308	-1.21875	0.412360295497186	676.3395	389.5947	-286.7448
0.0902439024390244	-0.150192307692308	-1.26375	0.408287124765478	763.6716	377.4775	-386.1941
0.0878048780487805	-0.150192307692308	-1.30875	0.404213954033771	953.2806	366.4624	-586.8182
0.0853658536585366	-0.150192307692308	-1.35375	0.400140783302064	1136.162	356.265	-779.897
0.0829268292682927	-0.150192307692308	-1.39875	0.396067612570356	1425.894	345.9794	-1079.9146
0.0804878048780488	-0.150192307692308	-1.44375	0.391994441838649	2550.656	337.1771	-2213.4789
0.0780487804878049	-0.150192307692308	-1.48875	0.387921271106942	5258.743	328.7581	-4929.9849
0.0754878048780488	-0.150192307692308	-1.536	0.383644441838649	9417.787	321.4003	-9096.3867
0.0731707317073171	-0.150192307692308	-1.57875	0.379774929643527	13242.96	313.4735	-12929.4865
0.0707317073170732	-0.150192307692308	-1.62375	0.37570175891182	17850.3	307.1543	-17543.1457
0.0682926829268293	-0.150192307692308	-1.66875	0.371628588180113	21670.13	300.9095	-21369.2205
0.0658536585365854	-0.150192307692308	-1.71375	0.367555417448405	20922.01	295.7	-20626.31
0.0632926829268293	-0.150192307692308	-1.761	0.363278588180113	10063.9	289.8895	-9774.0105
0.0609756097560976	-0.150192307692308	-1.80375	0.359409075984991	2647.357	285.1979	-2362.1591
0.0585365853658537	-0.150192307692308	-1.84875	0.355335905253283	1907.542	281.057	-1626.485
0.0560975609756098	-0.150192307692308	-1.89375	0.351262734521576	1324.133	276.6755	-1047.4575
0.0536585365853659	-0.150192307692308	-1.93875	0.347189563789869	989.4127	272.1452	-717.2675
0.0510975609756098	-0.150192307692308	-1.986	0.342912734521576	865.1543	267.3891	-597.7652
0.0487804878048781	-0.150192307692308	-2.02875	0.339043222326454	740.3618	263.088	-477.2738
0.0463414634146341	-0.150192307692308	-2.07375	0.334970051594747	672.8718	258.7028	-414.169
0.0439024390243902	-0.150192307692308	-2.11875	0.330896880863039	622.9732	253.7036	-369.2696
0.0414634146341463	-0.150192307692308	-2.16375	0.326823710131332	578.6037	249.6751	-328.9286
0.0390243902439024	-0.150192307692308	-2.20875	0.322750539399625	545.1239	246.0502	-299.0737
0.0365853658536585	-0.150192307692308	-2.25375	0.318677368667917	513.963	241.9071	-272.0559
0.0341463414634146	-0.150192307692308	-2.29875	0.31460419793621	490.7156	238.2333	-252.4823
0.0317073170731707	-0.150192307692308	-2.34375	0.310531027204503	469.4599	235.2524	-234.2075
0.0292682926829268	-0.150192307692308	-2.38875	0.306457856472795	452.9501	232.8395	-220.1106
0.0268292682926829	-0.150192307692308	-2.43375	0.302384685741088	436.413	231.5441	-204.8689
0.0242682926829268	-0.150192307692308	-2.481	0.298107856472796	420.4683	230.7822	-189.6861
0.0219512195121951	-0.150192307692308	-2.52375	0.294238344277674	407.4638	230.4875	-176.9763
0.0195121951219512	-0.150192307692308	-2.56875	0.290165173545966	395.8279	230.4715	-165.3564
0.0170731707317073	-0.150192307692308	-2.61375	0.286092002814259	384.1603	230.8254	-153.3349
0.0146341463414634	-0.150192307692308	-2.65875	0.282018832082552	374.0754	231.246	-142.8294
0.0120731707317073	-0.150192307692308	-2.706	0.277742002814259	365.9367	232.7504	-133.1863
0.00975609756097561	-0.150192307692308	-2.74875	0.273872490619137	358.6644	234.3366	-124.3278
0.00731707317073171	-0.150192307692308	-2.79375	0.26979931988743	351.5628	236.6214	-114.9414
0.0048780487804878	-0.150192307692308	-2.83875	0.265726149155722	344.4823	240.0552	-104.4271
0.0024390243902439	-0.150192307692308	-2.88375	0.261652978424015	337.7703	244.4816	-93.2887
0	-0.150192307692308	-2.92875	0.257579807692308	331.5642	249.6853	-81.8789
-0.0024390243902439	-0.150192307692308	-2.97375	0.2535066369606	324.6452	256.6585	-67.9867
-0.0048780487804878	-0.150192307692308	-3.01875	0.249433466228893	318.2772	266.183	-52.0942
-0.00731707317073171	-0.150192307692308	-3.06375	0.245360295497186	312.6207	276.1316	-36.4891
-0.00975609756097561	-0.150192307692308	-3.10875	0.241287124765478	306.9327	287.8172	-19.1155
-0.0123170731707317	-0.150192307692308	-3.156	0.237010295497186	301.6979	300.3046	-1.39330000000001
-0.0146341463414634	-0.150192307692308	-3.19875	0.233140783302064	296.3632	317.6005	21.2373
-0.0170731707317073	-0.150192307692308	-3.24375	0.229067612570356	291.9564	335.4792	43.5228
-0.0195121951219512	-0.150192307692308	-3.28875	0.224994441838649	287.465	355.3157	67.8507
-0.0219512195121951	-0.150192307692308	-3.33375	0.220921271106942	283.1229	376.6634	93.5405
-0.024390243902439	-0.150192307692308	-3.37875	0.216848100375235	279.6686	403.5713	123.9027
-0.0268292682926829	-0.150192307692308	-3.42375	0.212774929643527	276.4735	429.8067	153.3332
-0.0292682926829268	-0.150192307692308	-3.46875	0.20870175891182	273.4715	457.0357	183.5642
-0.0317073170731707	-0.150192307692308	-3.51375	0.204628588180113	270.4573	483.4692	213.0119
-0.0341463414634146	-0.150192307692308	-3.55875	0.200555417448405	267.2458	509.719	242.4732
-0.0365853658536585	-0.150192307692308	-3.60375	0.196482246716698	264.3398	529.2801	264.9403
-0.0390243902439024	-0.150192307692308	-3.64875	0.192409075984991	261.3688	542.0158	280.647
-0.0415853658536585	-0.150192307692308	-3.696	0.188132246716698	257.5867	545.0498	287.4631
-0.0439024390243902	-0.150192307692308	-3.73875	0.184262734521576	254.8602	538.8723	284.0121
-0.0463414634146341	-0.150192307692308	-3.78375	0.180189563789869	252.1004	524.8099	272.7095
-0.0487804878048781	-0.150192307692308	-3.82875	0.176116393058161	249.5495	504.332	254.7825
-0.051219512195122	-0.150192307692308	-3.87375	0.172043222326454	246.3495	478.2527	231.9032
-0.0536585365853659	-0.150192307692308	-3.91875	0.167970051594747	244.498	446.7036	202.2056
-0.0560975609756098	-0.150192307692308	-3.96375	0.163896880863039	243.3596	417.9501	174.5905
-0.0585365853658537	-0.150192307692308	-4.00875	0.159823710131332	242.5809	390.4369	147.856
-0.0609756097560976	-0.150192307692308	-4.05375	0.155750539399625	242.9547	366.1473	123.1926
-0.0634146341463415	-0.150192307692308	-4.09875	0.151677368667917	243.3448	342.0097	98.6649
-0.0658536585365854	-0.150192307692308	-4.14375	0.14760419793621	244.7426	325.2392	80.4966
-0.0682926829268293	-0.150192307692308	-4.18875	0.143531027204503	246.6292	314.0593	67.4301
-0.0707317073170732	-0.150192307692308	-4.23375	0.139457856472796	249.3448	297.5149	48.1701
-0.0731707317073171	-0.150192307692308	-4.27875	0.135384685741088	252.7439	286.1209	33.377
-0.075609756097561	-0.150192307692308	-4.32375	0.131311515009381	256.7479	276.529	19.7811
-0.0780487804878049	-0.150192307692308	-4.36875	0.127238344277674	262.8329	267.4619	4.62900000000002
-0.0804878048780488	-0.150192307692308	-4.41375	0.123165173545966	272.0816	258.5213	-13.5603
-0.0829268292682927	-0.150192307692308	-4.45875	0.119092002814259	281.4931	251.323	-30.1701
-0.0853658536585366	-0.150192307692308	-4.50375	0.115018832082552	291.6551	243.9938	-47.6613
-0.0878048780487805	-0.150192307692308	-4.54875	0.110945661350844	301.8272	237.9343	-63.8929
-0.0902439024390244	-0.150192307692308	-4.59375	0.106872490619137	314.1989	231.4044	-82.7945
-0.0928048780487805	-0.150192307692308	-4.641	0.102595661350844	326.445	225.8624	-100.5826
-0.0952439024390244	-0.150192307692308	-4.686	0.098522490619137	339.4126	220.2267	-119.1859
-0.0976829268292683	-0.150192307692308	-4.731	0.0944493198874297	353.6797	215.3396	-138.3401
-0.1	-0.150192307692308	-4.77375	0.0905798076923077	374.1893	209.8962	-164.2931
-0.102560975609756	-0.150192307692308	-4.821	0.086302978424015	394.1791	205.0536	-189.1255
-0.104878048780488	-0.150192307692308	-4.86375	0.0824334662288931	415.489	200.928	-214.561
-0.107439024390244	-0.150192307692308	-4.911	0.0781566369606004	439.6785	197.4384	-242.2401
-0.109878048780488	-0.150192307692308	-4.956	0.0740834662288931	468.0528	193.7996	-274.2532
-0.11219512195122	-0.150192307692308	-4.99875	0.0702139540337711	489.2921	191.1246	-298.1675
-0.114756097560976	-0.150192307692308	-5.046	0.0659371247654784	506.2964	188.8427	-317.4537
-0.117073170731707	-0.150192307692308	-5.08875	0.0620676125703565	517.6582	186.4926	-331.1656
-0.119634146341463	-0.150192307692308	-5.136	0.0577907833020638	523.9597	184.4013	-339.5584
-0.122073170731707	-0.150192307692308	-5.181	0.0537176125703565	521.6443	182.2782	-339.3661
-0.124390243902439	-0.150192307692308	-5.22375	0.0498481003752346	511.9145	180.8728	-331.0417
-0.126951219512195	-0.150192307692308	-5.271	0.0455712711069419	496.3434	179.1238	-317.2196
-0.129268292682927	-0.150192307692308	-5.31375	0.0417017589118199	470.8161	177.7492	-293.0669
-0.131829268292683	-0.150192307692308	-5.361	0.0374249296435272	446.109	176.2781	-269.8309
-0.134268292682927	-0.150192307692308	-5.406	0.0333517589118199	421.0075	175.3817	-245.6258
-0.136585365853659	-0.150192307692308	-5.44875	0.029482246716698	397.9369	174.3213	-223.6156
-0.139146341463415	-0.150192307692308	-5.496	0.0252054174484053	378.5162	173.3382	-205.178
-0.141463414634146	-0.150192307692308	-5.53875	0.0213359052532834	367.6485	173.4361	-194.2124
-0.144024390243902	-0.150192307692308	-5.586	0.0170590759849906	363.5674	174.4796	-189.0878
-0.146341463414634	-0.150192307692308	-5.62875	0.0131895637898687	366.7338	176.1428	-190.591
0.146219512195122	-0.144230769230769	-0.11475	0.491542354596623	245.9327	43403.2	43157.2673
0.14390243902439	-0.144230769230769	-0.1575	0.487672842401501	252.0025	46787.46	46535.4575
0.141463414634146	-0.144230769230769	-0.2025	0.483599671669794	258.0098	36155.53	35897.5202
0.139024390243902	-0.144230769230769	-0.2475	0.479526500938086	263.5818	15222.86	14959.2782
0.136585365853659	-0.144230769230769	-0.2925	0.475453330206379	269.8016	7916.926	7647.1244
0.134024390243902	-0.144230769230769	-0.33975	0.471176500938086	278.3179	4787.733	4509.4151
0.131707317073171	-0.144230769230769	-0.3825	0.467306988742964	290.9924	3143.137	2852.1446
0.129268292682927	-0.144230769230769	-0.4275	0.463233818011257	299.7111	2168.494	1868.7829
0.126829268292683	-0.144230769230769	-0.4725	0.45916064727955	308.8862	1574.503	1265.6168
0.124390243902439	-0.144230769230769	-0.5175	0.455087476547842	319.1312	1301.104	981.9728
0.121829268292683	-0.144230769230769	-0.56475	0.45081064727955	329.273	1133.783	804.51
0.119512195121951	-0.144230769230769	-0.6075	0.446941135084428	339.1709	919.8901	580.7192
0.117073170731707	-0.144230769230769	-0.6525	0.44286796435272	350.6405	738.5422	387.9017
0.114634146341463	-0.144230769230769	-0.6975	0.438794793621013	364.7793	661.4306	296.6513
0.11219512195122	-0.144230769230769	-0.7425	0.434721622889306	378.6344	602.5253	223.8909
0.109634146341463	-0.144230769230769	-0.78975	0.430444793621013	393.1382	556.6688	163.5306
0.107317073170732	-0.144230769230769	-0.8325	0.426575281425891	406.7778	514.275	107.4972
0.104878048780488	-0.144230769230769	-0.8775	0.422502110694184	418.4438	484.6752	66.2314
0.102439024390244	-0.144230769230769	-0.9225	0.418428939962477	431.952	460.8033	28.8513
0.1	-0.144230769230769	-0.9675	0.414355769230769	446.0699	441.4184	-4.6515
0.0975609756097561	-0.144230769230769	-1.0125	0.410282598499062	459.7157	421.4765	-38.2392
0.0951219512195122	-0.144230769230769	-1.0575	0.406209427767355	479.024	405.8571	-73.1669
0.0926829268292683	-0.144230769230769	-1.1025	0.402136257035647	512.6358	391.7792	-120.8566
0.0902439024390244	-0.144230769230769	-1.1475	0.39806308630394	543.1076	379.7249	-163.3827
0.0878048780487805	-0.144230769230769	-1.1925	0.393989915572233	593.7291	367.0624	-226.6667
0.0853658536585366	-0.144230769230769	-1.2375	0.389916744840525	653.9984	356.2814	-297.717
0.0829268292682927	-0.144230769230769	-1.2825	0.385843574108818	736.9887	346.7593	-390.2294
0.0804878048780488	-0.144230769230769	-1.3275	0.381770403377111	936.9047	338.1744	-598.7303
0.0780487804878049	-0.144230769230769	-1.3725	0.377697232645403	1111.308	329.6975	-781.6105
0.0754878048780488	-0.144230769230769	-1.41975	0.373420403377111	1359.786	322.0585	-1037.7275
0.0731707317073171	-0.144230769230769	-1.4625	0.369550891181989	2350.88	315.2177	-2035.6623
0.0707317073170732	-0.144230769230769	-1.5075	0.365477720450281	4517.533	308.315	-4209.218
0.0682926829268293	-0.144230769230769	-1.5525	0.361404549718574	6380.244	301.2081	-6079.0359
0.0658536585365854	-0.144230769230769	-1.5975	0.357331378986867	10763.27	295.558	-10467.712
0.0632926829268293	-0.144230769230769	-1.64475	0.353054549718574	14203.34	290.5097	-13912.8303
0.0609756097560976	-0.144230769230769	-1.6875	0.349185037523452	17197.87	285.7863	-16912.0837
0.0585365853658537	-0.144230769230769	-1.7325	0.345111866791745	14499.71	280.3691	-14219.3409
0.0560975609756098	-0.144230769230769	-1.7775	0.341038696060038	3892.445	275.8234	-3616.6216
0.0536585365853659	-0.144230769230769	-1.8225	0.33696552532833	2041.417	271.8116	-1769.6054
0.0510975609756098	-0.144230769230769	-1.86975	0.332688696060037	1343.047	267.7516	-1075.2954
0.0487804878048781	-0.144230769230769	-1.9125	0.328819183864916	1137.759	263.125	-874.634
0.0463414634146341	-0.144230769230769	-1.9575	0.324746013133208	903.4671	258.8205	-644.6466
0.0439024390243902	-0.144230769230769	-2.0025	0.320672842401501	760.1842	254.7588	-505.4254
0.0414634146341463	-0.144230769230769	-2.0475	0.316599671669794	691.768	250.1143	-441.6537
0.0390243902439024	-0.144230769230769	-2.0925	0.312526500938086	639.7981	245.322	-394.4761
0.0365853658536585	-0.144230769230769	-2.1375	0.308453330206379	592.7868	241.3887	-351.3981
0.0341463414634146	-0.144230769230769	-2.1825	0.304380159474672	556.7108	237.923	-318.7878
0.0317073170731707	-0.144230769230769	-2.2275	0.300306988742964	526.006	235.3811	-290.6249
0.0292682926829268	-0.144230769230769	-2.2725	0.296233818011257	500.5184	233.0962	-267.4222
0.0268292682926829	-0.144230769230769	-2.3175	0.29216064727955	475.6931	231.6366	-244.0565
0.0242682926829268	-0.144230769230769	-2.36475	0.287883818011257	456.9104	230.2097	-226.7007
0.0219512195121951	-0.144230769230769	-2.4075	0.284014305816135	440.1472	229.74	-210.4072
0.0195121951219512	-0.144230769230769	-2.4525	0.279941135084428	425.5924	230.1762	-195.4162
0.0170731707317073	-0.144230769230769	-2.4975	0.27586796435272	411.133	230.8538	-180.2792
0.0146341463414634	-0.144230769230769	-2.5425	0.271794793621013	398.8433	231.7105	-167.1328
0.0120731707317073	-0.144230769230769	-2.58975	0.26751796435272	388.1413	233.1532	-154.9881
0.00975609756097561	-0.144230769230769	-2.6325	0.263648452157598	379.0933	234.8219	-144.2714
0.00731707317073171	-0.144230769230769	-2.6775	0.259575281425891	370.2004	236.6997	-133.5007
0.0048780487804878	-0.144230769230769	-2.7225	0.255502110694184	362.2557	239.6004	-122.6553
0.0024390243902439	-0.144230769230769	-2.7675	0.251428939962477	355.3156	243.2658	-112.0498
0	-0.144230769230769	-2.8125	0.247355769230769	348.9901	249.7845	-99.2056
-0.0024390243902439	-0.144230769230769	-2.8575	0.243282598499062	341.2298	256.2736	-84.9562
-0.0048780487804878	-0.144230769230769	-2.9025	0.239209427767355	334.431	264.566	-69.865
-0.00731707317073171	-0.144230769230769	-2.9475	0.235136257035647	328.2349	274.2387	-53.9962
-0.00975609756097561	-0.144230769230769	-2.9925	0.23106308630394	322.5052	287.406	-35.0992
-0.0123170731707317	-0.144230769230769	-3.03975	0.226786257035647	316.2856	300.9155	-15.3701
-0.0146341463414634	-0.144230769230769	-3.0825	0.222916744840525	311.0616	315.7043	4.64269999999999
-0.0170731707317073	-0.144230769230769	-3.1275	0.218843574108818	305.8247	331.9077	26.083
-0.0195121951219512	-0.144230769230769	-3.1725	0.214770403377111	300.5557	354.476	53.9203
-0.0219512195121951	-0.144230769230769	-3.2175	0.210697232645403	294.7024	376.479	81.7766
-0.024390243902439	-0.144230769230769	-3.2625	0.206624061913696	290.3282	399.9142	109.586
-0.0268292682926829	-0.144230769230769	-3.3075	0.202550891181989	286.5485	425.2474	138.6989
-0.0292682926829268	-0.144230769230769	-3.3525	0.198477720450281	283.3539	457.455	174.1011
-0.0317073170731707	-0.144230769230769	-3.3975	0.194404549718574	279.8033	485.1268	205.3235
-0.0341463414634146	-0.144230769230769	-3.4425	0.190331378986867	276.932	509.0693	232.1373
-0.0365853658536585	-0.144230769230769	-3.4875	0.186258208255159	273.6566	527.4563	253.7997
-0.0390243902439024	-0.144230769230769	-3.5325	0.182185037523452	270.6871	540.2212	269.5341
-0.0415853658536585	-0.144230769230769	-3.57975	0.177908208255159	266.6309	543.0314	276.4005
-0.0439024390243902	-0.144230769230769	-3.6225	0.174038696060037	263.5309	538.1242	274.5933
-0.0463414634146341	-0.144230769230769	-3.6675	0.16996552532833	260.3814	524.7136	264.3322
-0.0487804878048781	-0.144230769230769	-3.7125	0.165892354596623	257.6554	502.3145	244.6591
-0.051219512195122	-0.144230769230769	-3.7575	0.161819183864916	254.716	476.3327	221.6167
-0.0536585365853659	-0.144230769230769	-3.8025	0.157746013133208	251.8906	448.5871	196.6965
-0.0560975609756098	-0.144230769230769	-3.8475	0.153672842401501	249.5346	421.1735	171.6389
-0.0585365853658537	-0.144230769230769	-3.8925	0.149599671669794	247.536	393.1009	145.5649
-0.0609756097560976	-0.144230769230769	-3.9375	0.145526500938086	245.8802	371.869	125.9888
-0.0634146341463415	-0.144230769230769	-3.9825	0.141453330206379	245.3101	354.3502	109.0401
-0.0658536585365854	-0.144230769230769	-4.0275	0.137380159474672	245.3427	339.1111	93.7684
-0.0682926829268293	-0.144230769230769	-4.0725	0.133306988742964	245.6353	322.2327	76.5974
-0.0707317073170732	-0.144230769230769	-4.1175	0.129233818011257	246.8397	298.6723	51.8326
-0.0731707317073171	-0.144230769230769	-4.1625	0.12516064727955	247.9944	287.3745	39.3801
-0.075609756097561	-0.144230769230769	-4.2075	0.121087476547842	249.7507	276.9696	27.2189
-0.0780487804878049	-0.144230769230769	-4.2525	0.117014305816135	252.9568	266.5002	13.5434
-0.0804878048780488	-0.144230769230769	-4.2975	0.112941135084428	257.902	258.7154	0.813400000000001
-0.0829268292682927	-0.144230769230769	-4.3425	0.10886796435272	264.3318	250.6217	-13.7101
-0.0853658536585366	-0.144230769230769	-4.3875	0.104794793621013	271.0088	243.8644	-27.1444
-0.0878048780487805	-0.144230769230769	-4.4325	0.100721622889306	279.3768	236.5024	-42.8744
-0.0902439024390244	-0.144230769230769	-4.4775	0.0966484521575985	290.2866	230.3931	-59.8935
-0.0928048780487805	-0.144230769230769	-4.52475	0.0923716228893058	300.5695	224.6755	-75.894
-0.0952439024390244	-0.144230769230769	-4.56975	0.0882984521575985	311.9753	219.3958	-92.5795
-0.0976829268292683	-0.144230769230769	-4.61475	0.0842252814258912	323.6329	213.3368	-110.2961
-0.1	-0.144230769230769	-4.6575	0.0803557692307692	337.5009	208.642	-128.8589
-0.102560975609756	-0.144230769230769	-4.70475	0.0760789399624765	352.6558	203.6702	-148.9856
-0.104878048780488	-0.144230769230769	-4.7475	0.0722094277673546	368.7623	199.4507	-169.3116
-0.107439024390244	-0.144230769230769	-4.79475	0.0679325984990619	387.9391	194.3127	-193.6264
-0.109878048780488	-0.144230769230769	-4.83975	0.0638594277673546	410.9994	190.6141	-220.3853
-0.11219512195122	-0.144230769230769	-4.8825	0.0599899155722327	433.1948	187.5663	-245.6285
-0.114756097560976	-0.144230769230769	-4.92975	0.05571308630394	456.5705	187.3795	-269.191
-0.117073170731707	-0.144230769230769	-4.9725	0.051843574108818	477.7758	186.447	-291.3288
-0.119634146341463	-0.144230769230769	-5.01975	0.0475667448405253	499.1494	184.0635	-315.0859
-0.122073170731707	-0.144230769230769	-5.06475	0.043493574108818	513.8703	182.0543	-331.816
-0.124390243902439	-0.144230769230769	-5.1075	0.0396240619136961	521.5748	180.2741	-341.3007
-0.126951219512195	-0.144230769230769	-5.15475	0.0353472326454034	522.7855	178.4432	-344.3423
-0.129268292682927	-0.144230769230769	-5.1975	0.0314777204502814	515.2776	176.7431	-338.5345
-0.131829268292683	-0.144230769230769	-5.24475	0.0272008911819887	502.514	175.0271	-327.4869
-0.134268292682927	-0.144230769230769	-5.28975	0.0231277204502814	484.9845	173.4456	-311.5389
-0.136585365853659	-0.144230769230769	-5.3325	0.0192582082551595	465.2699	171.8266	-293.4433
-0.139146341463415	-0.144230769230769	-5.37975	0.0149813789868668	444.1498	170.5058	-273.644
-0.141463414634146	-0.144230769230769	-5.4225	0.0111118667917449	430.3426	169.2453	-261.0973
-0.144024390243902	-0.144230769230769	-5.46975	0.00683503752345213	424.2107	167.5983	-256.6124
-0.146341463414634	-0.144230769230769	-5.5125	0.00296552532833022	425.3482	165.9351	-259.4131
0.146219512195122	-0.138461538461538	-0.00225000000000009	0.481648123827392	231.4873	46270.5	46039.0127
0.14390243902439	-0.138461538461538	-0.0449999999999999	0.47777861163227	237.2806	50031.73	49794.4494
0.141463414634146	-0.138461538461538	-0.0900000000000003	0.473705440900563	242.978	40397.24	40154.262
0.139024390243902	-0.138461538461538	-0.135	0.469632270168856	249.0167	16061.37	15812.3533
0.136585365853659	-0.138461538461538	-0.18	0.465559099437148	254.8298	7975.774	7720.9442
0.134024390243902	-0.138461538461538	-0.22725	0.461282270168856	261.6941	4738.153	4476.4589
0.131707317073171	-0.138461538461538	-0.27	0.457412757973734	268.3028	3199.289	2930.9862
0.129268292682927	-0.138461538461538	-0.315	0.453339587242026	274.4764	2163.491	1889.0146
0.126829268292683	-0.138461538461538	-0.36	0.449266416510319	286.0033	1558.528	1272.5247
0.124390243902439	-0.138461538461538	-0.405	0.445193245778612	294.0744	1318.428	1024.3536
0.121829268292683	-0.138461538461538	-0.45225	0.440916416510319	301.6008	1120.826	819.2252
0.119512195121951	-0.138461538461538	-0.495	0.437046904315197	310.3364	908.3681	598.0317
0.117073170731707	-0.138461538461538	-0.54	0.43297373358349	320.8436	750.3394	429.4958
0.114634146341463	-0.138461538461538	-0.585	0.428900562851782	330.4804	664.2143	333.7339
0.11219512195122	-0.138461538461538	-0.63	0.424827392120075	340.8551	603.894	263.0389
0.109634146341463	-0.138461538461538	-0.67725	0.420550562851782	351.084	556.6087	205.5247
0.107317073170732	-0.138461538461538	-0.72	0.41668105065666	364.4719	520.3094	155.8375
0.104878048780488	-0.138461538461538	-0.765	0.412607879924953	377.2672	485.4875	108.2203
0.102439024390244	-0.138461538461538	-0.81	0.408534709193246	390.4834	461.0359	70.5525
0.1	-0.138461538461538	-0.855	0.404461538461538	406.4588	439.7777	33.3189
0.0975609756097561	-0.138461538461538	-0.9	0.400388367729831	419.133	421.8755	2.74250000000001
0.0951219512195122	-0.138461538461538	-0.945	0.396315196998124	432.5792	404.4521	-28.1271
0.0926829268292683	-0.138461538461538	-0.99	0.392242026266417	445.0125	390.8071	-54.2054
0.0902439024390244	-0.138461538461538	-1.035	0.388168855534709	461.1813	378.4961	-82.6852
0.0878048780487805	-0.138461538461538	-1.08	0.384095684803002	488.9636	367.3533	-121.6103
0.0853658536585366	-0.138461538461538	-1.125	0.380022514071295	514.3801	356.8258	-157.5543
0.0829268292682927	-0.138461538461538	-1.17	0.375949343339587	550.3708	347.5338	-202.837
0.0804878048780488	-0.138461538461538	-1.215	0.37187617260788	607.1472	338.2164	-268.9308
0.0780487804878049	-0.138461538461538	-1.26	0.367803001876173	675.3605	330.291	-345.0695
0.0754878048780488	-0.138461538461538	-1.30725	0.36352617260788	765.1493	321.0658	-444.0835
0.0731707317073171	-0.138461538461538	-1.35	0.359656660412758	967.942	314.064	-653.878
0.0707317073170732	-0.138461538461538	-1.395	0.355583489681051	1146.8	307.7126	-839.0874
0.0682926829268293	-0.138461538461538	-1.44	0.351510318949343	1391.538	301.9978	-1089.5402
0.0658536585365854	-0.138461538461538	-1.485	0.347437148217636	2381.827	295.4607	-2086.3663
0.0632926829268293	-0.138461538461538	-1.53225	0.343160318949343	4432.737	290.058	-4142.679
0.0609756097560976	-0.138461538461538	-1.575	0.339290806754221	6329.766	285.074	-6044.692
0.0585365853658537	-0.138461538461538	-1.62	0.335217636022514	8219.839	280.4664	-7939.3726
0.0560975609756098	-0.138461538461538	-1.665	0.331144465290807	9919.208	276.1613	-9643.0467
0.0536585365853659	-0.138461538461538	-1.71	0.327071294559099	9908.469	271.7786	-9636.6904
0.0510975609756098	-0.138461538461538	-1.75725	0.322794465290807	3897.737	267.6213	-3630.1157
0.0487804878048781	-0.138461538461538	-1.8	0.318924953095685	2278.843	263.2687	-2015.5743
0.0463414634146341	-0.138461538461538	-1.845	0.314851782363977	1474.427	258.2053	-1216.2217
0.0439024390243902	-0.138461538461538	-1.89	0.31077861163227	1069.169	254.2409	-814.9281
0.0414634146341463	-0.138461538461538	-1.935	0.306705440900563	916.8377	250.2907	-666.547
0.0390243902439024	-0.138461538461538	-1.98	0.302632270168856	823.2825	246.3747	-576.9078
0.0365853658536585	-0.138461538461538	-2.025	0.298559099437148	710.4084	242.1657	-468.2427
0.0341463414634146	-0.138461538461538	-2.07	0.294485928705441	647.8038	238.5866	-409.2172
0.0317073170731707	-0.138461538461538	-2.115	0.290412757973734	602.7754	235.5272	-367.2482
0.0292682926829268	-0.138461538461538	-2.16	0.286339587242026	566.8217	233.1451	-333.6766
0.0268292682926829	-0.138461538461538	-2.205	0.282266416510319	536.5075	231.3952	-305.1123
0.0242682926829268	-0.138461538461538	-2.25225	0.277989587242026	505.0304	230.6154	-274.415
0.0219512195121951	-0.138461538461538	-2.295	0.274120075046904	482.3095	230.5176	-251.7919
0.0195121951219512	-0.138461538461538	-2.34	0.270046904315197	462.3238	230.8233	-231.5005
0.0170731707317073	-0.138461538461538	-2.385	0.26597373358349	445.1311	231.2435	-213.8876
0.0146341463414634	-0.138461538461538	-2.43	0.261900562851782	428.4023	231.518	-196.8843
0.0120731707317073	-0.138461538461538	-2.47725	0.25762373358349	415.723	232.5214	-183.2016
0.00975609756097561	-0.138461538461538	-2.52	0.253754221388368	404.1117	234.1397	-169.972
0.00731707317073171	-0.138461538461538	-2.565	0.24968105065666	392.5388	236.5865	-155.9523
0.0048780487804878	-0.138461538461538	-2.61	0.245607879924953	383.4896	239.8121	-143.6775
0.0024390243902439	-0.138461538461538	-2.655	0.241534709193246	374.928	243.671	-131.257
0	-0.138461538461538	-2.7	0.237461538461538	367.1358	248.8591	-118.2767
-0.0024390243902439	-0.138461538461538	-2.745	0.233388367729831	358.8568	255.7215	-103.1353
-0.0048780487804878	-0.138461538461538	-2.79	0.229315196998124	351.6228	264.2089	-87.4139
[truncated: 7,802 more rows]
