# Supplementary material for: Giant ferroelectric polarization in a bilayer graphene heterostructure
Source: Nat Commun. 2022 Oct 21;13:6241. doi: 10.1038/s41467-022-34104-z (PMC9587233; doi:10.1038/s41467-022-34104-z)
Supplement: Supplementary file 4 — Source Data [file 41467_2022_34104_MOESM4_ESM.zip › SI/Fig.S11-14/250K.dat]

x	y	n	D	b	f	z
-0.146341463414634	0.230769230769231	1.8	-0.64015947467167	2561.566	3407.411	845.845
-0.141463414634146	0.230769230769231	1.89	-0.632013133208255	2368.473	3414.103	1045.63
-0.136585365853659	0.230769230769231	1.98	-0.62386679174484	2103.277	3361.089	1257.812
-0.131829268292683	0.230769230769231	2.06775	-0.615924108818011	1807.714	3190.077	1382.363
-0.126829268292683	0.230769230769231	2.16	-0.607574108818011	1506.772	2880.209	1373.437
-0.121951219512195	0.230769230769231	2.25	-0.599427767354597	1273.945	2525.498	1251.553
-0.117073170731707	0.230769230769231	2.34	-0.591281425891182	1086.753	2158.344	1071.591
-0.11219512195122	0.230769230769231	2.43	-0.583135084427767	924.678	1698.309	773.631
-0.107439024390244	0.230769230769231	2.51775	-0.575192401500938	788.026	1452.834	664.808
-0.102439024390244	0.230769230769231	2.61	-0.566842401500938	684.1712	1225.51	541.3388
-0.0975609756097561	0.230769230769231	2.7	-0.558696060037523	634.6107	1065.38	430.7693
-0.0926829268292683	0.230769230769231	2.79	-0.550549718574109	589.2695	933.4353	344.1658
-0.0878048780487805	0.230769230769231	2.88	-0.542403377110694	553.9133	784.08	230.1667
-0.0829268292682927	0.230769230769231	2.97	-0.53425703564728	522.2448	687.7291	165.4843
-0.0780487804878049	0.230769230769231	3.06	-0.526110694183865	492.2364	631.6524	139.416
-0.0731707317073171	0.230769230769231	3.15	-0.51796435272045	467.8762	588.6246	120.7484
-0.0682926829268293	0.230769230769231	3.24	-0.509818011257036	446.6875	549.3337	102.6462
-0.0634146341463415	0.230769230769231	3.33	-0.501671669793621	425.9175	511.2955	85.3780000000001
-0.0585365853658537	0.230769230769231	3.42	-0.493525328330206	410.4372	482.6172	72.18
-0.0536585365853659	0.230769230769231	3.51	-0.485378986866792	393.5591	457.0212	63.4621
-0.0487804878048781	0.230769230769231	3.6	-0.477232645403377	380.9589	432.3192	51.3603
-0.0439024390243902	0.230769230769231	3.69	-0.469086303939963	369.016	405.9795	36.9635
-0.0390243902439024	0.230769230769231	3.78	-0.460939962476548	358.7206	388.9493	30.2287
-0.0341463414634146	0.230769230769231	3.87	-0.452793621013133	349.5087	371.6733	22.1646
-0.0292682926829268	0.230769230769231	3.96	-0.444647279549719	340.8912	360.4891	19.5979
-0.0245121951219512	0.230769230769231	4.04775	-0.436704596622889	333.2106	351.5422	18.3316
-0.0195121951219512	0.230769230769231	4.14	-0.428354596622889	325.733	343.0146	17.2816
-0.0146341463414634	0.230769230769231	4.23	-0.420208255159475	317.9809	334.1824	16.2015
-0.00975609756097561	0.230769230769231	4.32	-0.41206191369606	311.8505	326.7011	14.8506
-0.0048780487804878	0.230769230769231	4.41	-0.403915572232645	305.48	318.9052	13.4252
0	0.230769230769231	4.5	-0.395769230769231	298.922	309.4034	10.4814
0.0048780487804878	0.230769230769231	4.59	-0.387622889305816	293.089	303.2841	10.1951
0.00975609756097561	0.230769230769231	4.68	-0.379476547842402	287.2907	297.6904	10.3997
0.0146341463414634	0.230769230769231	4.77	-0.371330206378987	280.7193	292.3951	11.6758
0.0195121951219512	0.230769230769231	4.86	-0.363183864915572	274.7499	287.7501	13.0002000000001
0.0242682926829268	0.230769230769231	4.94775	-0.355241181988743	268.7133	282.8781	14.1648
0.0292682926829268	0.230769230769231	5.04	-0.346891181988743	262.7905	278.517	15.7265
0.0341463414634146	0.230769230769231	5.13	-0.338744840525328	257.372	273.9177	16.5457
0.0390243902439024	0.230769230769231	5.22	-0.330598499061914	251.5297	269.1629	17.6332
0.0439024390243902	0.230769230769231	5.31	-0.322452157598499	245.4031	263.9322	18.5291
0.0486585365853659	0.230769230769231	5.39775	-0.31450947467167	240.2415	259.036	18.7945
0.0536585365853659	0.230769230769231	5.49	-0.30615947467167	234.8896	253.5214	18.6318
0.0585365853658537	0.230769230769231	5.58	-0.298013133208255	228.306	247.5843	19.2783
0.0632926829268293	0.230769230769231	5.66775	-0.290070450281426	222.6869	242.3713	19.6844
0.0682926829268293	0.230769230769231	5.76	-0.281720450281426	217.052	237.3189	20.2669
0.0731707317073171	0.230769230769231	5.85	-0.273574108818011	210.9464	231.5385	20.5921
0.0780487804878049	0.230769230769231	5.94	-0.265427767354597	201.523	226.4082	24.8852
0.0829268292682927	0.230769230769231	6.03	-0.257281425891182	195.72	220.5513	24.8313
0.0878048780487805	0.230769230769231	6.12	-0.249135084427767	192.263	214.0323	21.7693
0.0926829268292683	0.230769230769231	6.21	-0.240988742964353	189.0632	202.5404	13.4772
0.0975609756097561	0.230769230769231	6.3	-0.232842401500938	185.1014	195.7386	10.6372
0.102439024390244	0.230769230769231	6.39	-0.224696060037523	180.2926	192.9129	12.6203
0.107317073170732	0.230769230769231	6.48	-0.216549718574109	176.3688	190.2923	13.9235
0.11219512195122	0.230769230769231	6.57	-0.208403377110694	172.6752	186.5071	13.8319
0.117073170731707	0.230769230769231	6.66	-0.20025703564728	168.9832	182.8765	13.8933
0.121951219512195	0.230769230769231	6.75	-0.192110694183865	165.3433	178.2086	12.8653
0.126829268292683	0.230769230769231	6.84	-0.18396435272045	162.4135	174.6924	12.2789
0.131707317073171	0.230769230769231	6.93	-0.175818011257036	159.3369	171.3834	12.0465
0.136585365853659	0.230769230769231	7.02	-0.167671669793621	156.2976	168.2268	11.9292
0.141463414634146	0.230769230769231	7.11	-0.159525328330206	153.874	164.4914	10.6174
0.146341463414634	0.230769230769231	7.2	-0.151378986866792	151.7443	161.1932	9.44889999999998
-0.146341463414634	0.219230769230769	1.575	-0.620371013133208	1667.453	2769.871	1102.418
-0.141463414634146	0.219230769230769	1.665	-0.612224671669794	1657.624	2808.795	1151.171
-0.136585365853659	0.219230769230769	1.755	-0.604078330206379	1566.328	2910.349	1344.021
-0.131829268292683	0.219230769230769	1.84275	-0.59613564727955	1423.04	3070.287	1647.247
-0.126829268292683	0.219230769230769	1.935	-0.58778564727955	1253.583	3121.204	1867.621
-0.121951219512195	0.219230769230769	2.025	-0.579639305816135	1108.317	3035.508	1927.191
-0.117073170731707	0.219230769230769	2.115	-0.57149296435272	984.2489	2820.649	1836.4001
-0.11219512195122	0.219230769230769	2.205	-0.563346622889306	872.2169	2498.507	1626.2901
-0.107439024390244	0.219230769230769	2.29275	-0.555403939962477	767.5525	2170.861	1403.3085
-0.102439024390244	0.219230769230769	2.385	-0.547053939962477	682.9617	1726.007	1043.0453
-0.0975609756097561	0.219230769230769	2.475	-0.538907598499062	638.6062	1448.5	809.893800000001
-0.0926829268292683	0.219230769230769	2.565	-0.530761257035647	594.577	1254.346	659.769
-0.0878048780487805	0.219230769230769	2.655	-0.522614915572233	560.5529	1089.042	528.4891
-0.0829268292682927	0.219230769230769	2.745	-0.514468574108818	530.2155	944.6149	414.3994
-0.0780487804878049	0.219230769230769	2.835	-0.506322232645403	499.5464	836.9266	337.3802
-0.0731707317073171	0.219230769230769	2.925	-0.498175891181989	476.0079	699.629	223.6211
-0.0682926829268293	0.219230769230769	3.015	-0.490029549718574	454.6293	642.1287	187.4994
-0.0634146341463415	0.219230769230769	3.105	-0.481883208255159	434.393	595.5931	161.2001
-0.0585365853658537	0.219230769230769	3.195	-0.473736866791745	412.9036	554.7805	141.8769
-0.0536585365853659	0.219230769230769	3.285	-0.46559052532833	398.8139	516.1401	117.3262
-0.0487804878048781	0.219230769230769	3.375	-0.457444183864916	382.8928	485.3059	102.4131
-0.0439024390243902	0.219230769230769	3.465	-0.449297842401501	372.4692	458.2518	85.7826
-0.0390243902439024	0.219230769230769	3.555	-0.441151500938086	363.5335	432.9807	69.4472
-0.0341463414634146	0.219230769230769	3.645	-0.433005159474672	354.9527	404.2083	49.2556
-0.0292682926829268	0.219230769230769	3.735	-0.424858818011257	346.2626	385.6539	39.3913
-0.0245121951219512	0.219230769230769	3.82275	-0.416916135084428	338.4992	369.2545	30.7553
-0.0195121951219512	0.219230769230769	3.915	-0.408566135084428	330.9567	358.3311	27.3744
-0.0146341463414634	0.219230769230769	4.005	-0.400419793621013	323.1935	349.3289	26.1354
-0.00975609756097561	0.219230769230769	4.095	-0.392273452157599	316.8223	340.6435	23.8212
-0.0048780487804878	0.219230769230769	4.185	-0.384127110694184	310.2635	331.3901	21.1266000000001
0	0.219230769230769	4.275	-0.375980769230769	303.8813	324.0358	20.1545
0.0048780487804878	0.219230769230769	4.365	-0.367834427767355	297.8405	317.3137	19.4732
0.00975609756097561	0.219230769230769	4.455	-0.35968808630394	292.1238	309.4861	17.3623
0.0146341463414634	0.219230769230769	4.545	-0.351541744840525	286.2477	303.6837	17.436
0.0195121951219512	0.219230769230769	4.635	-0.343395403377111	280.513	297.7854	17.2724
0.0242682926829268	0.219230769230769	4.72275	-0.335452720450281	274.9989	292.414	17.4150999999999
0.0292682926829268	0.219230769230769	4.815	-0.327102720450281	268.1907	287.6414	19.4507
0.0341463414634146	0.219230769230769	4.905	-0.318956378986867	262.5515	282.8523	20.3008
0.0390243902439024	0.219230769230769	4.995	-0.310810037523452	257.2927	278.2516	20.9589
0.0439024390243902	0.219230769230769	5.085	-0.302663696060038	251.4973	273.8098	22.3125
0.0486585365853659	0.219230769230769	5.17275	-0.294721013133208	246.4925	269.0704	22.5779
0.0536585365853659	0.219230769230769	5.265	-0.286371013133208	241.1564	264.5039	23.3475
0.0585365853658537	0.219230769230769	5.355	-0.278224671669794	234.5424	259.4494	24.907
0.0632926829268293	0.219230769230769	5.44275	-0.270281988742964	227.1557	254.5344	27.3787
0.0682926829268293	0.219230769230769	5.535	-0.261931988742964	221.6477	249.1469	27.4992
0.0731707317073171	0.219230769230769	5.625	-0.25378564727955	216.0458	243.7941	27.7483
0.0780487804878049	0.219230769230769	5.715	-0.245639305816135	211.026	238.5505	27.5245000000001
0.0829268292682927	0.219230769230769	5.805	-0.23749296435272	202.5545	232.9749	30.4204
0.0878048780487805	0.219230769230769	5.895	-0.229346622889306	196.6895	226.4056	29.7161
0.0926829268292683	0.219230769230769	5.985	-0.221200281425891	192.9007	219.5997	26.699
0.0975609756097561	0.219230769230769	6.075	-0.213053939962477	189.3035	213.5224	24.2189
0.102439024390244	0.219230769230769	6.165	-0.204907598499062	185.2826	201.5238	16.2412
0.107317073170732	0.219230769230769	6.255	-0.196761257035647	179.9811	195.0382	15.0571
0.11219512195122	0.219230769230769	6.345	-0.188614915572233	175.9741	193.0479	17.0738
0.117073170731707	0.219230769230769	6.435	-0.180468574108818	172.5218	190.744	18.2222
0.121951219512195	0.219230769230769	6.525	-0.172322232645403	169.3083	186.9888	17.6805
0.126829268292683	0.219230769230769	6.615	-0.164175891181989	165.3324	183.2357	17.9033
0.131707317073171	0.219230769230769	6.705	-0.156029549718574	162.2243	179.4625	17.2382
0.136585365853659	0.219230769230769	6.795	-0.14788320825516	159.2848	173.6101	14.3253
0.141463414634146	0.219230769230769	6.885	-0.139736866791745	156.398	170.3801	13.9821
0.146341463414634	0.219230769230769	6.975	-0.13159052532833	153.8956	167.2224	13.3268
-0.146341463414634	0.207692307692308	1.35	-0.600582551594747	2228.173	2075.786	-152.387
-0.141463414634146	0.207692307692308	1.44	-0.592436210131332	2213.179	2102.155	-111.024
-0.136585365853659	0.207692307692308	1.53	-0.584289868667917	2075.694	2200.775	125.081
-0.131829268292683	0.207692307692308	1.61775	-0.576347185741088	1860.606	2365.202	504.596
-0.126829268292683	0.207692307692308	1.71	-0.567997185741088	1610.83	2594.474	983.644
-0.121951219512195	0.207692307692308	1.8	-0.559850844277674	1393.725	2778.661	1384.936
-0.117073170731707	0.207692307692308	1.89	-0.551704502814259	1210.051	2890.004	1679.953
-0.11219512195122	0.207692307692308	1.98	-0.543558161350844	1045.703	2874.401	1828.698
-0.107439024390244	0.207692307692308	2.06775	-0.535615478424015	926.1545	2726.681	1800.5265
-0.102439024390244	0.207692307692308	2.16	-0.527265478424015	800.6736	2477.081	1676.4074
-0.0975609756097561	0.207692307692308	2.25	-0.5191191369606	705.2968	2155.596	1450.2992
-0.0926829268292683	0.207692307692308	2.34	-0.510972795497186	656.4915	1856.025	1199.5335
-0.0878048780487805	0.207692307692308	2.43	-0.502826454033771	610.1079	1583.216	973.1081
-0.0829268292682927	0.207692307692308	2.52	-0.494680112570357	574.301	1329.936	755.635
-0.0780487804878049	0.207692307692308	2.61	-0.486533771106942	540.8829	1143.588	602.7051
-0.0731707317073171	0.207692307692308	2.7	-0.478387429643527	508.5954	990.4148	481.8194
-0.0682926829268293	0.207692307692308	2.79	-0.470241088180113	483.5991	859.0009	375.4018
-0.0634146341463415	0.207692307692308	2.88	-0.462094746716698	461.3001	727.9037	266.6036
-0.0585365853658537	0.207692307692308	2.97	-0.453948405253283	439.0111	631.3547	192.3436
-0.0536585365853659	0.207692307692308	3.06	-0.445802063789869	422.4842	588.5119	166.0277
-0.0487804878048781	0.207692307692308	3.15	-0.437655722326454	394.3875	547.8493	153.4618
-0.0439024390243902	0.207692307692308	3.24	-0.429509380863039	374.0185	515.3507	141.3322
-0.0390243902439024	0.207692307692308	3.33	-0.421363039399625	366.9458	485.4001	118.4543
-0.0341463414634146	0.207692307692308	3.42	-0.41321669793621	359.969	456.5094	96.5404000000001
-0.0292682926829268	0.207692307692308	3.51	-0.405070356472796	353.0898	433.3246	80.2348
-0.0245121951219512	0.207692307692308	3.59775	-0.397127673545966	345.767	413.281	67.514
-0.0195121951219512	0.207692307692308	3.69	-0.388777673545966	337.9068	399.4637	61.5569
-0.0146341463414634	0.207692307692308	3.78	-0.380631332082552	331.0931	376.489	45.3959
-0.00975609756097561	0.207692307692308	3.87	-0.372484990619137	324.0259	362.1806	38.1547
-0.0048780487804878	0.207692307692308	3.96	-0.364338649155722	316.3286	351.0591	34.7305
0	0.207692307692308	4.05	-0.356192307692308	310.0214	341.1085	31.0871
0.0048780487804878	0.207692307692308	4.14	-0.348045966228893	304.4102	331.412	27.0018
0.00975609756097561	0.207692307692308	4.23	-0.339899624765478	298.2831	323.5401	25.257
0.0146341463414634	0.207692307692308	4.32	-0.331753283302064	292.4204	316.1853	23.7649
0.0195121951219512	0.207692307692308	4.41	-0.323606941838649	286.7479	309.1904	22.4425
0.0242682926829268	0.207692307692308	4.49775	-0.31566425891182	280.8098	303.0399	22.2301
0.0292682926829268	0.207692307692308	4.59	-0.30731425891182	275.4221	297.7096	22.2875
0.0341463414634146	0.207692307692308	4.68	-0.299167917448405	269.9095	292.3378	22.4283
0.0390243902439024	0.207692307692308	4.77	-0.291021575984991	264.24	287.5786	23.3386
0.0439024390243902	0.207692307692308	4.86	-0.282875234521576	259.4562	282.6483	23.1921
0.0486585365853659	0.207692307692308	4.94775	-0.274932551594747	253.9762	278.3185	24.3423
0.0536585365853659	0.207692307692308	5.04	-0.266582551594747	248.0079	274.1934	26.1855
0.0585365853658537	0.207692307692308	5.13	-0.258436210131332	242.326	269.941	27.615
0.0632926829268293	0.207692307692308	5.21775	-0.250493527204503	236.3424	265.3098	28.9674
0.0682926829268293	0.207692307692308	5.31	-0.242143527204503	230.266	260.7926	30.5266
0.0731707317073171	0.207692307692308	5.4	-0.233997185741088	224.7103	255.3718	30.6615
0.0780487804878049	0.207692307692308	5.49	-0.225850844277674	219.3607	249.4318	30.0711
0.0829268292682927	0.207692307692308	5.58	-0.217704502814259	213.3983	244.188	30.7897
0.0878048780487805	0.207692307692308	5.67	-0.209558161350844	211.0022	238.8491	27.8469
0.0926829268292683	0.207692307692308	5.76	-0.20141181988743	207.5608	232.8949	25.3341
0.0975609756097561	0.207692307692308	5.85	-0.193265478424015	201.4863	227.6836	26.1973
0.102439024390244	0.207692307692308	5.94	-0.1851191369606	193.2678	222.8361	29.5683
0.107317073170732	0.207692307692308	6.03	-0.176972795497186	186.9718	217.2453	30.2735
0.11219512195122	0.207692307692308	6.12	-0.168826454033771	182.5887	212.0202	29.4315
0.117073170731707	0.207692307692308	6.21	-0.160680112570357	176.9608	211.8336	34.8728
0.121951219512195	0.207692307692308	6.3	-0.152533771106942	173.2372	209.1192	35.882
0.126829268292683	0.207692307692308	6.39	-0.144387429643527	169.9922	201.6855	31.6933
0.131707317073171	0.207692307692308	6.48	-0.136241088180113	166.4154	194.1228	27.7074
0.136585365853659	0.207692307692308	6.57	-0.128094746716698	163.3918	186.9413	23.5495
0.141463414634146	0.207692307692308	6.66	-0.119948405253283	160.5681	181.5269	20.9588
0.146341463414634	0.207692307692308	6.75	-0.111802063789869	158.3124	175.596	17.2836
-0.146341463414634	0.195961538461538	1.12125	-0.580464282363978	2893.197	1601.665	-1291.532
-0.141463414634146	0.195961538461538	1.21125	-0.572317940900563	2872.705	1616.953	-1255.752
-0.136585365853659	0.195961538461538	1.30125	-0.564171599437148	2706.446	1687.909	-1018.537
-0.131829268292683	0.195961538461538	1.389	-0.556228916510319	2429.879	1800.001	-629.878
-0.126829268292683	0.195961538461538	1.48125	-0.547878916510319	2075.288	1960.79	-114.498
-0.121951219512195	0.195961538461538	1.57125	-0.539732575046904	1777.812	2253.178	475.366000000001
-0.117073170731707	0.195961538461538	1.66125	-0.53158623358349	1518.391	2443.502	925.111
-0.11219512195122	0.195961538461538	1.75125	-0.523439892120075	1279.641	2630.671	1351.03
-0.107439024390244	0.195961538461538	1.839	-0.515497209193246	1112.55	2749.503	1636.953
-0.102439024390244	0.195961538461538	1.93125	-0.507147209193246	974.7848	2772.51	1797.7252
-0.0975609756097561	0.195961538461538	2.02125	-0.499000867729831	860.1166	2667.426	1807.3094
-0.0926829268292683	0.195961538461538	2.11125	-0.490854526266417	741.9807	2465.608	1723.6273
-0.0878048780487805	0.195961538461538	2.20125	-0.482708184803002	653.7041	2201.2	1547.4959
-0.0829268292682927	0.195961538461538	2.29125	-0.474561843339587	614.2869	1882.47	1268.1831
-0.0780487804878049	0.195961538461538	2.38125	-0.466415501876173	578.2273	1619.25	1041.0227
-0.0731707317073171	0.195961538461538	2.47125	-0.458269160412758	546.8333	1386.464	839.6307
-0.0682926829268293	0.195961538461538	2.56125	-0.450122818949343	517.4875	1169.054	651.5665
-0.0634146341463415	0.195961538461538	2.65125	-0.441976477485929	489.831	1013.8	523.969
-0.0585365853658537	0.195961538461538	2.74125	-0.433830136022514	466.6153	886.5956	419.9803
-0.0536585365853659	0.195961538461538	2.83125	-0.425683794559099	445.3982	735.9755	290.5773
-0.0487804878048781	0.195961538461538	2.92125	-0.417537453095685	424.535	641.8935	217.3585
-0.0439024390243902	0.195961538461538	3.01125	-0.40939111163227	402.5705	591.9073	189.3368
-0.0390243902439024	0.195961538461538	3.10125	-0.401244770168856	384.5049	555.1694	170.6645
-0.0341463414634146	0.195961538461538	3.19125	-0.393098428705441	374.9349	520.8302	145.8953
-0.0292682926829268	0.195961538461538	3.28125	-0.384952087242026	364.7096	487.3313	122.6217
-0.0245121951219512	0.195961538461538	3.369	-0.377009404315197	356.1539	459.9573	103.8034
-0.0195121951219512	0.195961538461538	3.46125	-0.368659404315197	347.8116	435.7222	87.9106000000001
-0.0146341463414634	0.195961538461538	3.55125	-0.360513062851782	339.0353	409.9229	70.8876
-0.00975609756097561	0.195961538461538	3.64125	-0.352366721388368	331.2095	395.5733	64.3638
-0.0048780487804878	0.195961538461538	3.73125	-0.344220379924953	323.8263	373.4152	49.5889
0	0.195961538461538	3.82125	-0.336074038461538	316.6645	361.1904	44.5259
0.0048780487804878	0.195961538461538	3.91125	-0.327927696998124	310.4213	349.1515	38.7302
0.00975609756097561	0.195961538461538	4.00125	-0.319781355534709	304.2721	340.5924	36.3203
0.0146341463414634	0.195961538461538	4.09125	-0.311635014071295	298.0305	333.7741	35.7436
0.0195121951219512	0.195961538461538	4.18125	-0.30348867260788	292.7225	324.6371	31.9146
0.0242682926829268	0.195961538461538	4.269	-0.295545989681051	287.2262	316.7861	29.5599
0.0292682926829268	0.195961538461538	4.36125	-0.287195989681051	280.9353	309.7361	28.8008
0.0341463414634146	0.195961538461538	4.45125	-0.279049648217636	276.0223	302.7311	26.7088000000001
0.0390243902439024	0.195961538461538	4.54125	-0.270903306754221	271.1273	297.4952	26.3679
0.0439024390243902	0.195961538461538	4.63125	-0.262756965290807	266.0254	292.735	26.7096
0.0486585365853659	0.195961538461538	4.719	-0.254814282363978	260.8935	288.04	27.1465
0.0536585365853659	0.195961538461538	4.81125	-0.246464282363977	255.603	283.9628	28.3598
0.0585365853658537	0.195961538461538	4.90125	-0.238317940900563	249.6038	279.57	29.9662
0.0632926829268293	0.195961538461538	4.989	-0.230375257973734	244.377	275.0644	30.6874
0.0682926829268293	0.195961538461538	5.08125	-0.222025257973734	238.9155	270.5141	31.5986
0.0731707317073171	0.195961538461538	5.17125	-0.213878916510319	232.744	266.1672	33.4232
0.0780487804878049	0.195961538461538	5.26125	-0.205732575046904	226.8559	261.3322	34.4763
0.0829268292682927	0.195961538461538	5.35125	-0.19758623358349	221.1104	256.3072	35.1968
0.0878048780487805	0.195961538461538	5.44125	-0.189439892120075	215.1612	251.3927	36.2315
0.0926829268292683	0.195961538461538	5.53125	-0.18129355065666	203.6577	245.2462	41.5885
0.0975609756097561	0.195961538461538	5.62125	-0.173147209193246	196.9224	239.7958	42.8734
0.102439024390244	0.195961538461538	5.71125	-0.165000867729831	194.8229	234.3936	39.5707
0.107317073170732	0.195961538461538	5.80125	-0.156854526266417	192.0027	228.2036	36.2009
0.11219512195122	0.195961538461538	5.89125	-0.148708184803002	188.4543	222.2967	33.8424
0.117073170731707	0.195961538461538	5.98125	-0.140561843339587	184.8726	216.7234	31.8508
0.121951219512195	0.195961538461538	6.07125	-0.132415501876173	179.1021	211.1322	32.0301
0.126829268292683	0.195961538461538	6.16125	-0.124269160412758	174.9567	199.1467	24.19
0.131707317073171	0.195961538461538	6.25125	-0.116122818949343	171.4533	192.8496	21.3963
0.136585365853659	0.195961538461538	6.34125	-0.107976477485929	168.0194	190.686	22.6666
0.141463414634146	0.195961538461538	6.43125	-0.0998301360225141	164.4224	188.0049	23.5825
0.146341463414634	0.195961538461538	6.52125	-0.0916837945590995	161.5407	184.4715	22.9308
-0.146341463414634	0.184615384615385	0.899999999999999	-0.561005628517824	3363.444	1310.132	-2053.312
-0.141463414634146	0.184615384615385	0.99	-0.552859287054409	3346.528	1317.922	-2028.606
-0.136585365853659	0.184615384615385	1.08	-0.544712945590994	3208.614	1359.94	-1848.674
-0.131829268292683	0.184615384615385	1.16775	-0.536770262664165	2946.592	1430.565	-1516.027
-0.126829268292683	0.184615384615385	1.26	-0.528420262664165	2567.924	1583.24	-984.684
-0.121951219512195	0.184615384615385	1.35	-0.52027392120075	2220.302	1725.807	-494.495
-0.117073170731707	0.184615384615385	1.44	-0.512127579737336	1685.41	1870.744	185.334
-0.11219512195122	0.184615384615385	1.53	-0.503981238273921	1447.711	2119.407	671.696
-0.107439024390244	0.184615384615385	1.61775	-0.496038555347092	1275.318	2311.241	1035.923
-0.102439024390244	0.184615384615385	1.71	-0.487688555347092	1124.684	2476.975	1352.291
-0.0975609756097561	0.184615384615385	1.8	-0.479542213883677	987.106	2605.886	1618.78
-0.0926829268292683	0.184615384615385	1.89	-0.471395872420263	881.9462	2659.152	1777.2058
-0.0878048780487805	0.184615384615385	1.98	-0.463249530956848	764.7913	2599.257	1834.4657
-0.0829268292682927	0.184615384615385	2.07	-0.455103189493433	674.9076	2437.668	1762.7604
-0.0780487804878049	0.184615384615385	2.16	-0.446956848030019	630.6686	2175.181	1544.5124
-0.0731707317073171	0.184615384615385	2.25	-0.438810506566604	588.6107	1915.548	1326.9373
-0.0682926829268293	0.184615384615385	2.34	-0.430664165103189	555.2614	1656.424	1101.1626
-0.0634146341463415	0.184615384615385	2.43	-0.422517823639775	523.8528	1398.241	874.3882
-0.0585365853658537	0.184615384615385	2.52	-0.41437148217636	493.6587	1207.868	714.2093
-0.0536585365853659	0.184615384615385	2.61	-0.406225140712946	469.587	1047.188	577.601
-0.0487804878048781	0.184615384615385	2.7	-0.398078799249531	447.8948	901.3734	453.4786
-0.0439024390243902	0.184615384615385	2.79	-0.389932457786116	426.4958	770.5667	344.0709
-0.0390243902439024	0.184615384615385	2.88	-0.381786116322702	403.9607	668.3934	264.4327
-0.0341463414634146	0.184615384615385	2.97	-0.373639774859287	384.2521	616.2318	231.9797
-0.0292682926829268	0.184615384615385	3.06	-0.365493433395872	374.5951	567.7208	193.1257
-0.0245121951219512	0.184615384615385	3.14775	-0.357550750469043	364.8046	529.1953	164.3907
-0.0195121951219512	0.184615384615385	3.24	-0.349200750469043	356.0283	494.4548	138.4265
-0.0146341463414634	0.184615384615385	3.33	-0.341054409005629	347.5687	462.6115	115.0428
-0.00975609756097561	0.184615384615385	3.42	-0.332908067542214	338.9178	437.9029	98.9851
-0.0048780487804878	0.184615384615385	3.51	-0.324761726078799	331.5358	412.7598	81.224
0	0.184615384615385	3.6	-0.316615384615385	324.4058	395.3067	70.9009
0.0048780487804878	0.184615384615385	3.69	-0.30846904315197	316.9596	373.8421	56.8825
0.00975609756097561	0.184615384615385	3.78	-0.300322701688555	311.3476	360.1629	48.8153
0.0146341463414634	0.184615384615385	3.87	-0.292176360225141	305.4101	350.3358	44.9257
0.0195121951219512	0.184615384615385	3.96	-0.284030018761726	298.8512	340.5515	41.7003
0.0242682926829268	0.184615384615385	4.04775	-0.276087335834897	293.4822	330.4125	36.9303000000001
0.0292682926829268	0.184615384615385	4.14	-0.267737335834897	288.2201	322.0758	33.8557
0.0341463414634146	0.184615384615385	4.23	-0.259590994371482	281.9781	315.4051	33.427
0.0390243902439024	0.184615384615385	4.32	-0.251444652908068	277.2227	308.65	31.4273
0.0439024390243902	0.184615384615385	4.41	-0.243298311444653	272.6753	302.9285	30.2532
0.0486585365853659	0.184615384615385	4.49775	-0.235355628517824	267.4156	297.7236	30.308
0.0536585365853659	0.184615384615385	4.59	-0.227005628517824	262.5346	292.8373	30.3027
0.0585365853658537	0.184615384615385	4.68	-0.218859287054409	257.5609	288.8543	31.2934
0.0632926829268293	0.184615384615385	4.76775	-0.21091660412758	251.5617	284.4729	32.9112
0.0682926829268293	0.184615384615385	4.86	-0.20256660412758	245.9405	280.2373	34.2968
0.0731707317073171	0.184615384615385	4.95	-0.194420262664165	239.9885	275.9534	35.9649
0.0780487804878049	0.184615384615385	5.04	-0.18627392120075	233.722	271.5428	37.8208
0.0829268292682927	0.184615384615385	5.13	-0.178127579737336	228.1337	266.7699	38.6362
0.0878048780487805	0.184615384615385	5.22	-0.169981238273921	222.3426	262.1702	39.8276
0.0926829268292683	0.184615384615385	5.31	-0.161834896810507	216.2801	256.8598	40.5797
0.0975609756097561	0.184615384615385	5.4	-0.153688555347092	211.3429	251.1405	39.7976
0.102439024390244	0.184615384615385	5.49	-0.145542213883677	201.7173	245.9575	44.2402
0.107317073170732	0.184615384615385	5.58	-0.137395872420263	195.6922	240.634	44.9418
0.11219512195122	0.184615384615385	5.67	-0.129249530956848	192.3806	234.6614	42.2808
0.117073170731707	0.184615384615385	5.76	-0.121103189493433	188.9135	230.7298	41.8163
0.121951219512195	0.184615384615385	5.85	-0.112956848030019	184.3998	225.218	40.8182
0.126829268292683	0.184615384615385	5.94	-0.104810506566604	179.5711	218.963	39.3919000000001
0.131707317073171	0.184615384615385	6.03	-0.0966641651031895	176.2457	213.1996	36.9539
0.136585365853659	0.184615384615385	6.12	-0.0885178236397749	173.205	197.8334	24.6284
0.141463414634146	0.184615384615385	6.21	-0.0803714821763602	169.7507	189.7782	20.0275
0.146341463414634	0.184615384615385	6.3	-0.0722251407129456	166.2526	188.6773	22.4247
-0.146341463414634	0.173076923076923	0.675	-0.541217166979362	3421.331	1120.963	-2300.368
-0.141463414634146	0.173076923076923	0.765	-0.533070825515947	3420.294	1123.136	-2297.158
-0.136585365853659	0.173076923076923	0.855	-0.524924484052533	3370.968	1147.067	-2223.901
-0.131829268292683	0.173076923076923	0.94275	-0.516981801125704	3222.309	1196.238	-2026.071
-0.126829268292683	0.173076923076923	1.035	-0.508631801125704	2950.828	1263.486	-1687.342
-0.121951219512195	0.173076923076923	1.125	-0.500485459662289	2625.389	1350.363	-1275.026
-0.117073170731707	0.173076923076923	1.215	-0.492339118198874	2279.119	1464.305	-814.814
-0.11219512195122	0.173076923076923	1.305	-0.48419277673546	1794.936	1649.338	-145.598
-0.107439024390244	0.173076923076923	1.39275	-0.47625009380863	1543.124	1805.902	262.778
-0.102439024390244	0.173076923076923	1.485	-0.46790009380863	1327.93	1957.855	629.925
-0.0975609756097561	0.173076923076923	1.575	-0.459753752345216	1159.163	2200.341	1041.178
-0.0926829268292683	0.173076923076923	1.665	-0.451607410881801	1018.867	2375.512	1356.645
-0.0878048780487805	0.173076923076923	1.755	-0.443461069418387	896.2195	2496.302	1600.0825
-0.0829268292682927	0.173076923076923	1.845	-0.435314727954972	769.6726	2557.762	1788.0894
-0.0780487804878049	0.173076923076923	1.935	-0.427168386491557	674.6978	2525.535	1850.8372
-0.0731707317073171	0.173076923076923	2.025	-0.419022045028143	632.0628	2400.918	1768.8552
-0.0682926829268293	0.173076923076923	2.115	-0.410875703564728	590.4481	2198.995	1608.5469
-0.0634146341463415	0.173076923076923	2.205	-0.402729362101313	556.5184	1926.929	1370.4106
-0.0585365853658537	0.173076923076923	2.295	-0.394583020637899	524.3881	1683.697	1159.3089
-0.0536585365853659	0.173076923076923	2.385	-0.386436679174484	493.8799	1454.745	960.8651
-0.0487804878048781	0.173076923076923	2.475	-0.378290337711069	469.4614	1231.063	761.6016
-0.0439024390243902	0.173076923076923	2.565	-0.370143996247655	447.5494	1071.102	623.5526
-0.0390243902439024	0.173076923076923	2.655	-0.36199765478424	425.8351	936.0364	510.2013
-0.0341463414634146	0.173076923076923	2.745	-0.353851313320826	395.2778	784.0551	388.7773
-0.0292682926829268	0.173076923076923	2.835	-0.345704971857411	375.4728	685.8336	310.3608
-0.0245121951219512	0.173076923076923	2.92275	-0.337762288930582	368.9684	627.3155	258.3471
-0.0195121951219512	0.173076923076923	3.015	-0.329412288930582	361.3603	580.0596	218.6993
-0.0146341463414634	0.173076923076923	3.105	-0.321265947467167	353.8159	539.0885	185.2726
-0.00975609756097561	0.173076923076923	3.195	-0.313119606003752	346.0198	498.952	152.9322
-0.0048780487804878	0.173076923076923	3.285	-0.304973264540338	337.6235	468.7813	131.1578
0	0.173076923076923	3.375	-0.296826923076923	330.5554	442.3262	111.7708
0.0048780487804878	0.173076923076923	3.465	-0.288680581613508	323.6154	414.3002	90.6848
0.00975609756097561	0.173076923076923	3.555	-0.280534240150094	316.3286	398.5851	82.2565
0.0146341463414634	0.173076923076923	3.645	-0.272387898686679	310.3063	374.7204	64.4141
0.0195121951219512	0.173076923076923	3.735	-0.264241557223265	304.2847	362.1384	57.8537
0.0242682926829268	0.173076923076923	3.82275	-0.256298874296435	298.061	350.5396	52.4786
0.0292682926829268	0.173076923076923	3.915	-0.247948874296435	293.1346	340.4924	47.3578
0.0341463414634146	0.173076923076923	4.005	-0.239802532833021	288.3778	331.266	42.8882
0.0390243902439024	0.173076923076923	4.095	-0.231656191369606	283.1464	322.4539	39.3075
0.0439024390243902	0.173076923076923	4.185	-0.223509849906191	278.0934	315.8039	37.7105
0.0486585365853659	0.173076923076923	4.27275	-0.215567166979362	273.0856	309.7965	36.7109
0.0536585365853659	0.173076923076923	4.365	-0.207217166979362	267.636	302.9158	35.2798
0.0585365853658537	0.173076923076923	4.455	-0.199070825515948	263.0092	298.3311	35.3219
0.0632926829268293	0.173076923076923	4.54275	-0.191128142589118	257.6864	294.1706	36.4842
0.0682926829268293	0.173076923076923	4.635	-0.182778142589118	251.877	289.2705	37.3935
0.0731707317073171	0.173076923076923	4.725	-0.174631801125704	246.745	285.2682	38.5232
0.0780487804878049	0.173076923076923	4.815	-0.166485459662289	241.4412	281.0462	39.605
0.0829268292682927	0.173076923076923	4.905	-0.158339118198874	235.1746	276.3496	41.175
0.0878048780487805	0.173076923076923	4.995	-0.15019277673546	226.2082	271.7662	45.558
0.0926829268292683	0.173076923076923	5.085	-0.142046435272045	219.7528	267.135	47.3822
0.0975609756097561	0.173076923076923	5.175	-0.13390009380863	214.7832	261.9512	47.168
0.102439024390244	0.173076923076923	5.265	-0.125753752345216	211.1717	257.2564	46.0847
0.107317073170732	0.173076923076923	5.355	-0.117607410881801	207.0692	252.2467	45.1775
0.11219512195122	0.173076923076923	5.445	-0.109461069418387	201.7518	246.938	45.1862
0.117073170731707	0.173076923076923	5.535	-0.101314727954972	196.4675	241.5021	45.0346
0.121951219512195	0.173076923076923	5.625	-0.0931683864915573	191.0737	235.8304	44.7567
0.126829268292683	0.173076923076923	5.715	-0.0850220450281426	186.5923	230.0793	43.487
0.131707317073171	0.173076923076923	5.805	-0.076875703564728	180.7384	224.3938	43.6554
0.136585365853659	0.173076923076923	5.895	-0.0687293621013134	176.2304	219.0398	42.8094
0.141463414634146	0.173076923076923	5.985	-0.0605830206378987	172.4799	213.3204	40.8405
0.146341463414634	0.173076923076923	6.075	-0.0524366791744841	168.693	210.6234	41.9304
-0.146341463414634	0.161538461538462	0.45	-0.521428705440901	3199.015	989.4689	-2209.5461
-0.141463414634146	0.161538461538462	0.54	-0.513282363977486	3206.234	990.6754	-2215.5586
-0.136585365853659	0.161538461538462	0.63	-0.505136022514071	3241.133	1005.043	-2236.09
-0.131829268292683	0.161538461538462	0.71775	-0.497193339587242	3237.234	1037.865	-2199.369
-0.126829268292683	0.161538461538462	0.81	-0.488843339587242	3121.096	1102.007	-2019.089
-0.121951219512195	0.161538461538462	0.9	-0.480696998123827	2904.125	1161.799	-1742.326
-0.117073170731707	0.161538461538462	0.99	-0.472550656660413	2603.15	1224.828	-1378.322
-0.11219512195122	0.161538461538462	1.08	-0.464404315196998	2248.463	1305.036	-943.427000000001
-0.107439024390244	0.161538461538462	1.16775	-0.456461632270169	1833.991	1413.425	-420.566
-0.102439024390244	0.161538461538462	1.26	-0.448111632270169	1566.479	1581.838	15.3589999999999
-0.0975609756097561	0.161538461538462	1.35	-0.439965290806754	1362.607	1725.028	362.421
-0.0926829268292683	0.161538461538462	1.44	-0.43181894934334	1184.444	1865.121	680.677
-0.0878048780487805	0.161538461538462	1.53	-0.423672607879925	1021.977	2092.285	1070.308
-0.0829268292682927	0.161538461538462	1.62	-0.41552626641651	906.3053	2253.315	1347.0097
-0.0780487804878049	0.161538461538462	1.71	-0.407379924953096	784.1802	2377.632	1593.4518
-0.0731707317073171	0.161538461538462	1.8	-0.399233583489681	691.3444	2453.56	1762.2156
-0.0682926829268293	0.161538461538462	1.89	-0.391087242026266	643.2298	2449.61	1806.3802
-0.0634146341463415	0.161538461538462	1.98	-0.382940900562852	597.197	2355.11	1757.913
-0.0585365853658537	0.161538461538462	2.07	-0.374794559099437	560.7044	2180.958	1620.2536
-0.0536585365853659	0.161538461538462	2.16	-0.366648217636023	527.903	1931.778	1403.875
-0.0487804878048781	0.161538461538462	2.25	-0.358501876172608	494.671	1704.438	1209.767
-0.0439024390243902	0.161538461538462	2.34	-0.350355534709193	469.6516	1484.448	1014.7964
-0.0390243902439024	0.161538461538462	2.43	-0.342209193245779	447.422	1258.711	811.289
-0.0341463414634146	0.161538461538462	2.52	-0.334062851782364	426.6859	1093.892	667.2061
-0.0292682926829268	0.161538461538462	2.61	-0.325916510318949	399.2182	954.8336	555.6154
-0.0245121951219512	0.161538461538462	2.69775	-0.31797382739212	379.7634	829.9811	450.2177
-0.0195121951219512	0.161538461538462	2.79	-0.30962382739212	371.4273	688.9032	317.4759
-0.0146341463414634	0.161538461538462	2.88	-0.301477485928705	363.2484	628.3702	265.1218
-0.00975609756097561	0.161538461538462	2.97	-0.293331144465291	355.4506	583.7846	228.334
-0.0048780487804878	0.161538461538462	3.06	-0.285184803001876	346.6732	542.8595	196.1863
0	0.161538461538462	3.15	-0.277038461538462	337.5508	502.3429	164.7921
0.0048780487804878	0.161538461538462	3.24	-0.268892120075047	330.1771	472.0715	141.8944
0.00975609756097561	0.161538461538462	3.33	-0.260745778611632	323.068	444.8191	121.7511
0.0146341463414634	0.161538461538462	3.42	-0.252599437148218	315.5705	407.4557	91.8852
0.0195121951219512	0.161538461538462	3.51	-0.244453095684803	309.7059	388.6954	78.9895
0.0242682926829268	0.161538461538462	3.59775	-0.236510412757974	304.3348	369.794	65.4592
0.0292682926829268	0.161538461538462	3.69	-0.228160412757974	298.5358	359.4248	60.889
0.0341463414634146	0.161538461538462	3.78	-0.220014071294559	293.2601	349.0343	55.7742
0.0390243902439024	0.161538461538462	3.87	-0.211867729831144	288.2692	340.4089	52.1397
0.0439024390243902	0.161538461538462	3.96	-0.20372138836773	283.355	332.5329	49.1779
0.0486585365853659	0.161538461538462	4.04775	-0.195778705440901	278.8071	324.0349	45.2278
0.0536585365853659	0.161538461538462	4.14	-0.187428705440901	274.241	317.7198	43.4788
0.0585365853658537	0.161538461538462	4.23	-0.179282363977486	268.9486	311.4066	42.458
0.0632926829268293	0.161538461538462	4.31775	-0.171339681050657	263.8162	304.9872	41.1710000000001
0.0682926829268293	0.161538461538462	4.41	-0.162989681050657	258.2248	299.6537	41.4289000000001
0.0731707317073171	0.161538461538462	4.5	-0.154843339587242	252.4611	295.4426	42.9815
0.0780487804878049	0.161538461538462	4.59	-0.146696998123827	246.9508	290.5419	43.5911
0.0829268292682927	0.161538461538462	4.68	-0.138550656660413	241.1719	285.9691	44.7972
0.0878048780487805	0.161538461538462	4.77	-0.130404315196998	235.1575	281.5441	46.3866
0.0926829268292683	0.161538461538462	4.86	-0.122257973733584	229.4608	276.5792	47.1184
0.0975609756097561	0.161538461538462	4.95	-0.114111632270169	223.998	272.0416	48.0436
0.102439024390244	0.161538461538462	5.04	-0.105965290806754	217.9224	269.2419	51.3195
0.107317073170732	0.161538461538462	5.13	-0.0978189493433396	212.5106	265.5895	53.0789
0.11219512195122	0.161538461538462	5.22	-0.089672607879925	206.9552	260.1827	53.2275
0.117073170731707	0.161538461538462	5.31	-0.0815262664165104	202.7426	253.7498	51.0072
0.121951219512195	0.161538461538462	5.4	-0.0733799249530957	197.5375	247.2227	49.6852
0.126829268292683	0.161538461538462	5.49	-0.0652335834896811	192.4404	241.5177	49.0773
0.131707317073171	0.161538461538462	5.58	-0.0570872420262664	186.7941	236.2562	49.4621
0.136585365853659	0.161538461538462	5.67	-0.0489409005628519	180.281	230.7575	50.4765
0.141463414634146	0.161538461538462	5.76	-0.0407945590994372	176.4942	225.5598	49.0656
0.146341463414634	0.161538461538462	5.85	-0.0326482176360226	173.5316	219.9664	46.4348
-0.146341463414634	0.149807692307692	0.22125	-0.501310436210131	2845.94	873.8104	-1972.1296
-0.141463414634146	0.149807692307692	0.31125	-0.493164094746717	2862.712	871.0778	-1991.6342
-0.136585365853659	0.149807692307692	0.40125	-0.485017753283302	2946.854	886.0044	-2060.8496
-0.131829268292683	0.149807692307692	0.489	-0.477075070356473	3079.423	914.0209	-2165.4021
-0.126829268292683	0.149807692307692	0.58125	-0.468725070356473	3121	948.0202	-2172.9798
-0.121951219512195	0.149807692307692	0.67125	-0.460578728893058	3047.965	989.8515	-2058.1135
-0.117073170731707	0.149807692307692	0.76125	-0.452432387429644	2858.475	1066.195	-1792.28
-0.11219512195122	0.149807692307692	0.85125	-0.444286045966229	2556.307	1118.657	-1437.65
-0.107439024390244	0.149807692307692	0.939	-0.4363433630394	2249.2	1184.838	-1064.362
-0.102439024390244	0.149807692307692	1.03125	-0.4279933630394	1837.693	1259.104	-578.589
-0.0975609756097561	0.149807692307692	1.12125	-0.419847021575985	1572.343	1351.671	-220.672
-0.0926829268292683	0.149807692307692	1.21125	-0.41170068011257	1364.515	1473.993	109.478
-0.0878048780487805	0.149807692307692	1.30125	-0.403554338649156	1188.817	1639.324	450.507
-0.0829268292682927	0.149807692307692	1.39125	-0.395407997185741	1031.249	1784.413	753.164
-0.0780487804878049	0.149807692307692	1.48125	-0.387261655722326	912.5253	1933.83	1021.3047
-0.0731707317073171	0.149807692307692	1.57125	-0.379115314258912	778.8543	2150.313	1371.4587
-0.0682926829268293	0.149807692307692	1.66125	-0.370968972795497	677.8665	2288.13	1610.2635
-0.0634146341463415	0.149807692307692	1.75125	-0.362822631332083	633.6238	2369.896	1736.2722
-0.0585365853658537	0.149807692307692	1.84125	-0.354676289868668	590.5739	2382.88	1792.3061
-0.0536585365853659	0.149807692307692	1.93125	-0.346529948405253	555.9851	2306.543	1750.5579
-0.0487804878048781	0.149807692307692	2.02125	-0.338383606941839	524.4219	2158.956	1634.5341
-0.0439024390243902	0.149807692307692	2.11125	-0.330237265478424	491.8555	1958.623	1466.7675
-0.0390243902439024	0.149807692307692	2.20125	-0.322090924015009	467.4372	1711.554	1244.1168
-0.0341463414634146	0.149807692307692	2.29125	-0.313944582551595	445.3982	1500.14	1054.7418
-0.0292682926829268	0.149807692307692	2.38125	-0.30579824108818	424.6978	1305.397	880.6992
-0.0245121951219512	0.149807692307692	2.469	-0.297855558161351	397.4867	1115.239	717.7523
-0.0195121951219512	0.149807692307692	2.56125	-0.289505558161351	376.7048	975.5446	598.8398
-0.0146341463414634	0.149807692307692	2.65125	-0.281359216697936	369.0007	858.8839	489.8832
-0.00975609756097561	0.149807692307692	2.74125	-0.273212875234522	360.7274	694.3476	333.6202
-0.0048780487804878	0.149807692307692	2.83125	-0.265066533771107	353.0898	637.0714	283.9816
0	0.149807692307692	2.92125	-0.256920192307692	344.9136	587.1056	242.192
0.0048780487804878	0.149807692307692	3.01125	-0.248773850844278	335.9492	547.2189	211.2697
0.00975609756097561	0.149807692307692	3.10125	-0.240627509380863	328.9762	511.183	182.2068
0.0146341463414634	0.149807692307692	3.19125	-0.232481167917448	322.0041	475.6764	153.6723
0.0195121951219512	0.149807692307692	3.28125	-0.224334826454034	314.9276	448.9915	134.0639
0.0242682926829268	0.149807692307692	3.369	-0.216392143527205	309.2633	425.4743	116.211
0.0292682926829268	0.149807692307692	3.46125	-0.208042143527205	303.704	395.9295	92.2255
0.0341463414634146	0.149807692307692	3.55125	-0.19989580206379	298.3781	375.1822	76.8041
0.0390243902439024	0.149807692307692	3.64125	-0.191749460600375	293.6077	362.7316	69.1239
0.0439024390243902	0.149807692307692	3.73125	-0.183603119136961	288.744	353.0256	64.2816
0.0486585365853659	0.149807692307692	3.819	-0.175660436210131	283.8281	343.6697	59.8416
0.0536585365853659	0.149807692307692	3.91125	-0.167310436210131	278.9786	334.1049	55.1263
0.0585365853658537	0.149807692307692	4.00125	-0.159164094746717	273.8435	326.6811	52.8376
0.0632926829268293	0.149807692307692	4.089	-0.151221411819887	268.4755	320.0074	51.5319
0.0682926829268293	0.149807692307692	4.18125	-0.142871411819887	263.5314	313.2386	49.7072
0.0731707317073171	0.149807692307692	4.27125	-0.134725070356473	258.2404	307.8853	49.6449000000001
0.0780487804878049	0.149807692307692	4.36125	-0.126578728893058	252.0024	302.8238	50.8214
0.0829268292682927	0.149807692307692	4.45125	-0.118432387429644	246.1303	297.1433	51.013
0.0878048780487805	0.149807692307692	4.54125	-0.110286045966229	240.3682	292.3045	51.9363
0.0926829268292683	0.149807692307692	4.63125	-0.102139704502814	234.3049	287.2144	52.9095
0.0975609756097561	0.149807692307692	4.72125	-0.0939933630393996	228.9061	282.2442	53.3381
0.102439024390244	0.149807692307692	4.81125	-0.085847021575985	223.1454	277.8168	54.6714
0.107317073170732	0.149807692307692	4.90125	-0.0777006801125703	216.5326	273.4217	56.8891
0.11219512195122	0.149807692307692	4.99125	-0.0695543386491558	211.1853	268.4861	57.3008000000001
0.117073170731707	0.149807692307692	5.08125	-0.0614079971857411	208.5976	263.9966	55.399
0.121951219512195	0.149807692307692	5.17125	-0.0532616557223265	205.5069	258.8416	53.3347
0.126829268292683	0.149807692307692	5.26125	-0.0451153142589118	199.4666	252.5349	53.0683
0.131707317073171	0.149807692307692	5.35125	-0.0369689727954972	193.4531	247.9811	54.528
0.136585365853659	0.149807692307692	5.44125	-0.0288226313320826	187.3344	243.065	55.7306
0.141463414634146	0.149807692307692	5.53125	-0.020676289868668	182.3328	237.5814	55.2486
0.146341463414634	0.149807692307692	5.62125	-0.0125299484052533	176.479	232.6043	56.1253
-0.146341463414634	0.138461538461538	0	-0.481851782363977	2528.736	804.8127	-1723.9233
-0.141463414634146	0.138461538461538	0.0900000000000003	-0.473705440900563	2541.466	805.1931	-1736.2729
-0.136585365853659	0.138461538461538	0.18	-0.465559099437148	2634.188	813.0715	-1821.1165
-0.131829268292683	0.138461538461538	0.26775	-0.457616416510319	2780.657	829.9005	-1950.7565
-0.126829268292683	0.138461538461538	0.36	-0.449266416510319	2936.63	851.9335	-2084.6965
-0.121951219512195	0.138461538461538	0.45	-0.441120075046904	3008.605	880.8966	-2127.7084
-0.117073170731707	0.138461538461538	0.54	-0.43297373358349	2945.752	919.282	-2026.47
-0.11219512195122	0.138461538461538	0.63	-0.424827392120075	2776.353	958.1855	-1818.1675
-0.107439024390244	0.138461538461538	0.71775	-0.416884709193246	2520.242	1004.42	-1515.822
-0.102439024390244	0.138461538461538	0.81	-0.408534709193246	2187.031	1087.858	-1099.173
-0.0975609756097561	0.138461538461538	0.9	-0.400388367729831	1790.882	1145.258	-645.624
-0.0926829268292683	0.138461538461538	0.99	-0.392242026266417	1527.454	1219.051	-308.403
-0.0878048780487805	0.138461538461538	1.08	-0.384095684803002	1336.118	1300.876	-35.242
-0.0829268292682927	0.138461538461538	1.17	-0.375949343339587	1169.717	1399.162	229.445
-0.0780487804878049	0.138461538461538	1.26	-0.367803001876173	1012.764	1569.698	556.934
-0.0731707317073171	0.138461538461538	1.35	-0.359656660412758	899.9687	1689.082	789.1133
-0.0682926829268293	0.138461538461538	1.44	-0.351510318949343	776.7104	1842.855	1066.1446
-0.0634146341463415	0.138461538461538	1.53	-0.343363977485929	681.8774	2045.345	1363.4676
-0.0585365853658537	0.138461538461538	1.62	-0.335217636022514	635.1028	2183.945	1548.8422
-0.0536585365853659	0.138461538461538	1.71	-0.327071294559099	590.3206	2271.515	1681.1944
-0.0487804878048781	0.138461538461538	1.8	-0.318924953095685	554.5559	2305.555	1750.9991
-0.0439024390243902	0.138461538461538	1.89	-0.31077861163227	521.9197	2262.721	1740.8013
-0.0390243902439024	0.138461538461538	1.98	-0.302632270168856	489.4523	2147.709	1658.2567
-0.0341463414634146	0.138461538461538	2.07	-0.294485928705441	464.7167	1973.204	1508.4873
-0.0292682926829268	0.138461538461538	2.16	-0.286339587242026	442.8685	1755.119	1312.2505
-0.0245121951219512	0.138461538461538	2.24775	-0.278396904315197	422.4842	1548.135	1125.6508
-0.0195121951219512	0.138461538461538	2.34	-0.270046904315197	392.9714	1349.706	956.7346
-0.0146341463414634	0.138461538461538	2.43	-0.261900562851782	372.4692	1154.26	781.7908
-0.00975609756097561	0.138461538461538	2.52	-0.253754221388368	365.6511	1010.007	644.3559
-0.0048780487804878	0.138461538461538	2.61	-0.245607879924953	358.1043	887.739	529.6347
0	0.138461538461538	2.7	-0.237461538461538	350.4024	713.8915	363.4891
0.0048780487804878	0.138461538461538	2.79	-0.229315196998124	343.017	654.9332	311.9162
0.00975609756097561	0.138461538461538	2.88	-0.221168855534709	334.9687	602.0708	267.1021
0.0146341463414634	0.138461538461538	2.97	-0.213022514071295	327.5225	560.6193	233.0968
0.0195121951219512	0.138461538461538	3.06	-0.20487617260788	320.7726	522.8552	202.0826
0.0242682926829268	0.138461538461538	3.14775	-0.196933489681051	314.212	487.108	172.896
0.0292682926829268	0.138461538461538	3.24	-0.188583489681051	308.2847	457.8116	149.5269
0.0341463414634146	0.138461538461538	3.33	-0.180437148217636	302.7559	432.6767	129.9208
0.0390243902439024	0.138461538461538	3.42	-0.172290806754221	297.2724	408.8482	111.5758
0.0439024390243902	0.138461538461538	3.51	-0.164144465290807	292.1544	396.0698	103.9154
0.0486585365853659	0.138461538461538	3.59775	-0.156201782363977	287.6825	373.452	85.7695
0.0536585365853659	0.138461538461538	3.69	-0.147851782363978	282.5021	361.1788	78.6767
0.0585365853658537	0.138461538461538	3.78	-0.139705440900563	278.2511	349.4232	71.1721
0.0632926829268293	0.138461538461538	3.86775	-0.131762757973734	273.5763	340.2779	66.7016
0.0682926829268293	0.138461538461538	3.96	-0.123412757973734	268.128	332.1883	64.0603000000001
0.0731707317073171	0.138461538461538	4.05	-0.115266416510319	263.2161	323.8127	60.5966
0.0780487804878049	0.138461538461538	4.14	-0.107120075046904	257.9095	316.9578	59.0483
0.0829268292682927	0.138461538461538	4.23	-0.0989737335834897	251.8932	310.546	58.6528
0.0878048780487805	0.138461538461538	4.32	-0.090827392120075	246.4134	303.5678	57.1544
0.0926829268292683	0.138461538461538	4.41	-0.0826810506566604	240.6207	298.6436	58.0229
0.0975609756097561	0.138461538461538	4.5	-0.0745347091932458	234.2422	293.754	59.5118
0.102439024390244	0.138461538461538	4.59	-0.0663883677298311	228.401	288.6307	60.2297
0.107317073170732	0.138461538461538	4.68	-0.0582420262664165	222.8624	284.2648	61.4024
0.11219512195122	0.138461538461538	4.77	-0.0500956848030019	216.5648	279.5972	63.0324
0.117073170731707	0.138461538461538	4.86	-0.0419493433395873	211.5447	274.8852	63.3405
0.121951219512195	0.138461538461538	4.95	-0.0338030018761726	205.8655	270.4213	64.5558
0.126829268292683	0.138461538461538	5.04	-0.025656660412758	201.3892	265.5332	64.144
0.131707317073171	0.138461538461538	5.13	-0.0175103189493434	196.7021	259.5895	62.8874
0.136585365853659	0.138461538461538	5.22	-0.00936397748592876	191.718	254.5122	62.7942
0.141463414634146	0.138461538461538	5.31	-0.00121763602251412	186.8263	249.4373	62.611
0.146341463414634	0.138461538461538	5.4	0.00692870544090052	180.3759	244.1407	63.7648
-0.146341463414634	0.126923076923077	-0.225000000000001	-0.462063320825516	2246.418	740.001	-1506.417
-0.141463414634146	0.126923076923077	-0.135	-0.453916979362101	2256.401	739.5558	-1516.8452
-0.136585365853659	0.126923076923077	-0.0450000000000004	-0.445770637898687	2342.989	747.117	-1595.872
-0.131829268292683	0.126923076923077	0.0427499999999994	-0.437827954971857	2495.949	761.6543	-1734.2947
-0.126829268292683	0.126923076923077	0.134999999999999	-0.429477954971857	2693.085	778.7335	-1914.3515
-0.121951219512195	0.126923076923077	0.225	-0.421331613508443	2852.256	800.2658	-2051.9902
-0.117073170731707	0.126923076923077	0.315	-0.413185272045028	2926.987	826.6115	-2100.3755
-0.11219512195122	0.126923076923077	0.405	-0.405038930581613	2878.571	855.4536	-2023.1174
-0.107439024390244	0.126923076923077	0.49275	-0.397096247654784	2716.954	888.3107	-1828.6433
-0.102439024390244	0.126923076923077	0.585	-0.388746247654784	2462.075	930.4503	-1531.6247
-0.0975609756097561	0.126923076923077	0.675	-0.38059990619137	2151.788	972.7458	-1179.0422
-0.0926829268292683	0.126923076923077	0.765	-0.372453564727955	1868.2	1024.159	-844.041
-0.0878048780487805	0.126923076923077	0.855	-0.36430722326454	1601.744	1114.138	-487.606
-0.0829268292682927	0.126923076923077	0.945	-0.356160881801126	1351.138	1176.273	-174.865
-0.0780487804878049	0.126923076923077	1.035	-0.348014540337711	1170.276	1252.991	82.7149999999999
-0.0731707317073171	0.126923076923077	1.125	-0.339868198874296	1022.419	1339.756	317.337
-0.0682926829268293	0.126923076923077	1.215	-0.331721857410882	895.7799	1447.499	551.7191
-0.0634146341463415	0.126923076923077	1.305	-0.323575515947467	776.2807	1637.52	861.2393
-0.0585365853658537	0.126923076923077	1.395	-0.315429174484052	681.3895	1764.682	1083.2925
-0.0536585365853659	0.126923076923077	1.485	-0.307282833020638	633.1617	1909.527	1276.3653
-0.0487804878048781	0.126923076923077	1.575	-0.299136491557223	586.5468	2082.905	1496.3582
-0.0439024390243902	0.126923076923077	1.665	-0.290990150093809	549.7456	2183.631	1633.8854
-0.0390243902439024	0.126923076923077	1.755	-0.282843808630394	517.2344	2231.603	1714.3686
-0.0341463414634146	0.126923076923077	1.845	-0.274697467166979	486.1609	2217.007	1730.8461
-0.0292682926829268	0.126923076923077	1.935	-0.266551125703565	461.9963	2125.862	1663.8657
-0.0245121951219512	0.126923076923077	2.02275	-0.258608442776735	440.4016	1981.923	1541.5214
-0.0195121951219512	0.126923076923077	2.115	-0.250258442776735	419.1369	1793.483	1374.3461
-0.0146341463414634	0.126923076923077	2.205	-0.242112101313321	407.3495	1577.156	1169.8065
-0.00975609756097561	0.126923076923077	2.295	-0.233965759849906	384.828	1381.193	996.365
-0.0048780487804878	0.126923076923077	2.385	-0.225819418386492	372.2246	1207.316	835.0914
0	0.126923076923077	2.475	-0.217673076923077	360.5068	1047.194	686.6872
0.0048780487804878	0.126923076923077	2.565	-0.209526735459662	350.7502	920.1728	569.4226
0.00975609756097561	0.126923076923077	2.655	-0.201380393996248	342.3231	783.2955	440.9724
0.0146341463414634	0.126923076923077	2.745	-0.193234052532833	333.9898	677.7812	343.7914
0.0195121951219512	0.126923076923077	2.835	-0.185087711069418	326.658	623.5319	296.8739
0.0242682926829268	0.126923076923077	2.92275	-0.177145028142589	320.0772	572.7221	252.6449
0.0292682926829268	0.126923076923077	3.015	-0.168795028142589	312.9363	532.9487	220.0124
0.0341463414634146	0.126923076923077	3.105	-0.160648686679174	307.2937	498.3913	191.0976
0.0390243902439024	0.126923076923077	3.195	-0.15250234521576	301.9029	464.8335	162.9306
0.0439024390243902	0.126923076923077	3.285	-0.144356003752345	296.8811	439.4337	142.5526
0.0486585365853659	0.126923076923077	3.37275	-0.136413320825516	292.2171	417.5585	125.3414
0.0536585365853659	0.126923076923077	3.465	-0.128063320825516	287.5739	401.6076	114.0337
0.0585365853658537	0.126923076923077	3.555	-0.119916979362101	282.0777	379.7085	97.6308000000001
0.0632926829268293	0.126923076923077	3.64275	-0.111974296435272	277.4305	366.2676	88.8371
0.0682926829268293	0.126923076923077	3.735	-0.103624296435272	272.8828	355.574	82.6912000000001
0.0731707317073171	0.126923076923077	3.825	-0.0954779549718574	267.4006	345.8658	78.4652
0.0780487804878049	0.126923076923077	3.915	-0.0873316135084428	262.426	336.1242	73.6982
0.0829268292682927	0.126923076923077	4.005	-0.0791852720450281	257.0889	328.3166	71.2277
0.0878048780487805	0.126923076923077	4.095	-0.0710389305816135	250.9133	320.9534	70.0401
0.0926829268292683	0.126923076923077	4.185	-0.0628925891181989	245.5607	313.6338	68.0731
0.0975609756097561	0.126923076923077	4.275	-0.0547462476547842	239.7208	307.8116	68.0908
0.102439024390244	0.126923076923077	4.365	-0.0465999061913696	233.7065	302.0829	68.3764
0.107317073170732	0.126923076923077	4.455	-0.0384535647279549	228.3382	296.5898	68.2516
0.11219512195122	0.126923076923077	4.545	-0.0303072232645404	222.7674	291.3183	68.5509000000001
0.117073170731707	0.126923076923077	4.635	-0.0221608818011257	215.8394	286.6483	70.8089
0.121951219512195	0.126923076923077	4.725	-0.0140145403377111	210.3634	281.4409	71.0775
0.126829268292683	0.126923076923077	4.815	-0.00586819887429643	202.4404	276.6453	74.2049
0.131707317073171	0.126923076923077	4.905	0.00227814258911821	197.6604	272.2951	74.6347
0.136585365853659	0.126923076923077	4.995	0.0104244840525328	193.4825	267.2649	73.7824
0.141463414634146	0.126923076923077	5.085	0.0185708255159474	189.4763	262.0598	72.5835
0.146341463414634	0.126923076923077	5.175	0.0267171669793621	185.2166	256.7446	71.528
-0.146341463414634	0.115384615384615	-0.45	-0.442274859287054	2015.893	695.5027	-1320.3903
-0.141463414634146	0.115384615384615	-0.36	-0.43412851782364	2022.156	695.1404	-1327.0156
-0.136585365853659	0.115384615384615	-0.27	-0.425982176360225	2098.035	699.6195	-1398.4155
-0.131829268292683	0.115384615384615	-0.18225	-0.418039493433396	2241.641	709.8329	-1531.8081
-0.126829268292683	0.115384615384615	-0.0900000000000003	-0.409689493433396	2440.522	722.1118	-1718.4102
-0.121951219512195	0.115384615384615	0	-0.401543151969981	2635.938	742.8612	-1893.0768
-0.117073170731707	0.115384615384615	0.0899999999999999	-0.393396810506567	2791.314	760.9486	-2030.3654
-0.11219512195122	0.115384615384615	0.18	-0.385250469043152	2870.886	781.4036	-2089.4824
-0.107439024390244	0.115384615384615	0.26775	-0.377307786116323	2823.268	805.4101	-2017.8579
-0.102439024390244	0.115384615384615	0.36	-0.368957786116323	2658.083	836.2914	-1821.7916
-0.0975609756097561	0.115384615384615	0.45	-0.360811444652908	2394.251	866.5999	-1527.6511
-0.0926829268292683	0.115384615384615	0.54	-0.352665103189493	2116.814	902.5873	-1214.2267
-0.0878048780487805	0.115384615384615	0.63	-0.344518761726079	1834.897	948.1846	-886.7124
-0.0829268292682927	0.115384615384615	0.72	-0.336372420262664	1545.933	993.809	-552.124
-0.0780487804878049	0.115384615384615	0.81	-0.32822607879925	1331.868	1071.236	-260.632
-0.0731707317073171	0.115384615384615	0.9	-0.320079737335835	1153.343	1136.11	-17.2330000000002
-0.0682926829268293	0.115384615384615	0.99	-0.31193339587242	998.788	1203.073	204.285
-0.0634146341463415	0.115384615384615	1.08	-0.303787054409006	884.3699	1285.406	401.0361
-0.0585365853658537	0.115384615384615	1.17	-0.295640712945591	764.7553	1391.182	626.4267
-0.0536585365853659	0.115384615384615	1.26	-0.287494371482176	670.3656	1541.283	870.9174
-0.0487804878048781	0.115384615384615	1.35	-0.279348030018762	623.5339	1665.166	1041.6321
-0.0439024390243902	0.115384615384615	1.44	-0.271201688555347	578.7593	1791.916	1213.1567
-0.0390243902439024	0.115384615384615	1.53	-0.263055347091932	544.1407	1970.141	1426.0003
-0.0341463414634146	0.115384615384615	1.62	-0.254909005628518	512.5508	2080.269	1567.7182
-0.0292682926829268	0.115384615384615	1.71	-0.246762664165103	482.4613	2144.629	1662.1677
-0.0245121951219512	0.115384615384615	1.79775	-0.238819981238274	457.8555	2154.026	1696.1705
-0.0195121951219512	0.115384615384615	1.89	-0.230469981238274	435.8827	2093.24	1657.3573
-0.0146341463414634	0.115384615384615	1.98	-0.222323639774859	414.4895	1973.743	1559.2535
-0.00975609756097561	0.115384615384615	2.07	-0.214177298311445	402.6701	1808.221	1405.5509
-0.0048780487804878	0.115384615384615	2.16	-0.20603095684803	380.9649	1600.928	1219.9631
0	0.115384615384615	2.25	-0.197884615384615	368.9056	1417.532	1048.6264
0.0048780487804878	0.115384615384615	2.34	-0.189738273921201	357.4103	1243.238	885.8277
0.00975609756097561	0.115384615384615	2.43	-0.181591932457786	348.1272	1078.055	729.9278
0.0146341463414634	0.115384615384615	2.52	-0.173445590994372	339.5103	949.7795	610.2692
0.0195121951219512	0.115384615384615	2.61	-0.165299249530957	331.0822	839.6341	508.5519
0.0242682926829268	0.115384615384615	2.69775	-0.157356566604128	324.3318	683.448	359.1162
0.0292682926829268	0.115384615384615	2.79	-0.149006566604128	317.7382	630.413	312.6748
0.0341463414634146	0.115384615384615	2.88	-0.140860225140713	311.1472	583.249	272.1018
0.0390243902439024	0.115384615384615	2.97	-0.132713883677298	305.9782	544.1369	238.1587
0.0439024390243902	0.115384615384615	3.06	-0.124567542213884	300.7971	509.433	208.6359
0.0486585365853659	0.115384615384615	3.14775	-0.116624859287054	295.5664	476.6144	181.048
0.0536585365853659	0.115384615384615	3.24	-0.108274859287054	290.6383	450.2787	159.6404
0.0585365853658537	0.115384615384615	3.33	-0.10012851782364	286.3749	428.3233	141.9484
0.0632926829268293	0.115384615384615	3.41775	-0.0921858348968105	281.5864	407.8629	126.2765
0.0682926829268293	0.115384615384615	3.51	-0.0838358348968106	276.7353	395.8964	119.1611
0.0731707317073171	0.115384615384615	3.6	-0.0756894934333959	271.7145	373.7735	102.059
0.0780487804878049	0.115384615384615	3.69	-0.0675431519699813	266.4545	361.6182	95.1637
0.0829268292682927	0.115384615384615	3.78	-0.0593968105065666	261.4156	349.9713	88.5557
0.0878048780487805	0.115384615384615	3.87	-0.051250469043152	256.3773	340.3316	83.9543000000001
0.0926829268292683	0.115384615384615	3.96	-0.0431041275797374	250.2666	332.646	82.3794
0.0975609756097561	0.115384615384615	4.05	-0.0349577861163227	244.9929	324.3918	79.3989
0.102439024390244	0.115384615384615	4.14	-0.0268114446529081	239.531	317.881	78.35
0.107317073170732	0.115384615384615	4.23	-0.0186651031894934	233.137	311.2436	78.1066
0.11219512195122	0.115384615384615	4.32	-0.0105187617260789	227.5483	304.7974	77.2491
0.117073170731707	0.115384615384615	4.41	-0.00237242026266421	221.5674	299.1746	77.6072
0.121951219512195	0.115384615384615	4.5	0.00577392120075043	215.3343	293.6471	78.3128
0.126829268292683	0.115384615384615	4.59	0.0139202626641651	214.3104	288.1515	73.8411000000001
0.131707317073171	0.115384615384615	4.68	0.0220666041275797	211.7394	283.1646	71.4252
0.136585365853659	0.115384615384615	4.77	0.0302129455909943	204.8613	278.2735	73.4122
0.141463414634146	0.115384615384615	4.86	0.0383592870544089	197.9645	273.1282	75.1637
0.146341463414634	0.115384615384615	4.95	0.0465056285178236	191.3554	268.2863	76.9309000000001
-0.146341463414634	0.103846153846154	-0.675	-0.422486397748593	1803.586	653.7104	-1149.8756
-0.141463414634146	0.103846153846154	-0.585	-0.414340056285178	1807.682	653.2978	-1154.3842
-0.136585365853659	0.103846153846154	-0.495	-0.406193714821764	1875.201	657.3625	-1217.8385
-0.131829268292683	0.103846153846154	-0.40725	-0.398251031894934	1998.11	666.1511	-1331.9589
-0.126829268292683	0.103846153846154	-0.315	-0.389901031894934	2245.943	676.6121	-1569.3309
-0.121951219512195	0.103846153846154	-0.225	-0.38175469043152	2438.041	689.3001	-1748.7409
-0.117073170731707	0.103846153846154	-0.135	-0.373608348968105	2609.553	705.4474	-1904.1056
-0.11219512195122	0.103846153846154	-0.0449999999999995	-0.36546200750469	2747.93	721.2394	-2026.6906
-0.107439024390244	0.103846153846154	0.0427500000000003	-0.357519324577861	2815.894	750.235	-2065.659
-0.102439024390244	0.103846153846154	0.135	-0.349169324577861	2766.212	771.818	-1994.394
-0.0975609756097561	0.103846153846154	0.225	-0.341022983114447	2606.061	790.9904	-1815.0706
-0.0926829268292683	0.103846153846154	0.315	-0.332876641651032	2342.635	813.5371	-1529.0979
-0.0878048780487805	0.103846153846154	0.405	-0.324730300187617	2076.107	843.5233	-1232.5837
-0.0829268292682927	0.103846153846154	0.495	-0.316583958724203	1806.596	875.0463	-931.5497
-0.0780487804878049	0.103846153846154	0.585	-0.308437617260788	1528.755	913.1934	-615.5616
-0.0731707317073171	0.103846153846154	0.675	-0.300291275797373	1324.697	960.1439	-364.5531
-0.0682926829268293	0.103846153846154	0.765	-0.292144934333959	1152.454	1011.064	-141.39
-0.0634146341463415	0.103846153846154	0.855	-0.283998592870544	998.5308	1095.857	97.3262
-0.0585365853658537	0.103846153846154	0.945	-0.275852251407129	882.4087	1165.469	283.0603
-0.0536585365853659	0.103846153846154	1.035	-0.267705909943715	755.8946	1236.673	480.7784
-0.0487804878048781	0.103846153846154	1.125	-0.2595595684803	663.6914	1323.32	659.6286
-0.0439024390243902	0.103846153846154	1.215	-0.251413227016886	619.3132	1437.951	818.6378
-0.0390243902439024	0.103846153846154	1.305	-0.243266885553471	576.1269	1600.972	1024.8451
-0.0341463414634146	0.103846153846154	1.395	-0.235120544090056	541.5097	1732.624	1191.1143
-0.0292682926829268	0.103846153846154	1.485	-0.226974202626642	510.2705	1845.677	1335.4065
-0.0245121951219512	0.103846153846154	1.57275	-0.219031519699812	478.3172	1991.406	1513.0888
-0.0195121951219512	0.103846153846154	1.665	-0.210681519699812	454.347	2073.145	1618.798
-0.0146341463414634	0.103846153846154	1.755	-0.202535178236398	433.1996	2097.916	1664.7164
-0.00975609756097561	0.103846153846154	1.845	-0.194388836772983	399.3455	2065.226	1665.8805
-0.0048780487804878	0.103846153846154	1.935	-0.186242495309569	377.8983	1965.297	1587.3987
0	0.103846153846154	2.025	-0.178096153846154	369.1823	1826.43	1457.2477
0.0048780487804878	0.103846153846154	2.115	-0.169949812382739	362.0165	1654.544	1292.5275
0.00975609756097561	0.103846153846154	2.205	-0.161803470919325	354.2171	1454.116	1099.8989
0.0146341463414634	0.103846153846154	2.295	-0.15365712945591	345.3465	1286.605	941.2585
0.0195121951219512	0.103846153846154	2.385	-0.145510787992495	337.2353	1131.626	794.3907
0.0242682926829268	0.103846153846154	2.47275	-0.137568105065666	329.9134	983.6291	653.7157
0.0292682926829268	0.103846153846154	2.565	-0.129218105065666	322.3403	872.9765	550.6362
0.0341463414634146	0.103846153846154	2.655	-0.121071763602251	316.3372	721.1255	404.7883
0.0390243902439024	0.103846153846154	2.745	-0.112925422138837	311.2422	656.2522	345.01
0.0439024390243902	0.103846153846154	2.835	-0.104779080675422	305.5678	608.5361	302.9683
0.0486585365853659	0.103846153846154	2.92275	-0.0968363977485929	300.5766	567.3891	266.8125
0.0536585365853659	0.103846153846154	3.015	-0.0884863977485929	296.104	525.8872	229.7832
0.0585365853658537	0.103846153846154	3.105	-0.0803400562851783	290.796	493.6755	202.8795
0.0632926829268293	0.103846153846154	3.19275	-0.072397373358349	286.9108	466.2355	179.3247
0.0682926829268293	0.103846153846154	3.285	-0.064047373358349	282.678	441.0272	158.3492
0.0731707317073171	0.103846153846154	3.375	-0.0559010318949344	277.6387	420.6473	143.0086
0.0780487804878049	0.103846153846154	3.465	-0.0477546904315197	272.5979	397.2959	124.698
0.0829268292682927	0.103846153846154	3.555	-0.0396083489681051	267.2601	377.915	110.6549
0.0878048780487805	0.103846153846154	3.645	-0.0314620075046904	261.4951	367.2178	105.7227
0.0926829268292683	0.103846153846154	3.735	-0.0233156660412758	256.2666	356.5147	100.2481
0.0975609756097561	0.103846153846154	3.825	-0.0151693245778612	250.7557	347.4292	96.6735
0.102439024390244	0.103846153846154	3.915	-0.00702298311444655	244.7725	338.7138	93.9413
0.107317073170732	0.103846153846154	4.005	0.0011233583489681	239.3733	330.2842	90.9109
0.11219512195122	0.103846153846154	4.095	0.00926969981238268	233.7065	322.9767	89.2702
0.117073170731707	0.103846153846154	4.185	0.0174160412757973	227.1381	315.8282	88.6901
0.121951219512195	0.103846153846154	4.275	0.025562382739212	221.82	308.5026	86.6826000000001
0.126829268292683	0.103846153846154	4.365	0.0337087242026266	216.5021	302.8639	86.3618
0.131707317073171	0.103846153846154	4.455	0.0418550656660412	210.5667	297.8289	87.2622
0.136585365853659	0.103846153846154	4.545	0.0500014071294558	197.74	293.9257	96.1857
0.141463414634146	0.103846153846154	4.635	0.0581477485928705	190.6256	288.2057	97.5801000000001
0.146341463414634	0.103846153846154	4.725	0.0662940900562851	188.7311	282.6144	93.8833000000001
-0.146341463414634	0.0923076923076923	-0.9	-0.402697936210131	1611.323	622.7637	-988.5593
-0.141463414634146	0.0923076923076923	-0.81	-0.394551594746717	1612.982	622.8591	-990.1229
-0.136585365853659	0.0923076923076923	-0.72	-0.386405253283302	1668.002	626.4219	-1041.5801
-0.131829268292683	0.0923076923076923	-0.63225	-0.378462570356473	1765.877	634.0496	-1131.8274
-0.126829268292683	0.0923076923076923	-0.54	-0.370112570356473	1907.654	643.2865	-1264.3675
-0.121951219512195	0.0923076923076923	-0.45	-0.361966228893058	2170.193	654.2495	-1515.9435
-0.117073170731707	0.0923076923076923	-0.36	-0.353819887429643	2348.908	667.415	-1681.493
-0.11219512195122	0.0923076923076923	-0.27	-0.345673545966229	2539.754	680.4895	-1859.2645
-0.107439024390244	0.0923076923076923	-0.18225	-0.3377308630394	2677.017	695.0599	-1981.9571
-0.102439024390244	0.0923076923076923	-0.0900000000000003	-0.3293808630394	2748.262	712.4921	-2035.7699
-0.0975609756097561	0.0923076923076923	-2.22044604925031E-16	-0.321234521575985	2714.114	729.278	-1984.836
-0.0926829268292683	0.0923076923076923	0.0899999999999999	-0.31308818011257	2578.569	746.4661	-1832.1029
-0.0878048780487805	0.0923076923076923	0.18	-0.304941838649156	2362.638	769.5699	-1593.0681
-0.0829268292682927	0.0923076923076923	0.27	-0.296795497185741	2088.769	796.4296	-1292.3394
-0.0780487804878049	0.0923076923076923	0.36	-0.288649155722326	1823.556	829.3895	-994.1665
-0.0731707317073171	0.0923076923076923	0.45	-0.280502814258912	1576.09	861.5976	-714.4924
-0.0682926829268293	0.0923076923076923	0.54	-0.272356472795497	1337.47	898.1409	-439.3291
-0.0634146341463415	0.0923076923076923	0.63	-0.264210131332083	1160.335	944.9448	-215.3902
-0.0585365853658537	0.0923076923076923	0.72	-0.256063789868668	1015.299	992.7264	-22.5726000000001
-0.0536585365853659	0.0923076923076923	0.81	-0.247917448405253	888.8119	1073.025	184.2131
-0.0487804878048781	0.0923076923076923	0.9	-0.239771106941839	766.7209	1140.186	373.4651
-0.0439024390243902	0.0923076923076923	0.99	-0.231624765478424	671.5893	1207.739	536.1497
-0.0390243902439024	0.0923076923076923	1.08	-0.223478424015009	623.5565	1289.76	666.2035
-0.0341463414634146	0.0923076923076923	1.17	-0.215332082551595	581.2288	1399.175	817.9462
-0.0292682926829268	0.0923076923076923	1.26	-0.20718574108818	545.7578	1539.8	994.0422
-0.0245121951219512	0.0923076923076923	1.34775	-0.199243058161351	513.7204	1650.159	1136.4386
-0.0195121951219512	0.0923076923076923	1.44	-0.190893058161351	481.1315	1765.171	1284.0395
-0.0146341463414634	0.0923076923076923	1.53	-0.182746716697936	456.8435	1917.423	1460.5795
-0.00975609756097561	0.0923076923076923	1.62	-0.174600375234522	435.1238	2001.671	1566.5472
-0.0048780487804878	0.0923076923076923	1.71	-0.166454033771107	415.2805	2034.729	1619.4485
0	0.0923076923076923	1.8	-0.158307692307692	397.5232	2015.001	1617.4778
0.0048780487804878	0.0923076923076923	1.89	-0.150161350844278	381.9763	1929.806	1547.8297
0.00975609756097561	0.0923076923076923	1.98	-0.142015009380863	369.5929	1806.804	1437.2111
0.0146341463414634	0.0923076923076923	2.07	-0.133868667917448	358.3266	1650.864	1292.5374
0.0195121951219512	0.0923076923076923	2.16	-0.125722326454034	347.8744	1460.15	1112.2756
0.0242682926829268	0.0923076923076923	2.24775	-0.117779643527204	338.7738	1298.086	959.3122
0.0292682926829268	0.0923076923076923	2.34	-0.109429643527204	330.6613	1144.864	814.2027
0.0341463414634146	0.0923076923076923	2.43	-0.10128330206379	323.4366	996.3128	672.8762
0.0390243902439024	0.0923076923076923	2.52	-0.0931369606003752	317.3277	886.419	569.0913
0.0439024390243902	0.0923076923076923	2.61	-0.0849906191369606	311.7049	754.7642	443.0593
0.0486585365853659	0.0923076923076923	2.69775	-0.0770479362101313	306.3456	655.2807	348.9351
0.0536585365853659	0.0923076923076923	2.79	-0.0686979362101313	301.7018	611.8142	310.1124
0.0585365853658537	0.0923076923076923	2.88	-0.0605515947467167	297.2593	571.5321	274.2728
0.0632926829268293	0.0923076923076923	2.96775	-0.0526089118198874	292.0477	537.441	245.3933
0.0682926829268293	0.0923076923076923	3.06	-0.0442589118198874	287.2907	506.2182	218.9275
0.0731707317073171	0.0923076923076923	3.15	-0.0361125703564728	282.3626	475.3951	193.0325
0.0780487804878049	0.0923076923076923	3.24	-0.0279662288930581	277.1818	451.7911	174.6093
0.0829268292682927	0.0923076923076923	3.33	-0.0198198874296435	272.2826	430.412	158.1294
0.0878048780487805	0.0923076923076923	3.42	-0.0116735459662289	267.4178	403.7825	136.3647
0.0926829268292683	0.0923076923076923	3.51	-0.00352720450281424	261.9054	390.1188	128.2134
0.0975609756097561	0.0923076923076923	3.6	0.0046191369606004	256.9156	372.5626	115.647
0.102439024390244	0.0923076923076923	3.69	0.012765478424015	251.7518	362.3661	110.6143
0.107317073170732	0.0923076923076923	3.78	0.0209118198874297	245.6088	351.6578	106.049
0.11219512195122	0.0923076923076923	3.87	0.0290581613508443	240.1771	342.4828	102.3057
0.117073170731707	0.0923076923076923	3.96	0.0372045028142589	234.2422	334.4935	100.2513
0.121951219512195	0.0923076923076923	4.05	0.0453508442776736	228.4959	325.9226	97.4267
0.126829268292683	0.0923076923076923	4.14	0.0534971857410882	223.0344	318.8022	95.7678
0.131707317073171	0.0923076923076923	4.23	0.0616435272045028	217.369	312.1891	94.8201
0.136585365853659	0.0923076923076923	4.32	0.0697898686679174	210.8959	305.4823	94.5864
0.141463414634146	0.0923076923076923	4.41	0.0779362101313321	196.0479	299.992	103.9441
0.146341463414634	0.0923076923076923	4.5	0.0860825515947467	188.2351	294.383	106.1479
-0.146341463414634	0.0807692307692308	-1.125	-0.38290947467167	1441.753	594.1789	-847.5741
-0.141463414634146	0.0807692307692308	-1.035	-0.374763133208255	1442.042	594.5664	-847.4756
-0.136585365853659	0.0807692307692308	-0.945	-0.366616791744841	1512.543	598.6259	-913.9171
-0.131829268292683	0.0807692307692308	-0.85725	-0.358674108818011	1589.736	606.1181	-983.6179
-0.126829268292683	0.0807692307692308	-0.765	-0.350324108818011	1704.839	614.9448	-1089.8942
-0.121951219512195	0.0807692307692308	-0.675	-0.342177767354597	1840.26	624.7969	-1215.4631
-0.117073170731707	0.0807692307692308	-0.585	-0.334031425891182	2076.879	637.0301	-1439.8489
-0.11219512195122	0.0807692307692308	-0.495	-0.325885084427767	2257.289	648.1349	-1609.1541
-0.107439024390244	0.0807692307692308	-0.40725	-0.317942401500938	2423.54	660.5636	-1762.9764
-0.102439024390244	0.0807692307692308	-0.315	-0.309592401500938	2574.564	675.1651	-1899.3989
-0.0975609756097561	0.0807692307692308	-0.225	-0.301446060037523	2676.201	689.842	-1986.359
-0.0926829268292683	0.0807692307692308	-0.135	-0.293299718574109	2671.467	705.9489	-1965.5181
-0.0878048780487805	0.0807692307692308	-0.0449999999999999	-0.285153377110694	2566.478	725.4693	-1841.0087
-0.0829268292682927	0.0807692307692308	0.0450000000000002	-0.27700703564728	2366.059	755.6679	-1610.3911
-0.0780487804878049	0.0807692307692308	0.135	-0.268860694183865	2127.814	777.9356	-1349.8784
-0.0731707317073171	0.0807692307692308	0.225	-0.26071435272045	1871.415	798.9256	-1072.4894
-0.0682926829268293	0.0807692307692308	0.315	-0.252568011257036	1609.058	824.1276	-784.9304
-0.0634146341463415	0.0807692307692308	0.405	-0.244421669793621	1394.182	857.3364	-536.8456
-0.0585365853658537	0.0807692307692308	0.495	-0.236275328330206	1206.161	892.8408	-313.3202
-0.0536585365853659	0.0807692307692308	0.585	-0.228128986866792	1034.867	934.7852	-100.0818
-0.0487804878048781	0.0807692307692308	0.675	-0.219982645403377	912.661	986.4856	73.8246
-0.0439024390243902	0.0807692307692308	0.765	-0.211836303939963	786.7284	1065.657	278.9286
-0.0390243902439024	0.0807692307692308	0.855	-0.203689962476548	687.7262	1131.835	444.1088
-0.0341463414634146	0.0807692307692308	0.945	-0.195543621013133	636.9408	1198.272	561.3312
-0.0292682926829268	0.0807692307692308	1.035	-0.187397279549719	590.3206	1278.722	688.4014
-0.0245121951219512	0.0807692307692308	1.12275	-0.179454596622889	552.9094	1382.822	829.9126
-0.0195121951219512	0.0807692307692308	1.215	-0.171104596622889	518.0566	1532.839	1014.7824
-0.0146341463414634	0.0807692307692308	1.305	-0.162958255159475	484.9601	1649.275	1164.3149
-0.00975609756097561	0.0807692307692308	1.395	-0.15481191369606	459.6266	1751.446	1291.8194
-0.0048780487804878	0.0807692307692308	1.485	-0.146665572232645	437.5906	1850.672	1413.0814
0	0.0807692307692308	1.575	-0.138519230769231	417.5567	1958.623	1541.0663
0.0048780487804878	0.0807692307692308	1.665	-0.130372889305816	405.7371	1985.648	1579.9109
0.00975609756097561	0.0807692307692308	1.755	-0.122226547842402	382.7102	1962.478	1579.7678
0.0146341463414634	0.0807692307692308	1.845	-0.114080206378987	370.012	1890.241	1520.229
0.0195121951219512	0.0807692307692308	1.935	-0.105933864915572	358.011	1773.554	1415.543
0.0242682926829268	0.0807692307692308	2.02275	-0.097991181988743	348.2544	1616.883	1268.6286
0.0292682926829268	0.0807692307692308	2.115	-0.089641181988743	339.2794	1452.45	1113.1706
0.0341463414634146	0.0807692307692308	2.205	-0.0814948405253283	330.6089	1291.359	960.7501
0.0390243902439024	0.0807692307692308	2.295	-0.0733484990619137	323.9099	1134.607	810.6971
0.0439024390243902	0.0807692307692308	2.385	-0.0652021575984991	318.0759	1006.198	688.1221
0.0486585365853659	0.0807692307692308	2.47275	-0.0572594746716698	312.0526	896.4455	584.3929
0.0536585365853659	0.0807692307692308	2.565	-0.0489094746716698	307.0715	761.2325	454.161
0.0585365853658537	0.0807692307692308	2.655	-0.0407631332082552	302.6499	673.4281	370.7782
0.0632926829268293	0.0807692307692308	2.74275	-0.0328204502814259	297.9225	624.5137	326.5912
0.0682926829268293	0.0807692307692308	2.835	-0.0244704502814259	293.4689	585.0374	291.5685
0.0731707317073171	0.0807692307692308	2.925	-0.0163241088180113	288.4913	548.8608	260.3695
0.0780487804878049	0.0807692307692308	3.015	-0.00817776735459663	283.2156	512.767	229.5514
0.0829268292682927	0.0807692307692308	3.105	-3.14258911819909E-5	278.3502	484.186	205.8358
0.0878048780487805	0.0807692307692308	3.195	0.00811491557223265	273.374	458.6957	185.3217
0.0926829268292683	0.0807692307692308	3.285	0.0162612570356473	267.9876	434.8962	166.9086
0.0975609756097561	0.0807692307692308	3.375	0.0244075984990619	262.838	416.3776	153.5396
0.102439024390244	0.0807692307692308	3.465	0.0325539399624765	257.4513	402.5817	145.1304
0.107317073170732	0.0807692307692308	3.555	0.0407002814258912	251.6246	381.1851	129.5605
0.11219512195122	0.0807692307692308	3.645	0.0488466228893058	246.3519	367.424	121.0721
0.117073170731707	0.0807692307692308	3.735	0.0569929643527204	240.6517	356.8158	116.1641
0.121951219512195	0.0807692307692308	3.825	0.0651393058161351	234.6048	347.0776	112.4728
0.126829268292683	0.0807692307692308	3.915	0.0732856472795497	229.1281	337.2345	108.1064
0.131707317073171	0.0807692307692308	4.005	0.0814319887429643	223.57	328.9677	105.3977
0.136585365853659	0.0807692307692308	4.095	0.0895783302063789	217.3995	321.2717	103.8722
0.141463414634146	0.0807692307692308	4.185	0.0977246716697936	212.6638	313.4311	100.7673
0.146341463414634	0.0807692307692308	4.275	0.105871013133208	212.1141	307.0708	94.9567
-0.146341463414634	0.0690384615384615	-1.35375	-0.362791205440901	1315.751	569.0033	-746.7477
-0.141463414634146	0.0690384615384615	-1.26375	-0.354644863977486	1312.631	569.2289	-743.4021
-0.136585365853659	0.0690384615384615	-1.17375	-0.346498522514071	1341.662	572.8431	-768.8189
-0.131829268292683	0.0690384615384615	-1.086	-0.338555839587242	1400.687	580.0503	-820.6367
-0.126829268292683	0.0690384615384615	-0.99375	-0.330205839587242	1532.651	588.2978	-944.3532
-0.121951219512195	0.0690384615384615	-0.90375	-0.322059498123827	1652.263	597.8143	-1054.4487
-0.117073170731707	0.0690384615384615	-0.81375	-0.313913156660413	1775.733	609.109	-1166.624
-0.11219512195122	0.0690384615384615	-0.72375	-0.305766815196998	1927.33	618.9141	-1308.4159
-0.107439024390244	0.0690384615384615	-0.636	-0.297824132270169	2184.763	629.6269	-1555.1361
-0.102439024390244	0.0690384615384615	-0.54375	-0.289474132270169	2347.05	642.9246	-1704.1254
-0.0975609756097561	0.0690384615384615	-0.45375	-0.281327790806754	2508.079	655.0492	-1853.0298
-0.0926829268292683	0.0690384615384615	-0.36375	-0.27318144934334	2602.037	668.1289	-1933.9081
-0.0878048780487805	0.0690384615384615	-0.27375	-0.265035107879925	2620.45	683.8681	-1936.5819
-0.0829268292682927	0.0690384615384615	-0.18375	-0.25688876641651	2539.966	699.7578	-1840.2082
-0.0780487804878049	0.0690384615384615	-0.0937500000000002	-0.248742424953096	2379.911	717.2236	-1662.6874
-0.0731707317073171	0.0690384615384615	-0.00375000000000014	-0.240596083489681	2159.04	737.8824	-1421.1576
-0.0682926829268293	0.0690384615384615	0.0862499999999999	-0.232449742026266	1891.578	754.6112	-1136.9668
-0.0634146341463415	0.0690384615384615	0.17625	-0.224303400562852	1651.427	783.7901	-867.6369
-0.0585365853658537	0.0690384615384615	0.26625	-0.216157059099437	1429.728	813.4756	-616.2524
-0.0536585365853659	0.0690384615384615	0.35625	-0.208010717636023	1217.893	847.2993	-370.5937
-0.0487804878048781	0.0690384615384615	0.44625	-0.199864376172608	1063.785	886.3404	-177.4446
-0.0439024390243902	0.0690384615384615	0.53625	-0.191718034709193	937.7792	926.6761	-11.1030999999999
-0.0390243902439024	0.0690384615384615	0.62625	-0.183571693245779	795.9627	976.8165	180.8538
-0.0341463414634146	0.0690384615384615	0.71625	-0.175425351782364	698.6138	1064.528	365.9142
-0.0292682926829268	0.0690384615384615	0.80625	-0.167279010318949	643.4202	1122.901	479.4808
-0.0245121951219512	0.0690384615384615	0.894	-0.15933632739212	600.9978	1195.85	594.8522
-0.0195121951219512	0.0690384615384615	0.98625	-0.15098632739212	561.7818	1273.832	712.0502
-0.0146341463414634	0.0690384615384615	1.07625	-0.142839985928705	522.2694	1364.552	842.2826
-0.00975609756097561	0.0690384615384615	1.16625	-0.134693644465291	492.1403	1479.863	987.7227
-0.0048780487804878	0.0690384615384615	1.25625	-0.126547303001876	465.0971	1635.265	1170.1679
0	0.0690384615384615	1.34625	-0.118400961538462	438.315	1749.753	1311.438
0.0048780487804878	0.0690384615384615	1.43625	-0.110254620075047	415.4329	1836.545	1421.1121
0.00975609756097561	0.0690384615384615	1.52625	-0.102108278611632	400.2943	1920.888	1520.5937
0.0146341463414634	0.0690384615384615	1.61625	-0.0939619371482176	380.516	1946.603	1566.087
0.0195121951219512	0.0690384615384615	1.70625	-0.085815595684803	366.0854	1924.838	1558.7526
0.0242682926829268	0.0690384615384615	1.794	-0.0778729127579737	355.6543	1855.34	1499.6857
0.0292682926829268	0.0690384615384615	1.88625	-0.0695229127579737	346.9806	1733.849	1386.8684
0.0341463414634146	0.0690384615384615	1.97625	-0.0613765712945591	338.7738	1592.828	1254.0542
0.0390243902439024	0.0690384615384615	2.06625	-0.0532302298311445	331.2205	1436.45	1105.2295
0.0439024390243902	0.0690384615384615	2.15625	-0.0450838883677298	324.0569	1265.112	941.0551
0.0486585365853659	0.0690384615384615	2.244	-0.0371412054409006	317.3381	1127.591	810.2529
0.0536585365853659	0.0690384615384615	2.33625	-0.0287912054409006	311.9656	1002.308	690.3424
0.0585365853658537	0.0690384615384615	2.42625	-0.0206448639774859	307.1632	883.7784	576.6152
0.0632926829268293	0.0690384615384615	2.514	-0.0127021810506567	302.9095	777.2682	474.3587
0.0682926829268293	0.0690384615384615	2.60625	-0.00435218105065668	298.6241	686.6352	388.0111
0.0731707317073171	0.0690384615384615	2.69625	0.00379416041275796	294.056	637.5871	343.5311
0.0780487804878049	0.0690384615384615	2.78625	0.0119405018761726	288.9068	591.0097	302.1029
0.0829268292682927	0.0690384615384615	2.87625	0.0200868433395873	284.3701	554.616	270.2459
0.0878048780487805	0.0690384615384615	2.96625	0.0282331848030019	279.5831	520.8057	241.2226
0.0926829268292683	0.0690384615384615	3.05625	0.0363795262664165	274.4345	488.0598	213.6253
0.0975609756097561	0.0690384615384615	3.14625	0.0445258677298312	269.191	462.5993	193.4083
0.102439024390244	0.0690384615384615	3.23625	0.0526722091932458	264.0254	440.3196	176.2942
0.107317073170732	0.0690384615384615	3.32625	0.0608185506566604	258.4785	403.4215	144.943
0.11219512195122	0.0690384615384615	3.41625	0.068964892120075	253.0311	385.1549	132.1238
0.117073170731707	0.0690384615384615	3.50625	0.0771112335834897	247.6309	374.5005	126.8696
0.121951219512195	0.0690384615384615	3.59625	0.0852575750469043	241.2519	362.555	121.3031
0.126829268292683	0.0690384615384615	3.68625	0.0934039165103189	236.183	353.5633	117.3803
0.131707317073171	0.0690384615384615	3.77625	0.101550257973734	231.1008	345.736	114.6352
0.136585365853659	0.0690384615384615	3.86625	0.109696599437148	224.9922	337.8162	112.824
0.141463414634146	0.0690384615384615	3.95625	0.117842940900563	219.4662	329.4436	109.9774
0.146341463414634	0.0690384615384615	4.04625	0.125989282363977	213.7199	321.9697	108.2498
-0.146341463414634	0.0576923076923077	-1.575	-0.343332551594747	1201.671	546.602	-655.069
-0.141463414634146	0.0576923076923077	-1.485	-0.335186210131332	1197.728	546.6973	-651.0307
-0.136585365853659	0.0576923076923077	-1.395	-0.327039868667917	1218.558	550.2126	-668.3454
-0.131829268292683	0.0576923076923077	-1.30725	-0.319097185741088	1268.383	557.0904	-711.2926
-0.126829268292683	0.0576923076923077	-1.215	-0.310747185741088	1338.033	565.3385	-772.6945
-0.121951219512195	0.0576923076923077	-1.125	-0.302600844277674	1430.677	574.8179	-855.8591
-0.117073170731707	0.0576923076923077	-1.035	-0.294454502814259	1591.036	585.6596	-1005.3764
-0.11219512195122	0.0576923076923077	-0.945	-0.286308161350844	1711.475	595.7377	-1115.7373
-0.107439024390244	0.0576923076923077	-0.85725	-0.278365478424015	1869.743	606.4301	-1263.3129
-0.102439024390244	0.0576923076923077	-0.765	-0.270015478424015	2099.905	618.6817	-1481.2233
-0.0975609756097561	0.0576923076923077	-0.675	-0.2618691369606	2268.161	631.337	-1636.824
-0.0926829268292683	0.0576923076923077	-0.585	-0.253722795497186	2410.834	644.3123	-1766.5217
-0.0878048780487805	0.0576923076923077	-0.495	-0.245576454033771	2519.343	656.8756	-1862.4674
-0.0829268292682927	0.0576923076923077	-0.405	-0.237430112570357	2565.811	668.9459	-1896.8651
-0.0780487804878049	0.0576923076923077	-0.315	-0.229283771106942	2515.672	683.2712	-1832.4008
-0.0731707317073171	0.0576923076923077	-0.225	-0.221137429643527	2377.229	700.7711	-1676.4579
-0.0682926829268293	0.0576923076923077	-0.135	-0.212991088180113	2161.739	718.2291	-1443.5099
-0.0634146341463415	0.0576923076923077	-0.0450000000000002	-0.204844746716698	1927.844	751.3157	-1176.5283
-0.0585365853658537	0.0576923076923077	0.0449999999999999	-0.196698405253283	1689.597	775.7177	-913.8793
-0.0536585365853659	0.0576923076923077	0.135	-0.188552063789869	1455.611	796.3184	-659.2926
-0.0487804878048781	0.0576923076923077	0.225	-0.180405722326454	1264.643	821.6749	-442.9681
-0.0439024390243902	0.0576923076923077	0.315	-0.172259380863039	1100.098	855.8649	-244.2331
-0.0390243902439024	0.0576923076923077	0.405	-0.164113039399625	949.0744	891.7162	-57.3582
-0.0341463414634146	0.0576923076923077	0.495	-0.15596669793621	844.0492	934.1318	90.0825999999999
-0.0292682926829268	0.0576923076923077	0.585	-0.147820356472796	701.7829	986.7291	284.9462
-0.0245121951219512	0.0576923076923077	0.67275	-0.139877673545966	644.5612	1042.358	397.7968
-0.0195121951219512	0.0576923076923077	0.765	-0.131527673545966	602.303	1134.874	532.571
-0.0146341463414634	0.0576923076923077	0.855	-0.123381332082552	564.3231	1211.877	647.5539
-0.00975609756097561	0.0576923076923077	0.945	-0.115234990619137	526.4182	1287.212	760.7938
-0.0048780487804878	0.0576923076923077	1.035	-0.107088649155722	495.7799	1376.984	881.2041
0	0.0576923076923077	1.125	-0.0989423076923077	468.6697	1532.103	1063.4333
0.0048780487804878	0.0576923076923077	1.215	-0.0907959662288931	442.9892	1631.986	1188.9968
0.00975609756097561	0.0576923076923077	1.305	-0.0826496247654784	422.1585	1737.73	1315.5715
0.0146341463414634	0.0576923076923077	1.395	-0.0745032833020638	390.492	1824.076	1433.584
0.0195121951219512	0.0576923076923077	1.485	-0.0663569418386492	368.7163	1905.677	1536.9607
0.0242682926829268	0.0576923076923077	1.57275	-0.0584142589118199	361.7781	1926.772	1564.9939
0.0292682926829268	0.0576923076923077	1.665	-0.0500642589118199	354.4528	1901.682	1547.2292
0.0341463414634146	0.0576923076923077	1.755	-0.0419179174484053	347.288	1827.001	1479.713
0.0390243902439024	0.0576923076923077	1.845	-0.0337715759849906	339.7441	1703.008	1363.2639
0.0439024390243902	0.0576923076923077	1.935	-0.025625234521576	332.2853	1562.832	1230.5467
0.0486585365853659	0.0576923076923077	2.02275	-0.0176825515947467	325.849	1412.642	1086.793
0.0536585365853659	0.0576923076923077	2.115	-0.00933255159474672	319.7175	1244.153	924.4355
0.0585365853658537	0.0576923076923077	2.205	-0.0011862101313321	313.3452	1110.501	797.1558
0.0632926829268293	0.0576923076923077	2.29275	0.00675647279549717	308.1742	992.5542	684.38
0.0682926829268293	0.0576923076923077	2.385	0.0151064727954972	303.0044	882.7834	579.779
0.0731707317073171	0.0576923076923077	2.475	0.0232528142589118	297.8545	773.0438	475.1893
0.0780487804878049	0.0576923076923077	2.565	0.0313991557223264	293.7595	682.7679	389.0084
0.0829268292682927	0.0576923076923077	2.655	0.0395454971857411	289.1595	636.8474	347.6879
0.0878048780487805	0.0576923076923077	2.745	0.0476918386491557	284.2307	590.9979	306.7672
0.0926829268292683	0.0576923076923077	2.835	0.0558381801125703	279.2534	554.8244	275.571
0.0975609756097561	0.0576923076923077	2.925	0.063984521575985	273.4865	521.5003	248.0138
0.102439024390244	0.0576923076923077	3.015	0.0721308630393996	268.7806	490.2498	221.4692
0.107317073170732	0.0576923076923077	3.105	0.0802772045028143	264.2306	464.3469	200.1163
0.11219512195122	0.0576923076923077	3.195	0.0884235459662289	259.2553	441.2773	182.022
0.117073170731707	0.0576923076923077	3.285	0.0965698874296435	253.7272	414.574	160.8468
0.121951219512195	0.0576923076923077	3.375	0.104716228893058	248.3888	400.9311	152.5423
0.126829268292683	0.0576923076923077	3.465	0.112862570356473	242.8615	380.2637	137.4022
0.131707317073171	0.0576923076923077	3.555	0.121008911819887	236.6881	368.8528	132.1647
0.136585365853659	0.0576923076923077	3.645	0.129155253283302	231.0513	357.0695	126.0182
0.141463414634146	0.0576923076923077	3.735	0.137301594746717	225.7	347.6497	121.9497
0.146341463414634	0.0576923076923077	3.825	0.145447936210131	219.9714	338.7461	118.7747
-0.146341463414634	0.0461538461538461	-1.8	-0.323544090056285	1093.543	522.1611	-571.3819
-0.141463414634146	0.0461538461538461	-1.71	-0.315397748592871	1091.317	522.8257	-568.4913
-0.136585365853659	0.0461538461538461	-1.62	-0.307251407129456	1113.259	526.754	-586.505
-0.131829268292683	0.0461538461538461	-1.53225	-0.299308724202627	1159.454	534.1661	-625.2879
-0.126829268292683	0.0461538461538461	-1.44	-0.290958724202627	1217.653	542.6877	-674.9653
-0.121951219512195	0.0461538461538461	-1.35	-0.282812382739212	1291.82	552.2552	-739.5648
-0.117073170731707	0.0461538461538461	-1.26	-0.274666041275797	1392.892	562.8745	-830.0175
-0.11219512195122	0.0461538461538461	-1.17	-0.266519699812383	1537.622	572.8511	-964.7709
-0.107439024390244	0.0461538461538461	-1.08225	-0.258577016885553	1662.575	582.8348	-1079.7402
-0.102439024390244	0.0461538461538461	-0.99	-0.250227016885553	1796.011	594.5367	-1201.4743
-0.0975609756097561	0.0461538461538461	-0.9	-0.242080675422139	1953	604.9353	-1348.0647
-0.0926829268292683	0.0461538461538461	-0.81	-0.233934333958724	2198.841	615.367	-1583.474
-0.0878048780487805	0.0461538461538461	-0.72	-0.22578799249531	2343.066	627.8366	-1715.2294
-0.0829268292682927	0.0461538461538461	-0.63	-0.217641651031895	2468.601	639.4662	-1829.1348
-0.0780487804878049	0.0461538461538461	-0.54	-0.20949530956848	2519.979	652.0682	-1867.9108
-0.0731707317073171	0.0461538461538461	-0.45	-0.201348968105066	2492.025	667.2713	-1824.7537
-0.0682926829268293	0.0461538461538461	-0.36	-0.193202626641651	2366.42	682.0671	-1684.3529
-0.0634146341463415	0.0461538461538461	-0.27	-0.185056285178236	2190.022	698.7875	-1491.2345
-0.0585365853658537	0.0461538461538461	-0.18	-0.176909943714822	1971.02	719.0748	-1251.9452
-0.0536585365853659	0.0461538461538461	-0.0900000000000002	-0.168763602251407	1720.177	746.3919	-973.7851
-0.0487804878048781	0.0461538461538461	-1.11022302462516E-16	-0.160617260787992	1498.546	770.53	-728.016
-0.0439024390243902	0.0461538461538461	0.0899999999999999	-0.152470919324578	1303.402	793.9761	-509.4259
-0.0390243902439024	0.0461538461538461	0.18	-0.144324577861163	1117.836	822.1788	-295.6572
-0.0341463414634146	0.0461538461538461	0.27	-0.136178236397749	984.943	858.5232	-126.4198
-0.0292682926829268	0.0461538461538461	0.36	-0.128031894934334	873.5833	896.3834	22.8001
-0.0245121951219512	0.0461538461538461	0.44775	-0.120089212007505	722.0924	939.6713	217.5789
-0.0195121951219512	0.0461538461538461	0.54	-0.111739212007505	667.4309	993.966	326.5351
-0.0146341463414634	0.0461538461538461	0.63	-0.10359287054409	615.9343	1075.704	459.7697
-0.00975609756097561	0.0461538461538461	0.72	-0.0954465290806754	575.3769	1142.43	567.0531
-0.0048780487804878	0.0461538461538461	0.81	-0.0873001876172608	537.8796	1211.642	673.7624
0	0.0461538461538461	0.9	-0.0791538461538461	500.8443	1292.626	791.7817
0.0048780487804878	0.0461538461538461	0.99	-0.0710075046904315	476.166	1392.708	916.542
0.00975609756097561	0.0461538461538461	1.08	-0.0628611632270169	453.3935	1530.204	1076.8105
0.0146341463414634	0.0461538461538461	1.17	-0.0547148217636022	427.6255	1639.084	1211.4585
0.0195121951219512	0.0461538461538461	1.26	-0.0465684803001876	399.9399	1738.433	1338.4931
0.0242682926829268	0.0461538461538461	1.34775	-0.0386257973733583	378.8337	1828.092	1449.2583
0.0292682926829268	0.0461538461538461	1.44	-0.0302757973733583	369.2543	1916.69	1547.4357
0.0341463414634146	0.0461538461538461	1.53	-0.0221294559099437	359.0594	1930.363	1571.3036
0.0390243902439024	0.0461538461538461	1.62	-0.0139831144465291	350.2801	1894.927	1544.6469
0.0439024390243902	0.0461538461538461	1.71	-0.00583677298311443	342.4521	1814.368	1471.9159
0.0486585365853659	0.0461538461538461	1.79775	0.00210590994371483	334.939	1695.93	1360.991
0.0536585365853659	0.0461538461538461	1.89	0.0104559099437148	328.2175	1541.015	1212.7975
0.0585365853658537	0.0461538461538461	1.98	0.0186022514071295	322.0876	1391.7	1069.6124
0.0632926829268293	0.0461538461538461	2.06775	0.0265449343339587	315.683	1248.13	932.447
0.0682926829268293	0.0461538461538461	2.16	0.0348949343339587	310.2913	1100.707	790.4157
0.0731707317073171	0.0461538461538461	2.25	0.0430412757973734	305.4244	985.2243	679.7999
0.0780487804878049	0.0461538461538461	2.34	0.051187617260788	300.0665	883.6417	583.5752
0.0829268292682927	0.0461538461538461	2.43	0.0593339587242026	295.3899	756.3978	461.0079
0.0878048780487805	0.0461538461538461	2.52	0.0674803001876173	290.569	672.548	381.979
0.0926829268292683	0.0461538461538461	2.61	0.0756266416510319	285.2738	624.3555	339.0817
0.0975609756097561	0.0461538461538461	2.7	0.0837729831144465	280.725	587.1587	306.4337
0.102439024390244	0.0461538461538461	2.79	0.0919193245778612	276.1583	552.0774	275.9191
0.107317073170732	0.0461538461538461	2.88	0.100065666041276	270.5346	515.996	245.4614
0.11219512195122	0.0461538461538461	2.97	0.10821200750469	265.9367	488.0585	222.1218
0.117073170731707	0.0461538461538461	3.06	0.116358348968105	260.8508	462.8635	202.0127
0.121951219512195	0.0461538461538461	3.15	0.12450469043152	255.1482	438.4341	183.2859
0.126829268292683	0.0461538461538461	3.24	0.132651031894934	250.2204	416.9044	166.684
0.131707317073171	0.0461538461538461	3.33	0.140797373358349	245.0724	400.9591	155.8867
0.136585365853659	0.0461538461538461	3.42	0.148943714821764	238.5973	381.0157	142.4184
0.141463414634146	0.0461538461538461	3.51	0.157090056285178	232.7412	367.4566	134.7154
0.146341463414634	0.0461538461538461	3.6	0.165236397748593	227.3573	356.5559	129.1986
-0.146341463414634	0.0346153846153846	-2.025	-0.303755628517824	1014.305	494.8316	-519.4734
-0.141463414634146	0.0346153846153846	-1.935	-0.295609287054409	1012.146	495.5282	-516.6178
-0.136585365853659	0.0346153846153846	-1.845	-0.287462945590994	1028.034	499.8641	-528.1699
-0.131829268292683	0.0346153846153846	-1.75725	-0.279520262664165	1064.396	507.4937	-556.9023
-0.126829268292683	0.0346153846153846	-1.665	-0.271170262664165	1110.77	516.3257	-594.4443
-0.121951219512195	0.0346153846153846	-1.575	-0.26302392120075	1169.323	526.1115	-643.2115
-0.117073170731707	0.0346153846153846	-1.485	-0.254877579737336	1244.913	537.859	-707.054
-0.11219512195122	0.0346153846153846	-1.395	-0.246731238273921	1330.285	548.5933	-781.6917
-0.107439024390244	0.0346153846153846	-1.30725	-0.238788555347092	1428.765	558.9784	-869.7866
-0.102439024390244	0.0346153846153846	-1.215	-0.230438555347092	1611.18	569.5889	-1041.5911
-0.0975609756097561	0.0346153846153846	-1.125	-0.222292213883677	1735.336	579.7317	-1155.6043
-0.0926829268292683	0.0346153846153846	-1.035	-0.214145872420263	1886.985	590.259	-1296.726
-0.0878048780487805	0.0346153846153846	-0.945	-0.205999530956848	2094.38	602.3322	-1492.0478
-0.0829268292682927	0.0346153846153846	-0.855	-0.197853189493433	2243.833	613.2031	-1630.6299
-0.0780487804878049	0.0346153846153846	-0.765	-0.189706848030019	2364.117	624.5192	-1739.5978
-0.0731707317073171	0.0346153846153846	-0.675	-0.181560506566604	2442.144	637.4847	-1804.6593
-0.0682926829268293	0.0346153846153846	-0.585	-0.173414165103189	2453.11	649.8175	-1803.2925
-0.0634146341463415	0.0346153846153846	-0.495	-0.165267823639775	2380.324	663.5907	-1716.7333
-0.0585365853658537	0.0346153846153846	-0.405	-0.15712148217636	2232.456	680.2176	-1552.2384
-0.0536585365853659	0.0346153846153846	-0.315	-0.148975140712946	2018.806	696.8666	-1321.9394
-0.0487804878048781	0.0346153846153846	-0.225	-0.140828799249531	1798.563	714.8317	-1083.7313
-0.0439024390243902	0.0346153846153846	-0.135	-0.132682457786116	1577.339	736.6708	-840.6682
-0.0390243902439024	0.0346153846153846	-0.045	-0.124536116322702	1361.754	759.4657	-602.2883
-0.0341463414634146	0.0346153846153846	0.045	-0.116389774859287	1187.977	786.2478	-401.7292
-0.0292682926829268	0.0346153846153846	0.135	-0.108243433395872	1038.303	818.6231	-219.6799
-0.0245121951219512	0.0346153846153846	0.22275	-0.100300750469043	903.8929	852.0342	-51.8587
-0.0195121951219512	0.0346153846153846	0.315	-0.0919507504690432	767.1863	890.5829	123.3966
-0.0146341463414634	0.0346153846153846	0.405	-0.0838044090056285	666.9485	938.6062	271.6577
-0.00975609756097561	0.0346153846153846	0.495	-0.0756580675422139	622.7052	989.0691	366.3639
-0.0048780487804878	0.0346153846153846	0.585	-0.0675117260787993	579.1248	1072.291	493.1662
0	0.0346153846153846	0.675	-0.0593653846153846	544.4709	1137.717	593.2461
0.0048780487804878	0.0346153846153846	0.765	-0.05121904315197	511.5415	1208.167	696.6255
0.00975609756097561	0.0346153846153846	0.855	-0.0430727016885553	479.6751	1291.74	812.0649
0.0146341463414634	0.0346153846153846	0.945	-0.0349263602251407	454.1483	1397.446	943.2977
0.0195121951219512	0.0346153846153846	1.035	-0.0267800187617261	432.0104	1540.561	1108.5506
0.0242682926829268	0.0346153846153846	1.12275	-0.0188373358348968	410.992	1650.3	1239.308
0.0292682926829268	0.0346153846153846	1.215	-0.0104873358348968	392.7307	1756.611	1363.8803
0.0341463414634146	0.0346153846153846	1.305	-0.00234099437148219	378.2895	1885.813	1507.5235
0.0390243902439024	0.0346153846153846	1.395	0.00580534709193246	366.4639	1951.98	1585.5161
0.0439024390243902	0.0346153846153846	1.485	0.0139516885553471	356.0716	1967.821	1611.7494
0.0486585365853659	0.0346153846153846	1.57275	0.0218943714821764	346.3743	1934.963	1588.5887
0.0536585365853659	0.0346153846153846	1.665	0.0302443714821764	338.5865	1843.802	1505.2155
0.0585365853658537	0.0346153846153846	1.755	0.038390712945591	331.1573	1722.559	1391.4017
0.0632926829268293	0.0346153846153846	1.84275	0.0463333958724203	323.8362	1578.237	1254.4008
0.0682926829268293	0.0346153846153846	1.935	0.0546833958724202	318.0007	1404.99	1086.9893
0.0731707317073171	0.0346153846153846	2.025	0.0628297373358349	312.512	1260.339	947.827
0.0780487804878049	0.0346153846153846	2.115	0.0709760787992495	306.4754	1124.777	818.3016
0.0829268292682927	0.0346153846153846	2.205	0.0791224202626642	301.7801	990.1863	688.4062
0.0878048780487805	0.0346153846153846	2.295	0.0872687617260788	297.2607	890.4677	593.207
0.0926829268292683	0.0346153846153846	2.385	0.0954151031894934	292.2051	775.6288	483.4237
0.0975609756097561	0.0346153846153846	2.475	0.103561444652908	287.207	682.3495	395.1425
0.102439024390244	0.0346153846153846	2.565	0.111707786116323	282.4032	637.0891	354.6859
0.107317073170732	0.0346153846153846	2.655	0.119854127579737	277.1099	592.8488	315.7389
0.11219512195122	0.0346153846153846	2.745	0.128000469043152	272.3532	557.1402	284.787
0.117073170731707	0.0346153846153846	2.835	0.136146810506567	267.6772	524.0852	256.408
0.121951219512195	0.0346153846153846	2.925	0.144293151969981	262.3533	491.0416	228.6883
0.126829268292683	0.0346153846153846	3.015	0.152439493433396	257.3438	465.9781	208.6343
0.131707317073171	0.0346153846153846	3.105	0.16058583489681	252.1647	442.9234	190.7587
0.136585365853659	0.0346153846153846	3.195	0.168732176360225	245.5775	409.0272	163.4497
0.141463414634146	0.0346153846153846	3.285	0.17687851782364	240.2716	391.97	151.6984
0.146341463414634	0.0346153846153846	3.375	0.185024859287054	234.8552	375.4379	140.5827
-0.146341463414634	0.0230769230769231	-2.25	-0.283967166979362	942.2007	473.3161	-468.8846
-0.141463414634146	0.0230769230769231	-2.16	-0.275820825515947	937.1829	473.1258	-464.0571
-0.136585365853659	0.0230769230769231	-2.07	-0.267674484052533	949.9499	476.7336	-473.2163
-0.131829268292683	0.0230769230769231	-1.98225	-0.259731801125704	979.739	483.9463	-495.7927
-0.126829268292683	0.0230769230769231	-1.89	-0.251381801125704	1016.278	492.7745	-523.5035
-0.121951219512195	0.0230769230769231	-1.8	-0.243235459662289	1081.958	503.0903	-578.8677
-0.117073170731707	0.0230769230769231	-1.71	-0.235089118198874	1136.931	514.8971	-622.0339
-0.11219512195122	0.0230769230769231	-1.62	-0.22694277673546	1197.346	525.3749	-671.9711
-0.107439024390244	0.0230769230769231	-1.53225	-0.21900009380863	1268.637	536.1356	-732.5014
-0.102439024390244	0.0230769230769231	-1.44	-0.21065009380863	1362.695	547.8539	-814.8411
-0.0975609756097561	0.0230769230769231	-1.35	-0.202503752345216	1468.032	558.1465	-909.8855
-0.0926829268292683	0.0230769230769231	-1.26	-0.194357410881801	1636.469	568.5285	-1067.9405
-0.0878048780487805	0.0230769230769231	-1.17	-0.186211069418386	1778.401	579.1775	-1199.2235
-0.0829268292682927	0.0230769230769231	-1.08	-0.178064727954972	1916.221	589.2828	-1326.9382
-0.0780487804878049	0.0230769230769231	-0.99	-0.169918386491557	2124.999	599.4136	-1525.5854
-0.0731707317073171	0.0230769230769231	-0.9	-0.161772045028143	2268.566	611.5237	-1657.0423
-0.0682926829268293	0.0230769230769231	-0.81	-0.153625703564728	2363.739	622.8368	-1740.9022
-0.0634146341463415	0.0230769230769231	-0.72	-0.145479362101313	2405.592	634.977	-1770.615
-0.0585365853658537	0.0230769230769231	-0.63	-0.137333020637899	2370.578	648.6151	-1721.9629
-0.0536585365853659	0.0230769230769231	-0.54	-0.129186679174484	2262.827	662.3617	-1600.4653
-0.0487804878048781	0.0230769230769231	-0.45	-0.121040337711069	2095.566	677.5064	-1418.0596
-0.0439024390243902	0.0230769230769231	-0.36	-0.112893996247655	1873.959	695.9879	-1177.9711
-0.0390243902439024	0.0230769230769231	-0.27	-0.10474765478424	1657.876	713.8864	-943.9896
-0.0341463414634146	0.0230769230769231	-0.18	-0.0966013133208255	1452.649	734.0224	-718.6266
-0.0292682926829268	0.0230769230769231	-0.0900000000000001	-0.0884549718574109	1248.996	760.471	-488.525
-0.0245121951219512	0.0230769230769231	-0.00225000000000003	-0.0805122889305816	1098.771	785.6632	-313.1078
-0.0195121951219512	0.0230769230769231	0.0899999999999999	-0.0721622889305816	964.3704	815.5145	-148.8559
-0.0146341463414634	0.0230769230769231	0.18	-0.064015947467167	844.2131	853.082	8.86890000000006
-0.00975609756097561	0.0230769230769231	0.27	-0.0558696060037523	712.5038	891.3082	178.8044
-0.0048780487804878	0.0230769230769231	0.36	-0.0477232645403377	653.6834	935.3176	281.6342
0	0.0230769230769231	0.45	-0.0395769230769231	609.1727	992.4944	383.3217
0.0048780487804878	0.0230769230769231	0.54	-0.0314305816135084	568.0064	1076.647	508.6406
0.00975609756097561	0.0230769230769231	0.63	-0.0232842401500938	527.0894	1146.123	619.0336
0.0146341463414634	0.0230769230769231	0.72	-0.0151378986866792	495.1493	1216.876	721.7267
0.0195121951219512	0.0230769230769231	0.81	-0.00699155722326453	467.4614	1303.995	836.5336
0.0242682926829268	0.0230769230769231	0.89775	9.51125703564725E-4	442.0628	1409.836	967.7732
0.0292682926829268	0.0230769230769231	0.99	0.00930112570356473	421.3189	1570.578	1149.2591
0.0341463414634146	0.0230769230769231	1.08	0.0174474671669794	403.3705	1696.856	1293.4855
0.0390243902439024	0.0230769230769231	1.17	0.025593808630394	384.7875	1802.308	1417.5205
0.0439024390243902	0.0230769230769231	1.26	0.0337401500938086	372.2502	1933.072	1560.8218
0.0486585365853659	0.0230769230769231	1.34775	0.0416828330206379	360.4891	2002.072	1641.5829
0.0536585365853659	0.0230769230769231	1.44	0.0500328330206379	351.1394	2020.896	1669.7566
0.0585365853658537	0.0230769230769231	1.53	0.0581791744840525	342.8018	1988.171	1645.3692
0.0632926829268293	0.0230769230769231	1.61775	0.0661218574108818	335.0576	1899.941	1564.8834
0.0682926829268293	0.0230769230769231	1.71	0.0744718574108818	327.8287	1776.109	1448.2803
0.0731707317073171	0.0230769230769231	1.8	0.0826181988742964	320.9906	1625.369	1304.3784
0.0780487804878049	0.0230769230769231	1.89	0.0907645403377111	314.955	1455.241	1140.286
0.0829268292682927	0.0230769230769231	1.98	0.0989108818011257	309.4662	1300.683	991.2168
0.0878048780487805	0.0230769230769231	2.07	0.10705722326454	304.2953	1158.165	853.8697
0.0926829268292683	0.0230769230769231	2.16	0.115203564727955	299.2716	1023.738	724.4664
0.0975609756097561	0.0230769230769231	2.25	0.12334990619137	294.5619	916.0575	621.4956
0.102439024390244	0.0230769230769231	2.34	0.131496247654784	289.8351	800.8441	511.009
0.107317073170732	0.0230769230769231	2.43	0.139642589118199	284.5707	708.1366	423.5659
0.11219512195122	0.0230769230769231	2.52	0.147788930581613	280.116	656.1878	376.0718
0.117073170731707	0.0230769230769231	2.61	0.155935272045028	275.5468	606.726	331.1792
0.121951219512195	0.0230769230769231	2.7	0.164081613508443	269.6213	567.6325	298.0112
0.126829268292683	0.0230769230769231	2.79	0.172227954971857	264.5819	532.5805	267.9986
0.131707317073171	0.0230769230769231	2.88	0.180374296435272	259.4954	499.8288	240.3334
0.136585365853659	0.0230769230769231	2.97	0.188520637898687	254.0126	472.993	218.9804
0.141463414634146	0.0230769230769231	3.06	0.196666979362101	248.7849	449.1795	200.3946
0.146341463414634	0.0230769230769231	3.15	0.204813320825516	243.4769	427.0515	183.5746
-0.146341463414634	0.0113461538461538	-2.47875	-0.263848897748593	887.4093	452.254	-435.1553
-0.141463414634146	0.0113461538461538	-2.38875	-0.255702556285178	886.653	452.6344	-434.0186
-0.136585365853659	0.0113461538461538	-2.29875	-0.247556214821764	893.4417	456.8085	-436.6332
-0.131829268292683	0.0113461538461538	-2.211	-0.239613531894934	912.4206	465.5386	-446.882
-0.126829268292683	0.0113461538461538	-2.11875	-0.231263531894934	938.3252	474.6153	-463.7099
-0.121951219512195	0.0113461538461538	-2.02875	-0.22311719043152	974.2104	484.8012	-489.4092
-0.117073170731707	0.0113461538461538	-1.93875	-0.214970848968105	1020.282	496.1586	-524.1234
-0.11219512195122	0.0113461538461538	-1.84875	-0.20682450750469	1092.526	506.6963	-585.8297
-0.107439024390244	0.0113461538461538	-1.761	-0.198881824577861	1149.735	517.6778	-632.0572
-0.102439024390244	0.0113461538461538	-1.66875	-0.190531824577861	1213.55	528.9784	-684.5716
-0.0975609756097561	0.0113461538461538	-1.57875	-0.182385483114447	1290.904	539.5474	-751.3566
-0.0926829268292683	0.0113461538461538	-1.48875	-0.174239141651032	1390.69	549.8359	-840.8541
-0.0878048780487805	0.0113461538461538	-1.39875	-0.166092800187617	1547.385	560.6682	-986.7168
-0.0829268292682927	0.0113461538461538	-1.30875	-0.157946458724203	1669.57	570.7068	-1098.8632
-0.0780487804878049	0.0113461538461538	-1.21875	-0.149800117260788	1796.011	580.7477	-1215.2633
-0.0731707317073171	0.0113461538461538	-1.12875	-0.141653775797373	1940.226	591.6761	-1348.5499
-0.0682926829268293	0.0113461538461538	-1.03875	-0.133507434333959	2145.997	602.6043	-1543.3927
-0.0634146341463415	0.0113461538461538	-0.94875	-0.125361092870544	2257.557	613.4313	-1644.1257
-0.0585365853658537	0.0113461538461538	-0.85875	-0.117214751407129	2338.614	625.8199	-1712.7941
-0.0536585365853659	0.0113461538461538	-0.76875	-0.109068409943715	2349.681	637.3228	-1712.3582
-0.0487804878048781	0.0113461538461538	-0.67875	-0.1009220684803	2287.746	650.2616	-1637.4844
-0.0439024390243902	0.0113461538461538	-0.58875	-0.0927757270168856	2148.575	665.8029	-1482.7721
-0.0390243902439024	0.0113461538461538	-0.49875	-0.0846293855534709	1969.356	680.6688	-1288.6872
-0.0341463414634146	0.0113461538461538	-0.40875	-0.0764830440900563	1763.718	697.7364	-1065.9816
-0.0292682926829268	0.0113461538461538	-0.31875	-0.0683367026266417	1542.439	718.3548	-824.0842
-0.0245121951219512	0.0113461538461538	-0.231	-0.0603940196998124	1356.877	739.3776	-617.4994
-0.0195121951219512	0.0113461538461538	-0.13875	-0.0520440196998124	1186.556	763.367	-423.189
-0.0146341463414634	0.0113461538461538	-0.04875	-0.0438976782363978	1032.086	792.9896	-239.0964
-0.00975609756097561	0.0113461538461538	0.04125	-0.0357513367729831	913.0172	823.767	-89.2502000000001
-0.0048780487804878	0.0113461538461538	0.13125	-0.0276049953095685	773.9835	859.5017	85.5182
0	0.0113461538461538	0.22125	-0.0194586538461539	670.3104	905.5809	235.2705
0.0048780487804878	0.0113461538461538	0.31125	-0.0113123123827392	624.537	951.2469	326.7099
0.00975609756097561	0.0113461538461538	0.40125	-0.00316597091932458	579.8722	1005.631	425.7588
0.0146341463414634	0.0113461538461538	0.49125	0.00498037054409005	545.0552	1101.796	556.7408
0.0195121951219512	0.0113461538461538	0.58125	0.0131267120075047	511.6745	1168.739	657.0645
0.0242682926829268	0.0113461538461538	0.669	0.0210693949343339	476.7301	1253.25	776.5199
0.0292682926829268	0.0113461538461538	0.76125	0.0294193949343339	452.5574	1345.377	892.8196
0.0341463414634146	0.0113461538461538	0.85125	0.0375657363977486	431.3627	1452.563	1021.2003
0.0390243902439024	0.0113461538461538	0.94125	0.0457120778611632	408.0665	1632.427	1224.3605
0.0439024390243902	0.0113461538461538	1.03125	0.0538584193245779	390.6132	1750.768	1360.1548
0.0486585365853659	0.0113461538461538	1.119	0.0618011022514071	376.9949	1873.608	1496.6131
0.0536585365853659	0.0113461538461538	1.21125	0.0701511022514071	367.1681	1998.474	1631.3059
0.0585365853658537	0.0113461538461538	1.30125	0.0782974437148218	357.6029	2060.373	1702.7701
0.0632926829268293	0.0113461538461538	1.389	0.086240126641651	347.771	2070.143	1722.372
0.0682926829268293	0.0113461538461538	1.48125	0.094590126641651	340.4753	2027.689	1687.2137
0.0731707317073171	0.0113461538461538	1.57125	0.102736468105066	333.2145	1922.685	1589.4705
0.0780487804878049	0.0113461538461538	1.66125	0.11088280956848	326.0797	1791.823	1465.7433
0.0829268292682927	0.0113461538461538	1.75125	0.119029151031895	320.0206	1636.631	1316.6104
0.0878048780487805	0.0113461538461538	1.84125	0.12717549249531	314.1725	1453.52	1139.3475
0.0926829268292683	0.0113461538461538	1.93125	0.135321833958724	308.1791	1300.427	992.2479
0.0975609756097561	0.0113461538461538	2.02125	0.143468175422139	302.7226	1157.429	854.7064
0.102439024390244	0.0113461538461538	2.11125	0.151614516885553	297.4454	1014.943	717.4976
0.107317073170732	0.0113461538461538	2.20125	0.159760858348968	291.7694	910.4739	618.7045
0.11219512195122	0.0113461538461538	2.29125	0.167907199812383	287.6414	782.8386	495.1972
0.117073170731707	0.0113461538461538	2.38125	0.176053541275797	282.7755	686.7841	404.0086
0.121951219512195	0.0113461538461538	2.47125	0.184199882739212	277.2589	642.999	365.7401
0.126829268292683	0.0113461538461538	2.56125	0.192346224202627	272.3611	599.5378	327.1767
0.131707317073171	0.0113461538461538	2.65125	0.200492565666041	267.2557	564.8816	297.6259
0.136585365853659	0.0113461538461538	2.74125	0.208638907129456	261.3608	537.1712	275.8104
0.141463414634146	0.0113461538461538	2.83125	0.21678524859287	256.3827	503.8542	247.4715
0.146341463414634	0.0113461538461538	2.92125	0.224931590056285	250.8065	475.564	224.7575
-0.146341463414634	0	-2.7	-0.244390243902439	828.2573	438.6598	-389.5975
-0.141463414634146	0	-2.61	-0.236243902439024	827.3677	438.4979	-388.8698
-0.136585365853659	0	-2.52	-0.22809756097561	833.8437	442.7705	-391.0732
-0.131829268292683	0	-2.43225	-0.22015487804878	850.4059	450.42	-399.9859
-0.126829268292683	0	-2.34	-0.21180487804878	872.4164	459.5289	-412.8875
-0.121951219512195	0	-2.25	-0.203658536585366	900.979	469.4614	-431.5176
-0.117073170731707	0	-2.16	-0.195512195121951	937.3674	481.5748	-455.7926
-0.11219512195122	0	-2.07	-0.187365853658537	976.2454	493.311	-482.9344
-0.107439024390244	0	-1.98225	-0.179423170731707	1022.133	503.909	-518.224
-0.102439024390244	0	-1.89	-0.171073170731707	1105.2	514.9859	-590.2141
-0.0975609756097561	0	-1.8	-0.162926829268293	1161.281	525.2732	-636.0078
-0.0926829268292683	0	-1.71	-0.154780487804878	1233.194	535.3069	-697.8871
-0.0878048780487805	0	-1.62	-0.146634146341463	1311.104	546.5096	-764.5944
-0.0829268292682927	0	-1.53	-0.138487804878049	1406.246	556.039	-850.207
-0.0780487804878049	0	-1.44	-0.130341463414634	1567.295	566.1389	-1001.1561
-0.0731707317073171	0	-1.35	-0.122195121951219	1682.512	577.3803	-1105.1317
-0.0682926829268293	0	-1.26	-0.114048780487805	1823.142	587.066	-1236.076
-0.0634146341463415	0	-1.17	-0.10590243902439	2009.872	597.5249	-1412.3471
-0.0585365853658537	0	-1.08	-0.0977560975609756	2138.343	608.7076	-1529.6354
-0.0536585365853659	0	-0.99	-0.089609756097561	2233.034	619.6997	-1613.3343
-0.0487804878048781	0	-0.9	-0.0814634146341463	2285.455	630.8224	-1654.6326
-0.0439024390243902	0	-0.81	-0.0733170731707317	2273.29	644.1616	-1629.1284
-0.0390243902439024	0	-0.72	-0.0651707317073171	2191.656	658.242	-1533.414
-0.0341463414634146	0	-0.63	-0.0570243902439024	2046.982	673.5504	-1373.4316
-0.0292682926829268	0	-0.54	-0.0488780487804878	1852.863	691.5637	-1161.2993
-0.0245121951219512	0	-0.45225	-0.0409353658536585	1657.524	709.2212	-948.3028
-0.0195121951219512	0	-0.36	-0.0325853658536585	1459.334	729.7768	-729.5572
-0.0146341463414634	0	-0.27	-0.0244390243902439	1259.746	755.9165	-503.8295
-0.00975609756097561	0	-0.18	-0.0162926829268293	1110.39	782.4429	-327.9471
-0.0048780487804878	0	-0.09	-0.00814634146341463	980.3099	813.5274	-166.7825
0	0	0	0	859.396	852.4157	-6.98029999999994
0.0048780487804878	0	0.09	0.00814634146341463	717.2206	891.5833	174.3627
0.00975609756097561	0	0.18	0.0162926829268293	657.2338	936.282	279.0482
0.0146341463414634	0	0.27	0.0244390243902439	613.3393	993.8867	380.5474
0.0195121951219512	0	0.36	0.0325853658536585	572.2186	1080.368	508.1494
0.0242682926829268	0	0.44775	0.0405280487804878	531.3475	1153.586	622.2385
0.0292682926829268	0	0.54	0.0488780487804878	499.4569	1227.172	727.7151
0.0341463414634146	0	0.63	0.0570243902439024	471.9182	1315.86	843.9418
0.0390243902439024	0	0.72	0.0651707317073171	444.8309	1428.139	983.3081
0.0439024390243902	0	0.81	0.0733170731707317	424.4574	1583.007	1158.5496
0.0486585365853659	0	0.89775	0.081259756097561	407.1655	1708.253	1301.0875
0.0536585365853659	0	0.99	0.089609756097561	389.8165	1830.136	1440.3195
0.0585365853658537	0	1.08	0.0977560975609756	377.5118	1986.591	1609.0792
0.0632926829268293	0	1.16775	0.105698780487805	365.7845	2073.795	1708.0105
0.0682926829268293	0	1.26	0.114048780487805	355.9248	2109.141	1753.2162
0.0731707317073171	0	1.35	0.122195121951219	346.8893	2090.876	1743.9867
0.0780487804878049	0	1.44	0.130341463414634	337.9166	2006.969	1669.0524
0.0829268292682927	0	1.53	0.138487804878049	330.4966	1887.661	1557.1644
0.0878048780487805	0	1.62	0.146634146341463	323.9621	1734.506	1410.5439
0.0926829268292683	0	1.71	0.154780487804878	317.6167	1555.709	1238.0923
0.0975609756097561	0	1.8	0.162926829268293	312.085	1390.99	1078.905
0.102439024390244	0	1.89	0.171073170731707	306.6896	1236.319	929.6294
0.107317073170732	0	1.98	0.179219512195122	300.6953	1089.076	788.3807
0.11219512195122	0	2.07	0.187365853658537	295.7956	970.0725	674.2769
0.117073170731707	0	2.16	0.195512195121951	290.6549	869.6097	578.9548
0.121951219512195	0	2.25	0.203658536585366	285.0736	736.123	451.0494
0.126829268292683	0	2.34	0.21180487804878	281.1859	683.7462	402.5603
0.131707317073171	0	2.43	0.219951219512195	276.4412	632.7169	356.2757
0.136585365853659	0	2.52	0.22809756097561	270.9727	591.3215	320.3488
0.141463414634146	0	2.61	0.236243902439024	268.7446	552.3997	283.6551
0.146341463414634	0	2.7	0.244390243902439	263.592	516.2232	252.6312
-0.146341463414634	-0.0115384615384615	-2.925	-0.224601782363977	772.8327	427.3097	-345.523
-0.141463414634146	-0.0115384615384615	-2.835	-0.216455440900563	768.579	427.5351	-341.0439
-0.136585365853659	-0.0115384615384615	-2.745	-0.208309099437148	777.6573	431.3923	-346.265
-0.131829268292683	-0.0115384615384615	-2.65725	-0.200366416510319	794.4067	438.4406	-355.9661
-0.126829268292683	-0.0115384615384615	-2.565	-0.192016416510319	814.7648	447.4517	-367.3131
-0.121951219512195	-0.0115384615384615	-2.475	-0.183870075046904	839.0589	457.8851	-381.1738
-0.117073170731707	-0.0115384615384615	-2.385	-0.17572373358349	870.8722	469.8401	-401.0321
-0.11219512195122	-0.0115384615384615	-2.295	-0.167577392120075	902.4246	480.6254	-421.7992
-0.107439024390244	-0.0115384615384615	-2.20725	-0.159634709193246	937.927	491.5079	-446.4191
-0.102439024390244	-0.0115384615384615	-2.115	-0.151284709193246	984.1902	503.2447	-480.9455
-0.0975609756097561	-0.0115384615384615	-2.025	-0.143138367729831	1051.148	514.0668	-537.0812
-0.0926829268292683	-0.0115384615384615	-1.935	-0.134992026266417	1107.08	524.164	-582.916
-0.0878048780487805	-0.0115384615384615	-1.845	-0.126845684803002	1164.968	535.3652	-629.6028
-0.0829268292682927	-0.0115384615384615	-1.755	-0.118699343339587	1235.57	545.497	-690.073
-0.0780487804878049	-0.0115384615384615	-1.665	-0.110553001876173	1328.981	555.75	-773.231
-0.0731707317073171	-0.0115384615384615	-1.575	-0.102406660412758	1425.976	566.4829	-859.4931
-0.0682926829268293	-0.0115384615384615	-1.485	-0.0942603189493433	1590.614	575.9497	-1014.6643
-0.0634146341463415	-0.0115384615384615	-1.395	-0.0861139774859287	1723.366	586.4951	-1136.8709
-0.0585365853658537	-0.0115384615384615	-1.305	-0.0779676360225141	1844.172	598.3724	-1245.7996
-0.0536585365853659	-0.0115384615384615	-1.215	-0.0698212945590995	2020.381	608.9215	-1411.4595
-0.0487804878048781	-0.0115384615384615	-1.125	-0.0616749530956848	2140.335	620.1434	-1520.1916
-0.0439024390243902	-0.0115384615384615	-1.035	-0.0535286116322702	2213.491	633.1239	-1580.3671
-0.0390243902439024	-0.0115384615384615	-0.945	-0.0453822701688555	2239.382	645.1959	-1594.1861
-0.0341463414634146	-0.0115384615384615	-0.855	-0.0372359287054409	2200.193	658.4102	-1541.7828
-0.0292682926829268	-0.0115384615384615	-0.765	-0.0290895872420263	2097.694	674.5819	-1423.1121
-0.0245121951219512	-0.0115384615384615	-0.67725	-0.021146904315197	1944.943	691.2027	-1253.7403
-0.0195121951219512	-0.0115384615384615	-0.585	-0.012796904315197	1750.36	710.3776	-1039.9824
-0.0146341463414634	-0.0115384615384615	-0.495	-0.00465056285178236	1559.517	734.2908	-825.2262
-0.00975609756097561	-0.0115384615384615	-0.405	0.00349577861163227	1374.616	757.6278	-616.9882
-0.0048780487804878	-0.0115384615384615	-0.315	0.0116421200750469	1187.811	784.4708	-403.3402
0	-0.0115384615384615	-0.225	0.0197884615384615	1049.867	818.3445	-231.5225
0.0048780487804878	-0.0115384615384615	-0.135	0.0279348030018762	930.8876	852.6788	-78.2088
0.00975609756097561	-0.0115384615384615	-0.045	0.0360811444652908	785.4782	894.6322	109.154
0.0146341463414634	-0.0115384615384615	0.045	0.0442274859287054	689.7099	947.0657	257.3558
0.0195121951219512	-0.0115384615384615	0.135	0.0523738273921201	634.3492	1000.548	366.1988
0.0242682926829268	-0.0115384615384615	0.22275	0.0603165103189493	594.1522	1087.668	493.5158
0.0292682926829268	-0.0115384615384615	0.315	0.0686665103189493	555.0325	1158.604	603.5715
0.0341463414634146	-0.0115384615384615	0.405	0.076812851782364	517.0715	1234.496	717.4245
0.0390243902439024	-0.0115384615384615	0.495	0.0849591932457786	487.4581	1326.731	839.2729
0.0439024390243902	-0.0115384615384615	0.585	0.0931055347091932	461.4026	1446.079	984.6764
0.0486585365853659	-0.0115384615384615	0.67275	0.101048217636023	436.2725	1617.097	1180.8245
0.0536585365853659	-0.0115384615384615	0.765	0.109398217636023	418.4688	1755.399	1336.9302
0.0585365853658537	-0.0115384615384615	0.855	0.117544559099437	405.4994	1870.072	1464.5726
0.0632926829268293	-0.0115384615384615	0.94275	0.125487242026266	385.3797	2019.413	1634.0333
0.0682926829268293	-0.0115384615384615	1.035	0.133837242026266	371.851	2104.744	1732.893
0.0731707317073171	-0.0115384615384615	1.125	0.141983583489681	361.9016	2139.474	1777.5724
0.0780487804878049	-0.0115384615384615	1.215	0.150129924953096	352.5463	2121.612	1769.0657
0.0829268292682927	-0.0115384615384615	1.305	0.15827626641651	343.4147	2039.216	1695.8013
0.0878048780487805	-0.0115384615384615	1.395	0.166422607879925	335.7055	1918.218	1582.5125
0.0926829268292683	-0.0115384615384615	1.485	0.17456894934334	328.8115	1761.459	1432.6475
0.0975609756097561	-0.0115384615384615	1.575	0.182715290806754	321.0196	1571.26	1250.2404
0.102439024390244	-0.0115384615384615	1.665	0.190861632270169	314.9602	1407.409	1092.4488
0.107317073170732	-0.0115384615384615	1.755	0.199007973733584	309.2983	1251.359	942.0607
0.11219512195122	-0.0115384615384615	1.845	0.207154315196998	303.3979	1098.627	795.2291
0.117073170731707	-0.0115384615384615	1.935	0.215300656660413	297.9396	980.572	682.6324
0.121951219512195	-0.0115384615384615	2.025	0.223446998123827	292.8622	878.2567	585.3945
0.126829268292683	-0.0115384615384615	2.115	0.231593339587242	287.5511	731.4217	443.8706
0.131707317073171	-0.0115384615384615	2.205	0.239739681050657	283.0615	679.6192	396.5577
0.136585365853659	-0.0115384615384615	2.295	0.247886022514071	278.554	629.4381	350.8841
0.141463414634146	-0.0115384615384615	2.385	0.256032363977486	273.0351	589.5064	316.4713
0.146341463414634	-0.0115384615384615	2.475	0.264178705440901	268.1486	553.1873	285.0387
-0.146341463414634	-0.0230769230769231	-3.15	-0.204813320825516	739.5646	409.0411	-330.5235
-0.141463414634146	-0.0230769230769231	-3.06	-0.196666979362101	736.8362	410.243	-326.5932
-0.136585365853659	-0.0230769230769231	-2.97	-0.188520637898687	743.4234	416.6293	-326.7941
-0.131829268292683	-0.0230769230769231	-2.88225	-0.180577954971857	756.4867	425.795	-330.6917
-0.126829268292683	-0.0230769230769231	-2.79	-0.172227954971857	773.1738	435.7877	-337.3861
-0.121951219512195	-0.0230769230769231	-2.7	-0.164081613508443	792.8872	447.073	-345.8142
-0.117073170731707	-0.0230769230769231	-2.61	-0.155935272045028	818.4078	459.4042	-359.0036
-0.11219512195122	-0.0230769230769231	-2.52	-0.147788930581613	843.6061	469.6516	-373.9545
-0.107439024390244	-0.0230769230769231	-2.43225	-0.139846247654784	873.1258	480.3414	-392.7844
-0.102439024390244	-0.0230769230769231	-2.34	-0.131496247654784	910.4719	492.8359	-417.636
-0.0975609756097561	-0.0230769230769231	-2.25	-0.12334990619137	947.3871	503.846	-443.5411
-0.0926829268292683	-0.0230769230769231	-2.16	-0.115203564727955	991.1851	514.3496	-476.8355
-0.0878048780487805	-0.0230769230769231	-2.07	-0.10705722326454	1069.236	525.9637	-543.2723
-0.0829268292682927	-0.0230769230769231	-1.98	-0.0989108818011257	1121.575	536.1245	-585.4505
-0.0780487804878049	-0.0230769230769231	-1.89	-0.0907645403377111	1189.343	546.0632	-643.2798
-0.0731707317073171	-0.0230769230769231	-1.8	-0.0826181988742964	1262.331	557.1431	-705.1879
-0.0682926829268293	-0.0230769230769231	-1.71	-0.0744718574108818	1348.996	566.6367	-782.3593
-0.0634146341463415	-0.0230769230769231	-1.62	-0.0663255159474672	1464.559	576.4206	-888.1384
-0.0585365853658537	-0.0230769230769231	-1.53	-0.0581791744840525	1628.732	587.9456	-1040.7864
-0.0536585365853659	-0.0230769230769231	-1.44	-0.0500328330206379	1762.086	598.1111	-1163.9749
-0.0487804878048781	-0.0230769230769231	-1.35	-0.0418864915572233	1879.265	608.8166	-1270.4484
-0.0439024390243902	-0.0230769230769231	-1.26	-0.0337401500938086	2041.383	621.2743	-1420.1087
-0.0390243902439024	-0.0230769230769231	-1.17	-0.025593808630394	2138.198	633.2191	-1504.9789
-0.0341463414634146	-0.0230769230769231	-1.08	-0.0174474671669794	2188.693	645.6302	-1543.0628
-0.0292682926829268	-0.0230769230769231	-0.99	-0.00930112570356473	2185.754	660.7729	-1524.9811
-0.0245121951219512	-0.0230769230769231	-0.90225	-0.00135844277673546	2117.209	676.1018	-1441.1072
-0.0195121951219512	-0.0230769230769231	-0.81	0.00699155722326453	1996.731	693.4381	-1303.2929
-0.0146341463414634	-0.0230769230769231	-0.72	0.0151378986866792	1832.495	713.7666	-1118.7284
-0.00975609756097561	-0.0230769230769231	-0.63	0.0232842401500938	1634.925	735.4949	-899.4301
-0.0048780487804878	-0.0230769230769231	-0.54	0.0314305816135084	1450.534	757.6907	-692.8433
0	-0.0230769230769231	-0.45	0.0395769230769231	1278.737	785.9917	-492.7453
0.0048780487804878	-0.0230769230769231	-0.36	0.0477232645403377	1116.149	819.4333	-296.7157
0.00975609756097561	-0.0230769230769231	-0.27	0.0558696060037523	985.6532	861.2376	-124.4156
0.0146341463414634	-0.0230769230769231	-0.18	0.064015947467167	876.0162	902.7501	26.7339000000002
0.0195121951219512	-0.0230769230769231	-0.0899999999999999	0.0721622889305816	709.2478	951.7602	242.5124
0.0242682926829268	-0.0230769230769231	-0.00224999999999997	0.0801049718574109	655.6095	1013.495	357.8855
0.0292682926829268	-0.0230769230769231	0.0900000000000001	0.0884549718574109	608.3089	1103.477	495.1681
0.0341463414634146	-0.0230769230769231	0.18	0.0966013133208255	570.0542	1178.484	608.4298
0.0390243902439024	-0.0230769230769231	0.27	0.10474765478424	534.8965	1256.101	721.2045
0.0439024390243902	-0.0230769230769231	0.36	0.112893996247655	499.6854	1350.175	850.4896
0.0486585365853659	-0.0230769230769231	0.44775	0.120836679174484	472.7944	1472.768	999.9736
0.0536585365853659	-0.0230769230769231	0.54	0.129186679174484	449.5513	1639.729	1190.1777
0.0585365853658537	-0.0230769230769231	0.63	0.137333020637899	427.1747	1775.377	1348.2023
0.0632926829268293	-0.0230769230769231	0.71775	0.145275703564728	396.7599	1941.383	1544.6231
0.0682926829268293	-0.0230769230769231	0.81	0.153625703564728	376.2048	2055.323	1679.1182
0.0731707317073171	-0.0230769230769231	0.9	0.161772045028143	369.756	2129.297	1759.541
0.0780487804878049	-0.0230769230769231	0.99	0.169918386491557	362.5881	2164.695	1802.1069
0.0829268292682927	-0.0230769230769231	1.08	0.178064727954972	355.0568	2144.143	1789.0862
0.0878048780487805	-0.0230769230769231	1.17	0.186211069418386	347.3451	2063.662	1716.3169
0.0926829268292683	-0.0230769230769231	1.26	0.194357410881801	339.2216	1932.914	1593.6924
0.0975609756097561	-0.0230769230769231	1.35	0.202503752345216	331.9655	1758.51	1426.5445
0.102439024390244	-0.0230769230769231	1.44	0.21065009380863	325.1421	1587.066	1261.9239
0.107317073170732	-0.0230769230769231	1.53	0.218796435272045	318.4147	1414.773	1096.3583
0.11219512195122	-0.0230769230769231	1.62	0.22694277673546	312.4473	1244.22	931.7727
0.117073170731707	-0.0230769230769231	1.71	0.235089118198874	306.9436	1104.232	797.2884
0.121951219512195	-0.0230769230769231	1.8	0.243235459662289	301.0723	983.9431	682.8708
0.126829268292683	-0.0230769230769231	1.89	0.251381801125704	295.9493	868.4797	572.5304
0.131707317073171	-0.0230769230769231	1.98	0.259528142589118	290.7431	740.2681	449.525
0.136585365853659	-0.0230769230769231	2.07	0.267674484052533	285.031	683.1309	398.0999
0.141463414634146	-0.0230769230769231	2.16	0.275820825515947	280.2387	636.3156	356.0769
0.146341463414634	-0.0230769230769231	2.25	0.283967166979362	275.1923	593.7831	318.5908
-0.146341463414634	-0.0346153846153846	-3.375	-0.185024859287054	713.7378	404.2136	-309.5242
-0.141463414634146	-0.0346153846153846	-3.285	-0.17687851782364	712.2002	404.7839	-307.4163
-0.136585365853659	-0.0346153846153846	-3.195	-0.168732176360225	715.802	409.0511	-306.7509
-0.131829268292683	-0.0346153846153846	-3.10725	-0.160789493433396	725.1992	417.1405	-308.0587
-0.126829268292683	-0.0346153846153846	-3.015	-0.152439493433396	741.2664	426.3379	-314.9285
-0.121951219512195	-0.0346153846153846	-2.925	-0.144293151969981	757.2411	438.1288	-319.1123
-0.117073170731707	-0.0346153846153846	-2.835	-0.136146810506567	774.3269	449.4153	-324.9116
-0.11219512195122	-0.0346153846153846	-2.745	-0.128000469043152	795.3148	459.945	-335.3698
-0.107439024390244	-0.0346153846153846	-2.65725	-0.120057786116323	820.9616	470.5078	-350.4538
-0.102439024390244	-0.0346153846153846	-2.565	-0.111707786116323	848.3296	481.5437	-366.7859
-0.0975609756097561	-0.0346153846153846	-2.475	-0.103561444652908	879.3897	492.3303	-387.0594
-0.0926829268292683	-0.0346153846153846	-2.385	-0.0954151031894934	918.6507	503.4956	-415.1551
-0.0878048780487805	-0.0346153846153846	-2.295	-0.0872687617260788	959.0136	514.8548	-444.1588
-0.0829268292682927	-0.0346153846153846	-2.205	-0.0791224202626642	1005.247	525.4559	-479.7911
-0.0780487804878049	-0.0346153846153846	-2.115	-0.0709760787992495	1084.678	535.931	-548.747
-0.0731707317073171	-0.0346153846153846	-2.025	-0.0628297373358349	1140.525	547.8625	-592.6625
-0.0682926829268293	-0.0346153846153846	-1.935	-0.0546833958724202	1213.065	557.3603	-655.7047
-0.0634146341463415	-0.0346153846153846	-1.845	-0.0465370544090056	1289.303	567.1429	-722.1601
-0.0585365853658537	-0.0346153846153846	-1.755	-0.038390712945591	1382.054	578.3439	-803.7101
-0.0536585365853659	-0.0346153846153846	-1.665	-0.0302443714821764	1535.248	587.7174	-947.5306
-0.0487804878048781	-0.0346153846153846	-1.575	-0.0220980300187617	1639.563	598.1677	-1041.3953
-0.0439024390243902	-0.0346153846153846	-1.485	-0.0139516885553471	1773.491	609.8311	-1163.6599
-0.0390243902439024	-0.0346153846153846	-1.395	-0.00580534709193246	1896.739	621.2665	-1275.4725
-0.0341463414634146	-0.0346153846153846	-1.305	0.00234099437148219	2045.38	633.7475	-1411.6325
-0.0292682926829268	-0.0346153846153846	-1.215	0.0104873358348968	2125.202	648.1627	-1477.0393
-0.0245121951219512	-0.0346153846153846	-1.12725	0.0184300187617261	2149.683	662.3571	-1487.3259
-0.0195121951219512	-0.0346153846153846	-1.035	0.0267800187617261	2117.148	678.2427	-1438.9053
-0.0146341463414634	-0.0346153846153846	-0.945	0.0349263602251407	2014.667	697.9519	-1316.7151
-0.00975609756097561	-0.0346153846153846	-0.855	0.0430727016885553	1878.7	717.5994	-1161.1006
-0.0048780487804878	-0.0346153846153846	-0.765	0.05121904315197	1708.476	754.7692	-953.7068
0	-0.0346153846153846	-0.675	0.0593653846153846	1510.563	783.62	-726.943
0.0048780487804878	-0.0346153846153846	-0.585	0.0675117260787993	1341.008	806.4626	-534.5454
0.00975609756097561	-0.0346153846153846	-0.495	0.0756580675422139	1185.987	834.3278	-351.6592
0.0146341463414634	-0.0346153846153846	-0.405	0.0838044090056285	1030.946	873.156	-157.79
0.0195121951219512	-0.0346153846153846	-0.315	0.0919507504690432	916.8151	914.2265	-2.58860000000004
0.0242682926829268	-0.0346153846153846	-0.22725	0.0998934333958724	794.8679	962.3532	167.4853
0.0292682926829268	-0.0346153846153846	-0.135	0.108243433395872	697.3729	1022.317	324.9441
0.0341463414634146	-0.0346153846153846	-0.045	0.116389774859287	644.7397	1116.555	471.8153
0.0390243902439024	-0.0346153846153846	0.045	0.124536116322702	594.5525	1195.647	601.0945
0.0439024390243902	-0.0346153846153846	0.135	0.132682457786116	555.5552	1274.42	718.8648
0.0486585365853659	-0.0346153846153846	0.22275	0.140625140712946	520.8353	1368.104	847.2687
0.0536585365853659	-0.0346153846153846	0.315	0.148975140712946	488.1858	1542.822	1054.6362
0.0585365853658537	-0.0346153846153846	0.405	0.15712148217636	463.5684	1660.876	1197.3076
0.0632926829268293	-0.0346153846153846	0.49275	0.165064165103189	441.9677	1796.169	1354.2013
0.0682926829268293	-0.0346153846153846	0.585	0.173414165103189	420.2553	1969.97	1549.7147
0.0731707317073171	-0.0346153846153846	0.675	0.181560506566604	408.7694	2086.391	1677.6216
0.0780487804878049	-0.0346153846153846	0.765	0.189706848030019	386.269	2162.18	1775.911
0.0829268292682927	-0.0346153846153846	0.855	0.197853189493433	374.0862	2196.201	1822.1148
0.0878048780487805	-0.0346153846153846	0.945	0.205999530956848	362.3808	2171.42	1809.0392
0.0926829268292683	-0.0346153846153846	1.035	0.214145872420263	353.1463	2086.065	1732.9187
0.0975609756097561	-0.0346153846153846	1.125	0.222292213883677	344.8929	1948.262	1603.3691
0.102439024390244	-0.0346153846153846	1.215	0.230438555347092	336.5243	1760.288	1423.7637
0.107317073170732	-0.0346153846153846	1.305	0.238584896810507	329.224	1585.13	1255.906
0.11219512195122	-0.0346153846153846	1.395	0.246731238273921	322.8114	1414.044	1091.2326
0.117073170731707	-0.0346153846153846	1.485	0.254877579737336	315.3735	1244.139	928.7655
0.121951219512195	-0.0346153846153846	1.575	0.26302392120075	309.2782	1104.358	795.0798
0.126829268292683	-0.0346153846153846	1.665	0.271170262664165	303.6271	982.2898	678.6627
0.131707317073171	-0.0346153846153846	1.755	0.27931660412758	298.0696	871.4614	573.3918
0.136585365853659	-0.0346153846153846	1.845	0.287462945590994	292.7664	740.5702	447.8038
0.141463414634146	-0.0346153846153846	1.935	0.295609287054409	288.3504	682.1339	393.7835
0.146341463414634	-0.0346153846153846	2.025	0.303755628517824	283.113	634.7292	351.6162
-0.146341463414634	-0.0461538461538461	-3.6	-0.165236397748593	686.0322	389.2023	-296.8299
-0.141463414634146	-0.0461538461538461	-3.51	-0.157090056285178	684.5406	390.404	-294.1366
-0.136585365853659	-0.0461538461538461	-3.42	-0.148943714821764	688.2244	395.8743	-292.3501
-0.131829268292683	-0.0461538461538461	-3.33225	-0.141001031894934	696.8926	403.0441	-293.8485
-0.126829268292683	-0.0461538461538461	-3.24	-0.132651031894934	707.7029	412.5918	-295.1111
-0.121951219512195	-0.0461538461538461	-3.15	-0.12450469043152	721.5146	423.7843	-297.7303
-0.117073170731707	-0.0461538461538461	-3.06	-0.116358348968105	752.4487	434.9421	-317.5066
-0.11219512195122	-0.0461538461538461	-2.97	-0.10821200750469	770.6029	445.974	-324.6289
-0.107439024390244	-0.0461538461538461	-2.88225	-0.100269324577861	786.9578	458.2076	-328.7502
-0.102439024390244	-0.0461538461538461	-2.79	-0.0919193245778612	805.6905	469.2429	-336.4476
-0.0975609756097561	-0.0461538461538461	-2.7	-0.0837729831144465	828.7371	480.2488	-348.4883
-0.0926829268292683	-0.0461538461538461	-2.61	-0.0756266416510319	857.8868	492.3308	-365.556
-0.0878048780487805	-0.0461538461538461	-2.52	-0.0674803001876173	889.9754	503.3377	-386.6377
-0.0829268292682927	-0.0461538461538461	-2.43	-0.0593339587242026	927.789	513.997	-413.792
-0.0780487804878049	-0.0461538461538461	-2.34	-0.051187617260788	976.0532	525.7685	-450.2847
-0.0731707317073171	-0.0461538461538461	-2.25	-0.0430412757973734	1024.09	535.9247	-488.1653
-0.0682926829268293	-0.0461538461538461	-2.16	-0.0348949343339587	1104.891	546.1192	-558.7718
-0.0634146341463415	-0.0461538461538461	-2.07	-0.0267485928705441	1171.549	557.7031	-613.8459
-0.0585365853658537	-0.0461538461538461	-1.98	-0.0186022514071295	1238.831	567.4485	-671.3825
-0.0536585365853659	-0.0461538461538461	-1.89	-0.0104559099437148	1320.719	577.4588	-743.2602
-0.0487804878048781	-0.0461538461538461	-1.8	-0.0023095684803002	1425.054	588.8194	-836.2346
-0.0439024390243902	-0.0461538461538461	-1.71	0.00583677298311443	1571.719	599.2062	-972.5128
-0.0390243902439024	-0.0461538461538461	-1.62	0.0139831144465291	1691.278	610.4473	-1080.8307
-0.0341463414634146	-0.0461538461538461	-1.53	0.0221294559099437	1807.534	623.401	-1184.133
-0.0292682926829268	-0.0461538461538461	-1.44	0.0302757973733583	1960.543	635.5437	-1324.9993
-0.0245121951219512	-0.0461538461538461	-1.35225	0.0382184803001876	2050.412	651.9194	-1398.4926
-0.0195121951219512	-0.0461538461538461	-1.26	0.0465684803001876	2097.556	668.4553	-1429.1007
-0.0146341463414634	-0.0461538461538461	-1.17	0.0547148217636022	2095.785	683.3921	-1412.3929
-0.00975609756097561	-0.0461538461538461	-1.08	0.0628611632270169	2032.258	700.0607	-1332.1973
-0.0048780487804878	-0.0461538461538461	-0.99	0.0710075046904315	1920.887	721.9876	-1198.8994
0	-0.0461538461538461	-0.9	0.0791538461538461	1770.052	758.1279	-1011.9241
0.0048780487804878	-0.0461538461538461	-0.81	0.0873001876172608	1587.713	784.8994	-802.8136
0.00975609756097561	-0.0461538461538461	-0.72	0.0954465290806754	1417.511	808.3736	-609.1374
0.0146341463414634	-0.0461538461538461	-0.63	0.10359287054409	1254.373	837.8875	-416.4855
0.0195121951219512	-0.0461538461538461	-0.54	0.111739212007505	1098.301	877.2213	-221.0797
0.0242682926829268	-0.0461538461538461	-0.45225	0.119681894934334	975.9272	917.3348	-58.5923999999999
0.0292682926829268	-0.0461538461538461	-0.36	0.128031894934334	869.6948	966.5404	96.8456
0.0341463414634146	-0.0461538461538461	-0.27	0.136178236397749	711.9904	1031.328	319.3376
0.0390243902439024	-0.0461538461538461	-0.18	0.144324577861163	657.7945	1125.761	467.9665
0.0439024390243902	-0.0461538461538461	-0.0899999999999999	0.152470919324578	611.6148	1200.793	589.1782
0.0486585365853659	-0.0461538461538461	-0.00224999999999986	0.160413602251407	573.301	1280.711	707.41
0.0536585365853659	-0.0461538461538461	0.0900000000000002	0.168763602251407	538.3926	1379.477	841.0844
0.0585365853658537	-0.0461538461538461	0.18	0.176909943714822	504.1651	1545.468	1041.3029
0.0632926829268293	-0.0461538461538461	0.26775	0.184852626641651	478.3587	1663.28	1184.9213
0.0682926829268293	-0.0461538461538461	0.36	0.193202626641651	455.0366	1801.386	1346.3494
0.0731707317073171	-0.0461538461538461	0.45	0.201348968105066	432.8583	1986.823	1553.9647
0.0780487804878049	-0.0461538461538461	0.54	0.20949530956848	416.4586	2110.297	1693.8384
0.0829268292682927	-0.0461538461538461	0.63	0.217641651031895	403.6701	2191.51	1787.8399
0.0878048780487805	-0.0461538461538461	0.72	0.22578799249531	384.202	2228.979	1844.777
0.0926829268292683	-0.0461538461538461	0.81	0.233934333958724	370.7172	2204.743	1834.0258
0.0975609756097561	-0.0461538461538461	0.9	0.242080675422139	360.7163	2120.144	1759.4277
0.102439024390244	-0.0461538461538461	0.99	0.250227016885553	351.51	1981.273	1629.763
0.107317073170732	-0.0461538461538461	1.08	0.258373358348968	342.0607	1795.034	1452.9733
0.11219512195122	-0.0461538461538461	1.17	0.266519699812383	334.534	1612.025	1277.491
0.117073170731707	-0.0461538461538461	1.26	0.274666041275797	327.168	1432.218	1105.05
0.121951219512195	-0.0461538461538461	1.35	0.282812382739212	319.7078	1247.326	927.6182
0.126829268292683	-0.0461538461538461	1.44	0.290958724202627	313.9566	1107.216	793.2594
0.131707317073171	-0.0461538461538461	1.53	0.299105065666041	307.796	984.2619	676.4659
0.136585365853659	-0.0461538461538461	1.62	0.307251407129456	301.5721	872.6764	571.1043
0.141463414634146	-0.0461538461538461	1.71	0.315397748592871	296.3618	723.4984	427.1366
0.146341463414634	-0.0461538461538461	1.8	0.323544090056285	290.583	667.7211	377.1381
-0.146341463414634	-0.0578846153846154	-3.82875	-0.145118128517824	661.3299	373.7029	-287.627
-0.141463414634146	-0.0578846153846154	-3.73875	-0.136971787054409	659.869	376.2234	-283.6456
-0.136585365853659	-0.0578846153846154	-3.64875	-0.128825445590994	662.663	381.7235	-280.9395
-0.131829268292683	-0.0578846153846154	-3.561	-0.120882762664165	670.1058	388.6708	-281.435
-0.126829268292683	-0.0578846153846154	-3.46875	-0.112532762664165	679.8994	397.8024	-282.097
-0.121951219512195	-0.0578846153846154	-3.37875	-0.10438642120075	692.17	409.4941	-282.6759
-0.117073170731707	-0.0578846153846154	-3.28875	-0.0962400797373358	706.3027	420.0229	-286.2798
-0.11219512195122	-0.0578846153846154	-3.19875	-0.0880937382739212	721.0352	430.8352	-290.2
-0.107439024390244	-0.0578846153846154	-3.111	-0.0801510553470919	750.0051	442.6249	-307.3802
-0.102439024390244	-0.0578846153846154	-3.01875	-0.0718010553470919	771.0713	454.1309	-316.9404
-0.0975609756097561	-0.0578846153846154	-2.92875	-0.0636547138836773	787.6434	465.4477	-322.1957
-0.0926829268292683	-0.0578846153846154	-2.83875	-0.0555083724202627	807.6374	477.5916	-330.0458
-0.0878048780487805	-0.0578846153846154	-2.74875	-0.047362030956848	835.2468	488.2504	-346.9964
-0.0829268292682927	-0.0578846153846154	-2.65875	-0.0392156894934334	864.0376	499.415	-364.6226
-0.0780487804878049	-0.0578846153846154	-2.56875	-0.0310693480300188	898.0958	511.4039	-386.6919
-0.0731707317073171	-0.0578846153846154	-2.47875	-0.0229230065666041	939.6733	522.2242	-417.4491
-0.0682926829268293	-0.0578846153846154	-2.38875	-0.0147766651031895	984.5788	532.8536	-451.7252
-0.0634146341463415	-0.0578846153846154	-2.29875	-0.00663032363977485	1057.592	544.1499	-513.4421
-0.0585365853658537	-0.0578846153846154	-2.20875	0.00151601782363979	1118.867	554.3725	-564.4945
-0.0536585365853659	-0.0578846153846154	-2.11875	0.0096623592870544	1179.877	564.7849	-615.0921
-0.0487804878048781	-0.0578846153846154	-2.02875	0.017808700750469	1253.871	575.5802	-678.2908
-0.0439024390243902	-0.0578846153846154	-1.93875	0.0259550422138837	1351.493	586.1228	-765.3702
-0.0390243902439024	-0.0578846153846154	-1.84875	0.0341013836772983	1450.462	596.857	-853.605
-0.0341463414634146	-0.0578846153846154	-1.75875	0.042247725140713	1611.92	609.2608	-1002.6592
-0.0292682926829268	-0.0578846153846154	-1.66875	0.0503940666041276	1737.401	620.4484	-1116.9526
-0.0245121951219512	-0.0578846153846154	-1.581	0.0583367495309569	1839.309	632.5481	-1206.7609
-0.0195121951219512	-0.0578846153846154	-1.48875	0.0666867495309569	1968.864	647.2871	-1321.5769
-0.0146341463414634	-0.0578846153846154	-1.39875	0.0748330909943715	2040.842	661.6803	-1379.1617
-0.00975609756097561	-0.0578846153846154	-1.30875	0.0829794324577861	2064.155	677.3515	-1386.8035
-0.0048780487804878	-0.0578846153846154	-1.21875	0.0911257739212007	2037.529	696.3743	-1341.1547
0	-0.0578846153846154	-1.12875	0.0992721153846154	1951.843	716.0973	-1235.7457
0.0048780487804878	-0.0578846153846154	-1.03875	0.10741845684803	1828.371	752.4402	-1075.9308
0.00975609756097561	-0.0578846153846154	-0.94875	0.115564798311445	1674.437	779.9082	-894.5288
0.0146341463414634	-0.0578846153846154	-0.85875	0.123711139774859	1495.754	803.262	-692.492
0.0195121951219512	-0.0578846153846154	-0.76875	0.131857481238274	1332.921	832.1291	-500.7919
0.0242682926829268	-0.0578846153846154	-0.681	0.139800164165103	1181.363	869.3727	-311.9903
0.0292682926829268	-0.0578846153846154	-0.58875	0.148150164165103	1037.057	911.3834	-125.6736
0.0341463414634146	-0.0578846153846154	-0.49875	0.156296505628518	924.1926	960.1993	36.0067
0.0390243902439024	-0.0578846153846154	-0.40875	0.164442847091932	788.3845	1023.453	235.0685
0.0439024390243902	-0.0578846153846154	-0.31875	0.172589188555347	685.3929	1115.278	429.8851
0.0486585365853659	-0.0578846153846154	-0.231	0.180531871482176	640.3307	1191.046	550.7153
0.0536585365853659	-0.0578846153846154	-0.13875	0.188881871482176	596.4017	1270.697	674.2953
0.0585365853658537	-0.0578846153846154	-0.0487499999999998	0.197028212945591	561.7823	1367.737	805.9547
0.0632926829268293	-0.0578846153846154	0.0389999999999999	0.20497089587242	530.1339	1542.264	1012.1301
0.0682926829268293	-0.0578846153846154	0.13125	0.21332089587242	498.114	1661.551	1163.437
0.0731707317073171	-0.0578846153846154	0.22125	0.221467237335835	473.4068	1804.472	1331.0652
0.0780487804878049	-0.0578846153846154	0.31125	0.22961357879925	451.1498	1987.969	1536.8192
0.0829268292682927	-0.0578846153846154	0.40125	0.237759920262664	429.6601	2121.171	1691.5109
0.0878048780487805	-0.0578846153846154	0.49125	0.245906261726079	411.6671	2212.46	1800.7929
0.0926829268292683	-0.0578846153846154	0.58125	0.254052603189493	398.8089	2264.709	1865.9001
0.0975609756097561	-0.0578846153846154	0.67125	0.262198944652908	378.0701	2258.934	1880.8639
0.102439024390244	-0.0578846153846154	0.76125	0.270345286116323	365.6494	2187.113	1821.4636
0.107317073170732	-0.0578846153846154	0.85125	0.278491627579737	356.6361	2056.89	1700.2539
0.11219512195122	-0.0578846153846154	0.94125	0.286637969043152	348.375	1865.938	1517.563
0.117073170731707	-0.0578846153846154	1.03125	0.294784310506567	339.3859	1679.764	1340.3781
0.121951219512195	-0.0578846153846154	1.12125	0.302930651969981	331.8248	1495.122	1163.2972
0.126829268292683	-0.0578846153846154	1.21125	0.311076993433396	324.6553	1303.446	978.7907
0.131707317073171	-0.0578846153846154	1.30125	0.319223334896811	317.0219	1154.962	837.9401
0.136585365853659	-0.0578846153846154	1.39125	0.327369676360225	310.921	1024.544	713.623
0.141463414634146	-0.0578846153846154	1.48125	0.33551601782364	305.2323	905.9139	600.6816
0.146341463414634	-0.0578846153846154	1.57125	0.343662359287054	299.0372	791.4676	492.4304
-0.146341463414634	-0.0692307692307692	-4.05	-0.12565947467167	636.4392	364.5125	-271.9267
-0.141463414634146	-0.0692307692307692	-3.96	-0.117513133208255	633.9952	365.4375	-268.5577
-0.136585365853659	-0.0692307692307692	-3.87	-0.10936679174484	636.8946	369.0957	-267.7989
-0.131829268292683	-0.0692307692307692	-3.78225	-0.101424108818011	644.2271	374.8093	-269.4178
-0.126829268292683	-0.0692307692307692	-3.69	-0.0930741088180112	653.3814	383.2159	-270.1655
-0.121951219512195	-0.0692307692307692	-3.6	-0.0849277673545966	663.8833	394.3359	-269.5474
-0.117073170731707	-0.0692307692307692	-3.51	-0.076781425891182	677.2943	404.826	-272.4683
-0.11219512195122	-0.0692307692307692	-3.42	-0.0686350844277673	690.0421	415.9848	-274.0573
-0.107439024390244	-0.0692307692307692	-3.33225	-0.0606924015009381	704.7286	428.4946	-276.234
-0.102439024390244	-0.0692307692307692	-3.24	-0.0523424015009381	722.2893	439.497	-282.7923
-0.0975609756097561	-0.0692307692307692	-3.15	-0.0441960600375235	741.7319	450.9118	-290.8201
-0.0926829268292683	-0.0692307692307692	-3.06	-0.0360497185741088	758.4133	463.8401	-294.5732
-0.0878048780487805	-0.0692307692307692	-2.97	-0.0279033771106942	780.1954	474.7144	-305.481
-0.0829268292682927	-0.0692307692307692	-2.88	-0.0197570356472796	805.7192	485.7502	-319.969
-0.0780487804878049	-0.0692307692307692	-2.79	-0.0116106941838649	838.226	497.2638	-340.9622
-0.0731707317073171	-0.0692307692307692	-2.7	-0.00346435272045026	869.1727	508.3976	-360.7751
-0.0682926829268293	-0.0692307692307692	-2.61	0.00468198874296438	904.3833	519.0592	-385.3241
-0.0634146341463415	-0.0692307692307692	-2.52	0.012828330206379	950.7355	530.2262	-420.5093
-0.0585365853658537	-0.0692307692307692	-2.43	0.0209746716697936	996.8605	541.169	-455.6915
-0.0536585365853659	-0.0692307692307692	-2.34	0.0291210131332083	1071.484	551.5836	-519.9004
-0.0487804878048781	-0.0692307692307692	-2.25	0.0372673545966229	1133.542	563.3574	-570.1846
-0.0439024390243902	-0.0692307692307692	-2.16	0.0454136960600375	1197.168	573.1369	-624.0311
-0.0390243902439024	-0.0692307692307692	-2.07	0.0535600375234522	1275.214	583.0799	-692.1341
-0.0341463414634146	-0.0692307692307692	-1.98	0.0617063789868668	1376.079	595.2369	-780.8421
-0.0292682926829268	-0.0692307692307692	-1.89	0.0698527204502814	1476.554	605.7797	-870.7743
-0.0245121951219512	-0.0692307692307692	-1.80225	0.0777954033771107	1633.161	617.1098	-1016.0512
-0.0195121951219512	-0.0692307692307692	-1.71	0.0861454033771107	1756.644	630.6076	-1126.0364
-0.0146341463414634	-0.0692307692307692	-1.62	0.0942917448405253	1853.351	643.4674	-1209.8836
-0.00975609756097561	-0.0692307692307692	-1.53	0.10243808630394	1964.774	657.6578	-1307.1162
-0.0048780487804878	-0.0692307692307692	-1.44	0.110584427767355	2016.781	674.4592	-1342.3218
0	-0.0692307692307692	-1.35	0.118730769230769	2018.442	692.4209	-1326.0211
0.0048780487804878	-0.0692307692307692	-1.26	0.126877110694184	1969.767	712.5863	-1257.1807
0.00975609756097561	-0.0692307692307692	-1.17	0.135023452157599	1864.415	751.3152	-1113.0998
0.0146341463414634	-0.0692307692307692	-1.08	0.143169793621013	1731.291	775.9422	-955.3488
0.0195121951219512	-0.0692307692307692	-0.99	0.151316135084428	1577.049	802.1335	-774.9155
0.0242682926829268	-0.0692307692307692	-0.90225	0.159258818011257	1407.316	828.9062	-578.4098
0.0292682926829268	-0.0692307692307692	-0.81	0.167608818011257	1253.305	862.9786	-390.3264
0.0341463414634146	-0.0692307692307692	-0.72	0.175755159474672	1114.18	906.9445	-207.2355
0.0390243902439024	-0.0692307692307692	-0.63	0.183901500938086	976.562	953.3512	-23.2108000000001
0.0439024390243902	-0.0692307692307692	-0.54	0.192047842401501	875.2396	1007.9	132.6604
0.0486585365853659	-0.0692307692307692	-0.45225	0.19999052532833	739.4802	1105.239	365.7588
0.0536585365853659	-0.0692307692307692	-0.36	0.20834052532833	680.3413	1172.461	492.1197
0.0585365853658537	-0.0692307692307692	-0.27	0.216486866791745	635.1163	1259.876	624.7597
0.0632926829268293	-0.0692307692307692	-0.18225	0.224429549718574	593.6247	1352.455	758.8303
0.0682926829268293	-0.0692307692307692	-0.0900000000000001	0.232779549718574	552.1601	1463.891	911.7309
0.0731707317073171	-0.0692307692307692	0	0.240925891181989	520.1843	1655.947	1135.7627
0.0780487804878049	-0.0692307692307692	0.0900000000000001	0.249072232645403	492.5341	1783.825	1291.2909
0.0829268292682927	-0.0692307692307692	0.18	0.257218574108818	465.1509	1987.086	1521.9351
0.0878048780487805	-0.0692307692307692	0.27	0.265364915572233	443.868	2108.221	1664.353
0.0926829268292683	-0.0692307692307692	0.36	0.273511257035647	424.8163	2227.924	1803.1077
0.0975609756097561	-0.0692307692307692	0.45	0.281657598499062	406.0502	2298.49	1892.4398
0.102439024390244	-0.0692307692307692	0.54	0.289803939962477	395.5974	2315.798	1920.2006
0.107317073170732	-0.0692307692307692	0.63	0.297950281425891	375.8642	2260.421	1884.5568
0.11219512195122	-0.0692307692307692	0.72	0.306096622889306	364.8641	2143.995	1779.1309
0.117073170731707	-0.0692307692307692	0.81	0.31424296435272	354.0719	1977.937	1623.8651
0.121951219512195	-0.0692307692307692	0.9	0.322389305816135	345.4589	1770.626	1425.1671
0.126829268292683	-0.0692307692307692	0.99	0.33053564727955	337.5441	1576.366	1238.8219
0.131707317073171	-0.0692307692307692	1.08	0.338681988742964	329.1027	1392.778	1063.6753
0.136585365853659	-0.0692307692307692	1.17	0.346828330206379	322.2679	1210.64	888.3721
0.141463414634146	-0.0692307692307692	1.26	0.354974671669794	315.8033	1072.498	756.6947
0.146341463414634	-0.0692307692307692	1.35	0.363121013133208	308.9516	953.0916	644.14
-0.146341463414634	-0.0807692307692308	-4.275	-0.105871013133208	616.2255	344.9987	-271.2268
-0.141463414634146	-0.0807692307692308	-4.185	-0.0977246716697936	615.4314	347.4961	-267.9353
-0.136585365853659	-0.0807692307692308	-4.095	-0.0895783302063789	618.2243	353.2476	-264.9767
-0.131829268292683	-0.0807692307692308	-4.00725	-0.0816356472795497	624.8984	360.7919	-264.1065
-0.126829268292683	-0.0807692307692308	-3.915	-0.0732856472795497	632.4937	369.5691	-262.9246
-0.121951219512195	-0.0807692307692308	-3.825	-0.0651393058161351	641.4135	380.3091	-261.1044
-0.117073170731707	-0.0807692307692308	-3.735	-0.0569929643527204	652.6628	390.3906	-262.2722
-0.11219512195122	-0.0807692307692308	-3.645	-0.0488466228893058	663.7638	400.8797	-262.8841
-0.107439024390244	-0.0807692307692308	-3.55725	-0.0409039399624765	676.4644	412.4751	-263.9893
-0.102439024390244	-0.0807692307692308	-3.465	-0.0325539399624765	691.6677	423.7893	-267.8784
-0.0975609756097561	-0.0807692307692308	-3.375	-0.0244075984990619	706.9063	435.3876	-271.5187
-0.0926829268292683	-0.0807692307692308	-3.285	-0.0162612570356473	722.9903	448.0025	-274.9878
-0.0878048780487805	-0.0807692307692308	-3.195	-0.00811491557223265	741.4916	459.4776	-282.014
-0.0829268292682927	-0.0807692307692308	-3.105	3.14258911819909E-5	757.2827	470.5416	-286.7411
-0.0780487804878049	-0.0807692307692308	-3.015	0.00817776735459663	783.6399	483.4423	-300.1976
-0.0731707317073171	-0.0807692307692308	-2.925	0.0163241088180113	810.2967	494.606	-315.6907
-0.0682926829268293	-0.0807692307692308	-2.835	0.0244704502814259	840.5863	505.2016	-335.3847
-0.0634146341463415	-0.0807692307692308	-2.745	0.0326167917448405	876.1085	516.8743	-359.2342
-0.0585365853658537	-0.0807692307692308	-2.655	0.0407631332082552	914.2402	527.8844	-386.3558
-0.0536585365853659	-0.0807692307692308	-2.565	0.0489094746716698	957.6077	538.6711	-418.9366
-0.0487804878048781	-0.0807692307692308	-2.475	0.0570558161350844	1013.597	549.7139	-463.8831
-0.0439024390243902	-0.0807692307692308	-2.385	0.0652021575984991	1093.767	559.746	-534.021
-0.0390243902439024	-0.0807692307692308	-2.295	0.0733484990619137	1159.026	569.7794	-589.2466
-0.0341463414634146	-0.0807692307692308	-2.205	0.0814948405253283	1225.739	581.268	-644.471
-0.0292682926829268	-0.0807692307692308	-2.115	0.089641181988743	1304.699	591.9709	-712.7281
-0.0245121951219512	-0.0807692307692308	-2.02725	0.0975838649155722	1402.408	603.1788	-799.2292
-0.0195121951219512	-0.0807692307692308	-1.935	0.105933864915572	1549.071	616.2858	-932.7852
-0.0146341463414634	-0.0807692307692308	-1.845	0.114080206378987	1663.486	628.6996	-1034.7864
-0.00975609756097561	-0.0807692307692308	-1.755	0.122226547842402	1760.722	642.1923	-1118.5297
-0.0048780487804878	-0.0807692307692308	-1.665	0.130372889305816	1853.596	658.1965	-1195.3995
0	-0.0807692307692308	-1.575	0.138519230769231	1952.101	673.6866	-1278.4144
0.0048780487804878	-0.0807692307692308	-1.485	0.146665572232645	1979.771	690.9337	-1288.8373
0.00975609756097561	-0.0807692307692308	-1.395	0.15481191369606	1962.599	712.8396	-1249.7594
0.0146341463414634	-0.0807692307692308	-1.305	0.162958255159475	1896.274	740.3086	-1155.9654
0.0195121951219512	-0.0807692307692308	-1.215	0.171104596622889	1788.135	764.3502	-1023.7848
0.0242682926829268	-0.0807692307692308	-1.12725	0.179047279549719	1635.683	789.284	-846.399
0.0292682926829268	-0.0807692307692308	-1.035	0.187397279549719	1485.389	819.9818	-665.4072
0.0341463414634146	-0.0807692307692308	-0.945	0.195543621013133	1330.392	858.7318	-471.6602
0.0390243902439024	-0.0807692307692308	-0.855	0.203689962476548	1169.836	899.0296	-270.8064
0.0439024390243902	-0.0807692307692308	-0.765	0.211836303939963	1045.657	945.5526	-100.1044
0.0486585365853659	-0.0807692307692308	-0.67725	0.219778986866792	936.7561	1003.523	66.7668999999999
0.0536585365853659	-0.0807692307692308	-0.585	0.228128986866792	835.2542	1092.647	257.3928
0.0585365853658537	-0.0807692307692308	-0.495	0.236275328330206	711.5641	1163.623	452.0589
0.0632926829268293	-0.0807692307692308	-0.40725	0.244218011257036	660.3028	1238.604	578.3012
0.0682926829268293	-0.0807692307692308	-0.315	0.252568011257036	618.6305	1332.067	713.4365
0.0731707317073171	-0.0807692307692308	-0.225	0.26071435272045	580.1583	1450.091	869.9327
0.0780487804878049	-0.0807692307692308	-0.135	0.268860694183865	540.9693	1624.187	1083.2177
0.0829268292682927	-0.0807692307692308	-0.0450000000000002	0.27700703564728	510.4436	1761.678	1251.2344
0.0878048780487805	-0.0807692307692308	0.0449999999999999	0.285153377110694	483.7415	1902.091	1418.3495
0.0926829268292683	-0.0807692307692308	0.135	0.293299718574109	457.9043	2106.301	1648.3967
0.0975609756097561	-0.0807692307692308	0.225	0.301446060037523	438.174	2243.809	1805.635
0.102439024390244	-0.0807692307692308	0.315	0.309592401500938	416.8276	2331.686	1914.8584
0.107317073170732	-0.0807692307692308	0.405	0.317738742964353	401.8676	2366.832	1964.9644
0.11219512195122	-0.0807692307692308	0.495	0.325885084427767	383.9898	2329.788	1945.7982
0.117073170731707	-0.0807692307692308	0.585	0.334031425891182	372.134	2226.007	1853.873
0.121951219512195	-0.0807692307692308	0.675	0.342177767354597	362.6601	2067.156	1704.4959
0.126829268292683	-0.0807692307692308	0.765	0.350324108818011	353.1227	1854.167	1501.0443
0.131707317073171	-0.0807692307692308	0.855	0.358470450281426	342.9612	1656.408	1313.4468
0.136585365853659	-0.0807692307692308	0.945	0.366616791744841	334.6628	1462.581	1127.9182
0.141463414634146	-0.0807692307692308	1.035	0.374763133208255	326.8532	1267.967	941.1138
0.146341463414634	-0.0807692307692308	1.125	0.38290947467167	319.4665	1121.498	802.0315
-0.146341463414634	-0.0925	-4.50375	-0.0857527439024389	593.0709	327.5975	-265.4734
-0.141463414634146	-0.0925	-4.41375	-0.0776064024390243	592.1119	330.5663	-261.5456
-0.136585365853659	-0.0925	-4.32375	-0.0694600609756097	594.8798	337.4558	-257.424
-0.131829268292683	-0.0925	-4.236	-0.0615173780487804	600.9705	345.5447	-255.4258
-0.126829268292683	-0.0925	-4.14375	-0.0531673780487804	608.5926	354.6693	-253.9233
-0.121951219512195	-0.0925	-4.05375	-0.0450210365853658	617.4201	365.0269	-252.3932
-0.117073170731707	-0.0925	-3.96375	-0.0368746951219512	627.5113	375.2666	-252.2447
-0.11219512195122	-0.0925	-3.87375	-0.0287283536585365	637.6097	385.8716	-251.7381
-0.107439024390244	-0.0925	-3.786	-0.0207856707317073	649.0127	397.6231	-251.3896
-0.102439024390244	-0.0925	-3.69375	-0.0124356707317073	661.8538	409.1877	-252.6661
-0.0975609756097561	-0.0925	-3.60375	-0.00428932926829265	673.9086	420.6316	-253.277
-0.0926829268292683	-0.0925	-3.51375	0.00385701219512199	687.5382	434.3802	-253.158
-0.0878048780487805	-0.0925	-3.42375	0.0120033536585366	704.8029	445.6635	-259.1394
-0.0829268292682927	-0.0925	-3.33375	0.0201496951219512	721.6759	456.6631	-265.0128
-0.0780487804878049	-0.0925	-3.24375	0.0282960365853659	751.7313	469.5641	-282.1672
-0.0731707317073171	-0.0925	-3.15375	0.0364423780487805	773.3107	480.9767	-292.334
-0.0682926829268293	-0.0925	-3.06375	0.0445887195121952	792.8387	492.1702	-300.6685
-0.0634146341463415	-0.0925	-2.97375	0.0527350609756098	816.1331	504.124	-312.0091
-0.0585365853658537	-0.0925	-2.88375	0.0608814024390244	845.8511	514.5649	-331.2862
-0.0536585365853659	-0.0925	-2.79375	0.0690277439024391	877.9846	525.1624	-352.8222
-0.0487804878048781	-0.0925	-2.70375	0.0771740853658537	916.1675	536.3616	-379.8059
-0.0439024390243902	-0.0925	-2.61375	0.0853204268292683	965.8157	546.6422	-419.1735
-0.0390243902439024	-0.0925	-2.52375	0.093466768292683	1012.948	557.4325	-455.5155
-0.0341463414634146	-0.0925	-2.43375	0.101613109756098	1095.884	568.7304	-527.1536
-0.0292682926829268	-0.0925	-2.34375	0.109759451219512	1160.94	579.0547	-581.8853
-0.0245121951219512	-0.0925	-2.256	0.117702134146342	1226.04	589.8747	-636.1653
-0.0195121951219512	-0.0925	-2.16375	0.126052134146342	1304.528	602.6726	-701.8554
-0.0146341463414634	-0.0925	-2.07375	0.134198475609756	1405.868	614.4204	-791.4476
-0.00975609756097561	-0.0925	-1.98375	0.142344817073171	1532.201	627.1096	-905.0914
-0.0048780487804878	-0.0925	-1.89375	0.150491158536585	1630.756	641.1796	-989.5764
0	-0.0925	-1.80375	0.1586375	1729.477	655.3689	-1074.1081
0.0048780487804878	-0.0925	-1.71375	0.166783841463415	1821.785	670.9335	-1150.8515
0.00975609756097561	-0.0925	-1.62375	0.174930182926829	1915.627	688.9705	-1226.6565
0.0146341463414634	-0.0925	-1.53375	0.183076524390244	1941.218	708.1206	-1233.0974
0.0195121951219512	-0.0925	-1.44375	0.191222865853659	1923.294	740.6895	-1182.6045
0.0242682926829268	-0.0925	-1.356	0.199165548780488	1862.491	765.4895	-1097.0015
0.0292682926829268	-0.0925	-1.26375	0.207515548780488	1760.784	789.1565	-971.6275
0.0341463414634146	-0.0925	-1.17375	0.215661890243902	1611.789	817.1309	-794.6581
0.0390243902439024	-0.0925	-1.08375	0.223808231707317	1469.701	854.4927	-615.2083
0.0439024390243902	-0.0925	-0.99375	0.231954573170732	1323.113	892.8794	-430.2336
0.0486585365853659	-0.0925	-0.906	0.239897256097561	1174.201	937.6294	-236.5716
0.0536585365853659	-0.0925	-0.81375	0.248247256097561	1051.854	996.2896	-55.5644
0.0585365853658537	-0.0925	-0.72375	0.256393597560976	944.3906	1083.754	139.3634
0.0632926829268293	-0.0925	-0.636	0.264336280487805	845.3479	1155.409	310.0611
0.0682926829268293	-0.0925	-0.54375	0.272686280487805	724.9806	1225.994	501.0134
0.0731707317073171	-0.0925	-0.45375	0.28083262195122	672.0915	1315.24	643.1485
0.0780487804878049	-0.0925	-0.36375	0.288978963414634	630.8479	1429.645	798.7971
0.0829268292682927	-0.0925	-0.27375	0.297125304878049	591.6595	1607.423	1015.7635
0.0878048780487805	-0.0925	-0.18375	0.305271646341463	551.4112	1748.075	1196.6638
0.0926829268292683	-0.0925	-0.0937500000000002	0.313417987804878	520.5854	1885.898	1365.3126
0.0975609756097561	-0.0925	-0.00375000000000014	0.321564329268293	493.235	2095.805	1602.57
0.102439024390244	-0.0925	0.0862499999999999	0.329710670731707	465.8979	2244.297	1778.3991
0.107317073170732	-0.0925	0.17625	0.337857012195122	444.6649	2346.904	1902.2391
0.11219512195122	-0.0925	0.26625	0.346003353658537	425.7542	2407.5	1981.7458
0.117073170731707	-0.0925	0.35625	0.354149695121951	405.203	2400.263	1995.06
0.121951219512195	-0.0925	0.44625	0.362296036585366	393.5705	2315.424	1921.8535
0.126829268292683	-0.0925	0.53625	0.370442378048781	375.9683	2166.199	1790.2307
0.131707317073171	-0.0925	0.62625	0.378588719512195	365.2205	1951.589	1586.3685
0.136585365853659	-0.0925	0.71625	0.38673506097561	354.1014	1746.969	1392.8676
0.141463414634146	-0.0925	0.80625	0.394881402439024	345.7684	1546.007	1200.2386
0.146341463414634	-0.0925	0.89625	0.403027743902439	337.9115	1348.126	1010.2145
-0.146341463414634	-0.103846153846154	-4.725	-0.0662940900562851	564.1834	317.8436	-246.3398
-0.141463414634146	-0.103846153846154	-4.635	-0.0581477485928705	563.0372	319.8546	-243.1826
-0.136585365853659	-0.103846153846154	-4.545	-0.0500014071294558	566.0804	325.9948	-240.0856
-0.131829268292683	-0.103846153846154	-4.45725	-0.0420587242026266	571.8565	333.1264	-238.7301
-0.126829268292683	-0.103846153846154	-4.365	-0.0337087242026266	579.1212	341.9329	-237.1883
-0.121951219512195	-0.103846153846154	-4.275	-0.025562382739212	587.6567	352.4247	-235.232
-0.117073170731707	-0.103846153846154	-4.185	-0.0174160412757973	597.8747	362.3804	-235.4943
-0.11219512195122	-0.103846153846154	-4.095	-0.00926969981238268	607.3013	372.6112	-234.6901
-0.107439024390244	-0.103846153846154	-4.00725	-0.00132701688555345	617.2671	383.5085	-233.7586
-0.102439024390244	-0.103846153846154	-3.915	0.00702298311444655	628.7565	393.8999	-234.8566
-0.0975609756097561	-0.103846153846154	-3.825	0.0151693245778612	639.2649	404.7354	-234.5295
-0.0926829268292683	-0.103846153846154	-3.735	0.0233156660412758	650.9786	417.5021	-233.4765
-0.0878048780487805	-0.103846153846154	-3.645	0.0314620075046904	664.9282	428.9099	-236.0183
-0.0829268292682927	-0.103846153846154	-3.555	0.0396083489681051	677.9166	440.826	-237.0906
-0.0780487804878049	-0.103846153846154	-3.465	0.0477546904315197	692.111	453.5037	-238.6073
-0.0731707317073171	-0.103846153846154	-3.375	0.0559010318949344	709.2271	465.1693	-244.0578
-0.0682926829268293	-0.103846153846154	-3.285	0.064047373358349	726.3618	476.2659	-250.0959
-0.0634146341463415	-0.103846153846154	-3.195	0.0721937148217636	744.4058	488.7238	-255.682
-0.0585365853658537	-0.103846153846154	-3.105	0.0803400562851783	762.7386	500.0458	-262.6928
-0.0536585365853659	-0.103846153846154	-3.015	0.0884863977485929	789.6824	511.2106	-278.4718
-0.0487804878048781	-0.103846153846154	-2.925	0.0966327392120075	819.5088	522.9159	-296.5929
-0.0439024390243902	-0.103846153846154	-2.835	0.104779080675422	854.2315	533.8636	-320.3679
-0.0390243902439024	-0.103846153846154	-2.745	0.112925422138837	890.1579	544.618	-345.5399
-0.0341463414634146	-0.103846153846154	-2.655	0.121071763602251	931.764	556.013	-375.751
-0.0292682926829268	-0.103846153846154	-2.565	0.129218105065666	982.0938	566.5828	-415.511
-0.0245121951219512	-0.103846153846154	-2.47725	0.137160787992495	1054.916	577.2459	-477.6701
-0.0195121951219512	-0.103846153846154	-2.385	0.145510787992495	1115.239	589.1545	-526.0845
-0.0146341463414634	-0.103846153846154	-2.295	0.15365712945591	1176.129	600.3234	-575.8056
-0.00975609756097561	-0.103846153846154	-2.205	0.161803470919325	1248.989	612.1961	-636.7929
-0.0048780487804878	-0.103846153846154	-2.115	0.169949812382739	1338.436	625.4957	-712.9403
0	-0.103846153846154	-2.025	0.178096153846154	1432.596	637.9406	-794.6554
0.0048780487804878	-0.103846153846154	-1.935	0.186242495309569	1574.93	652.4564	-922.4736
0.00975609756097561	-0.103846153846154	-1.845	0.194388836772983	1681.677	669.2238	-1012.4532
0.0146341463414634	-0.103846153846154	-1.755	0.202535178236398	1770.558	686.2476	-1084.3104
0.0195121951219512	-0.103846153846154	-1.665	0.210681519699812	1871.541	705.1176	-1166.4234
0.0242682926829268	-0.103846153846154	-1.57725	0.218624202626642	1919.223	727.482	-1191.741
0.0292682926829268	-0.103846153846154	-1.485	0.226974202626642	1928.166	754.7205	-1173.4455
0.0341463414634146	-0.103846153846154	-1.395	0.235120544090056	1894.504	779.2738	-1115.2302
0.0390243902439024	-0.103846153846154	-1.305	0.243266885553471	1808.913	808.0143	-1000.8987
0.0439024390243902	-0.103846153846154	-1.215	0.251413227016886	1697.459	842.2685	-855.1905
0.0486585365853659	-0.103846153846154	-1.12725	0.259355909943715	1564.163	885.0875	-679.0755
0.0536585365853659	-0.103846153846154	-1.035	0.267705909943715	1408.229	929.0093	-479.2197
0.0585365853658537	-0.103846153846154	-0.945	0.275852251407129	1268.348	980.3678	-287.9802
0.0632926829268293	-0.103846153846154	-0.857250000000001	0.283794934333959	1140.783	1043.253	-97.53
0.0682926829268293	-0.103846153846154	-0.765	0.292144934333959	1009.889	1140.3	130.411
0.0731707317073171	-0.103846153846154	-0.675	0.300291275797373	913.1901	1220.405	307.2149
0.0780487804878049	-0.103846153846154	-0.585	0.308437617260788	800.6604	1301.79	501.1296
0.0829268292682927	-0.103846153846154	-0.495	0.316583958724203	710.3845	1401.576	691.1915
0.0878048780487805	-0.103846153846154	-0.405	0.324730300187617	664.7545	1571.542	906.7875
0.0926829268292683	-0.103846153846154	-0.315	0.332876641651032	619.4744	1691.292	1071.8176
0.0975609756097561	-0.103846153846154	-0.225	0.341022983114447	583.3466	1849.431	1266.0844
0.102439024390244	-0.103846153846154	-0.135	0.349169324577861	549.2428	2070.489	1521.2462
0.107317073170732	-0.103846153846154	-0.0450000000000002	0.357315666041276	515.6246	2233.396	1717.7714
0.11219512195122	-0.103846153846154	0.0449999999999995	0.36546200750469	488.7262	2355.87	1867.1438
0.117073170731707	-0.103846153846154	0.135	0.373608348968105	465.0411	2442.5	1977.4589
0.121951219512195	-0.103846153846154	0.225	0.38175469043152	442.0969	2465.342	2023.2451
0.126829268292683	-0.103846153846154	0.315	0.389901031894934	423.378	2407.33	1983.952
0.131707317073171	-0.103846153846154	0.405	0.398047373358349	402.4477	2274.187	1871.7393
0.136585365853659	-0.103846153846154	0.495	0.406193714821764	385.2884	2062.438	1677.1496
0.141463414634146	-0.103846153846154	0.585	0.414340056285178	374.6104	1855.547	1480.9366
0.146341463414634	-0.103846153846154	0.675	0.422486397748593	363.4918	1641.425	1277.9332
-0.146341463414634	-0.115384615384615	-4.95	-0.0465056285178236	530.9933	320.4133	-210.58
-0.141463414634146	-0.115384615384615	-4.86	-0.0383592870544089	530.1025	319.5601	-210.5424
-0.136585365853659	-0.115384615384615	-4.77	-0.0302129455909943	533.2744	320.5406	-212.7338
-0.131829268292683	-0.115384615384615	-4.68225	-0.0222702626641651	540.2171	324.9209	-215.2962
-0.126829268292683	-0.115384615384615	-4.59	-0.0139202626641651	547.8534	331.3978	-216.4556
-0.121951219512195	-0.115384615384615	-4.5	-0.00577392120075043	556.6349	340.5214	-216.1135
-0.117073170731707	-0.115384615384615	-4.41	0.00237242026266421	566.6527	349.5184	-217.1343
-0.11219512195122	-0.115384615384615	-4.32	0.0105187617260789	576.1017	359.1569	-216.9448
-0.107439024390244	-0.115384615384615	-4.23225	0.0184614446529081	585.6724	369.6164	-216.056
-0.102439024390244	-0.115384615384615	-4.14	0.0268114446529081	596.0511	379.9428	-216.1083
-0.0975609756097561	-0.115384615384615	-4.05	0.0349577861163227	603.8788	390.8711	-213.0077
-0.0926829268292683	-0.115384615384615	-3.96	0.0431041275797374	613.3088	403.0605	-210.2483
-0.0878048780487805	-0.115384615384615	-3.87	0.051250469043152	625.8719	414.5987	-211.2732
-0.0829268292682927	-0.115384615384615	-3.78	0.0593968105065666	638.1399	425.9098	-212.2301
-0.0780487804878049	-0.115384615384615	-3.69	0.0675431519699813	650.4517	438.2687	-212.183
-0.0731707317073171	-0.115384615384615	-3.6	0.0756894934333959	664.7095	449.9002	-214.8093
-0.0682926829268293	-0.115384615384615	-3.51	0.0838358348968106	678.4516	461.534	-216.9176
-0.0634146341463415	-0.115384615384615	-3.42	0.0919821763602252	693.1154	474.4002	-218.7152
-0.0585365853658537	-0.115384615384615	-3.33	0.10012851782364	711.3788	485.5297	-225.8491
-0.0536585365853659	-0.115384615384615	-3.24	0.108274859287054	729.773	496.883	-232.89
-0.0487804878048781	-0.115384615384615	-3.15	0.116421200750469	747.6998	509.7862	-237.9136
-0.0439024390243902	-0.115384615384615	-3.06	0.124567542213884	771.7828	520.7326	-251.0502
-0.0390243902439024	-0.115384615384615	-2.97	0.132713883677298	798.666	531.8034	-266.8626
-0.0341463414634146	-0.115384615384615	-2.88	0.140860225140713	829.8643	543.6059	-286.2584
-0.0292682926829268	-0.115384615384615	-2.79	0.149006566604128	862.5394	554.1378	-308.4016
-0.0245121951219512	-0.115384615384615	-2.70225	0.156949249530957	898.9014	564.6433	-334.2581
-0.0195121951219512	-0.115384615384615	-2.61	0.165299249530957	946.6473	576.4172	-370.2301
-0.0146341463414634	-0.115384615384615	-2.52	0.173445590994372	993.2102	587.3365	-405.8737
-0.00975609756097561	-0.115384615384615	-2.43	0.181591932457786	1071.28	599.0505	-472.2295
-0.0048780487804878	-0.115384615384615	-2.34	0.189738273921201	1133.814	611.9752	-521.8388
0	-0.115384615384615	-2.25	0.197884615384615	1197.043	624.2605	-572.7825
0.0048780487804878	-0.115384615384615	-2.16	0.20603095684803	1272.557	637.5206	-635.0364
0.00975609756097561	-0.115384615384615	-2.07	0.214177298311445	1366.146	653.743	-712.403
0.0146341463414634	-0.115384615384615	-1.98	0.222323639774859	1466.184	668.7682	-797.4158
0.0195121951219512	-0.115384615384615	-1.89	0.230469981238274	1610.618	685.1461	-925.4719
0.0242682926829268	-0.115384615384615	-1.80225	0.238412664165103	1715.563	704.8643	-1010.6987
0.0292682926829268	-0.115384615384615	-1.71	0.246762664165103	1808.273	726.4688	-1081.8042
0.0341463414634146	-0.115384615384615	-1.62	0.254909005628518	1911.32	764.6171	-1146.7029
0.0390243902439024	-0.115384615384615	-1.53	0.263055347091932	1957.092	793.3634	-1163.7286
0.0439024390243902	-0.115384615384615	-1.44	0.271201688555347	1957.339	816.58	-1140.759
0.0486585365853659	-0.115384615384615	-1.35225	0.279144371482176	1911.797	844.8763	-1066.9207
0.0536585365853659	-0.115384615384615	-1.26	0.287494371482176	1816.766	884.6494	-932.1166
0.0585365853658537	-0.115384615384615	-1.17	0.295640712945591	1696.006	925.9661	-770.0399
0.0632926829268293	-0.115384615384615	-1.08225	0.30358339587242	1554.323	973.9628	-580.3602
0.0682926829268293	-0.115384615384615	-0.99	0.31193339587242	1396.186	1038.611	-357.575
0.0731707317073171	-0.115384615384615	-0.9	0.320079737335835	1256.622	1130.703	-125.919
0.0780487804878049	-0.115384615384615	-0.81	0.32822607879925	1126.692	1207.193	80.501
0.0829268292682927	-0.115384615384615	-0.72	0.336372420262664	1004.017	1285.84	281.823
0.0878048780487805	-0.115384615384615	-0.63	0.344518761726079	905.5175	1383.466	477.9485
0.0926829268292683	-0.115384615384615	-0.54	0.352665103189493	784.8247	1559.269	774.4443
0.0975609756097561	-0.115384615384615	-0.45	0.360811444652908	693.2587	1685.736	992.4773
0.102439024390244	-0.115384615384615	-0.36	0.368957786116323	650.0049	1836.83	1186.8251
0.107317073170732	-0.115384615384615	-0.27	0.377104127579737	609.4872	2055.154	1445.6668
0.11219512195122	-0.115384615384615	-0.18	0.385250469043152	574.39	2225.555	1651.165
0.117073170731707	-0.115384615384615	-0.0899999999999999	0.393396810506567	541.8242	2361.827	1820.0028
0.121951219512195	-0.115384615384615	0	0.401543151969981	508.3759	2469.007	1960.6311
0.126829268292683	-0.115384615384615	0.0900000000000003	0.409689493433396	482.3463	2520.566	2038.2197
0.131707317073171	-0.115384615384615	0.18	0.417835834896811	459.1136	2485.805	2026.6914
0.136585365853659	-0.115384615384615	0.27	0.425982176360225	437.4472	2369.436	1931.9888
0.141463414634146	-0.115384615384615	0.36	0.43412851782364	407.1607	2165.867	1758.7063
0.146341463414634	-0.115384615384615	0.45	0.442274859287054	389.2425	1956.832	1567.5895
-0.146341463414634	-0.126923076923077	-5.175	-0.0267171669793621	501.3916	302.3328	-199.0588
-0.141463414634146	-0.126923076923077	-5.085	-0.0185708255159474	501.043	305.2398	-195.8032
-0.136585365853659	-0.126923076923077	-4.995	-0.0104244840525328	504.4637	308.5573	-195.9064
-0.131829268292683	-0.126923076923077	-4.90725	-0.00248180112570356	511.1758	313.5995	-197.5763
-0.126829268292683	-0.126923076923077	-4.815	0.00586819887429643	519.2875	320.1077	-199.1798
-0.121951219512195	-0.126923076923077	-4.725	0.0140145403377111	528.0949	328.5012	-199.5937
-0.117073170731707	-0.126923076923077	-4.635	0.0221608818011257	538.6753	337.0857	-201.5896
-0.11219512195122	-0.126923076923077	-4.545	0.0303072232645404	547.9241	346.7153	-201.2088
-0.107439024390244	-0.126923076923077	-4.45725	0.0382499061913696	557.4623	356.9122	-200.5501
-0.102439024390244	-0.126923076923077	-4.365	0.0465999061913696	568.0782	366.9935	-201.0847
-0.0975609756097561	-0.126923076923077	-4.275	0.0547462476547842	577.4302	377.5803	-199.8499
-0.0926829268292683	-0.126923076923077	-4.185	0.0628925891181989	586.8696	390.0247	-196.8449
-0.0878048780487805	-0.126923076923077	-4.095	0.0710389305816135	597.8142	400.9167	-196.8975
-0.0829268292682927	-0.126923076923077	-4.005	0.0791852720450281	607.391	412.1368	-195.2542
-0.0780487804878049	-0.126923076923077	-3.915	0.0873316135084428	617.5297	428.9167	-188.613
-0.0731707317073171	-0.126923076923077	-3.825	0.0954779549718574	629.1687	438.8372	-190.3315
-0.0682926829268293	-0.126923076923077	-3.735	0.103624296435272	640.5539	450.1837	-190.3702
-0.0634146341463415	-0.126923076923077	-3.645	0.111770637898687	652.8063	461.1861	-191.6202
-0.0585365853658537	-0.126923076923077	-3.555	0.119916979362101	666.7642	472.1884	-194.5758
-0.0536585365853659	-0.126923076923077	-3.465	0.128063320825516	681.2623	484.3923	-196.87
-0.0487804878048781	-0.126923076923077	-3.375	0.136209662288931	697.1706	495.3961	-201.7745
-0.0439024390243902	-0.126923076923077	-3.285	0.144356003752345	716.6504	506.9385	-209.7119
-0.0390243902439024	-0.126923076923077	-3.195	0.15250234521576	738.5429	519.4638	-219.0791
-0.0341463414634146	-0.126923076923077	-3.105	0.160648686679174	758.5563	530.1597	-228.3966
-0.0292682926829268	-0.126923076923077	-3.015	0.168795028142589	781.5044	540.8183	-240.6861
-0.0245121951219512	-0.126923076923077	-2.92725	0.176737711069418	808.177	552.4617	-255.7153
-0.0195121951219512	-0.126923076923077	-2.835	0.185087711069418	842.4757	563.0259	-279.4498
-0.0146341463414634	-0.126923076923077	-2.745	0.193234052532833	876.6666	574.1977	-302.4689
-0.00975609756097561	-0.126923076923077	-2.655	0.201380393996248	916.5719	587.2358	-329.3361
-0.0048780487804878	-0.126923076923077	-2.565	0.209526735459662	965.0681	599.1762	-365.8919
0	-0.126923076923077	-2.475	0.217673076923077	1016.771	611.2393	-405.5317
0.0048780487804878	-0.126923076923077	-2.385	0.225819418386492	1103.093	625.1151	-477.9779
0.00975609756097561	-0.126923076923077	-2.295	0.233965759849906	1170.924	637.8043	-533.1197
0.0146341463414634	-0.126923076923077	-2.205	0.242112101313321	1240.9	652.0031	-588.8969
0.0195121951219512	-0.126923076923077	-2.115	0.250258442776735	1325.164	669.3375	-655.8265
0.0242682926829268	-0.126923076923077	-2.02725	0.258201125703565	1433.391	685.3365	-748.0545
0.0292682926829268	-0.126923076923077	-1.935	0.266551125703565	1587.106	703.7561	-883.3499
0.0341463414634146	-0.126923076923077	-1.845	0.274697467166979	1706.643	725.5991	-981.0439
0.0390243902439024	-0.126923076923077	-1.755	0.282843808630394	1806.18	763.0476	-1043.1324
0.0439024390243902	-0.126923076923077	-1.665	0.290990150093809	1932.426	791.9061	-1140.5199
0.0486585365853659	-0.126923076923077	-1.57725	0.298932833020638	2001.342	814.7414	-1186.6006
0.0536585365853659	-0.126923076923077	-1.485	0.307282833020638	2026.561	844.1705	-1182.3905
0.0585365853658537	-0.126923076923077	-1.395	0.315429174484052	2006.104	882.6211	-1123.4829
0.0632926829268293	-0.126923076923077	-1.30725	0.323371857410882	1933.171	922.6047	-1010.5663
0.0682926829268293	-0.126923076923077	-1.215	0.331721857410882	1823.31	970.3465	-852.9635
0.0731707317073171	-0.126923076923077	-1.125	0.339868198874296	1684.171	1030.17	-654.001
0.0780487804878049	-0.126923076923077	-1.035	0.348014540337711	1514.273	1120.927	-393.346
0.0829268292682927	-0.126923076923077	-0.945	0.356160881801126	1367.942	1194.285	-173.657
0.0878048780487805	-0.126923076923077	-0.855	0.36430722326454	1228.455	1273.492	45.0369999999998
0.0926829268292683	-0.126923076923077	-0.765	0.372453564727955	1086.858	1369.389	282.531
0.0975609756097561	-0.126923076923077	-0.675	0.38059990619137	976.3701	1538.418	562.0479
0.102439024390244	-0.126923076923077	-0.585	0.388746247654784	880.5419	1662.699	782.1571
0.107317073170732	-0.126923076923077	-0.494999999999999	0.396892589118199	747.6806	1819.375	1071.6944
0.11219512195122	-0.126923076923077	-0.405	0.405038930581613	696.4655	2042.886	1346.4205
0.117073170731707	-0.126923076923077	-0.315	0.413185272045028	646.9988	2211.101	1564.1022
0.121951219512195	-0.126923076923077	-0.225	0.421331613508443	606.3917	2362.84	1756.4483
0.126829268292683	-0.126923076923077	-0.134999999999999	0.429477954971857	568.9322	2491.236	1922.3038
0.131707317073171	-0.126923076923077	-0.0449999999999995	0.437624296435272	531.0739	2568.224	2037.1501
0.136585365853659	-0.126923076923077	0.0450000000000004	0.445770637898687	501.547	2558.599	2057.052
0.141463414634146	-0.126923076923077	0.135	0.453916979362101	476.2235	2461.055	1984.8315
0.146341463414634	-0.126923076923077	0.225000000000001	0.462063320825516	451.9217	2270.175	1818.2533
-0.146341463414634	-0.138461538461538	-5.4	-0.00692870544090052	469.9556	303.2291	-166.7265
-0.141463414634146	-0.138461538461538	-5.31	0.00121763602251412	469.575	301.8401	-167.7349
-0.136585365853659	-0.138461538461538	-5.22	0.00936397748592876	472.7407	302.6499	-170.0908
-0.131829268292683	-0.138461538461538	-5.13225	0.017306660412758	479.9238	306.4084	-173.5154
-0.126829268292683	-0.138461538461538	-5.04	0.025656660412758	487.9975	312.5581	-175.4394
-0.121951219512195	-0.138461538461538	-4.95	0.0338030018761726	497.3359	320.5711	-176.7648
-0.117073170731707	-0.138461538461538	-4.86	0.0419493433395873	508.1622	328.2807	-179.8815
-0.11219512195122	-0.138461538461538	-4.77	0.0500956848030019	518.1994	336.9907	-181.2087
-0.107439024390244	-0.138461538461538	-4.68225	0.0580383677298311	528.2684	347.2209	-181.0475
-0.102439024390244	-0.138461538461538	-4.59	0.0663883677298311	539.1948	357.07	-182.1248
-0.0975609756097561	-0.138461538461538	-4.5	0.0745347091932458	549.6144	367.0885	-182.5259
-0.0926829268292683	-0.138461538461538	-4.41	0.0826810506566604	559.439	378.8765	-180.5625
-0.0878048780487805	-0.138461538461538	-4.32	0.090827392120075	569.7622	389.3612	-180.401
-0.0829268292682927	-0.138461538461538	-4.23	0.0989737335834897	579.1751	400.5124	-178.6627
-0.0780487804878049	-0.138461538461538	-4.14	0.107120075046904	588.6512	412.9276	-175.7236
-0.0731707317073171	-0.138461538461538	-4.05	0.115266416510319	599.7745	424.0818	-175.6927
-0.0682926829268293	-0.138461538461538	-3.96	0.123412757973734	609.8463	434.7647	-175.0816
-0.0634146341463415	-0.138461538461538	-3.87	0.131559099437148	620.5697	447.8489	-172.7208
-0.0585365853658537	-0.138461538461538	-3.78	0.139705440900563	632.648	459.0372	-173.6108
-0.0536585365853659	-0.138461538461538	-3.69	0.147851782363978	644.1564	470.7983	-173.3581
-0.0487804878048781	-0.138461538461538	-3.6	0.155998123827392	657.1064	483.3487	-173.7577
-0.0439024390243902	-0.138461538461538	-3.51	0.164144465290807	672.4225	494.9534	-177.4691
-0.0390243902439024	-0.138461538461538	-3.42	0.172290806754221	686.7896	506.7157	-180.0739
-0.0341463414634146	-0.138461538461538	-3.33	0.180437148217636	703.1692	519.2753	-183.8939
-0.0292682926829268	-0.138461538461538	-3.24	0.188583489681051	724.0554	530.6286	-193.4268
-0.0245121951219512	-0.138461538461538	-3.15225	0.19652617260788	742.8691	542.1112	-200.7579
-0.0195121951219512	-0.138461538461538	-3.06	0.20487617260788	764.8543	554.8663	-209.988
-0.0146341463414634	-0.138461538461538	-2.97	0.213022514071295	794.048	566.0316	-228.0164
-0.00975609756097561	-0.138461538461538	-2.88	0.221168855534709	824.3322	577.039	-247.2932
-0.0048780487804878	-0.138461538461538	-2.79	0.229315196998124	858.7589	589.1974	-269.5615
0	-0.138461538461538	-2.7	0.237461538461538	901.4285	600.909	-300.5195
0.0048780487804878	-0.138461538461538	-2.61	0.245607879924953	946.1572	613.5394	-332.6178
0.00975609756097561	-0.138461538461538	-2.52	0.253754221388368	997.7043	627.3528	-370.3515
0.0146341463414634	-0.138461538461538	-2.43	0.261900562851782	1085.129	641.0968	-444.0322
0.0195121951219512	-0.138461538461538	-2.34	0.270046904315197	1146.359	655.5375	-490.8215
0.0242682926829268	-0.138461538461538	-2.25225	0.277989587242026	1223.106	671.9859	-551.1201
0.0292682926829268	-0.138461538461538	-2.16	0.286339587242026	1306.306	688.5521	-617.7539
0.0341463414634146	-0.138461538461538	-2.07	0.294485928705441	1403.967	707.334	-696.633
0.0390243902439024	-0.138461538461538	-1.98	0.302632270168856	1573.13	743.0147	-830.1153
0.0439024390243902	-0.138461538461538	-1.89	0.31077861163227	1682.413	766.2152	-916.1978
0.0486585365853659	-0.138461538461538	-1.80225	0.318721294559099	1803.947	789.6258	-1014.3212
0.0536585365853659	-0.138461538461538	-1.71	0.327071294559099	1949.938	814.5629	-1135.3751
0.0585365853658537	-0.138461538461538	-1.62	0.335217636022514	2039.418	845.0039	-1194.4141
0.0632926829268293	-0.138461538461538	-1.53225	0.343160318949343	2086.154	884.4588	-1201.6952
0.0682926829268293	-0.138461538461538	-1.44	0.351510318949343	2091.063	925.3313	-1165.7317
0.0731707317073171	-0.138461538461538	-1.35	0.359656660412758	2038.61	974.3441	-1064.2659
0.0780487804878049	-0.138461538461538	-1.26	0.367803001876173	1942.89	1037.787	-905.103
[truncated: 502 more rows]
