# Supplementary material for: Giant ferroelectric polarization in a bilayer graphene heterostructure
Source: Nat Commun. 2022 Oct 21;13:6241. doi: 10.1038/s41467-022-34104-z (PMC9587233; doi:10.1038/s41467-022-34104-z)
Supplement: Supplementary file 4 — Source Data [file 41467_2022_34104_MOESM4_ESM.zip › SI/Fig.S11-14/300K.dat]

x	y	n	D	b	f	z
-0.146341463414634	0.230769230769231	1.8	-0.64015947467167	2773.333	2954.325	180.992
-0.141463414634146	0.230769230769231	1.89	-0.632013133208255	2809.174	2970.624	161.45
-0.136585365853659	0.230769230769231	1.98	-0.62386679174484	2849.98	2963.942	113.962
-0.131829268292683	0.230769230769231	2.06775	-0.615924108818011	2872.39	2905.887	33.4969999999994
-0.126829268292683	0.230769230769231	2.16	-0.607574108818011	2843.564	2790.009	-53.5549999999999
-0.121951219512195	0.230769230769231	2.25	-0.599427767354597	2749.976	2609.981	-139.995
-0.117073170731707	0.230769230769231	2.34	-0.591281425891182	2595.903	2359.923	-235.98
-0.11219512195122	0.230769230769231	2.43	-0.583135084427767	2369.58	2127.253	-242.327
-0.107439024390244	0.230769230769231	2.51775	-0.575192401500938	2148.461	1807.772	-340.689
-0.102439024390244	0.230769230769231	2.61	-0.566842401500938	1920.739	1595.94	-324.799
-0.0975609756097561	0.230769230769231	2.7	-0.558696060037523	1683.766	1430.529	-253.237
-0.0926829268292683	0.230769230769231	2.79	-0.550549718574109	1497.046	1278.786	-218.26
-0.0878048780487805	0.230769230769231	2.88	-0.542403377110694	1336.974	1136.554	-200.42
-0.0829268292682927	0.230769230769231	2.97	-0.53425703564728	1180.988	1031.754	-149.234
-0.0780487804878049	0.230769230769231	3.06	-0.526110694183865	1065.195	940.3605	-124.8345
-0.0731707317073171	0.230769230769231	3.15	-0.51796435272045	965.4143	851.1741	-114.2402
-0.0682926829268293	0.230769230769231	3.24	-0.509818011257036	872.0948	734.0857	-138.0091
-0.0634146341463415	0.230769230769231	3.33	-0.501671669793621	788.4633	688.658	-99.8053
-0.0585365853658537	0.230769230769231	3.42	-0.493525328330206	718.5583	656.084	-62.4743000000001
-0.0536585365853659	0.230769230769231	3.51	-0.485378986866792	678.5437	624.1354	-54.4083
-0.0487804878048781	0.230769230769231	3.6	-0.477232645403377	638.4238	589.7214	-48.7024
-0.0439024390243902	0.230769230769231	3.69	-0.469086303939963	605.3762	561.6601	-43.7161
-0.0390243902439024	0.230769230769231	3.78	-0.460939962476548	574.2643	535.5969	-38.6674000000001
-0.0341463414634146	0.230769230769231	3.87	-0.452793621013133	542.7616	509.9593	-32.8023000000001
-0.0292682926829268	0.230769230769231	3.96	-0.444647279549719	518.5953	489.2286	-29.3666999999999
-0.0245121951219512	0.230769230769231	4.04775	-0.436704596622889	496.5533	470.1477	-26.4056
-0.0195121951219512	0.230769230769231	4.14	-0.428354596622889	474.9602	450.629	-24.3312
-0.0146341463414634	0.230769230769231	4.23	-0.420208255159475	457.4132	435.0942	-22.319
-0.00975609756097561	0.230769230769231	4.32	-0.41206191369606	440.9433	421.0172	-19.9261
-0.0048780487804878	0.230769230769231	4.41	-0.403915572232645	424.6319	401.1022	-23.5297
0	0.230769230769231	4.5	-0.395769230769231	408.106	385.8902	-22.2158
0.0048780487804878	0.230769230769231	4.59	-0.387622889305816	392.9723	377.0944	-15.8779
0.00975609756097561	0.230769230769231	4.68	-0.379476547842402	383.6099	369.7233	-13.8866
0.0146341463414634	0.230769230769231	4.77	-0.371330206378987	373.6411	361.1778	-12.4633
0.0195121951219512	0.230769230769231	4.86	-0.363183864915572	364.9105	351.781	-13.1295
0.0242682926829268	0.230769230769231	4.94775	-0.355241181988743	355.9604	344.278	-11.6824
0.0292682926829268	0.230769230769231	5.04	-0.346891181988743	347.097	336.6722	-10.4247999999999
0.0341463414634146	0.230769230769231	5.13	-0.338744840525328	339.2515	328.7712	-10.4803
0.0390243902439024	0.230769230769231	5.22	-0.330598499061914	331.745	321.8403	-9.90469999999999
0.0439024390243902	0.230769230769231	5.31	-0.322452157598499	324.0924	315.2134	-8.87899999999996
0.0486585365853659	0.230769230769231	5.39775	-0.31450947467167	317.3854	308.5058	-8.87959999999998
0.0536585365853659	0.230769230769231	5.49	-0.30615947467167	311.2361	302.2071	-9.029
0.0585365853658537	0.230769230769231	5.58	-0.298013133208255	304.9402	295.7023	-9.23790000000003
0.0632926829268293	0.230769230769231	5.66775	-0.290070450281426	298.4763	289.2973	-9.17899999999998
0.0682926829268293	0.230769230769231	5.76	-0.281720450281426	292.1494	283.4122	-8.73720000000003
0.0731707317073171	0.230769230769231	5.85	-0.273574108818011	286.1278	277.5588	-8.56899999999996
0.0780487804878049	0.230769230769231	5.94	-0.265427767354597	280.1994	271.2015	-8.99790000000002
0.0829268292682927	0.230769230769231	6.03	-0.257281425891182	274.1906	264.8622	-9.32839999999999
0.0878048780487805	0.230769230769231	6.12	-0.249135084427767	267.6311	259.2951	-8.33599999999996
0.0926829268292683	0.230769230769231	6.21	-0.240988742964353	261.8448	253.4427	-8.40209999999996
0.0975609756097561	0.230769230769231	6.3	-0.232842401500938	256.105	248.0346	-8.07039999999998
0.102439024390244	0.230769230769231	6.39	-0.224696060037523	249.8159	242.5479	-7.268
0.107317073170732	0.230769230769231	6.48	-0.216549718574109	244.3304	237.2826	-7.0478
0.11219512195122	0.230769230769231	6.57	-0.208403377110694	238.8599	232.5079	-6.35200000000001
0.117073170731707	0.230769230769231	6.66	-0.20025703564728	232.8249	227.5267	-5.29820000000001
0.121951219512195	0.230769230769231	6.75	-0.192110694183865	227.8297	222.3095	-5.52020000000005
0.126829268292683	0.230769230769231	6.84	-0.18396435272045	223.0373	217.5668	-5.47050000000002
0.131707317073171	0.230769230769231	6.93	-0.175818011257036	217.7909	213.2664	-4.52450000000002
0.136585365853659	0.230769230769231	7.02	-0.167671669793621	213.1579	201.1811	-11.9768
0.141463414634146	0.230769230769231	7.11	-0.159525328330206	204.1782	194.658	-9.52020000000002
0.146341463414634	0.230769230769231	7.2	-0.151378986866792	198.7287	193.3375	-5.39120000000003
-0.146341463414634	0.219230769230769	1.575	-0.620371013133208	2444.485	2431.885	-12.6000000000004
-0.141463414634146	0.219230769230769	1.665	-0.612224671669794	2444.765	2464.635	19.8699999999999
-0.136585365853659	0.219230769230769	1.755	-0.604078330206379	2501.645	2544.769	43.1240000000003
-0.131829268292683	0.219230769230769	1.84275	-0.59613564727955	2591.707	2639.34	47.6329999999998
-0.126829268292683	0.219230769230769	1.935	-0.58778564727955	2693.189	2723.003	29.8139999999994
-0.121951219512195	0.219230769230769	2.025	-0.579639305816135	2744.326	2764.199	19.8730000000001
-0.117073170731707	0.219230769230769	2.115	-0.57149296435272	2733.934	2736.835	2.90099999999984
-0.11219512195122	0.219230769230769	2.205	-0.563346622889306	2642.478	2633.81	-8.66800000000012
-0.107439024390244	0.219230769230769	2.29275	-0.555403939962477	2495.941	2456.299	-39.6420000000003
-0.102439024390244	0.219230769230769	2.385	-0.547053939962477	2302.522	2260.887	-41.6350000000007
-0.0975609756097561	0.219230769230769	2.475	-0.538907598499062	2059.881	2043.019	-16.8619999999996
-0.0926829268292683	0.219230769230769	2.565	-0.530761257035647	1841.78	1804.57	-37.21
-0.0878048780487805	0.219230769230769	2.655	-0.522614915572233	1640.28	1606.061	-34.2190000000001
-0.0829268292682927	0.219230769230769	2.745	-0.514468574108818	1435.999	1426.424	-9.57500000000005
-0.0780487804878049	0.219230769230769	2.835	-0.506322232645403	1282.727	1261.294	-21.433
-0.0731707317073171	0.219230769230769	2.925	-0.498175891181989	1148.416	1130.84	-17.576
-0.0682926829268293	0.219230769230769	3.015	-0.490029549718574	1020.963	1019.699	-1.26400000000012
-0.0634146341463415	0.219230769230769	3.105	-0.481883208255159	928.8333	915.5761	-13.2572
-0.0585365853658537	0.219230769230769	3.195	-0.473736866791745	851.064	840.0763	-10.9877000000001
-0.0536585365853659	0.219230769230769	3.285	-0.46559052532833	742.3119	741.1609	-1.15099999999984
-0.0487804878048781	0.219230769230769	3.375	-0.457444183864916	698.2683	696.4425	-1.82579999999996
-0.0439024390243902	0.219230769230769	3.465	-0.449297842401501	655.5343	657.6449	2.11060000000009
-0.0390243902439024	0.219230769230769	3.555	-0.441151500938086	620.7093	621.0363	0.326999999999998
-0.0341463414634146	0.219230769230769	3.645	-0.433005159474672	588.4923	585.4574	-3.03489999999999
-0.0292682926829268	0.219230769230769	3.735	-0.424858818011257	555.5989	555.3736	-0.225300000000061
-0.0245121951219512	0.219230769230769	3.82275	-0.416916135084428	529.8694	528.2703	-1.59910000000002
-0.0195121951219512	0.219230769230769	3.915	-0.408566135084428	505.2462	501.8079	-3.43830000000003
-0.0146341463414634	0.219230769230769	4.005	-0.400419793621013	481.0795	480.8236	-0.255899999999997
-0.00975609756097561	0.219230769230769	4.095	-0.392273452157599	462.4463	461.6479	-0.798400000000072
-0.0048780487804878	0.219230769230769	4.185	-0.384127110694184	445.2699	442.8244	-2.44549999999998
0	0.219230769230769	4.275	-0.375980769230769	428.8574	427.2277	-1.62970000000001
0.0048780487804878	0.219230769230769	4.365	-0.367834427767355	414.9048	402.7645	-12.1403
0.00975609756097561	0.219230769230769	4.455	-0.35968808630394	399.3255	385.4099	-13.9156
0.0146341463414634	0.219230769230769	4.545	-0.351541744840525	388.2203	378.9055	-9.31480000000005
0.0195121951219512	0.219230769230769	4.635	-0.343395403377111	376.367	371.7126	-4.65439999999995
0.0242682926829268	0.219230769230769	4.72275	-0.335452720450281	367.3086	364.4274	-2.88119999999998
0.0292682926829268	0.219230769230769	4.815	-0.327102720450281	358.3848	356.5519	-1.83290000000005
0.0341463414634146	0.219230769230769	4.905	-0.318956378986867	349.7065	347.8168	-1.88970000000001
0.0390243902439024	0.219230769230769	4.995	-0.310810037523452	341.8263	340.1877	-1.6386
0.0439024390243902	0.219230769230769	5.085	-0.302663696060038	334.4836	332.7493	-1.73429999999996
0.0486585365853659	0.219230769230769	5.17275	-0.294721013133208	327.2034	325.1848	-2.01859999999999
0.0536585365853659	0.219230769230769	5.265	-0.286371013133208	320.5898	318.2111	-2.37869999999998
0.0585365853658537	0.219230769230769	5.355	-0.278224671669794	314.3531	311.5307	-2.82239999999996
0.0632926829268293	0.219230769230769	5.44275	-0.270281988742964	307.5498	304.5051	-3.04470000000004
0.0682926829268293	0.219230769230769	5.535	-0.261931988742964	301.1589	297.9665	-3.19239999999996
0.0731707317073171	0.219230769230769	5.625	-0.25378564727955	294.4084	291.5432	-2.86520000000002
0.0780487804878049	0.219230769230769	5.715	-0.245639305816135	287.4171	284.6971	-2.72000000000003
0.0829268292682927	0.219230769230769	5.805	-0.23749296435272	280.9962	279.0463	-1.94990000000001
0.0878048780487805	0.219230769230769	5.895	-0.229346622889306	274.8284	272.9581	-1.87029999999999
0.0926829268292683	0.219230769230769	5.985	-0.221200281425891	268.2195	266.3475	-1.87200000000001
0.0975609756097561	0.219230769230769	6.075	-0.213053939962477	262.8269	260.2429	-2.58400000000006
0.102439024390244	0.219230769230769	6.165	-0.204907598499062	257.6058	253.9172	-3.68860000000001
0.107317073170732	0.219230769230769	6.255	-0.196761257035647	251.725	247.6889	-4.03609999999998
0.11219512195122	0.219230769230769	6.345	-0.188614915572233	246.5053	241.8234	-4.68190000000001
0.117073170731707	0.219230769230769	6.435	-0.180468574108818	241.0979	235.8949	-5.203
0.121951219512195	0.219230769230769	6.525	-0.172322232645403	235.2193	230.3761	-4.84319999999997
0.126829268292683	0.219230769230769	6.615	-0.164175891181989	229.8616	225.6168	-4.2448
0.131707317073171	0.219230769230769	6.705	-0.156029549718574	225.5428	220.8106	-4.73220000000004
0.136585365853659	0.219230769230769	6.795	-0.14788320825516	220.5643	215.7042	-4.86009999999996
0.141463414634146	0.219230769230769	6.885	-0.139736866791745	215.7113	211.3576	-4.35369999999998
0.146341463414634	0.219230769230769	6.975	-0.13159052532833	211.1273	199.8859	-11.2414
-0.146341463414634	0.207692307692308	1.35	-0.600582551594747	2101.826	2117.49	15.6640000000002
-0.141463414634146	0.207692307692308	1.44	-0.592436210131332	2092.616	2150.596	57.98
-0.136585365853659	0.207692307692308	1.53	-0.584289868667917	2151.578	2235.683	84.105
-0.131829268292683	0.207692307692308	1.61775	-0.576347185741088	2247.698	2345.952	98.2539999999999
-0.126829268292683	0.207692307692308	1.71	-0.567997185741088	2372.286	2473.31	101.024
-0.121951219512195	0.207692307692308	1.8	-0.559850844277674	2513.372	2597.603	84.2310000000002
-0.117073170731707	0.207692307692308	1.89	-0.551704502814259	2611.092	2672.849	61.7570000000001
-0.11219512195122	0.207692307692308	1.98	-0.543558161350844	2659.446	2687.307	27.8610000000003
-0.107439024390244	0.207692307692308	2.06775	-0.535615478424015	2638.992	2628.72	-10.2720000000004
-0.102439024390244	0.207692307692308	2.16	-0.527265478424015	2546.44	2505.499	-40.9410000000003
-0.0975609756097561	0.207692307692308	2.25	-0.5191191369606	2389.812	2334.562	-55.25
-0.0926829268292683	0.207692307692308	2.34	-0.510972795497186	2178.618	2109.37	-69.2480000000001
-0.0878048780487805	0.207692307692308	2.43	-0.502826454033771	1968.445	1904.244	-64.2009999999998
-0.0829268292682927	0.207692307692308	2.52	-0.494680112570357	1758.183	1698.359	-59.8240000000001
-0.0780487804878049	0.207692307692308	2.61	-0.486533771106942	1549.36	1500.642	-48.7180000000001
-0.0731707317073171	0.207692307692308	2.7	-0.478387429643527	1379.249	1340.4	-38.8489999999999
-0.0682926829268293	0.207692307692308	2.79	-0.470241088180113	1228.853	1198.759	-30.0940000000001
-0.0634146341463415	0.207692307692308	2.88	-0.462094746716698	1085.862	1065.667	-20.1950000000002
-0.0585365853658537	0.207692307692308	2.97	-0.453948405253283	981.5732	967.0508	-14.5224000000001
-0.0536585365853659	0.207692307692308	3.06	-0.445802063789869	892.0717	882.564	-9.5077
-0.0487804878048781	0.207692307692308	3.15	-0.437655722326454	782.5672	781.8467	-0.720499999999902
-0.0439024390243902	0.207692307692308	3.24	-0.429509380863039	709.4288	711.7534	2.32460000000003
-0.0390243902439024	0.207692307692308	3.33	-0.421363039399625	666.2499	669.4823	3.23239999999987
-0.0341463414634146	0.207692307692308	3.42	-0.41321669793621	632.2967	634.887	2.59029999999996
-0.0292682926829268	0.207692307692308	3.51	-0.405070356472796	599.6248	600.5397	0.914900000000102
-0.0245121951219512	0.207692307692308	3.59775	-0.397127673545966	566.3115	568.0033	1.69179999999994
-0.0195121951219512	0.207692307692308	3.69	-0.388777673545966	538.6953	540.2601	1.56479999999999
-0.0146341463414634	0.207692307692308	3.78	-0.380631332082552	514.0369	515.1477	1.11080000000004
-0.00975609756097561	0.207692307692308	3.87	-0.372484990619137	488.8504	491.0309	2.18049999999994
-0.0048780487804878	0.207692307692308	3.96	-0.364338649155722	469.1996	471.1241	1.92450000000002
0	0.207692307692308	4.05	-0.356192307692308	451.2615	452.6752	1.41370000000001
0.0048780487804878	0.207692307692308	4.14	-0.348045966228893	433.3884	435.559	2.17059999999998
0.00975609756097561	0.207692307692308	4.23	-0.339899624765478	419.4423	421.2892	1.84689999999995
0.0146341463414634	0.207692307692308	4.32	-0.331753283302064	408.4957	410.4643	1.96860000000004
0.0195121951219512	0.207692307692308	4.41	-0.323606941838649	391.0418	393.6128	2.57100000000003
0.0242682926829268	0.207692307692308	4.49775	-0.31566425891182	380.0621	381.5949	1.53280000000001
0.0292682926829268	0.207692307692308	4.59	-0.30731425891182	370.6623	372.3127	1.65039999999999
0.0341463414634146	0.207692307692308	4.68	-0.299167917448405	361.484	363.6071	2.12310000000002
0.0390243902439024	0.207692307692308	4.77	-0.291021575984991	353.106	354.08	0.97399999999999
0.0439024390243902	0.207692307692308	4.86	-0.282875234521576	345.4149	346.2614	0.846499999999992
0.0486585365853659	0.207692307692308	4.94775	-0.274932551594747	337.7142	339.1047	1.39049999999997
0.0536585365853659	0.207692307692308	5.04	-0.266582551594747	329.3926	331.1288	1.7362
0.0585365853658537	0.207692307692308	5.13	-0.258436210131332	322.398	324.7009	2.30289999999997
0.0632926829268293	0.207692307692308	5.21775	-0.250493527204503	316.0028	317.8942	1.89140000000003
0.0682926829268293	0.207692307692308	5.31	-0.242143527204503	309.0732	310.9205	1.84730000000002
0.0731707317073171	0.207692307692308	5.4	-0.233997185741088	302.8694	304.6	1.73059999999992
0.0780487804878049	0.207692307692308	5.49	-0.225850844277674	296.9831	298.1641	1.18099999999993
0.0829268292682927	0.207692307692308	5.58	-0.217704502814259	290.6539	291.2657	0.611800000000017
0.0878048780487805	0.207692307692308	5.67	-0.209558161350844	284.5978	285.1897	0.59190000000001
0.0926829268292683	0.207692307692308	5.76	-0.20141181988743	278.3014	279.1591	0.857699999999966
0.0975609756097561	0.207692307692308	5.85	-0.193265478424015	272.0532	272.5787	0.525499999999965
0.102439024390244	0.207692307692308	5.94	-0.1851191369606	265.9168	267.0096	1.09279999999995
0.107317073170732	0.207692307692308	6.03	-0.176972795497186	260.003	261.0625	1.05950000000001
0.11219512195122	0.207692307692308	6.12	-0.168826454033771	253.8682	254.4704	0.602199999999982
0.117073170731707	0.207692307692308	6.21	-0.160680112570357	248.4283	249.0451	0.616800000000012
0.121951219512195	0.207692307692308	6.3	-0.152533771106942	242.6593	243.7779	1.11859999999999
0.126829268292683	0.207692307692308	6.39	-0.144387429643527	236.6055	238.4495	1.84399999999994
0.131707317073171	0.207692307692308	6.48	-0.136241088180113	231.2947	233.1203	1.82560000000001
0.136585365853659	0.207692307692308	6.57	-0.128094746716698	226.1419	228.2955	2.15359999999996
0.141463414634146	0.207692307692308	6.66	-0.119948405253283	220.5339	223.3469	2.81300000000002
0.146341463414634	0.207692307692308	6.75	-0.111802063789869	215.9635	218.6035	2.63999999999999
-0.146341463414634	0.195961538461538	1.12125	-0.580464282363978	1889.446	1965.507	76.0610000000002
-0.141463414634146	0.195961538461538	1.21125	-0.572317940900563	1873.247	2002.258	129.011
-0.136585365853659	0.195961538461538	1.30125	-0.564171599437148	1911.647	2088.489	176.842
-0.131829268292683	0.195961538461538	1.389	-0.556228916510319	2035.888	2205.379	169.491
-0.126829268292683	0.195961538461538	1.48125	-0.547878916510319	2160.35	2344.353	184.003
-0.121951219512195	0.195961538461538	1.57125	-0.539732575046904	2281.873	2499.18	217.307
-0.117073170731707	0.195961538461538	1.66125	-0.53158623358349	2409.213	2603.362	194.149
-0.11219512195122	0.195961538461538	1.75125	-0.523439892120075	2533.935	2657.99	124.055
-0.107439024390244	0.195961538461538	1.839	-0.515497209193246	2598.108	2647.087	48.9790000000003
-0.102439024390244	0.195961538461538	1.93125	-0.507147209193246	2606.225	2569.89	-36.3350000000005
-0.0975609756097561	0.195961538461538	2.02125	-0.499000867729831	2541.27	2433.124	-108.146
-0.0926829268292683	0.195961538461538	2.11125	-0.490854526266417	2416.552	2244.258	-172.294
-0.0878048780487805	0.195961538461538	2.20125	-0.482708184803002	2244.616	2045.218	-199.398
-0.0829268292682927	0.195961538461538	2.29125	-0.474561843339587	2029.768	1844.57	-185.198
-0.0780487804878049	0.195961538461538	2.38125	-0.466415501876173	1825.034	1632.085	-192.949
-0.0731707317073171	0.195961538461538	2.47125	-0.458269160412758	1629.092	1463.031	-166.061
-0.0682926829268293	0.195961538461538	2.56125	-0.450122818949343	1430.36	1310.266	-120.094
-0.0634146341463415	0.195961538461538	2.65125	-0.441976477485929	1277.34	1168.322	-109.018
-0.0585365853658537	0.195961538461538	2.74125	-0.433830136022514	1144.014	1056.401	-87.6130000000003
-0.0536585365853659	0.195961538461538	2.83125	-0.425683794559099	1022.624	960.2001	-62.4239000000001
-0.0487804878048781	0.195961538461538	2.92125	-0.417537453095685	927.1065	872.6752	-54.4313000000001
-0.0439024390243902	0.195961538461538	3.01125	-0.40939111163227	845.9631	785.7607	-60.2024
-0.0390243902439024	0.195961538461538	3.10125	-0.401244770168856	724.2552	711.6731	-12.5821
-0.0341463414634146	0.195961538461538	3.19125	-0.393098428705441	682.3107	671.2543	-11.0563999999999
-0.0292682926829268	0.195961538461538	3.28125	-0.384952087242026	642.7323	630.775	-11.9572999999999
-0.0245121951219512	0.195961538461538	3.369	-0.377009404315197	610.6858	598.3898	-12.2959999999999
-0.0195121951219512	0.195961538461538	3.46125	-0.368659404315197	579.4764	567.7504	-11.726
-0.0146341463414634	0.195961538461538	3.55125	-0.360513062851782	547.0817	536.7194	-10.3623000000001
-0.00975609756097561	0.195961538461538	3.64125	-0.352366721388368	521.3113	512.3367	-8.97460000000001
-0.0048780487804878	0.195961538461538	3.73125	-0.344220379924953	497.9208	489.6712	-8.24959999999999
0	0.195961538461538	3.82125	-0.336074038461538	475.8331	467.4264	-8.4067
0.0048780487804878	0.195961538461538	3.91125	-0.327927696998124	457.3848	450.2397	-7.14509999999996
0.00975609756097561	0.195961538461538	4.00125	-0.319781355534709	440.3946	434.0063	-6.38830000000007
0.0146341463414634	0.195961538461538	4.09125	-0.311635014071295	424.1032	419.105	-4.9982
0.0195121951219512	0.195961538461538	4.18125	-0.30348867260788	403.4336	410.3653	6.93169999999998
0.0242682926829268	0.195961538461538	4.269	-0.295545989681051	386.9632	391.9326	4.96939999999995
0.0292682926829268	0.195961538461538	4.36125	-0.287195989681051	379.1964	381.4237	2.22729999999996
0.0341463414634146	0.195961538461538	4.45125	-0.279049648217636	371.0581	370.9244	-0.133699999999976
0.0390243902439024	0.195961538461538	4.54125	-0.270903306754221	363.8444	363.2203	-0.624099999999942
0.0439024390243902	0.195961538461538	4.63125	-0.262756965290807	356.0561	357.3002	1.24409999999995
0.0486585365853659	0.195961538461538	4.719	-0.254814282363978	347.5097	348.4069	0.897199999999998
0.0536585365853659	0.195961538461538	4.81125	-0.246464282363977	340.5131	340.2315	-0.281600000000026
0.0585365853658537	0.195961538461538	4.90125	-0.238317940900563	333.675	332.6346	-1.04040000000003
0.0632926829268293	0.195961538461538	4.989	-0.230375257973734	326.132	324.733	-1.399
0.0682926829268293	0.195961538461538	5.08125	-0.222025257973734	319.7357	317.8316	-1.90409999999997
0.0731707317073171	0.195961538461538	5.17125	-0.213878916510319	313.4363	311.1729	-2.26340000000005
0.0780487804878049	0.195961538461538	5.26125	-0.205732575046904	306.442	303.8323	-2.60969999999998
0.0829268292682927	0.195961538461538	5.35125	-0.19758623358349	300.4599	297.4695	-2.99040000000002
0.0878048780487805	0.195961538461538	5.44125	-0.189439892120075	294.4463	291.7705	-2.67580000000004
0.0926829268292683	0.195961538461538	5.53125	-0.18129355065666	287.7392	285.2967	-2.4425
0.0975609756097561	0.195961538461538	5.62125	-0.173147209193246	282.0117	279.587	-2.42469999999997
0.102439024390244	0.195961538461538	5.71125	-0.165000867729831	276.4099	273.67	-2.73989999999998
0.107317073170732	0.195961538461538	5.80125	-0.156854526266417	269.5477	267.0595	-2.48819999999995
0.11219512195122	0.195961538461538	5.89125	-0.148708184803002	263.6329	261.0166	-2.61630000000002
0.117073170731707	0.195961538461538	5.98125	-0.140561843339587	257.7798	255.5101	-2.26970000000003
0.121951219512195	0.195961538461538	6.07125	-0.132415501876173	251.4085	249.7232	-1.68530000000001
0.126829268292683	0.195961538461538	6.16125	-0.124269160412758	245.7966	243.8562	-1.94039999999998
0.131707317073171	0.195961538461538	6.25125	-0.116122818949343	240.3579	238.7324	-1.62549999999999
0.136585365853659	0.195961538461538	6.34125	-0.107976477485929	234.7303	232.9933	-1.737
0.141463414634146	0.195961538461538	6.43125	-0.0998301360225141	229.7973	227.918	-1.87929999999997
0.146341463414634	0.195961538461538	6.52125	-0.0916837945590995	225.0095	222.8572	-2.15230000000003
-0.146341463414634	0.184615384615385	0.899999999999999	-0.561005628517824	1641.055	1566.932	-74.1230000000001
-0.141463414634146	0.184615384615385	0.99	-0.552859287054409	1624.866	1590.822	-34.0440000000001
-0.136585365853659	0.184615384615385	1.08	-0.544712945590994	1655.528	1652.977	-2.55099999999993
-0.131829268292683	0.184615384615385	1.16775	-0.536770262664165	1724.277	1741.398	17.1210000000001
-0.126829268292683	0.184615384615385	1.26	-0.528420262664165	1826.128	1860.646	34.518
-0.121951219512195	0.184615384615385	1.35	-0.52027392120075	2014.976	2068.828	53.8520000000001
-0.117073170731707	0.184615384615385	1.44	-0.512127579737336	2138.916	2203.001	64.0850000000001
-0.11219512195122	0.184615384615385	1.53	-0.503981238273921	2278.139	2343.628	65.4889999999996
-0.107439024390244	0.184615384615385	1.61775	-0.496038555347092	2393.055	2456.162	63.107
-0.102439024390244	0.184615384615385	1.71	-0.487688555347092	2487.823	2536.844	49.0209999999997
-0.0975609756097561	0.184615384615385	1.8	-0.479542213883677	2544.469	2565.024	20.5550000000003
-0.0926829268292683	0.184615384615385	1.89	-0.471395872420263	2533.961	2523.309	-10.652
-0.0878048780487805	0.184615384615385	1.98	-0.463249530956848	2458.384	2416.257	-42.127
-0.0829268292682927	0.184615384615385	2.07	-0.455103189493433	2312.448	2240.359	-72.089
-0.0780487804878049	0.184615384615385	2.16	-0.446956848030019	2144.002	2052.514	-91.4879999999998
-0.0731707317073171	0.184615384615385	2.25	-0.438810506566604	1951.592	1857.298	-94.2939999999999
-0.0682926829268293	0.184615384615385	2.34	-0.430664165103189	1732.141	1640.284	-91.857
-0.0634146341463415	0.184615384615385	2.43	-0.422517823639775	1550.529	1469.299	-81.23
-0.0585365853658537	0.184615384615385	2.52	-0.41437148217636	1384.186	1314.165	-70.0210000000002
-0.0536585365853659	0.184615384615385	2.61	-0.406225140712946	1222.485	1166.796	-55.6890000000001
-0.0487804878048781	0.184615384615385	2.7	-0.398078799249531	1097.573	1050.953	-46.6199999999999
-0.0439024390243902	0.184615384615385	2.79	-0.389932457786116	991.8511	952.2061	-39.645
-0.0390243902439024	0.184615384615385	2.88	-0.381786116322702	891.4856	862.0832	-29.4024
-0.0341463414634146	0.184615384615385	2.97	-0.373639774859287	795.8342	753.2305	-42.6037
-0.0292682926829268	0.184615384615385	3.06	-0.365493433395872	716.0241	702.8558	-13.1682999999999
-0.0245121951219512	0.184615384615385	3.14775	-0.357550750469043	674.7144	663.7659	-10.9485000000001
-0.0195121951219512	0.184615384615385	3.24	-0.349200750469043	633.1784	625.3106	-7.86779999999999
-0.0146341463414634	0.184615384615385	3.33	-0.341054409005629	600.0577	588.077	-11.9807
-0.00975609756097561	0.184615384615385	3.42	-0.332908067542214	568.7255	556.9702	-11.7552999999999
-0.0048780487804878	0.184615384615385	3.51	-0.324761726078799	536.8104	529.0048	-7.80560000000003
0	0.184615384615385	3.6	-0.316615384615385	511.8607	502.3803	-9.48040000000003
0.0048780487804878	0.184615384615385	3.69	-0.30846904315197	489.4829	480.601	-8.88190000000003
0.00975609756097561	0.184615384615385	3.78	-0.300322701688555	466.7627	461.1994	-5.56329999999991
0.0146341463414634	0.184615384615385	3.87	-0.292176360225141	448.6943	442.4959	-6.19839999999999
0.0195121951219512	0.184615384615385	3.96	-0.284030018761726	432.8421	426.9304	-5.91169999999994
0.0242682926829268	0.184615384615385	4.04775	-0.276087335834897	410.1018	401.068	-9.03379999999999
0.0292682926829268	0.184615384615385	4.14	-0.267737335834897	397.4786	382.9828	-14.4958
0.0341463414634146	0.184615384615385	4.23	-0.259590994371482	384.6447	377.1781	-7.46660000000003
0.0390243902439024	0.184615384615385	4.32	-0.251444652908068	377.3578	370.7435	-6.61429999999996
0.0439024390243902	0.184615384615385	4.41	-0.243298311444653	369.2514	364.4744	-4.77699999999999
0.0486585365853659	0.184615384615385	4.49775	-0.235355628517824	361.8625	357.0943	-4.76819999999998
0.0536585365853659	0.184615384615385	4.59	-0.227005628517824	354.356	349.1151	-5.24090000000007
0.0585365853658537	0.184615384615385	4.68	-0.218859287054409	346.4718	341.2313	-5.24049999999994
0.0632926829268293	0.184615384615385	4.76775	-0.21091660412758	339.4418	333.8559	-5.58589999999998
0.0682926829268293	0.184615384615385	4.86	-0.20256660412758	332.6973	326.2577	-6.43960000000004
0.0731707317073171	0.184615384615385	4.95	-0.194420262664165	325.0482	319.9568	-5.09139999999997
0.0780487804878049	0.184615384615385	5.04	-0.18627392120075	318.1162	313.6855	-4.4307
0.0829268292682927	0.184615384615385	5.13	-0.178127579737336	311.7405	306.6288	-5.11169999999999
0.0878048780487805	0.184615384615385	5.22	-0.169981238273921	305.3572	300.4429	-4.91429999999997
0.0926829268292683	0.184615384615385	5.31	-0.161834896810507	299.5323	294.0805	-5.45179999999999
0.0975609756097561	0.184615384615385	5.4	-0.153688555347092	293.5506	286.7224	-6.82820000000004
0.102439024390244	0.184615384615385	5.49	-0.145542213883677	286.5096	280.645	-5.8646
0.107317073170732	0.184615384615385	5.58	-0.137395872420263	280.0737	274.5219	-5.55179999999996
0.11219512195122	0.184615384615385	5.67	-0.129249530956848	274.2197	268.2585	-5.96119999999996
0.117073170731707	0.184615384615385	5.76	-0.121103189493433	267.5919	262.1058	-5.48610000000002
0.121951219512195	0.184615384615385	5.85	-0.112956848030019	261.6451	256.7576	-4.88750000000005
0.126829268292683	0.184615384615385	5.94	-0.104810506566604	256.187	252.2301	-3.95689999999999
0.131707317073171	0.184615384615385	6.03	-0.0966641651031895	250.3369	246.2701	-4.0668
0.136585365853659	0.184615384615385	6.12	-0.0885178236397749	244.7719	239.9938	-4.7781
0.141463414634146	0.184615384615385	6.21	-0.0803714821763602	239.4423	233.7346	-5.70770000000002
0.146341463414634	0.184615384615385	6.3	-0.0722251407129456	233.3597	228.3582	-5.00149999999999
-0.146341463414634	0.173076923076923	0.675	-0.541217166979362	1433.449	1350.043	-83.4060000000002
-0.141463414634146	0.173076923076923	0.765	-0.533070825515947	1416.026	1367.838	-48.1880000000001
-0.136585365853659	0.173076923076923	0.855	-0.524924484052533	1430.543	1413.654	-16.8890000000001
-0.131829268292683	0.173076923076923	0.94275	-0.516981801125704	1493.749	1529.695	35.9459999999999
-0.126829268292683	0.173076923076923	1.035	-0.508631801125704	1558.088	1619.175	61.0869999999998
-0.121951219512195	0.173076923076923	1.125	-0.500485459662289	1657.142	1727.33	70.1880000000001
-0.117073170731707	0.173076923076923	1.215	-0.492339118198874	1764.445	1844.18	79.7350000000001
-0.11219512195122	0.173076923076923	1.305	-0.48419277673546	1886.448	2034.23	147.782
-0.107439024390244	0.173076923076923	1.39275	-0.47625009380863	2082.008	2178.622	96.6139999999996
-0.102439024390244	0.173076923076923	1.485	-0.46790009380863	2203.529	2300.448	96.9189999999999
-0.0975609756097561	0.173076923076923	1.575	-0.459753752345216	2327.705	2407.426	79.721
-0.0926829268292683	0.173076923076923	1.665	-0.451607410881801	2415.478	2483.576	68.098
-0.0878048780487805	0.173076923076923	1.755	-0.443461069418387	2467.135	2499.785	32.6500000000006
-0.0829268292682927	0.173076923076923	1.845	-0.435314727954972	2464.154	2454.728	-9.42599999999993
-0.0780487804878049	0.173076923076923	1.935	-0.427168386491557	2398.25	2340.015	-58.2349999999997
-0.0731707317073171	0.173076923076923	2.025	-0.419022045028143	2274.429	2188.93	-85.4990000000003
-0.0682926829268293	0.173076923076923	2.115	-0.410875703564728	2102.702	2006.138	-96.5639999999999
-0.0634146341463415	0.173076923076923	2.205	-0.402729362101313	1919.544	1802.073	-117.471
-0.0585365853658537	0.173076923076923	2.295	-0.394583020637899	1730.195	1615.796	-114.399
-0.0536585365853659	0.173076923076923	2.385	-0.386436679174484	1527.577	1444.193	-83.384
-0.0487804878048781	0.173076923076923	2.475	-0.378290337711069	1365.191	1277.926	-87.2650000000001
-0.0439024390243902	0.173076923076923	2.565	-0.370143996247655	1220.102	1146.239	-73.8630000000001
-0.0390243902439024	0.173076923076923	2.655	-0.36199765478424	1082.972	1032.357	-50.615
-0.0341463414634146	0.173076923076923	2.745	-0.353851313320826	980.496	925.1847	-55.3113
-0.0292682926829268	0.173076923076923	2.835	-0.345704971857411	892.6153	845.4045	-47.2107999999998
-0.0245121951219512	0.173076923076923	2.92275	-0.337762288930582	784.1531	725.2812	-58.8719
-0.0195121951219512	0.173076923076923	3.015	-0.329412288930582	706.3193	677.8903	-28.429
-0.0146341463414634	0.173076923076923	3.105	-0.321265947467167	663.5555	644.543	-19.0125
-0.00975609756097561	0.173076923076923	3.195	-0.313119606003752	628.3477	612.0776	-16.2700999999998
-0.0048780487804878	0.173076923076923	3.285	-0.304973264540338	594.783	577.2714	-17.5116
0	0.173076923076923	3.375	-0.296826923076923	560.603	549.137	-11.466
0.0048780487804878	0.173076923076923	3.465	-0.288680581613508	533.3688	523.099	-10.2698
0.00975609756097561	0.173076923076923	3.555	-0.280534240150094	508.5121	496.9127	-11.5993999999999
0.0146341463414634	0.173076923076923	3.645	-0.272387898686679	483.8878	476.6172	-7.2706
0.0195121951219512	0.173076923076923	3.735	-0.264241557223265	464.6113	457.7821	-6.82919999999996
0.0242682926829268	0.173076923076923	3.82275	-0.256298874296435	447.9311	439.7102	-8.22089999999997
0.0292682926829268	0.173076923076923	3.915	-0.247948874296435	430.1529	424.9281	-5.22480000000007
0.0341463414634146	0.173076923076923	4.005	-0.239802532833021	417.1463	403.0787	-14.0676
0.0390243902439024	0.173076923076923	4.095	-0.231656191369606	402.0263	386.5059	-15.5204
0.0439024390243902	0.173076923076923	4.185	-0.223509849906191	391.0423	379.5013	-11.5409999999999
0.0486585365853659	0.173076923076923	4.27275	-0.215567166979362	380.47	372.0223	-8.4477
0.0536585365853659	0.173076923076923	4.365	-0.207217166979362	370.9722	364.9011	-6.07110000000006
0.0585365853658537	0.173076923076923	4.455	-0.199070825515948	362.6525	357.2675	-5.38499999999993
0.0632926829268293	0.173076923076923	4.54275	-0.191128142589118	354.4432	349.1923	-5.2509
0.0682926829268293	0.173076923076923	4.635	-0.182778142589118	346.9998	341.6556	-5.3442
0.0731707317073171	0.173076923076923	4.725	-0.174631801125704	339.3485	334.1091	-5.23939999999999
0.0780487804878049	0.173076923076923	4.815	-0.166485459662289	330.8976	326.237	-4.66060000000005
0.0829268292682927	0.173076923076923	4.905	-0.158339118198874	324.1219	319.8709	-4.25099999999998
0.0878048780487805	0.173076923076923	4.995	-0.15019277673546	317.5486	313.3278	-4.2208
0.0926829268292683	0.173076923076923	5.085	-0.142046435272045	310.2258	306.901	-3.32479999999998
0.0975609756097561	0.173076923076923	5.175	-0.13390009380863	303.6747	300.9045	-2.77020000000005
0.102439024390244	0.173076923076923	5.265	-0.125753752345216	297.6576	294.5416	-3.11600000000004
0.107317073170732	0.173076923076923	5.355	-0.117607410881801	290.7744	287.8323	-2.94210000000004
0.11219512195122	0.173076923076923	5.445	-0.109461069418387	284.7292	281.4079	-3.32130000000001
0.117073170731707	0.173076923076923	5.535	-0.101314727954972	278.5095	275.3	-3.20949999999999
0.121951219512195	0.173076923076923	5.625	-0.0931683864915573	271.5514	268.8455	-2.70589999999999
0.126829268292683	0.173076923076923	5.715	-0.0850220450281426	265.6512	261.5722	-4.07900000000001
0.131707317073171	0.173076923076923	5.805	-0.076875703564728	259.8945	255.7331	-4.16139999999999
0.136585365853659	0.173076923076923	5.895	-0.0687293621013134	254.09	250.5593	-3.5307
0.141463414634146	0.173076923076923	5.985	-0.0605830206378987	248.8396	245.6538	-3.18579999999997
0.146341463414634	0.173076923076923	6.075	-0.0524366791744841	243.3216	239.9466	-3.375
-0.146341463414634	0.161538461538462	0.45	-0.521428705440901	1254.902	1224.918	-29.9840000000002
-0.141463414634146	0.161538461538462	0.54	-0.513282363977486	1240.788	1237.029	-3.75900000000002
-0.136585365853659	0.161538461538462	0.63	-0.505136022514071	1255.719	1267.536	11.817
-0.131829268292683	0.161538461538462	0.71775	-0.497193339587242	1297.968	1324.179	26.211
-0.126829268292683	0.161538461538462	0.81	-0.488843339587242	1354.897	1392.618	37.7210000000002
-0.121951219512195	0.161538461538462	0.9	-0.480696998123827	1426.671	1502.103	75.432
-0.117073170731707	0.161538461538462	0.99	-0.472550656660413	1556.072	1596.552	40.48
-0.11219512195122	0.161538461538462	1.08	-0.464404315196998	1647.619	1705.608	57.989
-0.107439024390244	0.161538461538462	1.16775	-0.456461632270169	1757.015	1830.358	73.3429999999999
-0.102439024390244	0.161538461538462	1.26	-0.448111632270169	1869.57	2034.759	165.189
-0.0975609756097561	0.161538461538462	1.35	-0.439965290806754	2043.91	2158.473	114.563
-0.0926829268292683	0.161538461538462	1.44	-0.43181894934334	2168.462	2284.785	116.323
-0.0878048780487805	0.161538461538462	1.53	-0.423672607879925	2272.792	2376.983	104.191
-0.0829268292682927	0.161538461538462	1.62	-0.41552626641651	2358.099	2432.771	74.6719999999996
-0.0780487804878049	0.161538461538462	1.71	-0.407379924953096	2408.113	2436.089	27.9759999999997
-0.0731707317073171	0.161538461538462	1.8	-0.399233583489681	2401.797	2378.448	-23.3489999999997
-0.0682926829268293	0.161538461538462	1.89	-0.391087242026266	2334.285	2267.268	-67.0169999999998
-0.0634146341463415	0.161538461538462	1.98	-0.382940900562852	2198.76	2101.673	-97.0870000000005
-0.0585365853658537	0.161538461538462	2.07	-0.374794559099437	2043.231	1925.153	-118.078
-0.0536585365853659	0.161538461538462	2.16	-0.366648217636023	1867.71	1740.24	-127.47
-0.0487804878048781	0.161538461538462	2.25	-0.358501876172608	1663.835	1547.469	-116.366
-0.0439024390243902	0.161538461538462	2.34	-0.350355534709193	1491.718	1384.383	-107.335
-0.0390243902439024	0.161538461538462	2.43	-0.342209193245779	1334.61	1238.301	-96.309
-0.0341463414634146	0.161538461538462	2.52	-0.334062851782364	1184.866	1096.675	-88.191
-0.0292682926829268	0.161538461538462	2.61	-0.325916510318949	1066.718	992.5562	-74.1618000000001
-0.0245121951219512	0.161538461538462	2.69775	-0.31797382739212	965.0147	903.5511	-61.4636000000002
-0.0195121951219512	0.161538461538462	2.79	-0.30962382739212	869.9871	800.6714	-69.3156999999999
-0.0146341463414634	0.161538461538462	2.88	-0.301477485928705	757.8884	726.6578	-31.2306000000001
-0.00975609756097561	0.161538461538462	2.97	-0.293331144465291	705.9402	679.6441	-26.2961
-0.0048780487804878	0.161538461538462	3.06	-0.285184803001876	664.674	640.9769	-23.6971
0	0.161538461538462	3.15	-0.277038461538462	625.7309	605.1545	-20.5764
0.0048780487804878	0.161538461538462	3.24	-0.268892120075047	586.8497	569.652	-17.1977000000001
0.00975609756097561	0.161538461538462	3.33	-0.260745778611632	555.1733	541.1385	-14.0348
0.0146341463414634	0.161538461538462	3.42	-0.252599437148218	526.5725	514.5299	-12.0426
0.0195121951219512	0.161538461538462	3.51	-0.244453095684803	499.4085	488.9144	-10.4941
0.0242682926829268	0.161538461538462	3.59775	-0.236510412757974	478.1983	469.4402	-8.75810000000001
0.0292682926829268	0.161538461538462	3.69	-0.228160412757974	458.797	464.7012	5.9042
0.0341463414634146	0.161538461538462	3.78	-0.220014071294559	440.3465	445.4259	5.07940000000008
0.0390243902439024	0.161538461538462	3.87	-0.211867729831144	425.5043	426.7884	1.28410000000008
0.0439024390243902	0.161538461538462	3.96	-0.20372138836773	412.8773	396.4065	-16.4708
0.0486585365853659	0.161538461538462	4.04775	-0.195778705440901	399.7097	385.9321	-13.7776
0.0536585365853659	0.161538461538462	4.14	-0.187428705440901	388.8242	378.3879	-10.4363
0.0585365853658537	0.161538461538462	4.23	-0.179282363977486	377.6511	370.9346	-6.71650000000005
0.0632926829268293	0.161538461538462	4.31775	-0.171339681050657	368.7226	362.5794	-6.14319999999998
0.0682926829268293	0.161538461538462	4.41	-0.162989681050657	359.8957	354.8499	-5.04579999999999
0.0731707317073171	0.161538461538462	4.5	-0.154843339587242	351.2853	347.7844	-3.5009
0.0780487804878049	0.161538461538462	4.59	-0.146696998123827	344.0558	340.257	-3.79880000000003
0.0829268292682927	0.161538461538462	4.68	-0.138550656660413	336.7502	332.8463	-3.90389999999997
0.0878048780487805	0.161538461538462	4.77	-0.130404315196998	329.214	325.5846	-3.62939999999998
0.0926829268292683	0.161538461538462	4.86	-0.122257973733584	322.3431	318.1559	-4.18720000000002
0.0975609756097561	0.161538461538462	4.95	-0.114111632270169	316.8304	311.3158	-5.51460000000003
0.102439024390244	0.161538461538462	5.04	-0.105965290806754	310.2458	304.7934	-5.45239999999996
0.107317073170732	0.161538461538462	5.13	-0.0978189493433396	302.7471	297.8105	-4.93659999999994
0.11219512195122	0.161538461538462	5.22	-0.089672607879925	295.3427	291.5427	-3.79999999999996
0.117073170731707	0.161538461538462	5.31	-0.0815262664165104	287.9337	285.4839	-2.44979999999998
0.121951219512195	0.161538461538462	5.4	-0.0733799249530957	281.921	278.9022	-3.0188
0.126829268292683	0.161538461538462	5.49	-0.0652335834896811	275.6245	272.951	-2.67350000000005
0.131707317073171	0.161538461538462	5.58	-0.0570872420262664	268.9656	267.1282	-1.83740000000006
0.136585365853659	0.161538461538462	5.67	-0.0489409005628519	263.1283	260.5	-2.62829999999997
0.141463414634146	0.161538461538462	5.76	-0.0407945590994372	257.3379	254.9462	-2.39169999999999
0.146341463414634	0.161538461538462	5.85	-0.0326482176360226	251.1884	249.2976	-1.89080000000001
-0.146341463414634	0.149807692307692	0.22125	-0.501310436210131	1147.726	1113.615	-34.1110000000001
-0.141463414634146	0.149807692307692	0.31125	-0.493164094746717	1134.945	1123.037	-11.9080000000001
-0.136585365853659	0.149807692307692	0.40125	-0.485017753283302	1140.375	1146.01	5.63499999999999
-0.131829268292683	0.149807692307692	0.489	-0.477075070356473	1167.156	1187.517	20.3609999999997
-0.126829268292683	0.149807692307692	0.58125	-0.468725070356473	1206.093	1240.709	34.616
-0.121951219512195	0.149807692307692	0.67125	-0.460578728893058	1257.629	1305.947	48.3179999999998
-0.117073170731707	0.149807692307692	0.76125	-0.452432387429644	1324.322	1392.972	68.6500000000001
-0.11219512195122	0.149807692307692	0.85125	-0.444286045966229	1396.549	1505.906	109.357
-0.107439024390244	0.149807692307692	0.939	-0.4363433630394	1515.994	1605.569	89.5749999999998
-0.102439024390244	0.149807692307692	1.03125	-0.4279933630394	1614.312	1712.155	97.8430000000003
-0.0975609756097561	0.149807692307692	1.12125	-0.419847021575985	1710.932	1833.253	122.321
-0.0926829268292683	0.149807692307692	1.21125	-0.41170068011257	1821.028	2030.83	209.802
-0.0878048780487805	0.149807692307692	1.30125	-0.403554338649156	1999.911	2148.157	148.246
-0.0829268292682927	0.149807692307692	1.39125	-0.395407997185741	2108.563	2259.117	150.554
-0.0780487804878049	0.149807692307692	1.48125	-0.387261655722326	2218.466	2339.922	121.456
-0.0731707317073171	0.149807692307692	1.57125	-0.379115314258912	2297.438	2383.454	86.0160000000001
-0.0682926829268293	0.149807692307692	1.66125	-0.370968972795497	2342.474	2372.951	30.4769999999999
-0.0634146341463415	0.149807692307692	1.75125	-0.362822631332083	2340.396	2305.863	-34.5330000000004
-0.0585365853658537	0.149807692307692	1.84125	-0.354676289868668	2282.775	2187.026	-95.7490000000003
-0.0536585365853659	0.149807692307692	1.93125	-0.346529948405253	2174.326	2012.948	-161.378
-0.0487804878048781	0.149807692307692	2.02125	-0.338383606941839	2016.9	1842.557	-174.343
-0.0439024390243902	0.149807692307692	2.11125	-0.330237265478424	1846.909	1663.868	-183.041
-0.0390243902439024	0.149807692307692	2.20125	-0.322090924015009	1667.113	1473.921	-193.192
-0.0341463414634146	0.149807692307692	2.29125	-0.313944582551595	1484.397	1323.848	-160.549
-0.0292682926829268	0.149807692307692	2.38125	-0.30579824108818	1328.677	1188.077	-140.6
-0.0245121951219512	0.149807692307692	2.469	-0.297855558161351	1189.392	1057.041	-132.351
-0.0195121951219512	0.149807692307692	2.56125	-0.289505558161351	1060	957.2676	-102.7324
-0.0146341463414634	0.149807692307692	2.65125	-0.281359216697936	957.8452	871.5798	-86.2654000000001
-0.00975609756097561	0.149807692307692	2.74125	-0.273212875234522	869.9157	736.559	-133.3567
-0.0048780487804878	0.149807692307692	2.83125	-0.265066533771107	753.8975	691.4196	-62.4778999999999
0	0.149807692307692	2.92125	-0.256920192307692	707.8862	652.3718	-55.5144
0.0048780487804878	0.149807692307692	3.01125	-0.248773850844278	661.1721	618.1403	-43.0318
0.00975609756097561	0.149807692307692	3.10125	-0.240627509380863	621.7842	585.2559	-36.5283000000001
0.0146341463414634	0.149807692307692	3.19125	-0.232481167917448	586.0906	552.8312	-33.2594
0.0195121951219512	0.149807692307692	3.28125	-0.224334826454034	550.0507	526.368	-23.6827000000001
0.0242682926829268	0.149807692307692	3.369	-0.216392143527205	522.7786	501.9451	-20.8335
0.0292682926829268	0.149807692307692	3.46125	-0.208042143527205	497.8614	479.0792	-18.7822
0.0341463414634146	0.149807692307692	3.55125	-0.19989580206379	474.7521	459.7637	-14.9884
0.0390243902439024	0.149807692307692	3.64125	-0.191749460600375	456.1712	442.2827	-13.8885
0.0439024390243902	0.149807692307692	3.73125	-0.183603119136961	439.3018	425.2542	-14.0475999999999
0.0486585365853659	0.149807692307692	3.819	-0.175660436210131	423.3198	406.3641	-16.9557
0.0536585365853659	0.149807692307692	3.91125	-0.167310436210131	399.7934	390.5122	-9.28119999999996
0.0585365853658537	0.149807692307692	4.00125	-0.159164094746717	383.126	382.6812	-0.444799999999987
0.0632926829268293	0.149807692307692	4.089	-0.151221411819887	378.0724	375.2464	-2.82600000000002
0.0682926829268293	0.149807692307692	4.18125	-0.142871411819887	371.6442	367.9567	-3.68749999999994
0.0731707317073171	0.149807692307692	4.27125	-0.134725070356473	364.9246	359.5623	-5.36230000000001
0.0780487804878049	0.149807692307692	4.36125	-0.126578728893058	357.7727	350.8842	-6.88849999999997
0.0829268292682927	0.149807692307692	4.45125	-0.118432387429644	349.7924	342.9034	-6.88899999999995
0.0878048780487805	0.149807692307692	4.54125	-0.110286045966229	342.2878	335.4279	-6.85989999999998
0.0926829268292683	0.149807692307692	4.63125	-0.102139704502814	334.8363	328.5323	-6.30399999999998
0.0975609756097561	0.149807692307692	4.72125	-0.0939933630393996	326.9319	321.9423	-4.9896
0.102439024390244	0.149807692307692	4.81125	-0.085847021575985	320.0079	314.9768	-5.03110000000004
0.107317073170732	0.149807692307692	4.90125	-0.0777006801125703	313.36	307.8728	-5.48720000000003
0.11219512195122	0.149807692307692	4.99125	-0.0695543386491558	306.5215	301.2972	-5.22430000000003
0.117073170731707	0.149807692307692	5.08125	-0.0614079971857411	299.8753	296.6054	-3.26990000000001
0.121951219512195	0.149807692307692	5.17125	-0.0532616557223265	293.3038	292.0547	-1.24909999999994
0.126829268292683	0.149807692307692	5.26125	-0.0451153142589118	286.3246	284.65	-1.67460000000006
0.131707317073171	0.149807692307692	5.35125	-0.0369689727954972	279.9789	277.3105	-2.66840000000002
0.136585365853659	0.149807692307692	5.44125	-0.0288226313320826	273.5881	269.6726	-3.91550000000001
0.141463414634146	0.149807692307692	5.53125	-0.020676289868668	266.4879	263.3896	-3.09830000000005
0.146341463414634	0.149807692307692	5.62125	-0.0125299484052533	261.1695	257.3455	-3.82400000000001
-0.146341463414634	0.138461538461538	0	-0.481851782363977	1047.233	1016.072	-31.1610000000001
-0.141463414634146	0.138461538461538	0.0900000000000003	-0.473705440900563	1038.393	1022.365	-16.0279999999998
-0.136585365853659	0.138461538461538	0.18	-0.465559099437148	1043.68	1042.142	-1.53800000000001
-0.131829268292683	0.138461538461538	0.26775	-0.457616416510319	1064.118	1077.362	13.2439999999999
-0.126829268292683	0.138461538461538	0.36	-0.449266416510319	1094.611	1119.481	24.8699999999999
-0.121951219512195	0.138461538461538	0.45	-0.441120075046904	1134.552	1170.658	36.106
-0.117073170731707	0.138461538461538	0.54	-0.43297373358349	1185.718	1237.471	51.7529999999999
-0.11219512195122	0.138461538461538	0.63	-0.424827392120075	1241.962	1304.524	62.5620000000001
-0.107439024390244	0.138461538461538	0.71775	-0.416884709193246	1306.397	1381.62	75.2230000000002
-0.102439024390244	0.138461538461538	0.81	-0.408534709193246	1390.594	1505.502	114.908
-0.0975609756097561	0.138461538461538	0.9	-0.400388367729831	1472.944	1592.854	119.91
-0.0926829268292683	0.138461538461538	0.99	-0.392242026266417	1606.041	1710.405	104.364
-0.0878048780487805	0.138461538461538	1.08	-0.384095684803002	1711.187	1824.787	113.6
-0.0829268292682927	0.138461538461538	1.17	-0.375949343339587	1812.113	1998.12	186.007
-0.0780487804878049	0.138461538461538	1.26	-0.367803001876173	1965.402	2122.74	157.338
-0.0731707317073171	0.138461538461538	1.35	-0.359656660412758	2080.66	2218.836	138.176
-0.0682926829268293	0.138461538461538	1.44	-0.351510318949343	2171.562	2292.209	120.647
-0.0634146341463415	0.138461538461538	1.53	-0.343363977485929	2245.387	2331.092	85.7049999999999
-0.0585365853658537	0.138461538461538	1.62	-0.335217636022514	2289.51	2312.254	22.7440000000001
-0.0536585365853659	0.138461538461538	1.71	-0.327071294559099	2282.195	2240.821	-41.3739999999998
-0.0487804878048781	0.138461538461538	1.8	-0.318924953095685	2223.32	2109.988	-113.332
-0.0439024390243902	0.138461538461538	1.89	-0.31077861163227	2103.803	1960.281	-143.522
-0.0390243902439024	0.138461538461538	1.98	-0.302632270168856	1959.769	1789.295	-170.474
-0.0341463414634146	0.138461538461538	2.07	-0.294485928705441	1795.477	1597.677	-197.8
-0.0292682926829268	0.138461538461538	2.16	-0.286339587242026	1615.386	1437.391	-177.995
-0.0245121951219512	0.138461538461538	2.24775	-0.278396904315197	1454.753	1292.539	-162.214
-0.0195121951219512	0.138461538461538	2.34	-0.270046904315197	1300.219	1149.372	-150.847
-0.0146341463414634	0.138461538461538	2.43	-0.261900562851782	1157.999	1036.913	-121.086
-0.00975609756097561	0.138461538461538	2.52	-0.253754221388368	1042.601	937.963	-104.638
-0.0048780487804878	0.138461538461538	2.61	-0.245607879924953	942.6777	849.0363	-93.6414
0	0.138461538461538	2.7	-0.237461538461538	851.9085	729.7289	-122.1796
0.0048780487804878	0.138461538461538	2.79	-0.229315196998124	727.0227	681.5422	-45.4805
0.00975609756097561	0.138461538461538	2.88	-0.221168855534709	677.2809	644.6242	-32.6567
0.0146341463414634	0.138461538461538	2.97	-0.213022514071295	641.842	609.941	-31.901
0.0195121951219512	0.138461538461538	3.06	-0.20487617260788	607.9645	575.493	-32.4715000000001
0.0242682926829268	0.138461538461538	3.14775	-0.196933489681051	573.3224	546.0385	-27.2839
0.0292682926829268	0.138461538461538	3.24	-0.188583489681051	544.0474	518.6585	-25.3889
0.0341463414634146	0.138461538461538	3.33	-0.180437148217636	517.4049	491.9511	-25.4538
0.0390243902439024	0.138461538461538	3.42	-0.172290806754221	491.4435	471.3295	-20.114
0.0439024390243902	0.138461538461538	3.51	-0.164144465290807	470.9258	452.7698	-18.1560000000001
0.0486585365853659	0.138461538461538	3.59775	-0.156201782363977	452.4374	434.8495	-17.5879
0.0536585365853659	0.138461538461538	3.69	-0.147851782363978	434.1122	416.2055	-17.9067000000001
0.0585365853658537	0.138461538461538	3.78	-0.139705440900563	421.6099	404.0458	-17.5641
0.0632926829268293	0.138461538461538	3.86775	-0.131762757973734	412.2617	390.2469	-22.0148
0.0682926829268293	0.138461538461538	3.96	-0.123412757973734	394.8969	381.1195	-13.7774
0.0731707317073171	0.138461538461538	4.05	-0.115266416510319	382.6851	373.7015	-8.98359999999997
0.0780487804878049	0.138461538461538	4.14	-0.107120075046904	373.3102	365.4682	-7.84199999999999
0.0829268292682927	0.138461538461538	4.23	-0.0989737335834897	364.158	356.4184	-7.7396
0.0878048780487805	0.138461538461538	4.32	-0.090827392120075	354.8593	348.6873	-6.17199999999997
0.0926829268292683	0.138461538461538	4.41	-0.0826810506566604	346.3413	340.9573	-5.38400000000002
0.0975609756097561	0.138461538461538	4.5	-0.0745347091932458	338.5517	332.85	-5.70169999999996
0.102439024390244	0.138461538461538	4.59	-0.0663883677298311	330.9207	325.3209	-5.59979999999996
0.107317073170732	0.138461538461538	4.68	-0.0582420262664165	324.1754	318.3844	-5.79099999999994
0.11219512195122	0.138461538461538	4.77	-0.0500956848030019	317.0932	311.1013	-5.99190000000004
0.117073170731707	0.138461538461538	4.86	-0.0419493433395873	309.2558	304.4819	-4.77389999999997
0.121951219512195	0.138461538461538	4.95	-0.0338030018761726	302.5896	297.8956	-4.69400000000002
0.126829268292683	0.138461538461538	5.04	-0.025656660412758	296.1	291.4355	-4.66449999999998
0.131707317073171	0.138461538461538	5.13	-0.0175103189493434	289.4667	285.2283	-4.23840000000001
0.136585365853659	0.138461538461538	5.22	-0.00936397748592876	283.3099	278.77	-4.53989999999999
0.141463414634146	0.138461538461538	5.31	-0.00121763602251412	277.0581	271.9492	-5.10890000000001
0.146341463414634	0.138461538461538	5.4	0.00692870544090052	270.5247	266.4401	-4.08460000000002
-0.146341463414634	0.126923076923077	-0.225000000000001	-0.462063320825516	976.4998	944.4926	-32.0072
-0.141463414634146	0.126923076923077	-0.135	-0.453916979362101	969.7589	945.2492	-24.5097000000001
-0.136585365853659	0.126923076923077	-0.0450000000000004	-0.445770637898687	971.9848	963.4136	-8.57120000000009
-0.131829268292683	0.126923076923077	0.0427499999999994	-0.437827954971857	986.4831	993.6524	7.16930000000002
-0.126829268292683	0.126923076923077	0.134999999999999	-0.429477954971857	1009.891	1043.746	33.855
-0.121951219512195	0.126923076923077	0.225	-0.421331613508443	1053.923	1086.804	32.8810000000001
-0.117073170731707	0.126923076923077	0.315	-0.413185272045028	1091.167	1128.748	37.5810000000001
-0.11219512195122	0.126923076923077	0.405	-0.405038930581613	1130.894	1177.705	46.8109999999999
-0.107439024390244	0.126923076923077	0.49275	-0.397096247654784	1176.691	1238.445	61.7539999999999
-0.102439024390244	0.126923076923077	0.585	-0.388746247654784	1238.39	1305.779	67.3890000000001
-0.0975609756097561	0.126923076923077	0.675	-0.38059990619137	1300.875	1382.515	81.6399999999999
-0.0926829268292683	0.126923076923077	0.765	-0.372453564727955	1373.472	1515.812	142.34
-0.0878048780487805	0.126923076923077	0.855	-0.36430722326454	1467.3	1606.791	139.491
-0.0829268292682927	0.126923076923077	0.945	-0.356160881801126	1597.689	1714.817	117.128
-0.0780487804878049	0.126923076923077	1.035	-0.348014540337711	1702.54	1821.32	118.78
-0.0731707317073171	0.126923076923077	1.125	-0.339868198874296	1797.938	1979.584	181.646
-0.0682926829268293	0.126923076923077	1.215	-0.331721857410882	1945.708	2095.529	149.821
-0.0634146341463415	0.126923076923077	1.305	-0.323575515947467	2050.709	2183.945	133.236
-0.0585365853658537	0.126923076923077	1.395	-0.315429174484052	2137.639	2248.712	111.073
-0.0536585365853659	0.126923076923077	1.485	-0.307282833020638	2205.055	2279.15	74.0950000000003
-0.0487804878048781	0.126923076923077	1.575	-0.299136491557223	2241.822	2256.704	14.8820000000001
-0.0439024390243902	0.126923076923077	1.665	-0.290990150093809	2229.253	2182.71	-46.5429999999997
-0.0390243902439024	0.126923076923077	1.755	-0.282843808630394	2166.066	2050.622	-115.444
-0.0341463414634146	0.126923076923077	1.845	-0.274697467166979	2052.226	1903.53	-148.696
-0.0292682926829268	0.126923076923077	1.935	-0.266551125703565	1909.681	1736.29	-173.391
-0.0245121951219512	0.126923076923077	2.02275	-0.258608442776735	1753.768	1561.404	-192.364
-0.0195121951219512	0.126923076923077	2.115	-0.250258442776735	1567.091	1403.138	-163.953
-0.0146341463414634	0.126923076923077	2.205	-0.242112101313321	1413.938	1259.057	-154.881
-0.00975609756097561	0.126923076923077	2.295	-0.233965759849906	1271.594	1122.634	-148.96
-0.0048780487804878	0.126923076923077	2.385	-0.225819418386492	1128.185	1013.48	-114.705
0	0.126923076923077	2.475	-0.217673076923077	1019.103	919.4753	-99.6277
0.0048780487804878	0.126923076923077	2.565	-0.209526735459662	923.643	811.4234	-112.2196
0.00975609756097561	0.126923076923077	2.655	-0.201380393996248	799.4326	732.2642	-67.1684
0.0146341463414634	0.126923076923077	2.745	-0.193234052532833	717.1854	681.9084	-35.2769999999999
0.0195121951219512	0.126923076923077	2.835	-0.185087711069418	671.2887	641.4315	-29.8572
0.0242682926829268	0.126923076923077	2.92275	-0.177145028142589	635.9097	604.4865	-31.4232000000001
0.0292682926829268	0.126923076923077	3.015	-0.168795028142589	600.9525	567.7531	-33.1994
0.0341463414634146	0.126923076923077	3.105	-0.160648686679174	565.9927	538.295	-27.6977000000001
0.0390243902439024	0.126923076923077	3.195	-0.15250234521576	537.5663	511.8575	-25.7088000000001
0.0439024390243902	0.126923076923077	3.285	-0.144356003752345	511.7496	487.1426	-24.607
0.0486585365853659	0.126923076923077	3.37275	-0.136413320825516	486.162	466.2951	-19.8669000000001
0.0536585365853659	0.126923076923077	3.465	-0.128063320825516	466.4666	448.5215	-17.9451
0.0585365853658537	0.126923076923077	3.555	-0.119916979362101	448.5125	430.6612	-17.8513
0.0632926829268293	0.126923076923077	3.64275	-0.111974296435272	431.5125	417.5836	-13.9288999999999
0.0682926829268293	0.126923076923077	3.735	-0.103624296435272	413.9539	406.6493	-7.3046
0.0731707317073171	0.126923076923077	3.825	-0.0954779549718574	402.7037	390.8909	-11.8128
0.0780487804878049	0.126923076923077	3.915	-0.0873316135084428	387.4587	380.1496	-7.3091
0.0829268292682927	0.126923076923077	4.005	-0.0791852720450281	377.1346	371.2844	-5.85019999999997
0.0878048780487805	0.126923076923077	4.095	-0.0710389305816135	368.7776	362.5382	-6.23939999999999
0.0926829268292683	0.126923076923077	4.185	-0.0628925891181989	360.7308	353.5403	-7.19049999999999
0.0975609756097561	0.126923076923077	4.275	-0.0547462476547842	351.3895	345.1213	-6.26819999999998
0.102439024390244	0.126923076923077	4.365	-0.0465999061913696	343.502	336.8951	-6.6069
0.107317073170732	0.126923076923077	4.455	-0.0384535647279549	335.8165	329.0381	-6.77840000000004
0.11219512195122	0.126923076923077	4.545	-0.0303072232645404	327.7423	322.2267	-5.51560000000001
0.117073170731707	0.126923076923077	4.635	-0.0221608818011257	321.291	315.1619	-6.1291
0.121951219512195	0.126923076923077	4.725	-0.0140145403377111	314.9243	307.4774	-7.44689999999997
0.126829268292683	0.126923076923077	4.815	-0.00586819887429643	306.7383	301.2371	-5.50119999999998
0.131707317073171	0.126923076923077	4.905	0.00227814258911821	299.4716	294.996	-4.47559999999999
0.136585365853659	0.126923076923077	4.995	0.0104244840525328	292.3644	287.8556	-4.50879999999995
0.141463414634146	0.126923076923077	5.085	0.0185708255159474	285.3839	281.5217	-3.86219999999997
0.146341463414634	0.126923076923077	5.175	0.0267171669793621	279.8699	275.5859	-4.28400000000005
-0.146341463414634	0.115384615384615	-0.45	-0.442274859287054	914.3283	900.6162	-13.7121000000001
-0.141463414634146	0.115384615384615	-0.36	-0.43412851782364	909.1883	900.9884	-8.19989999999996
-0.136585365853659	0.115384615384615	-0.27	-0.425982176360225	910.3989	915.719	5.32010000000003
-0.131829268292683	0.115384615384615	-0.18225	-0.418039493433396	921.7785	941.9408	20.1623000000002
-0.126829268292683	0.115384615384615	-0.0900000000000003	-0.409689493433396	940.019	970.6543	30.6353
-0.121951219512195	0.115384615384615	0	-0.401543151969981	964.2315	1004.843	40.6115
-0.117073170731707	0.115384615384615	0.0899999999999999	-0.393396810506567	996.5856	1063.669	67.0833999999999
-0.11219512195122	0.115384615384615	0.18	-0.385250469043152	1046.312	1102.682	56.3700000000001
-0.107439024390244	0.115384615384615	0.26775	-0.377307786116323	1086.261	1150.376	64.115
-0.102439024390244	0.115384615384615	0.36	-0.368957786116323	1126.224	1201.533	75.3089999999998
-0.0975609756097561	0.115384615384615	0.45	-0.360811444652908	1174.664	1261.194	86.53
-0.0926829268292683	0.115384615384615	0.54	-0.352665103189493	1238.682	1337.648	98.9659999999999
-0.0878048780487805	0.115384615384615	0.63	-0.344518761726079	1301.938	1415.556	113.618
-0.0829268292682927	0.115384615384615	0.72	-0.336372420262664	1374.119	1541.788	167.669
-0.0780487804878049	0.115384615384615	0.81	-0.32822607879925	1466.12	1641.09	174.97
-0.0731707317073171	0.115384615384615	0.9	-0.320079737335835	1594.233	1735.92	141.687
-0.0682926829268293	0.115384615384615	0.99	-0.31193339587242	1699.047	1843.232	144.185
-0.0634146341463415	0.115384615384615	1.08	-0.303787054409006	1793.271	2009.538	216.267
-0.0585365853658537	0.115384615384615	1.17	-0.295640712945591	1934.598	2103.002	168.404
-0.0536585365853659	0.115384615384615	1.26	-0.287494371482176	2037.766	2185.676	147.91
-0.0487804878048781	0.115384615384615	1.35	-0.279348030018762	2120.599	2230.219	109.62
-0.0439024390243902	0.115384615384615	1.44	-0.271201688555347	2177.976	2235.635	57.6589999999997
-0.0390243902439024	0.115384615384615	1.53	-0.263055347091932	2202.094	2188.692	-13.4019999999996
-0.0341463414634146	0.115384615384615	1.62	-0.254909005628518	2178.518	2101.39	-77.1280000000002
-0.0292682926829268	0.115384615384615	1.71	-0.246762664165103	2108.838	1975.894	-132.944
-0.0245121951219512	0.115384615384615	1.79775	-0.238819981238274	1985.855	1806.782	-179.073
-0.0195121951219512	0.115384615384615	1.89	-0.230469981238274	1844.034	1648.098	-195.936
-0.0146341463414634	0.115384615384615	1.98	-0.222323639774859	1688.455	1490.739	-197.716
-0.00975609756097561	0.115384615384615	2.07	-0.214177298311445	1519.624	1331.221	-188.403
-0.0048780487804878	0.115384615384615	2.16	-0.20603095684803	1368.042	1197.06	-170.982
0	0.115384615384615	2.25	-0.197884615384615	1229.833	1077.88	-151.953
0.0048780487804878	0.115384615384615	2.34	-0.189738273921201	1097.048	963.0281	-134.0199
0.00975609756097561	0.115384615384615	2.43	-0.181591932457786	991.2937	876.5496	-114.7441
0.0146341463414634	0.115384615384615	2.52	-0.173445590994372	897.7523	762.3191	-135.4332
0.0195121951219512	0.115384615384615	2.61	-0.165299249530957	790.6719	710.7816	-79.8902999999999
0.0242682926829268	0.115384615384615	2.69775	-0.157356566604128	713.8576	667.5249	-46.3326999999999
0.0292682926829268	0.115384615384615	2.79	-0.149006566604128	665.1257	626.792	-38.3337
0.0341463414634146	0.115384615384615	2.88	-0.140860225140713	625.5892	586.5726	-39.0165999999999
0.0390243902439024	0.115384615384615	2.97	-0.132713883677298	590.1671	555.2601	-34.907
0.0439024390243902	0.115384615384615	3.06	-0.124567542213884	555.2437	526.7489	-28.4947999999999
0.0486585365853659	0.115384615384615	3.14775	-0.116624859287054	527.2885	499.5803	-27.7082
0.0536585365853659	0.115384615384615	3.24	-0.108274859287054	501.9775	477.4588	-24.5187000000001
0.0585365853658537	0.115384615384615	3.33	-0.10012851782364	477.8452	458.5399	-19.3053
0.0632926829268293	0.115384615384615	3.41775	-0.0921858348968105	459.6032	441.0505	-18.5527000000001
0.0682926829268293	0.115384615384615	3.51	-0.0838358348968106	442.2484	426.2537	-15.9947
0.0731707317073171	0.115384615384615	3.6	-0.0756894934333959	425.4089	408.683	-16.7259
0.0780487804878049	0.115384615384615	3.69	-0.0675431519699813	410.0876	393.206	-16.8816000000001
0.0829268292682927	0.115384615384615	3.78	-0.0593968105065666	395.1199	384.1387	-10.9811999999999
0.0878048780487805	0.115384615384615	3.87	-0.051250469043152	384.8933	374.5097	-10.3836
0.0926829268292683	0.115384615384615	3.96	-0.0431041275797374	373.936	365.8003	-8.13569999999999
0.0975609756097561	0.115384615384615	4.05	-0.0349577861163227	364.7274	357.0303	-7.69709999999998
0.102439024390244	0.115384615384615	4.14	-0.0268114446529081	356.0876	347.6844	-8.40320000000003
0.107317073170732	0.115384615384615	4.23	-0.0186651031894934	346.8737	340.2139	-6.65979999999996
0.11219512195122	0.115384615384615	4.32	-0.0105187617260789	339.3019	332.4196	-6.88229999999999
0.117073170731707	0.115384615384615	4.41	-0.00237242026266421	331.4899	324.6376	-6.85229999999996
0.121951219512195	0.115384615384615	4.5	0.00577392120075043	322.5746	317.9499	-4.62470000000002
0.126829268292683	0.115384615384615	4.59	0.0139202626641651	315.3345	311.2648	-4.06969999999996
0.131707317073171	0.115384615384615	4.68	0.0220666041275797	308.3483	303.6326	-4.71570000000003
0.136585365853659	0.115384615384615	4.77	0.0302129455909943	301.0492	296.8347	-4.21450000000004
0.141463414634146	0.115384615384615	4.86	0.0383592870544089	294.257	290.4052	-3.85179999999997
0.146341463414634	0.115384615384615	4.95	0.0465056285178236	287.5287	283.2311	-4.29760000000005
-0.146341463414634	0.103846153846154	-0.675	-0.422486397748593	869.5733	887.7264	18.1531
-0.141463414634146	0.103846153846154	-0.585	-0.414340056285178	865.4094	888.8054	23.3960000000001
-0.136585365853659	0.103846153846154	-0.495	-0.406193714821764	865.9893	897.7545	31.7651999999998
-0.131829268292683	0.103846153846154	-0.40725	-0.398251031894934	875.5905	916.7945	41.204
-0.126829268292683	0.103846153846154	-0.315	-0.389901031894934	891.5991	939.8429	48.2438
-0.121951219512195	0.103846153846154	-0.225	-0.38175469043152	912.7458	968.4299	55.6841
-0.117073170731707	0.103846153846154	-0.135	-0.373608348968105	939.7931	1003.255	63.4619
-0.11219512195122	0.103846153846154	-0.0449999999999995	-0.36546200750469	968.4975	1055.789	87.2915000000001
-0.107439024390244	0.103846153846154	0.0427500000000003	-0.357519324577861	1001.524	1096.268	94.7439999999999
-0.102439024390244	0.103846153846154	0.135	-0.349169324577861	1057.252	1139.102	81.8499999999999
-0.0975609756097561	0.103846153846154	0.225	-0.341022983114447	1094.379	1188.855	94.4760000000001
-0.0926829268292683	0.103846153846154	0.315	-0.332876641651032	1138.636	1253.955	115.319
-0.0878048780487805	0.103846153846154	0.405	-0.324730300187617	1187.44	1319.856	132.416
-0.0829268292682927	0.103846153846154	0.495	-0.316583958724203	1245.572	1393.989	148.417
-0.0780487804878049	0.103846153846154	0.585	-0.308437617260788	1315.68	1524.442	208.762
-0.0731707317073171	0.103846153846154	0.675	-0.300291275797373	1389.418	1609.718	220.3
-0.0682926829268293	0.103846153846154	0.765	-0.292144934333959	1470.801	1705.156	234.355
-0.0634146341463415	0.103846153846154	0.855	-0.283998592870544	1612.86	1803.635	190.775
-0.0585365853658537	0.103846153846154	0.945	-0.275852251407129	1707.198	1950.572	243.374
-0.0536585365853659	0.103846153846154	1.035	-0.267705909943715	1813.86	2050.769	236.909
-0.0487804878048781	0.103846153846154	1.125	-0.2595595684803	1948.274	2128.284	180.01
-0.0439024390243902	0.103846153846154	1.215	-0.251413227016886	2038.771	2182.537	143.766
-0.0390243902439024	0.103846153846154	1.305	-0.243266885553471	2107.511	2202.97	95.4590000000003
-0.0341463414634146	0.103846153846154	1.395	-0.235120544090056	2151.043	2176.053	25.0099999999998
-0.0292682926829268	0.103846153846154	1.485	-0.226974202626642	2158.625	2102.076	-56.549
-0.0245121951219512	0.103846153846154	1.57275	-0.219031519699812	2120.857	1978.715	-142.142
-0.0195121951219512	0.103846153846154	1.665	-0.210681519699812	2036.259	1840.596	-195.663
-0.0146341463414634	0.103846153846154	1.755	-0.202535178236398	1901.886	1684.329	-217.557
-0.00975609756097561	0.103846153846154	1.845	-0.194388836772983	1758.443	1511.328	-247.115
-0.0048780487804878	0.103846153846154	1.935	-0.186242495309569	1604.923	1366.552	-238.371
0	0.103846153846154	2.025	-0.178096153846154	1433.6	1229.526	-204.074
0.0048780487804878	0.103846153846154	2.115	-0.169949812382739	1291.056	1093.189	-197.867
0.00975609756097561	0.103846153846154	2.205	-0.161803470919325	1161.527	990.6123	-170.9147
0.0146341463414634	0.103846153846154	2.295	-0.15365712945591	1032.909	901.9718	-130.9372
0.0195121951219512	0.103846153846154	2.385	-0.145510787992495	937.3338	800.2829	-137.0509
0.0242682926829268	0.103846153846154	2.47275	-0.137568105065666	853.1121	724.9696	-128.1425
0.0292682926829268	0.103846153846154	2.565	-0.129218105065666	738.4593	675.7117	-62.7476
0.0341463414634146	0.103846153846154	2.655	-0.121071763602251	691.2738	635.617	-55.6568000000001
0.0390243902439024	0.103846153846154	2.745	-0.112925422138837	644.4352	598.9701	-45.4651
0.0439024390243902	0.103846153846154	2.835	-0.104779080675422	607.3532	563.8656	-43.4876000000001
0.0486585365853659	0.103846153846154	2.92275	-0.0968363977485929	574.1517	535.2817	-38.87
0.0536585365853659	0.103846153846154	3.015	-0.0884863977485929	540.5896	509.5571	-31.0325
0.0585365853658537	0.103846153846154	3.105	-0.0803400562851783	513.6201	484.6089	-29.0112
0.0632926829268293	0.103846153846154	3.19275	-0.072397373358349	490.7171	465.4311	-25.286
0.0682926829268293	0.103846153846154	3.285	-0.064047373358349	467.5361	447.5578	-19.9783
0.0731707317073171	0.103846153846154	3.375	-0.0559010318949344	449.1059	430.1969	-18.9090000000001
0.0780487804878049	0.103846153846154	3.465	-0.0477546904315197	432.2576	416.0699	-16.1877
0.0829268292682927	0.103846153846154	3.555	-0.0396083489681051	415.4828	405.5522	-9.93060000000003
0.0878048780487805	0.103846153846154	3.645	-0.0314620075046904	405.759	389.2776	-16.4814
0.0926829268292683	0.103846153846154	3.735	-0.0233156660412758	387.9144	377.4985	-10.4159
0.0975609756097561	0.103846153846154	3.825	-0.0151693245778612	377.4932	368.1477	-9.34550000000002
0.102439024390244	0.103846153846154	3.915	-0.00702298311444655	366.8269	359.5255	-7.30140000000006
0.107317073170732	0.103846153846154	4.005	0.0011233583489681	358.6301	350.1867	-8.4434
0.11219512195122	0.103846153846154	4.095	0.00926969981238268	349.7706	342.3028	-7.46780000000001
0.117073170731707	0.103846153846154	4.185	0.0174160412757973	339.7042	334.2235	-5.48070000000001
0.121951219512195	0.103846153846154	4.275	0.025562382739212	331.9215	326.027	-5.89449999999994
0.126829268292683	0.103846153846154	4.365	0.0337087242026266	324.563	318.7697	-5.79329999999999
0.131707317073171	0.103846153846154	4.455	0.0418550656660412	316.3651	311.3999	-4.96519999999998
0.136585365853659	0.103846153846154	4.545	0.0500014071294558	309.4228	304.0516	-5.37119999999999
0.141463414634146	0.103846153846154	4.635	0.0581477485928705	302.7861	297.3674	-5.41870000000006
0.146341463414634	0.103846153846154	4.725	0.0662940900562851	295.6463	290.758	-4.88829999999996
-0.146341463414634	0.0923076923076923	-0.9	-0.402697936210131	827.1674	875.5482	48.3808
-0.141463414634146	0.0923076923076923	-0.81	-0.394551594746717	824.096	878.0876	53.9916000000001
-0.136585365853659	0.0923076923076923	-0.72	-0.386405253283302	824.5163	884.9326	60.4163
-0.131829268292683	0.0923076923076923	-0.63225	-0.378462570356473	832.4675	900.6666	68.1990999999999
-0.126829268292683	0.0923076923076923	-0.54	-0.370112570356473	845.7457	921.4304	75.6847000000001
-0.121951219512195	0.0923076923076923	-0.45	-0.361966228893058	864.0242	948.0984	84.0741999999999
-0.117073170731707	0.0923076923076923	-0.36	-0.353819887429643	886.8673	981.0114	94.1441000000002
-0.11219512195122	0.0923076923076923	-0.27	-0.345673545966229	911.666	1030.979	119.313
-0.107439024390244	0.0923076923076923	-0.18225	-0.3377308630394	938.8754	1071.945	133.0696
-0.102439024390244	0.0923076923076923	-0.0900000000000003	-0.3293808630394	973.0737	1111.087	138.0133
-0.0975609756097561	0.0923076923076923	-2.22044604925031E-16	-0.321234521575985	1006.77	1158.085	151.315
-0.0926829268292683	0.0923076923076923	0.0899999999999999	-0.31308818011257	1060.999	1219.513	158.514
-0.0878048780487805	0.0923076923076923	0.18	-0.304941838649156	1103.431	1281.306	177.875
-0.0829268292682927	0.0923076923076923	0.27	-0.296795497185741	1146.08	1351.876	205.796
-0.0780487804878049	0.0923076923076923	0.36	-0.288649155722326	1198.104	1435.21	237.106
-0.0731707317073171	0.0923076923076923	0.45	-0.280502814258912	1264.056	1563.138	299.082
-0.0682926829268293	0.0923076923076923	0.54	-0.272356472795497	1329.94	1667.817	337.877
-0.0634146341463415	0.0923076923076923	0.63	-0.264210131332083	1405.072	1760.91	355.838
-0.0585365853658537	0.0923076923076923	0.72	-0.256063789868668	1524.067	1863.393	339.326
-0.0536585365853659	0.0923076923076923	0.81	-0.247917448405253	1605.115	2012.356	407.241
-0.0487804878048781	0.0923076923076923	0.9	-0.239771106941839	1709.19	2096.748	387.558
-0.0439024390243902	0.0923076923076923	0.99	-0.231624765478424	1806.384	2162.906	356.522
-0.0390243902439024	0.0923076923076923	1.08	-0.223478424015009	1943.426	2193.323	249.897
-0.0341463414634146	0.0923076923076923	1.17	-0.215332082551595	2034.019	2183.854	149.835000000001
-0.0292682926829268	0.0923076923076923	1.26	-0.20718574108818	2092.374	2124.113	31.739
-0.0245121951219512	0.0923076923076923	1.34775	-0.199243058161351	2122.085	2025.202	-96.8829999999998
-0.0195121951219512	0.0923076923076923	1.44	-0.190893058161351	2112.507	1891.723	-220.784
-0.0146341463414634	0.0923076923076923	1.53	-0.182746716697936	2059.274	1723.369	-335.905
-0.00975609756097561	0.0923076923076923	1.62	-0.174600375234522	1964.373	1570.263	-394.11
-0.0048780487804878	0.0923076923076923	1.71	-0.166454033771107	1822.331	1420.144	-402.187
0	0.0923076923076923	1.8	-0.158307692307692	1679.504	1262.635	-416.869
0.0048780487804878	0.0923076923076923	1.89	-0.150161350844278	1530.063	1139.622	-390.441
0.00975609756097561	0.0923076923076923	1.98	-0.142015009380863	1364.54	1028.71	-335.83
0.0146341463414634	0.0923076923076923	2.07	-0.133868667917448	1228.58	921.2786	-307.3014
0.0195121951219512	0.0923076923076923	2.16	-0.125722326454034	1106.376	841.5535	-264.8225
0.0242682926829268	0.0923076923076923	2.24775	-0.117779643527204	989.0761	728.6162	-260.4599
0.0292682926829268	0.0923076923076923	2.34	-0.109429643527204	895.8858	679.6893	-216.1965
0.0341463414634146	0.0923076923076923	2.43	-0.10128330206379	782.4951	641.5535	-140.9416
0.0390243902439024	0.0923076923076923	2.52	-0.0931369606003752	693.8427	606.0439	-87.7988
0.0439024390243902	0.0923076923076923	2.61	-0.0849906191369606	655.0969	569.6417	-85.4552
0.0486585365853659	0.0923076923076923	2.69775	-0.0770479362101313	616.8609	540.925	-75.9359000000001
0.0536585365853659	0.0923076923076923	2.79	-0.0686979362101313	584.3683	515.164	-69.2043000000001
0.0585365853658537	0.0923076923076923	2.88	-0.0605515947467167	554.3743	491.0679	-63.3064000000001
0.0632926829268293	0.0923076923076923	2.96775	-0.0526089118198874	523.9785	471.0312	-52.9473000000001
0.0682926829268293	0.0923076923076923	3.06	-0.0442589118198874	500.0195	452.9655	-47.054
0.0731707317073171	0.0923076923076923	3.15	-0.0361125703564728	478.6976	434.9059	-43.7917
0.0780487804878049	0.0923076923076923	3.24	-0.0279662288930581	457.9517	410.9772	-46.9745
0.0829268292682927	0.0923076923076923	3.33	-0.0198198874296435	440.6889	396.6226	-44.0663
0.0878048780487805	0.0923076923076923	3.42	-0.0116735459662289	424.6333	385.2877	-39.3456
0.0926829268292683	0.0923076923076923	3.51	-0.00352720450281424	408.5512	377.017	-31.5341999999999
0.0975609756097561	0.0923076923076923	3.6	0.0046191369606004	393.6148	369.4054	-24.2094
0.102439024390244	0.0923076923076923	3.69	0.012765478424015	381.7523	361.6047	-20.1476
0.107317073170732	0.0923076923076923	3.78	0.0209118198874297	371.4488	354.0099	-17.4389
0.11219512195122	0.0923076923076923	3.87	0.0290581613508443	361.8348	345.7388	-16.0960000000001
0.117073170731707	0.0923076923076923	3.96	0.0372045028142589	352.1223	337.4148	-14.7075
0.121951219512195	0.0923076923076923	4.05	0.0453508442776736	343.2314	328.6391	-14.5923
0.126829268292683	0.0923076923076923	4.14	0.0534971857410882	334.7442	321.1601	-13.5841
0.131707317073171	0.0923076923076923	4.23	0.0616435272045028	325.7425	313.9473	-11.7952
0.136585365853659	0.0923076923076923	4.32	0.0697898686679174	318.3112	306.5983	-11.7129
0.141463414634146	0.0923076923076923	4.41	0.0779362101313321	311.2409	299.9247	-11.3162
0.146341463414634	0.0923076923076923	4.5	0.0860825515947467	303.6885	293.0207	-10.6677999999999
-0.146341463414634	0.0807692307692308	-1.125	-0.38290947467167	791.8832	849.2073	57.3240999999999
-0.141463414634146	0.0807692307692308	-1.035	-0.374763133208255	788.8877	850.7309	61.8431999999999
-0.136585365853659	0.0807692307692308	-0.945	-0.366616791744841	788.6313	857.127	68.4957000000001
-0.131829268292683	0.0807692307692308	-0.85725	-0.358674108818011	795.3126	872.2885	76.9759
-0.126829268292683	0.0807692307692308	-0.765	-0.350324108818011	807.1891	891.3307	84.1415999999999
-0.121951219512195	0.0807692307692308	-0.675	-0.342177767354597	822.9923	915.3241	92.3318000000001
-0.117073170731707	0.0807692307692308	-0.585	-0.334031425891182	843.6635	947.2712	103.6077
-0.11219512195122	0.0807692307692308	-0.495	-0.325885084427767	863.881	978.9139	115.0329
-0.107439024390244	0.0807692307692308	-0.40725	-0.317942401500938	886.9424	1029.011	142.0686
-0.102439024390244	0.0807692307692308	-0.315	-0.309592401500938	916.0299	1068.392	152.3621
-0.0975609756097561	0.0807692307692308	-0.225	-0.301446060037523	943.9791	1109.314	165.3349
-0.0926829268292683	0.0807692307692308	-0.135	-0.293299718574109	975.7379	1156.951	181.2131
-0.0878048780487805	0.0807692307692308	-0.0449999999999999	-0.285153377110694	1013.024	1216.553	203.529
-0.0829268292682927	0.0807692307692308	0.0450000000000002	-0.27700703564728	1067.531	1277.761	210.23
-0.0780487804878049	0.0807692307692308	0.135	-0.268860694183865	1111.216	1348.805	237.589
-0.0731707317073171	0.0807692307692308	0.225	-0.26071435272045	1155.108	1437.563	282.455
-0.0682926829268293	0.0807692307692308	0.315	-0.252568011257036	1207.118	1558.624	351.506
-0.0634146341463415	0.0807692307692308	0.405	-0.244421669793621	1273.097	1657.203	384.106
-0.0585365853658537	0.0807692307692308	0.495	-0.236275328330206	1339.494	1750.922	411.428
-0.0536585365853659	0.0807692307692308	0.585	-0.228128986866792	1415.248	1853.049	437.801
-0.0487804878048781	0.0807692307692308	0.675	-0.219982645403377	1532.944	2003.277	470.333
-0.0439024390243902	0.0807692307692308	0.765	-0.211836303939963	1614.826	2083.827	469.001
-0.0390243902439024	0.0807692307692308	0.855	-0.203689962476548	1716.684	2146.271	429.587
-0.0341463414634146	0.0807692307692308	0.945	-0.195543621013133	1811.545	2172.596	361.051
-0.0292682926829268	0.0807692307692308	1.035	-0.187397279549719	1940.093	2159.39	219.297
-0.0245121951219512	0.0807692307692308	1.12275	-0.179454596622889	2021.229	2096.816	75.5869999999998
-0.0195121951219512	0.0807692307692308	1.215	-0.171104596622889	2069.952	1998.055	-71.8969999999999
-0.0146341463414634	0.0807692307692308	1.305	-0.162958255159475	2086.725	1866.525	-220.2
-0.00975609756097561	0.0807692307692308	1.395	-0.15481191369606	2062.702	1706.732	-355.97
-0.0048780487804878	0.0807692307692308	1.485	-0.146665572232645	1997.488	1553.641	-443.847
0	0.0807692307692308	1.575	-0.138519230769231	1894.34	1402.855	-491.485
0.0048780487804878	0.0807692307692308	1.665	-0.130372889305816	1747.944	1244.071	-503.873
0.00975609756097561	0.0807692307692308	1.755	-0.122226547842402	1604.75	1122.332	-482.418
0.0146341463414634	0.0807692307692308	1.845	-0.114080206378987	1456.56	1013.58	-442.98
0.0195121951219512	0.0807692307692308	1.935	-0.105933864915572	1300.854	914.2807	-386.5733
0.0242682926829268	0.0807692307692308	2.02275	-0.097991181988743	1170.809	834.7314	-336.0776
0.0292682926829268	0.0807692307692308	2.115	-0.089641181988743	1051.627	726.8545	-324.7725
0.0341463414634146	0.0807692307692308	2.205	-0.0814948405253283	938.968	677.1125	-261.8555
0.0390243902439024	0.0807692307692308	2.295	-0.0733484990619137	853.6988	638.1505	-215.5483
0.0439024390243902	0.0807692307692308	2.385	-0.0652021575984991	724.5286	601.7475	-122.7811
0.0486585365853659	0.0807692307692308	2.47275	-0.0572594746716698	673.987	565.5332	-108.4538
0.0536585365853659	0.0807692307692308	2.565	-0.0489094746716698	637.2725	537.6013	-99.6712
0.0585365853658537	0.0807692307692308	2.655	-0.0407631332082552	602.6485	512.1891	-90.4594000000001
0.0632926829268293	0.0807692307692308	2.74275	-0.0328204502814259	567.0562	486.9829	-80.0733
0.0682926829268293	0.0807692307692308	2.835	-0.0244704502814259	538.7097	467.5797	-71.13
0.0731707317073171	0.0807692307692308	2.925	-0.0163241088180113	512.7444	449.923	-62.8213999999999
0.0780487804878049	0.0807692307692308	3.015	-0.00817776735459663	486.3204	432.4962	-53.8241999999999
0.0829268292682927	0.0807692307692308	3.105	-3.14258911819909E-5	465.5359	418.2737	-47.2622
0.0878048780487805	0.0807692307692308	3.195	0.00811491557223265	446.6875	407.9714	-38.7161
0.0926829268292683	0.0807692307692308	3.285	0.0162612570356473	428.2871	390.2077	-38.0794
0.0975609756097561	0.0807692307692308	3.375	0.0244075984990619	416.0015	377.6989	-38.3026
0.102439024390244	0.0807692307692308	3.465	0.0325539399624765	401.0006	368.1001	-32.9005
0.107317073170732	0.0807692307692308	3.555	0.0407002814258912	387.8316	359.3502	-28.4814
0.11219512195122	0.0807692307692308	3.645	0.0488466228893058	374.5468	349.3235	-25.2233
0.117073170731707	0.0807692307692308	3.735	0.0569929643527204	364.7576	341.0827	-23.6749
0.121951219512195	0.0807692307692308	3.825	0.0651393058161351	355.3261	333.3916	-21.9345
0.126829268292683	0.0807692307692308	3.915	0.0732856472795497	344.9274	324.7428	-20.1845999999999
0.131707317073171	0.0807692307692308	4.005	0.0814319887429643	336.3246	317.2319	-19.0927
0.136585365853659	0.0807692307692308	4.095	0.0895783302063789	328.1431	310.2085	-17.9346
0.141463414634146	0.0807692307692308	4.185	0.0977246716697936	319.4908	303.3436	-16.1472
0.146341463414634	0.0807692307692308	4.275	0.105871013133208	312.346	297.0694	-15.2766
-0.146341463414634	0.0690384615384615	-1.35375	-0.362791205440901	752.0467	818.1733	66.1266
-0.141463414634146	0.0690384615384615	-1.26375	-0.354644863977486	746.7466	817.5377	70.7911
-0.136585365853659	0.0690384615384615	-1.17375	-0.346498522514071	750.4665	825.0824	74.6159
-0.131829268292683	0.0690384615384615	-1.086	-0.338555839587242	760.9151	840.9452	80.0301000000001
-0.126829268292683	0.0690384615384615	-0.99375	-0.330205839587242	773.4861	859.5331	86.0469999999999
-0.121951219512195	0.0690384615384615	-0.90375	-0.322059498123827	788.8373	881.8038	92.9665
-0.117073170731707	0.0690384615384615	-0.81375	-0.313913156660413	807.5324	909.4845	101.9521
-0.11219512195122	0.0690384615384615	-0.72375	-0.305766815196998	825.7719	938.5054	112.7335
-0.107439024390244	0.0690384615384615	-0.636	-0.297824132270169	846.1637	970.9064	124.7427
-0.102439024390244	0.0690384615384615	-0.54375	-0.289474132270169	870.4128	1009.172	138.7592
-0.0975609756097561	0.0690384615384615	-0.45375	-0.281327790806754	894.7296	1065.333	170.6034
-0.0926829268292683	0.0690384615384615	-0.36375	-0.27318144934334	921.8315	1110.833	189.0015
-0.0878048780487805	0.0690384615384615	-0.27375	-0.265035107879925	955.0221	1155.424	200.4019
-0.0829268292682927	0.0690384615384615	-0.18375	-0.25688876641651	987.5257	1207.611	220.0853
-0.0780487804878049	0.0690384615384615	-0.0937500000000002	-0.248742424953096	1024.227	1274.132	249.905
-0.0731707317073171	0.0690384615384615	-0.00375000000000014	-0.240596083489681	1085.565	1341.52	255.955
-0.0682926829268293	0.0690384615384615	0.0862499999999999	-0.232449742026266	1127.157	1418.638	291.481
-0.0634146341463415	0.0690384615384615	0.17625	-0.224303400562852	1178.986	1553.953	374.967
-0.0585365853658537	0.0690384615384615	0.26625	-0.216157059099437	1231.861	1642.838	410.977
-0.0536585365853659	0.0690384615384615	0.35625	-0.208010717636023	1294.591	1743.665	449.074
-0.0487804878048781	0.0690384615384615	0.44625	-0.199864376172608	1375.222	1837.849	462.627
-0.0439024390243902	0.0690384615384615	0.53625	-0.191718034709193	1453.37	1970.01	516.64
-0.0390243902439024	0.0690384615384615	0.62625	-0.183571693245779	1564.208	2058.727	494.519
-0.0341463414634146	0.0690384615384615	0.71625	-0.175425351782364	1651.421	2115.655	464.234
-0.0292682926829268	0.0690384615384615	0.80625	-0.167279010318949	1744.124	2144.136	400.012
-0.0245121951219512	0.0690384615384615	0.894	-0.15933632739212	1837.569	2133.907	296.338
-0.0195121951219512	0.0690384615384615	0.98625	-0.15098632739212	1961.3	2079.676	118.376
-0.0146341463414634	0.0690384615384615	1.07625	-0.142839985928705	2020.437	1984.881	-35.5559999999998
-0.00975609756097561	0.0690384615384615	1.16625	-0.134693644465291	2055.739	1842.985	-212.754
-0.0048780487804878	0.0690384615384615	1.25625	-0.126547303001876	2050.531	1699.143	-351.388
0	0.0690384615384615	1.34625	-0.118400961538462	2003.747	1550.218	-453.529
0.0048780487804878	0.0690384615384615	1.43625	-0.110254620075047	1908.661	1384.793	-523.868
0.00975609756097561	0.0690384615384615	1.52625	-0.102108278611632	1790.814	1251.485	-539.329
0.0146341463414634	0.0690384615384615	1.61625	-0.0939619371482176	1651.957	1127.918	-524.039
0.0195121951219512	0.0690384615384615	1.70625	-0.085815595684803	1494.137	1011.044	-483.093
0.0242682926829268	0.0690384615384615	1.794	-0.0778729127579737	1353.547	918.6471	-434.8999
0.0292682926829268	0.0690384615384615	1.88625	-0.0695229127579737	1215.838	837.1643	-378.6737
0.0341463414634146	0.0690384615384615	1.97625	-0.0613765712945591	1084.394	708.3989	-375.9951
0.0390243902439024	0.0690384615384615	2.06625	-0.0532302298311445	977.7696	666.3555	-311.4141
0.0439024390243902	0.0690384615384615	2.15625	-0.0450838883677298	885.5225	629.9436	-255.5789
0.0486585365853659	0.0690384615384615	2.244	-0.0371412054409006	739.907	598.7334	-141.1736
0.0536585365853659	0.0690384615384615	2.33625	-0.0287912054409006	691.3684	568.2795	-123.0889
0.0585365853658537	0.0690384615384615	2.42625	-0.0206448639774859	649.2052	536.7921	-112.4131
0.0632926829268293	0.0690384615384615	2.514	-0.0127021810506567	614.4003	512.3223	-102.078
0.0682926829268293	0.0690384615384615	2.60625	-0.00435218105065668	580.4164	489.7695	-90.6469000000001
0.0731707317073171	0.0690384615384615	2.69625	0.00379416041275796	546.1606	468.2707	-77.8899
0.0780487804878049	0.0690384615384615	2.78625	0.0119405018761726	519.4632	450.2642	-69.1990000000001
0.0829268292682927	0.0690384615384615	2.87625	0.0200868433395873	494.7687	434.3521	-60.4166
0.0878048780487805	0.0690384615384615	2.96625	0.0282331848030019	471.2256	416.896	-54.3296
0.0926829268292683	0.0690384615384615	3.05625	0.0363795262664165	451.7098	405.7361	-45.9737
0.0975609756097561	0.0690384615384615	3.14625	0.0445258677298312	434.4778	388.5192	-45.9586
0.102439024390244	0.0690384615384615	3.23625	0.0526722091932458	418.4914	378.5623	-39.9291
0.107317073170732	0.0690384615384615	3.32625	0.0608185506566604	404.2136	367.5075	-36.7061000000001
0.11219512195122	0.0690384615384615	3.41625	0.068964892120075	389.2716	358.4262	-30.8454
0.117073170731707	0.0690384615384615	3.50625	0.0771112335834897	377.6534	349.8652	-27.7882
0.121951219512195	0.0690384615384615	3.59625	0.0852575750469043	367.0494	340.7708	-26.2786
0.126829268292683	0.0690384615384615	3.68625	0.0934039165103189	355.6968	332.7908	-22.906
0.131707317073171	0.0690384615384615	3.77625	0.101550257973734	346.5205	325.3532	-21.1673
0.136585365853659	0.0690384615384615	3.86625	0.109696599437148	337.6097	317.2845	-20.3252
0.141463414634146	0.0690384615384615	3.95625	0.117842940900563	328.5424	310.4068	-18.1356
0.146341463414634	0.0690384615384615	4.04625	0.125989282363977	321.2167	303.6873	-17.5294
-0.146341463414634	0.0576923076923077	-1.575	-0.343332551594747	725.5007	794.3257	68.8249999999999
-0.141463414634146	0.0576923076923077	-1.485	-0.335186210131332	719.373	793.4497	74.0767
-0.136585365853659	0.0576923076923077	-1.395	-0.327039868667917	724.523	801.1805	76.6575
-0.131829268292683	0.0576923076923077	-1.30725	-0.319097185741088	735.384	816.3959	81.0119
-0.126829268292683	0.0576923076923077	-1.215	-0.310747185741088	748.4069	833.9699	85.563
-0.121951219512195	0.0576923076923077	-1.125	-0.302600844277674	762.9959	854.5874	91.5915
-0.117073170731707	0.0576923076923077	-1.035	-0.294454502814259	781.125	883.7712	102.6462
-0.11219512195122	0.0576923076923077	-0.945	-0.286308161350844	798.5916	911.6408	113.0492
-0.107439024390244	0.0576923076923077	-0.85725	-0.278365478424015	817.769	941.9362	124.1672
-0.102439024390244	0.0576923076923077	-0.765	-0.270015478424015	840.164	978.5963	138.4323
-0.0975609756097561	0.0576923076923077	-0.675	-0.2618691369606	862.499	1028.375	165.876
-0.0926829268292683	0.0576923076923077	-0.585	-0.253722795497186	886.9843	1066.476	179.4917
-0.0878048780487805	0.0576923076923077	-0.495	-0.245576454033771	916.0986	1106.126	190.0274
-0.0829268292682927	0.0576923076923077	-0.405	-0.237430112570357	945.4076	1152.412	207.0044
-0.0780487804878049	0.0576923076923077	-0.315	-0.229283771106942	978.1468	1209.822	231.6752
-0.0731707317073171	0.0576923076923077	-0.225	-0.221137429643527	1018.247	1270.254	252.007
-0.0682926829268293	0.0576923076923077	-0.135	-0.212991088180113	1073.151	1339.686	266.535
-0.0634146341463415	0.0576923076923077	-0.0450000000000002	-0.204844746716698	1116.682	1422.721	306.039
-0.0585365853658537	0.0576923076923077	0.0449999999999999	-0.196698405253283	1160.855	1540.613	379.758
-0.0536585365853659	0.0576923076923077	0.135	-0.188552063789869	1214.774	1633.647	418.873
-0.0487804878048781	0.0576923076923077	0.225	-0.180405722326454	1280.926	1722.862	441.936
-0.0439024390243902	0.0576923076923077	0.315	-0.172259380863039	1349.65	1819.975	470.325
-0.0390243902439024	0.0576923076923077	0.405	-0.164113039399625	1428.561	1959.383	530.822
-0.0341463414634146	0.0576923076923077	0.495	-0.15596669793621	1543.268	2035.68	492.412
-0.0292682926829268	0.0576923076923077	0.585	-0.147820356472796	1623.701	2096.542	472.841
-0.0245121951219512	0.0576923076923077	0.67275	-0.139877673545966	1724.231	2123.242	399.011
-0.0195121951219512	0.0576923076923077	0.765	-0.131527673545966	1815.068	2113.392	298.324
-0.0146341463414634	0.0576923076923077	0.855	-0.123381332082552	1928.496	2054.56	126.064
-0.00975609756097561	0.0576923076923077	0.945	-0.115234990619137	1996.408	1965.292	-31.1159999999998
-0.0048780487804878	0.0576923076923077	1.035	-0.107088649155722	2030.036	1841.68	-188.356
0	0.0576923076923077	1.125	-0.0989423076923077	2028.902	1689.155	-339.747
0.0048780487804878	0.0576923076923077	1.215	-0.0907959662288931	1983.145	1540.712	-442.433
0.00975609756097561	0.0576923076923077	1.305	-0.0826496247654784	1902.543	1393.579	-508.964
0.0146341463414634	0.0576923076923077	1.395	-0.0745032833020638	1786.361	1242.728	-543.633
0.0195121951219512	0.0576923076923077	1.485	-0.0663569418386492	1635.518	1122.789	-512.729
0.0242682926829268	0.0576923076923077	1.57275	-0.0584142589118199	1496.56	1016.908	-479.652
0.0292682926829268	0.0576923076923077	1.665	-0.0500642589118199	1354.527	912.9764	-441.5506
0.0341463414634146	0.0576923076923077	1.755	-0.0419179174484053	1208.329	834.9837	-373.3453
0.0390243902439024	0.0576923076923077	1.845	-0.0337715759849906	1086.261	711.0599	-375.2011
0.0439024390243902	0.0576923076923077	1.935	-0.025625234521576	979.8033	663.2482	-316.5551
0.0486585365853659	0.0576923076923077	2.02275	-0.0176825515947467	882.011	630.8679	-251.1431
0.0536585365853659	0.0576923076923077	2.115	-0.00933255159474672	776.6955	598.9281	-177.7674
0.0585365853658537	0.0576923076923077	2.205	-0.0011862101313321	692.3828	565.9178	-126.465
0.0632926829268293	0.0576923076923077	2.29275	0.00675647279549717	652.711	539.4031	-113.3079
0.0682926829268293	0.0576923076923077	2.385	0.0151064727954972	611.8186	514.4536	-97.3649999999999
0.0731707317073171	0.0576923076923077	2.475	0.0232528142589118	579.0595	489.4531	-89.6064
0.0780487804878049	0.0576923076923077	2.565	0.0313991557223264	548.4817	470.0401	-78.4415999999999
0.0829268292682927	0.0576923076923077	2.655	0.0395454971857411	517.1235	451.7727	-65.3508000000001
0.0878048780487805	0.0576923076923077	2.745	0.0476918386491557	493.0921	434.1192	-58.9728999999999
0.0926829268292683	0.0576923076923077	2.835	0.0558381801125703	471.0333	418.4006	-52.6327000000001
0.0975609756097561	0.0576923076923077	2.925	0.063984521575985	449.9326	406.2954	-43.6372
0.102439024390244	0.0576923076923077	3.015	0.0721308630393996	432.6368	389.5116	-43.1252000000001
0.107317073170732	0.0576923076923077	3.105	0.0802772045028143	406.3014	378.1679	-28.1335
0.11219512195122	0.0576923076923077	3.195	0.0884235459662289	387.1986	369.2554	-17.9432
0.117073170731707	0.0576923076923077	3.285	0.0965698874296435	379.718	359.9727	-19.7453
0.121951219512195	0.0576923076923077	3.375	0.104716228893058	371.1422	350.3455	-20.7967
0.126829268292683	0.0576923076923077	3.465	0.112862570356473	362.6637	342.3628	-20.3009
0.131707317073171	0.0576923076923077	3.555	0.121008911819887	353.6353	334.2154	-19.4199
0.136585365853659	0.0576923076923077	3.645	0.129155253283302	344.161	325.0359	-19.1251
0.141463414634146	0.0576923076923077	3.735	0.137301594746717	335.5971	318.1995	-17.3976
0.146341463414634	0.0576923076923077	3.825	0.145447936210131	327.7101	311.1626	-16.5475
-0.146341463414634	0.0461538461538461	-1.8	-0.323544090056285	719.4053	770.2966	50.8913
-0.141463414634146	0.0461538461538461	-1.71	-0.315397748592871	715.2143	766.8688	51.6545
-0.136585365853659	0.0461538461538461	-1.62	-0.307251407129456	716.5795	776.8966	60.3171
-0.131829268292683	0.0461538461538461	-1.53225	-0.299308724202627	723.6413	794.2113	70.5700000000001
-0.126829268292683	0.0461538461538461	-1.44	-0.290958724202627	731.0315	812.0359	81.0044
-0.121951219512195	0.0461538461538461	-1.35	-0.282812382739212	740.6322	832.2663	91.6341
-0.117073170731707	0.0461538461538461	-1.26	-0.274666041275797	757.1594	857.0085	99.8491
-0.11219512195122	0.0461538461538461	-1.17	-0.266519699812383	775.6458	880.615	104.9692
-0.107439024390244	0.0461538461538461	-1.08225	-0.258577016885553	796.3955	906.9542	110.5587
-0.102439024390244	0.0461538461538461	-0.99	-0.250227016885553	816.1331	938.2575	122.1244
-0.0975609756097561	0.0461538461538461	-0.9	-0.242080675422139	837.3155	969.5099	132.1944
-0.0926829268292683	0.0461538461538461	-0.81	-0.233934333958724	862.4166	1004.272	141.8554
-0.0878048780487805	0.0461538461538461	-0.72	-0.22578799249531	886.7665	1063.923	177.1565
-0.0829268292682927	0.0461538461538461	-0.63	-0.217641651031895	913.9056	1102.802	188.8964
-0.0780487804878049	0.0461538461538461	-0.54	-0.20949530956848	947.5069	1150.734	203.2271
-0.0731707317073171	0.0461538461538461	-0.45	-0.201348968105066	979.9824	1200.233	220.2506
-0.0682926829268293	0.0461538461538461	-0.36	-0.193202626641651	1017.347	1258.63	241.283
-0.0634146341463415	0.0461538461538461	-0.27	-0.185056285178236	1079.714	1332.315	252.601
-0.0585365853658537	0.0461538461538461	-0.18	-0.176909943714822	1120.692	1407.089	286.397
-0.0536585365853659	0.0461538461538461	-0.0900000000000002	-0.168763602251407	1170.141	1527.432	357.291
-0.0487804878048781	0.0461538461538461	-1.11022302462516E-16	-0.160617260787992	1222.355	1620.947	398.592
-0.0439024390243902	0.0461538461538461	0.0899999999999999	-0.152470919324578	1284.339	1709.383	425.044
-0.0390243902439024	0.0461538461538461	0.18	-0.144324577861163	1362.809	1801.856	439.047
-0.0341463414634146	0.0461538461538461	0.27	-0.136178236397749	1441.402	1935.855	494.453
-0.0292682926829268	0.0461538461538461	0.36	-0.128031894934334	1554.516	2009.933	455.417
-0.0245121951219512	0.0461538461538461	0.44775	-0.120089212007505	1645.233	2071.539	426.306
-0.0195121951219512	0.0461538461538461	0.54	-0.111739212007505	1732.393	2100.151	367.758
-0.0146341463414634	0.0461538461538461	0.63	-0.10359287054409	1822.736	2092.725	269.989000000001
-0.00975609756097561	0.0461538461538461	0.72	-0.0954465290806754	1940.752	2039.183	98.4310000000001
-0.0048780487804878	0.0461538461538461	0.81	-0.0873001876172608	1994.113	1953.245	-40.8680000000002
0	0.0461538461538461	0.9	-0.0791538461538461	2020.956	1836.563	-184.393
0.0048780487804878	0.0461538461538461	0.99	-0.0710075046904315	2010.357	1688.116	-322.241
0.00975609756097561	0.0461538461538461	1.08	-0.0628611632270169	1960.148	1543.24	-416.908
0.0146341463414634	0.0461538461538461	1.17	-0.0547148217636022	1861.931	1399.502	-462.429
0.0195121951219512	0.0461538461538461	1.26	-0.0465684803001876	1742.987	1245.01	-497.977
0.0242682926829268	0.0461538461538461	1.34775	-0.0386257973733583	1608.171	1126.375	-481.796
0.0292682926829268	0.0461538461538461	1.44	-0.0302757973733583	1454.363	1019.076	-435.287
0.0341463414634146	0.0461538461538461	1.53	-0.0221294559099437	1314.654	915.1906	-399.4634
0.0390243902439024	0.0461538461538461	1.62	-0.0139831144465291	1183.816	836.9829	-346.8331
0.0439024390243902	0.0461538461538461	1.71	-0.00583677298311443	1051.138	724.9598	-326.1782
0.0486585365853659	0.0461538461538461	1.79775	0.00210590994371483	950.7043	677.9129	-272.7914
0.0536585365853659	0.0461538461538461	1.89	0.0104559099437148	862.4691	641.5034	-220.9657
0.0585365853658537	0.0461538461538461	1.98	0.0186022514071295	740.8437	608.1803	-132.6634
0.0632926829268293	0.0461538461538461	2.06775	0.0265449343339587	694.4565	573.8644	-120.5921
0.0682926829268293	0.0461538461538461	2.16	0.0348949343339587	648.5286	544.3968	-104.1318
0.0731707317073171	0.0461538461538461	2.25	0.0430412757973734	610.5674	518.1673	-92.4001
0.0780487804878049	0.0461538461538461	2.34	0.051187617260788	575.6754	492.2425	-83.4328999999999
0.0829268292682927	0.0461538461538461	2.43	0.0593339587242026	541.3618	472.665	-68.6967999999999
0.0878048780487805	0.0461538461538461	2.52	0.0674803001876173	513.8627	454.4884	-59.3743
0.0926829268292683	0.0461538461538461	2.61	0.0756266416510319	489.3894	436.0044	-53.3849999999999
0.0975609756097561	0.0461538461538461	2.7	0.0837729831144465	464.8301	423.1	-41.7301000000001
0.102439024390244	0.0461538461538461	2.79	0.0919193245778612	445.9745	412.9204	-33.0541
0.107317073170732	0.0461538461538461	2.88	0.100065666041276	428.9667	394.3596	-34.6071
0.11219512195122	0.0461538461538461	2.97	0.10821200750469	412.7845	381.1149	-31.6696
0.117073170731707	0.0461538461538461	3.06	0.116358348968105	396.842	371.0744	-25.7676
0.121951219512195	0.0461538461538461	3.15	0.12450469043152	383.5827	361.7203	-21.8624
0.126829268292683	0.0461538461538461	3.24	0.132651031894934	372.0908	352.1527	-19.9381
0.131707317073171	0.0461538461538461	3.33	0.140797373358349	361.6526	343.7585	-17.8941
0.136585365853659	0.0461538461538461	3.42	0.148943714821764	351.1018	335.4604	-15.6414
0.141463414634146	0.0461538461538461	3.51	0.157090056285178	342.0952	326.438	-15.6572
0.146341463414634	0.0461538461538461	3.6	0.165236397748593	333.6272	319.336	-14.2912
-0.146341463414634	0.0346153846153846	-2.025	-0.303755628517824	708.4385	752.556	44.1175000000001
-0.141463414634146	0.0346153846153846	-1.935	-0.295609287054409	704.5363	749.2547	44.7184
-0.136585365853659	0.0346153846153846	-1.845	-0.287462945590994	706.6649	758.7106	52.0457
-0.131829268292683	0.0346153846153846	-1.75725	-0.279520262664165	714.3265	775.9085	61.582
-0.126829268292683	0.0346153846153846	-1.665	-0.271170262664165	730.9846	793.6638	62.6792000000001
-0.121951219512195	0.0346153846153846	-1.575	-0.26302392120075	744.1867	813.0618	68.8751000000001
-0.117073170731707	0.0346153846153846	-1.485	-0.254877579737336	755.6491	835.83	80.1809
-0.11219512195122	0.0346153846153846	-1.395	-0.246731238273921	769.3237	858.7305	89.4068000000001
-0.107439024390244	0.0346153846153846	-1.30725	-0.238788555347092	787.1062	882.8436	95.7374
-0.102439024390244	0.0346153846153846	-1.215	-0.230438555347092	804.992	914.5181	109.5261
-0.0975609756097561	0.0346153846153846	-1.125	-0.222292213883677	824.5862	943.2168	118.6306
-0.0926829268292683	0.0346153846153846	-1.035	-0.214145872420263	847.9064	975.6087	127.7023
-0.0878048780487805	0.0346153846153846	-0.945	-0.205999530956848	871.051	1030.201	159.15
-0.0829268292682927	0.0346153846153846	-0.855	-0.197853189493433	896.4692	1065.945	169.4758
-0.0780487804878049	0.0346153846153846	-0.765	-0.189706848030019	927.5859	1108.626	181.0401
-0.0731707317073171	0.0346153846153846	-0.675	-0.181560506566604	958.2083	1154.972	196.7637
-0.0682926829268293	0.0346153846153846	-0.585	-0.173414165103189	992.7047	1209.636	216.9313
-0.0634146341463415	0.0346153846153846	-0.495	-0.165267823639775	1050.921	1278.491	227.57
-0.0585365853658537	0.0346153846153846	-0.405	-0.15712148217636	1089.775	1346.113	256.338
-0.0536585365853659	0.0346153846153846	-0.315	-0.148975140712946	1136.146	1422.478	286.332
-0.0487804878048781	0.0346153846153846	-0.225	-0.140828799249531	1186.929	1553.32	366.391
-0.0439024390243902	0.0346153846153846	-0.135	-0.132682457786116	1245.001	1638.196	393.195
-0.0390243902439024	0.0346153846153846	-0.045	-0.124536116322702	1316.449	1731.99	415.541
-0.0341463414634146	0.0346153846153846	0.045	-0.116389774859287	1391.254	1821.403	430.149
-0.0292682926829268	0.0346153846153846	0.135	-0.108243433395872	1512.446	1941.108	428.662
-0.0245121951219512	0.0346153846153846	0.22275	-0.100300750469043	1605.217	2018.005	412.788
-0.0195121951219512	0.0346153846153846	0.315	-0.0919507504690432	1687.472	2066.679	379.207
-0.0146341463414634	0.0346153846153846	0.405	-0.0838044090056285	1773.64	2085.784	312.144
-0.00975609756097561	0.0346153846153846	0.495	-0.0756580675422139	1896.382	2067.097	170.715
-0.0048780487804878	0.0346153846153846	0.585	-0.0675117260787993	1958.235	2010.737	52.5020000000004
0	0.0346153846153846	0.675	-0.0593653846153846	2001.518	1916.518	-84.9999999999998
0.0048780487804878	0.0346153846153846	0.765	-0.05121904315197	2010.482	1784.167	-226.315
0.00975609756097561	0.0346153846153846	0.855	-0.0430727016885553	1981.608	1647.759	-333.849
0.0146341463414634	0.0346153846153846	0.945	-0.0349263602251407	1907.144	1502.454	-404.69
0.0195121951219512	0.0346153846153846	1.035	-0.0267800187617261	1803.982	1345.464	-458.518
0.0242682926829268	0.0346153846153846	1.12275	-0.0188373358348968	1676.714	1219.224	-457.49
0.0292682926829268	0.0346153846153846	1.215	-0.0104873358348968	1516.137	1101.59	-414.547
0.0341463414634146	0.0346153846153846	1.305	-0.00234099437148219	1377.944	986.3616	-391.5824
0.0390243902439024	0.0346153846153846	1.395	0.00580534709193246	1241.65	899.7984	-341.8516
0.0439024390243902	0.0346153846153846	1.485	0.0139516885553471	1108.733	793.2863	-315.4467
0.0486585365853659	0.0346153846153846	1.57275	0.0218943714821764	1002.303	711.1465	-291.1565
0.0536585365853659	0.0346153846153846	1.665	0.0302443714821764	906.7589	671.3175	-235.4414
0.0585365853658537	0.0346153846153846	1.755	0.038390712945591	799.0459	631.9845	-167.0614
0.0632926829268293	0.0346153846153846	1.84275	0.0463333958724203	720.815	599.846	-120.969
0.0682926829268293	0.0346153846153846	1.935	0.0546833958724202	669.4296	568.8013	-100.6283
0.0731707317073171	0.0346153846153846	2.025	0.0628297373358349	628.9642	538.5623	-90.4019000000001
0.0780487804878049	0.0346153846153846	2.115	0.0709760787992495	591.3886	513.826	-77.5626
0.0829268292682927	0.0346153846153846	2.205	0.0791224202626642	554.7344	490.7853	-63.9490999999999
0.0878048780487805	0.0346153846153846	2.295	0.0872687617260788	526.1879	469.3041	-56.8838
0.0926829268292683	0.0346153846153846	2.385	0.0954151031894934	500.4071	449.6392	-50.7679
0.0975609756097561	0.0346153846153846	2.475	0.103561444652908	475.8725	433.0209	-42.8516
0.102439024390244	0.0346153846153846	2.565	0.111707786116323	455.9697	419.8027	-36.167
0.107317073170732	0.0346153846153846	2.655	0.119854127579737	437.9092	410.726	-27.1832
0.11219512195122	0.0346153846153846	2.745	0.128000469043152	407.1495	391.9111	-15.2384
0.117073170731707	0.0346153846153846	2.835	0.136146810506567	392.0172	380.4047	-11.6125
0.121951219512195	0.0346153846153846	2.925	0.144293151969981	379.016	369.5977	-9.41829999999999
0.126829268292683	0.0346153846153846	3.015	0.152439493433396	371.2612	360.2253	-11.0359
0.131707317073171	0.0346153846153846	3.105	0.16058583489681	362.3482	351.1231	-11.2251
0.136585365853659	0.0346153846153846	3.195	0.168732176360225	354.2296	341.5569	-12.6727
0.141463414634146	0.0346153846153846	3.285	0.17687851782364	346.0431	333.5427	-12.5004
0.146341463414634	0.0346153846153846	3.375	0.185024859287054	336.7104	325.7841	-10.9263
-0.146341463414634	0.0230769230769231	-2.25	-0.283967166979362	699.4508	739.9246	40.4738
-0.141463414634146	0.0230769230769231	-2.16	-0.275820825515947	695.2539	738.6081	43.3542000000001
-0.136585365853659	0.0230769230769231	-2.07	-0.267674484052533	697.3383	746.5367	49.1984
-0.131829268292683	0.0230769230769231	-1.98225	-0.259731801125704	705.2223	760.7336	55.5113
-0.126829268292683	0.0230769230769231	-1.89	-0.251381801125704	715.3136	777.077	61.7634000000001
-0.121951219512195	0.0230769230769231	-1.8	-0.243235459662289	733.9885	795.0208	61.0323000000001
-0.117073170731707	0.0230769230769231	-1.71	-0.235089118198874	748.104	817.028	68.924
-0.11219512195122	0.0230769230769231	-1.62	-0.22694277673546	761.5727	838.3325	76.7598000000001
-0.107439024390244	0.0230769230769231	-1.53225	-0.21900009380863	776.6862	861.2213	84.5351000000001
-0.102439024390244	0.0230769230769231	-1.44	-0.21065009380863	795.0858	888.3157	93.2299000000001
-0.0975609756097561	0.0230769230769231	-1.35	-0.202503752345216	814.1184	915.9882	101.8698
-0.0926829268292683	0.0230769230769231	-1.26	-0.194357410881801	834.8498	946.4581	111.6083
-0.0878048780487805	0.0230769230769231	-1.17	-0.186211069418386	860.1922	983.9318	123.7396
-0.0829268292682927	0.0230769230769231	-1.08	-0.178064727954972	884.8408	1036.041	151.2002
-0.0780487804878049	0.0230769230769231	-0.99	-0.169918386491557	912.0948	1076.232	164.1372
-0.0731707317073171	0.0230769230769231	-0.9	-0.161772045028143	945.3648	1117.137	171.7722
-0.0682926829268293	0.0230769230769231	-0.81	-0.153625703564728	977.7646	1165.328	187.5634
-0.0634146341463415	0.0230769230769231	-0.72	-0.145479362101313	1014.93	1227.307	212.377
-0.0585365853658537	0.0230769230769231	-0.63	-0.137333020637899	1077.91	1289.082	211.172
-0.0536585365853659	0.0230769230769231	-0.54	-0.129186679174484	1119.885	1359.46	239.575
-0.0487804878048781	0.0230769230769231	-0.45	-0.121040337711069	1172.309	1447.707	275.398
-0.0439024390243902	0.0230769230769231	-0.36	-0.112893996247655	1226.35	1571.2	344.85
-0.0390243902439024	0.0230769230769231	-0.27	-0.10474765478424	1289.968	1665.376	375.408
-0.0341463414634146	0.0230769230769231	-0.18	-0.0966013133208255	1367.075	1749.092	382.017
-0.0292682926829268	0.0230769230769231	-0.0900000000000001	-0.0884549718574109	1446.997	1837.899	390.902
-0.0245121951219512	0.0230769230769231	-0.00225000000000003	-0.0805122889305816	1554.591	1956.582	401.991
-0.0195121951219512	0.0230769230769231	0.0899999999999999	-0.0721622889305816	1641.583	2019.024	377.441
-0.0146341463414634	0.0230769230769231	0.18	-0.064015947467167	1732.032	2063.97	331.938
-0.00975609756097561	0.0230769230769231	0.27	-0.0558696060037523	1823.505	2072.194	248.689
-0.0048780487804878	0.0230769230769231	0.36	-0.0477232645403377	1937.948	2043.389	105.441
0	0.0230769230769231	0.45	-0.0395769230769231	1986.436	1969.645	-16.7909999999999
0.0048780487804878	0.0230769230769231	0.54	-0.0314305816135084	2006.768	1868.678	-138.09
0.00975609756097561	0.0230769230769231	0.63	-0.0232842401500938	1988.903	1742.769	-246.134
0.0146341463414634	0.0230769230769231	0.72	-0.0151378986866792	1931.027	1593.831	-337.196
0.0195121951219512	0.0230769230769231	0.81	-0.00699155722326453	1831.18	1454.217	-376.963
0.0242682926829268	0.0230769230769231	0.89775	9.51125703564725E-4	1709.592	1317.393	-392.199
0.0292682926829268	0.0230769230769231	0.99	0.00930112570356473	1570.844	1178.76	-392.084
0.0341463414634146	0.0230769230769231	1.08	0.0174474671669794	1410.748	1066.027	-344.721
0.0390243902439024	0.0230769230769231	1.17	0.025593808630394	1275.047	966.4443	-308.6027
0.0439024390243902	0.0230769230769231	1.26	0.0337401500938086	1147.524	876.2805	-271.2435
0.0486585365853659	0.0230769230769231	1.34775	0.0416828330206379	1021.697	778.4936	-243.2034
0.0536585365853659	0.0230769230769231	1.44	0.0500328330206379	926.6884	699.2416	-227.4468
0.0585365853658537	0.0230769230769231	1.53	0.0581791744840525	843.6755	660.7358	-182.9397
0.0632926829268293	0.0230769230769231	1.61775	0.0661218574108818	731.5823	623.3549	-108.2274
0.0682926829268293	0.0230769230769231	1.71	0.0744718574108818	685.6244	591.5984	-94.0260000000001
0.0731707317073171	0.0230769230769231	1.8	0.0826181988742964	640.1398	561.5075	-78.6323
0.0780487804878049	0.0230769230769231	1.89	0.0907645403377111	602.0119	532.6666	-69.3453
0.0829268292682927	0.0230769230769231	1.98	0.0989108818011257	567.387	508.6615	-58.7255
0.0878048780487805	0.0230769230769231	2.07	0.10705722326454	533.2249	486.9813	-46.2436000000001
0.0926829268292683	0.0230769230769231	2.16	0.115203564727955	506.3602	465.8209	-40.5393
0.0975609756097561	0.0230769230769231	2.25	0.12334990619137	483.09	448.119	-34.971
0.102439024390244	0.0230769230769231	2.34	0.131496247654784	459.2275	431.9105	-27.3169999999999
0.107317073170732	0.0230769230769231	2.43	0.139642589118199	441.1023	410.8702	-30.2321
0.11219512195122	0.0230769230769231	2.52	0.147788930581613	424.2214	398.7552	-25.4662
0.117073170731707	0.0230769230769231	2.61	0.155935272045028	409.9478	382.6695	-27.2783000000001
0.121951219512195	0.0230769230769231	2.7	0.164081613508443	395.7097	374.1697	-21.54
0.126829268292683	0.0230769230769231	2.79	0.172227954971857	382.1418	365.1282	-17.0136
0.131707317073171	0.0230769230769231	2.88	0.180374296435272	370.217	356.8542	-13.3628
0.136585365853659	0.0230769230769231	2.97	0.188520637898687	359.5996	348.3397	-11.2599
0.141463414634146	0.0230769230769231	3.06	0.196666979362101	348.4847	339.587	-8.89769999999999
0.146341463414634	0.0230769230769231	3.15	0.204813320825516	339.4889	331.6268	-7.8621
-0.146341463414634	0.0113461538461538	-2.47875	-0.263848897748593	691.862	716.4557	24.5937
-0.141463414634146	0.0113461538461538	-2.38875	-0.255702556285178	688.1447	712.9841	24.8394000000001
-0.136585365853659	0.0113461538461538	-2.29875	-0.247556214821764	689.706	721.229	31.523
-0.131829268292683	0.0113461538461538	-2.211	-0.239613531894934	697.641	735.8803	38.2393000000001
-0.126829268292683	0.0113461538461538	-2.11875	-0.231263531894934	707.9526	751.2135	43.2608999999999
-0.121951219512195	0.0113461538461538	-2.02875	-0.22311719043152	720.4105	768.895	48.4844999999999
-0.117073170731707	0.0113461538461538	-1.93875	-0.214970848968105	733.3704	788.6731	55.3027
-0.11219512195122	0.0113461538461538	-1.84875	-0.20682450750469	744.0692	808.4414	64.3722
-0.107439024390244	0.0113461538461538	-1.761	-0.198881824577861	763.2365	829.2868	66.0503000000001
-0.102439024390244	0.0113461538461538	-1.66875	-0.190531824577861	782.8824	855.4202	72.5378000000001
-0.0975609756097561	0.0113461538461538	-1.57875	-0.182385483114447	803.6142	880.4743	76.8601
-0.0926829268292683	0.0113461538461538	-1.48875	-0.174239141651032	826.2258	907.7523	81.5265
-0.0878048780487805	0.0113461538461538	-1.39875	-0.166092800187617	849.2843	941.6421	92.3578
-0.0829268292682927	0.0113461538461538	-1.30875	-0.157946458724203	874.3724	974.5937	100.2213
-0.0780487804878049	0.0113461538461538	-1.21875	-0.149800117260788	904.3315	1011.688	107.3565
-0.0731707317073171	0.0113461538461538	-1.12875	-0.141653775797373	933.0386	1072.836	139.7974
-0.0682926829268293	0.0113461538461538	-1.03875	-0.133507434333959	965.7412	1114.23	148.4888
-0.0634146341463415	0.0113461538461538	-0.94875	-0.125361092870544	1005.488	1164.821	159.333
-0.0585365853658537	0.0113461538461538	-0.85875	-0.117214751407129	1062.554	1217.112	154.558
-0.0536585365853659	0.0113461538461538	-0.76875	-0.109068409943715	1108.455	1278.543	170.088
-0.0487804878048781	0.0113461538461538	-0.67875	-0.1009220684803	1152.729	1356.113	203.384
-0.0439024390243902	0.0113461538461538	-0.58875	-0.0927757270168856	1205.935	1432.46	226.525
-0.0390243902439024	0.0113461538461538	-0.49875	-0.0846293855534709	1271.957	1548.122	276.165
-0.0341463414634146	0.0113461538461538	-0.40875	-0.0764830440900563	1341.793	1637.682	295.889
-0.0292682926829268	0.0113461538461538	-0.31875	-0.0683367026266417	1420.011	1725.058	305.047
-0.0245121951219512	0.0113461538461538	-0.231	-0.0603940196998124	1550.601	1814.054	263.453
-0.0195121951219512	0.0113461538461538	-0.13875	-0.0520440196998124	1633.415	1938.561	305.146
-0.0146341463414634	0.0113461538461538	-0.04875	-0.0438976782363978	1722.163	1999.296	277.133
-0.00975609756097561	0.0113461538461538	0.04125	-0.0357513367729831	1806.22	2042.306	236.086
-0.0048780487804878	0.0113461538461538	0.13125	-0.0276049953095685	1912.699	2050.656	137.957
0	0.0113461538461538	0.22125	-0.0194586538461539	1973.668	2022.12	48.4520000000002
0.0048780487804878	0.0113461538461538	0.31125	-0.0113123123827392	2000.247	1951.852	-48.3949999999998
0.00975609756097561	0.0113461538461538	0.40125	-0.00316597091932458	1991.185	1851.553	-139.632
0.0146341463414634	0.0113461538461538	0.49125	0.00498037054409005	1939.593	1726.715	-212.878
0.0195121951219512	0.0113461538461538	0.58125	0.0131267120075047	1852.621	1574.252	-278.369
0.0242682926829268	0.0113461538461538	0.669	0.0210693949343339	1736.13	1438.072	-298.058
0.0292682926829268	0.0113461538461538	0.76125	0.0294193949343339	1586.022	1305.19	-280.832
0.0341463414634146	0.0113461538461538	0.85125	0.0375657363977486	1447.352	1172.693	-274.659
0.0390243902439024	0.0113461538461538	0.94125	0.0457120778611632	1309.686	1062.716	-246.97
0.0439024390243902	0.0113461538461538	1.03125	0.0538584193245779	1171.217	964.9172	-206.2998
0.0486585365853659	0.0113461538461538	1.119	0.0618011022514071	1056.743	871.7723	-184.9707
0.0536585365853659	0.0113461538461538	1.21125	0.0701511022514071	954.2593	771.5665	-182.6928
0.0585365853658537	0.0113461538461538	1.30125	0.0782974437148218	856.9933	695.4779	-161.5154
0.0632926829268293	0.0113461538461538	1.389	0.086240126641651	749.8208	658.5563	-91.2645
0.0682926829268293	0.0113461538461538	1.48125	0.094590126641651	697.8272	622.5463	-75.2809
0.0731707317073171	0.0113461538461538	1.57125	0.102736468105066	654.086	591.509	-62.577
0.0780487804878049	0.0113461538461538	1.66125	0.11088280956848	613.4583	562.3049	-51.1534
0.0829268292682927	0.0113461538461538	1.75125	0.119029151031895	573.0268	533.4334	-39.5934
0.0878048780487805	0.0113461538461538	1.84125	0.12717549249531	541.4946	509.3922	-32.1024
0.0926829268292683	0.0113461538461538	1.93125	0.135321833958724	513.6129	487.0128	-26.6001000000001
0.0975609756097561	0.0113461538461538	2.02125	0.143468175422139	487.1104	465.4034	-21.7069999999999
0.102439024390244	0.0113461538461538	2.11125	0.151614516885553	465.7471	447.5442	-18.2029
0.107317073170732	0.0113461538461538	2.20125	0.159760858348968	446.4467	431.332	-15.1147
0.11219512195122	0.0113461538461538	2.29125	0.167907199812383	426.8148	407.9466	-18.8682
0.117073170731707	0.0113461538461538	2.38125	0.176053541275797	399.5742	396.4694	-3.10480000000001
0.121951219512195	0.0113461538461538	2.47125	0.184199882739212	382.3666	382.2431	-0.123500000000035
0.126829268292683	0.0113461538461538	2.56125	0.192346224202627	375.732	373.5859	-2.14609999999999
0.131707317073171	0.0113461538461538	2.65125	0.200492565666041	367.2226	364.5504	-2.67220000000003
0.136585365853659	0.0113461538461538	2.74125	0.208638907129456	359.166	355.9835	-3.18250000000001
0.141463414634146	0.0113461538461538	2.83125	0.21678524859287	350.7909	347.0466	-3.74430000000001
0.146341463414634	0.0113461538461538	2.92125	0.224931590056285	341.2759	337.8272	-3.44869999999997
-0.146341463414634	0	-2.7	-0.244390243902439	686.0944	708.1383	22.0439
-0.141463414634146	0	-2.61	-0.236243902439024	683.3922	707.6635	24.2713
-0.136585365853659	0	-2.52	-0.22809756097561	685.5746	713.2918	27.7171999999999
-0.131829268292683	0	-2.43225	-0.22015487804878	692.6184	723.9746	31.3562
-0.126829268292683	0	-2.34	-0.21180487804878	702.9456	746.9117	43.9661
-0.121951219512195	0	-2.25	-0.203658536585366	715.4352	763.445	48.0098000000001
-0.117073170731707	0	-2.16	-0.195512195121951	738.8546	776.5717	37.7171000000001
-0.11219512195122	0	-2.07	-0.187365853658537	753.7694	791.7021	37.9327
-0.107439024390244	0	-1.98225	-0.179423170731707	768.2582	810.9597	42.7015000000001
-0.102439024390244	0	-1.89	-0.171073170731707	782.907	831.5542	48.6472000000001
-0.0975609756097561	0	-1.8	-0.162926829268293	799.9715	853.8103	53.8388
-0.0926829268292683	0	-1.71	-0.154780487804878	821.5782	881.0077	59.4295
-0.0878048780487805	0	-1.62	-0.146634146341463	842.8602	907.8369	64.9767000000001
-0.0829268292682927	0	-1.53	-0.138487804878049	866.6014	938.9208	72.3194
-0.0780487804878049	0	-1.44	-0.130341463414634	894.7354	976.8158	82.0804
-0.0731707317073171	0	-1.35	-0.122195121951219	923.3674	1012.883	89.5155999999998
-0.0682926829268293	0	-1.26	-0.114048780487805	955.5583	1070.322	114.7637
-0.0634146341463415	0	-1.17	-0.10590243902439	995.2314	1116.229	120.9976
-0.0585365853658537	0	-1.08	-0.0977560975609756	1049.754	1161.327	111.573
-0.0536585365853659	0	-0.99	-0.089609756097561	1093.419	1214.235	120.816
-0.0487804878048781	0	-0.9	-0.0814634146341463	1136.918	1283.171	146.253
-0.0439024390243902	0	-0.81	-0.0733170731707317	1189.839	1350.172	160.333
-0.0390243902439024	0	-0.72	-0.0651707317073171	1256.299	1426.643	170.344
-0.0341463414634146	0	-0.63	-0.0570243902439024	1325.035	1553.223	228.188
-0.0292682926829268	0	-0.54	-0.0488780487804878	1402.502	1635.744	233.242
-0.0245121951219512	0	-0.45225	-0.0409353658536585	1531.894	1727.657	195.763
-0.0195121951219512	0	-0.36	-0.0325853658536585	1616.179	1811.916	195.737
-0.0146341463414634	0	-0.27	-0.0244390243902439	1708.586	1921.815	213.229
-0.00975609756097561	0	-0.18	-0.0162926829268293	1792.991	1986.247	193.256
-0.0048780487804878	0	-0.09	-0.00814634146341463	1899.429	2022.58	123.151
0	0	0	0	1963.459	2029.512	66.0530000000001
0.0048780487804878	0	0.09	0.00814634146341463	1994.739	1998.169	3.42999999999984
0.00975609756097561	0	0.18	0.0162926829268293	1993.482	1931.626	-61.856
0.0146341463414634	0	0.27	0.0244390243902439	1948.902	1830.984	-117.918
0.0195121951219512	0	0.36	0.0325853658536585	1872.028	1699.433	-172.595
0.0242682926829268	0	0.44775	0.0405280487804878	1763.292	1568.555	-194.737
0.0292682926829268	0	0.54	0.0488780487804878	1614.53	1429.97	-184.56
0.0341463414634146	0	0.63	0.0570243902439024	1475.172	1281.343	-193.829
0.0390243902439024	0	0.72	0.0651707317073171	1335.077	1164.079	-170.998
0.0439024390243902	0	0.81	0.0733170731707317	1196.57	1055.515	-141.055
0.0486585365853659	0	0.89775	0.081259756097561	1080.424	948.632	-131.792
0.0536585365853659	0	0.99	0.089609756097561	975.2904	868.1415	-107.1489
0.0585365853658537	0	1.08	0.0977560975609756	876.2135	777.5401	-98.6734
0.0632926829268293	0	1.16775	0.105698780487805	758.8383	702.5727	-56.2656000000001
0.0682926829268293	0	1.26	0.114048780487805	706.5259	663.804	-42.7219
0.0731707317073171	0	1.35	0.122195121951219	664.9078	625.0622	-39.8456000000001
0.0780487804878049	0	1.44	0.130341463414634	625.3063	593.4909	-31.8154
0.0829268292682927	0	1.53	0.138487804878049	586.6736	571.8565	-14.8171
0.0878048780487805	0	1.62	0.146634146341463	554.1447	541.5847	-12.5599999999999
0.0926829268292683	0	1.71	0.154780487804878	524.8013	514.53	-10.2713000000001
0.0975609756097561	0	1.8	0.162926829268293	497.3048	490.3087	-6.99610000000001
0.102439024390244	0	1.89	0.171073170731707	474.259	466.131	-8.12799999999999
0.107317073170732	0	1.98	0.179219512195122	453.8816	447.9814	-5.90019999999998
0.11219512195122	0	2.07	0.187365853658537	434.4643	431.4507	-3.0136
0.117073170731707	0	2.16	0.195512195121951	419.3627	401.8553	-17.5074
0.121951219512195	0	2.25	0.203658536585366	402.5077	386.7683	-15.7393999999999
0.126829268292683	0	2.34	0.21180487804878	390.2328	375.9542	-14.2786
0.131707317073171	0	2.43	0.219951219512195	377.6753	369.4554	-8.21990000000005
0.136585365853659	0	2.52	0.22809756097561	366.8441	362.2149	-4.62920000000003
0.141463414634146	0	2.61	0.236243902439024	357.1702	354.6763	-2.49390000000005
0.146341463414634	0	2.7	0.244390243902439	347.0445	346.8066	-0.237899999999968
-0.146341463414634	-0.0115384615384615	-2.925	-0.224601782363977	676.4022	694.2489	17.8467000000001
-0.141463414634146	-0.0115384615384615	-2.835	-0.216455440900563	673.4309	693.0012	19.5703
-0.136585365853659	-0.0115384615384615	-2.745	-0.208309099437148	676.134	697.1074	20.9734
-0.131829268292683	-0.0115384615384615	-2.65725	-0.200366416510319	683.9421	707.3743	23.4322000000001
-0.126829268292683	-0.0115384615384615	-2.565	-0.192016416510319	694.6426	719.651	25.0083999999999
-0.121951219512195	-0.0115384615384615	-2.475	-0.183870075046904	707.2716	746.2249	38.9532999999999
-0.117073170731707	-0.0115384615384615	-2.385	-0.17572373358349	722.7069	764.4646	41.7577
-0.11219512195122	-0.0115384615384615	-2.295	-0.167577392120075	734.46	777.4353	42.9753
-0.107439024390244	-0.0115384615384615	-2.20725	-0.159634709193246	746.9066	791.8021	44.8955
-0.102439024390244	-0.0115384615384615	-2.115	-0.151284709193246	765.5317	811.3187	45.787
-0.0975609756097561	-0.0115384615384615	-2.025	-0.143138367729831	786.3048	830.9026	44.5977999999999
-0.0926829268292683	-0.0115384615384615	-1.935	-0.134992026266417	810.4952	853.8983	43.4030999999999
-0.0878048780487805	-0.0115384615384615	-1.845	-0.126845684803002	832.5854	880.6505	48.0651
-0.0829268292682927	-0.0115384615384615	-1.755	-0.118699343339587	856.4678	908.1078	51.6399999999999
-0.0780487804878049	-0.0115384615384615	-1.665	-0.110553001876173	883.7557	937.6018	53.8461
-0.0731707317073171	-0.0115384615384615	-1.575	-0.102406660412758	909.9168	973.1979	63.2811000000001
-0.0682926829268293	-0.0115384615384615	-1.485	-0.0942603189493433	941.4588	1010.275	68.8162000000001
-0.0634146341463415	-0.0115384615384615	-1.395	-0.0861139774859287	979.6621	1069.48	89.8179
-0.0585365853658537	-0.0115384615384615	-1.305	-0.0779676360225141	1018.776	1116.129	97.353
-0.0536585365853659	-0.0115384615384615	-1.215	-0.0698212945590995	1079.586	1162.053	82.4670000000001
-0.0487804878048781	-0.0115384615384615	-1.125	-0.0616749530956848	1128.852	1215.7	86.8480000000002
-0.0439024390243902	-0.0115384615384615	-1.035	-0.0535286116322702	1178.026	1281.483	103.457
-0.0390243902439024	-0.0115384615384615	-0.945	-0.0453822701688555	1234.925	1350.204	115.279
-0.0341463414634146	-0.0115384615384615	-0.855	-0.0372359287054409	1309.211	1428.883	119.672
-0.0292682926829268	-0.0115384615384615	-0.765	-0.0290895872420263	1381.889	1559.928	178.039
-0.0245121951219512	-0.0115384615384615	-0.67725	-0.021146904315197	1462.973	1640.397	177.424
-0.0195121951219512	-0.0115384615384615	-0.585	-0.012796904315197	1597.064	1728.608	131.544
-0.0146341463414634	-0.0115384615384615	-0.495	-0.00465056285178236	1685.362	1811.05	125.688
-0.00975609756097561	-0.0115384615384615	-0.405	0.00349577861163227	1777.359	1917.993	140.634
-0.0048780487804878	-0.0115384615384615	-0.315	0.0116421200750469	1882.108	1977.404	95.2959999999998
0	-0.0115384615384615	-0.225	0.0197884615384615	1948.4	2009.9	61.5000000000002
0.0048780487804878	-0.0115384615384615	-0.135	0.0279348030018762	1985.039	2010.94	25.9010000000003
0.00975609756097561	-0.0115384615384615	-0.045	0.0360811444652908	1993.223	1975.504	-17.7190000000001
0.0146341463414634	-0.0115384615384615	0.045	0.0442274859287054	1961.683	1906.445	-55.2379999999998
0.0195121951219512	-0.0115384615384615	0.135	0.0523738273921201	1893.744	1805.211	-88.5330000000001
0.0242682926829268	-0.0115384615384615	0.22275	0.0603165103189493	1790.741	1669.728	-121.013
0.0292682926829268	-0.0115384615384615	0.315	0.0686665103189493	1649.956	1540.184	-109.772
0.0341463414634146	-0.0115384615384615	0.405	0.076812851782364	1514.607	1407.268	-107.339
0.0390243902439024	-0.0115384615384615	0.495	0.0849591932457786	1373.651	1269.106	-104.545
0.0439024390243902	-0.0115384615384615	0.585	0.0931055347091932	1223.411	1151.239	-72.1720000000003
0.0486585365853659	-0.0115384615384615	0.67275	0.101048217636023	1107.024	1047.485	-59.5390000000002
0.0536585365853659	-0.0115384615384615	0.765	0.109398217636023	1000.527	946.1539	-54.3730999999999
0.0585365853658537	-0.0115384615384615	0.855	0.117544559099437	897.5436	866.9384	-30.6051999999999
0.0632926829268293	-0.0115384615384615	0.94275	0.125487242026266	798.0608	762.381	-35.6798
0.0682926829268293	-0.0115384615384615	1.035	0.133837242026266	714.1667	713.2418	-0.92489999999998
0.0731707317073171	-0.0115384615384615	1.125	0.141983583489681	671.2721	671.4871	0.215000000000032
0.0780487804878049	-0.0115384615384615	1.215	0.150129924953096	628.1136	632.9099	4.79629999999997
0.0829268292682927	-0.0115384615384615	1.305	0.15827626641651	593.5961	593.5539	-0.0421999999999798
0.0878048780487805	-0.0115384615384615	1.395	0.166422607879925	561.2243	562.8222	1.59789999999987
0.0926829268292683	-0.0115384615384615	1.485	0.17456894934334	528.607	535.123	6.51600000000008
0.0975609756097561	-0.0115384615384615	1.575	0.182715290806754	503.3858	508.4437	5.05790000000002
0.102439024390244	-0.0115384615384615	1.665	0.190861632270169	480.5241	486.19	5.66590000000008
0.107317073170732	-0.0115384615384615	1.755	0.199007973733584	458.0541	465.8748	7.82069999999999
0.11219512195122	-0.0115384615384615	1.845	0.207154315196998	440.1527	445.8218	5.66910000000007
0.117073170731707	-0.0115384615384615	1.935	0.215300656660413	424.4471	430.1485	5.70139999999998
0.121951219512195	-0.0115384615384615	2.025	0.223446998123827	409.9214	410.2701	0.348699999999951
0.126829268292683	-0.0115384615384615	2.115	0.231593339587242	396.2588	396.7946	0.535799999999995
0.131707317073171	-0.0115384615384615	2.205	0.239739681050657	382.2579	381.5521	-0.705800000000011
0.136585365853659	-0.0115384615384615	2.295	0.247886022514071	371.5118	372.0361	0.524299999999982
0.141463414634146	-0.0115384615384615	2.385	0.256032363977486	361.9314	363.5689	1.63750000000005
0.146341463414634	-0.0115384615384615	2.475	0.264178705440901	350.8028	354.8172	4.01440000000002
-0.146341463414634	-0.0230769230769231	-3.15	-0.204813320825516	665.9722	677.1692	11.1969999999999
-0.141463414634146	-0.0230769230769231	-3.06	-0.196666979362101	662.8363	676.0051	13.1687999999999
-0.136585365853659	-0.0230769230769231	-2.97	-0.188520637898687	665.5727	680.2177	14.6450000000001
-0.131829268292683	-0.0230769230769231	-2.88225	-0.180577954971857	674.0583	689.6259	15.5676
-0.126829268292683	-0.0230769230769231	-2.79	-0.172227954971857	684.4787	701.8861	17.4074000000001
-0.121951219512195	-0.0230769230769231	-2.7	-0.164081613508443	696.932	715.4439	18.5119
-0.117073170731707	-0.0230769230769231	-2.61	-0.155935272045028	711.7342	740.8983	29.1641000000001
-0.11219512195122	-0.0230769230769231	-2.52	-0.147788930581613	726.895	757.9302	31.0352
-0.107439024390244	-0.0230769230769231	-2.43225	-0.139846247654784	741.0468	773.5064	32.4596
-0.102439024390244	-0.0230769230769231	-2.34	-0.131496247654784	758.7989	789.3499	30.5510000000001
-0.0975609756097561	-0.0230769230769231	-2.25	-0.12334990619137	778.497	806.6299	28.1329000000002
-0.0926829268292683	-0.0230769230769231	-2.16	-0.115203564727955	801.2803	828.7221	27.4418000000001
-0.0878048780487805	-0.0230769230769231	-2.07	-0.10705722326454	822.6173	851.7904	29.1731000000001
-0.0829268292682927	-0.0230769230769231	-1.98	-0.0989108818011257	846.048	876.5597	30.5117
-0.0780487804878049	-0.0230769230769231	-1.89	-0.0907645403377111	872.6429	906.2921	33.6492
-0.0731707317073171	-0.0230769230769231	-1.8	-0.0826181988742964	899.0448	936.5987	37.5538999999999
-0.0682926829268293	-0.0230769230769231	-1.71	-0.0744718574108818	930.4596	971.105	40.6454
-0.0634146341463415	-0.0230769230769231	-1.62	-0.0663255159474672	969.1616	1013.625	44.4634
-0.0585365853658537	-0.0230769230769231	-1.53	-0.0581791744840525	1006.365	1071.797	65.432
-0.0536585365853659	-0.0230769230769231	-1.44	-0.0500328330206379	1065.708	1116.093	50.385
-0.0487804878048781	-0.0230769230769231	-1.35	-0.0418864915572233	1114.635	1161.549	46.914
-0.0439024390243902	-0.0230769230769231	-1.26	-0.0337401500938086	1161.068	1216.64	55.5719999999999
-0.0390243902439024	-0.0230769230769231	-1.17	-0.025593808630394	1215.603	1283.311	67.7079999999999
-0.0341463414634146	-0.0230769230769231	-1.08	-0.0174474671669794	1285.555	1352.904	67.3489999999999
-0.0292682926829268	-0.0230769230769231	-0.99	-0.00930112570356473	1355.665	1430.644	74.9789999999998
-0.0245121951219512	-0.0230769230769231	-0.90225	-0.00135844277673546	1434.587	1558.247	123.66
-0.0195121951219512	-0.0230769230769231	-0.81	0.00699155722326453	1551.137	1639.861	88.7240000000002
-0.0146341463414634	-0.0230769230769231	-0.72	0.0151378986866792	1631.125	1728.929	97.8039999999999
-0.00975609756097561	-0.0230769230769231	-0.63	0.0232842401500938	1730.058	1808.557	78.499
-0.0048780487804878	-0.0230769230769231	-0.54	0.0314305816135084	1816.154	1910.08	93.9259999999999
0	-0.0230769230769231	-0.45	0.0395769230769231	1918.306	1968.584	50.278
0.0048780487804878	-0.0230769230769231	-0.36	0.0477232645403377	1972.777	1996.853	24.076
0.00975609756097561	-0.0230769230769231	-0.27	0.0558696060037523	1991.695	1995.325	3.63000000000011
0.0146341463414634	-0.0230769230769231	-0.18	0.064015947467167	1975.603	1953.252	-22.3510000000001
0.0195121951219512	-0.0230769230769231	-0.0899999999999999	0.0721622889305816	1915.193	1880.643	-34.55
0.0242682926829268	-0.0230769230769231	-0.00224999999999997	0.0801049718574109	1825.696	1780.355	-45.3409999999999
0.0292682926829268	-0.0230769230769231	0.0900000000000001	0.0884549718574109	1706.274	1645.571	-60.7030000000002
0.0341463414634146	-0.0230769230769231	0.18	0.0966013133208255	1563.318	1515.455	-47.8630000000001
0.0390243902439024	-0.0230769230769231	0.27	0.10474765478424	1425.972	1382.701	-43.271
0.0439024390243902	-0.0230769230769231	0.36	0.112893996247655	1289.053	1249.191	-39.8620000000001
0.0486585365853659	-0.0230769230769231	0.44775	0.120836679174484	1155.181	1136.545	-18.6360000000002
0.0536585365853659	-0.0230769230769231	0.54	0.129186679174484	1042.637	1031.678	-10.9589999999998
0.0585365853658537	-0.0230769230769231	0.63	0.137333020637899	945.5535	934.3294	-11.2240999999999
0.0632926829268293	-0.0230769230769231	0.71775	0.145275703564728	851.9529	856.2164	4.26349999999991
0.0682926829268293	-0.0230769230769231	0.81	0.153625703564728	736.6901	743.6971	7.00699999999995
0.0731707317073171	-0.0230769230769231	0.9	0.161772045028143	688.2568	697.4185	9.1617
0.0780487804878049	-0.0230769230769231	0.99	0.169918386491557	649.4566	661.1158	11.6591999999999
0.0829268292682927	-0.0230769230769231	1.08	0.178064727954972	613.2135	626.0371	12.8236000000001
0.0878048780487805	-0.0230769230769231	1.17	0.186211069418386	575.9369	590.2402	14.3033000000002
0.0926829268292683	-0.0230769230769231	1.26	0.194357410881801	546.1964	559.8042	13.6077999999999
0.0975609756097561	-0.0230769230769231	1.35	0.202503752345216	519.2594	532.5517	13.2923000000001
0.102439024390244	-0.0230769230769231	1.44	0.21065009380863	492.2391	506.0983	13.8592
0.107317073170732	-0.0230769230769231	1.53	0.218796435272045	471.3765	484.0025	12.626
0.11219512195122	-0.0230769230769231	1.62	0.22694277673546	452.7079	463.8796	11.1717000000001
0.117073170731707	-0.0230769230769231	1.71	0.235089118198874	433.7679	444.3998	10.6319
0.121951219512195	-0.0230769230769231	1.8	0.243235459662289	407.8237	428.5651	20.7414
0.126829268292683	-0.0230769230769231	1.89	0.251381801125704	392.4847	402.7626	10.2779
0.131707317073171	-0.0230769230769231	1.98	0.259528142589118	380.5679	387.7943	7.22640000000001
0.136585365853659	-0.0230769230769231	2.07	0.267674484052533	372.3245	375.7817	3.4572
0.141463414634146	-0.0230769230769231	2.16	0.275820825515947	364.8381	367.6291	2.791
0.146341463414634	-0.0230769230769231	2.25	0.283967166979362	356.7301	360.3872	3.65710000000001
-0.146341463414634	-0.0346153846153846	-3.375	-0.185024859287054	653.6464	660.6389	6.99249999999995
-0.141463414634146	-0.0346153846153846	-3.285	-0.17687851782364	651.0961	659.6475	8.55140000000006
-0.136585365853659	-0.0346153846153846	-3.195	-0.168732176360225	654.6249	664.0577	9.43280000000016
-0.131829268292683	-0.0346153846153846	-3.10725	-0.160789493433396	663.3217	673.0185	9.69680000000005
-0.126829268292683	-0.0346153846153846	-3.015	-0.152439493433396	673.8481	684.2284	10.3803
-0.121951219512195	-0.0346153846153846	-2.925	-0.144293151969981	686.646	697.4452	10.7992
-0.117073170731707	-0.0346153846153846	-2.835	-0.136146810506567	701.6332	713.3413	11.7081000000001
-0.11219512195122	-0.0346153846153846	-2.745	-0.128000469043152	716.6812	740.8481	24.1669000000001
-0.107439024390244	-0.0346153846153846	-2.65725	-0.120057786116323	743.318	758.6976	15.3796
-0.102439024390244	-0.0346153846153846	-2.565	-0.111707786116323	762.8829	772.051	9.1681000000001
-0.0975609756097561	-0.0346153846153846	-2.475	-0.103561444652908	777.4601	787.1172	9.6570999999999
-0.0926829268292683	-0.0346153846153846	-2.385	-0.0954151031894934	793.5566	806.3584	12.8018000000001
-0.0878048780487805	-0.0346153846153846	-2.295	-0.0872687617260788	814.7615	826.6784	11.9168999999999
-0.0829268292682927	-0.0346153846153846	-2.205	-0.0791224202626642	835.5921	849.857	14.2649
-0.0780487804878049	-0.0346153846153846	-2.115	-0.0709760787992495	859.3834	878.1079	18.7245
-0.0731707317073171	-0.0346153846153846	-2.025	-0.0628297373358349	888.0026	905.2953	17.2927
-0.0682926829268293	-0.0346153846153846	-1.935	-0.0546833958724202	916.4333	934.7069	18.2736
-0.0634146341463415	-0.0346153846153846	-1.845	-0.0465370544090056	949.4304	972.8832	23.4528000000001
-0.0585365853658537	-0.0346153846153846	-1.755	-0.038390712945591	987.3165	1010.63	23.3134999999999
-0.0536585365853659	-0.0346153846153846	-1.665	-0.0302443714821764	1043.717	1069.862	26.145
-0.0487804878048781	-0.0346153846153846	-1.575	-0.0220980300187617	1088.831	1116.874	28.0430000000001
-0.0439024390243902	-0.0346153846153846	-1.485	-0.0139516885553471	1133.467	1162.835	29.3679999999999
-0.0390243902439024	-0.0346153846153846	-1.395	-0.00580534709193246	1186.581	1217.973	31.3920000000001
-0.0341463414634146	-0.0346153846153846	-1.305	0.00234099437148219	1252.249	1286.98	34.731
-0.0292682926829268	-0.0346153846153846	-1.215	0.0104873358348968	1320.376	1355.477	35.1010000000001
-0.0245121951219512	-0.0346153846153846	-1.12725	0.0184300187617261	1396.163	1431.923	35.76
-0.0195121951219512	-0.0346153846153846	-1.035	0.0267800187617261	1525.594	1557.993	32.3990000000001
-0.0146341463414634	-0.0346153846153846	-0.945	0.0349263602251407	1607.723	1640.326	32.6030000000001
-0.00975609756097561	-0.0346153846153846	-0.855	0.0430727016885553	1699.089	1727.33	28.241
-0.0048780487804878	-0.0346153846153846	-0.765	0.05121904315197	1781.56	1806.918	25.3580000000002
0	-0.0346153846153846	-0.675	0.0593653846153846	1887.329	1905.62	18.2909999999999
0.0048780487804878	-0.0346153846153846	-0.585	0.0675117260787993	1949.418	1960.664	11.2459999999999
0.00975609756097561	-0.0346153846153846	-0.495	0.0756580675422139	1979.805	1986.096	6.29099999999971
0.0146341463414634	-0.0346153846153846	-0.405	0.0838044090056285	1981.482	1980.87	-0.61200000000008
0.0195121951219512	-0.0346153846153846	-0.315	0.0919507504690432	1944.695	1936.639	-8.05600000000004
0.0242682926829268	-0.0346153846153846	-0.22725	0.0998934333958724	1873.809	1863.031	-10.778
0.0292682926829268	-0.0346153846153846	-0.135	0.108243433395872	1770.694	1760.721	-9.97299999999996
0.0341463414634146	-0.0346153846153846	-0.045	0.116389774859287	1638.196	1625.626	-12.5699999999999
0.0390243902439024	-0.0346153846153846	0.045	0.124536116322702	1504.634	1498.979	-5.65499999999997
0.0439024390243902	-0.0346153846153846	0.135	0.132682457786116	1366.437	1367.967	1.52999999999997
0.0486585365853659	-0.0346153846153846	0.22275	0.140625140712946	1221.024	1231.966	10.942
0.0536585365853659	-0.0346153846153846	0.315	0.148975140712946	1106.478	1121.913	15.4349999999999
0.0585365853658537	-0.0346153846153846	0.405	0.15712148217636	1002.821	1022.567	19.7460000000001
0.0632926829268293	-0.0346153846153846	0.49275	0.165064165103189	908.6969	925.2456	16.5487000000001
0.0682926829268293	-0.0346153846153846	0.585	0.173414165103189	803.3358	850.2027	46.8669000000001
0.0731707317073171	-0.0346153846153846	0.675	0.181560506566604	718.5251	744.2849	25.7598
0.0780487804878049	-0.0346153846153846	0.765	0.189706848030019	676.6735	696.6745	20.001
0.0829268292682927	-0.0346153846153846	0.855	0.197853189493433	635.9908	660.1852	24.1944
0.0878048780487805	-0.0346153846153846	0.945	0.205999530956848	601.46	624.5366	23.0766000000001
0.0926829268292683	-0.0346153846153846	1.035	0.214145872420263	569.6362	588.9713	19.3351000000001
0.0975609756097561	-0.0346153846153846	1.125	0.222292213883677	538.3128	558.4096	20.0967999999999
0.102439024390244	-0.0346153846153846	1.215	0.230438555347092	512.1005	530.5501	18.4495999999999
0.107317073170732	-0.0346153846153846	1.305	0.238584896810507	488.882	503.6253	14.7433
0.11219512195122	-0.0346153846153846	1.395	0.246731238273921	466.5021	481.2446	14.7424999999999
0.117073170731707	-0.0346153846153846	1.485	0.254877579737336	448.1848	461.4374	13.2525999999999
0.121951219512195	-0.0346153846153846	1.575	0.26302392120075	431.6508	441.8293	10.1785
0.126829268292683	-0.0346153846153846	1.665	0.271170262664165	416.9737	426.7912	9.81750000000005
0.131707317073171	-0.0346153846153846	1.755	0.27931660412758	403.0605	402.7303	-0.330200000000048
0.136585365853659	-0.0346153846153846	1.845	0.287462945590994	389.1533	387.8194	-1.33389999999997
0.141463414634146	-0.0346153846153846	1.935	0.295609287054409	377.4337	376.4707	-0.962999999999965
0.146341463414634	-0.0346153846153846	2.025	0.303755628517824	366.5981	368.6727	2.07459999999998
-0.146341463414634	-0.0461538461538461	-3.6	-0.165236397748593	641.5814	643.0452	1.46379999999999
-0.141463414634146	-0.0461538461538461	-3.51	-0.157090056285178	639.7942	641.9483	2.15409999999997
-0.136585365853659	-0.0461538461538461	-3.42	-0.148943714821764	643.3155	645.7784	2.46289999999999
-0.131829268292683	-0.0461538461538461	-3.33225	-0.141001031894934	651.4527	654.1659	2.71319999999992
-0.126829268292683	-0.0461538461538461	-3.24	-0.132651031894934	662.2637	665.2433	2.97960000000001
-0.121951219512195	-0.0461538461538461	-3.15	-0.12450469043152	675.2918	678.3271	3.03530000000001
-0.117073170731707	-0.0461538461538461	-3.06	-0.116358348968105	691.3182	694.1363	2.81809999999996
-0.11219512195122	-0.0461538461538461	-2.97	-0.10821200750469	705.8085	708.8383	3.02980000000002
-0.107439024390244	-0.0461538461538461	-2.88225	-0.100269324577861	721.6581	724.2068	2.54869999999994
-0.102439024390244	-0.0461538461538461	-2.79	-0.0919193245778612	750.8785	748.6015	-2.27699999999993
-0.0975609756097561	-0.0461538461538461	-2.7	-0.0837729831144465	769.05	764.658	-4.39199999999994
-0.0926829268292683	-0.0461538461538461	-2.61	-0.0756266416510319	784.8878	783.8858	-1.00199999999995
-0.0878048780487805	-0.0461538461538461	-2.52	-0.0674803001876173	801.8542	802.307	0.452800000000025
-0.0829268292682927	-0.0461538461538461	-2.43	-0.0593339587242026	821.8583	823.1368	1.27849999999989
-0.0780487804878049	-0.0461538461538461	-2.34	-0.051187617260788	847.2902	848.3865	1.09630000000004
-0.0731707317073171	-0.0461538461538461	-2.25	-0.0430412757973734	871.9736	873.9638	1.99020000000007
-0.0682926829268293	-0.0461538461538461	-2.16	-0.0348949343339587	899.5119	901.8376	2.32569999999987
-0.0634146341463415	-0.0461538461538461	-2.07	-0.0267485928705441	932.873	935.9285	3.05549999999994
-0.0585365853658537	-0.0461538461538461	-1.98	-0.0186022514071295	966.8217	969.1443	2.32259999999985
-0.0536585365853659	-0.0461538461538461	-1.89	-0.0104559099437148	1004.018	1005.991	1.97300000000007
-0.0487804878048781	-0.0461538461538461	-1.8	-0.0023095684803002	1067.969	1052.505	-15.4639999999999
-0.0439024390243902	-0.0461538461538461	-1.71	0.00583677298311443	1110.557	1098.343	-12.2139999999999
-0.0390243902439024	-0.0461538461538461	-1.62	0.0139831144465291	1163.136	1150.436	-12.7
-0.0341463414634146	-0.0461538461538461	-1.53	0.0221294559099437	1216.57	1212.355	-4.21499999999992
-0.0292682926829268	-0.0461538461538461	-1.44	0.0302757973733583	1280.251	1276.357	-3.89400000000001
-0.0245121951219512	-0.0461538461538461	-1.35225	0.0382184803001876	1356.085	1345.415	-10.6700000000001
-0.0195121951219512	-0.0461538461538461	-1.26	0.0465684803001876	1434.303	1433.206	-1.09699999999998
-0.0146341463414634	-0.0461538461538461	-1.17	0.0547148217636022	1542.29	1551.503	9.21299999999997
-0.00975609756097561	-0.0461538461538461	-1.08	0.0628611632270169	1625.929	1641.553	15.6240000000003
-0.0048780487804878	-0.0461538461538461	-0.99	0.0710075046904315	1711.755	1718.237	6.48199999999997
0	-0.0461538461538461	-0.9	0.0791538461538461	1797.194	1797.416	0.222000000000207
0.0048780487804878	-0.0461538461538461	-0.81	0.0873001876172608	1905.304	1899.638	-5.66600000000017
0.00975609756097561	-0.0461538461538461	-0.72	0.0954465290806754	1954.022	1948.154	-5.86799999999994
0.0146341463414634	-0.0461538461538461	-0.63	0.10359287054409	1979.549	1975.092	-4.45699999999988
0.0195121951219512	-0.0461538461538461	-0.54	0.111739212007505	1969.86	1969.476	-0.384000000000015
0.0242682926829268	-0.0461538461538461	-0.45225	0.119681894934334	1924.895	1929.744	4.84899999999993
0.0292682926829268	-0.0461538461538461	-0.36	0.128031894934334	1834.23	1845.307	11.077
0.0341463414634146	-0.0461538461538461	-0.27	0.136178236397749	1726.521	1746.105	19.5840000000001
0.0390243902439024	-0.0461538461538461	-0.18	0.144324577861163	1599.706	1627.882	28.1760000000002
0.0439024390243902	-0.0461538461538461	-0.0899999999999999	0.152470919324578	1452.063	1490.071	38.008
0.0486585365853659	-0.0461538461538461	-0.00224999999999986	0.160413602251407	1325.447	1364.552	39.1049999999998
0.0536585365853659	-0.0461538461538461	0.0900000000000002	0.168763602251407	1201.494	1240.34	38.8459999999998
0.0585365853658537	-0.0461538461538461	0.18	0.176909943714822	1081.101	1115.712	34.6109999999999
0.0632926829268293	-0.0461538461538461	0.26775	0.184852626641651	982.6029	1021.283	38.6800999999999
0.0682926829268293	-0.0461538461538461	0.36	0.193202626641651	896.5536	933.7705	37.2169
0.0731707317073171	-0.0461538461538461	0.45	0.201348968105066	796.2642	852.1973	55.9331
0.0780487804878049	-0.0461538461538461	0.54	0.20949530956848	723.4884	746.2205	22.7321000000001
0.0829268292682927	-0.0461538461538461	0.63	0.217641651031895	676.3615	698.2987	21.9372
0.0878048780487805	-0.0461538461538461	0.72	0.22578799249531	637.2568	661.2401	23.9833
0.0926829268292683	-0.0461538461538461	0.81	0.233934333958724	600.9046	625.9155	25.0109
0.0975609756097561	-0.0461538461538461	0.9	0.242080675422139	563.8162	589.5037	25.6875
0.102439024390244	-0.0461538461538461	0.99	0.250227016885553	535.657	559.3236	23.6666000000001
0.107317073170732	-0.0461538461538461	1.08	0.258373358348968	510.0419	531.5647	21.5228000000001
0.11219512195122	-0.0461538461538461	1.17	0.266519699812383	484.3226	503.0551	18.7325
0.117073170731707	-0.0461538461538461	1.26	0.274666041275797	464.1285	481.2135	17.085
0.121951219512195	-0.0461538461538461	1.35	0.282812382739212	445.8776	462.2957	16.4180999999999
0.126829268292683	-0.0461538461538461	1.44	0.290958724202627	427.6738	442.8431	15.1693
0.131707317073171	-0.0461538461538461	1.53	0.299105065666041	413.7575	427.1351	13.3776
0.136585365853659	-0.0461538461538461	1.62	0.307251407129456	397.6156	409.5671	11.9515
0.141463414634146	-0.0461538461538461	1.71	0.315397748592871	385.9247	397.8905	11.9658000000001
0.146341463414634	-0.0461538461538461	1.8	0.323544090056285	374.1529	381.9482	7.7953
-0.146341463414634	-0.0578846153846154	-3.82875	-0.145118128517824	629.5982	623.8227	-5.77549999999997
-0.141463414634146	-0.0578846153846154	-3.73875	-0.136971787054409	629.5114	622.5091	-7.00229999999999
-0.136585365853659	-0.0578846153846154	-3.64875	-0.128825445590994	632.5998	626.5886	-6.01120000000003
-0.131829268292683	-0.0578846153846154	-3.561	-0.120882762664165	640.6868	635.9752	-4.71159999999998
-0.126829268292683	-0.0578846153846154	-3.46875	-0.112532762664165	651.1694	646.3287	-4.84069999999997
-0.121951219512195	-0.0578846153846154	-3.37875	-0.10438642120075	664.0571	658.8356	-5.22149999999999
-0.117073170731707	-0.0578846153846154	-3.28875	-0.0962400797373358	679.5115	674.0651	-5.44639999999993
-0.11219512195122	-0.0578846153846154	-3.19875	-0.0880937382739212	694.3586	688.5063	-5.85230000000001
-0.107439024390244	-0.0578846153846154	-3.111	-0.0801510553470919	709.6974	703.5172	-6.18020000000002
-0.102439024390244	-0.0578846153846154	-3.01875	-0.0718010553470919	739.1774	718.8478	-20.3296
-0.0975609756097561	-0.0578846153846154	-2.92875	-0.0636547138836773	756.7925	746.7283	-10.0642
-0.0926829268292683	-0.0578846153846154	-2.83875	-0.0555083724202627	772.4867	766.765	-5.72169999999994
-0.0878048780487805	-0.0578846153846154	-2.74875	-0.047362030956848	788.2599	782.2011	-6.05880000000002
-0.0829268292682927	-0.0578846153846154	-2.65875	-0.0392156894934334	806.7401	799.3347	-7.40539999999999
-0.0780487804878049	-0.0578846153846154	-2.56875	-0.0310693480300188	831.1441	821.2223	-9.92179999999996
-0.0731707317073171	-0.0578846153846154	-2.47875	-0.0229230065666041	854.7537	843.3689	-11.3848
-0.0682926829268293	-0.0578846153846154	-2.38875	-0.0147766651031895	880.7575	868.3027	-12.4548
-0.0634146341463415	-0.0578846153846154	-2.29875	-0.00663032363977485	913.671	897.4949	-16.1761
-0.0585365853658537	-0.0578846153846154	-2.20875	0.00151601782363979	944.8863	927.8299	-17.0563999999998
-0.0536585365853659	-0.0578846153846154	-2.11875	0.0096623592870544	979.8516	961.6687	-18.1828999999999
-0.0487804878048781	-0.0578846153846154	-2.02875	0.017808700750469	1021.291	1003.889	-17.4019999999999
-0.0439024390243902	-0.0578846153846154	-1.93875	0.0259550422138837	1082.281	1044.797	-37.4839999999999
-0.0390243902439024	-0.0578846153846154	-1.84875	0.0341013836772983	1132.159	1091.381	-40.778
-0.0341463414634146	-0.0578846153846154	-1.75875	0.042247725140713	1181.254	1149.363	-31.8910000000003
-0.0292682926829268	-0.0578846153846154	-1.66875	0.0503940666041276	1237.582	1206.185	-31.3969999999997
-0.0245121951219512	-0.0578846153846154	-1.581	0.0583367495309569	1305.85	1269.02	-36.8299999999999
-0.0195121951219512	-0.0578846153846154	-1.48875	0.0666867495309569	1379.337	1347.986	-31.3509999999999
-0.0146341463414634	-0.0578846153846154	-1.39875	0.0748330909943715	1461.097	1422.347	-38.75
-0.00975609756097561	-0.0578846153846154	-1.30875	0.0829794324577861	1578.445	1539.063	-39.3819999999998
-0.0048780487804878	-0.0578846153846154	-1.21875	0.0911257739212007	1656.168	1628.964	-27.2040000000002
0	-0.0578846153846154	-1.12875	0.0992721153846154	1748.228	1706.229	-41.999
0.0048780487804878	-0.0578846153846154	-1.03875	0.10741845684803	1853.581	1786.019	-67.5620000000001
0.00975609756097561	-0.0578846153846154	-0.94875	0.115564798311445	1917.536	1891.495	-26.0410000000002
0.0146341463414634	-0.0578846153846154	-0.85875	0.123711139774859	1957.841	1939.087	-18.7540000000001
0.0195121951219512	-0.0578846153846154	-0.76875	0.131857481238274	1973.302	1967.05	-6.25199999999995
0.0242682926829268	-0.0578846153846154	-0.681	0.139800164165103	1954.27	1963.217	8.94700000000012
0.0292682926829268	-0.0578846153846154	-0.58875	0.148150164165103	1901.393	1926.166	24.7729999999999
0.0341463414634146	-0.0578846153846154	-0.49875	0.156296505628518	1816.61	1850.823	34.2130000000002
0.0390243902439024	-0.0578846153846154	-0.40875	0.164442847091932	1697.177	1751.526	54.3490000000002
0.0439024390243902	-0.0578846153846154	-0.31875	0.172589188555347	1572.174	1632.815	60.6409999999999
0.0486585365853659	-0.0578846153846154	-0.231	0.180531871482176	1441.1	1496.03	54.9299999999999
0.0536585365853659	-0.0578846153846154	-0.13875	0.188881871482176	1299.878	1369.802	69.9239999999998
0.0585365853658537	-0.0578846153846154	-0.0487499999999998	0.197028212945591	1178.244	1247.868	69.6239999999998
0.0632926829268293	-0.0578846153846154	0.0389999999999999	0.20497089587242	1069.776	1127.33	57.5539999999999
0.0682926829268293	-0.0578846153846154	0.13125	0.21332089587242	962.0646	1028.335	66.2704
0.0731707317073171	-0.0578846153846154	0.22125	0.221467237335835	880.4696	941.0251	60.5555000000001
0.0780487804878049	-0.0578846153846154	0.31125	0.22961357879925	777.3898	858.4404	81.0505999999999
0.0829268292682927	-0.0578846153846154	0.40125	0.237759920262664	697.908	739.7883	41.8803
0.0878048780487805	-0.0578846153846154	0.49125	0.245906261726079	659.9057	692.8134	32.9077
0.0926829268292683	-0.0578846153846154	0.58125	0.254052603189493	620.6377	659.3777	38.74
0.0975609756097561	-0.0578846153846154	0.67125	0.262198944652908	588.7551	626.0658	37.3107000000001
0.102439024390244	-0.0578846153846154	0.76125	0.270345286116323	559.1877	591.7109	32.5232
0.107317073170732	-0.0578846153846154	0.85125	0.278491627579737	528.9334	560.7102	31.7768
0.11219512195122	-0.0578846153846154	0.94125	0.286637969043152	504.5623	533.3644	28.8020999999999
0.117073170731707	-0.0578846153846154	1.03125	0.294784310506567	482.8363	506.6659	23.8296
0.121951219512195	-0.0578846153846154	1.12125	0.302930651969981	460.2402	484.4775	24.2373000000001
0.126829268292683	-0.0578846153846154	1.21125	0.311076993433396	443.1322	464.1031	20.9709
0.131707317073171	-0.0578846153846154	1.30125	0.319223334896811	427.1754	444.9067	17.7313000000001
0.136585365853659	-0.0578846153846154	1.39125	0.327369676360225	410.462	428.3469	17.8849
0.141463414634146	-0.0578846153846154	1.48125	0.33551601782364	396.0588	408.6853	12.6265
0.146341463414634	-0.0578846153846154	1.57125	0.343662359287054	383.6763	394.7619	11.0856000000001
-0.146341463414634	-0.0692307692307692	-4.05	-0.12565947467167	619.3169	601.9899	-17.3270000000001
-0.141463414634146	-0.0692307692307692	-3.96	-0.117513133208255	617.821	601.5469	-16.2741
-0.136585365853659	-0.0692307692307692	-3.87	-0.10936679174484	621.6721	605.9351	-15.737
-0.131829268292683	-0.0692307692307692	-3.78225	-0.101424108818011	630.875	614.8503	-16.0247000000001
-0.126829268292683	-0.0692307692307692	-3.69	-0.0930741088180112	641.9761	624.7564	-17.2197
-0.121951219512195	-0.0692307692307692	-3.6	-0.0849277673545966	654.6708	637.1288	-17.542
-0.117073170731707	-0.0692307692307692	-3.51	-0.076781425891182	669.617	652.6659	-16.9511
-0.11219512195122	-0.0692307692307692	-3.42	-0.0686350844277673	684.0175	666.6882	-17.3293
-0.107439024390244	-0.0692307692307692	-3.33225	-0.0606924015009381	699.8572	681.5141	-18.3431000000001
-0.102439024390244	-0.0692307692307692	-3.24	-0.0523424015009381	717.7027	698.7215	-18.9811999999999
-0.0975609756097561	-0.0692307692307692	-3.15	-0.0441960600375235	734.758	714.7081	-20.0498999999999
-0.0926829268292683	-0.0692307692307692	-3.06	-0.0360497185741088	750.383	731.442	-18.9409999999999
-0.0878048780487805	-0.0692307692307692	-2.97	-0.0279033771106942	769.6857	751.0286	-18.6571
-0.0829268292682927	-0.0692307692307692	-2.88	-0.0197570356472796	791.1874	769.6064	-21.581
-0.0780487804878049	-0.0692307692307692	-2.79	-0.0116106941838649	815.0353	789.3274	-25.7079000000001
-0.0731707317073171	-0.0692307692307692	-2.7	-0.00346435272045026	838.8132	811.9662	-26.8470000000001
-0.0682926829268293	-0.0692307692307692	-2.61	0.00468198874296438	864.9331	834.5494	-30.3837
-0.0634146341463415	-0.0692307692307692	-2.52	0.012828330206379	895.93	860.1763	-35.7537000000001
-0.0585365853658537	-0.0692307692307692	-2.43	0.0209746716697936	925.6834	891.4991	-34.1843
-0.0536585365853659	-0.0692307692307692	-2.34	0.0291210131332083	959.9343	920.8181	-39.1161999999999
-0.0487804878048781	-0.0692307692307692	-2.25	0.0372673545966229	1000.027	952.9919	-47.0351000000001
-0.0439024390243902	-0.0692307692307692	-2.16	0.0454136960600375	1058.77	992.8497	-65.9203
-0.0390243902439024	-0.0692307692307692	-2.07	0.0535600375234522	1105.836	1050.243	-55.5930000000001
-0.0341463414634146	-0.0692307692307692	-1.98	0.0617063789868668	1151.75	1096.107	-55.643
-0.0292682926829268	-0.0692307692307692	-1.89	0.0698527204502814	1204.913	1141.885	-63.028
-0.0245121951219512	-0.0692307692307692	-1.80225	0.0777954033771107	1272.457	1193.912	-78.5449999999999
-0.0195121951219512	-0.0692307692307692	-1.71	0.0861454033771107	1340.866	1261.814	-79.0520000000001
-0.0146341463414634	-0.0692307692307692	-1.62	0.0942917448405253	1416.065	1328.254	-87.8109999999999
-0.00975609756097561	-0.0692307692307692	-1.53	0.10243808630394	1540.011	1404.415	-135.596
-0.0048780487804878	-0.0692307692307692	-1.44	0.110584427767355	1620.336	1513.022	-107.314
0	-0.0692307692307692	-1.35	0.118730769230769	1706.105	1588.005	-118.1
0.0048780487804878	-0.0692307692307692	-1.26	0.126877110694184	1781.329	1681.111	-100.218
0.00975609756097561	-0.0692307692307692	-1.17	0.135023452157599	1878.803	1763.651	-115.152
0.0146341463414634	-0.0692307692307692	-1.08	0.143169793621013	1934.754	1868.311	-66.4429999999998
0.0195121951219512	-0.0692307692307692	-0.99	0.151316135084428	1966.022	1927.468	-38.5540000000003
0.0242682926829268	-0.0692307692307692	-0.90225	0.159258818011257	1969.969	1959.767	-10.2019999999998
0.0292682926829268	-0.0692307692307692	-0.81	0.167608818011257	1939.586	1964.368	24.7819999999999
0.0341463414634146	-0.0692307692307692	-0.72	0.175755159474672	1875.986	1931.415	55.4289999999999
0.0390243902439024	-0.0692307692307692	-0.63	0.183901500938086	1781.138	1867.96	86.8220000000001
0.0439024390243902	-0.0692307692307692	-0.54	0.192047842401501	1654.598	1775.423	120.825
0.0486585365853659	-0.0692307692307692	-0.45225	0.19999052532833	1527.475	1653.018	125.543
0.0536585365853659	-0.0692307692307692	-0.36	0.20834052532833	1395.492	1527.843	132.351
0.0585365853658537	-0.0692307692307692	-0.27	0.216486866791745	1253.254	1401.7	148.446
0.0632926829268293	-0.0692307692307692	-0.18225	0.224429549718574	1140.61	1270.63	130.02
0.0682926829268293	-0.0692307692307692	-0.0900000000000001	0.232779549718574	1034.584	1155.817	121.233
0.0731707317073171	-0.0692307692307692	0	0.240925891181989	936.061	1053.712	117.651
0.0780487804878049	-0.0692307692307692	0.0900000000000001	0.249072232645403	856.7724	956.3516	99.5791999999999
0.0829268292682927	-0.0692307692307692	0.18	0.257218574108818	751.2508	877.6417	126.3909
0.0878048780487805	-0.0692307692307692	0.27	0.265364915572233	699.6686	787.7153	88.0466999999999
0.0926829268292683	-0.0692307692307692	0.36	0.273511257035647	659.1443	711.0823	51.938
0.0975609756097561	-0.0692307692307692	0.45	0.281657598499062	621.1853	671.9839	50.7986000000001
0.102439024390244	-0.0692307692307692	0.54	0.289803939962477	581.8428	633.8308	51.988
0.107317073170732	-0.0692307692307692	0.63	0.297950281425891	550.9746	600.5778	49.6032
0.11219512195122	-0.0692307692307692	0.72	0.306096622889306	523.5132	569.5785	46.0653
0.117073170731707	-0.0692307692307692	0.81	0.31424296435272	497.3061	538.5623	41.2562
0.121951219512195	-0.0692307692307692	0.9	0.322389305816135	475.238	512.4325	37.1945
0.126829268292683	-0.0692307692307692	0.99	0.33053564727955	455.0551	489.3273	34.2721999999999
0.131707317073171	-0.0692307692307692	1.08	0.338681988742964	435.0467	466.7983	31.7515999999999
0.136585365853659	-0.0692307692307692	1.17	0.346828330206379	409.2505	448.5222	39.2717
0.141463414634146	-0.0692307692307692	1.26	0.354974671669794	394.1783	431.9296	37.7513
0.146341463414634	-0.0692307692307692	1.35	0.363121013133208	381.9705	409.3825	27.412
-0.146341463414634	-0.0807692307692308	-4.275	-0.105871013133208	610.8106	581.1467	-29.6639
-0.141463414634146	-0.0807692307692308	-4.185	-0.0977246716697936	609.8552	580.8564	-28.9988
-0.136585365853659	-0.0807692307692308	-4.095	-0.0895783302063789	613.7698	585.2817	-28.4881
-0.131829268292683	-0.0807692307692308	-4.00725	-0.0816356472795497	622.8949	594.0679	-28.827
-0.126829268292683	-0.0807692307692308	-3.915	-0.0732856472795497	633.5115	604.8139	-28.6976
-0.121951219512195	-0.0807692307692308	-3.825	-0.0651393058161351	646.0798	617.3067	-28.7731
-0.117073170731707	-0.0807692307692308	-3.735	-0.0569929643527204	661.5699	631.359	-30.2109000000002
-0.11219512195122	-0.0807692307692308	-3.645	-0.0488466228893058	675.7966	645.2672	-30.5294
-0.107439024390244	-0.0807692307692308	-3.55725	-0.0409039399624765	690.655	659.2835	-31.3715
-0.102439024390244	-0.0807692307692308	-3.465	-0.0325539399624765	708.2721	675.071	-33.2011
-0.0975609756097561	-0.0807692307692308	-3.375	-0.0244075984990619	728.7312	689.7859	-38.9452999999999
-0.0926829268292683	-0.0807692307692308	-3.285	-0.0162612570356473	744.8578	705.9386	-38.9192000000001
-0.0878048780487805	-0.0807692307692308	-3.195	-0.00811491557223265	762.0753	724.3901	-37.6852
-0.0829268292682927	-0.0807692307692308	-3.105	3.14258911819909E-5	781.238	741.8646	-39.3734000000001
-0.0780487804878049	-0.0807692307692308	-3.015	0.00817776735459663	803.5537	760.2587	-43.295
-0.0731707317073171	-0.0807692307692308	-2.925	0.0163241088180113	825.6335	781.0477	-44.5858000000001
-0.0682926829268293	-0.0807692307692308	-2.835	0.0244704502814259	849.7948	802.1594	-47.6353999999999
-0.0634146341463415	-0.0807692307692308	-2.745	0.0326167917448405	878.3896	825.4906	-52.8990000000001
-0.0585365853658537	-0.0807692307692308	-2.655	0.0407631332082552	906.8565	852.2369	-54.6196
-0.0536585365853659	-0.0807692307692308	-2.565	0.0489094746716698	939.1377	879.3819	-59.7558000000001
-0.0487804878048781	-0.0807692307692308	-2.475	0.0570558161350844	978.9019	909.1237	-69.7782
-0.0439024390243902	-0.0807692307692308	-2.385	0.0652021575984991	1017.302	946.3506	-70.9513999999998
-0.0390243902439024	-0.0807692307692308	-2.295	0.0733484990619137	1078.084	981.3141	-96.7699000000001
-0.0341463414634146	-0.0807692307692308	-2.205	0.0814948405253283	1127.392	1020.352	-107.04
-0.0292682926829268	-0.0807692307692308	-2.115	0.089641181988743	1175.35	1088.209	-87.1409999999999
-0.0245121951219512	-0.0807692307692308	-2.02725	0.0975838649155722	1231.274	1131.167	-100.107
-0.0195121951219512	-0.0807692307692308	-1.935	0.105933864915572	1299.592	1187.369	-112.223
-0.0146341463414634	-0.0807692307692308	-1.845	0.114080206378987	1369.359	1243.092	-126.267
-0.00975609756097561	-0.0807692307692308	-1.755	0.122226547842402	1445.863	1309.367	-136.496
-0.0048780487804878	-0.0807692307692308	-1.665	0.130372889305816	1573.559	1387.161	-186.398
0	-0.0807692307692308	-1.575	0.138519230769231	1651.393	1466.18	-185.213
0.0048780487804878	-0.0807692307692308	-1.485	0.146665572232645	1736.077	1589.039	-147.038
0.00975609756097561	-0.0807692307692308	-1.395	0.15481191369606	1810.328	1680.437	-129.891
0.0146341463414634	-0.0807692307692308	-1.305	0.162958255159475	1900.709	1757.233	-143.476
0.0195121951219512	-0.0807692307692308	-1.215	0.171104596622889	1951.076	1860.324	-90.7520000000002
0.0242682926829268	-0.0807692307692308	-1.12725	0.179047279549719	1971.889	1924.555	-47.3339999999998
0.0292682926829268	-0.0807692307692308	-1.035	0.187397279549719	1965.258	1963.459	-1.79900000000021
0.0341463414634146	-0.0807692307692308	-0.945	0.195543621013133	1921.707	1975.718	54.011
0.0390243902439024	-0.0807692307692308	-0.855	0.203689962476548	1846.348	1954.402	108.054
0.0439024390243902	-0.0807692307692308	-0.765	0.211836303939963	1743.471	1899.118	155.647
0.0486585365853659	-0.0807692307692308	-0.67725	0.219778986866792	1614.185	1814.254	200.069
0.0536585365853659	-0.0807692307692308	-0.585	0.228128986866792	1483.468	1694.267	210.799
0.0585365853658537	-0.0807692307692308	-0.495	0.236275328330206	1353.245	1572.013	218.768
0.0632926829268293	-0.0807692307692308	-0.40725	0.244218011257036	1222.17	1445.793	223.623
0.0682926829268293	-0.0807692307692308	-0.315	0.252568011257036	1110.055	1306.584	196.529
0.0731707317073171	-0.0807692307692308	-0.225	0.26071435272045	1008.245	1193.233	184.988
0.0780487804878049	-0.0807692307692308	-0.135	0.268860694183865	912.7892	1087.73	174.9408
0.0829268292682927	-0.0807692307692308	-0.0450000000000002	0.27700703564728	836.4366	986.4126	149.976
0.0878048780487805	-0.0807692307692308	0.0449999999999999	0.285153377110694	733.5498	904.8438	171.294
0.0926829268292683	-0.0807692307692308	0.135	0.293299718574109	684.1338	814.9252	130.7914
0.0975609756097561	-0.0807692307692308	0.225	0.301446060037523	644.3167	738.0239	93.7072
0.102439024390244	-0.0807692307692308	0.315	0.309592401500938	607.3798	693.7211	86.3412999999999
0.107317073170732	-0.0807692307692308	0.405	0.317738742964353	571.0894	649.6485	78.5591000000001
0.11219512195122	-0.0807692307692308	0.495	0.325885084427767	541.3316	614.2608	72.9292000000001
0.117073170731707	-0.0807692307692308	0.585	0.334031425891182	514.2865	581.235	66.9485000000001
0.121951219512195	-0.0807692307692308	0.675	0.342177767354597	487.8388	548.2204	60.3816000000001
0.126829268292683	-0.0807692307692308	0.765	0.350324108818011	467.1404	522.1285	54.9881
0.131707317073171	-0.0807692307692308	0.855	0.358470450281426	448.5455	498.2946	49.7491
0.136585365853659	-0.0807692307692308	0.945	0.366616791744841	429.5939	473.6446	44.0507
0.141463414634146	-0.0807692307692308	1.035	0.374763133208255	407.3168	454.5119	47.1951
0.146341463414634	-0.0807692307692308	1.125	0.38290947467167	391.3782	437.1595	45.7813000000001
-0.146341463414634	-0.0925	-4.50375	-0.0857527439024389	601.1899	559.301	-41.8889
-0.141463414634146	-0.0925	-4.41375	-0.0776064024390243	600.3955	559.075	-41.3205
-0.136585365853659	-0.0925	-4.32375	-0.0694600609756097	604.7512	563.3709	-41.3803
-0.131829268292683	-0.0925	-4.236	-0.0615173780487804	614.0918	572.2169	-41.8749
-0.126829268292683	-0.0925	-4.14375	-0.0531673780487804	625.4075	582.2996	-43.1079000000001
-0.121951219512195	-0.0925	-4.05375	-0.0450210365853658	638.4259	594.4054	-44.0205
-0.117073170731707	-0.0925	-3.96375	-0.0368746951219512	653.1249	609.3573	-43.7676
-0.11219512195122	-0.0925	-3.87375	-0.0287283536585365	667.0974	622.7087	-44.3887
-0.107439024390244	-0.0925	-3.786	-0.0207856707317073	682.3636	636.6542	-45.7094000000001
-0.102439024390244	-0.0925	-3.69375	-0.0124356707317073	699.2543	652.5175	-46.7367999999999
-0.0975609756097561	-0.0925	-3.60375	-0.00428932926829265	714.8688	667.3929	-47.4758999999999
-0.0926829268292683	-0.0925	-3.51375	0.00385701219512199	744.4124	682.8611	-61.5513
-0.0878048780487805	-0.0925	-3.42375	0.0120033536585366	765.4606	698.9449	-66.5156999999999
-0.0829268292682927	-0.0925	-3.33375	0.0201496951219512	780.4552	714.8439	-65.6113
-0.0780487804878049	-0.0925	-3.24375	0.0282960365853659	796.591	731.8533	-64.7377
-0.0731707317073171	-0.0925	-3.15375	0.0364423780487805	817.5083	752.4863	-65.0220000000001
-0.0682926829268293	-0.0925	-3.06375	0.0445887195121952	838.1999	771.3706	-66.8293000000001
-0.0634146341463415	-0.0925	-2.97375	0.0527350609756098	862.2937	791.9039	-70.3898000000001
-0.0585365853658537	-0.0925	-2.88375	0.0608814024390244	890.9555	815.7951	-75.1603999999999
-0.0536585365853659	-0.0925	-2.79375	0.0690277439024391	920.1918	840.1987	-79.9930999999999
-0.0487804878048781	-0.0925	-2.70375	0.0771740853658537	953.3614	867.1344	-86.2270000000001
-0.0439024390243902	-0.0925	-2.61375	0.0853204268292683	994.4577	899.5187	-94.9390000000001
-0.0390243902439024	-0.0925	-2.52375	0.093466768292683	1050.27	930.2142	-120.0558
-0.0341463414634146	-0.0925	-2.43375	0.101613109756098	1095.18	964.783	-130.397
-0.0292682926829268	-0.0925	-2.34375	0.109759451219512	1139.548	1007.349	-132.199
-0.0245121951219512	-0.0925	-2.256	0.117702134146342	1191.123	1066.618	-124.505
-0.0195121951219512	-0.0925	-2.16375	0.126052134146342	1256.343	1114.509	-141.834
-0.0146341463414634	-0.0925	-2.07375	0.134198475609756	1320.603	1160.833	-159.77
-0.00975609756097561	-0.0925	-1.98375	0.142344817073171	1392.726	1216.473	-176.253
-0.0048780487804878	-0.0925	-1.89375	0.150491158536585	1511.053	1286.56	-224.493
0	-0.0925	-1.80375	0.1586375	1588.686	1356.601	-232.085
0.0048780487804878	-0.0925	-1.71375	0.166783841463415	1672.744	1434.355	-238.389
0.00975609756097561	-0.0925	-1.62375	0.174930182926829	1747.648	1565.426	-182.222
0.0146341463414634	-0.0925	-1.53375	0.183076524390244	1850.411	1648.916	-201.495
0.0195121951219512	-0.0925	-1.44375	0.191222865853659	1913.469	1739.098	-174.371
0.0242682926829268	-0.0925	-1.356	0.199165548780488	1953.885	1846.083	-107.802
0.0292682926829268	-0.0925	-1.26375	0.207515548780488	1971.512	1918.444	-53.0680000000002
0.0341463414634146	-0.0925	-1.17375	0.215661890243902	1956.06	1965.617	9.55700000000002
0.0390243902439024	-0.0925	-1.08375	0.223808231707317	1907.016	1989.614	82.598
0.0439024390243902	-0.0925	-0.99375	0.231954573170732	1824.767	1982.357	157.59
0.0486585365853659	-0.0925	-0.906	0.239897256097561	1704.438	1941.126	236.688
0.0536585365853659	-0.0925	-0.81375	0.248247256097561	1581.899	1865.062	283.163
0.0585365853658537	-0.0925	-0.72375	0.256393597560976	1452.667	1751.165	298.498
0.0632926829268293	-0.0925	-0.636	0.264336280487805	1315.723	1634.578	318.855
0.0682926829268293	-0.0925	-0.54375	0.272686280487805	1193.177	1506.454	313.277
0.0731707317073171	-0.0925	-0.45375	0.28083262195122	1083.504	1369.748	286.244
0.0780487804878049	-0.0925	-0.36375	0.288978963414634	977.1344	1249.356	272.2216
0.0829268292682927	-0.0925	-0.27375	0.297125304878049	893.0794	1137.917	244.8376
0.0878048780487805	-0.0925	-0.18375	0.305271646341463	789.4993	1030.463	240.9637
0.0926829268292683	-0.0925	-0.0937500000000002	0.313417987804878	705.9449	941.6867	235.7418
0.0975609756097561	-0.0925	-0.00375000000000014	0.321564329268293	665.0281	864.6127	199.5846
0.102439024390244	-0.0925	0.0862499999999999	0.329710670731707	624.1201	747.6204	123.5003
0.107317073170732	-0.0925	0.17625	0.337857012195122	591.3176	704.3511	113.0335
0.11219512195122	-0.0925	0.26625	0.346003353658537	560.6823	663.579	102.8967
0.117073170731707	-0.0925	0.35625	0.354149695121951	528.9334	627.9413	99.0079
0.121951219512195	-0.0925	0.44625	0.362296036585366	504.6556	593.9028	89.2472000000001
0.126829268292683	-0.0925	0.53625	0.370442378048781	482.2674	560.889	78.6216
0.131707317073171	-0.0925	0.62625	0.378588719512195	459.4249	533.3127	73.8878000000001
0.136585365853659	-0.0925	0.71625	0.38673506097561	441.4427	508.3038	66.8611
0.141463414634146	-0.0925	0.80625	0.394881402439024	425.309	484.6071	59.2981
0.146341463414634	-0.0925	0.89625	0.403027743902439	409.176	464.1458	54.9698
-0.146341463414634	-0.103846153846154	-4.725	-0.0662940900562851	591.2926	537.0766	-54.216
-0.141463414634146	-0.103846153846154	-4.635	-0.0581477485928705	591.037	537.3573	-53.6797
-0.136585365853659	-0.103846153846154	-4.545	-0.0500014071294558	595.716	541.8766	-53.8394000000001
-0.131829268292683	-0.103846153846154	-4.45725	-0.0420587242026266	605.2754	550.7186	-54.5568
-0.126829268292683	-0.103846153846154	-4.365	-0.0337087242026266	615.927	561.3936	-54.5334
-0.121951219512195	-0.103846153846154	-4.275	-0.025562382739212	628.4763	573.4693	-55.0070000000001
-0.117073170731707	-0.103846153846154	-4.185	-0.0174160412757973	643.6429	588.5415	-55.1014
-0.11219512195122	-0.103846153846154	-4.095	-0.00926969981238268	657.7074	602.1252	-55.5822000000001
-0.107439024390244	-0.103846153846154	-4.00725	-0.00132701688555345	672.212	615.3687	-56.8433
-0.102439024390244	-0.103846153846154	-3.915	0.00702298311444655	688.8737	630.3829	-58.4907999999999
-0.0975609756097561	-0.103846153846154	-3.825	0.0151693245778612	704.4484	644.6391	-59.8093
-0.0926829268292683	-0.103846153846154	-3.735	0.0233156660412758	720.6249	659.6368	-60.9881
-0.0878048780487805	-0.103846153846154	-3.645	0.0314620075046904	746.6504	675.7328	-70.9176
-0.0829268292682927	-0.103846153846154	-3.555	0.0396083489681051	763.216	690.8829	-72.3331000000001
-0.0780487804878049	-0.103846153846154	-3.465	0.0477546904315197	781.9212	706.8202	-75.101
-0.0731707317073171	-0.103846153846154	-3.375	0.0559010318949344	799.4551	725.7515	-73.7036
-0.0682926829268293	-0.103846153846154	-3.285	0.064047373358349	818.9894	743.0607	-75.9287000000001
-0.0634146341463415	-0.103846153846154	-3.195	0.0721937148217636	843.0718	762.7117	-80.3601
-0.0585365853658537	-0.103846153846154	-3.105	0.0803400562851783	867.4875	784.8055	-82.6819999999999
-0.0536585365853659	-0.103846153846154	-3.015	0.0884863977485929	895.0037	806.6546	-88.3490999999999
-0.0487804878048781	-0.103846153846154	-2.925	0.0966327392120075	927.652	829.8609	-97.7910999999998
-0.0439024390243902	-0.103846153846154	-2.835	0.104779080675422	961.2648	857.6711	-103.5937
-0.0390243902439024	-0.103846153846154	-2.745	0.112925422138837	998.6302	883.7862	-114.844
-0.0341463414634146	-0.103846153846154	-2.655	0.121071763602251	1060.582	912.1257	-148.4563
-0.0292682926829268	-0.103846153846154	-2.565	0.129218105065666	1101.5	950.7938	-150.7062
-0.0245121951219512	-0.103846153846154	-2.47725	0.137160787992495	1149.68	987.9612	-161.7188
-0.0195121951219512	-0.103846153846154	-2.385	0.145510787992495	1201.132	1047.963	-153.169
-0.0146341463414634	-0.103846153846154	-2.295	0.15365712945591	1258.987	1094.756	-164.231
-0.00975609756097561	-0.103846153846154	-2.205	0.161803470919325	1332.233	1140.171	-192.062
-0.0048780487804878	-0.103846153846154	-2.115	0.169949812382739	1400.785	1193.932	-206.853
0	-0.103846153846154	-2.025	0.178096153846154	1512.832	1263.241	-249.591
0.0048780487804878	-0.103846153846154	-1.935	0.186242495309569	1595.403	1332.296	-263.107
0.00975609756097561	-0.103846153846154	-1.845	0.194388836772983	1669.202	1409.823	-259.379
0.0146341463414634	-0.103846153846154	-1.755	0.202535178236398	1746.51	1537.613	-208.897
0.0195121951219512	-0.103846153846154	-1.665	0.210681519699812	1857.408	1618.386	-239.022
0.0242682926829268	-0.103846153846154	-1.57725	0.218624202626642	1916.392	1708.396	-207.996
0.0292682926829268	-0.103846153846154	-1.485	0.226974202626642	1962.192	1792.545	-169.647
0.0341463414634146	-0.103846153846154	-1.395	0.235120544090056	1979.163	1904.316	-74.847
0.0390243902439024	-0.103846153846154	-1.305	0.243266885553471	1964.752	1972.38	7.62800000000016
0.0439024390243902	-0.103846153846154	-1.215	0.251413227016886	1908.546	2008.627	100.081
0.0486585365853659	-0.103846153846154	-1.12725	0.259355909943715	1826.943	2016.818	189.875
0.0536585365853659	-0.103846153846154	-1.035	0.267705909943715	1716.909	1986.821	269.912
0.0585365853658537	-0.103846153846154	-0.945	0.275852251407129	1577.151	1925.815	348.664
0.0632926829268293	-0.103846153846154	-0.857250000000001	0.283794934333959	1451.962	1834.709	382.747
0.0682926829268293	-0.103846153846154	-0.765	0.292144934333959	1321.845	1709.782	387.937
0.0731707317073171	-0.103846153846154	-0.675	0.300291275797373	1186.119	1581.827	395.708
0.0780487804878049	-0.103846153846154	-0.585	0.308437617260788	1077.915	1450.866	372.951
0.0829268292682927	-0.103846153846154	-0.495	0.316583958724203	980.2539	1309.806	329.5521
0.0878048780487805	-0.103846153846154	-0.405	0.324730300187617	885.8191	1194.47	308.6509
0.0926829268292683	-0.103846153846154	-0.315	0.332876641651032	781.0983	1087.743	306.6447
0.0975609756097561	-0.103846153846154	-0.225	0.341022983114447	698.463	985.9635	287.5005
0.102439024390244	-0.103846153846154	-0.135	0.349169324577861	660.228	903.6009	243.3729
0.107317073170732	-0.103846153846154	-0.0450000000000002	0.357315666041276	621.2842	804.897	183.6128
0.11219512195122	-0.103846153846154	0.0449999999999995	0.36546200750469	588.9715	724.0339	135.0624
0.117073170731707	-0.103846153846154	0.135	0.373608348968105	557.7654	683.0046	125.2392
0.121951219512195	-0.103846153846154	0.225	0.38175469043152	526.4269	641.9133	115.4864
0.126829268292683	-0.103846153846154	0.315	0.389901031894934	501.4544	608.3168	106.8624
0.131707317073171	-0.103846153846154	0.405	0.398047373358349	479.451	576.5972	97.1462
0.136585365853659	-0.103846153846154	0.495	0.406193714821764	457.091	544.0163	86.9253000000001
0.141463414634146	-0.103846153846154	0.585	0.414340056285178	439.0517	518.1854	79.1337000000001
0.146341463414634	-0.103846153846154	0.675	0.422486397748593	422.2928	494.8697	72.5769000000001
-0.146341463414634	-0.115384615384615	-4.95	-0.0465056285178236	581.6993	514.3589	-67.3403999999999
-0.141463414634146	-0.115384615384615	-4.86	-0.0383592870544089	581.2336	514.8944	-66.3392
-0.136585365853659	-0.115384615384615	-4.77	-0.0302129455909943	585.4348	519.5671	-65.8677
-0.131829268292683	-0.115384615384615	-4.68225	-0.0222702626641651	593.9335	529.0379	-64.8956000000001
-0.126829268292683	-0.115384615384615	-4.59	-0.0139202626641651	604.7649	540.0596	-64.7053
-0.121951219512195	-0.115384615384615	-4.5	-0.00577392120075043	617.2484	552.2193	-65.0291
-0.117073170731707	-0.115384615384615	-4.41	0.00237242026266421	632.3399	566.4901	-65.8498000000001
-0.11219512195122	-0.115384615384615	-4.32	0.0105187617260789	646.0833	578.9048	-67.1785
-0.107439024390244	-0.115384615384615	-4.23225	0.0184614446529081	660.2908	591.6101	-68.6807
-0.102439024390244	-0.115384615384615	-4.14	0.0268114446529081	676.5388	606.3653	-70.1734999999999
-0.0975609756097561	-0.115384615384615	-4.05	0.0349577861163227	691.4647	620.2799	-71.1848
-0.0926829268292683	-0.115384615384615	-3.96	0.0431041275797374	707.2124	634.7227	-72.4897
-0.0878048780487805	-0.115384615384615	-3.87	0.051250469043152	724.1286	651.4433	-72.6853
-0.0829268292682927	-0.115384615384615	-3.78	0.0593968105065666	740.8123	666.207	-74.6053
-0.0780487804878049	-0.115384615384615	-3.69	0.0675431519699813	759.0801	682.0276	-77.0525
-0.0731707317073171	-0.115384615384615	-3.6	0.0756894934333959	779.988	699.3866	-80.6014
-0.0682926829268293	-0.115384615384615	-3.51	0.0838358348968106	799.8329	716.4169	-83.416
-0.0634146341463415	-0.115384615384615	-3.42	0.0919821763602252	822.0936	733.9087	-88.1849
-0.0585365853658537	-0.115384615384615	-3.33	0.10012851782364	847.4926	754.9266	-92.566
-0.0536585365853659	-0.115384615384615	-3.24	0.108274859287054	873.3603	774.4856	-98.8747
-0.0487804878048781	-0.115384615384615	-3.15	0.116421200750469	901.5751	795.5288	-106.0463
-0.0439024390243902	-0.115384615384615	-3.06	0.124567542213884	934.6662	820.0312	-114.635
-0.0390243902439024	-0.115384615384615	-2.97	0.132713883677298	968.534	845.0606	-123.4734
-0.0341463414634146	-0.115384615384615	-2.88	0.140860225140713	1005.903	872.4286	-133.4744
-0.0292682926829268	-0.115384615384615	-2.79	0.149006566604128	1068.744	906.1973	-162.5467
-0.0245121951219512	-0.115384615384615	-2.70225	0.156949249530957	1109.096	938.4618	-170.6342
-0.0195121951219512	-0.115384615384615	-2.61	0.165299249530957	1156.643	974.5368	-182.1062
-0.0146341463414634	-0.115384615384615	-2.52	0.173445590994372	1207.403	1017.785	-189.618
-0.00975609756097561	-0.115384615384615	-2.43	0.181591932457786	1267.398	1080.962	-186.436
-0.0048780487804878	-0.115384615384615	-2.34	0.189738273921201	1341.556	1130.941	-210.615
0	-0.115384615384615	-2.25	0.197884615384615	1412.653	1179.677	-232.976
0.0048780487804878	-0.115384615384615	-2.16	0.20603095684803	1524.774	1237.718	-287.056
0.00975609756097561	-0.115384615384615	-2.07	0.214177298311445	1610.381	1309.656	-300.725
0.0146341463414634	-0.115384615384615	-1.98	0.222323639774859	1684.831	1384.644	-300.187
0.0195121951219512	-0.115384615384615	-1.89	0.230469981238274	1764.184	1468.848	-295.336
0.0242682926829268	-0.115384615384615	-1.80225	0.238412664165103	1876.523	1611.374	-265.149
0.0292682926829268	-0.115384615384615	-1.71	0.246762664165103	1935.016	1700.732	-234.284
0.0341463414634146	-0.115384615384615	-1.62	0.254909005628518	1978.772	1793.874	-184.898
0.0390243902439024	-0.115384615384615	-1.53	0.263055347091932	1991.568	1906.365	-85.203
0.0439024390243902	-0.115384615384615	-1.44	0.271201688555347	1972.286	1977.1	4.81400000000008
0.0486585365853659	-0.115384615384615	-1.35225	0.279144371482176	1913.016	2023.15	110.134
0.0536585365853659	-0.115384615384615	-1.26	0.287494371482176	1828.211	2046.033	217.822
0.0585365853658537	-0.115384615384615	-1.17	0.295640712945591	1714.462	2034.05	319.588
0.0632926829268293	-0.115384615384615	-1.08225	0.30358339587242	1571.106	1986.31	415.204
0.0682926829268293	-0.115384615384615	-0.99	0.31193339587242	1437.642	1902.981	465.339
0.0731707317073171	-0.115384615384615	-0.9	0.320079737335835	1308.12	1782.578	474.458
0.0780487804878049	-0.115384615384615	-0.81	0.32822607879925	1171.064	1660.03	488.966
0.0829268292682927	-0.115384615384615	-0.72	0.336372420262664	1062.902	1527.467	464.565
0.0878048780487805	-0.115384615384615	-0.63	0.344518761726079	963.5183	1387.089	423.5707
0.0926829268292683	-0.115384615384615	-0.54	0.352665103189493	872.9043	1265.187	392.2827
0.0975609756097561	-0.115384615384615	-0.45	0.360811444652908	760.0152	1149.678	389.6628
0.102439024390244	-0.115384615384615	-0.36	0.368957786116323	705.875	1037.686	331.811
0.107317073170732	-0.115384615384615	-0.27	0.377104127579737	662.7671	946.7157	283.9486
0.11219512195122	-0.115384615384615	-0.18	0.385250469043152	622.3851	866.5602	244.1751
0.117073170731707	-0.115384615384615	-0.0899999999999999	0.393396810506567	581.6645	753.5454	171.8809
0.121951219512195	-0.115384615384615	0	0.401543151969981	549.0367	709.0403	160.0036
0.126829268292683	-0.115384615384615	0.0900000000000003	0.409689493433396	520.7504	665.5395	144.7891
0.131707317073171	-0.115384615384615	0.18	0.417835834896811	493.7579	628.733	134.9751
0.136585365853659	-0.115384615384615	0.27	0.425982176360225	471.0029	594.1784	123.1755
0.141463414634146	-0.115384615384615	0.36	0.43412851782364	450.7406	560.6706	109.93
0.146341463414634	-0.115384615384615	0.45	0.442274859287054	431.7304	532.12	100.3896
-0.146341463414634	-0.126923076923077	-5.175	-0.0267171669793621	573.6749	493.5837	-80.0912
-0.141463414634146	-0.126923076923077	-5.085	-0.0185708255159474	573.3256	494.5616	-78.764
-0.136585365853659	-0.126923076923077	-4.995	-0.0104244840525328	577.5655	499.2325	-78.333
-0.131829268292683	-0.126923076923077	-4.90725	-0.00248180112570356	586.4686	508.5427	-77.9259
-0.126829268292683	-0.126923076923077	-4.815	0.00586819887429643	597.0219	519.1474	-77.8744999999999
-0.121951219512195	-0.126923076923077	-4.725	0.0140145403377111	609.3369	530.9858	-78.3511
-0.117073170731707	-0.126923076923077	-4.635	0.0221608818011257	623.8741	544.6541	-79.22
-0.11219512195122	-0.126923076923077	-4.545	0.0303072232645404	636.7968	557.5684	-79.2284000000001
-0.107439024390244	-0.126923076923077	-4.45725	0.0382499061913696	650.0343	571.3673	-78.667
-0.102439024390244	-0.126923076923077	-4.365	0.0465999061913696	665.2689	586.722	-78.5469
-0.0975609756097561	-0.126923076923077	-4.275	0.0547462476547842	680.5681	600.1475	-80.4205999999999
-0.0926829268292683	-0.126923076923077	-4.185	0.0628925891181989	696.2931	614.0403	-82.2528
-0.0878048780487805	-0.126923076923077	-4.095	0.0710389305816135	714.2768	629.8449	-84.4319000000001
-0.0829268292682927	-0.126923076923077	-4.005	0.0791852720450281	730.2148	644.4532	-85.7616000000001
-0.0780487804878049	-0.126923076923077	-3.915	0.0873316135084428	747.5142	658.9601	-88.5541
-0.0731707317073171	-0.126923076923077	-3.825	0.0954779549718574	767.1704	675.8502	-91.3202
-0.0682926829268293	-0.126923076923077	-3.735	0.103624296435272	786.0595	690.9928	-95.0667
-0.0634146341463415	-0.126923076923077	-3.645	0.111770637898687	806.914	707.5281	-99.3859000000001
-0.0585365853658537	-0.126923076923077	-3.555	0.119916979362101	830.9305	726.0555	-104.875
-0.0536585365853659	-0.126923076923077	-3.465	0.128063320825516	855.1399	743.9104	-111.2295
-0.0487804878048781	-0.126923076923077	-3.375	0.136209662288931	881.9509	763.4893	-118.4616
-0.0439024390243902	-0.126923076923077	-3.285	0.144356003752345	912.9457	785.777	-127.1687
-0.0390243902439024	-0.126923076923077	-3.195	0.15250234521576	944.3314	806.732	-137.5994
-0.0341463414634146	-0.126923076923077	-3.105	0.160648686679174	979.28	830.6756	-148.6044
-0.0292682926829268	-0.126923076923077	-3.015	0.168795028142589	1022.346	858.7298	-163.6162
-0.0245121951219512	-0.126923076923077	-2.92725	0.176737711069418	1080.075	887.6183	-192.4567
-0.0195121951219512	-0.126923076923077	-2.835	0.185087711069418	1126.129	919.1729	-206.9561
-0.0146341463414634	-0.126923076923077	-2.745	0.193234052532833	1172.043	956.4364	-215.6066
-0.00975609756097561	-0.126923076923077	-2.655	0.201380393996248	1225.03	994.7289	-230.3011
-0.0048780487804878	-0.126923076923077	-2.565	0.209526735459662	1288.606	1054.205	-234.401
0	-0.126923076923077	-2.475	0.217673076923077	1355.534	1102.31	-253.224
0.0048780487804878	-0.126923076923077	-2.385	0.225819418386492	1428.643	1149.434	-279.209
0.00975609756097561	-0.126923076923077	-2.295	0.233965759849906	1536.405	1205.841	-330.564
0.0146341463414634	-0.126923076923077	-2.205	0.242112101313321	1608.301	1276.148	-332.153
0.0195121951219512	-0.126923076923077	-2.115	0.250258442776735	1699.92	1348.104	-351.816
0.0242682926829268	-0.126923076923077	-2.02725	0.258201125703565	1782.756	1428.058	-354.698
0.0292682926829268	-0.126923076923077	-1.935	0.266551125703565	1891.82	1563.773	-328.047
0.0341463414634146	-0.126923076923077	-1.845	0.274697467166979	1955.173	1653.183	-301.99
0.0390243902439024	-0.126923076923077	-1.755	0.282843808630394	1991.42	1747.396	-244.024
0.0439024390243902	-0.126923076923077	-1.665	0.290990150093809	2000.758	1872.123	-128.635
0.0486585365853659	-0.126923076923077	-1.57725	0.298932833020638	1973.438	1955.296	-18.1420000000001
0.0536585365853659	-0.126923076923077	-1.485	0.307282833020638	1910.705	2020.577	109.872
0.0585365853658537	-0.126923076923077	-1.395	0.315429174484052	1815.557	2072.28	256.723
0.0632926829268293	-0.126923076923077	-1.30725	0.323371857410882	1689.305	2092.243	402.938
0.0682926829268293	-0.126923076923077	-1.215	0.331721857410882	1557.449	2067.505	510.056
0.0731707317073171	-0.126923076923077	-1.125	0.339868198874296	1422.207	2006.092	583.885
0.0780487804878049	-0.126923076923077	-1.035	0.348014540337711	1275.909	1905.405	629.496
0.0829268292682927	-0.126923076923077	-0.945	0.356160881801126	1156.92	1793.179	636.259
0.0878048780487805	-0.126923076923077	-0.855	0.36430722326454	1047.689	1665.04	617.351
0.0926829268292683	-0.126923076923077	-0.765	0.372453564727955	944.9375	1520.796	575.8585
0.0975609756097561	-0.126923076923077	-0.675	0.38059990619137	862.6579	1387.834	525.1761
0.102439024390244	-0.126923076923077	-0.585	0.388746247654784	733.1849	1260.236	527.0511
0.107317073170732	-0.126923076923077	-0.494999999999999	0.396892589118199	682.3766	1129.475	447.0984
0.11219512195122	-0.126923076923077	-0.405	0.405038930581613	646.452	1028.201	381.749
0.117073170731707	-0.126923076923077	-0.315	0.413185272045028	612.2088	938.7248	326.516
0.121951219512195	-0.126923076923077	-0.225	0.421331613508443	575.9565	854.2789	278.3224
0.126829268292683	-0.126923076923077	-0.134999999999999	0.429477954971857	545.7687	732.233	186.4643
0.131707317073171	-0.126923076923077	-0.0449999999999995	0.437624296435272	518.3718	686.4613	168.0895
0.136585365853659	-0.126923076923077	0.0450000000000004	0.445770637898687	491.3523	653.1336	161.7813
0.141463414634146	-0.126923076923077	0.135	0.453916979362101	470.5321	619.9691	149.437
0.146341463414634	-0.126923076923077	0.225000000000001	0.462063320825516	451.8208	582.7466	130.9258
-0.146341463414634	-0.138461538461538	-5.4	-0.00692870544090052	560.0821	472.8533	-87.2288
-0.141463414634146	-0.138461538461538	-5.31	0.00121763602251412	559.2716	473.9271	-85.3445
-0.136585365853659	-0.138461538461538	-5.22	0.00936397748592876	563.1348	478.8475	-84.2873
-0.131829268292683	-0.138461538461538	-5.13225	0.017306660412758	571.38	487.5238	-83.8562000000001
-0.126829268292683	-0.138461538461538	-5.04	0.025656660412758	581.5526	498.3138	-83.2388
-0.121951219512195	-0.138461538461538	-4.95	0.0338030018761726	593.4637	510.1478	-83.3159
-0.117073170731707	-0.138461538461538	-4.86	0.0419493433395873	607.4148	523.8129	-83.6019
-0.11219512195122	-0.138461538461538	-4.77	0.0500956848030019	620.396	536.6953	-83.7007000000001
-0.107439024390244	-0.138461538461538	-4.68225	0.0580383677298311	634.2383	550.1396	-84.0987
-0.102439024390244	-0.138461538461538	-4.59	0.0663883677298311	650.3912	564.8182	-85.573
-0.0975609756097561	-0.138461538461538	-4.5	0.0745347091932458	663.9029	578.653	-85.2498999999999
-0.0926829268292683	-0.138461538461538	-4.41	0.0826810506566604	677.9403	592.455	-85.4853
-0.0878048780487805	-0.138461538461538	-4.32	0.090827392120075	694.628	608.1904	-86.4376
-0.0829268292682927	-0.138461538461538	-4.23	0.0989737335834897	709.517	621.8071	-87.7099000000001
-0.0780487804878049	-0.138461538461538	-4.14	0.107120075046904	726.3843	636.5204	-89.8639
-0.0731707317073171	-0.138461538461538	-4.05	0.115266416510319	745.6374	652.8958	-92.7416000000001
-0.0682926829268293	-0.138461538461538	-3.96	0.123412757973734	762.8286	667.5071	-95.3215
-0.0634146341463415	-0.138461538461538	-3.87	0.131559099437148	781.1495	682.3308	-98.8187000000001
-0.0585365853658537	-0.138461538461538	-3.78	0.139705440900563	802.5052	699.4767	-103.0285
-0.0536585365853659	-0.138461538461538	-3.69	0.147851782363978	824.3224	716.0759	-108.2465
-0.0487804878048781	-0.138461538461538	-3.6	0.155998123827392	847.6426	733.6865	-113.9561
-0.0439024390243902	-0.138461538461538	-3.51	0.164144465290807	875.9008	753.861	-122.0398
-0.0390243902439024	-0.138461538461538	-3.42	0.172290806754221	902.7206	773.8064	-128.9142
-0.0341463414634146	-0.138461538461538	-3.33	0.180437148217636	932.4612	795.5866	-136.8746
-0.0292682926829268	-0.138461538461538	-3.24	0.188583489681051	967.4603	820.7141	-146.7462
-0.0245121951219512	-0.138461538461538	-3.15225	0.19652617260788	1003.435	844.7239	-158.7111
-0.0195121951219512	-0.138461538461538	-3.06	0.20487617260788	1060.767	872.5954	-188.1716
-0.0146341463414634	-0.138461538461538	-2.97	0.213022514071295	1104.784	905.6519	-199.1321
-0.00975609756097561	-0.138461538461538	-2.88	0.221168855534709	1148.075	937.9083	-210.1667
-0.0048780487804878	-0.138461538461538	-2.79	0.229315196998124	1198	974.7285	-223.2715
0	-0.138461538461538	-2.7	0.237461538461538	1259.396	1017.452	-241.944
0.0048780487804878	-0.138461538461538	-2.61	0.245607879924953	1322.882	1082.384	-240.498
0.00975609756097561	-0.138461538461538	-2.52	0.253754221388368	1394.52	1133.541	-260.979
0.0146341463414634	-0.138461538461538	-2.43	0.261900562851782	1506.159	1183.463	-322.696
0.0195121951219512	-0.138461538461538	-2.34	0.270046904315197	1579.686	1244.571	-335.115
0.0242682926829268	-0.138461538461538	-2.25225	0.277989587242026	1671.746	1321.388	-350.358
0.0292682926829268	-0.138461538461538	-2.16	0.286339587242026	1758.47	1398.093	-360.377
0.0341463414634146	-0.138461538461538	-2.07	0.294485928705441	1877.676	1508.599	-369.077
0.0390243902439024	-0.138461538461538	-1.98	0.302632270168856	1950.578	1600.45	-350.128
0.0439024390243902	-0.138461538461538	-1.89	0.31077861163227	2000.233	1693.582	-306.651
0.0486585365853659	-0.138461538461538	-1.80225	0.318721294559099	2023.87	1794.436	-229.434
0.0536585365853659	-0.138461538461538	-1.71	0.327071294559099	2013.821	1939.239	-74.5819999999999
0.0585365853658537	-0.138461538461538	-1.62	0.335217636022514	1965.385	2016.345	50.9599999999998
0.0632926829268293	-0.138461538461538	-1.53225	0.343160318949343	1882.078	2083.226	201.148
0.0682926829268293	-0.138461538461538	-1.44	0.351510318949343	1758.423	2118.004	359.581
0.0731707317073171	-0.138461538461538	-1.35	0.359656660412758	1631.437	2120.084	488.647
0.0780487804878049	-0.138461538461538	-1.26	0.367803001876173	1495.417	2081.552	586.135
[truncated: 502 more rows]
