# Supplementary material for: Giant ferroelectric polarization in a bilayer graphene heterostructure
Source: Nat Commun. 2022 Oct 21;13:6241. doi: 10.1038/s41467-022-34104-z (PMC9587233; doi:10.1038/s41467-022-34104-z)
Supplement: Supplementary file 4 — Source Data [file 41467_2022_34104_MOESM4_ESM.zip › SI/Fig.S11-14/40K.dat]

x	y	n	D	b	f	z
-0.146341463414634	0.230769230769231	1.8	-0.64015947467167	675.7316	690.3223	14.5906999999999
-0.141463414634146	0.230769230769231	1.89	-0.632013133208255	682.0862	631.62	-50.4662
-0.136585365853659	0.230769230769231	1.98	-0.62386679174484	735.6643	639.065	-96.5993000000001
-0.131829268292683	0.230769230769231	2.06775	-0.615924108818011	923.3674	702.042	-221.3254
-0.126829268292683	0.230769230769231	2.16	-0.607574108818011	1246.454	888.5688	-357.8852
-0.121951219512195	0.230769230769231	2.25	-0.599427767354597	1927.196	1227.606	-699.59
-0.117073170731707	0.230769230769231	2.34	-0.591281425891182	3883.469	1620.726	-2262.743
-0.11219512195122	0.230769230769231	2.43	-0.583135084427767	30364.98	8982.409	-21382.571
-0.107439024390244	0.230769230769231	2.51775	-0.575192401500938	28702.21	23052.4	-5649.81
-0.102439024390244	0.230769230769231	2.61	-0.566842401500938	18612.55	22514.65	3902.1
-0.0975609756097561	0.230769230769231	2.7	-0.558696060037523	8111.121	15093.91	6982.789
-0.0926829268292683	0.230769230769231	2.79	-0.550549718574109	2402.36	9079.849	6677.489
-0.0878048780487805	0.230769230769231	2.88	-0.542403377110694	962.0073	3337.648	2375.6407
-0.0829268292682927	0.230769230769231	2.97	-0.53425703564728	578.1946	1000.989	422.7944
-0.0780487804878049	0.230769230769231	3.06	-0.526110694183865	415.4183	592.7131	177.2948
-0.0731707317073171	0.230769230769231	3.15	-0.51796435272045	344.0868	418.3533	74.2665
-0.0682926829268293	0.230769230769231	3.24	-0.509818011257036	315.7549	338.8051	23.0502
-0.0634146341463415	0.230769230769231	3.33	-0.501671669793621	298.4309	305.8822	7.45130000000001
-0.0585365853658537	0.230769230769231	3.42	-0.493525328330206	281.7857	289.2561	7.47039999999999
-0.0536585365853659	0.230769230769231	3.51	-0.485378986866792	264.1314	274.1962	10.0648
-0.0487804878048781	0.230769230769231	3.6	-0.477232645403377	243.7252	252.6588	8.93359999999999
-0.0439024390243902	0.230769230769231	3.69	-0.469086303939963	229.5898	239.1085	9.51869999999997
-0.0390243902439024	0.230769230769231	3.78	-0.460939962476548	218.32	225.4424	7.12240000000003
-0.0341463414634146	0.230769230769231	3.87	-0.452793621013133	209.8498	214.0942	4.24439999999999
-0.0292682926829268	0.230769230769231	3.96	-0.444647279549719	202.8526	205.5499	2.69730000000001
-0.0245121951219512	0.230769230769231	4.04775	-0.436704596622889	193.4741	199.2673	5.79319999999999
-0.0195121951219512	0.230769230769231	4.14	-0.428354596622889	185.1208	190.2927	5.17189999999999
-0.0146341463414634	0.230769230769231	4.23	-0.420208255159475	177.2992	182.4996	5.20040000000003
-0.00975609756097561	0.230769230769231	4.32	-0.41206191369606	171.098	175.1867	4.08869999999999
-0.0048780487804878	0.230769230769231	4.41	-0.403915572232645	165.5732	169.103	3.52980000000002
0	0.230769230769231	4.5	-0.395769230769231	159.6245	163.9779	4.35339999999997
0.0048780487804878	0.230769230769231	4.59	-0.387622889305816	155.2349	158.5355	3.30059999999998
0.00975609756097561	0.230769230769231	4.68	-0.379476547842402	151.0955	154.2104	3.11490000000001
0.0146341463414634	0.230769230769231	4.77	-0.371330206378987	146.8674	150.1735	3.30609999999999
0.0195121951219512	0.230769230769231	4.86	-0.363183864915572	143.8771	146.9023	3.02519999999998
0.0242682926829268	0.230769230769231	4.94775	-0.355241181988743	141.834	144.0081	2.17409999999998
0.0292682926829268	0.230769230769231	5.04	-0.346891181988743	140.6772	142.1662	1.48899999999998
0.0341463414634146	0.230769230769231	5.13	-0.338744840525328	141.0028	141.0574	0.0545999999999935
0.0390243902439024	0.230769230769231	5.22	-0.330598499061914	143.2246	141.9882	-1.23640000000003
0.0439024390243902	0.230769230769231	5.31	-0.322452157598499	148.1548	145.6596	-2.49520000000001
0.0486585365853659	0.230769230769231	5.39775	-0.31450947467167	156.1377	152.7555	-3.38219999999998
0.0536585365853659	0.230769230769231	5.49	-0.30615947467167	167.2913	161.8524	-5.43889999999999
0.0585365853658537	0.230769230769231	5.58	-0.298013133208255	183.4163	174.9962	-8.42010000000002
0.0632926829268293	0.230769230769231	5.66775	-0.290070450281426	201.5763	193.0121	-8.56420000000003
0.0682926829268293	0.230769230769231	5.76	-0.281720450281426	223.3117	213.5315	-9.78020000000001
0.0731707317073171	0.230769230769231	5.85	-0.273574108818011	246.8342	235.8054	-11.0288
0.0780487804878049	0.230769230769231	5.94	-0.265427767354597	263.7292	257.6235	-6.10570000000001
0.0829268292682927	0.230769230769231	6.03	-0.257281425891182	271.6989	269.9923	-1.70659999999998
0.0878048780487805	0.230769230769231	6.12	-0.249135084427767	269.1144	271.8404	2.726
0.0926829268292683	0.230769230769231	6.21	-0.240988742964353	257.7501	262.8342	5.08410000000004
0.0975609756097561	0.230769230769231	6.3	-0.232842401500938	240.5073	247.8205	7.31320000000003
0.102439024390244	0.230769230769231	6.39	-0.224696060037523	218.2534	228.1301	9.8767
0.107317073170732	0.230769230769231	6.48	-0.216549718574109	198.4894	204.8279	6.33849999999998
0.11219512195122	0.230769230769231	6.57	-0.208403377110694	179.9126	185.6941	5.78149999999999
0.117073170731707	0.230769230769231	6.66	-0.20025703564728	162.9199	168.5565	5.63660000000002
0.121951219512195	0.230769230769231	6.75	-0.192110694183865	150.3694	153.1455	2.77610000000001
0.126829268292683	0.230769230769231	6.84	-0.18396435272045	139.9777	142.9609	2.98320000000001
0.131707317073171	0.230769230769231	6.93	-0.175818011257036	131.0544	134.0622	3.0078
0.136585365853659	0.230769230769231	7.02	-0.167671669793621	124.5924	126.1275	1.5351
0.141463414634146	0.230769230769231	7.11	-0.159525328330206	119.8349	120.7261	0.891199999999998
0.146341463414634	0.230769230769231	7.2	-0.151378986866792	115.0151	116.2241	1.20900000000002
-0.146341463414634	0.222884615384615	1.64625	-0.626637359287054	975.9137	551.6718	-424.2419
-0.141463414634146	0.222884615384615	1.73625	-0.61849101782364	899.8687	524.4387	-375.43
-0.136585365853659	0.222884615384615	1.82625	-0.610344676360225	919.7179	525.5046	-394.2133
-0.131829268292683	0.222884615384615	1.914	-0.602401993433396	1153.269	557.7845	-595.4845
-0.126829268292683	0.222884615384615	2.00625	-0.594051993433396	1470.982	614.8859	-856.0961
-0.121951219512195	0.222884615384615	2.09625	-0.585905651969981	3845.938	705.9728	-3139.9652
-0.117073170731707	0.222884615384615	2.18625	-0.577759310506567	48973.25	941.1375	-48032.1125
-0.11219512195122	0.222884615384615	2.27625	-0.569612969043152	58476.75	1323.83	-57152.92
-0.107439024390244	0.222884615384615	2.364	-0.561670286116323	37626.54	2206.606	-35419.934
-0.102439024390244	0.222884615384615	2.45625	-0.553320286116323	15554.5	10282.95	-5271.55
-0.0975609756097561	0.222884615384615	2.54625	-0.545173944652908	6560.631	27442.33	20881.699
-0.0926829268292683	0.222884615384615	2.63625	-0.537027603189493	1407.087	19265.38	17858.293
-0.0878048780487805	0.222884615384615	2.72625	-0.528881261726079	598.4926	11344.2	10745.7074
-0.0829268292682927	0.222884615384615	2.81625	-0.520734920262664	446.8307	5336.615	4889.7843
-0.0780487804878049	0.222884615384615	2.90625	-0.512588578799249	328.5587	1573.444	1244.8853
-0.0731707317073171	0.222884615384615	2.99625	-0.504442237335835	306.7545	849.9197	543.1652
-0.0682926829268293	0.222884615384615	3.08625	-0.49629589587242	294.3876	516.7948	222.4072
-0.0634146341463415	0.222884615384615	3.17625	-0.488149554409006	283.0632	367.5997	84.5365
-0.0585365853658537	0.222884615384615	3.26625	-0.480003212945591	269.4399	331.2488	61.8089000000001
-0.0536585365853659	0.222884615384615	3.35625	-0.471856871482176	247.8658	310.5799	62.7141
-0.0487804878048781	0.222884615384615	3.44625	-0.463710530018762	235.5751	291.6768	56.1017
-0.0439024390243902	0.222884615384615	3.53625	-0.455564188555347	222.21	272.4647	50.2547
-0.0390243902439024	0.222884615384615	3.62625	-0.447417847091932	207.7976	250.3211	42.5235
-0.0341463414634146	0.222884615384615	3.71625	-0.439271505628518	197.9048	235.9971	38.0923
-0.0292682926829268	0.222884615384615	3.80625	-0.431125164165103	190.5238	223.8508	33.327
-0.0245121951219512	0.222884615384615	3.894	-0.423182481238274	183.6679	212.7149	29.047
-0.0195121951219512	0.222884615384615	3.98625	-0.414832481238274	177.2172	197.6421	20.4249
-0.0146341463414634	0.222884615384615	4.07625	-0.406686139774859	171.7378	189.688	17.9502
-0.00975609756097561	0.222884615384615	4.16625	-0.398539798311445	166.2487	183.5086	17.2599
-0.0048780487804878	0.222884615384615	4.25625	-0.39039345684803	160.9209	178.2528	17.3319
0	0.222884615384615	4.34625	-0.382247115384615	156.2486	173.1593	16.9107
0.0048780487804878	0.222884615384615	4.43625	-0.374100773921201	152.002	167.826	15.824
0.00975609756097561	0.222884615384615	4.52625	-0.365954432457786	147.8527	163.1327	15.28
0.0146341463414634	0.222884615384615	4.61625	-0.357808090994371	144.8298	158.4566	13.6268
0.0195121951219512	0.222884615384615	4.70625	-0.349661749530957	142.6045	153.6123	11.0078
0.0242682926829268	0.222884615384615	4.794	-0.341719066604128	141.1513	150.0323	8.881
0.0292682926829268	0.222884615384615	4.88625	-0.333369066604128	140.568	146.2776	5.7096
0.0341463414634146	0.222884615384615	4.97625	-0.325222725140713	141.6494	143.3746	1.7252
0.0390243902439024	0.222884615384615	5.06625	-0.317076383677298	145.2991	142.0492	-3.2499
0.0439024390243902	0.222884615384615	5.15625	-0.308930042213884	151.154	141.9923	-9.1617
0.0486585365853659	0.222884615384615	5.244	-0.300987359287054	161.1404	144.2225	-16.9179
0.0536585365853659	0.222884615384615	5.33625	-0.292637359287054	176.8592	148.9124	-27.9468
0.0585365853658537	0.222884615384615	5.42625	-0.28449101782364	193.4765	156.065	-37.4115
0.0632926829268293	0.222884615384615	5.514	-0.276548334896811	213.3507	167.375	-45.9757
0.0682926829268293	0.222884615384615	5.60625	-0.26819833489681	237.1761	181.5364	-55.6397
0.0731707317073171	0.222884615384615	5.69625	-0.260051993433396	256.6695	199.1557	-57.5138
0.0780487804878049	0.222884615384615	5.78625	-0.251905651969981	269.3766	221.057	-48.3196
0.0829268292682927	0.222884615384615	5.87625	-0.243759310506567	272.2277	242.1817	-30.0460000000001
0.0878048780487805	0.222884615384615	5.96625	-0.235612969043152	265.6118	259.9309	-5.68090000000001
0.0926829268292683	0.222884615384615	6.05625	-0.227466627579737	251.1534	270.4648	19.3114
0.0975609756097561	0.222884615384615	6.14625	-0.219320286116323	229.2575	269.0444	39.7869
0.102439024390244	0.222884615384615	6.23625	-0.211173944652908	209.0419	258.1914	49.1495000000001
0.107317073170732	0.222884615384615	6.32625	-0.203027603189493	188.9598	240.0473	51.0875
0.11219512195122	0.222884615384615	6.41625	-0.194881261726079	170.7238	220.0589	49.3351
0.117073170731707	0.222884615384615	6.50625	-0.186734920262664	156.2427	199.8598	43.6171
0.121951219512195	0.222884615384615	6.59625	-0.17858857879925	144.3833	180.3	35.9167
0.126829268292683	0.222884615384615	6.68625	-0.170442237335835	134.2474	164.8458	30.5984
0.131707317073171	0.222884615384615	6.77625	-0.16229589587242	127.0359	151.7429	24.707
0.136585365853659	0.222884615384615	6.86625	-0.154149554409006	121.1951	140.639	19.4439
0.141463414634146	0.222884615384615	6.95625	-0.146003212945591	116.2074	132.7139	16.5065
0.146341463414634	0.222884615384615	7.04625	-0.137856871482176	112.6608	126.0312	13.3704
-0.146341463414634	0.215192307692308	1.49625	-0.613445051594747	966.877	477.2094	-489.6676
-0.141463414634146	0.215192307692308	1.58625	-0.605298710131332	902.9431	461.1715	-441.7716
-0.136585365853659	0.215192307692308	1.67625	-0.597152368667917	942.4985	460.7193	-481.7792
-0.131829268292683	0.215192307692308	1.764	-0.589209685741088	1104.878	477.8561	-627.0219
-0.126829268292683	0.215192307692308	1.85625	-0.580859685741088	1489.555	511.4277	-978.1273
-0.121951219512195	0.215192307692308	1.94625	-0.572713344277674	3894.027	563.9848	-3330.0422
-0.117073170731707	0.215192307692308	2.03625	-0.564567002814259	43107.61	650.7737	-42456.8363
-0.11219512195122	0.215192307692308	2.12625	-0.556420661350844	39413.99	765.0444	-38648.9456
-0.107439024390244	0.215192307692308	2.214	-0.548477978424015	24504.66	1051.852	-23452.808
-0.102439024390244	0.215192307692308	2.30625	-0.540127978424015	8245.182	1617.282	-6627.9
-0.0975609756097561	0.215192307692308	2.39625	-0.5319816369606	2434.518	3880.048	1445.53
-0.0926829268292683	0.215192307692308	2.48625	-0.523835295497186	986.892	38979.21	37992.318
-0.0878048780487805	0.215192307692308	2.57625	-0.515688954033771	575.0402	34881.44	34306.3998
-0.0829268292682927	0.215192307692308	2.66625	-0.507542612570356	431.3917	18141.93	17710.5383
-0.0780487804878049	0.215192307692308	2.75625	-0.499396271106942	337.1182	7785.264	7448.1458
-0.0731707317073171	0.215192307692308	2.84625	-0.491249929643527	314.3056	2324.578	2010.2724
-0.0682926829268293	0.215192307692308	2.93625	-0.483103588180113	299.7256	941.061	641.3354
-0.0634146341463415	0.215192307692308	3.02625	-0.474957246716698	285.1714	596.6465	311.4751
-0.0585365853658537	0.215192307692308	3.11625	-0.466810905253283	268.2916	428.7885	160.4969
-0.0536585365853659	0.215192307692308	3.20625	-0.458664563789869	247.0511	359.3446	112.2935
-0.0487804878048781	0.215192307692308	3.29625	-0.450518222326454	232.9551	328.6369	95.6818000000001
-0.0439024390243902	0.215192307692308	3.38625	-0.442371880863039	221.2167	306.767	85.5503
-0.0390243902439024	0.215192307692308	3.47625	-0.434225539399625	203.3066	286.9279	83.6213000000001
-0.0341463414634146	0.215192307692308	3.56625	-0.42607919793621	192.5209	260.6079	68.0870000000001
-0.0292682926829268	0.215192307692308	3.65625	-0.417932856472795	186.5581	246.0559	59.4978
-0.0245121951219512	0.215192307692308	3.744	-0.409990173545966	180.9826	231.8168	50.8342
-0.0195121951219512	0.215192307692308	3.83625	-0.401640173545966	175.3628	219.8661	44.5033
-0.0146341463414634	0.215192307692308	3.92625	-0.393493832082552	170.42	206.9475	36.5275
-0.00975609756097561	0.215192307692308	4.01625	-0.385347490619137	164.9781	198.1179	33.1398
-0.0048780487804878	0.215192307692308	4.10625	-0.377201149155722	159.7245	190.99	31.2655
0	0.215192307692308	4.19625	-0.369054807692308	155.4074	184.4608	29.0534
0.0048780487804878	0.215192307692308	4.28625	-0.360908466228893	151.4958	177.6479	26.1521
0.00975609756097561	0.215192307692308	4.37625	-0.352762124765478	147.5531	172.2949	24.7418
0.0146341463414634	0.215192307692308	4.46625	-0.344615783302064	144.1217	167.1236	23.0019
0.0195121951219512	0.215192307692308	4.55625	-0.336469441838649	142.0875	161.6185	19.531
0.0242682926829268	0.215192307692308	4.644	-0.32852675891182	140.8098	157.6923	16.8825
0.0292682926829268	0.215192307692308	4.73625	-0.32017675891182	140.3065	153.6819	13.3754
0.0341463414634146	0.215192307692308	4.82625	-0.312030417448405	141.6201	149.5348	7.91469999999998
0.0390243902439024	0.215192307692308	4.91625	-0.303884075984991	145.5156	146.5135	0.997900000000016
0.0439024390243902	0.215192307692308	5.00625	-0.295737734521576	151.8969	144.5983	-7.2986
0.0486585365853659	0.215192307692308	5.094	-0.287795051594747	161.507	144.3247	-17.1823
0.0536585365853659	0.215192307692308	5.18625	-0.279445051594747	175.9256	145.8222	-30.1034
0.0585365853658537	0.215192307692308	5.27625	-0.271298710131332	193.2341	149.1099	-44.1242
0.0632926829268293	0.215192307692308	5.364	-0.263356027204503	214.063	154.9616	-59.1014
0.0682926829268293	0.215192307692308	5.45625	-0.255006027204503	238.6416	162.6545	-75.9871
0.0731707317073171	0.215192307692308	5.54625	-0.246859685741088	258.2798	174.3145	-83.9653
0.0780487804878049	0.215192307692308	5.63625	-0.238713344277674	270.2397	191.1328	-79.1069
0.0829268292682927	0.215192307692308	5.72625	-0.230567002814259	272.4394	209.6048	-62.8346
0.0878048780487805	0.215192307692308	5.81625	-0.222420661350844	264.4178	230.2499	-34.1679
0.0926829268292683	0.215192307692308	5.90625	-0.21427431988743	249.288	253.3796	4.0916
0.0975609756097561	0.215192307692308	5.99625	-0.206127978424015	228.4442	267.3534	38.9092
0.102439024390244	0.215192307692308	6.08625	-0.1979816369606	207.8752	270.525	62.6498
0.107317073170732	0.215192307692308	6.17625	-0.189835295497186	188.0207	263.0819	75.0612
0.11219512195122	0.215192307692308	6.26625	-0.181688954033771	169.381	249.2222	79.8412
0.117073170731707	0.215192307692308	6.35625	-0.173542612570356	155.3133	230.73	75.4167
0.121951219512195	0.215192307692308	6.44625	-0.165396271106942	143.6603	208.4748	64.8145
0.126829268292683	0.215192307692308	6.53625	-0.157249929643527	133.899	189.8045	55.9055
0.131707317073171	0.215192307692308	6.62625	-0.149103588180113	126.694	172.9623	46.2683
0.136585365853659	0.215192307692308	6.71625	-0.140957246716698	120.7734	157.1435	36.3701
0.141463414634146	0.215192307692308	6.80625	-0.132810905253283	116.0158	146.0075	29.9917
0.146341463414634	0.215192307692308	6.89625	-0.124664563789869	112.898	136.9368	24.0388
-0.146341463414634	0.207692307692308	1.35	-0.600582551594747	982.4784	415.3837	-567.0947
-0.141463414634146	0.207692307692308	1.44	-0.592436210131332	918.3376	400.7007	-517.6369
-0.136585365853659	0.207692307692308	1.53	-0.584289868667917	959.6566	404.9564	-554.7002
-0.131829268292683	0.207692307692308	1.61775	-0.576347185741088	1120.92	420.7755	-700.1445
-0.126829268292683	0.207692307692308	1.71	-0.567997185741088	1515.122	445.0944	-1070.0276
-0.121951219512195	0.207692307692308	1.8	-0.559850844277674	7126.424	479.6659	-6646.7581
-0.117073170731707	0.207692307692308	1.89	-0.551704502814259	21551.98	532.0573	-21019.9227
-0.11219512195122	0.207692307692308	1.98	-0.543558161350844	32751.36	596.2816	-32155.0784
-0.107439024390244	0.207692307692308	2.06775	-0.535615478424015	21979.33	687.7712	-21291.5588
-0.102439024390244	0.207692307692308	2.16	-0.527265478424015	13069.15	920.3223	-12148.8277
-0.0975609756097561	0.207692307692308	2.25	-0.5191191369606	4704.304	1291.858	-3412.446
-0.0926829268292683	0.207692307692308	2.34	-0.510972795497186	1651.962	2147.991	496.029
-0.0878048780487805	0.207692307692308	2.43	-0.502826454033771	832.5175	10510.2	9677.6825
-0.0829268292682927	0.207692307692308	2.52	-0.494680112570357	447.1791	28460.06	28012.8809
-0.0780487804878049	0.207692307692308	2.61	-0.486533771106942	356.7189	19126.77	18770.0511
-0.0731707317073171	0.207692307692308	2.7	-0.478387429643527	322.5003	8927.929	8605.4287
-0.0682926829268293	0.207692307692308	2.79	-0.470241088180113	303.224	3356.752	3053.528
-0.0634146341463415	0.207692307692308	2.88	-0.462094746716698	286.0227	1134.876	848.8533
-0.0585365853658537	0.207692307692308	2.97	-0.453948405253283	267.3637	704.1272	436.7635
-0.0536585365853659	0.207692307692308	3.06	-0.445802063789869	246.4434	525.0352	278.5918
-0.0487804878048781	0.207692307692308	3.15	-0.437655722326454	231.7228	402.4761	170.7533
-0.0439024390243902	0.207692307692308	3.24	-0.429509380863039	220.4013	342.3893	121.988
-0.0390243902439024	0.207692307692308	3.33	-0.421363039399625	212.7086	319.9889	107.2803
-0.0341463414634146	0.207692307692308	3.42	-0.41321669793621	206.3298	297.0225	90.6927
-0.0292682926829268	0.207692307692308	3.51	-0.405070356472796	196.3723	277.9101	81.5378
-0.0245121951219512	0.207692307692308	3.59775	-0.397127673545966	187.0771	254.5345	67.4574
-0.0195121951219512	0.207692307692308	3.69	-0.388777673545966	178.1656	239.0172	60.8516000000001
-0.0146341463414634	0.207692307692308	3.78	-0.380631332082552	171.8519	227.0642	55.2123
-0.00975609756097561	0.207692307692308	3.87	-0.372484990619137	166.0901	216.919	50.8289
-0.0048780487804878	0.207692307692308	3.96	-0.364338649155722	160.1337	196.3648	36.2311
0	0.207692307692308	4.05	-0.356192307692308	155.3857	186.1598	30.7741
0.0048780487804878	0.207692307692308	4.14	-0.348045966228893	151.0752	182.0567	30.9815
0.00975609756097561	0.207692307692308	4.23	-0.339899624765478	147.445	178.908	31.463
0.0146341463414634	0.207692307692308	4.32	-0.331753283302064	144.5232	174.9149	30.3917
0.0195121951219512	0.207692307692308	4.41	-0.323606941838649	142.0649	170.6039	28.539
0.0242682926829268	0.207692307692308	4.49775	-0.31566425891182	140.7644	166.4691	25.7047
0.0292682926829268	0.207692307692308	4.59	-0.30731425891182	140.5229	161.6504	21.1275
0.0341463414634146	0.207692307692308	4.68	-0.299167917448405	141.7093	156.7635	15.0542
0.0390243902439024	0.207692307692308	4.77	-0.291021575984991	145.4932	152.6002	7.107
0.0439024390243902	0.207692307692308	4.86	-0.282875234521576	152.1398	149.569	-2.57080000000002
0.0486585365853659	0.207692307692308	4.94775	-0.274932551594747	161.4802	147.2557	-14.2245
0.0536585365853659	0.207692307692308	5.04	-0.266582551594747	176.4624	146.4114	-30.051
0.0585365853658537	0.207692307692308	5.13	-0.258436210131332	193.517	147.0296	-46.4874
0.0632926829268293	0.207692307692308	5.21775	-0.250493527204503	214.187	149.4188	-64.7682
0.0682926829268293	0.207692307692308	5.31	-0.242143527204503	238.3372	153.0145	-85.3227
0.0731707317073171	0.207692307692308	5.4	-0.233997185741088	258.6489	159.2254	-99.4235
0.0780487804878049	0.207692307692308	5.49	-0.225850844277674	271.023	169.6567	-101.3663
0.0829268292682927	0.207692307692308	5.58	-0.217704502814259	272.9045	181.5696	-91.3349
0.0878048780487805	0.207692307692308	5.67	-0.209558161350844	264.6268	197.4273	-67.1995
0.0926829268292683	0.207692307692308	5.76	-0.20141181988743	249.4964	218.8795	-30.6169
0.0975609756097561	0.207692307692308	5.85	-0.193265478424015	228.8578	239.1714	10.3136
0.102439024390244	0.207692307692308	5.94	-0.1851191369606	208.3986	256.4232	48.0246
0.107317073170732	0.207692307692308	6.03	-0.176972795497186	188.5549	266.667	78.1121
0.11219512195122	0.207692307692308	6.12	-0.168826454033771	169.164	266.0117	96.8477
0.117073170731707	0.207692307692308	6.21	-0.160680112570357	154.3999	256.1658	101.7659
0.121951219512195	0.207692307692308	6.3	-0.152533771106942	143.399	237.8349	94.4359
0.126829268292683	0.207692307692308	6.39	-0.144387429643527	132.8251	218.9374	86.1123
0.131707317073171	0.207692307692308	6.48	-0.136241088180113	126.0736	199.4896	73.416
0.136585365853659	0.207692307692308	6.57	-0.128094746716698	120.9562	179.1424	58.1862
0.141463414634146	0.207692307692308	6.66	-0.119948405253283	116.2378	163.9755	47.7377
0.146341463414634	0.207692307692308	6.75	-0.111802063789869	112.4037	151.4865	39.0828
-0.146341463414634	0.199807692307692	1.19625	-0.587060436210131	974.4821	378.0211	-596.461
-0.141463414634146	0.199807692307692	1.28625	-0.578914094746717	906.8264	369.2738	-537.5526
-0.136585365853659	0.199807692307692	1.37625	-0.570767753283302	953.1519	375.4571	-577.6948
-0.131829268292683	0.199807692307692	1.464	-0.562825070356473	1115.85	389.4728	-726.3772
-0.126829268292683	0.199807692307692	1.55625	-0.554475070356473	1508.461	406.6969	-1101.7641
-0.121951219512195	0.199807692307692	1.64625	-0.546328728893058	7085.615	428.475	-6657.14
-0.117073170731707	0.199807692307692	1.73625	-0.538182387429644	21551.98	459.3861	-21092.5939
-0.11219512195122	0.199807692307692	1.82625	-0.530036045966229	32647.11	498.2185	-32148.8915
-0.107439024390244	0.199807692307692	1.914	-0.5220933630394	22081.97	551.2259	-21530.7441
-0.102439024390244	0.199807692307692	2.00625	-0.5137433630394	13022.78	633.6239	-12389.1561
-0.0975609756097561	0.199807692307692	2.09625	-0.505597021575985	4698.371	745.1603	-3953.2107
-0.0926829268292683	0.199807692307692	2.18625	-0.49745068011257	1588.67	1023.425	-565.245
-0.0878048780487805	0.199807692307692	2.27625	-0.489304338649156	805.4284	1575.853	770.4246
-0.0829268292682927	0.199807692307692	2.36625	-0.481157997185741	486.8563	3878.47	3391.6137
-0.0780487804878049	0.199807692307692	2.45625	-0.473011655722327	348.7358	22095.89	21747.1542
-0.0731707317073171	0.199807692307692	2.54625	-0.464865314258912	315.3684	23977.54	23662.1716
-0.0682926829268293	0.199807692307692	2.63625	-0.456718972795497	299.1731	15455.61	15156.4369
-0.0634146341463415	0.199807692307692	2.72625	-0.448572631332083	284.2735	8712.156	8427.8825
-0.0585365853658537	0.199807692307692	2.81625	-0.440426289868668	266.7553	2596.612	2329.8567
-0.0536585365853659	0.199807692307692	2.90625	-0.432279948405253	246.2511	912.1042	665.8531
-0.0487804878048781	0.199807692307692	2.99625	-0.424133606941839	232.6971	588.7284	356.0313
-0.0439024390243902	0.199807692307692	3.08625	-0.415987265478424	221.1008	427.6667	206.5659
-0.0390243902439024	0.199807692307692	3.17625	-0.407840924015009	212.1479	359.9618	147.8139
-0.0341463414634146	0.199807692307692	3.26625	-0.399694582551595	205.3063	330.2552	124.9489
-0.0292682926829268	0.199807692307692	3.35625	-0.39154824108818	195.846	308.3884	112.5424
-0.0245121951219512	0.199807692307692	3.444	-0.383605558161351	187.0363	288.5547	101.5184
-0.0195121951219512	0.199807692307692	3.53625	-0.375255558161351	178.5457	261.865	83.3193
-0.0146341463414634	0.199807692307692	3.62625	-0.367109216697936	171.9478	247.6688	75.721
-0.00975609756097561	0.199807692307692	3.71625	-0.358962875234522	168.4892	234.1824	65.6932
-0.0048780487804878	0.199807692307692	3.80625	-0.350816533771107	162.968	223.8444	60.8764
0	0.199807692307692	3.89625	-0.342670192307692	157.3261	214.0504	56.7243
0.0048780487804878	0.199807692307692	3.98625	-0.334523850844278	152.5783	204.9822	52.4039
0.00975609756097561	0.199807692307692	4.07625	-0.326377509380863	148.0127	199.6281	51.6154
0.0146341463414634	0.199807692307692	4.16625	-0.318231167917448	144.8678	190.8347	45.9669
0.0195121951219512	0.199807692307692	4.25625	-0.310084826454034	142.425	183.4726	41.0476
0.0242682926829268	0.199807692307692	4.344	-0.302142143527205	141.3794	176.9765	35.5971
0.0292682926829268	0.199807692307692	4.43625	-0.293792143527205	141.147	170.816	29.669
0.0341463414634146	0.199807692307692	4.52625	-0.28564580206379	142.3813	165.6136	23.2323
0.0390243902439024	0.199807692307692	4.61625	-0.277499460600375	145.7993	160.8112	15.0119
0.0439024390243902	0.199807692307692	4.70625	-0.269353119136961	152.0225	156.3926	4.37010000000001
0.0486585365853659	0.199807692307692	4.794	-0.261410436210131	161.6026	152.5801	-9.02250000000001
0.0536585365853659	0.199807692307692	4.88625	-0.253060436210131	175.7091	150.1966	-25.5125
0.0585365853658537	0.199807692307692	4.97625	-0.244914094746717	192.762	149.2947	-43.4673
0.0632926829268293	0.199807692307692	5.064	-0.236971411819887	213.5163	149.2691	-64.2472
0.0682926829268293	0.199807692307692	5.15625	-0.228621411819887	238.4639	150.2371	-88.2268
0.0731707317073171	0.199807692307692	5.24625	-0.220475070356473	257.9159	153.2214	-104.6945
0.0780487804878049	0.199807692307692	5.33625	-0.212328728893058	270.0832	157.9514	-112.1318
0.0829268292682927	0.199807692307692	5.42625	-0.204182387429644	272.1393	165.2342	-106.9051
0.0878048780487805	0.199807692307692	5.51625	-0.196036045966229	264.1818	176.6211	-87.5607
0.0926829268292683	0.199807692307692	5.60625	-0.187889704502814	248.9067	190.7899	-58.1168
0.0975609756097561	0.199807692307692	5.69625	-0.1797433630394	227.2292	208.6405	-18.5887
0.102439024390244	0.199807692307692	5.78625	-0.171597021575985	207.0704	230.6971	23.6267
0.107317073170732	0.199807692307692	5.87625	-0.16345068011257	187.6266	249.7165	62.0899
0.11219512195122	0.199807692307692	5.96625	-0.155304338649156	168.8566	262.7142	93.8576
0.117073170731707	0.199807692307692	6.05625	-0.147157997185741	154.2825	266.9353	112.6528
0.121951219512195	0.199807692307692	6.14625	-0.139011655722327	142.4462	260.5937	118.1475
0.126829268292683	0.199807692307692	6.23625	-0.130865314258912	132.7467	246.6084	113.8617
0.131707317073171	0.199807692307692	6.32625	-0.122718972795497	126.0502	226.8971	100.8469
0.136585365853659	0.199807692307692	6.41625	-0.114572631332083	120.7253	207.5435	86.8182
0.141463414634146	0.199807692307692	6.50625	-0.106426289868668	115.8475	188.9463	73.0988
0.146341463414634	0.199807692307692	6.59625	-0.0982799484052534	112.1247	170.595	58.4703
-0.146341463414634	0.192115384615385	1.04625	-0.573868128517824	968.7589	361.1761	-607.5828
-0.141463414634146	0.192115384615385	1.13625	-0.565721787054409	906.242	359.8275	-546.4145
-0.136585365853659	0.192115384615385	1.22625	-0.557575445590994	949.7709	360.4295	-589.3414
-0.131829268292683	0.192115384615385	1.314	-0.549632762664165	1111.618	366.8708	-744.7472
-0.126829268292683	0.192115384615385	1.40625	-0.541282762664165	1497.399	376.2549	-1121.1441
-0.121951219512195	0.192115384615385	1.49625	-0.533136421200751	3893.499	389.9365	-3503.5625
-0.117073170731707	0.192115384615385	1.58625	-0.524990079737336	42760.45	409.4692	-42350.9808
-0.11219512195122	0.192115384615385	1.67625	-0.516843738273921	38974.73	430.9756	-38543.7544
-0.107439024390244	0.192115384615385	1.764	-0.508901055347092	24056.44	459.5056	-23596.9344
-0.102439024390244	0.192115384615385	1.85625	-0.500551055347092	7998.981	501.3748	-7497.6062
-0.0975609756097561	0.192115384615385	1.94625	-0.492404713883677	2367.671	555.1433	-1812.5277
-0.0926829268292683	0.192115384615385	2.03625	-0.484258372420263	955.7061	631.4762	-324.2299
-0.0878048780487805	0.192115384615385	2.12625	-0.476112030956848	576.4869	757.6938	181.2069
-0.0829268292682927	0.192115384615385	2.21625	-0.467965689493433	411.3043	1037.078	625.7737
-0.0780487804878049	0.192115384615385	2.30625	-0.459819348030019	348.2846	1622.506	1274.2214
-0.0731707317073171	0.192115384615385	2.39625	-0.451673006566604	323.6776	3887.949	3564.2714
-0.0682926829268293	0.192115384615385	2.48625	-0.44352666510319	306.084	15435.16	15129.076
-0.0634146341463415	0.192115384615385	2.57625	-0.435380323639775	289.028	14702.19	14413.162
-0.0585365853658537	0.192115384615385	2.66625	-0.42723398217636	270.2967	10313	10042.7033
-0.0536585365853659	0.192115384615385	2.75625	-0.419087640712946	248.4262	6280.718	6032.2918
-0.0487804878048781	0.192115384615385	2.84625	-0.410941299249531	233.5277	2320.954	2087.4263
-0.0439024390243902	0.192115384615385	2.93625	-0.402794957786116	221.7226	1035.17	813.4474
-0.0390243902439024	0.192115384615385	3.02625	-0.394648616322702	212.659	620.0546	407.3956
-0.0341463414634146	0.192115384615385	3.11625	-0.386502274859287	205.1736	450.3771	245.2035
-0.0292682926829268	0.192115384615385	3.20625	-0.378355933395872	195.1378	371.8185	176.6807
-0.0245121951219512	0.192115384615385	3.294	-0.370413250469043	186.4262	342.2225	155.7963
-0.0195121951219512	0.192115384615385	3.38625	-0.362063250469043	177.8031	313.7926	135.9895
-0.0146341463414634	0.192115384615385	3.47625	-0.353916909005629	171.427	291.8833	120.4563
-0.00975609756097561	0.192115384615385	3.56625	-0.345770567542214	165.8832	266.0462	100.163
-0.0048780487804878	0.192115384615385	3.65625	-0.337624226078799	160.2986	250.0309	89.7323
0	0.192115384615385	3.74625	-0.329477884615385	156.092	238.235	82.143
0.0048780487804878	0.192115384615385	3.83625	-0.32133154315197	151.8126	226.6687	74.8561
0.00975609756097561	0.192115384615385	3.92625	-0.313185201688555	147.7416	214.7245	66.9829
0.0146341463414634	0.192115384615385	4.01625	-0.305038860225141	144.5489	194.5051	49.9562
0.0195121951219512	0.192115384615385	4.10625	-0.296892518761726	141.9877	184.1506	42.1629
0.0242682926829268	0.192115384615385	4.194	-0.288949835834897	140.9011	181.0484	40.1473
0.0292682926829268	0.192115384615385	4.28625	-0.280599835834897	140.844	177.757	36.913
0.0341463414634146	0.192115384615385	4.37625	-0.272453494371482	142.5726	173.5098	30.9372
0.0390243902439024	0.192115384615385	4.46625	-0.264307152908068	146.1754	169.4118	23.2364
0.0439024390243902	0.192115384615385	4.55625	-0.256160811444653	152.2715	165.1139	12.8424
0.0486585365853659	0.192115384615385	4.644	-0.248218128517824	161.6768	160.8007	-0.87609999999998
0.0536585365853659	0.192115384615385	4.73625	-0.239868128517824	176.8537	158.1085	-18.7452
0.0585365853658537	0.192115384615385	4.82625	-0.231721787054409	193.5751	155.8578	-37.7173
0.0632926829268293	0.192115384615385	4.914	-0.22377910412758	213.4651	153.9681	-59.497
0.0682926829268293	0.192115384615385	5.00625	-0.21542910412758	237.668	152.9068	-84.7612
0.0731707317073171	0.192115384615385	5.09625	-0.207282762664165	257.3578	152.8014	-104.5564
0.0780487804878049	0.192115384615385	5.18625	-0.199136421200751	269.861	154.4476	-115.4134
0.0829268292682927	0.192115384615385	5.27625	-0.190990079737336	272.3641	157.8294	-114.5347
0.0878048780487805	0.192115384615385	5.36625	-0.182843738273921	264.312	162.8349	-101.4771
0.0926829268292683	0.192115384615385	5.45625	-0.174697396810507	248.9879	171.1793	-77.8086
0.0975609756097561	0.192115384615385	5.54625	-0.166551055347092	227.1331	182.5169	-44.6162
0.102439024390244	0.192115384615385	5.63625	-0.158404713883677	207.2467	197.4013	-9.84540000000001
0.107317073170732	0.192115384615385	5.72625	-0.150258372420263	188.3249	217.1462	28.8213
0.11219512195122	0.192115384615385	5.81625	-0.142112030956848	169.3344	236.4486	67.1142
0.117073170731707	0.192115384615385	5.90625	-0.133965689493433	155.3438	253.6165	98.2727
0.121951219512195	0.192115384615385	5.99625	-0.125819348030019	143.975	264.8161	120.8411
0.126829268292683	0.192115384615385	6.08625	-0.117673006566604	133.9729	264.7356	130.7627
0.131707317073171	0.192115384615385	6.17625	-0.10952666510319	126.7189	255.4149	128.696
0.136585365853659	0.192115384615385	6.26625	-0.101380323639775	121.0912	237.9955	116.9043
0.141463414634146	0.192115384615385	6.35625	-0.0932339821763603	116.4364	219.1644	102.728
0.146341463414634	0.192115384615385	6.44625	-0.0850876407129457	112.8249	199.9122	87.0873
-0.146341463414634	0.184423076923077	0.89625	-0.560675820825516	954.9121	337.8931	-617.019
-0.141463414634146	0.184423076923077	0.98625	-0.552529479362101	895.1289	336.5869	-558.542
-0.136585365853659	0.184423076923077	1.07625	-0.544383137898687	941.2548	339.0808	-602.174
-0.131829268292683	0.184423076923077	1.164	-0.536440454971857	1104.186	345.8782	-758.3078
-0.126829268292683	0.184423076923077	1.25625	-0.528090454971857	1493.998	355.7507	-1138.2473
-0.121951219512195	0.184423076923077	1.34625	-0.519944113508443	3891.121	367.8414	-3523.2796
-0.117073170731707	0.184423076923077	1.43625	-0.511797772045028	48960.73	383.4232	-48577.3068
-0.11219512195122	0.184423076923077	1.52625	-0.503651430581613	50917.8	400.2543	-50517.5457
-0.107439024390244	0.184423076923077	1.614	-0.495708747654784	32552.63	420.3972	-32132.2328
-0.102439024390244	0.184423076923077	1.70625	-0.487358747654784	10687.37	448.4043	-10238.9657
-0.0975609756097561	0.184423076923077	1.79625	-0.47921240619137	3682.79	481.7415	-3201.0485
-0.0926829268292683	0.184423076923077	1.88625	-0.471066064727955	1113.199	527.9072	-585.2918
-0.0878048780487805	0.184423076923077	1.97625	-0.46291972326454	622.0834	596.7614	-25.322
-0.0829268292682927	0.184423076923077	2.06625	-0.454773381801126	456.3513	690.627	234.2757
-0.0780487804878049	0.184423076923077	2.15625	-0.446627040337711	352.6299	919.1098	566.4799
-0.0731707317073171	0.184423076923077	2.24625	-0.438480698874296	323.7106	1342.808	1019.0974
-0.0682926829268293	0.184423076923077	2.33625	-0.430334357410882	305.1641	2327.365	2022.2009
-0.0634146341463415	0.184423076923077	2.42625	-0.422188015947467	288.1298	10719.55	10431.4202
-0.0585365853658537	0.184423076923077	2.51625	-0.414041674484052	270.1412	25266.34	24996.1988
-0.0536585365853659	0.184423076923077	2.60625	-0.405895333020638	247.8998	15647.68	15399.7802
-0.0487804878048781	0.184423076923077	2.69625	-0.397748991557223	233.7025	7081.725	6848.0225
-0.0439024390243902	0.184423076923077	2.78625	-0.389602650093809	221.8331	2219.553	1997.7199
-0.0390243902439024	0.184423076923077	2.87625	-0.381456308630394	210.8977	954.4635	743.5658
-0.0341463414634146	0.184423076923077	2.96625	-0.373309967166979	203.1582	620.1194	416.9612
-0.0292682926829268	0.184423076923077	3.05625	-0.365163625703565	194.0003	454.4221	260.4218
-0.0245121951219512	0.184423076923077	3.144	-0.357220942776735	185.9788	379.2983	193.3195
-0.0195121951219512	0.184423076923077	3.23625	-0.348870942776735	177.8455	345.2834	167.4379
-0.0146341463414634	0.184423076923077	3.32625	-0.340724601313321	171.379	322.5071	151.1281
-0.00975609756097561	0.184423076923077	3.41625	-0.332578259849906	165.7184	302.1134	136.395
-0.0048780487804878	0.184423076923077	3.50625	-0.324431918386492	160.5747	282.0708	121.4961
0	0.184423076923077	3.59625	-0.316285576923077	156.2619	260.1203	103.8584
0.0048780487804878	0.184423076923077	3.68625	-0.308139235459662	152.2592	245.1773	92.9181000000001
0.00975609756097561	0.184423076923077	3.77625	-0.299992893996248	148.0224	233.1459	85.1235
0.0146341463414634	0.184423076923077	3.86625	-0.291846552532833	145.1577	221.8366	76.6789
0.0195121951219512	0.184423076923077	3.95625	-0.283700211069418	142.4278	201.7281	59.3003
0.0242682926829268	0.184423076923077	4.044	-0.275757528142589	140.8146	191.9763	51.1617
0.0292682926829268	0.184423076923077	4.13625	-0.267407528142589	140.7827	187.407	46.6243
0.0341463414634146	0.184423076923077	4.22625	-0.259261186679174	141.9374	183.4401	41.5027
0.0390243902439024	0.184423076923077	4.31625	-0.25111484521576	145.627	179.0323	33.4053
0.0439024390243902	0.184423076923077	4.40625	-0.242968503752345	151.564	174.1674	22.6034
0.0486585365853659	0.184423076923077	4.494	-0.235025820825516	160.8424	169.9377	9.09530000000001
0.0536585365853659	0.184423076923077	4.58625	-0.226675820825516	175.7012	166.2135	-9.48769999999999
0.0585365853658537	0.184423076923077	4.67625	-0.218529479362101	192.6279	163.1645	-29.4634
0.0632926829268293	0.184423076923077	4.764	-0.210586796435272	213.5269	160.6577	-52.8692
0.0682926829268293	0.184423076923077	4.85625	-0.202236796435272	238.7039	158.4225	-80.2814
0.0731707317073171	0.184423076923077	4.94625	-0.194090454971857	258.2371	156.7238	-101.5133
0.0780487804878049	0.184423076923077	5.03625	-0.185944113508443	270.7398	155.6623	-115.0775
0.0829268292682927	0.184423076923077	5.12625	-0.177797772045028	272.8767	155.4511	-117.4256
0.0878048780487805	0.184423076923077	5.21625	-0.169651430581613	265.0294	156.8898	-108.1396
0.0926829268292683	0.184423076923077	5.30625	-0.161505089118199	249.8489	160.2075	-89.6414
0.0975609756097561	0.184423076923077	5.39625	-0.153358747654784	229.0119	166.1471	-62.8648
0.102439024390244	0.184423076923077	5.48625	-0.14521240619137	208.8688	176.0351	-32.8337
0.107317073170732	0.184423076923077	5.57625	-0.137066064727955	189.0338	188.58	-0.453799999999973
0.11219512195122	0.184423076923077	5.66625	-0.12891972326454	169.5157	204.9026	35.3869
0.117073170731707	0.184423076923077	5.75625	-0.120773381801126	155.3799	224.5676	69.1877
0.121951219512195	0.184423076923077	5.84625	-0.112627040337711	143.682	243.2481	99.5661000000001
0.126829268292683	0.184423076923077	5.93625	-0.104480698874296	133.6067	257.7118	124.1051
0.131707317073171	0.184423076923077	6.02625	-0.0963343574108818	126.8786	264.4637	137.5851
0.136585365853659	0.184423076923077	6.11625	-0.0881880159474672	121.8394	261.1647	139.3253
0.141463414634146	0.184423076923077	6.20625	-0.0800416744840526	116.3643	249.6982	133.3339
0.146341463414634	0.184423076923077	6.29625	-0.0718953330206379	113.0304	231.8654	118.835
-0.146341463414634	0.176730769230769	0.74625	-0.547483513133208	951.6592	331.7605	-619.8987
-0.141463414634146	0.176730769230769	0.83625	-0.539337171669794	892.2032	333.1937	-559.0095
-0.136585365853659	0.176730769230769	0.92625	-0.531190830206379	935.0752	332.5308	-602.5444
-0.131829268292683	0.176730769230769	1.014	-0.52324814727955	1094.492	335.3554	-759.1366
-0.126829268292683	0.176730769230769	1.10625	-0.51489814727955	1470.036	341.0597	-1128.9763
-0.121951219512195	0.176730769230769	1.19625	-0.506751805816135	3890.324	349.1481	-3541.1759
-0.117073170731707	0.176730769230769	1.28625	-0.49860546435272	44985.15	360.9862	-44624.1638
-0.11219512195122	0.176730769230769	1.37625	-0.490459122889306	42237.15	373.4923	-41863.6577
-0.107439024390244	0.176730769230769	1.464	-0.482516439962477	26484.38	388.0505	-26096.3295
-0.102439024390244	0.176730769230769	1.55625	-0.474166439962477	8841.109	406.6874	-8434.4216
-0.0975609756097561	0.176730769230769	1.64625	-0.466020098499062	2574.557	427.0259	-2147.5311
-0.0926829268292683	0.176730769230769	1.73625	-0.457873757035647	1015.209	454.0335	-561.1755
-0.0878048780487805	0.176730769230769	1.82625	-0.449727415572233	592.6297	493.5609	-99.0687999999999
-0.0829268292682927	0.176730769230769	1.91625	-0.441581074108818	409.8318	541.4091	131.5773
-0.0780487804878049	0.176730769230769	2.00625	-0.433434732645403	337.1999	610.1353	272.9354
-0.0731707317073171	0.176730769230769	2.09625	-0.425288391181989	307.9344	724.7414	416.807
-0.0682926829268293	0.176730769230769	2.18625	-0.417142049718574	295.3382	981.8679	686.5297
-0.0634146341463415	0.176730769230769	2.27625	-0.408995708255159	282.6233	1478.102	1195.4787
-0.0585365853658537	0.176730769230769	2.36625	-0.400849366791745	266.9714	3745.054	3478.0826
-0.0536585365853659	0.176730769230769	2.45625	-0.39270302532833	247.4986	12854.15	12606.6514
-0.0487804878048781	0.176730769230769	2.54625	-0.384556683864916	233.6043	12812.23	12578.6257
-0.0439024390243902	0.176730769230769	2.63625	-0.376410342401501	222.4224	9182.704	8960.2816
-0.0390243902439024	0.176730769230769	2.72625	-0.368264000938086	213.1967	5797.621	5584.4243
-0.0341463414634146	0.176730769230769	2.81625	-0.360117659474672	205.5828	2307.791	2102.2082
-0.0292682926829268	0.176730769230769	2.90625	-0.351971318011257	195.371	1021.947	826.576
-0.0245121951219512	0.176730769230769	2.994	-0.344028635084428	186.3595	607.2319	420.8724
-0.0195121951219512	0.176730769230769	3.08625	-0.335678635084428	178.0607	437.8141	259.7534
-0.0146341463414634	0.176730769230769	3.17625	-0.327532293621013	171.7856	362.7652	190.9796
-0.00975609756097561	0.176730769230769	3.26625	-0.319385952157599	166.4633	334.6108	168.1475
-0.0048780487804878	0.176730769230769	3.35625	-0.311239610694184	161.415	312.2506	150.8356
0	0.176730769230769	3.44625	-0.303093269230769	156.9103	295.5376	138.6273
0.0048780487804878	0.176730769230769	3.53625	-0.294946927767355	152.678	273.9318	121.2538
0.00975609756097561	0.176730769230769	3.62625	-0.28680058630394	148.4307	258.6176	110.1869
0.0146341463414634	0.176730769230769	3.71625	-0.278654244840525	145.0875	244.9551	99.8676000000001
0.0195121951219512	0.176730769230769	3.80625	-0.270507903377111	142.2777	232.3498	90.0721
0.0242682926829268	0.176730769230769	3.894	-0.262565220450281	140.2815	219.7512	79.4697
0.0292682926829268	0.176730769230769	3.98625	-0.254215220450281	139.826	208.7005	68.8745
0.0341463414634146	0.176730769230769	4.07625	-0.246068878986867	141.507	201.1171	59.6101
0.0390243902439024	0.176730769230769	4.16625	-0.237922537523452	145.19	192.3049	47.1149
0.0439024390243902	0.176730769230769	4.25625	-0.229776196060038	151.3826	183.4915	32.1089
0.0486585365853659	0.176730769230769	4.344	-0.221833513133208	160.9963	177.5747	16.5784
0.0536585365853659	0.176730769230769	4.43625	-0.213483513133208	175.7126	173.4602	-2.25240000000002
0.0585365853658537	0.176730769230769	4.52625	-0.205337171669794	192.1628	170.4635	-21.6993
0.0632926829268293	0.176730769230769	4.614	-0.197394488742964	212.4896	167.5891	-44.9005
0.0682926829268293	0.176730769230769	4.70625	-0.189044488742964	237.1561	165.1774	-71.9787
0.0731707317073171	0.176730769230769	4.79625	-0.18089814727955	256.9153	162.6544	-94.2609
0.0780487804878049	0.176730769230769	4.88625	-0.172751805816135	269.659	159.9836	-109.6754
0.0829268292682927	0.176730769230769	4.97625	-0.16460546435272	272.4805	158.3804	-114.1001
0.0878048780487805	0.176730769230769	5.06625	-0.156459122889306	264.7761	157.3086	-107.4675
0.0926829268292683	0.176730769230769	5.15625	-0.148312781425891	250.0886	157.4417	-92.6469
0.0975609756097561	0.176730769230769	5.24625	-0.140166439962477	228.5971	159.39	-69.2071
0.102439024390244	0.176730769230769	5.33625	-0.132020098499062	208.3416	163.8382	-44.5034
0.107317073170732	0.176730769230769	5.42625	-0.123873757035647	188.8869	171.7521	-17.1348
0.11219512195122	0.176730769230769	5.51625	-0.115727415572233	169.7342	181.9902	12.256
0.117073170731707	0.176730769230769	5.60625	-0.107581074108818	155.9694	195.8094	39.84
0.121951219512195	0.176730769230769	5.69625	-0.0994347326454034	144.29	214.3463	70.0563
0.126829268292683	0.176730769230769	5.78625	-0.0912883911819888	133.7515	232.3874	98.6359
0.131707317073171	0.176730769230769	5.87625	-0.0831420497185741	126.7595	249.348	122.5885
0.136585365853659	0.176730769230769	5.96625	-0.0749957082551595	120.9161	261.6933	140.7772
0.141463414634146	0.176730769230769	6.05625	-0.0668493667917449	116.2922	263.6189	147.3267
0.146341463414634	0.176730769230769	6.14625	-0.0587030253283302	112.8235	256.2749	143.4514
-0.146341463414634	0.169230769230769	0.6	-0.534621013133208	962.7121	314.7422	-647.9699
-0.141463414634146	0.169230769230769	0.69	-0.526474671669794	898.8923	315.8232	-583.0691
-0.136585365853659	0.169230769230769	0.78	-0.518328330206379	937.6115	315.2233	-622.3882
-0.131829268292683	0.169230769230769	0.86775	-0.51038564727955	1094.372	316.8524	-777.5196
-0.126829268292683	0.169230769230769	0.96	-0.50203564727955	1459.426	320.4483	-1138.9777
-0.121951219512195	0.169230769230769	1.05	-0.493889305816135	3888.211	326.2063	-3562.0047
-0.117073170731707	0.169230769230769	1.14	-0.48574296435272	45598.91	334.5634	-45264.3466
-0.11219512195122	0.169230769230769	1.23	-0.477596622889306	43720.15	343.3279	-43376.8221
-0.107439024390244	0.169230769230769	1.31775	-0.469653939962477	27322.08	353.6661	-26968.4139
-0.102439024390244	0.169230769230769	1.41	-0.461303939962477	9069.855	367.2153	-8702.6397
-0.0975609756097561	0.169230769230769	1.5	-0.453157598499062	3239.977	381.0524	-2858.9246
-0.0926829268292683	0.169230769230769	1.59	-0.445011257035647	1027.234	396.8675	-630.3665
-0.0878048780487805	0.169230769230769	1.68	-0.436864915572233	587.0869	418.5907	-168.4962
-0.0829268292682927	0.169230769230769	1.77	-0.428718574108818	406.5291	442.2194	35.6903
-0.0780487804878049	0.169230769230769	1.86	-0.420572232645403	347.0869	472.5995	125.5126
-0.0731707317073171	0.169230769230769	1.95	-0.412425891181989	321.3302	518.61	197.2798
-0.0682926829268293	0.169230769230769	2.04	-0.404279549718574	304.3339	580.7686	276.4347
-0.0634146341463415	0.169230769230769	2.13	-0.396133208255159	287.4813	671.162	383.6807
-0.0585365853658537	0.169230769230769	2.22	-0.387986866791745	268.9726	898.0851	629.1125
-0.0536585365853659	0.169230769230769	2.31	-0.37984052532833	247.1792	1289.38	1042.2008
-0.0487804878048781	0.169230769230769	2.4	-0.371694183864916	232.9331	2358.532	2125.5989
-0.0439024390243902	0.169230769230769	2.49	-0.363547842401501	221.6698	10167.54	9945.8702
-0.0390243902439024	0.169230769230769	2.58	-0.355401500938086	212.8263	12979.44	12766.6137
-0.0341463414634146	0.169230769230769	2.67	-0.347255159474672	205.1677	8990.477	8785.3093
-0.0292682926829268	0.169230769230769	2.76	-0.339108818011257	195.4472	5366.962	5171.5148
-0.0245121951219512	0.169230769230769	2.84775	-0.331166135084428	186.3035	2220.618	2034.3145
-0.0195121951219512	0.169230769230769	2.94	-0.322816135084428	177.8053	955.0699	777.2646
-0.0146341463414634	0.169230769230769	3.03	-0.314669793621013	171.7162	611.2506	439.5344
-0.00975609756097561	0.169230769230769	3.12	-0.306523452157599	165.8679	441.3419	275.474
-0.0048780487804878	0.169230769230769	3.21	-0.298377110694184	160.4894	381.7652	221.2758
0	0.169230769230769	3.3	-0.290230769230769	156.0748	353.6227	197.5479
0.0048780487804878	0.169230769230769	3.39	-0.282084427767355	151.9381	329.7942	177.8561
0.00975609756097561	0.169230769230769	3.48	-0.27393808630394	148.1692	307.6851	159.5159
0.0146341463414634	0.169230769230769	3.57	-0.265791744840525	145.0171	278.6127	133.5956
0.0195121951219512	0.169230769230769	3.66	-0.257645403377111	142.5899	263.1234	120.5335
0.0242682926829268	0.169230769230769	3.74775	-0.249702720450281	140.9448	247.7306	106.7858
0.0292682926829268	0.169230769230769	3.84	-0.241352720450281	140.6004	235.5552	94.9548
0.0341463414634146	0.169230769230769	3.93	-0.233206378986867	141.6756	224.6602	82.9846
0.0390243902439024	0.169230769230769	4.02	-0.225060037523452	145.0625	213.4206	68.3581
0.0439024390243902	0.169230769230769	4.11	-0.216913696060038	151.2011	206.6477	55.4466
0.0486585365853659	0.169230769230769	4.19775	-0.208971013133208	160.5604	201.7734	41.213
0.0536585365853659	0.169230769230769	4.29	-0.200621013133208	174.3048	194.9389	20.6341
0.0585365853658537	0.169230769230769	4.38	-0.192474671669794	191.014	188.8406	-2.17339999999999
0.0632926829268293	0.169230769230769	4.46775	-0.184531988742964	211.3407	183.173	-28.1677
0.0682926829268293	0.169230769230769	4.56	-0.176181988742964	236.6291	178.9105	-57.7186
0.0731707317073171	0.169230769230769	4.65	-0.16803564727955	256.2145	174.2179	-81.9966
0.0780487804878049	0.169230769230769	4.74	-0.159889305816135	269.6457	170.0161	-99.6296000000001
0.0829268292682927	0.169230769230769	4.83	-0.15174296435272	272.516	167.0514	-105.4646
0.0878048780487805	0.169230769230769	4.92	-0.143596622889306	265.0183	164.3165	-100.7018
0.0926829268292683	0.169230769230769	5.01	-0.135450281425891	250.901	161.9698	-88.9312
0.0975609756097561	0.169230769230769	5.1	-0.127303939962477	230.7638	160.1699	-70.5939
0.102439024390244	0.169230769230769	5.19	-0.119157598499062	209.8993	159.6554	-50.2439
0.107317073170732	0.169230769230769	5.28	-0.111011257035647	189.3011	161.078	-28.2231
0.11219512195122	0.169230769230769	5.37	-0.102864915572233	170.2233	165.1438	-5.07950000000003
0.117073170731707	0.169230769230769	5.46	-0.094718574108818	156.1069	172.5643	16.4574
0.121951219512195	0.169230769230769	5.55	-0.0865722326454034	144.6498	183.7428	39.093
0.126829268292683	0.169230769230769	5.64	-0.0784258911819888	134.5317	196.637	62.1053
0.131707317073171	0.169230769230769	5.73	-0.0702795497185741	126.9505	213.5962	86.6457
0.136585365853659	0.169230769230769	5.82	-0.0621332082551595	121.1309	234.188	113.0571
0.141463414634146	0.169230769230769	5.91	-0.0539868667917449	116.0928	249.8739	133.7811
0.146341463414634	0.169230769230769	6	-0.0458405253283302	112.6558	259.9065	147.2507
-0.146341463414634	0.161346153846154	0.44625	-0.521098897748593	946.006	297.2435	-648.7625
-0.141463414634146	0.161346153846154	0.53625	-0.512952556285178	881.5516	294.673	-586.8786
-0.136585365853659	0.161346153846154	0.62625	-0.504806214821764	922.0134	297.2435	-624.7699
-0.131829268292683	0.161346153846154	0.714	-0.496863531894934	1075.004	302.5053	-772.4987
-0.126829268292683	0.161346153846154	0.80625	-0.488513531894934	1443.304	307.8313	-1135.4727
-0.121951219512195	0.161346153846154	0.89625	-0.48036719043152	3884.782	313.4973	-3571.2847
-0.117073170731707	0.161346153846154	0.98625	-0.472220848968105	49132.98	320.9706	-48812.0094
-0.11219512195122	0.161346153846154	1.07625	-0.46407450750469	54332.83	327.9942	-54004.8358
-0.107439024390244	0.161346153846154	1.164	-0.456131824577861	34766.52	336.2585	-34430.2615
-0.102439024390244	0.161346153846154	1.25625	-0.447781824577861	11392.32	347.1852	-11045.1348
-0.0975609756097561	0.161346153846154	1.34625	-0.439635483114447	3939.443	358.0485	-3581.3945
-0.0926829268292683	0.161346153846154	1.43625	-0.431489141651032	1167.109	370.4179	-796.6911
-0.0878048780487805	0.161346153846154	1.52625	-0.423342800187617	651.369	385.7969	-265.5721
-0.0829268292682927	0.161346153846154	1.61625	-0.415196458724203	476.8307	401.4	-75.4307
-0.0780487804878049	0.161346153846154	1.70625	-0.407050117260788	355.0263	420.496	65.4697
-0.0731707317073171	0.161346153846154	1.79625	-0.398903775797373	322.6918	446.9757	124.2839
-0.0682926829268293	0.161346153846154	1.88625	-0.390757434333959	305.0316	478.1941	173.1625
-0.0634146341463415	0.161346153846154	1.97625	-0.382611092870544	288.846	521.4852	232.6392
-0.0585365853658537	0.161346153846154	2.06625	-0.374464751407129	270.5748	588.7762	318.2014
-0.0536585365853659	0.161346153846154	2.15625	-0.366318409943715	249.0357	679.7562	430.7205
-0.0487804878048781	0.161346153846154	2.24625	-0.3581720684803	234.0214	889.2218	655.2004
-0.0439024390243902	0.161346153846154	2.33625	-0.350025727016886	222.2447	1305.067	1082.8223
-0.0390243902439024	0.161346153846154	2.42625	-0.341879385553471	211.5637	2350.452	2138.8883
-0.0341463414634146	0.161346153846154	2.51625	-0.333733044090056	203.3635	8209.011	8005.6475
-0.0292682926829268	0.161346153846154	2.60625	-0.325586702626642	194.3418	7851.385	7657.0432
-0.0245121951219512	0.161346153846154	2.694	-0.317644019699812	183.896	5369.008	5185.112
-0.0195121951219512	0.161346153846154	2.78625	-0.309294019699812	176.1922	2538.492	2362.2998
-0.0146341463414634	0.161346153846154	2.87625	-0.301147678236398	170.2315	1210.616	1040.3845
-0.00975609756097561	0.161346153846154	2.96625	-0.293001336772983	165.2773	875.7428	710.4655
-0.0048780487804878	0.161346153846154	3.05625	-0.284854995309569	160.2127	606.1691	445.9564
0	0.161346153846154	3.14625	-0.276708653846154	156.1329	471.053	314.9201
0.0048780487804878	0.161346153846154	3.23625	-0.268562312382739	152.4108	397.7097	245.2989
0.00975609756097561	0.161346153846154	3.32625	-0.260415970919325	148.2108	365.3877	217.1769
0.0146341463414634	0.161346153846154	3.41625	-0.25226962945591	144.6662	336.516	191.8498
0.0195121951219512	0.161346153846154	3.50625	-0.244123287992495	142.3599	313.7843	171.4244
0.0242682926829268	0.161346153846154	3.594	-0.236180605065666	141.1544	286.1915	145.0371
0.0292682926829268	0.161346153846154	3.68625	-0.227830605065666	140.7306	269.0003	128.2697
0.0341463414634146	0.161346153846154	3.77625	-0.219684263602251	141.5891	255.6983	114.1092
0.0390243902439024	0.161346153846154	3.86625	-0.211537922138837	144.6254	242.5605	97.9351
0.0439024390243902	0.161346153846154	3.95625	-0.203391580675422	150.2922	229.1095	78.8173
0.0486585365853659	0.161346153846154	4.044	-0.195448897748593	159.4921	218.5836	59.0915
0.0536585365853659	0.161346153846154	4.13625	-0.187098897748593	173.4282	214.0763	40.6481000000001
0.0585365853658537	0.161346153846154	4.22625	-0.178952556285178	190.4049	209.983	19.5781
0.0632926829268293	0.161346153846154	4.314	-0.171009873358349	210.9401	202.7498	-8.19030000000001
0.0682926829268293	0.161346153846154	4.40625	-0.162659873358349	236.2455	196.3581	-39.8874
0.0731707317073171	0.161346153846154	4.49625	-0.154513531894934	256.1832	190.2146	-65.9686
0.0780487804878049	0.161346153846154	4.58625	-0.14636719043152	269.7879	185.7881	-83.9998
0.0829268292682927	0.161346153846154	4.67625	-0.138220848968105	273.1702	181.0769	-92.0933
0.0878048780487805	0.161346153846154	4.76625	-0.13007450750469	266.0235	176.0179	-90.0056
0.0926829268292683	0.161346153846154	4.85625	-0.121928166041276	251.2358	171.5025	-79.7333
0.0975609756097561	0.161346153846154	4.94625	-0.113781824577861	230.683	167.9117	-62.7713
0.102439024390244	0.161346153846154	5.03625	-0.105635483114447	210.026	164.3165	-45.7095
0.107317073170732	0.161346153846154	5.12625	-0.0974891416510319	190.0985	162.766	-27.3325
0.11219512195122	0.161346153846154	5.21625	-0.0893428001876173	170.6645	161.9698	-8.69469999999998
0.117073170731707	0.161346153846154	5.30625	-0.0811964587242027	156.4733	163.09	6.61670000000001
0.121951219512195	0.161346153846154	5.39625	-0.0730501172607881	144.9683	166.2374	21.2691
0.126829268292683	0.161346153846154	5.48625	-0.0649037757973734	134.3743	172.2882	37.9139
0.131707317073171	0.161346153846154	5.57625	-0.0567574343339588	127.5958	182.3526	54.7568
0.136585365853659	0.161346153846154	5.66625	-0.0486110928705442	121.903	194.6597	72.7567
0.141463414634146	0.161346153846154	5.75625	-0.0404647514071295	116.5304	210.0274	93.4970000000001
0.146341463414634	0.161346153846154	5.84625	-0.0323184099437149	112.9496	228.7395	115.7899
-0.146341463414634	0.153653846153846	0.29625	-0.507906590056285	933.1336	297.2367	-635.8969
-0.141463414634146	0.153653846153846	0.38625	-0.49976024859287	872.7208	296.5534	-576.1674
-0.136585365853659	0.153653846153846	0.47625	-0.491613907129456	917.9135	296.2261	-621.6874
-0.131829268292683	0.153653846153846	0.564	-0.483671224202627	1069.736	297.4737	-772.2623
-0.126829268292683	0.153653846153846	0.65625	-0.475321224202627	1423.787	300.3609	-1123.4261
-0.121951219512195	0.153653846153846	0.74625	-0.467174882739212	3883.469	303.8502	-3579.6188
-0.117073170731707	0.153653846153846	0.83625	-0.459028541275797	49069.84	308.9532	-48760.8868
-0.11219512195122	0.153653846153846	0.92625	-0.450882199812383	55015.88	315.0323	-54700.8477
-0.107439024390244	0.153653846153846	1.014	-0.442939516885553	35314.25	321.7197	-34992.5303
-0.102439024390244	0.153653846153846	1.10625	-0.434589516885553	11641.87	330.2447	-11311.6253
-0.0975609756097561	0.153653846153846	1.19625	-0.426443175422139	4012.415	338.9196	-3673.4954
-0.0926829268292683	0.153653846153846	1.28625	-0.418296833958724	1194.201	348.9607	-845.2403
-0.0878048780487805	0.153653846153846	1.37625	-0.41015049249531	654.7831	361.8194	-292.9637
-0.0829268292682927	0.153653846153846	1.46625	-0.402004151031895	467.1594	374.3855	-92.7739
-0.0780487804878049	0.153653846153846	1.55625	-0.39385780956848	345.8849	388.6846	42.7997000000001
-0.0731707317073171	0.153653846153846	1.64625	-0.385711468105066	316.7089	406.7999	90.0910000000001
-0.0682926829268293	0.153653846153846	1.73625	-0.377565126641651	300.7584	426.7119	125.9535
-0.0634146341463415	0.153653846153846	1.82625	-0.369418785178236	285.9024	453.0455	167.1431
-0.0585365853658537	0.153653846153846	1.91625	-0.361272443714822	268.9446	491.3648	222.4202
-0.0536585365853659	0.153653846153846	2.00625	-0.353126102251407	248.1085	540.7071	292.5986
-0.0487804878048781	0.153653846153846	2.09625	-0.344979760787993	233.6038	609.5401	375.9363
-0.0439024390243902	0.153653846153846	2.18625	-0.336833419324578	222.0184	723.2606	501.2422
-0.0390243902439024	0.153653846153846	2.27625	-0.328687077861163	208.1239	977.9193	769.7954
-0.0341463414634146	0.153653846153846	2.36625	-0.320540736397749	198.788	1513.11	1314.322
-0.0292682926829268	0.153653846153846	2.45625	-0.312394394934334	191.3188	3859.645	3668.3262
-0.0245121951219512	0.153653846153846	2.544	-0.304451712007505	184.6182	6680.376	6495.7578
-0.0195121951219512	0.153653846153846	2.63625	-0.296101712007505	177.5404	5912.396	5734.8556
-0.0146341463414634	0.153653846153846	2.72625	-0.28795537054409	171.6906	4226.759	4055.0684
-0.00975609756097561	0.153653846153846	2.81625	-0.279809029080675	166.0013	2845.044	2679.0427
-0.0048780487804878	0.153653846153846	2.90625	-0.271662687617261	160.9891	1376.303	1215.3139
0	0.153653846153846	2.99625	-0.263516346153846	156.4042	918.4368	762.0326
0.0048780487804878	0.153653846153846	3.08625	-0.255370004690432	152.0696	579.9895	427.9199
0.00975609756097561	0.153653846153846	3.17625	-0.247223663227017	147.5825	475.2169	327.6344
0.0146341463414634	0.153653846153846	3.26625	-0.239077321763602	144.4363	392.7113	248.275
0.0195121951219512	0.153653846153846	3.35625	-0.230930980300188	142.098	350.9572	208.8592
0.0242682926829268	0.153653846153846	3.444	-0.222988297373358	140.8765	327.1835	186.307
0.0292682926829268	0.153653846153846	3.53625	-0.214638297373358	140.2772	299.1364	158.8592
0.0341463414634146	0.153653846153846	3.62625	-0.206491955909944	141.3593	281.4696	140.1103
0.0390243902439024	0.153653846153846	3.71625	-0.198345614446529	144.5552	266.8825	122.3273
0.0439024390243902	0.153653846153846	3.80625	-0.190199272983114	150.0247	252.6665	102.6418
0.0486585365853659	0.153653846153846	3.894	-0.182256590056285	159.0345	239.0651	80.0306
0.0536585365853659	0.153653846153846	3.98625	-0.173906590056285	173.8172	228.9325	55.1153
0.0585365853658537	0.153653846153846	4.07625	-0.165760248592871	190.3848	219.9356	29.5508
0.0632926829268293	0.153653846153846	4.164	-0.157817565666041	210.6511	215.8906	5.23950000000002
0.0682926829268293	0.153653846153846	4.25625	-0.149467565666041	236.5658	213.5041	-23.0616999999999
0.0731707317073171	0.153653846153846	4.34625	-0.141321224202627	255.8476	206.2195	-49.6281
0.0780487804878049	0.153653846153846	4.43625	-0.133174882739212	269.0245	199.2899	-69.7346
0.0829268292682927	0.153653846153846	4.52625	-0.125028541275797	272.3573	193.6636	-78.6937
0.0878048780487805	0.153653846153846	4.61625	-0.116882199812383	265.7683	187.9674	-77.8009
0.0926829268292683	0.153653846153846	4.70625	-0.108735858348968	251.0937	186.0464	-65.0473
0.0975609756097561	0.153653846153846	4.79625	-0.100589516885553	229.7277	180.7757	-48.952
0.102439024390244	0.153653846153846	4.88625	-0.0924431754221388	209.5638	174.6491	-34.9147
0.107317073170732	0.153653846153846	4.97625	-0.0842968339587242	189.6673	170.2918	-19.3755
0.11219512195122	0.153653846153846	5.06625	-0.0761504924953096	171.1107	166.6689	-4.44180000000003
0.117073170731707	0.153653846153846	5.15625	-0.068004151031895	156.6532	163.9501	7.29690000000002
0.121951219512195	0.153653846153846	5.24625	-0.0598578095684803	144.5954	162.8245	18.2291
0.126829268292683	0.153653846153846	5.33625	-0.0517114681050657	134.8042	164.1146	29.3104
0.131707317073171	0.153653846153846	5.42625	-0.043565126641651	127.8823	168.3409	40.4586
0.136585365853659	0.153653846153846	5.51625	-0.0354187851782365	122.2136	174.9393	52.7257
0.141463414634146	0.153653846153846	5.60625	-0.0272724437148218	116.8169	185.1607	68.3438
0.146341463414634	0.153653846153846	5.69625	-0.0191261022514072	112.8222	199.6857	86.8635
-0.146341463414634	0.145961538461538	0.14625	-0.494714282363977	954.1289	302.6911	-651.4378
-0.141463414634146	0.145961538461538	0.23625	-0.486567940900563	888.564	304.6724	-583.8916
-0.136585365853659	0.145961538461538	0.32625	-0.478421599437148	924.4797	302.8054	-621.6743
-0.131829268292683	0.145961538461538	0.414	-0.470478916510319	1069.676	299.0466	-770.6294
-0.126829268292683	0.145961538461538	0.50625	-0.462128916510319	1415.002	296.529	-1118.473
-0.121951219512195	0.145961538461538	0.59625	-0.453982575046904	3881.62	296.2394	-3585.3806
-0.117073170731707	0.145961538461538	0.68625	-0.44583623358349	49074.03	298.667	-48775.363
-0.11219512195122	0.145961538461538	0.77625	-0.437689892120075	56221.79	302.5946	-55919.1954
-0.107439024390244	0.145961538461538	0.864	-0.429747209193246	36180.58	307.9905	-35872.5895
-0.102439024390244	0.145961538461538	0.95625	-0.421397209193246	11964.72	315.1006	-11649.6194
-0.0975609756097561	0.145961538461538	1.04625	-0.413250867729831	4133.88	321.7446	-3812.1354
-0.0926829268292683	0.145961538461538	1.13625	-0.405104526266416	1232.528	329.2868	-903.2412
-0.0878048780487805	0.145961538461538	1.22625	-0.396958184803002	667.0616	339.3973	-327.6643
-0.0829268292682927	0.145961538461538	1.31625	-0.388811843339587	475.2612	349.397	-125.8642
-0.0780487804878049	0.145961538461538	1.40625	-0.380665501876173	360.3978	360.5846	0.186800000000005
-0.0731707317073171	0.145961538461538	1.49625	-0.372519160412758	327.4289	373.6052	46.1763
-0.0682926829268293	0.145961538461538	1.58625	-0.364372818949343	308.3108	388.3041	79.9933
-0.0634146341463415	0.145961538461538	1.67625	-0.356226477485929	290.8914	406.0273	115.1359
-0.0585365853658537	0.145961538461538	1.76625	-0.348080136022514	271.7494	430.8467	159.0973
-0.0536585365853659	0.145961538461538	1.85625	-0.339933794559099	250.0923	460.1246	210.0323
-0.0487804878048781	0.145961538461538	1.94625	-0.331787453095685	235.6987	497.9902	262.2915
-0.0439024390243902	0.145961538461538	2.03625	-0.32364111163227	223.823	552.855	329.032
-0.0390243902439024	0.145961538461538	2.12625	-0.315494770168856	212.5317	624.1871	411.6554
-0.0341463414634146	0.145961538461538	2.21625	-0.307348428705441	191.6165	733.4689	541.8524
-0.0292682926829268	0.145961538461538	2.30625	-0.299202087242026	181.4968	1046.064	864.5672
-0.0245121951219512	0.145961538461538	2.394	-0.291259404315197	176.9684	1650.21	1473.2416
-0.0195121951219512	0.145961538461538	2.48625	-0.282909404315197	173.2092	3858.609	3685.3998
-0.0146341463414634	0.145961538461538	2.57625	-0.274763062851782	169.2639	5284.588	5115.3241
-0.00975609756097561	0.145961538461538	2.66625	-0.266616721388368	164.5966	4175.049	4010.4524
-0.0048780487804878	0.145961538461538	2.75625	-0.258470379924953	160.5848	3013.242	2852.6572
0	0.145961538461538	2.84625	-0.250324038461538	156.3026	2072.472	1916.1694
0.0048780487804878	0.145961538461538	2.93625	-0.242177696998124	151.8722	1060.826	908.9538
0.00975609756097561	0.145961538461538	3.02625	-0.234031355534709	147.9432	714.2722	566.329
0.0146341463414634	0.145961538461538	3.11625	-0.225885014071295	144.8765	523.9485	379.072
0.0195121951219512	0.145961538461538	3.20625	-0.21773867260788	142.1938	454.1744	311.9806
0.0242682926829268	0.145961538461538	3.294	-0.209795989681051	141.0519	379.4766	238.4247
0.0292682926829268	0.145961538461538	3.38625	-0.201445989681051	140.6214	344.6824	204.061
0.0341463414634146	0.145961538461538	3.47625	-0.193299648217636	141.9746	320.5009	178.5263
0.0390243902439024	0.145961538461538	3.56625	-0.185153306754221	144.6606	294.0697	149.4091
0.0439024390243902	0.145961538461538	3.65625	-0.177006965290807	150.6148	276.4802	125.8654
0.0486585365853659	0.145961538461538	3.744	-0.169064282363977	160.3369	263.0227	102.6858
0.0536585365853659	0.145961538461538	3.83625	-0.160714282363977	172.9984	250.6092	77.6108
0.0585365853658537	0.145961538461538	3.92625	-0.152567940900563	189.7434	239.6382	49.8948
0.0632926829268293	0.145961538461538	4.014	-0.144625257973734	212.4355	230.9546	18.5191
0.0682926829268293	0.145961538461538	4.10625	-0.136275257973734	234.1408	223.3612	-10.7796
0.0731707317073171	0.145961538461538	4.19625	-0.128128916510319	254.2372	215.9613	-38.2759
0.0780487804878049	0.145961538461538	4.28625	-0.119982575046904	269.441	214.053	-55.388
0.0829268292682927	0.145961538461538	4.37625	-0.11183623358349	272.9636	210.8995	-62.0641
0.0878048780487805	0.145961538461538	4.46625	-0.103689892120075	266.6798	203.2653	-63.4145
0.0926829268292683	0.145961538461538	4.55625	-0.0955435506566604	250.9187	195.906	-55.0127
0.0975609756097561	0.145961538461538	4.64625	-0.0873972091932458	232.1022	188.4183	-43.6839
0.102439024390244	0.145961538461538	4.73625	-0.0792508677298311	211.1882	182.9421	-28.2461
0.107317073170732	0.145961538461538	4.82625	-0.0711045262664165	188.9748	177.9445	-11.0303
0.11219512195122	0.145961538461538	4.91625	-0.0629581848030019	171.9612	172.5516	0.590399999999988
0.117073170731707	0.145961538461538	5.00625	-0.0548118433395872	157.3645	168.7314	11.3669
0.121951219512195	0.145961538461538	5.09625	-0.0466655018761726	144.1016	165.9529	21.8513
0.126829268292683	0.145961538461538	5.18625	-0.038519160412758	135.1316	163.9824	28.8508
0.131707317073171	0.145961538461538	5.27625	-0.0303728189493433	127.7559	163.7377	35.9818
0.136585365853659	0.145961538461538	5.36625	-0.0222264774859287	121.314	166.1484	44.8344
0.141463414634146	0.145961538461538	5.45625	-0.0140801360225141	116.9277	171.7236	54.7959
0.146341463414634	0.145961538461538	5.54625	-0.00593379455909945	113.0524	179.6413	66.5889
-0.146341463414634	0.138269230769231	-0.00375000000000014	-0.48152197467167	923.0502	305.2654	-617.7848
-0.141463414634146	0.138269230769231	0.0862500000000002	-0.473375633208255	862.9568	306.6517	-556.3051
-0.136585365853659	0.138269230769231	0.17625	-0.46522929174484	903.3434	302.4814	-600.862
-0.131829268292683	0.138269230769231	0.264	-0.457286608818011	1051.312	296.3619	-754.9501
-0.126829268292683	0.138269230769231	0.35625	-0.448936608818011	1391.828	292.1691	-1099.6589
-0.121951219512195	0.138269230769231	0.44625	-0.440790267354597	3837.428	289.8547	-3547.5733
-0.117073170731707	0.138269230769231	0.53625	-0.432643925891182	49040.43	289.6994	-48750.7306
-0.11219512195122	0.138269230769231	0.62625	-0.424497584427767	57459.47	292.0077	-57167.4623
-0.107439024390244	0.138269230769231	0.714	-0.416554901500938	36709.32	295.6278	-36413.6922
-0.102439024390244	0.138269230769231	0.80625	-0.408204901500938	15688.66	300.9255	-15387.7345
-0.0975609756097561	0.138269230769231	0.89625	-0.400058560037523	6659.394	306.6236	-6352.7704
-0.0926829268292683	0.138269230769231	0.98625	-0.391912218574109	1413.254	312.4859	-1100.7681
-0.0878048780487805	0.138269230769231	1.07625	-0.383765877110694	603.0716	319.7559	-283.3157
-0.0829268292682927	0.138269230769231	1.16625	-0.37561953564728	453.6453	327.2853	-126.36
-0.0780487804878049	0.138269230769231	1.25625	-0.367473194183865	339.8859	335.91	-3.97590000000003
-0.0731707317073171	0.138269230769231	1.34625	-0.35932685272045	316.6866	346.0364	29.3498
-0.0682926829268293	0.138269230769231	1.43625	-0.351180511257036	300.9514	357.2542	56.3028
-0.0634146341463415	0.138269230769231	1.52625	-0.343034169793621	287.3642	370.4101	83.0459
-0.0585365853658537	0.138269230769231	1.61625	-0.334887828330206	272.2498	387.7111	115.4613
-0.0536585365853659	0.138269230769231	1.70625	-0.326741486866792	249.3734	406.429	157.0556
-0.0487804878048781	0.138269230769231	1.79625	-0.318595145403377	236.1931	429.9615	193.7684
-0.0439024390243902	0.138269230769231	1.88625	-0.310448803939962	223.1501	462.9935	239.8434
-0.0390243902439024	0.138269230769231	1.97625	-0.302302462476548	212.964	500.6192	287.6552
-0.0341463414634146	0.138269230769231	2.06625	-0.294156121013133	205.1581	552.0808	346.9227
-0.0292682926829268	0.138269230769231	2.15625	-0.286009779549719	195.6422	633.0451	437.4029
-0.0245121951219512	0.138269230769231	2.244	-0.278067096622889	187.2302	743.0524	555.8222
-0.0195121951219512	0.138269230769231	2.33625	-0.269717096622889	178.651	1051.509	872.858
-0.0146341463414634	0.138269230769231	2.42625	-0.261570755159475	172.0532	1736.675	1564.6218
-0.00975609756097561	0.138269230769231	2.51625	-0.25342441369606	166.3263	3382.356	3216.0297
-0.0048780487804878	0.138269230769231	2.60625	-0.245278072232645	160.9625	3740.456	3579.4935
0	0.138269230769231	2.69625	-0.237131730769231	156.5308	3055.005	2898.4742
0.0048780487804878	0.138269230769231	2.78625	-0.228985389305816	152.3448	2190.298	2037.9532
0.00975609756097561	0.138269230769231	2.87625	-0.220839047842401	148.1603	1211.74	1063.5797
0.0146341463414634	0.138269230769231	2.96625	-0.212692706378987	144.9435	886.171	741.2275
0.0195121951219512	0.138269230769231	3.05625	-0.204546364915572	142.3558	603.4607	461.1049
0.0242682926829268	0.138269230769231	3.144	-0.196603681988743	140.8218	509.8932	369.0714
0.0292682926829268	0.138269230769231	3.23625	-0.188253681988743	140.2386	448.7982	308.5596
0.0341463414634146	0.138269230769231	3.32625	-0.180107340525328	140.8992	388.4607	247.5615
0.0390243902439024	0.138269230769231	3.41625	-0.171960999061914	144.3987	353.3835	208.9848
0.0439024390243902	0.138269230769231	3.50625	-0.163814657598499	150.0825	327.6339	177.5514
0.0486585365853659	0.138269230769231	3.594	-0.15587197467167	159.2364	297.7547	138.5183
0.0536585365853659	0.138269230769231	3.68625	-0.14752197467167	173.9401	278.8217	104.8816
0.0585365853658537	0.138269230769231	3.77625	-0.139375633208255	190.2352	265.6101	75.3749
0.0632926829268293	0.138269230769231	3.864	-0.131432950281426	209.7709	254.6241	44.8532
0.0682926829268293	0.138269230769231	3.95625	-0.123082950281426	233.4364	243.645	10.2086
0.0731707317073171	0.138269230769231	4.04625	-0.114936608818011	254.5723	235.6919	-18.8804
0.0780487804878049	0.138269230769231	4.13625	-0.106790267354597	268.4356	228.1389	-40.2967000000001
0.0829268292682927	0.138269230769231	4.22625	-0.098643925891182	272.6954	220.3529	-52.3425
0.0878048780487805	0.138269230769231	4.31625	-0.0904975844277673	266.1867	213.5742	-52.6125
0.0926829268292683	0.138269230769231	4.40625	-0.0823512429643527	251.4617	200.3365	-51.1252
0.0975609756097561	0.138269230769231	4.49625	-0.0742049015009381	230.8722	192.5563	-38.3159
0.102439024390244	0.138269230769231	4.58625	-0.0660585600375234	210.5771	189.2793	-21.2978
0.107317073170732	0.138269230769231	4.67625	-0.0579122185741088	190.7542	185.9801	-4.77410000000001
0.11219512195122	0.138269230769231	4.76625	-0.0497658771106942	171.6583	181.7707	10.1124
0.117073170731707	0.138269230769231	4.85625	-0.0416195356472795	157.7674	177.3295	19.5621
0.121951219512195	0.138269230769231	4.94625	-0.0334731941838649	145.6817	173.1406	27.4589
0.126829268292683	0.138269230769231	5.03625	-0.0253268527204503	134.8943	168.5793	33.685
0.131707317073171	0.138269230769231	5.12625	-0.0171805112570356	127.6368	165.7152	38.0784
0.136585365853659	0.138269230769231	5.21625	-0.00903416979362104	121.9189	164.2536	42.3347
0.141463414634146	0.138269230769231	5.30625	-8.87828330206397E-4	116.6646	164.6784	48.0138
0.146341463414634	0.138269230769231	5.39625	0.00725851313320824	113.322	167.563	54.241
-0.146341463414634	0.130576923076923	-0.15375	-0.468329666979362	972.8552	318.7896	-654.0656
-0.141463414634146	0.130576923076923	-0.0637499999999998	-0.460183325515947	887.7669	319.9675	-567.7994
-0.136585365853659	0.130576923076923	0.0262500000000001	-0.452036984052533	910.8858	313.5991	-597.2867
-0.131829268292683	0.130576923076923	0.114	-0.444094301125704	1152.132	304.8312	-847.3008
-0.126829268292683	0.130576923076923	0.20625	-0.435744301125704	1475.168	297.5752	-1177.5928
-0.121951219512195	0.130576923076923	0.29625	-0.427597959662289	3747.58	292.494	-3455.086
-0.117073170731707	0.130576923076923	0.38625	-0.419451618198874	48814.66	289.084	-48525.576
-0.11219512195122	0.130576923076923	0.47625	-0.41130527673546	58416.03	288.2345	-58127.7955
-0.107439024390244	0.130576923076923	0.564	-0.40336259380863	37721.57	289.3482	-37432.2218
-0.102439024390244	0.130576923076923	0.65625	-0.39501259380863	12451.93	292.3915	-12159.5385
-0.0975609756097561	0.130576923076923	0.74625	-0.386866252345216	4314.549	296.3867	-4018.1623
-0.0926829268292683	0.130576923076923	0.83625	-0.378719910881801	1274.761	301.1748	-973.5862
-0.0878048780487805	0.130576923076923	0.92625	-0.370573569418387	796.3932	307.3932	-489
-0.0829268292682927	0.130576923076923	1.01625	-0.362427227954972	488.6392	313.3446	-175.2946
-0.0780487804878049	0.130576923076923	1.10625	-0.354280886491557	358.544	320.0381	-38.5059000000001
-0.0731707317073171	0.130576923076923	1.19625	-0.346134545028143	322.6916	328.5906	5.899
-0.0682926829268293	0.130576923076923	1.28625	-0.337988203564728	305.0244	337.5678	32.5434
-0.0634146341463415	0.130576923076923	1.37625	-0.329841862101313	289.5384	347.8707	58.3323
-0.0585365853658537	0.130576923076923	1.46625	-0.321695520637899	272.2498	361.7231	89.4733
-0.0536585365853659	0.130576923076923	1.55625	-0.313549179174484	250.0125	375.1651	125.1526
-0.0487804878048781	0.130576923076923	1.64625	-0.305402837711069	235.8719	391.9476	156.0757
-0.0439024390243902	0.130576923076923	1.73625	-0.297256496247655	223.9175	415.0447	191.1272
-0.0390243902439024	0.130576923076923	1.82625	-0.28911015478424	212.6836	439.9014	227.2178
-0.0341463414634146	0.130576923076923	1.91625	-0.280963813320826	204.4334	470.8614	266.428
-0.0292682926829268	0.130576923076923	2.00625	-0.272817471857411	199.6813	515.387	315.7057
-0.0245121951219512	0.130576923076923	2.094	-0.264874788930582	189.5952	569.566	379.9708
-0.0195121951219512	0.130576923076923	2.18625	-0.256524788930582	181.3137	651.754	470.4403
-0.0146341463414634	0.130576923076923	2.27625	-0.248378447467167	174.1561	859.2712	685.1151
-0.00975609756097561	0.130576923076923	2.36625	-0.240232106003752	167.4917	1080.113	912.6213
-0.0048780487804878	0.130576923076923	2.45625	-0.232085764540338	162.085	1847.106	1685.021
0	0.130576923076923	2.54625	-0.223939423076923	157.4987	2854.98	2697.4813
0.0048780487804878	0.130576923076923	2.63625	-0.215793081613508	152.297	2914.449	2762.152
0.00975609756097561	0.130576923076923	2.72625	-0.207646740150094	148.2177	2431.391	2283.1733
0.0146341463414634	0.130576923076923	2.81625	-0.199500398686679	145.0233	1834.773	1689.7497
0.0195121951219512	0.130576923076923	2.90625	-0.191354057223265	142.2377	1306.487	1164.2493
0.0242682926829268	0.130576923076923	2.994	-0.183411374296435	140.7991	964.5579	823.7588
0.0292682926829268	0.130576923076923	3.08625	-0.175061374296435	140.2796	619.4032	479.1236
0.0341463414634146	0.130576923076923	3.17625	-0.166915032833021	141.4827	510.2995	368.8168
0.0390243902439024	0.130576923076923	3.26625	-0.158768691369606	144.6249	442.8647	298.2398
0.0439024390243902	0.130576923076923	3.35625	-0.150622349906191	150.2776	373.224	222.9464
0.0486585365853659	0.130576923076923	3.444	-0.142679666979362	160.0547	337.1883	177.1336
0.0536585365853659	0.130576923076923	3.53625	-0.134329666979362	171.745	315.0572	143.3122
0.0585365853658537	0.130576923076923	3.62625	-0.126183325515948	187.999	292.0392	104.0402
0.0632926829268293	0.130576923076923	3.714	-0.118240642589118	210.1956	278.7908	68.5952
0.0682926829268293	0.130576923076923	3.80625	-0.109890642589118	232.3368	268.0337	35.6969
0.0731707317073171	0.130576923076923	3.89625	-0.101744301125704	253.1524	257.8595	4.70710000000003
0.0780487804878049	0.130576923076923	3.98625	-0.093597959662289	268.1825	247.3561	-20.8264
0.0829268292682927	0.130576923076923	4.07625	-0.0854516181988743	272.1855	238.7184	-33.4671
0.0878048780487805	0.130576923076923	4.16625	-0.0773052767354597	266.0754	230.068	-36.0074
0.0926829268292683	0.130576923076923	4.25625	-0.0691589352720451	251.3821	220.9752	-30.4069
0.0975609756097561	0.130576923076923	4.34625	-0.0610125938086304	232.6582	214.0135	-18.6447
0.102439024390244	0.130576923076923	4.43625	-0.0528662523452158	212.0135	199.7684	-12.2451
0.107317073170732	0.130576923076923	4.52625	-0.0447199108818011	189.7943	191.2524	1.45809999999997
0.11219512195122	0.130576923076923	4.61625	-0.0365735694183865	172.3386	188.6242	16.2856
0.117073170731707	0.130576923076923	4.70625	-0.0284272279549719	157.4488	185.3807	27.9319
0.121951219512195	0.130576923076923	4.79625	-0.0202808864915573	144.6621	180.3152	35.6531
0.126829268292683	0.130576923076923	4.88625	-0.0121345450281426	135.1491	175.5722	40.4231
0.131707317073171	0.130576923076923	4.97625	-0.00398820356472798	128.0273	171.245	43.2177
0.136585365853659	0.130576923076923	5.06625	0.0041581378986866	121.6482	167.6485	46.0003
0.141463414634146	0.130576923076923	5.15625	0.0123044793621012	113.6871	165.4408	51.7537
0.146341463414634	0.130576923076923	5.24625	0.0204508208255159	110.0178	164.4143	54.3965
-0.146341463414634	0.122884615384615	-0.30375	-0.455137359287054	972.4658	332.62	-639.8458
-0.141463414634146	0.122884615384615	-0.21375	-0.44699101782364	886.602	332.5458	-554.0562
-0.136585365853659	0.122884615384615	-0.12375	-0.438844676360225	909.1341	326.4203	-582.7138
-0.131829268292683	0.122884615384615	-0.0360000000000005	-0.430901993433396	1146.059	316.5061	-829.5529
-0.126829268292683	0.122884615384615	0.0562499999999995	-0.422551993433396	1461.448	307.0104	-1154.4376
-0.121951219512195	0.122884615384615	0.14625	-0.414405651969981	3632.205	298.9102	-3333.2948
-0.117073170731707	0.122884615384615	0.23625	-0.406259310506567	48665.23	296.5461	-48368.6839
-0.11219512195122	0.122884615384615	0.32625	-0.398112969043152	58839.44	293.9581	-58545.4819
-0.107439024390244	0.122884615384615	0.414	-0.390170286116323	38740.13	291.069	-38449.061
-0.102439024390244	0.122884615384615	0.50625	-0.381820286116323	12962.97	289.798	-12673.172
-0.0975609756097561	0.122884615384615	0.59625	-0.373673944652908	4481.012	290.8564	-4190.1556
-0.0926829268292683	0.122884615384615	0.68625	-0.365527603189493	1289.851	293.4772	-996.3738
-0.0878048780487805	0.122884615384615	0.77625	-0.357381261726079	813.2466	298.012	-515.2346
-0.0829268292682927	0.122884615384615	0.86625	-0.349234920262664	502.5053	303.073	-199.4323
-0.0780487804878049	0.122884615384615	0.95625	-0.34108857879925	360.3904	308.8416	-51.5488
-0.0731707317073171	0.122884615384615	1.04625	-0.332942237335835	322.2193	315.8319	-6.38739999999996
-0.0682926829268293	0.122884615384615	1.13625	-0.32479589587242	304.6472	322.5451	17.8979
-0.0634146341463415	0.122884615384615	1.22625	-0.316649554409006	289.3318	330.7792	41.4474
-0.0585365853658537	0.122884615384615	1.31625	-0.308503212945591	271.8663	341.6534	69.7871
-0.0536585365853659	0.122884615384615	1.40625	-0.300356871482176	250.5571	353.4203	102.8632
-0.0487804878048781	0.122884615384615	1.49625	-0.292210530018762	236.3356	367.0792	130.7436
-0.0439024390243902	0.122884615384615	1.58625	-0.284064188555347	223.8033	384.4516	160.6483
-0.0390243902439024	0.122884615384615	1.67625	-0.275917847091932	212.4931	402.8266	190.3335
-0.0341463414634146	0.122884615384615	1.76625	-0.267771505628518	201.2193	424.8465	223.6272
-0.0292682926829268	0.122884615384615	1.85625	-0.259625164165103	194.788	455.1685	260.3805
-0.0245121951219512	0.122884615384615	1.944	-0.251682481238274	186.1413	488.6036	302.4623
-0.0195121951219512	0.122884615384615	2.03625	-0.243332481238274	179.2007	535.0674	355.8667
-0.0146341463414634	0.122884615384615	2.12625	-0.235186139774859	172.9016	607.0107	434.1091
-0.00975609756097561	0.122884615384615	2.21625	-0.227039798311445	166.2413	704.7451	538.5038
-0.0048780487804878	0.122884615384615	2.30625	-0.21889345684803	161.3931	957.7634	796.3703
0	0.122884615384615	2.39625	-0.210747115384615	148.8888	1434.29	1285.4012
0.0048780487804878	0.122884615384615	2.48625	-0.202600773921201	144.7099	2110.716	1966.0061
0.00975609756097561	0.122884615384615	2.57625	-0.194454432457786	143.727	2498.695	2354.968
0.0146341463414634	0.122884615384615	2.66625	-0.186308090994371	142.8148	2259.221	2116.4062
0.0195121951219512	0.122884615384615	2.75625	-0.178161749530957	141.2896	1762.175	1620.8854
0.0242682926829268	0.122884615384615	2.844	-0.170219066604128	140.4095	1343.787	1203.3775
0.0292682926829268	0.122884615384615	2.93625	-0.161869066604128	140.3046	1014.651	874.3464
0.0341463414634146	0.122884615384615	3.02625	-0.153722725140713	141.6673	649.7542	508.0869
0.0390243902439024	0.122884615384615	3.11625	-0.145576383677298	144.6821	542.7232	398.0411
0.0439024390243902	0.122884615384615	3.20625	-0.137430042213884	150.2715	463.4939	313.2224
0.0486585365853659	0.122884615384615	3.294	-0.129487359287054	159.4167	402.8427	243.426
0.0536585365853659	0.122884615384615	3.38625	-0.121137359287054	171.3263	367.1849	195.8586
0.0585365853658537	0.122884615384615	3.47625	-0.11299101782364	187.3521	340.1904	152.8383
0.0632926829268293	0.122884615384615	3.564	-0.105048334896811	209.0463	317.7015	108.6552
0.0682926829268293	0.122884615384615	3.65625	-0.0966983348968105	231.5233	291.4732	59.9499
0.0731707317073171	0.122884615384615	3.74625	-0.0885519934333959	252.9308	278.5691	25.6383
0.0780487804878049	0.122884615384615	3.83625	-0.0804056519699812	269.2055	266.7586	-2.44689999999997
0.0829268292682927	0.122884615384615	3.92625	-0.0722593105065666	273.0198	256.8995	-16.1203
0.0878048780487805	0.122884615384615	4.01625	-0.0641129690431519	266.4593	247.3166	-19.1427
0.0926829268292683	0.122884615384615	4.10625	-0.0559666275797373	251.1587	236.9394	-14.2193
0.0975609756097561	0.122884615384615	4.19625	-0.0478202861163227	233.0724	228.1566	-4.91580000000005
0.102439024390244	0.122884615384615	4.28625	-0.039673944652908	212.3458	219.9245	7.5787
0.107317073170732	0.122884615384615	4.37625	-0.0315276031894934	190.6027	202.49	11.8873
0.11219512195122	0.122884615384615	4.46625	-0.0233812617260788	172.9039	193.8196	20.9157
0.117073170731707	0.122884615384615	4.55625	-0.0152349202626642	157.969	190.5069	32.5379
0.121951219512195	0.122884615384615	4.64625	-0.00708857879924954	144.8405	187.6525	42.812
0.126829268292683	0.122884615384615	4.73625	0.0010577626641651	135.6518	183.6855	48.0337
0.131707317073171	0.122884615384615	4.82625	0.00920410412757974	128.0356	178.5342	50.4986
0.136585365853659	0.122884615384615	4.91625	0.0173504455909943	121.4812	173.6851	52.2039
0.141463414634146	0.122884615384615	5.00625	0.025496787054409	116.8473	169.5666	52.7193
0.146341463414634	0.122884615384615	5.09625	0.0336431285178236	113.3209	166.0646	52.7437
-0.146341463414634	0.115384615384615	-0.45	-0.442274859287054	965.1157	355.511	-609.6047
-0.141463414634146	0.115384615384615	-0.36	-0.43412851782364	878.6024	356.7642	-521.8382
-0.136585365853659	0.115384615384615	-0.27	-0.425982176360225	900.8685	347.7417	-553.1268
-0.131829268292683	0.115384615384615	-0.18225	-0.418039493433396	1139.293	333.5051	-805.7879
-0.126829268292683	0.115384615384615	-0.0900000000000003	-0.409689493433396	1448.288	319.7864	-1128.5016
-0.121951219512195	0.115384615384615	0	-0.401543151969981	3517.881	307.8048	-3210.0762
-0.117073170731707	0.115384615384615	0.0899999999999999	-0.393396810506567	48438.81	297.1537	-48141.6563
-0.11219512195122	0.115384615384615	0.18	-0.385250469043152	59405.52	290.781	-59114.739
-0.107439024390244	0.115384615384615	0.26775	-0.377307786116323	39048.2	286.719	-38761.481
-0.102439024390244	0.115384615384615	0.36	-0.368957786116323	13028.57	284.8214	-12743.7486
-0.0975609756097561	0.115384615384615	0.45	-0.360811444652908	4479.299	285.0903	-4194.2087
-0.0926829268292683	0.115384615384615	0.54	-0.352665103189493	1291.741	287.4016	-1004.3394
-0.0878048780487805	0.115384615384615	0.63	-0.344518761726079	819.2108	291.2818	-527.929
-0.0829268292682927	0.115384615384615	0.72	-0.336372420262664	495.0047	295.0673	-199.9374
-0.0780487804878049	0.115384615384615	0.81	-0.32822607879925	371.428	299.3546	-72.0734
-0.0731707317073171	0.115384615384615	0.9	-0.320079737335835	334.8091	305.5011	-29.308
-0.0682926829268293	0.115384615384615	0.99	-0.31193339587242	312.7814	311.4694	-1.31199999999996
-0.0634146341463415	0.115384615384615	1.08	-0.303787054409006	294.131	318.58	24.449
-0.0585365853658537	0.115384615384615	1.17	-0.295640712945591	275.2519	327.7895	52.5376
-0.0536585365853659	0.115384615384615	1.26	-0.287494371482176	252.1423	338.1874	86.0451
-0.0487804878048781	0.115384615384615	1.35	-0.279348030018762	236.8473	349.7124	112.8651
-0.0439024390243902	0.115384615384615	1.44	-0.271201688555347	224.6489	364.301	139.6521
-0.0390243902439024	0.115384615384615	1.53	-0.263055347091932	212.4743	380.3052	167.8309
-0.0341463414634146	0.115384615384615	1.62	-0.254909005628518	204.2237	398.2416	194.0179
-0.0292682926829268	0.115384615384615	1.71	-0.246762664165103	199.1985	422.0185	222.82
-0.0245121951219512	0.115384615384615	1.79775	-0.238819981238274	189.2869	447.4861	258.1992
-0.0195121951219512	0.115384615384615	1.89	-0.230469981238274	181.1298	480.3772	299.2474
-0.0146341463414634	0.115384615384615	1.98	-0.222323639774859	174.4785	529.2005	354.722
-0.00975609756097561	0.115384615384615	2.07	-0.214177298311445	167.9447	588.7754	420.8307
-0.0048780487804878	0.115384615384615	2.16	-0.20603095684803	162.8459	675.6265	512.7806
0	0.115384615384615	2.25	-0.197884615384615	158.2273	903.0734	744.8461
0.0048780487804878	0.115384615384615	2.34	-0.189738273921201	153.7854	1131.257	977.4716
0.00975609756097561	0.115384615384615	2.43	-0.181591932457786	149.4403	1741.816	1592.3757
0.0146341463414634	0.115384615384615	2.52	-0.173445590994372	145.872	2179.201	2033.329
0.0195121951219512	0.115384615384615	2.61	-0.165299249530957	143.1404	2057.889	1914.7486
0.0242682926829268	0.115384615384615	2.69775	-0.157356566604128	141.3123	1727.041	1585.7287
0.0292682926829268	0.115384615384615	2.79	-0.149006566604128	140.7673	1349.349	1208.5817
0.0341463414634146	0.115384615384615	2.88	-0.140860225140713	141.3643	1006.727	865.3627
0.0390243902439024	0.115384615384615	2.97	-0.132713883677298	143.9484	725.2851	581.3367
0.0439024390243902	0.115384615384615	3.06	-0.124567542213884	149.4739	542.8586	393.3847
0.0486585365853659	0.115384615384615	3.14775	-0.116624859287054	158.8051	470.1755	311.3704
0.0536585365853659	0.115384615384615	3.24	-0.108274859287054	171.0232	398.0421	227.0189
0.0585365853658537	0.115384615384615	3.33	-0.10012851782364	187.4	365.4892	178.0892
0.0632926829268293	0.115384615384615	3.41775	-0.0921858348968105	208.9041	339.632	130.7279
0.0682926829268293	0.115384615384615	3.51	-0.0838358348968106	231.0433	320.544	89.5007
0.0731707317073171	0.115384615384615	3.6	-0.0756894934333959	251.7667	299.5381	47.7714
0.0780487804878049	0.115384615384615	3.69	-0.0675431519699813	268.1219	286.6457	18.5238
0.0829268292682927	0.115384615384615	3.78	-0.0593968105065666	272.7799	275.4052	2.62529999999998
0.0878048780487805	0.115384615384615	3.87	-0.051250469043152	266.8912	264.2969	-2.59429999999998
0.0926829268292683	0.115384615384615	3.96	-0.0431041275797374	251.7342	252.8052	1.07099999999997
0.0975609756097561	0.115384615384615	4.05	-0.0349577861163227	232.8629	242.7772	9.9143
0.102439024390244	0.115384615384615	4.14	-0.0268114446529081	211.387	233.4262	22.0392
0.107317073170732	0.115384615384615	4.23	-0.0186651031894934	189.8221	223.7737	33.9516
0.11219512195122	0.115384615384615	4.32	-0.0105187617260789	173.0589	216.0016	42.9427
0.117073170731707	0.115384615384615	4.41	-0.00237242026266421	158.1442	204.4026	46.2584
0.121951219512195	0.115384615384615	4.5	0.00577392120075043	144.6747	196.3965	51.7218
0.126829268292683	0.115384615384615	4.59	0.0139202626641651	135.6924	191.1138	55.4214
0.131707317073171	0.115384615384615	4.68	0.0220666041275797	128.3147	185.7211	57.4064
0.136585365853659	0.115384615384615	4.77	0.0302129455909943	121.8236	180.1852	58.3616
0.141463414634146	0.115384615384615	4.86	0.0383592870544089	117.1575	175.6968	58.5393
0.146341463414634	0.115384615384615	4.95	0.0465056285178236	113.2414	171.4095	58.1681
-0.146341463414634	0.1075	-0.60375	-0.428752743902439	957.8965	359.8625	-598.034
-0.141463414634146	0.1075	-0.51375	-0.420606402439024	877.4364	358.7387	-518.6977
-0.136585365853659	0.1075	-0.42375	-0.41246006097561	899.3112	352.1021	-547.2091
-0.131829268292683	0.1075	-0.336	-0.404517378048781	1130.625	339.9553	-790.6697
-0.126829268292683	0.1075	-0.24375	-0.39616737804878	1432.053	326.4405	-1105.6125
-0.121951219512195	0.1075	-0.15375	-0.388021036585366	3488.842	313.6601	-3175.1819
-0.117073170731707	0.1075	-0.0637500000000002	-0.379874695121951	46148.29	301.8555	-45846.4345
-0.11219512195122	0.1075	0.0262500000000001	-0.371728353658537	48174.82	293.5079	-47881.3121
-0.107439024390244	0.1075	0.114	-0.363785670731707	30976.82	288.0678	-30688.7522
-0.102439024390244	0.1075	0.20625	-0.355435670731707	10448.85	284.1819	-10164.6681
-0.0975609756097561	0.1075	0.29625	-0.347289329268293	3723.041	282.6878	-3440.3532
-0.0926829268292683	0.1075	0.38625	-0.339142987804878	1138.117	283.3566	-854.7604
-0.0878048780487805	0.1075	0.47625	-0.330996646341463	642.8763	285.9216	-356.9547
-0.0829268292682927	0.1075	0.56625	-0.322850304878049	464.4384	289.3525	-175.0859
-0.0780487804878049	0.1075	0.65625	-0.314703963414634	344.9239	293.9694	-50.9545
-0.0731707317073171	0.1075	0.74625	-0.306557621951219	314.998	299.5486	-15.4494
-0.0682926829268293	0.1075	0.83625	-0.298411280487805	301.4305	304.9678	3.53730000000002
-0.0634146341463415	0.1075	0.92625	-0.29026493902439	288.3432	311.5934	23.2502
-0.0585365853658537	0.1075	1.01625	-0.282118597560976	272.08	320.1774	48.0974
-0.0536585365853659	0.1075	1.10625	-0.273972256097561	251.2622	329.0501	77.7879
-0.0487804878048781	0.1075	1.19625	-0.265825914634146	236.7993	339.1635	102.3642
-0.0439024390243902	0.1075	1.28625	-0.257679573170732	225.4005	352.0173	126.6168
-0.0390243902439024	0.1075	1.37625	-0.249533231707317	214.1963	365.8911	151.6948
-0.0341463414634146	0.1075	1.46625	-0.241386890243902	202.2225	381.6283	179.4058
-0.0292682926829268	0.1075	1.55625	-0.233240548780488	195.486	401.2153	205.7293
-0.0245121951219512	0.1075	1.644	-0.225297865853659	187.0922	422.3005	235.2083
-0.0195121951219512	0.1075	1.73625	-0.216947865853659	177.8061	448.733	270.9269
-0.0146341463414634	0.1075	1.82625	-0.208801524390244	171.0873	486.2267	315.1394
-0.00975609756097561	0.1075	1.91625	-0.200655182926829	165.5236	530.2583	364.7347
-0.0048780487804878	0.1075	2.00625	-0.192508841463415	161.196	591.5431	430.3471
0	0.1075	2.09625	-0.1843625	157.1623	689.8384	532.6761
0.0048780487804878	0.1075	2.18625	-0.176216158536585	152.9116	904.1771	751.2655
0.00975609756097561	0.1075	2.27625	-0.168069817073171	149.1249	1155.378	1006.2531
0.0146341463414634	0.1075	2.36625	-0.159923475609756	145.6421	1659.847	1514.2049
0.0195121951219512	0.1075	2.45625	-0.151777134146341	142.7124	2023.042	1880.3296
0.0242682926829268	0.1075	2.544	-0.143834451219512	141.1939	1835.122	1693.9281
0.0292682926829268	0.1075	2.63625	-0.135484451219512	140.6807	1517.288	1376.6073
0.0341463414634146	0.1075	2.72625	-0.127338109756098	141.0317	1219.673	1078.6413
0.0390243902439024	0.1075	2.81625	-0.119191768292683	143.5271	960.3729	816.8458
0.0439024390243902	0.1075	2.90625	-0.111045426829268	149.1167	623.1167	474
0.0486585365853659	0.1075	2.994	-0.103102743902439	158.4804	526.405	367.9246
0.0536585365853659	0.1075	3.08625	-0.094752743902439	170.3324	455.7082	285.3758
0.0585365853658537	0.1075	3.17625	-0.0866064024390244	186.3125	404.8726	218.5601
0.0632926829268293	0.1075	3.264	-0.0786637195121951	208.6779	376.152	167.4741
0.0682926829268293	0.1075	3.35625	-0.0703137195121952	230.7072	352.3667	121.6595
0.0731707317073171	0.1075	3.44625	-0.0621673780487805	252.9172	331.0383	78.1211
0.0780487804878049	0.1075	3.53625	-0.0540210365853659	269.6556	304.8038	35.1482
0.0829268292682927	0.1075	3.62625	-0.0458746951219512	273.7708	291.4889	17.7181
0.0878048780487805	0.1075	3.71625	-0.0377283536585366	267.5634	278.707	11.1436
0.0926829268292683	0.1075	3.80625	-0.029582012195122	251.8619	268.8918	17.0299
0.0975609756097561	0.1075	3.89625	-0.0214356707317073	233.709	258.2449	24.5359
0.102439024390244	0.1075	3.98625	-0.0132893292682927	213.3138	246.0642	32.7504
0.107317073170732	0.1075	4.07625	-0.00514298780487804	191.0294	234.8463	43.8169
0.11219512195122	0.1075	4.16625	0.00300335365853655	173.4844	225.3314	51.847
0.117073170731707	0.1075	4.25625	0.0111496951219512	158.4254	216.9079	58.4825
0.121951219512195	0.1075	4.34625	0.0192960365853658	145.8473	209.8174	63.9701
0.126829268292683	0.1075	4.43625	0.0274423780487805	136.5459	204.2458	67.6999
0.131707317073171	0.1075	4.52625	0.0355887195121951	129.0475	195.9401	66.8926
0.136585365853659	0.1075	4.61625	0.0437350609756097	122.5083	188.2142	65.7059
0.141463414634146	0.1075	4.70625	0.0518814024390243	117.6749	181.1087	63.4338
0.146341463414634	0.1075	4.79625	0.060027743902439	113.8856	176.1823	62.2967
-0.146341463414634	0.0998076923076923	-0.75375	-0.415560436210131	963.0353	374.3424	-588.6929
-0.141463414634146	0.0998076923076923	-0.66375	-0.407414094746717	886.3478	376.0436	-510.3042
-0.136585365853659	0.0998076923076923	-0.57375	-0.399267753283302	904.3283	366.4192	-537.9091
-0.131829268292683	0.0998076923076923	-0.486	-0.391325070356473	1123.634	349.6814	-773.9526
-0.126829268292683	0.0998076923076923	-0.39375	-0.382975070356473	1423.402	333.7905	-1089.6115
-0.121951219512195	0.0998076923076923	-0.30375	-0.374828728893058	3377.745	318.9968	-3058.7482
-0.117073170731707	0.0998076923076923	-0.21375	-0.366682387429643	46156.43	305.2682	-45851.1618
-0.11219512195122	0.0998076923076923	-0.12375	-0.358536045966229	48898.46	296.0429	-48602.4171
-0.107439024390244	0.0998076923076923	-0.0360000000000003	-0.3505933630394	31669.63	289.7812	-31379.8488
-0.102439024390244	0.0998076923076923	0.0562499999999997	-0.3422433630394	11011.82	284.9779	-10726.8421
-0.0975609756097561	0.0998076923076923	0.14625	-0.334097021575985	3916.614	283.055	-3633.559
-0.0926829268292683	0.0998076923076923	0.23625	-0.32595068011257	1209.596	283.0174	-926.5786
-0.0878048780487805	0.0998076923076923	0.32625	-0.317804338649156	682.4386	284.6837	-397.7549
-0.0829268292682927	0.0998076923076923	0.41625	-0.309657997185741	491.2378	287.4103	-203.8275
-0.0780487804878049	0.0998076923076923	0.50625	-0.301511655722326	352.1667	291.3021	-60.8646
-0.0731707317073171	0.0998076923076923	0.59625	-0.293365314258912	318.9242	296.8169	-22.1073
-0.0682926829268293	0.0998076923076923	0.68625	-0.285218972795497	302.7554	302.0753	-0.680099999999982
-0.0634146341463415	0.0998076923076923	0.77625	-0.277072631332083	288.6519	308.507	19.8551000000001
-0.0585365853658537	0.0998076923076923	0.86625	-0.268926289868668	272.3898	315.8812	43.4914
-0.0536585365853659	0.0998076923076923	0.95625	-0.260779948405253	251.295	324.0249	72.7299
-0.0487804878048781	0.0998076923076923	1.04625	-0.252633606941839	236.6537	333.7517	97.098
-0.0439024390243902	0.0998076923076923	1.13625	-0.244487265478424	224.8709	346.2161	121.3452
-0.0390243902439024	0.0998076923076923	1.22625	-0.236340924015009	213.8444	358.9312	145.0868
-0.0341463414634146	0.0998076923076923	1.31625	-0.228194582551595	199.5192	373.3803	173.8611
-0.0292682926829268	0.0998076923076923	1.40625	-0.22004824108818	191.7582	390.9534	199.1952
-0.0245121951219512	0.0998076923076923	1.494	-0.212105558161351	184.7593	410.093	225.3337
-0.0195121951219512	0.0998076923076923	1.58625	-0.203755558161351	178.809	434.05	255.241
-0.0146341463414634	0.0998076923076923	1.67625	-0.195609216697936	172.9567	467.3243	294.3676
-0.00975609756097561	0.0998076923076923	1.76625	-0.187462875234522	166.9447	506.0339	339.0892
-0.0048780487804878	0.0998076923076923	1.85625	-0.179316533771107	162.3401	558.7723	396.4322
0	0.0998076923076923	1.94625	-0.171170192307692	158.0882	640.4282	482.34
0.0048780487804878	0.0998076923076923	2.03625	-0.163023850844278	153.3746	748.4843	595.1097
0.00975609756097561	0.0998076923076923	2.12625	-0.154877509380863	149.1088	1002.784	853.6752
0.0146341463414634	0.0998076923076923	2.21625	-0.146731167917448	145.6102	1435.714	1290.1038
0.0195121951219512	0.0998076923076923	2.30625	-0.138584826454034	142.4889	1878.503	1736.0141
0.0242682926829268	0.0998076923076923	2.394	-0.130642143527204	140.795	1954.419	1813.624
0.0292682926829268	0.0998076923076923	2.48625	-0.122292143527204	139.7419	1728.697	1588.9551
0.0341463414634146	0.0998076923076923	2.57625	-0.11414580206379	140.7125	1378.39	1237.6775
0.0390243902439024	0.0998076923076923	2.66625	-0.105999460600375	143.3515	1086.995	943.6435
0.0439024390243902	0.0998076923076923	2.75625	-0.0978531191369606	148.9093	852.3345	703.4252
0.0486585365853659	0.0998076923076923	2.844	-0.0899104362101313	158.4644	585.2965	426.8321
0.0536585365853659	0.0998076923076923	2.93625	-0.0815604362101313	170.5079	502.8634	332.3555
0.0585365853658537	0.0998076923076923	3.02625	-0.0734140947467167	186.775	440.1277	253.3527
0.0632926829268293	0.0998076923076923	3.114	-0.0654714118198874	208.5476	391.6453	183.0977
0.0682926829268293	0.0998076923076923	3.20625	-0.0571214118198874	230.1795	363.3493	133.1698
0.0731707317073171	0.0998076923076923	3.29625	-0.0489750703564728	251.4318	342.2269	90.7951
0.0780487804878049	0.0998076923076923	3.38625	-0.0408287288930581	268.4447	323.6083	55.1636
0.0829268292682927	0.0998076923076923	3.47625	-0.0326823874296435	272.9741	300.2961	27.3220000000001
0.0878048780487805	0.0998076923076923	3.56625	-0.0245360459662289	267.2122	287.3607	20.1485
0.0926829268292683	0.0998076923076923	3.65625	-0.0163897045028142	252.7708	273.3824	20.6116
0.0975609756097561	0.0998076923076923	3.74625	-0.0082433630393996	234.1061	262.4199	28.3138
0.102439024390244	0.0998076923076923	3.83625	-9.70215759849569E-5	213.3603	251.7819	38.4216
0.107317073170732	0.0998076923076923	3.92625	0.00804931988742968	191.011	240.2812	49.2702
0.11219512195122	0.0998076923076923	4.01625	0.0161956613508443	173.3844	231.1535	57.7691
0.117073170731707	0.0998076923076923	4.10625	0.0243420028142589	158.6058	222.8929	64.2871
0.121951219512195	0.0998076923076923	4.19625	0.0324883442776736	144.8846	214.0117	69.1271
0.126829268292683	0.0998076923076923	4.28625	0.0406346857410882	135.7262	201.3853	65.6591
0.131707317073171	0.0998076923076923	4.37625	0.0487810272045028	128.6099	192.9216	64.3117
0.136585365853659	0.0998076923076923	4.46625	0.0569273686679174	122.1579	187.5831	65.4252
0.141463414634146	0.0998076923076923	4.55625	0.0650737101313321	116.9181	182.8058	65.8877
0.146341463414634	0.0998076923076923	4.64625	0.0732200515947467	113.3835	178.0207	64.6372
-0.146341463414634	0.0921153846153846	-0.90375	-0.402368128517824	940.4696	408.1802	-532.2894
-0.141463414634146	0.0921153846153846	-0.81375	-0.394221787054409	863.534	404.6486	-458.8854
-0.136585365853659	0.0921153846153846	-0.72375	-0.386075445590994	886.182	395.9546	-490.2274
-0.131829268292683	0.0921153846153846	-0.636	-0.378132762664165	1113.535	378.6339	-734.9011
-0.126829268292683	0.0921153846153846	-0.54375	-0.369782762664165	1405.28	360.0409	-1045.2391
-0.121951219512195	0.0921153846153846	-0.45375	-0.36163642120075	3358.851	341.4249	-3017.4261
-0.117073170731707	0.0921153846153846	-0.36375	-0.353490079737336	22368.69	321.5115	-22047.1785
-0.11219512195122	0.0921153846153846	-0.27375	-0.345343738273921	44912.29	307.1001	-44605.1899
-0.107439024390244	0.0921153846153846	-0.186	-0.337401055347092	30074.61	295.6895	-29778.9205
-0.102439024390244	0.0921153846153846	-0.09375	-0.329051055347092	13603.02	286.7373	-13316.2827
-0.0975609756097561	0.0921153846153846	-0.00374999999999992	-0.320904713883677	4812.268	282.051	-4530.217
-0.0926829268292683	0.0921153846153846	0.0862500000000002	-0.312758372420263	1683.863	279.9811	-1403.8819
-0.0878048780487805	0.0921153846153846	0.17625	-0.304612030956848	858.1391	280.0719	-578.0672
-0.0829268292682927	0.0921153846153846	0.26625	-0.296465689493433	501.7877	281.8167	-219.971
-0.0780487804878049	0.0921153846153846	0.35625	-0.288319348030019	353.9381	284.9243	-69.0138
-0.0731707317073171	0.0921153846153846	0.44625	-0.280173006566604	319.4514	289.0917	-30.3597
-0.0682926829268293	0.0921153846153846	0.53625	-0.272026665103189	303.5393	294.0592	-9.48009999999999
-0.0634146341463415	0.0921153846153846	0.62625	-0.263880323639775	289.2806	299.6669	10.3863
-0.0585365853658537	0.0921153846153846	0.71625	-0.25573398217636	272.9351	306.5908	33.6557
-0.0536585365853659	0.0921153846153846	0.80625	-0.247587640712946	251.8398	314.3033	62.4635
-0.0487804878048781	0.0921153846153846	0.89625	-0.239441299249531	237.1501	323.2788	86.1287000000001
-0.0439024390243902	0.0921153846153846	0.98625	-0.231294957786116	225.3973	334.9986	109.6013
-0.0390243902439024	0.0921153846153846	1.07625	-0.223148616322702	214.2738	346.9453	132.6715
-0.0341463414634146	0.0921153846153846	1.16625	-0.215002274859287	200.3786	360.5522	160.1736
-0.0292682926829268	0.0921153846153846	1.25625	-0.206855933395872	193.0337	376.6067	183.573
-0.0245121951219512	0.0921153846153846	1.344	-0.198913250469043	185.6617	393.8774	208.2157
-0.0195121951219512	0.0921153846153846	1.43625	-0.190563250469043	179.5188	416.0519	236.5331
-0.0146341463414634	0.0921153846153846	1.52625	-0.182416909005629	173.4465	444.816	271.3695
-0.00975609756097561	0.0921153846153846	1.61625	-0.174270567542214	167.6105	476.732	309.1215
-0.0048780487804878	0.0921153846153846	1.70625	-0.166124226078799	162.9365	519.4751	356.5386
0	0.0921153846153846	1.79625	-0.157977884615385	158.1784	583.2865	425.1081
0.0048780487804878	0.0921153846153846	1.88625	-0.14983154315197	153.3625	667.7487	514.3862
0.00975609756097561	0.0921153846153846	1.97625	-0.141685201688555	149.4635	852.7633	703.2998
0.0146341463414634	0.0921153846153846	2.06625	-0.133538860225141	145.7571	1070.904	925.1469
0.0195121951219512	0.0921153846153846	2.15625	-0.125392518761726	142.9611	1546.257	1403.2959
0.0242682926829268	0.0921153846153846	2.244	-0.117449835834897	141.1485	1923.326	1782.1775
0.0292682926829268	0.0921153846153846	2.33625	-0.109099835834897	140.4372	1778.725	1638.2878
0.0341463414634146	0.0921153846153846	2.42625	-0.100953494371482	140.9453	1480.502	1339.5567
0.0390243902439024	0.0921153846153846	2.51625	-0.0928071529080675	143.5842	1198.847	1055.2628
0.0439024390243902	0.0921153846153846	2.60625	-0.0846608114446529	149.1105	949.0995	799.989
0.0486585365853659	0.0921153846153846	2.694	-0.0767181285178236	158.1397	681.325	523.1853
0.0536585365853659	0.0921153846153846	2.78625	-0.0683681285178236	169.8967	527.475	357.5783
0.0585365853658537	0.0921153846153846	2.87625	-0.060221787054409	185.8621	459.9668	274.1047
0.0632926829268293	0.0921153846153846	2.964	-0.0522791041275797	207.5559	411.8643	204.3084
0.0682926829268293	0.0921153846153846	3.05625	-0.0439291041275798	229.716	383.3778	153.6618
0.0731707317073171	0.0921153846153846	3.14625	-0.0357827626641651	250.8426	359.0369	108.1943
0.0780487804878049	0.0921153846153846	3.23625	-0.0276364212007505	267.2644	337.3937	70.1293
0.0829268292682927	0.0921153846153846	3.32625	-0.0194900797373358	272.3226	310.1925	37.8699
0.0878048780487805	0.0921153846153846	3.41625	-0.0113437382739212	266.817	295.7959	28.9789
0.0926829268292683	0.0921153846153846	3.50625	-0.00319739681050657	251.8951	280.8904	28.9953
0.0975609756097561	0.0921153846153846	3.59625	0.00494894465290807	234.0907	268.649	34.5583
0.102439024390244	0.0921153846153846	3.68625	0.0130952861163227	213.756	257.0661	43.3101
0.107317073170732	0.0921153846153846	3.77625	0.0212416275797374	192.3299	245.1327	52.8028
0.11219512195122	0.0921153846153846	3.86625	0.0293879690431519	174.3202	235.3666	61.0464
0.117073170731707	0.0921153846153846	3.95625	0.0375343105065666	159.2378	226.5309	67.2931000000001
0.121951219512195	0.0921153846153846	4.04625	0.0456806519699812	146.4944	217.1531	70.6587
0.126829268292683	0.0921153846153846	4.13625	0.0538269934333959	136.707	213.1084	76.4014
0.131707317073171	0.0921153846153846	4.22625	0.0619733348968105	129.0165	207.8328	78.8163
0.136585365853659	0.0921153846153846	4.31625	0.0701196763602251	122.1976	198.8553	76.6577
0.141463414634146	0.0921153846153846	4.40625	0.0782660178236397	117.2997	190.6863	73.3866
0.146341463414634	0.0921153846153846	4.49625	0.0864123592870544	113.271	183.0105	69.7395
-0.146341463414634	0.0844230769230769	-1.05375	-0.389175820825516	940.6612	454.8244	-485.8368
-0.141463414634146	0.0844230769230769	-0.96375	-0.381029479362101	856.0596	451.999	-404.0606
-0.136585365853659	0.0844230769230769	-0.87375	-0.372883137898687	877.7371	442.9177	-434.8194
-0.131829268292683	0.0844230769230769	-0.786	-0.364940454971857	1014.323	423.9476	-590.3754
-0.126829268292683	0.0844230769230769	-0.693750000000001	-0.356590454971857	1501.145	400.7616	-1100.3834
-0.121951219512195	0.0844230769230769	-0.60375	-0.348444113508443	3331.046	377.2506	-2953.7954
-0.117073170731707	0.0844230769230769	-0.51375	-0.340297772045028	21475.99	353.0674	-21122.9226
-0.11219512195122	0.0844230769230769	-0.42375	-0.332151430581613	35779.45	332.2358	-35447.2142
-0.107439024390244	0.0844230769230769	-0.336	-0.324208747654784	24032.05	314.384	-23717.666
-0.102439024390244	0.0844230769230769	-0.24375	-0.315858747654784	11064.47	298.7918	-10765.6782
-0.0975609756097561	0.0844230769230769	-0.15375	-0.30771240619137	4088.906	288.9046	-3800.0014
-0.0926829268292683	0.0844230769230769	-0.0637500000000002	-0.299566064727955	1258.39	282.5532	-975.8368
-0.0878048780487805	0.0844230769230769	0.0262499999999997	-0.29141972326454	810.0315	278.7856	-531.2459
-0.0829268292682927	0.0844230769230769	0.11625	-0.283273381801126	496.6336	277.293	-219.3406
-0.0780487804878049	0.0844230769230769	0.20625	-0.275127040337711	355.5632	277.673	-77.8902
-0.0731707317073171	0.0844230769230769	0.29625	-0.266980698874296	320.8543	279.7052	-41.1491
-0.0682926829268293	0.0844230769230769	0.38625	-0.258834357410882	304.3045	282.2497	-22.0548
-0.0634146341463415	0.0844230769230769	0.47625	-0.250688015947467	289.7353	286.2865	-3.44879999999995
-0.0585365853658537	0.0844230769230769	0.56625	-0.242541674484053	273.5621	291.4889	17.9268
-0.0536585365853659	0.0844230769230769	0.65625	-0.234395333020638	252.0487	297.8008	45.7521
-0.0487804878048781	0.0844230769230769	0.74625	-0.226248991557223	237.7239	305.1034	67.3795
-0.0439024390243902	0.0844230769230769	0.83625	-0.218102650093809	225.7152	314.6194	88.9042
-0.0390243902439024	0.0844230769230769	0.92625	-0.209956308630394	214.4987	324.7644	110.2657
-0.0341463414634146	0.0844230769230769	1.01625	-0.201809967166979	205.6829	335.2718	129.5889
-0.0292682926829268	0.0844230769230769	1.10625	-0.193663625703565	200.5134	348.461	147.9476
-0.0245121951219512	0.0844230769230769	1.194	-0.185720942776735	190.1158	361.292	171.1762
-0.0195121951219512	0.0844230769230769	1.28625	-0.177370942776735	181.831	376.6408	194.8098
-0.0146341463414634	0.0844230769230769	1.37625	-0.169224601313321	174.9585	396.2406	221.2821
-0.00975609756097561	0.0844230769230769	1.46625	-0.161078259849906	168.5588	417.2866	248.7278
-0.0048780487804878	0.0844230769230769	1.55625	-0.152931918386492	163.2079	443.1149	279.907
0	0.0844230769230769	1.64625	-0.144785576923077	158.524	478.7905	320.2665
0.0048780487804878	0.0844230769230769	1.73625	-0.136639235459662	153.586	523.2748	369.6888
0.00975609756097561	0.0844230769230769	1.82625	-0.128492893996248	149.4892	583.3969	433.9077
0.0146341463414634	0.0844230769230769	1.91625	-0.120346552532833	146.1338	672.7805	526.6467
0.0195121951219512	0.0844230769230769	2.00625	-0.112200211069418	143.3534	865.8353	722.4819
0.0242682926829268	0.0844230769230769	2.094	-0.104257528142589	141.0778	1089.13	948.0522
0.0292682926829268	0.0844230769230769	2.18625	-0.0959075281425891	140.4623	1635.895	1495.4327
0.0341463414634146	0.0844230769230769	2.27625	-0.0877611866791745	141.0913	2176.969	2035.8777
0.0390243902439024	0.0844230769230769	2.36625	-0.0796148452157598	143.8266	2118.647	1974.8204
0.0439024390243902	0.0844230769230769	2.45625	-0.0714685037523452	149.4013	1779.159	1629.7577
0.0486585365853659	0.0844230769230769	2.544	-0.0635258208255159	158.8786	1400.835	1241.9564
0.0536585365853659	0.0844230769230769	2.63625	-0.0551758208255159	170.35	1065.814	895.464
0.0585365853658537	0.0844230769230769	2.72625	-0.0470294793621013	185.9346	738.0506	552.116
0.0632926829268293	0.0844230769230769	2.814	-0.039086796435272	207.0415	566.1581	359.1166
0.0682926829268293	0.0844230769230769	2.90625	-0.0307367964352721	229.0439	487.9281	258.8842
0.0731707317073171	0.0844230769230769	2.99625	-0.0225904549718574	250.0921	443.0988	193.0067
0.0780487804878049	0.0844230769230769	3.08625	-0.0144441135084428	267.297	404.1941	136.8971
0.0829268292682927	0.0844230769230769	3.17625	-0.00629777204502813	273.0275	380.4897	107.4622
0.0878048780487805	0.0844230769230769	3.26625	0.00184856941838651	268.2223	357.269	89.0467
0.0926829268292683	0.0844230769230769	3.35625	0.00999491088180113	253.3147	335.6494	82.3347
0.0975609756097561	0.0844230769230769	3.44625	0.0181412523452158	235.0788	308.2252	73.1464
0.102439024390244	0.0844230769230769	3.53625	0.0262875938086304	214.6625	285.7626	71.1001
0.107317073170732	0.0844230769230769	3.62625	0.0344339352720451	192.8347	272.1896	79.3549
0.11219512195122	0.0844230769230769	3.71625	0.0425802767354596	174.5907	262.107	87.5163
0.117073170731707	0.0844230769230769	3.80625	0.0507266181988743	159.6148	252.3296	92.7148
0.121951219512195	0.0844230769230769	3.89625	0.0588729596622889	147.0234	241.1987	94.1753
0.126829268292683	0.0844230769230769	3.98625	0.0670193011257036	137.6015	231.5732	93.9717
0.131707317073171	0.0844230769230769	4.07625	0.0751656425891182	129.2884	222.3176	93.0292
0.136585365853659	0.0844230769230769	4.16625	0.0833119840525328	122.1817	212.3644	90.1827
0.141463414634146	0.0844230769230769	4.25625	0.0914583255159474	117.2594	194.7472	77.4878
0.146341463414634	0.0844230769230769	4.34625	0.0996046669793621	113.3579	185.31	71.9521
-0.146341463414634	0.0769230769230769	-1.2	-0.376313320825516	953.9299	481.0576	-472.8723
-0.141463414634146	0.0769230769230769	-1.11	-0.368166979362101	870.8147	483.4334	-387.3813
-0.136585365853659	0.0769230769230769	-1.02	-0.360020637898687	886.3774	480.3199	-406.0575
-0.131829268292683	0.0769230769230769	-0.93225	-0.352077954971857	1016.601	467.7669	-548.8341
-0.126829268292683	0.0769230769230769	-0.84	-0.343727954971857	1487.487	447.1613	-1040.3257
-0.121951219512195	0.0769230769230769	-0.75	-0.335581613508443	3279.958	421.4011	-2858.5569
-0.117073170731707	0.0769230769230769	-0.66	-0.327435272045028	21370.22	392.217	-20978.003
-0.11219512195122	0.0769230769230769	-0.57	-0.319288930581614	35518.7	366.3868	-35152.3132
-0.107439024390244	0.0769230769230769	-0.48225	-0.311346247654784	24148.55	343.1704	-23805.3796
-0.102439024390244	0.0769230769230769	-0.39	-0.302996247654784	10882.79	320.2741	-10562.5159
-0.0975609756097561	0.0769230769230769	-0.3	-0.29484990619137	3949.562	304.0872	-3645.4748
-0.0926829268292683	0.0769230769230769	-0.21	-0.286703564727955	1232.067	291.6555	-940.4115
-0.0878048780487805	0.0769230769230769	-0.12	-0.27855722326454	804.4994	282.3236	-522.1758
-0.0829268292682927	0.0769230769230769	-0.03	-0.270410881801126	501.7683	276.9041	-224.8642
-0.0780487804878049	0.0769230769230769	0.0599999999999998	-0.262264540337711	359.2808	274.1452	-85.1356
-0.0731707317073171	0.0769230769230769	0.15	-0.254118198874296	320.8964	273.5964	-47.3
-0.0682926829268293	0.0769230769230769	0.24	-0.245971857410882	304.3444	274.4614	-29.883
-0.0634146341463415	0.0769230769230769	0.33	-0.237825515947467	290.1401	276.9912	-13.1489
-0.0585365853658537	0.0769230769230769	0.42	-0.229679174484053	273.4509	281.2653	7.81440000000004
-0.0536585365853659	0.0769230769230769	0.51	-0.221532833020638	252.3051	285.955	33.6499
-0.0487804878048781	0.0769230769230769	0.6	-0.213386491557223	237.6759	291.8479	54.172
-0.0439024390243902	0.0769230769230769	0.69	-0.205240150093809	225.7788	299.451	73.6722
-0.0390243902439024	0.0769230769230769	0.78	-0.197093808630394	214.3488	307.362	93.0132
-0.0341463414634146	0.0769230769230769	0.87	-0.188947467166979	204.3194	316.3305	112.0111
-0.0292682926829268	0.0769230769230769	0.96	-0.180801125703565	198.254	327.5395	129.2855
-0.0245121951219512	0.0769230769230769	1.04775	-0.172858442776735	188.8019	338.1724	149.3705
-0.0195121951219512	0.0769230769230769	1.14	-0.164508442776735	180.7569	351.6464	170.8895
-0.0146341463414634	0.0769230769230769	1.23	-0.156362101313321	173.9113	368.1246	194.2133
-0.00975609756097561	0.0769230769230769	1.32	-0.148215759849906	167.7391	384.2697	216.5306
-0.0048780487804878	0.0769230769230769	1.41	-0.140069418386492	162.7661	403.7031	240.937
0	0.0769230769230769	1.5	-0.131923076923077	157.9597	429.9622	272.0025
0.0048780487804878	0.0769230769230769	1.59	-0.123776735459662	152.9893	459.6918	306.7025
0.00975609756097561	0.0769230769230769	1.68	-0.115630393996248	149.1317	498.4123	349.2806
0.0146341463414634	0.0769230769230769	1.77	-0.107484052532833	145.9133	556.1496	410.2363
0.0195121951219512	0.0769230769230769	1.86	-0.0993377110694184	142.7405	628.7396	485.9991
0.0242682926829268	0.0769230769230769	1.94775	-0.0913950281425892	140.7678	735.057	594.2892
0.0292682926829268	0.0769230769230769	2.04	-0.0830450281425892	140.1362	1028.819	888.6828
0.0341463414634146	0.0769230769230769	2.13	-0.0748986866791745	140.941	1557.08	1416.139
0.0390243902439024	0.0769230769230769	2.22	-0.0667523452157599	143.6285	2491.761	2348.1325
0.0439024390243902	0.0769230769230769	2.31	-0.0586060037523452	148.9644	2677.487	2528.5226
0.0486585365853659	0.0769230769230769	2.39775	-0.050663320825516	158.3622	2331.963	2173.6008
0.0536585365853659	0.0769230769230769	2.49	-0.042313320825516	169.8665	1828.077	1658.2105
0.0585365853658537	0.0769230769230769	2.58	-0.0341669793621013	185.4875	1365.884	1180.3965
0.0632926829268293	0.0769230769230769	2.66775	-0.0262242964352721	206.9745	980.4945	773.52
0.0682926829268293	0.0769230769230769	2.76	-0.0178742964352721	228.5504	685.099	456.5486
0.0731707317073171	0.0769230769230769	2.85	-0.00972795497185745	249.6149	524.2308	274.6159
0.0780487804878049	0.0769230769230769	2.94	-0.0015816135084428	266.5332	469.8679	203.3347
0.0829268292682927	0.0769230769230769	3.03	0.00656472795497184	272.0393	428.8851	156.8458
0.0878048780487805	0.0769230769230769	3.12	0.0147110694183865	267.3624	385.4162	118.0538
0.0926829268292683	0.0769230769230769	3.21	0.0228574108818011	253.1718	358.1647	104.9929
0.0975609756097561	0.0769230769230769	3.3	0.0310037523452157	235.175	340.9748	105.7998
0.102439024390244	0.0769230769230769	3.39	0.0391500938086304	214.3422	318.0541	103.7119
0.107317073170732	0.0769230769230769	3.48	0.047296435272045	192.8781	302.5364	109.6583
0.11219512195122	0.0769230769230769	3.57	0.0554427767354596	175.3788	288.8173	113.4385
0.117073170731707	0.0769230769230769	3.66	0.0635891181988743	160.0078	275.5051	115.4973
0.121951219512195	0.0769230769230769	3.75	0.0717354596622889	146.6187	262.1156	115.4969
0.126829268292683	0.0769230769230769	3.84	0.0798818011257035	137.442	250.2639	112.8219
0.131707317073171	0.0769230769230769	3.93	0.0880281425891182	129.3446	239.0901	109.7455
0.136585365853659	0.0769230769230769	4.02	0.0961744840525328	122.2296	227.8716	105.642
0.141463414634146	0.0769230769230769	4.11	0.104320825515947	117.5144	218.8922	101.3778
0.146341463414634	0.0769230769230769	4.2	0.112467166979362	113.6998	205.2237	91.5239
-0.146341463414634	0.0690384615384615	-1.35375	-0.362791205440901	940.2056	454.5442	-485.6614
-0.141463414634146	0.0690384615384615	-1.26375	-0.354644863977486	863.5854	457.9134	-405.672
-0.136585365853659	0.0690384615384615	-1.17375	-0.346498522514071	880.9082	466.613	-414.2952
-0.131829268292683	0.0690384615384615	-1.086	-0.338555839587242	1010.877	474.4768	-536.4002
-0.126829268292683	0.0690384615384615	-0.99375	-0.330205839587242	1477.49	472.1675	-1005.3225
-0.121951219512195	0.0690384615384615	-0.90375	-0.322059498123827	3186.749	458.4634	-2728.2856
-0.117073170731707	0.0690384615384615	-0.81375	-0.313913156660413	21255.97	433.0825	-20822.8875
-0.11219512195122	0.0690384615384615	-0.72375	-0.305766815196998	34139.28	407.0726	-33732.2074
-0.107439024390244	0.0690384615384615	-0.636	-0.297824132270169	23632.57	380.8217	-23251.7483
-0.102439024390244	0.0690384615384615	-0.54375	-0.289474132270169	10872.21	352.4382	-10519.7718
-0.0975609756097561	0.0690384615384615	-0.45375	-0.281327790806754	4017.673	330.8552	-3686.8178
-0.0926829268292683	0.0690384615384615	-0.36375	-0.27318144934334	1233.095	311.9524	-921.1426
-0.0878048780487805	0.0690384615384615	-0.27375	-0.265035107879925	804.4832	295.3545	-509.1287
-0.0829268292682927	0.0690384615384615	-0.18375	-0.25688876641651	487.2419	284.4971	-202.7448
-0.0780487804878049	0.0690384615384615	-0.0937500000000002	-0.248742424953096	362.3937	276.8043	-85.5894
-0.0731707317073171	0.0690384615384615	-0.00375000000000014	-0.240596083489681	330.1145	271.4174	-58.6971
-0.0682926829268293	0.0690384615384615	0.0862499999999999	-0.232449742026266	310.6843	269.8623	-40.822
-0.0634146341463415	0.0690384615384615	0.17625	-0.224303400562852	293.7394	270.0373	-23.7021
-0.0585365853658537	0.0690384615384615	0.26625	-0.216157059099437	275.7131	272.115	-3.59810000000005
-0.0536585365853659	0.0690384615384615	0.35625	-0.208010717636023	253.5222	275.7669	22.2447
-0.0487804878048781	0.0690384615384615	0.44625	-0.199864376172608	238.2034	280.0709	41.8675
-0.0439024390243902	0.0690384615384615	0.53625	-0.191718034709193	225.9532	285.7835	59.8303
-0.0390243902439024	0.0690384615384615	0.62625	-0.183571693245779	214.6681	292.1235	77.4554
-0.0341463414634146	0.0690384615384615	0.71625	-0.175425351782364	199.7116	299.8209	100.1093
-0.0292682926829268	0.0690384615384615	0.80625	-0.167279010318949	192.1633	309.3955	117.2322
-0.0245121951219512	0.0690384615384615	0.894	-0.15933632739212	184.5998	318.5198	133.92
-0.0195121951219512	0.0690384615384615	0.98625	-0.15098632739212	178.8042	329.4387	150.6345
-0.0146341463414634	0.0690384615384615	1.07625	-0.142839985928705	173.2999	344.0295	170.7296
-0.00975609756097561	0.0690384615384615	1.16625	-0.134693644465291	167.4515	357.213	189.7615
-0.0048780487804878	0.0690384615384615	1.25625	-0.126547303001876	162.6543	372.4554	209.8011
0	0.0690384615384615	1.34625	-0.118400961538462	158.1081	391.2406	233.1325
0.0048780487804878	0.0690384615384615	1.43625	-0.110254620075047	153.3449	412.0152	258.6703
0.00975609756097561	0.0690384615384615	1.52625	-0.102108278611632	149.4289	438.6567	289.2278
0.0146341463414634	0.0690384615384615	1.61625	-0.0939619371482176	146.0984	475.2068	329.1084
0.0195121951219512	0.0690384615384615	1.70625	-0.085815595684803	143.1807	519.1861	376.0054
0.0242682926829268	0.0690384615384615	1.794	-0.0778729127579737	141.1124	580.8522	439.7398
0.0292682926829268	0.0690384615384615	1.88625	-0.0695229127579737	140.0725	676.8931	536.8206
0.0341463414634146	0.0690384615384615	1.97625	-0.0613765712945591	140.7016	895.804	755.1024
0.0390243902439024	0.0690384615384615	2.06625	-0.0532302298311445	143.4624	1169.817	1026.3546
0.0439024390243902	0.0690384615384615	2.15625	-0.0450838883677298	148.7445	2339.978	2191.2335
0.0486585365853659	0.0690384615384615	2.244	-0.0371412054409006	157.8723	3241.598	3083.7257
0.0536585365853659	0.0690384615384615	2.33625	-0.0287912054409006	169.4626	3065.511	2896.0484
0.0585365853658537	0.0690384615384615	2.42625	-0.0206448639774859	185.0524	2400.21	2215.1576
0.0632926829268293	0.0690384615384615	2.514	-0.0127021810506567	205.9687	1596.919	1390.9503
0.0682926829268293	0.0690384615384615	2.60625	-0.00435218105065668	228.1335	1133.743	905.6095
0.0731707317073171	0.0690384615384615	2.69625	0.00379416041275796	249.0879	868.0707	618.9828
0.0780487804878049	0.0690384615384615	2.78625	0.0119405018761726	266.5031	652.6281	386.125
0.0829268292682927	0.0690384615384615	2.87625	0.0200868433395873	272.0901	529.275	257.1849
0.0878048780487805	0.0690384615384615	2.96625	0.0282331848030019	267.6351	478.7868	211.1517
0.0926829268292683	0.0690384615384615	3.05625	0.0363795262664165	253.4916	436.9279	183.4363
0.0975609756097561	0.0690384615384615	3.14625	0.0445258677298312	235.8602	402.3947	166.5345
0.102439024390244	0.0690384615384615	3.23625	0.0526722091932458	215.521	379.9494	164.4284
0.107317073170732	0.0690384615384615	3.32625	0.0608185506566604	193.9765	355.4862	161.5097
0.11219512195122	0.0690384615384615	3.41625	0.068964892120075	176.2572	323.4939	147.2367
0.117073170731707	0.0690384615384615	3.50625	0.0771112335834897	160.9272	302.965	142.0378
0.121951219512195	0.0690384615384615	3.59625	0.0852575750469043	147.3776	287.3267	139.9491
0.126829268292683	0.0690384615384615	3.68625	0.0934039165103189	137.5945	273.3571	135.7626
0.131707317073171	0.0690384615384615	3.77625	0.101550257973734	129.4806	258.881	129.4004
0.136585365853659	0.0690384615384615	3.86625	0.109696599437148	122.644	247.1298	124.4858
0.141463414634146	0.0690384615384615	3.95625	0.117842940900563	117.8885	236.5497	118.6612
0.146341463414634	0.0690384615384615	4.04625	0.125989282363977	114.1373	225.5572	111.4199
-0.146341463414634	0.0613461538461538	-1.50375	-0.349598897748593	941.4438	403.9117	-537.5321
-0.141463414634146	0.0613461538461538	-1.41375	-0.341452556285178	861.3897	405.7725	-455.6172
-0.136585365853659	0.0613461538461538	-1.32375	-0.333306214821764	876.7533	419.5048	-457.2485
-0.131829268292683	0.0613461538461538	-1.236	-0.325363531894934	1002.087	443.572	-558.515
-0.126829268292683	0.0613461538461538	-1.14375	-0.317013531894934	1459.552	462.6034	-996.9486
-0.121951219512195	0.0613461538461538	-1.05375	-0.30886719043152	3088.306	470.9165	-2617.3895
-0.117073170731707	0.0613461538461538	-0.96375	-0.300720848968105	10262.29	464.6271	-9797.6629
-0.11219512195122	0.0613461538461538	-0.87375	-0.29257450750469	29516.06	447.4913	-29068.5687
-0.107439024390244	0.0613461538461538	-0.786	-0.284631824577861	21269.46	422.538	-20846.922
-0.102439024390244	0.0613461538461538	-0.69375	-0.276281824577861	12288.19	391.6005	-11896.5895
-0.0975609756097561	0.0613461538461538	-0.60375	-0.268135483114447	4645.289	365.7708	-4279.5182
-0.0926829268292683	0.0613461538461538	-0.51375	-0.259989141651032	1708.269	341.4672	-1366.8018
-0.0878048780487805	0.0613461538461538	-0.42375	-0.251842800187617	892.7756	319.4521	-573.3235
-0.0829268292682927	0.0613461538461538	-0.33375	-0.243696458724203	529.5262	302.4363	-227.0899
-0.0780487804878049	0.0613461538461538	-0.24375	-0.235550117260788	398.0962	289.066	-109.0302
-0.0731707317073171	0.0613461538461538	-0.15375	-0.227403775797373	327.936	278.4056	-49.5304
-0.0682926829268293	0.0613461538461538	-0.06375	-0.219257434333959	302.0637	271.8336	-30.2301
-0.0634146341463415	0.0613461538461538	0.0262499999999999	-0.211111092870544	285.5462	268.2899	-17.2563
-0.0585365853658537	0.0613461538461538	0.11625	-0.202964751407129	271.5781	267.1976	-4.38049999999998
-0.0536585365853659	0.0613461538461538	0.20625	-0.194818409943715	252.289	268.3641	16.0751
-0.0487804878048781	0.0613461538461538	0.29625	-0.1866720684803	238.6518	271.1181	32.4663
-0.0439024390243902	0.0613461538461538	0.38625	-0.178525727016886	226.7688	274.8786	48.1098
-0.0390243902439024	0.0613461538461538	0.47625	-0.170379385553471	214.7783	279.9519	65.1736
-0.0341463414634146	0.0613461538461538	0.56625	-0.162233044090056	205.8193	286.4509	80.6316
-0.0292682926829268	0.0613461538461538	0.65625	-0.154086702626642	200.3453	293.8916	93.5463
-0.0245121951219512	0.0613461538461538	0.744	-0.146144019699812	190.4924	301.7033	111.2109
-0.0195121951219512	0.0613461538461538	0.83625	-0.137794019699812	182.4259	310.5703	128.1444
-0.0146341463414634	0.0613461538461538	0.92625	-0.129647678236398	175.3253	321.6149	146.2896
-0.00975609756097561	0.0613461538461538	1.01625	-0.121501336772983	168.608	332.7885	164.1805
-0.0048780487804878	0.0613461538461538	1.10625	-0.113354995309568	163.0801	345.5949	182.5148
0	0.0613461538461538	1.19625	-0.105208653846154	158.6135	360.9204	202.3069
0.0048780487804878	0.0613461538461538	1.28625	-0.0970623123827392	153.77	377.1453	223.3753
0.00975609756097561	0.0613461538461538	1.37625	-0.0889159709193246	150.0614	396.1262	246.0648
0.0146341463414634	0.0613461538461538	1.46625	-0.0807696294559099	146.5933	421.4422	274.8489
0.0195121951219512	0.0613461538461538	1.55625	-0.0726232879924953	142.9187	450.0969	307.1782
0.0242682926829268	0.0613461538461538	1.644	-0.064680605065666	141.1375	487.5758	346.4383
0.0292682926829268	0.0613461538461538	1.73625	-0.056330605065666	139.8516	542.0133	402.1617
0.0341463414634146	0.0613461538461538	1.82625	-0.0481842636022514	140.5192	613.137	472.6178
0.0390243902439024	0.0613461538461538	1.91625	-0.0400379221388368	143.175	721.4423	578.2673
0.0439024390243902	0.0613461538461538	2.00625	-0.0318915806754221	148.4412	1025.423	876.9818
0.0486585365853659	0.0613461538461538	2.094	-0.0239488977485929	157.5851	1623.339	1465.7539
0.0536585365853659	0.0613461538461538	2.18625	-0.0155988977485929	168.7555	3409.802	3241.0465
0.0585365853658537	0.0613461538461538	2.27625	-0.00745255628517824	184.0106	4028.273	3844.2624
0.0632926829268293	0.0613461538461538	2.364	4.90126641651031E-4	205.5194	3388.46	3182.9406
0.0682926829268293	0.0613461538461538	2.45625	0.00884012664165101	227.0796	2598.958	2371.8784
0.0731707317073171	0.0613461538461538	2.54625	0.0169864681050657	248.3539	1493.986	1245.6321
0.0780487804878049	0.0613461538461538	2.63625	0.0251328095684803	266.6318	1089.393	822.7612
0.0829268292682927	0.0613461538461538	2.72625	0.033279151031895	273.0179	843.5743	570.5564
0.0878048780487805	0.0613461538461538	2.81625	0.0414254924953096	268.6093	633.2241	364.6148
0.0926829268292683	0.0613461538461538	2.90625	0.0495718339587242	254.3375	515.9332	261.5957
0.0975609756097561	0.0613461538461538	2.99625	0.0577181754221388	236.7356	470.7267	233.9911
0.102439024390244	0.0613461538461538	3.08625	0.0658645168855535	216.2843	432.318	216.0337
0.107317073170732	0.0613461538461538	3.17625	0.0740108583489681	193.5746	392.3625	198.7879
0.11219512195122	0.0613461538461538	3.26625	0.0821571998123827	175.6108	365.5312	189.9204
0.117073170731707	0.0613461538461538	3.35625	0.0903035412757974	160.3054	344.7343	184.4289
0.121951219512195	0.0613461538461538	3.44625	0.098449882739212	146.6698	317.9673	171.2975
0.126829268292683	0.0613461538461538	3.53625	0.106596224202627	137.5148	300.6811	163.1663
0.131707317073171	0.0613461538461538	3.62625	0.114742565666041	130.0542	286.418	156.3638
0.136585365853659	0.0613461538461538	3.71625	0.122888907129456	123.1061	271.9835	148.8774
0.141463414634146	0.0613461538461538	3.80625	0.131035248592871	117.9044	257.6673	139.7629
0.146341463414634	0.0613461538461538	3.89625	0.139181590056285	113.9143	245.3882	131.4739
-0.146341463414634	0.0536538461538462	-1.65375	-0.336406590056285	912.1133	344.7717	-567.3416
-0.141463414634146	0.0536538461538462	-1.56375	-0.328260248592871	836.4962	346.8886	-489.6076
-0.136585365853659	0.0536538461538462	-1.47375	-0.320113907129456	858.5487	359.4569	-499.0918
-0.131829268292683	0.0536538461538462	-1.386	-0.312171224202627	992.7744	385.8567	-606.9177
-0.126829268292683	0.0536538461538462	-1.29375	-0.303821224202627	1441.68	416.7165	-1024.9635
-0.121951219512195	0.0536538461538462	-1.20375	-0.295674882739212	3064.252	444.8266	-2619.4254
-0.117073170731707	0.0536538461538462	-1.11375	-0.287528541275797	10208.16	464.9499	-9743.2101
-0.11219512195122	0.0536538461538462	-1.02375	-0.279382199812383	27956.45	468.7044	-27487.7456
-0.107439024390244	0.0536538461538462	-0.936	-0.271439516885553	20590.7	457.4113	-20133.2887
-0.102439024390244	0.0536538461538462	-0.84375	-0.263089516885553	12394.43	432.809	-11961.621
-0.0975609756097561	0.0536538461538462	-0.75375	-0.254943175422139	5911.865	406.292	-5505.573
-0.0926829268292683	0.0536538461538462	-0.66375	-0.246796833958724	1680.497	379.0864	-1301.4106
-0.0878048780487805	0.0536538461538462	-0.57375	-0.23865049249531	883.644	349.7154	-533.9286
-0.0829268292682927	0.0536538461538462	-0.48375	-0.230504151031895	516.3543	327.2848	-189.0695
-0.0780487804878049	0.0536538461538462	-0.39375	-0.22235780956848	358.6345	308.6978	-49.9367
-0.0731707317073171	0.0536538461538462	-0.30375	-0.214211468105066	322.2479	291.5911	-30.6568
-0.0682926829268293	0.0536538461538462	-0.21375	-0.206065126641651	305.0795	280.386	-24.6935
-0.0634146341463415	0.0536538461538462	-0.12375	-0.197918785178236	291.4486	272.361	-19.0876
-0.0585365853658537	0.0536538461538462	-0.0337499999999999	-0.189772443714822	275.5108	267.0551	-8.45569999999998
-0.0536585365853659	0.0536538461538462	0.05625	-0.181626102251407	259.8521	265.3408	5.4887
-0.0487804878048781	0.0536538461538462	0.14625	-0.173479760787992	239.0357	265.7391	26.7034
-0.0439024390243902	0.0536538461538462	0.23625	-0.165333419324578	224.9137	267.8034	42.8897
-0.0390243902439024	0.0536538461538462	0.32625	-0.157187077861163	213.8976	271.0694	57.1718
-0.0341463414634146	0.0536538461538462	0.41625	-0.149040736397749	193.4614	275.7399	82.2785
-0.0292682926829268	0.0536538461538462	0.50625	-0.140894394934334	182.1991	281.9188	99.7197
-0.0245121951219512	0.0536538461538462	0.594	-0.132951712007505	178.7224	288.1734	109.451
-0.0195121951219512	0.0536538461538462	0.68625	-0.124601712007505	175.0273	295.3126	120.2853
-0.0146341463414634	0.0536538461538462	0.77625	-0.11645537054409	171.0745	304.6403	133.5658
-0.00975609756097561	0.0536538461538462	0.86625	-0.108309029080675	166.7868	314.4154	147.6286
-0.0048780487804878	0.0536538461538462	0.95625	-0.100162687617261	162.4359	325.4579	163.022
0	0.0536538461538462	1.04625	-0.0920163461538462	157.7613	338.4746	180.7133
0.0048780487804878	0.0536538461538462	1.13625	-0.0838700046904315	153.8281	351.855	198.0269
0.00975609756097561	0.0536538461538462	1.22625	-0.0757236632270169	149.9277	367.2992	217.3715
0.0146341463414634	0.0536538461538462	1.31625	-0.0675773217636023	146.0665	386.9817	240.9152
0.0195121951219512	0.0536538461538462	1.40625	-0.0594309803001876	143.3364	408.2345	264.8981
0.0242682926829268	0.0536538461538462	1.494	-0.0514882973733584	141.3702	435.1779	293.8077
0.0292682926829268	0.0536538461538462	1.58625	-0.0431382973733584	140.5537	472.4543	331.9006
0.0341463414634146	0.0536538461538462	1.67625	-0.0349919559099437	140.8795	517.0004	376.1209
0.0390243902439024	0.0536538461538462	1.76625	-0.0268456144465291	142.9224	580.2046	437.2822
0.0439024390243902	0.0536538461538462	1.85625	-0.0186992729831144	148.1381	683.8964	535.7583
0.0486585365853659	0.0536538461538462	1.944	-0.0107565900562852	156.117	915.6372	759.5202
0.0536585365853659	0.0536538461538462	2.03625	-0.00240659005628517	167.7982	1387.287	1219.4888
0.0585365853658537	0.0536538461538462	2.12625	0.00573975140712944	185.1399	2493.856	2308.7161
0.0632926829268293	0.0536538461538462	2.214	0.0136824343339587	203.7647	4912.893	4709.1283
0.0682926829268293	0.0536538461538462	2.30625	0.0220324343339587	225.5624	4961.936	4736.3736
0.0731707317073171	0.0536538461538462	2.39625	0.0301787757973733	249.7266	3945.965	3696.2384
0.0780487804878049	0.0536538461538462	2.48625	0.038325117260788	265.0516	2833.741	2568.6894
0.0829268292682927	0.0536538461538462	2.57625	0.0464714587242026	271.5645	1723.821	1452.2565
0.0878048780487805	0.0536538461538462	2.66625	0.0546178001876173	267.6225	1042.923	775.3005
0.0926829268292683	0.0536538461538462	2.75625	0.0627641416510319	255.1035	736.6286	481.5251
0.0975609756097561	0.0536538461538462	2.84625	0.0709104831144465	237.3268	603.0166	365.6898
0.102439024390244	0.0536538461538462	2.93625	0.0790568245778612	215.0714	511.126	296.0546
0.107317073170732	0.0536538461538462	3.02625	0.0872031660412758	195.3131	461.3498	266.0367
0.11219512195122	0.0536538461538462	3.11625	0.0953495075046904	176.9654	427.0413	250.0759
0.117073170731707	0.0536538461538462	3.20625	0.103495848968105	160.0287	390.5162	230.4875
0.121951219512195	0.0536538461538462	3.29625	0.11164219043152	148.264	365.9959	217.7319
0.126829268292683	0.0536538461538462	3.38625	0.119788531894934	138.5371	334.9772	196.4401
0.131707317073171	0.0536538461538462	3.47625	0.127934873358349	129.4093	313.8397	184.4304
0.136585365853659	0.0536538461538462	3.56625	0.136081214821764	123.3372	297.0403	173.7031
0.141463414634146	0.0536538461538462	3.65625	0.144227556285178	118.5652	281.0301	162.4649
0.146341463414634	0.0536538461538462	3.74625	0.152373897748593	113.8505	264.3873	150.5368
-0.146341463414634	0.0459615384615385	-1.80375	-0.323214282363977	932.9245	286.6125	-646.312
-0.141463414634146	0.0459615384615385	-1.71375	-0.315067940900563	854.1754	286.0666	-568.1088
-0.136585365853659	0.0459615384615385	-1.62375	-0.306921599437148	867.8535	293.7645	-574.089
-0.131829268292683	0.0459615384615385	-1.536	-0.298978916510319	988.6065	310.2849	-678.3216
-0.126829268292683	0.0459615384615385	-1.44375	-0.290628916510319	1419.63	333.2426	-1086.3874
-0.121951219512195	0.0459615384615385	-1.35375	-0.282482575046904	2968.556	362.4257	-2606.1303
-0.117073170731707	0.0459615384615385	-1.26375	-0.27433623358349	10161.77	398.4097	-9763.3603
-0.11219512195122	0.0459615384615385	-1.17375	-0.266189892120075	27082.3	431.2291	-26651.0709
-0.107439024390244	0.0459615384615385	-1.086	-0.258247209193246	20279.72	458.0849	-19821.6351
-0.102439024390244	0.0459615384615385	-0.99375	-0.249897209193246	11917.73	473.8727	-11443.8573
-0.0975609756097561	0.0459615384615385	-0.90375	-0.241750867729831	5623.663	469.735	-5153.928
-0.0926829268292683	0.0459615384615385	-0.81375	-0.233604526266417	1982.319	451.3267	-1530.9923
-0.0878048780487805	0.0459615384615385	-0.72375	-0.225458184803002	846.1413	421.6326	-424.5087
-0.0829268292682927	0.0459615384615385	-0.63375	-0.217311843339587	510.1401	393.306	-116.8341
-0.0780487804878049	0.0459615384615385	-0.54375	-0.209165501876173	391.6461	364.7609	-26.8852
-0.0731707317073171	0.0459615384615385	-0.45375	-0.201019160412758	329.3955	337.0486	7.65310000000005
-0.0682926829268293	0.0459615384615385	-0.36375	-0.192872818949343	308.8437	315.4385	6.59479999999997
-0.0634146341463415	0.0459615384615385	-0.27375	-0.184726477485929	291.024	297.3519	6.3279
-0.0585365853658537	0.0459615384615385	-0.18375	-0.176580136022514	275.8636	282.2391	6.37549999999999
-0.0536585365853659	0.0459615384615385	-0.0937500000000001	-0.168433794559099	254.3884	272.3076	17.9192
-0.0487804878048781	0.0459615384615385	-0.00375000000000003	-0.160287453095685	239.4189	266.4265	27.0076
-0.0439024390243902	0.0459615384615385	0.0862499999999999	-0.15214111163227	226.7984	262.6637	35.8653
-0.0390243902439024	0.0459615384615385	0.17625	-0.143994770168856	215.0949	261.5568	46.4619
-0.0341463414634146	0.0459615384615385	0.26625	-0.135848428705441	200.1703	262.772	62.6017
-0.0292682926829268	0.0459615384615385	0.35625	-0.127702087242026	192.3268	266.0508	73.724
-0.0245121951219512	0.0459615384615385	0.444	-0.119759404315197	185.3039	270.5324	85.2285
-0.0195121951219512	0.0459615384615385	0.53625	-0.111409404315197	179.5582	276.2431	96.6849
-0.0146341463414634	0.0459615384615385	0.62625	-0.103263062851782	173.6375	280.481	106.8435
-0.00975609756097561	0.0459615384615385	0.71625	-0.0951167213883677	167.5645	288.6423	121.0778
-0.0048780487804878	0.0459615384615385	0.80625	-0.0869703799249531	162.6541	298.6284	135.9743
0	0.0459615384615385	0.89625	-0.0788240384615385	158.2564	310.245	151.9886
0.0048780487804878	0.0459615384615385	0.98625	-0.0706776969981238	153.8859	320.9664	167.0805
0.00975609756097561	0.0459615384615385	1.07625	-0.0625313555347092	149.7298	332.6793	182.9495
0.0146341463414634	0.0459615384615385	1.16625	-0.0543850140712946	145.846	347.9127	202.0667
0.0195121951219512	0.0459615384615385	1.25625	-0.0462386726078799	142.6179	363.8433	221.2254
0.0242682926829268	0.0459615384615385	1.344	-0.0382959896810507	140.5493	381.9119	241.3626
0.0292682926829268	0.0459615384615385	1.43625	-0.0299459896810507	139.9016	406.1651	266.2635
0.0341463414634146	0.0459615384615385	1.52625	-0.021799648217636	140.1547	432.8464	292.6917
0.0390243902439024	0.0459615384615385	1.61625	-0.0136533067542214	142.4531	467.2666	324.8135
0.0439024390243902	0.0459615384615385	1.70625	-0.00550696529080676	147.4774	517.7409	370.2635
0.0486585365853659	0.0459615384615385	1.794	0.0024357176360225	156.6697	579.3816	422.7119
0.0536585365853659	0.0459615384615385	1.88625	0.0107857176360225	168.4474	672.1946	503.7472
0.0585365853658537	0.0459615384615385	1.97625	0.0189320590994371	183.7004	913.2044	729.504
0.0632926829268293	0.0459615384615385	2.064	0.0268747420262664	204.3846	1382.329	1177.9444
0.0682926829268293	0.0459615384615385	2.15625	0.0352247420262664	225.6734	3370.095	3144.4216
0.0731707317073171	0.0459615384615385	2.24625	0.043371083489681	247.1573	6741.154	6493.9967
0.0780487804878049	0.0459615384615385	2.33625	0.0515174249530957	265.5335	7328.627	7063.0935
0.0829268292682927	0.0459615384615385	2.42625	0.0596637664165103	272.2695	5702.039	5429.7695
0.0878048780487805	0.0459615384615385	2.51625	0.067810107879925	268.5655	3295.499	3026.9335
0.0926829268292683	0.0459615384615385	2.60625	0.0759564493433396	255.0908	2244.89	1989.7992
0.0975609756097561	0.0459615384615385	2.69625	0.0841027908067542	237.8854	1144.063	906.1776
0.102439024390244	0.0459615384615385	2.78625	0.0922491322701689	217.4309	865.056	647.6251
0.107317073170732	0.0459615384615385	2.87625	0.100395473733583	194.9593	644.8776	449.9183
0.11219512195122	0.0459615384615385	2.96625	0.108541815196998	177.0843	537.7038	360.6195
0.117073170731707	0.0459615384615385	3.05625	0.116688156660413	161.57	481.9811	320.4111
0.121951219512195	0.0459615384615385	3.14625	0.124834498123827	148.0919	443.255	295.1631
0.126829268292683	0.0459615384615385	3.23625	0.132980839587242	138.339	401.1478	262.8088
0.131707317073171	0.0459615384615385	3.32625	0.141127181050657	130.4856	373.289	242.8034
0.136585365853659	0.0459615384615385	3.41625	0.149273522514071	123.6719	351.5286	227.8567
0.141463414634146	0.0459615384615385	3.50625	0.157419863977486	118.3259	320.3242	201.9983
0.146341463414634	0.0459615384615385	3.59625	0.165566205440901	114.0246	298.4313	184.4067
-0.146341463414634	0.0382692307692308	-1.95375	-0.31002197467167	898.3966	270.0744	-628.3222
-0.141463414634146	0.0382692307692308	-1.86375	-0.301875633208255	823.5081	268.9517	-554.5564
-0.136585365853659	0.0382692307692308	-1.77375	-0.29372929174484	845.8785	274.4215	-571.457
-0.131829268292683	0.0382692307692308	-1.686	-0.285786608818011	976.3671	287.1257	-689.2414
-0.126829268292683	0.0382692307692308	-1.59375	-0.277436608818011	1399.161	306.0829	-1093.0781
-0.121951219512195	0.0382692307692308	-1.50375	-0.269290267354597	2900.882	330.0668	-2570.8152
-0.117073170731707	0.0382692307692308	-1.41375	-0.261143925891182	10102.96	361.6885	-9741.2715
-0.11219512195122	0.0382692307692308	-1.32375	-0.252997584427767	25666.76	395.3349	-25271.4251
-0.107439024390244	0.0382692307692308	-1.236	-0.245054901500938	19760.39	428.6669	-19331.7231
-0.102439024390244	0.0382692307692308	-1.14375	-0.236704901500938	11846.93	459.7879	-11387.1421
-0.0975609756097561	0.0382692307692308	-1.05375	-0.228558560037523	5694.149	474.548	-5219.601
-0.0926829268292683	0.0382692307692308	-0.96375	-0.220412218574109	2074.497	473.3301	-1601.1669
-0.0878048780487805	0.0382692307692308	-0.87375	-0.212265877110694	869.1363	456.9085	-412.2278
-0.0829268292682927	0.0382692307692308	-0.78375	-0.20411953564728	516.6203	432.2172	-84.4031000000001
-0.0780487804878049	0.0382692307692308	-0.69375	-0.195973194183865	376.7506	403.241	26.4904
-0.0731707317073171	0.0382692307692308	-0.60375	-0.18782685272045	335.9545	370.8192	34.8647
-0.0682926829268293	0.0382692307692308	-0.51375	-0.179680511257036	313.4773	344.7721	31.2948
-0.0634146341463415	0.0382692307692308	-0.42375	-0.171534169793621	295.7436	321.3767	25.6331
-0.0585365853658537	0.0382692307692308	-0.33375	-0.163387828330206	276.7328	300.0549	23.3221
-0.0536585365853659	0.0382692307692308	-0.24375	-0.155241486866792	254.8538	285.7315	30.8777
-0.0487804878048781	0.0382692307692308	-0.15375	-0.147095145403377	240.38	274.6589	34.2789
-0.0439024390243902	0.0382692307692308	-0.0637500000000002	-0.138948803939962	228.3313	266.3629	38.0316
-0.0390243902439024	0.0382692307692308	0.0262499999999998	-0.130802462476548	216.1325	261.7338	45.6013
-0.0341463414634146	0.0382692307692308	0.11625	-0.122656121013133	197.4615	259.7315	62.27
-0.0292682926829268	0.0382692307692308	0.20625	-0.114509779549719	187.4018	260.0173	72.6155
-0.0245121951219512	0.0382692307692308	0.294	-0.106567096622889	181.3956	262.0637	80.6681
-0.0195121951219512	0.0382692307692308	0.38625	-0.0982170966228893	176.9686	265.6324	88.6638
-0.0146341463414634	0.0382692307692308	0.47625	-0.0900707551594747	172.4398	270.72	98.2802000000001
-0.00975609756097561	0.0382692307692308	0.56625	-0.08192441369606	167.5223	276.5446	109.0223
-0.0048780487804878	0.0382692307692308	0.65625	-0.0737780722326454	162.7555	283.3297	120.5742
0	0.0382692307692308	0.74625	-0.0656317307692308	158.309	291.3758	133.0668
0.0048780487804878	0.0382692307692308	0.83625	-0.0574853893058161	154.471	299.8693	145.3983
0.00975609756097561	0.0382692307692308	0.92625	-0.0493390478424015	150.6978	309.5637	158.8659
0.0146341463414634	0.0382692307692308	1.01625	-0.0411927063789869	147.1811	322.012	174.8309
0.0195121951219512	0.0382692307692308	1.10625	-0.0330463649155722	143.6265	334.1408	190.5143
0.0242682926829268	0.0382692307692308	1.194	-0.025103681988743	141.4526	348.0188	206.5662
0.0292682926829268	0.0382692307692308	1.28625	-0.016753681988743	140.5015	366.2199	225.7184
0.0341463414634146	0.0382692307692308	1.37625	-0.00860734052532833	140.9393	385.1519	244.2126
0.0390243902439024	0.0382692307692308	1.46625	-4.60999061913686E-4	143.3084	408.0807	264.7723
0.0439024390243902	0.0382692307692308	1.55625	0.00768534240150096	148.2566	437.2953	289.0387
0.0486585365853659	0.0382692307692308	1.644	0.0156280253283302	156.6744	471.4253	314.7509
0.0536585365853659	0.0382692307692308	1.73625	0.0239780253283302	167.9908	517.7184	349.7276
0.0585365853658537	0.0382692307692308	1.82625	0.0321243667917448	182.8352	588.6609	405.8257
0.0632926829268293	0.0382692307692308	1.914	0.0400670497185741	203.9968	687.6714	483.6746
0.0682926829268293	0.0382692307692308	2.00625	0.0484170497185741	225.2239	958.0623	732.8384
0.0731707317073171	0.0382692307692308	2.09625	0.0565633911819887	246.4078	1571.622	1325.2142
0.0780487804878049	0.0382692307692308	2.18625	0.0647097326454034	263.7628	3849.266	3585.5032
0.0829268292682927	0.0382692307692308	2.27625	0.072856074108818	270.8513	9072.052	8801.2007
0.0878048780487805	0.0382692307692308	2.36625	0.0810024155722327	267.7053	9400.808	9133.1027
0.0926829268292683	0.0382692307692308	2.45625	0.0891487570356473	255.2663	6924.307	6669.0407
0.0975609756097561	0.0382692307692308	2.54625	0.0972950984990619	238.1563	4768.957	4530.8007
0.102439024390244	0.0382692307692308	2.63625	0.105441439962477	218.2885	2320.978	2102.6895
0.107317073170732	0.0382692307692308	2.72625	0.113587781425891	193.868	1171.256	977.388
0.11219512195122	0.0382692307692308	2.81625	0.121734122889306	176.2018	896.1792	719.9774
0.117073170731707	0.0382692307692308	2.90625	0.12988046435272	161.0969	682.183	521.0861
0.121951219512195	0.0382692307692308	2.99625	0.138026805816135	147.1607	566.0137	418.853
0.126829268292683	0.0382692307692308	3.08625	0.14617314727955	137.4322	500.4714	363.0392
0.131707317073171	0.0382692307692308	3.17625	0.154319488742964	129.5782	454.5688	324.9906
0.136585365853659	0.0382692307692308	3.26625	0.162465830206379	123.1461	401.9201	278.774
0.141463414634146	0.0382692307692308	3.35625	0.170612171669794	117.9109	370.6706	252.7597
0.146341463414634	0.0382692307692308	3.44625	0.178758513133208	113.8888	346.6295	232.7407
-0.146341463414634	0.0305769230769231	-2.10375	-0.296829666979362	906.3998	257.8533	-648.5465
-0.141463414634146	0.0305769230769231	-2.01375	-0.288683325515947	826.3029	257.0181	-569.2848
-0.136585365853659	0.0305769230769231	-1.92375	-0.280536984052533	842.8957	261.733	-581.1627
-0.131829268292683	0.0305769230769231	-1.836	-0.272594301125704	963.8686	273.5701	-690.2985
-0.126829268292683	0.0305769230769231	-1.74375	-0.264244301125704	1371.696	289.6589	-1082.0371
-0.121951219512195	0.0305769230769231	-1.65375	-0.256097959662289	2809.938	310.8291	-2499.1089
-0.117073170731707	0.0305769230769231	-1.56375	-0.247951618198874	10048.36	341.3039	-9707.0561
-0.11219512195122	0.0305769230769231	-1.47375	-0.23980527673546	24325.74	372.0502	-23953.6898
-0.107439024390244	0.0305769230769231	-1.386	-0.23186259380863	19547.26	404.7936	-19142.4664
-0.102439024390244	0.0305769230769231	-1.29375	-0.22351259380863	12204.25	440.8228	-11763.4272
-0.0975609756097561	0.0305769230769231	-1.20375	-0.215366252345216	5899.376	465.2093	-5434.1667
-0.0926829268292683	0.0305769230769231	-1.11375	-0.207219910881801	2074.927	476.1518	-1598.7752
-0.0878048780487805	0.0305769230769231	-1.02375	-0.199073569418386	872.7085	471.1167	-401.5918
-0.0829268292682927	0.0305769230769231	-0.93375	-0.190927227954972	521.08	452.7396	-68.3404000000001
-0.0780487804878049	0.0305769230769231	-0.84375	-0.182780886491557	393.5999	426.352	32.7521
-0.0731707317073171	0.0305769230769231	-0.75375	-0.174634545028143	327.9146	394.8184	66.9038
-0.0682926829268293	0.0305769230769231	-0.66375	-0.166488203564728	305.1523	366.4117	61.2594
-0.0634146341463415	0.0305769230769231	-0.57375	-0.158341862101313	289.4326	340.0595	50.6269
-0.0585365853658537	0.0305769230769231	-0.48375	-0.150195520637899	275.598	315.8136	40.2156
-0.0536585365853659	0.0305769230769231	-0.39375	-0.142049179174484	254.7272	297.3652	42.638
-0.0487804878048781	0.0305769230769231	-0.30375	-0.133902837711069	239.6583	282.9256	43.2673
-0.0439024390243902	0.0305769230769231	-0.21375	-0.125756496247655	227.8342	271.0545	43.2203
-0.0390243902439024	0.0305769230769231	-0.12375	-0.11761015478424	217.5537	263.9924	46.4387
-0.0341463414634146	0.0305769230769231	-0.0337499999999999	-0.109463813320825	209.9514	260.0682	50.1168
-0.0292682926829268	0.0305769230769231	0.05625	-0.101317471857411	203.946	257.7931	53.8471
-0.0245121951219512	0.0305769230769231	0.144	-0.0933747889305816	192.4538	258.208	65.7542
-0.0195121951219512	0.0305769230769231	0.23625	-0.0850247889305816	183.646	260.6547	77.0087
-0.0146341463414634	0.0305769230769231	0.32625	-0.076878447467167	176.142	265.2476	89.1056000000001
-0.00975609756097561	0.0305769230769231	0.41625	-0.0687321060037523	169.2911	270.4966	101.2055
-0.0048780487804878	0.0305769230769231	0.50625	-0.0605857645403377	164.0284	276.5137	112.4853
0	0.0305769230769231	0.59625	-0.0524394230769231	159.1184	283.6308	124.5124
0.0048780487804878	0.0305769230769231	0.68625	-0.0442930816135084	153.9599	291.197	137.2371
0.00975609756097561	0.0305769230769231	0.77625	-0.0361467401500938	149.6694	300.1888	150.5194
0.0146341463414634	0.0305769230769231	0.86625	-0.0280003986866792	146.4081	310.9398	164.5317
0.0195121951219512	0.0305769230769231	0.95625	-0.0198540572232645	143.5946	322.2044	178.6098
0.0242682926829268	0.0305769230769231	1.044	-0.0119113742964353	141.708	334.9396	193.2316
0.0292682926829268	0.0305769230769231	1.13625	-0.00356137429643528	140.7182	352.3301	211.6119
0.0341463414634146	0.0305769230769231	1.22625	0.00458496716697935	140.9164	369.3161	228.3997
0.0390243902439024	0.0305769230769231	1.31625	0.012731308630394	143.0304	389.1087	246.0783
0.0439024390243902	0.0305769230769231	1.40625	0.0208776500938086	147.9853	414.6012	266.6159
0.0486585365853659	0.0305769230769231	1.494	0.0288203330206379	156.6585	442.217	285.5585
0.0536585365853659	0.0305769230769231	1.58625	0.0371703330206379	167.5438	477.7048	310.161
0.0585365853658537	0.0305769230769231	1.67625	0.0453166744840525	182.3518	532.553	350.2012
0.0632926829268293	0.0305769230769231	1.764	0.0532593574108818	202.528	601.0568	398.5288
0.0682926829268293	0.0305769230769231	1.85625	0.0616093574108818	223.5629	713.324	489.7611
0.0731707317073171	0.0305769230769231	1.94625	0.0697556988742964	245.2267	1052.695	807.4683
0.0780487804878049	0.0305769230769231	2.03625	0.0779020403377111	264.1623	1722.893	1458.7307
0.0829268292682927	0.0305769230769231	2.12625	0.0860483818011257	271.6175	5655.571	5383.9535
0.0878048780487805	0.0305769230769231	2.21625	0.0941947232645404	268.9673	10890.32	10621.3527
0.0926829268292683	0.0305769230769231	2.30625	0.102341064727955	256.7198	11464.12	11207.4002
0.0975609756097561	0.0305769230769231	2.39625	0.11048740619137	239.0325	8554.36	8315.3275
0.102439024390244	0.0305769230769231	2.48625	0.118633747654784	218.6723	5439.603	5220.9307
0.107317073170732	0.0305769230769231	2.57625	0.126780089118199	196.9791	2510.715	2313.7359
0.11219512195122	0.0305769230769231	2.66625	0.134926430581613	178.771	1263.697	1084.926
0.117073170731707	0.0305769230769231	2.75625	0.143072772045028	162.8938	950.4937	787.5999
0.121951219512195	0.0305769230769231	2.84625	0.151219113508443	148.5003	702.495	553.9947
0.126829268292683	0.0305769230769231	2.93625	0.159365454971857	138.7714	571.6398	432.8684
0.131707317073171	0.0305769230769231	3.02625	0.167511796435272	130.7743	504.0463	373.272
0.136585365853659	0.0305769230769231	3.11625	0.175658137898687	122.0783	457.0324	334.9541
0.141463414634146	0.0305769230769231	3.20625	0.183804479362101	115.1381	401.1787	286.0406
0.146341463414634	0.0305769230769231	3.29625	0.191950820825516	111.9523	366.4605	254.5082
-0.146341463414634	0.0228846153846154	-2.25375	-0.283637359287054	883.2567	240.4351	-642.8216
-0.141463414634146	0.0228846153846154	-2.16375	-0.27549101782364	812.5472	240.1475	-572.3997
-0.136585365853659	0.0228846153846154	-2.07375	-0.267344676360225	831.0729	246.353	-584.7199
-0.131829268292683	0.0228846153846154	-1.986	-0.259401993433396	950.7833	258.4939	-692.2894
-0.126829268292683	0.0228846153846154	-1.89375	-0.251051993433396	1343.233	273.6028	-1069.6302
-0.121951219512195	0.0228846153846154	-1.80375	-0.242905651969981	2259.469	292.0975	-1967.3715
-0.117073170731707	0.0228846153846154	-1.71375	-0.234759310506567	10075.95	317.0529	-9758.8971
-0.11219512195122	0.0228846153846154	-1.62375	-0.226612969043152	24023.17	344.5027	-23678.6673
-0.107439024390244	0.0228846153846154	-1.536	-0.218670286116323	20536.77	376.5668	-20160.2032
-0.102439024390244	0.0228846153846154	-1.44375	-0.210320286116323	12845.44	415.7992	-12429.6408
-0.0975609756097561	0.0228846153846154	-1.35375	-0.202173944652908	6218.939	446.9194	-5772.0196
-0.0926829268292683	0.0228846153846154	-1.26375	-0.194027603189493	2213.485	469.0612	-1744.4238
-0.0878048780487805	0.0228846153846154	-1.17375	-0.185881261726079	942.1274	477.2111	-464.9163
-0.0829268292682927	0.0228846153846154	-1.08375	-0.177734920262664	531.1089	468.5196	-62.5892999999999
-0.0780487804878049	0.0228846153846154	-0.99375	-0.16958857879925	387.4961	447.0617	59.5656
-0.0731707317073171	0.0228846153846154	-0.90375	-0.161442237335835	331.4918	415.1061	83.6143
-0.0682926829268293	0.0228846153846154	-0.81375	-0.15329589587242	315.1581	385.1434	69.9853000000001
-0.0634146341463415	0.0228846153846154	-0.72375	-0.145149554409006	296.4174	356.3556	59.9382000000001
-0.0585365853658537	0.0228846153846154	-0.63375	-0.137003212945591	279.9441	328.833	48.8889
-0.0536585365853659	0.0228846153846154	-0.54375	-0.128856871482176	263.6069	307.7623	44.1554
-0.0487804878048781	0.0228846153846154	-0.45375	-0.120710530018762	240.3308	291.3545	51.0237
-0.0439024390243902	0.0228846153846154	-0.36375	-0.112564188555347	227.8033	277.6547	49.8514
-0.0390243902439024	0.0228846153846154	-0.27375	-0.104417847091932	216.0014	268.3466	52.3452
-0.0341463414634146	0.0228846153846154	-0.18375	-0.0962715056285178	202.5584	261.8781	59.3197000000001
-0.0292682926829268	0.0228846153846154	-0.0937500000000001	-0.0881251641651032	193.5348	257.7154	64.1806000000001
-0.0245121951219512	0.0228846153846154	-0.00600000000000001	-0.0801824812382739	186.4903	256.8174	70.3271
-0.0195121951219512	0.0228846153846154	0.0862499999999999	-0.0718324812382739	180.261	258.3678	78.1068
-0.0146341463414634	0.0228846153846154	0.17625	-0.0636861397748593	173.8794	262.5122	88.6328
-0.00975609756097561	0.0228846153846154	0.26625	-0.0555397983114447	168.3963	267.1685	98.7722
-0.0048780487804878	0.0228846153846154	0.35625	-0.04739345684803	163.6395	272.6082	108.9687
0	0.0228846153846154	0.44625	-0.0392471153846154	158.6335	279.4077	120.7742
0.0048780487804878	0.0228846153846154	0.53625	-0.0311007739212008	154.3315	286.4606	132.1291
0.00975609756097561	0.0228846153846154	0.62625	-0.0229544324577861	150.1743	294.2879	144.1136
0.0146341463414634	0.0228846153846154	0.71625	-0.0148080909943715	146.6253	304.5077	157.8824
0.0195121951219512	0.0228846153846154	0.80625	-0.00666174953095685	144.2843	315.2174	170.9331
0.0242682926829268	0.0228846153846154	0.894	0.00128093339587241	137.6388	327.3875	189.7487
0.0292682926829268	0.0228846153846154	0.98625	0.00963093339587241	137.119	342.2169	205.0979
0.0341463414634146	0.0228846153846154	1.07625	0.017777274859287	138.8183	358.1547	219.3364
0.0390243902439024	0.0228846153846154	1.16625	0.0259236163227017	142.05	376.2214	234.1714
0.0439024390243902	0.0228846153846154	1.25625	0.0340699577861163	147.5896	399.9161	252.3265
0.0486585365853659	0.0228846153846154	1.344	0.0420126407129456	155.2103	424.324	269.1137
0.0536585365853659	0.0228846153846154	1.43625	0.0503626407129456	165.7459	455.7258	289.9799
0.0585365853658537	0.0228846153846154	1.52625	0.0585089821763602	181.5939	500.2428	318.6489
0.0632926829268293	0.0228846153846154	1.614	0.0664516651031895	199.217	554.9479	355.7309
0.0682926829268293	0.0228846153846154	1.70625	0.0748016651031895	220.6718	641.5416	420.8698
0.0731707317073171	0.0228846153846154	1.79625	0.0829480065666041	245.0832	879.4541	634.3709
0.0780487804878049	0.0228846153846154	1.88625	0.0910943480300188	262.0416	1144.481	882.4394
0.0829268292682927	0.0228846153846154	1.97625	0.0992406894934334	270.6311	2632.389	2361.7579
0.0878048780487805	0.0228846153846154	2.06625	0.107387030956848	269.1113	9463.448	9194.3367
0.0926829268292683	0.0228846153846154	2.15625	0.115533372420263	258.3338	13871.62	13613.2862
0.0975609756097561	0.0228846153846154	2.24625	0.123679713883677	241.2196	12050.05	11808.8304
0.102439024390244	0.0228846153846154	2.33625	0.131826055347092	218.513	8239.759	8021.246
0.107317073170732	0.0228846153846154	2.42625	0.139972396810507	198.2812	5385.595	5187.3138
0.11219512195122	0.0228846153846154	2.51625	0.148118738273921	179.5329	2427.861	2248.3281
0.117073170731707	0.0228846153846154	2.60625	0.156265079737336	162.5055	1170.038	1007.5325
0.121951219512195	0.0228846153846154	2.69625	0.16441142120075	149.7537	885.3408	735.5871
0.126829268292683	0.0228846153846154	2.78625	0.172557762664165	139.3385	669.9401	530.6016
0.131707317073171	0.0228846153846154	2.87625	0.18070410412758	130.5999	553.0328	422.4329
0.136585365853659	0.0228846153846154	2.96625	0.188850445590994	123.8475	490.0516	366.2041
0.141463414634146	0.0228846153846154	3.05625	0.196996787054409	118.0302	444.692	326.6618
0.146341463414634	0.0228846153846154	3.14625	0.205143128517824	113.5138	391.5249	278.0111
-0.146341463414634	0.0151923076923077	-2.40375	-0.270445051594747	865.4111	225.4897	-639.9214
-0.141463414634146	0.0151923076923077	-2.31375	-0.262298710131332	791.4631	225.4897	-565.9734
-0.136585365853659	0.0151923076923077	-2.22375	-0.254152368667917	810.2383	229.7861	-580.4522
-0.131829268292683	0.0151923076923077	-2.136	-0.246209685741088	923.0079	239.1212	-683.8867
-0.126829268292683	0.0151923076923077	-2.04375	-0.237859685741088	1287.441	250.8601	-1036.5809
-0.121951219512195	0.0151923076923077	-1.95375	-0.229713344277674	2122.889	265.6008	-1857.2882
-0.117073170731707	0.0151923076923077	-1.86375	-0.221567002814259	3908.38	284.7199	-3623.6601
-0.11219512195122	0.0151923076923077	-1.77375	-0.213420661350844	23624.9	306.7235	-23318.1765
-0.107439024390244	0.0151923076923077	-1.686	-0.205477978424015	22630.39	332.4728	-22297.9172
-0.102439024390244	0.0151923076923077	-1.59375	-0.197127978424015	15656.44	366.8539	-15289.5861
-0.0975609756097561	0.0151923076923077	-1.50375	-0.1889816369606	9325.649	400.9764	-8924.6726
-0.0926829268292683	0.0151923076923077	-1.41375	-0.180835295497186	2633.116	435.2765	-2197.8395
-0.0878048780487805	0.0151923076923077	-1.32375	-0.172688954033771	1050.954	466.0448	-584.9092
-0.0829268292682927	0.0151923076923077	-1.23375	-0.164542612570356	575.032	479.7467	-95.2853
-0.0780487804878049	0.0151923076923077	-1.14375	-0.156396271106942	411.1057	477.2451	66.1394000000001
-0.0731707317073171	0.0151923076923077	-1.05375	-0.148249929643527	344.3225	457.4875	113.165
-0.0682926829268293	0.0151923076923077	-0.96375	-0.140103588180113	323.8501	430.2685	106.4184
-0.0634146341463415	0.0151923076923077	-0.87375	-0.131957246716698	302.3105	399.5005	97.19
-0.0585365853658537	0.0151923076923077	-0.78375	-0.123810905253283	284.0669	367.9261	83.8591999999999
-0.0536585365853659	0.0151923076923077	-0.69375	-0.115664563789869	266.3338	340.7427	74.4089
-0.0487804878048781	0.0151923076923077	-0.60375	-0.107518222326454	241.7713	317.5982	75.8269
-0.0439024390243902	0.0151923076923077	-0.51375	-0.0993718808630394	228.8273	296.2997	67.4724
-0.0390243902439024	0.0151923076923077	-0.42375	-0.0912255393996248	216.9925	281.7041	64.7116
-0.0341463414634146	0.0151923076923077	-0.33375	-0.0830791979362101	209.2111	270.2684	61.0573
-0.0292682926829268	0.0151923076923077	-0.24375	-0.0749328564727955	202.1052	261.2525	59.1473
-0.0245121951219512	0.0151923076923077	-0.156	-0.0669901735459662	192.6134	256.5781	63.9647
-0.0195121951219512	0.0151923076923077	-0.06375	-0.0586401735459662	184.1454	255.2317	71.0863
-0.0146341463414634	0.0151923076923077	0.02625	-0.0504938320825516	176.4536	256.2546	79.801
-0.00975609756097561	0.0151923076923077	0.11625	-0.042347490619137	170.0054	258.8783	88.8729
-0.0048780487804878	0.0151923076923077	0.20625	-0.0342011491557223	164.593	263.0861	98.4931
0	0.0151923076923077	0.29625	-0.0260548076923077	159.5762	269.3261	109.7499
0.0048780487804878	0.0151923076923077	0.38625	-0.0179084662288931	155.21	275.1015	119.8915
0.00975609756097561	0.0151923076923077	0.47625	-0.00976212476547842	151.2445	281.6749	130.4304
0.0146341463414634	0.0151923076923077	0.56625	-0.00161578330206379	146.9223	290.1851	143.2628
0.0195121951219512	0.0151923076923077	0.65625	0.00653055816135084	144.0767	298.953	154.8763
0.0242682926829268	0.0151923076923077	0.744	0.0144732410881801	141.487	308.968	167.481
0.0292682926829268	0.0151923076923077	0.83625	0.0228232410881801	140.4558	322.6837	182.2279
0.0341463414634146	0.0151923076923077	0.92625	0.0309695825515947	140.6383	336.0597	195.4214
0.0390243902439024	0.0151923076923077	1.01625	0.0391159240150094	142.6726	351.3467	208.6741
0.0439024390243902	0.0151923076923077	1.10625	0.047262265478424	146.7817	370.8196	224.0379
0.0486585365853659	0.0151923076923077	1.194	0.0552049484052533	153.5341	390.5108	236.9767
0.0536585365853659	0.0151923076923077	1.28625	0.0635549484052533	164.3092	414.1437	249.8345
0.0585365853658537	0.0151923076923077	1.37625	0.0717012898686679	179.597	445.6018	266.0048
0.0632926829268293	0.0151923076923077	1.464	0.0796439727954972	197.1909	482.2211	285.0302
0.0682926829268293	0.0151923076923077	1.55625	0.0879939727954972	218.133	536.0718	317.9388
0.0731707317073171	0.0151923076923077	1.64625	0.0961403142589118	243.1987	623.503	380.3043
0.0780487804878049	0.0151923076923077	1.73625	0.104286655722326	261.0336	760.6017	499.5681
0.0829268292682927	0.0151923076923077	1.82625	0.112432997185741	271.0438	1144.57	873.5262
0.0878048780487805	0.0151923076923077	1.91625	0.120579338649156	270.166	2340.03	2069.864
0.0926829268292683	0.0151923076923077	2.00625	0.12872568011257	260.1698	7575.366	7315.1962
0.0975609756097561	0.0151923076923077	2.09625	0.136872021575985	243.4704	13334.62	13091.1496
0.102439024390244	0.0151923076923077	2.18625	0.1450183630394	221.8618	13840.86	13618.9982
0.107317073170732	0.0151923076923077	2.27625	0.153164704502814	201.709	9931.544	9729.835
0.11219512195122	0.0151923076923077	2.36625	0.161311045966229	182.6862	6501.24	6318.5538
0.117073170731707	0.0151923076923077	2.45625	0.169457387429644	165.0257	4075.209	3910.1833
0.121951219512195	0.0151923076923077	2.54625	0.177603728893058	151.5339	1739.002	1587.4681
0.126829268292683	0.0151923076923077	2.63625	0.185750070356473	140.7097	958.8438	818.1341
0.131707317073171	0.0151923076923077	2.72625	0.193896411819887	131.5724	700.1063	568.5339
0.136585365853659	0.0151923076923077	2.81625	0.202042753283302	125.0907	576.7799	451.6892
0.141463414634146	0.0151923076923077	2.90625	0.210189094746717	120.1658	507.8125	387.6467
0.146341463414634	0.0151923076923077	2.99625	0.218335436210131	115.6725	459.6653	343.9928
-0.146341463414634	0.0075	-2.55375	-0.257252743902439	861.9982	202.6328	-659.3654
-0.141463414634146	0.0075	-2.46375	-0.249106402439024	795.1501	205.7895	-589.3606
-0.136585365853659	0.0075	-2.37375	-0.24096006097561	804.4479	213.1051	-591.3428
-0.131829268292683	0.0075	-2.286	-0.23301737804878	900.9072	221.5745	-679.3327
-0.126829268292683	0.0075	-2.19375	-0.22466737804878	1227.622	232.4325	-995.1895
-0.121951219512195	0.0075	-2.10375	-0.216521036585366	1949.719	246.3542	-1703.3648
-0.117073170731707	0.0075	-2.01375	-0.208374695121951	3891.121	261.0767	-3630.0443
-0.11219512195122	0.0075	-1.92375	-0.200228353658537	32616.61	278.5116	-32338.0984
-0.107439024390244	0.0075	-1.836	-0.192285670731707	35319.06	313.609	-35005.451
-0.102439024390244	0.0075	-1.74375	-0.183935670731707	24307.27	337.8511	-23969.4189
-0.0975609756097561	0.0075	-1.65375	-0.175789329268293	14374.33	366.7814	-14007.5486
-0.0926829268292683	0.0075	-1.56375	-0.167642987804878	4788.78	396.9335	-4391.8465
-0.0878048780487805	0.0075	-1.47375	-0.159496646341463	1729.518	429.3031	-1300.2149
-0.0829268292682927	0.0075	-1.38375	-0.151350304878049	833.6392	462.4488	-371.1904
-0.0780487804878049	0.0075	-1.29375	-0.143203963414634	473.7571	480.2277	6.47060000000005
-0.0731707317073171	0.0075	-1.20375	-0.13505762195122	359.9293	481.7673	121.838
-0.0682926829268293	0.0075	-1.11375	-0.126911280487805	321.8558	465.4095	143.5537
-0.0634146341463415	0.0075	-1.02375	-0.11876493902439	299.7381	440.3635	140.6254
-0.0585365853658537	0.0075	-0.93375	-0.110618597560976	282.9999	409.856	126.8561
-0.0536585365853659	0.0075	-0.84375	-0.102472256097561	267.1203	376.0526	108.9323
-0.0487804878048781	0.0075	-0.75375	-0.0943259146341463	244.156	347.8794	103.7234
-0.0439024390243902	0.0075	-0.66375	-0.0861795731707317	231.5603	323.7277	92.1674000000001
-0.0390243902439024	0.0075	-0.57375	-0.0780332317073171	219.1339	302.1684	83.0345
-0.0341463414634146	0.0075	-0.48375	-0.0698868902439024	201.9156	286	84.0844
-0.0292682926829268	0.0075	-0.39375	-0.0617405487804878	191.9618	273.4107	81.4489
-0.0245121951219512	0.0075	-0.306	-0.0537978658536585	185.8793	263.8961	78.0168
-0.0195121951219512	0.0075	-0.21375	-0.0454478658536585	180.4324	258.2586	77.8262
-0.0146341463414634	0.0075	-0.12375	-0.0373015243902439	174.8656	255.8877	81.0221
-0.00975609756097561	0.0075	-0.03375	-0.0291551829268293	169.8086	255.7593	85.9507
-0.0048780487804878	0.0075	0.05625	-0.0210088414634146	165.2162	257.7907	92.5745
0	0.0075	0.14625	-0.0128625	159.7623	261.3112	101.5489
0.0048780487804878	0.0075	0.23625	-0.00471615853658537	155.0926	266.3831	111.2905
0.00975609756097561	0.0075	0.32625	0.00343018292682927	151.1486	272.0298	120.8812
0.0146341463414634	0.0075	0.41625	0.0115765243902439	147.5292	278.5563	131.0271
0.0195121951219512	0.0075	0.50625	0.0197228658536585	144.15	286.4606	142.3106
0.0242682926829268	0.0075	0.594	0.0276655487804878	141.8956	294.7941	152.8985
0.0292682926829268	0.0075	0.68625	0.0360155487804878	140.8962	304.5205	163.6243
0.0341463414634146	0.0075	0.77625	0.0441618902439024	140.6794	317.8838	177.2044
0.0390243902439024	0.0075	0.86625	0.0523082317073171	141.7718	331.4195	189.6477
0.0439024390243902	0.0075	0.95625	0.0604545731707317	145.7057	346.3457	200.64
0.0486585365853659	0.0075	1.044	0.068397256097561	152.5923	364.7957	212.2034
0.0536585365853659	0.0075	1.13625	0.076747256097561	162.3458	383.4347	221.0889
0.0585365853658537	0.0075	1.22625	0.0848935975609756	176.3612	405.5936	229.2324
0.0632926829268293	0.0075	1.314	0.0928362804878049	192.8164	434.9614	242.145
0.0682926829268293	0.0075	1.40625	0.101186280487805	213.3914	468.883	255.4916
0.0731707317073171	0.0075	1.49625	0.109332621951219	237.468	518.389	280.921
0.0780487804878049	0.0075	1.58625	0.117478963414634	257.1211	603.8279	346.7068
0.0829268292682927	0.0075	1.67625	0.125625304878049	269.1309	726.0657	456.9348
0.0878048780487805	0.0075	1.76625	0.133771646341463	270.9671	1045.971	775.0039
0.0926829268292683	0.0075	1.85625	0.141917987804878	262.5646	1727.596	1465.0314
0.0975609756097561	0.0075	1.94625	0.150064329268293	246.8385	3863.81	3616.9715
0.102439024390244	0.0075	2.03625	0.158210670731707	225.9288	20334.13	20108.2012
0.107317073170732	0.0075	2.12625	0.166357012195122	205.9533	24138.9	23932.9467
0.11219512195122	0.0075	2.21625	0.174503353658537	187.0395	18130.75	17943.7105
0.117073170731707	0.0075	2.30625	0.182649695121951	168.6415	11070.06	10901.4185
0.121951219512195	0.0075	2.39625	0.190796036585366	154.6536	5598.59	5443.9364
0.126829268292683	0.0075	2.48625	0.19894237804878	143.1585	2233.931	2090.7725
0.131707317073171	0.0075	2.57625	0.207088719512195	132.6884	1147.56	1014.8716
0.136585365853659	0.0075	2.66625	0.21523506097561	126.0873	850.2876	724.2003
0.141463414634146	0.0075	2.75625	0.223381402439024	120.5243	654.5244	534.0001
0.146341463414634	0.0075	2.84625	0.231527743902439	115.9031	531.4139	415.5108
-0.146341463414634	0	-2.7	-0.244390243902439	811.5186	206.0286	-605.49
-0.141463414634146	0	-2.61	-0.236243902439024	744.1565	206.5419	-537.6146
-0.136585365853659	0	-2.52	-0.22809756097561	755.8977	208.7897	-547.108
-0.131829268292683	0	-2.43225	-0.22015487804878	850.5594	213.5052	-637.0542
-0.126829268292683	0	-2.34	-0.21180487804878	1028.152	221.2846	-806.8674
-0.121951219512195	0	-2.25	-0.203658536585366	1608.784	230.4435	-1378.3405
-0.117073170731707	0	-2.16	-0.195512195121951	3889.008	242.0393	-3646.9687
-0.11219512195122	0	-2.07	-0.187365853658537	49107.68	257.2915	-48850.3885
-0.107439024390244	0	-1.98225	-0.179423170731707	58444.48	272.9657	-58171.5143
-0.102439024390244	0	-1.89	-0.171073170731707	37431.34	292.6168	-37138.7232
-0.0975609756097561	0	-1.8	-0.162926829268293	12635.4	320.9981	-12314.4019
-0.0926829268292683	0	-1.71	-0.154780487804878	4335.732	343.6384	-3992.0936
-0.0878048780487805	0	-1.62	-0.146634146341463	1271.01	378.7023	-892.3077
-0.0829268292682927	0	-1.53	-0.138487804878049	803.8359	414.5757	-389.2602
-0.0780487804878049	0	-1.44	-0.130341463414634	503.3247	449.2917	-54.033
-0.0731707317073171	0	-1.35	-0.122195121951219	359.4974	475.959	116.4616
-0.0682926829268293	0	-1.26	-0.114048780487805	321.7685	483.2442	161.4757
-0.0634146341463415	0	-1.17	-0.10590243902439	303.6266	472.946	169.3194
-0.0585365853658537	0	-1.08	-0.0977560975609756	287.677	447.9917	160.3147
-0.0536585365853659	0	-0.99	-0.089609756097561	270.4707	417.6385	147.1678
-0.0487804878048781	0	-0.9	-0.0814634146341463	249.697	386.175	136.478
-0.0439024390243902	0	-0.81	-0.0733170731707317	231.8163	354.5139	122.6976
-0.0390243902439024	0	-0.72	-0.0651707317073171	220.5553	328.9388	108.3835
-0.0341463414634146	0	-0.63	-0.0570243902439024	206.7775	307.0698	100.2923
-0.0292682926829268	0	-0.54	-0.0488780487804878	197.7629	288.2936	90.5307
-0.0245121951219512	0	-0.45225	-0.0409353658536585	190.8325	274.7551	83.9226
-0.0195121951219512	0	-0.36	-0.0325853658536585	184.0768	265.0496	80.9728
-0.0146341463414634	0	-0.27	-0.0244390243902439	177.5477	258.0987	80.551
-0.00975609756097561	0	-0.18	-0.0162926829268293	172.3336	254.4166	82.083
-0.0048780487804878	0	-0.09	-0.00814634146341463	167.3576	253.3105	85.9529
0	0	0	0	162.2708	254.7988	92.528
0.0048780487804878	0	0.09	0.00814634146341463	157.5528	257.8869	100.3341
0.00975609756097561	0	0.18	0.0162926829268293	153.3568	262.5741	109.2173
0.0146341463414634	0	0.27	0.0244390243902439	149.0563	268.5908	119.5345
0.0195121951219512	0	0.36	0.0325853658536585	146.0185	274.7819	128.7634
0.0242682926829268	0	0.44775	0.0405280487804878	143.1572	282.0764	138.9192
0.0292682926829268	0	0.54	0.0488780487804878	140.8962	291.2606	150.3644
0.0341463414634146	0	0.63	0.0570243902439024	140.2231	301.4816	161.2585
0.0390243902439024	0	0.72	0.0651707317073171	141.0215	312.924	171.9025
0.0439024390243902	0	0.81	0.0733170731707317	144.4126	327.1742	182.7616
0.0486585365853659	0	0.89775	0.081259756097561	149.7988	340.6156	190.8168
0.0536585365853659	0	0.99	0.089609756097561	158.5626	356.6239	198.0613
0.0585365853658537	0	1.08	0.0977560975609756	171.939	376.6657	204.7267
0.0632926829268293	0	1.16775	0.105698780487805	187.1957	398.4024	211.2067
0.0682926829268293	0	1.26	0.114048780487805	206.2569	424.7621	218.5052
0.0731707317073171	0	1.35	0.122195121951219	230.587	463.6131	233.0261
0.0780487804878049	0	1.44	0.130341463414634	251.4366	511.1093	259.6727
0.0829268292682927	0	1.53	0.138487804878049	266.2403	584.9427	318.7024
0.0878048780487805	0	1.62	0.146634146341463	271.6198	710.4176	438.7978
0.0926829268292683	0	1.71	0.154780487804878	266.3976	1002.646	736.2484
0.0975609756097561	0	1.8	0.162926829268293	253.1283	1606.115	1352.9867
0.102439024390244	0	1.89	0.171073170731707	233.6066	3539.765	3306.1584
0.107317073170732	0	1.98	0.179219512195122	213.5182	9987.362	9773.8438
0.11219512195122	0	2.07	0.187365853658537	193.6888	19125.99	18932.3012
0.117073170731707	0	2.16	0.195512195121951	174.2732	16496.28	16322.0068
0.121951219512195	0	2.25	0.203658536585366	159.8632	11693.81	11533.9468
0.126829268292683	0	2.34	0.21180487804878	147.8083	6303.834	6156.0257
0.131707317073171	0	2.43	0.219951219512195	136.7945	2605.738	2468.9435
0.136585365853659	0	2.52	0.22809756097561	129.0682	1332.646	1203.5778
0.141463414634146	0	2.61	0.236243902439024	123.2576	973.3952	850.1376
0.146341463414634	0	2.7	0.244390243902439	118.3254	732.1819	613.8565
-0.146341463414634	-0.00788461538461538	-2.85375	-0.230868128517824	726.7129	195.4668	-531.2461
-0.141463414634146	-0.00788461538461538	-2.76375	-0.222721787054409	676.2938	196.1249	-480.1689
-0.136585365853659	-0.00788461538461538	-2.67375	-0.214575445590994	686.0084	198.9155	-487.0929
-0.131829268292683	-0.00788461538461538	-2.586	-0.206632762664165	754.9232	203.0548	-551.8684
-0.126829268292683	-0.00788461538461538	-2.49375	-0.198282762664165	887.33	210.3414	-676.9886
-0.121951219512195	-0.00788461538461538	-2.40375	-0.19013642120075	1271.106	218.282	-1052.824
-0.117073170731707	-0.00788461538461538	-2.31375	-0.181990079737336	2101.213	228.4032	-1872.8098
-0.11219512195122	-0.00788461538461538	-2.22375	-0.173843738273921	3909.184	241.2529	-3667.9311
-0.107439024390244	-0.00788461538461538	-2.136	-0.165901055347092	23502.2	256.011	-23246.189
-0.102439024390244	-0.00788461538461538	-2.04375	-0.157551055347092	22598.19	271.6218	-22326.5682
-0.0975609756097561	-0.00788461538461538	-1.95375	-0.149404713883677	15539.42	293.4578	-15245.9622
-0.0926829268292683	-0.00788461538461538	-1.86375	-0.141258372420263	9311.059	323.0397	-8988.0193
-0.0878048780487805	-0.00788461538461538	-1.77375	-0.133112030956848	3288.627	348.9565	-2939.6705
-0.0829268292682927	-0.00788461538461538	-1.68375	-0.124965689493433	1064.446	392.6853	-671.7607
-0.0780487804878049	-0.00788461538461538	-1.59375	-0.116819348030019	582.29	425.8308	-156.4592
-0.0731707317073171	-0.00788461538461538	-1.50375	-0.108673006566604	415.9897	454.2952	38.3055
-0.0682926829268293	-0.00788461538461538	-1.41375	-0.100526665103189	340.4261	475.7972	135.3711
-0.0634146341463415	-0.00788461538461538	-1.32375	-0.0923803236397749	314.4562	484.1734	169.7172
-0.0585365853658537	-0.00788461538461538	-1.23375	-0.0842339821763602	296.3703	475.2231	178.8528
-0.0536585365853659	-0.00788461538461538	-1.14375	-0.0760876407129456	281.4459	453.4456	171.9997
-0.0487804878048781	-0.00788461538461538	-1.05375	-0.067941299249531	266.4725	419.9471	153.4746
-0.0439024390243902	-0.00788461538461538	-0.96375	-0.0597949577861163	243.6772	389.6306	145.9534
-0.0390243902439024	-0.00788461538461538	-0.87375	-0.0516486163227017	231.2276	360.2652	129.0376
-0.0341463414634146	-0.00788461538461538	-0.78375	-0.043502274859287	218.8167	332.1325	113.3158
-0.0292682926829268	-0.00788461538461538	-0.69375	-0.0353559333958724	202.6855	310.0912	107.4057
-0.0245121951219512	-0.00788461538461538	-0.606	-0.0274132504690432	193.388	291.6107	98.2227
-0.0195121951219512	-0.00788461538461538	-0.51375	-0.0190632504690432	186.8903	276.1176	89.2273
-0.0146341463414634	-0.00788461538461538	-0.42375	-0.0109169090056285	181.2514	266.1551	84.9037
-0.00975609756097561	-0.00788461538461538	-0.33375	-0.00277056754221388	175.4136	258.9802	83.5666
-0.0048780487804878	-0.00788461538461538	-0.24375	0.00537577392120075	170.6286	254.2717	83.6431
0	-0.00788461538461538	-0.15375	0.0135221153846154	166.2231	252.7984	86.5753
0.0048780487804878	-0.00788461538461538	-0.06375	0.02166845684803	161.0405	253.6149	92.5744
0.00975609756097561	-0.00788461538461538	0.02625	0.0298147983114447	155.7316	256.8779	101.1463
0.0146341463414634	-0.00788461538461538	0.11625	0.0379611397748593	151.6599	260.6068	108.9469
0.0195121951219512	-0.00788461538461538	0.20625	0.0461074812382739	147.9064	265.4227	117.5163
0.0242682926829268	-0.00788461538461538	0.294	0.0540501641651032	145.2199	271.9187	126.6988
0.0292682926829268	-0.00788461538461538	0.38625	0.0624001641651032	143.3168	279.3115	135.9947
0.0341463414634146	-0.00788461538461538	0.47625	0.0705465056285178	141.4297	288.3675	146.9378
0.0390243902439024	-0.00788461538461538	0.56625	0.0786928470919325	140.9577	299.3442	158.3865
0.0439024390243902	-0.00788461538461538	0.65625	0.0868391885553471	142.4809	310.1921	167.7112
0.0486585365853659	-0.00788461538461538	0.744	0.0947818714821764	146.6381	322.2138	175.5757
0.0536585365853659	-0.00788461538461538	0.83625	0.103131871482176	152.9975	337.3974	184.3999
0.0585365853658537	-0.00788461538461538	0.92625	0.111278212945591	162.3671	352.958	190.5909
0.0632926829268293	-0.00788461538461538	1.014	0.11922089587242	176.027	370.7663	194.7393
0.0682926829268293	-0.00788461538461538	1.10625	0.12757089587242	192.4525	394.0654	201.6129
0.0731707317073171	-0.00788461538461538	1.19625	0.135717237335835	212.6267	419.5889	206.9622
0.0780487804878049	-0.00788461538461538	1.28625	0.14386357879925	236.0143	453.7327	217.7184
0.0829268292682927	-0.00788461538461538	1.37625	0.152009920262664	255.1093	505.0458	249.9365
0.0878048780487805	-0.00788461538461538	1.46625	0.160156261726079	267.3253	573.3812	306.0559
0.0926829268292683	-0.00788461538461538	1.55625	0.168302603189493	269.9277	678.5869	408.6592
0.0975609756097561	-0.00788461538461538	1.64625	0.176448944652908	262.7892	969.6546	706.8654
0.102439024390244	-0.00788461538461538	1.73625	0.184595286116323	248.4181	1455.707	1207.2889
0.107317073170732	-0.00788461538461538	1.82625	0.192741627579737	227.3823	2513.401	2286.0187
0.11219512195122	-0.00788461538461538	1.91625	0.200887969043152	207.9169	9212.719	9004.8021
0.117073170731707	-0.00788461538461538	2.00625	0.209034310506567	188.6064	23635.3	23446.6936
0.121951219512195	-0.00788461538461538	2.09625	0.217180651969981	169.8428	24619.64	24449.7972
0.126829268292683	-0.00788461538461538	2.18625	0.225326993433396	156.1641	17165.93	17009.7659
0.131707317073171	-0.00788461538461538	2.27625	0.233473334896811	145.1423	10858.66	10713.5177
0.136585365853659	-0.00788461538461538	2.36625	0.241619676360225	135.3897	4434.104	4298.7143
0.141463414634146	-0.00788461538461538	2.45625	0.24976601782364	128.3339	1869.199	1740.8651
0.146341463414634	-0.00788461538461538	2.54625	0.257912359287054	122.4527	1051.673	929.2203
-0.146341463414634	-0.0155769230769231	-3.00375	-0.217675820825516	663.1175	189.7765	-473.341
-0.141463414634146	-0.0155769230769231	-2.91375	-0.209529479362101	606.4916	190.6587	-415.8329
-0.136585365853659	-0.0155769230769231	-2.82375	-0.201383137898687	606.8066	192.9053	-413.9013
-0.131829268292683	-0.0155769230769231	-2.736	-0.193440454971857	656.0345	196.7914	-459.2431
-0.126829268292683	-0.0155769230769231	-2.64375	-0.185090454971857	744.7572	202.68	-542.0772
-0.121951219512195	-0.0155769230769231	-2.55375	-0.176944113508443	959.579	209.1784	-750.4006
-0.117073170731707	-0.0155769230769231	-2.46375	-0.168797772045028	1366.485	217.2171	-1149.2679
-0.11219512195122	-0.0155769230769231	-2.37375	-0.160651430581613	2224.14	228.1127	-1996.0273
-0.107439024390244	-0.0155769230769231	-2.286	-0.152708747654784	10073.1	239.4084	-9833.6916
-0.102439024390244	-0.0155769230769231	-2.19375	-0.144358747654784	22206.99	252.8679	-21954.1221
-0.0975609756097561	-0.0155769230769231	-2.10375	-0.13621240619137	18313	269.9725	-18043.0275
-0.0926829268292683	-0.0155769230769231	-2.01375	-0.128066064727955	12311.12	288.9549	-12022.1651
-0.0878048780487805	-0.0155769230769231	-1.92375	-0.11991972326454	6049.885	327.0617	-5722.8233
-0.0829268292682927	-0.0155769230769231	-1.83375	-0.111773381801126	2165.353	356.5528	-1808.8002
-0.0780487804878049	-0.0155769230769231	-1.74375	-0.103627040337711	930.6512	394.8285	-535.8227
-0.0731707317073171	-0.0155769230769231	-1.65375	-0.0954806988742964	555.4067	419.5048	-135.9019
-0.0682926829268293	-0.0155769230769231	-1.56375	-0.0873343574108818	411.8913	445.3073	33.416
-0.0634146341463415	-0.0155769230769231	-1.47375	-0.0791880159474672	333.3138	469.2507	135.9369
-0.0585365853658537	-0.0155769230769231	-1.38375	-0.0710416744840525	307.0466	481.9584	174.9118
-0.0536585365853659	-0.0155769230769231	-1.29375	-0.0628953330206379	290.6336	476.407	185.7734
-0.0487804878048781	-0.0155769230769231	-1.20375	-0.0547489915572233	277.5985	456.7783	179.1798
-0.0439024390243902	-0.0155769230769231	-1.11375	-0.0466026500938086	263.7765	426.6692	162.8927
-0.0390243902439024	-0.0155769230769231	-1.02375	-0.038456308630394	243.0997	395.4605	152.3608
-0.0341463414634146	-0.0155769230769231	-0.93375	-0.0303099671669794	230.5257	364.6495	134.1238
-0.0292682926829268	-0.0155769230769231	-0.84375	-0.0221636257035647	218.7552	334.9741	116.2189
-0.0245121951219512	-0.0155769230769231	-0.756	-0.0142209427767355	209.0859	312.365	103.2791
-0.0195121951219512	-0.0155769230769231	-0.66375	-0.00587094277673546	201.3246	293.7895	92.4649
-0.0146341463414634	-0.0155769230769231	-0.57375	0.00227539868667918	193.046	277.6237	84.5777
-0.00975609756097561	-0.0155769230769231	-0.48375	0.0104217401500938	185.3194	267.661	82.3416
-0.0048780487804878	-0.0155769230769231	-0.39375	0.0185680816135084	177.8799	260.2777	82.3978000000001
0	-0.0155769230769231	-0.30375	0.0267144230769231	172.4072	255.1855	82.7783
0.0048780487804878	-0.0155769230769231	-0.21375	0.0348607645403377	167.192	253.1363	85.9443
0.00975609756097561	-0.0155769230769231	-0.12375	0.0430071060037523	161.3921	253.5356	92.1435
0.0146341463414634	-0.0155769230769231	-0.0337499999999999	0.051153447467167	157.2445	256.0153	98.7708
0.0195121951219512	-0.0155769230769231	0.0562500000000001	0.0592997889305816	153.295	258.9745	105.6795
0.0242682926829268	-0.0155769230769231	0.144	0.0672424718574109	149.3466	262.7201	113.3735
0.0292682926829268	-0.0155769230769231	0.23625	0.0755924718574109	146.3508	268.9915	122.6407
0.0341463414634146	-0.0155769230769231	0.32625	0.0837388133208255	143.9845	276.4303	132.4458
0.0390243902439024	-0.0155769230769231	0.41625	0.0918851547842402	142.0113	284.8798	142.8685
0.0439024390243902	-0.0155769230769231	0.50625	0.100031496247655	141.8743	296.4188	154.5445
0.0486585365853659	-0.0155769230769231	0.594	0.107974179174484	143.5731	307.3653	163.7922
0.0536585365853659	-0.0155769230769231	0.68625	0.116324179174484	147.8098	319.6437	171.8339
0.0585365853658537	-0.0155769230769231	0.77625	0.124470520637899	153.7955	334.4321	180.6366
0.0632926829268293	-0.0155769230769231	0.864	0.132413203564728	162.2928	349.6418	187.349
0.0682926829268293	-0.0155769230769231	0.95625	0.140763203564728	174.6141	367.2529	192.6388
0.0731707317073171	-0.0155769230769231	1.04625	0.148909545028143	190.0302	389.8752	199.845
0.0780487804878049	-0.0155769230769231	1.13625	0.157055886491557	209.0699	415.9152	206.8453
[truncated: 1,722 more rows]
