# Supplementary material for: Giant ferroelectric polarization in a bilayer graphene heterostructure
Source: Nat Commun. 2022 Oct 21;13:6241. doi: 10.1038/s41467-022-34104-z (PMC9587233; doi:10.1038/s41467-022-34104-z)
Supplement: Supplementary file 4 — Source Data [file 41467_2022_34104_MOESM4_ESM.zip › SI/Fig.S11-14/60K.dat]

x	y	n	D	b	f	z
-0.146341463414634	0.230769230769231	1.8	-0.64015947467167	557.1701	789.6057	232.4356
-0.141463414634146	0.230769230769231	1.89	-0.632013133208255	572.5458	757.3014	184.7556
-0.136585365853659	0.230769230769231	1.98	-0.62386679174484	606.6132	781.1349	174.5217
-0.131829268292683	0.230769230769231	2.06775	-0.615924108818011	677.9674	869.9924	192.025
-0.126829268292683	0.230769230769231	2.16	-0.607574108818011	836.9722	1034.631	197.6588
-0.121951219512195	0.230769230769231	2.25	-0.599427767354597	1012.304	1520.62	508.316
-0.117073170731707	0.230769230769231	2.34	-0.591281425891182	1440.001	3195.366	1755.365
-0.11219512195122	0.230769230769231	2.43	-0.583135084427767	2852.685	10008.3	7155.615
-0.107439024390244	0.230769230769231	2.51775	-0.575192401500938	9370.068	17688.24	8318.172
-0.102439024390244	0.230769230769231	2.61	-0.566842401500938	14394.37	12681.98	-1712.39
-0.0975609756097561	0.230769230769231	2.7	-0.558696060037523	10781.43	6528.494	-4252.936
-0.0926829268292683	0.230769230769231	2.79	-0.550549718574109	5635.568	2715.392	-2920.176
-0.0878048780487805	0.230769230769231	2.88	-0.542403377110694	2420.692	1170.938	-1249.754
-0.0829268292682927	0.230769230769231	2.97	-0.53425703564728	1111.654	817.3473	-294.3067
-0.0780487804878049	0.230769230769231	3.06	-0.526110694183865	718.268	555.4805	-162.7875
-0.0731707317073171	0.230769230769231	3.15	-0.51796435272045	546.5011	436.628	-109.8731
-0.0682926829268293	0.230769230769231	3.24	-0.509818011257036	426.9264	364.9011	-62.0253
-0.0634146341463415	0.230769230769231	3.33	-0.501671669793621	363.6809	334.8734	-28.8075
-0.0585365853658537	0.230769230769231	3.42	-0.493525328330206	337.5137	308.8153	-28.6984
-0.0536585365853659	0.230769230769231	3.51	-0.485378986866792	309.1108	281.3568	-27.754
-0.0487804878048781	0.230769230769231	3.6	-0.477232645403377	278.9689	262.8265	-16.1424
-0.0439024390243902	0.230769230769231	3.69	-0.469086303939963	259.3035	248.2773	-11.0262
-0.0390243902439024	0.230769230769231	3.78	-0.460939962476548	244.4267	234.6785	-9.74819999999997
-0.0341463414634146	0.230769230769231	3.87	-0.452793621013133	230.752	221.2439	-9.50810000000001
-0.0292682926829268	0.230769230769231	3.96	-0.444647279549719	217.3533	200.3014	-17.0519
-0.0245121951219512	0.230769230769231	4.04775	-0.436704596622889	207.8559	189.0378	-18.8181
-0.0195121951219512	0.230769230769231	4.14	-0.428354596622889	201.073	184.3533	-16.7197
-0.0146341463414634	0.230769230769231	4.23	-0.420208255159475	192.7061	180.214	-12.4921
-0.00975609756097561	0.230769230769231	4.32	-0.41206191369606	184.6106	175.4238	-9.18680000000001
-0.0048780487804878	0.230769230769231	4.41	-0.403915572232645	176.3068	170.9371	-5.36970000000002
0	0.230769230769231	4.5	-0.395769230769231	170.1903	166.2555	-3.9348
0.0048780487804878	0.230769230769231	4.59	-0.387622889305816	165.2283	161.8767	-3.35159999999999
0.00975609756097561	0.230769230769231	4.68	-0.379476547842402	160.3307	158.4668	-1.8639
0.0146341463414634	0.230769230769231	4.77	-0.371330206378987	156.7629	155.1849	-1.578
0.0195121951219512	0.230769230769231	4.86	-0.363183864915572	154.212	152.8245	-1.38750000000002
0.0242682926829268	0.230769230769231	4.94775	-0.355241181988743	152.4235	151.5185	-0.905000000000001
0.0292682926829268	0.230769230769231	5.04	-0.346891181988743	152.6617	151.8042	-0.857500000000016
0.0341463414634146	0.230769230769231	5.13	-0.338744840525328	153.7951	153.4398	-0.355300000000028
0.0390243902439024	0.230769230769231	5.22	-0.330598499061914	156.7324	156.6633	-0.0691000000000201
0.0439024390243902	0.230769230769231	5.31	-0.322452157598499	160.7179	162.078	1.36009999999999
0.0486585365853659	0.230769230769231	5.39775	-0.31450947467167	167.196	170.5575	3.36150000000001
0.0536585365853659	0.230769230769231	5.49	-0.30615947467167	177.2734	180.6084	3.33499999999998
0.0585365853658537	0.230769230769231	5.58	-0.298013133208255	188.3423	193.3277	4.9854
0.0632926829268293	0.230769230769231	5.66775	-0.290070450281426	201.8066	209.0783	7.27170000000001
0.0682926829268293	0.230769230769231	5.76	-0.281720450281426	218.8099	224.0517	5.24180000000004
0.0731707317073171	0.230769230769231	5.85	-0.273574108818011	233.2136	237.5179	4.30430000000001
0.0780487804878049	0.230769230769231	5.94	-0.265427767354597	245.5056	248.0643	2.55870000000002
0.0829268292682927	0.230769230769231	6.03	-0.257281425891182	252.5582	252.9879	0.429700000000025
0.0878048780487805	0.230769230769231	6.12	-0.249135084427767	252.7174	251.9552	-0.762200000000007
0.0926829268292683	0.230769230769231	6.21	-0.240988742964353	246.9681	244.3319	-2.6362
0.0975609756097561	0.230769230769231	6.3	-0.232842401500938	235.6285	232.5014	-3.12710000000004
0.102439024390244	0.230769230769231	6.39	-0.224696060037523	221.7823	217.5915	-4.19080000000003
0.107317073170732	0.230769230769231	6.48	-0.216549718574109	206.0049	199.609	-6.39589999999999
0.11219512195122	0.230769230769231	6.57	-0.208403377110694	189.3091	184.2482	-5.0609
0.117073170731707	0.230769230769231	6.66	-0.20025703564728	174.5427	170.3527	-4.19
0.121951219512195	0.230769230769231	6.75	-0.192110694183865	161.6183	157.5079	-4.1104
0.126829268292683	0.230769230769231	6.84	-0.18396435272045	150.1821	147.5224	-2.65970000000004
0.131707317073171	0.230769230769231	6.93	-0.175818011257036	141.3249	139.1966	-2.1283
0.136585365853659	0.230769230769231	7.02	-0.167671669793621	134.2627	131.4621	-2.8006
0.141463414634146	0.230769230769231	7.11	-0.159525328330206	127.6302	125.8294	-1.8008
0.146341463414634	0.230769230769231	7.2	-0.151378986866792	123.0298	121.2218	-1.80799999999999
-0.146341463414634	0.222884615384615	1.64625	-0.626637359287054	988.7187	639.8922	-348.8265
-0.141463414634146	0.222884615384615	1.73625	-0.61849101782364	952.968	618.6109	-334.3571
-0.136585365853659	0.222884615384615	1.82625	-0.610344676360225	1010.005	628.3437	-381.6613
-0.131829268292683	0.222884615384615	1.914	-0.602401993433396	1176.957	677.1058	-499.8512
-0.126829268292683	0.222884615384615	2.00625	-0.594051993433396	1545.452	758.0378	-787.4142
-0.121951219512195	0.222884615384615	2.09625	-0.585905651969981	3864.336	964.4193	-2899.9167
-0.117073170731707	0.222884615384615	2.18625	-0.577759310506567	21076.01	1308.134	-19767.876
-0.11219512195122	0.222884615384615	2.27625	-0.569612969043152	21993.58	1917.051	-20076.529
-0.107439024390244	0.222884615384615	2.364	-0.561670286116323	14687.26	3858.609	-10828.651
-0.102439024390244	0.222884615384615	2.45625	-0.553320286116323	6899.192	13299.84	6400.648
-0.0975609756097561	0.222884615384615	2.54625	-0.545173944652908	2250.46	13594.25	11343.79
-0.0926829268292683	0.222884615384615	2.63625	-0.537027603189493	996.5093	10032.48	9035.9707
-0.0878048780487805	0.222884615384615	2.72625	-0.528881261726079	655.7485	6416.432	5760.6835
-0.0829268292682927	0.222884615384615	2.81625	-0.520734920262664	513.9431	2531.013	2017.0699
-0.0780487804878049	0.222884615384615	2.90625	-0.512588578799249	413.4554	1137.868	724.4126
-0.0731707317073171	0.222884615384615	2.99625	-0.504442237335835	352.8541	688.6228	335.7687
-0.0682926829268293	0.222884615384615	3.08625	-0.49629589587242	326.3095	534.1711	207.8616
-0.0634146341463415	0.222884615384615	3.17625	-0.488149554409006	304.5951	409.1444	104.5493
-0.0585365853658537	0.222884615384615	3.26625	-0.480003212945591	279.3972	348.8686	69.4714
-0.0536585365853659	0.222884615384615	3.35625	-0.471856871482176	262.0199	319.9224	57.9025
-0.0487804878048781	0.222884615384615	3.44625	-0.463710530018762	247.3399	299.0336	51.6937
-0.0439024390243902	0.222884615384615	3.53625	-0.455564188555347	233.7352	272.976	39.2408
-0.0390243902439024	0.222884615384615	3.62625	-0.447417847091932	220.1736	255.7534	35.5798
-0.0341463414634146	0.222884615384615	3.71625	-0.439271505628518	204.6457	241.8022	37.1565
-0.0292682926829268	0.222884615384615	3.80625	-0.431125164165103	195.0958	229.0047	33.9089
-0.0245121951219512	0.222884615384615	3.894	-0.423182481238274	188.6217	216.7389	28.1172
-0.0195121951219512	0.222884615384615	3.98625	-0.414832481238274	182.5854	210.1496	27.5642
-0.0146341463414634	0.222884615384615	4.07625	-0.406686139774859	176.6493	204.195	27.5457
-0.00975609756097561	0.222884615384615	4.16625	-0.398539798311445	171.3354	194.9028	23.5674
-0.0048780487804878	0.222884615384615	4.25625	-0.39039345684803	166.3355	186.0758	19.7403
0	0.222884615384615	4.34625	-0.382247115384615	161.5267	178.1584	16.6317
0.0048780487804878	0.222884615384615	4.43625	-0.374100773921201	158.0849	171.8569	13.772
0.00975609756097561	0.222884615384615	4.52625	-0.365954432457786	154.7765	166.0164	11.2399
0.0146341463414634	0.222884615384615	4.61625	-0.357808090994371	152.3678	160.8339	8.46610000000001
0.0195121951219512	0.222884615384615	4.70625	-0.349661749530957	151.0335	157.3881	6.35460000000001
0.0242682926829268	0.222884615384615	4.794	-0.341719066604128	150.9822	155.0435	4.06129999999999
0.0292682926829268	0.222884615384615	4.88625	-0.333369066604128	152.5386	153.0011	0.462500000000006
0.0341463414634146	0.222884615384615	4.97625	-0.325222725140713	155.81	152.5248	-3.2852
0.0390243902439024	0.222884615384615	5.06625	-0.317076383677298	160.3258	153.1341	-7.1917
0.0439024390243902	0.222884615384615	5.15625	-0.308930042213884	167.9483	155.5951	-12.3532
0.0486585365853659	0.222884615384615	5.244	-0.300987359287054	177.3442	160.4375	-16.9067
0.0536585365853659	0.222884615384615	5.33625	-0.292637359287054	189.574	167.444	-22.13
0.0585365853658537	0.222884615384615	5.42625	-0.28449101782364	205.3725	177.3306	-28.0419
0.0632926829268293	0.222884615384615	5.514	-0.276548334896811	219.9826	187.2848	-32.6978
0.0682926829268293	0.222884615384615	5.60625	-0.26819833489681	234.4995	200.1739	-34.3256
0.0731707317073171	0.222884615384615	5.69625	-0.260051993433396	248.0167	216.2258	-31.7909
0.0780487804878049	0.222884615384615	5.78625	-0.251905651969981	254.2913	230.1654	-24.1259
0.0829268292682927	0.222884615384615	5.87625	-0.243759310506567	254.2913	242.2188	-12.0725
0.0878048780487805	0.222884615384615	5.96625	-0.235612969043152	247.6995	251.3983	3.69880000000001
0.0926829268292683	0.222884615384615	6.05625	-0.227466627579737	235.9441	253.3354	17.3913
0.0975609756097561	0.222884615384615	6.14625	-0.219320286116323	220.8903	248.7612	27.8709
0.102439024390244	0.222884615384615	6.23625	-0.211173944652908	203.2678	238.0582	34.7904
0.107317073170732	0.222884615384615	6.32625	-0.203027603189493	188.3778	224.4693	36.0915
0.11219512195122	0.222884615384615	6.41625	-0.194881261726079	174.4505	208.5807	34.1302
0.117073170731707	0.222884615384615	6.50625	-0.186734920262664	160.7711	192.1103	31.3392
0.121951219512195	0.222884615384615	6.59625	-0.17858857879925	150.4336	177.88	27.4464
0.126829268292683	0.222884615384615	6.68625	-0.170442237335835	141.543	165.162	23.619
0.131707317073171	0.222884615384615	6.77625	-0.16229589587242	133.82	153.447	19.627
0.136585365853659	0.222884615384615	6.86625	-0.154149554409006	128.1544	144.432	16.2776
0.141463414634146	0.222884615384615	6.95625	-0.146003212945591	122.8873	136.8152	13.9279
0.146341463414634	0.222884615384615	7.04625	-0.137856871482176	116.6138	130.1993	13.5855
-0.146341463414634	0.215192307692308	1.49625	-0.613445051594747	1058.521	537.5673	-520.9537
-0.141463414634146	0.215192307692308	1.58625	-0.605298710131332	1029.376	525.352	-504.024
-0.136585365853659	0.215192307692308	1.67625	-0.597152368667917	1111.366	531.8804	-579.4856
-0.131829268292683	0.215192307692308	1.764	-0.589209685741088	1327.761	562.0688	-765.6922
-0.126829268292683	0.215192307692308	1.85625	-0.580859685741088	2158.028	610.4985	-1547.5295
-0.121951219512195	0.215192307692308	1.94625	-0.572713344277674	8413.251	683.3816	-7729.8694
-0.117073170731707	0.215192307692308	2.03625	-0.564567002814259	15566.44	838.9064	-14727.5336
-0.11219512195122	0.215192307692308	2.12625	-0.556420661350844	15039.19	994.5165	-14044.6735
-0.107439024390244	0.215192307692308	2.214	-0.548477978424015	10901.47	1442.931	-9458.539
-0.102439024390244	0.215192307692308	2.30625	-0.540127978424015	6847.876	2365.259	-4482.617
-0.0975609756097561	0.215192307692308	2.39625	-0.5319816369606	2571.012	9978.31	7407.298
-0.0926829268292683	0.215192307692308	2.48625	-0.523835295497186	1128.067	14448.39	13320.323
-0.0878048780487805	0.215192307692308	2.57625	-0.515688954033771	682.1386	10537.16	9855.0214
-0.0829268292682927	0.215192307692308	2.66625	-0.507542612570356	534.8353	5915.639	5380.8037
-0.0780487804878049	0.215192307692308	2.75625	-0.499396271106942	410.442	2416.93	2006.488
-0.0731707317073171	0.215192307692308	2.84625	-0.491249929643527	348.3937	1183.907	835.5133
-0.0682926829268293	0.215192307692308	2.93625	-0.483103588180113	317.0161	817.5851	500.569
-0.0634146341463415	0.215192307692308	3.02625	-0.474957246716698	298.3227	574.1984	275.8757
-0.0585365853658537	0.215192307692308	3.11625	-0.466810905253283	274.363	433.9648	159.6018
-0.0536585365853659	0.215192307692308	3.20625	-0.458664563789869	258.3426	372.0495	113.7069
-0.0487804878048781	0.215192307692308	3.29625	-0.450518222326454	244.6332	341.8296	97.1964
-0.0439024390243902	0.215192307692308	3.38625	-0.442371880863039	231.5726	317.4422	85.8695999999999
-0.0390243902439024	0.215192307692308	3.47625	-0.434225539399625	217.835	295.42	77.585
-0.0341463414634146	0.215192307692308	3.56625	-0.42607919793621	196.6618	266.3442	69.6824
-0.0292682926829268	0.215192307692308	3.65625	-0.417932856472795	185.3676	251.2963	65.9287
-0.0245121951219512	0.215192307692308	3.744	-0.409990173545966	181.9689	238.5758	56.6069
-0.0195121951219512	0.215192307692308	3.83625	-0.401640173545966	178.6548	226.546	47.8912
-0.0146341463414634	0.215192307692308	3.92625	-0.393493832082552	172.91	215.33	42.42
-0.00975609756097561	0.215192307692308	4.01625	-0.385347490619137	168.0845	196.8408	28.7563
-0.0048780487804878	0.215192307692308	4.10625	-0.377201149155722	164.2123	187.7611	23.5488
0	0.215192307692308	4.19625	-0.369054807692308	160.4409	182.6968	22.2559
0.0048780487804878	0.215192307692308	4.28625	-0.360908466228893	157.3007	178.6377	21.337
0.00975609756097561	0.215192307692308	4.37625	-0.352762124765478	154.3039	174.0371	19.7332
0.0146341463414634	0.215192307692308	4.46625	-0.344615783302064	152.4196	169.1074	16.6878
0.0195121951219512	0.215192307692308	4.55625	-0.336469441838649	151.5299	164.9997	13.4698
0.0242682926829268	0.215192307692308	4.644	-0.32852675891182	151.2501	161.2681	10.018
0.0292682926829268	0.215192307692308	4.73625	-0.32017675891182	152.775	157.6851	4.9101
0.0341463414634146	0.215192307692308	4.82625	-0.312030417448405	155.7826	155.5372	-0.245400000000018
0.0390243902439024	0.215192307692308	4.91625	-0.303884075984991	161.167	154.3046	-6.86240000000004
0.0439024390243902	0.215192307692308	5.00625	-0.295737734521576	169.6485	154.5169	-15.1316
0.0486585365853659	0.215192307692308	5.094	-0.287795051594747	179.3813	156.2472	-23.1341
0.0536585365853659	0.215192307692308	5.18625	-0.279445051594747	191.373	159.4536	-31.9194
0.0585365853658537	0.215192307692308	5.27625	-0.271298710131332	207.3161	165.3321	-41.984
0.0632926829268293	0.215192307692308	5.364	-0.263356027204503	221.9789	172.4228	-49.5561
0.0682926829268293	0.215192307692308	5.45625	-0.255006027204503	236.0071	182.1499	-53.8572
0.0731707317073171	0.215192307692308	5.54625	-0.246859685741088	248.3031	194.9569	-53.3462
0.0780487804878049	0.215192307692308	5.63625	-0.238713344277674	253.8165	207.5936	-46.2229
0.0829268292682927	0.215192307692308	5.72625	-0.230567002814259	252.7998	221.4689	-31.3309
0.0878048780487805	0.215192307692308	5.81625	-0.222420661350844	248.0175	236.3771	-11.6404
0.0926829268292683	0.215192307692308	5.90625	-0.21427431988743	235.7376	246.7128	10.9752
0.0975609756097561	0.215192307692308	5.99625	-0.206127978424015	219.9648	252.0954	32.1306000000001
0.102439024390244	0.215192307692308	6.08625	-0.1979816369606	201.6742	251.2856	49.6114
0.107317073170732	0.215192307692308	6.17625	-0.189835295497186	186.3883	244.1889	57.8006
0.11219512195122	0.215192307692308	6.26625	-0.181688954033771	171.9009	232.0742	60.1733
0.117073170731707	0.215192307692308	6.35625	-0.173542612570356	158.4322	215.7429	57.3107
0.121951219512195	0.215192307692308	6.44625	-0.165396271106942	148.3386	200.6684	52.3298
0.126829268292683	0.215192307692308	6.53625	-0.157249929643527	140.4186	185.87	45.4514
0.131707317073171	0.215192307692308	6.62625	-0.149103588180113	132.552	171.5658	39.0138
0.136585365853659	0.215192307692308	6.71625	-0.140957246716698	126.6319	159.773	33.1411
0.141463414634146	0.215192307692308	6.80625	-0.132810905253283	121.7768	149.4892	27.7124
0.146341463414634	0.215192307692308	6.89625	-0.124664563789869	116.407	140.0803	23.6733
-0.146341463414634	0.207692307692308	1.35	-0.600582551594747	1099.755	467.9115	-631.8435
-0.141463414634146	0.207692307692308	1.44	-0.592436210131332	1065.404	460.5666	-604.8374
-0.136585365853659	0.207692307692308	1.53	-0.584289868667917	1144.273	466.2409	-678.0321
-0.131829268292683	0.207692307692308	1.61775	-0.576347185741088	1375.642	486.4198	-889.2222
-0.126829268292683	0.207692307692308	1.71	-0.567997185741088	2313.835	517.3093	-1796.5257
-0.121951219512195	0.207692307692308	1.8	-0.559850844277674	9946.413	563.339	-9383.074
-0.117073170731707	0.207692307692308	1.89	-0.551704502814259	16506.54	630.7125	-15875.8275
-0.11219512195122	0.207692307692308	1.98	-0.543558161350844	13749.35	718.8747	-13030.4753
-0.107439024390244	0.207692307692308	2.06775	-0.535615478424015	9508.941	912.525	-8596.416
-0.102439024390244	0.207692307692308	2.16	-0.527265478424015	4912.787	1231.347	-3681.44
-0.0975609756097561	0.207692307692308	2.25	-0.5191191369606	1960.798	1576.253	-384.545
-0.0926829268292683	0.207692307692308	2.34	-0.510972795497186	925.2886	3861.726	2936.4374
-0.0878048780487805	0.207692307692308	2.43	-0.502826454033771	590.7899	12635.28	12044.4901
-0.0829268292682927	0.207692307692308	2.52	-0.494680112570357	447.3495	13073.57	12626.2205
-0.0780487804878049	0.207692307692308	2.61	-0.486533771106942	379.7063	9644.655	9264.9487
-0.0731707317073171	0.207692307692308	2.7	-0.478387429643527	352.2611	6211.828	5859.5669
-0.0682926829268293	0.207692307692308	2.79	-0.470241088180113	325.3412	2434.153	2108.8118
-0.0634146341463415	0.207692307692308	2.88	-0.462094746716698	303.8476	1123.943	820.0954
-0.0585365853658537	0.207692307692308	2.97	-0.453948405253283	276.2284	676.5862	400.3578
-0.0536585365853659	0.207692307692308	3.06	-0.445802063789869	257.7217	485.3398	227.6181
-0.0487804878048781	0.207692307692308	3.15	-0.437655722326454	243.2819	396.7629	153.481
-0.0439024390243902	0.207692307692308	3.24	-0.429509380863039	229.8866	363.7647	133.8781
-0.0390243902439024	0.207692307692308	3.33	-0.421363039399625	216.131	331.6032	115.4722
-0.0341463414634146	0.207692307692308	3.42	-0.41321669793621	200.6672	307.0513	106.3841
-0.0292682926829268	0.207692307692308	3.51	-0.405070356472796	191.8018	278.0835	86.2817
-0.0245121951219512	0.207692307692308	3.59775	-0.397127673545966	185.7052	260.6149	74.9097000000001
-0.0195121951219512	0.207692307692308	3.69	-0.388777673545966	179.9911	246.7324	66.7413
-0.0146341463414634	0.207692307692308	3.78	-0.380631332082552	174.4946	234.1112	59.6166
-0.00975609756097561	0.207692307692308	3.87	-0.372484990619137	169.9755	221.814	51.8385
-0.0048780487804878	0.207692307692308	3.96	-0.364338649155722	165.6105	211.5193	45.9088
0	0.207692307692308	4.05	-0.356192307692308	160.8541	206.1885	45.3344000000001
0.0048780487804878	0.207692307692308	4.14	-0.348045966228893	157.4915	201.5398	44.0483
0.00975609756097561	0.207692307692308	4.23	-0.339899624765478	154.59	192.3613	37.7713
0.0146341463414634	0.207692307692308	4.32	-0.331753283302064	152.5088	183.5853	31.0765
0.0195121951219512	0.207692307692308	4.41	-0.323606941838649	151.4249	175.5542	24.1293
0.0242682926829268	0.207692307692308	4.49775	-0.31566425891182	151.8537	169.7793	17.9256
0.0292682926829268	0.207692307692308	4.59	-0.30731425891182	153.6384	165.3225	11.6841
0.0341463414634146	0.207692307692308	4.68	-0.299167917448405	156.9897	161.5013	4.51160000000002
0.0390243902439024	0.207692307692308	4.77	-0.291021575984991	161.8871	158.5694	-3.31769999999997
0.0439024390243902	0.207692307692308	4.86	-0.282875234521576	170.3633	156.3843	-13.979
0.0486585365853659	0.207692307692308	4.94775	-0.274932551594747	180.0686	155.9138	-24.1548
0.0536585365853659	0.207692307692308	5.04	-0.266582551594747	192.4219	157.2846	-35.1373
0.0585365853658537	0.207692307692308	5.13	-0.258436210131332	208.5561	160.0624	-48.4937
0.0632926829268293	0.207692307692308	5.21775	-0.250493527204503	223.5686	164.6972	-58.8714
0.0682926829268293	0.207692307692308	5.31	-0.242143527204503	237.3257	170.6383	-66.6874
0.0731707317073171	0.207692307692308	5.4	-0.233997185741088	248.8114	178.5217	-70.2897
0.0780487804878049	0.207692307692308	5.49	-0.225850844277674	254.086	189.0428	-65.0432
0.0829268292682927	0.207692307692308	5.58	-0.217704502814259	253.0693	200.3603	-52.709
0.0878048780487805	0.207692307692308	5.67	-0.209558161350844	245.4912	214.1375	-31.3537
0.0926829268292683	0.207692307692308	5.76	-0.20141181988743	233.0379	229.9144	-3.12349999999998
0.0975609756097561	0.207692307692308	5.85	-0.193265478424015	218.3159	241.6006	23.2847
0.102439024390244	0.207692307692308	5.94	-0.1851191369606	200.962	249.0948	48.1328
0.107317073170732	0.207692307692308	6.03	-0.176972795497186	185.7541	251.1746	65.4205
0.11219512195122	0.207692307692308	6.12	-0.168826454033771	171.2383	247.2832	76.0449
0.117073170731707	0.207692307692308	6.21	-0.160680112570357	158.3425	238.966	80.6235
0.121951219512195	0.207692307692308	6.3	-0.152533771106942	148.4973	223.9983	75.501
0.126829268292683	0.207692307692308	6.39	-0.144387429643527	139.8291	208.8436	69.0145
0.131707317073171	0.207692307692308	6.48	-0.136241088180113	132.2736	193.5034	61.2298
0.136585365853659	0.207692307692308	6.57	-0.128094746716698	126.2271	177.5529	51.3258
0.141463414634146	0.207692307692308	6.66	-0.119948405253283	121.3009	165.2355	43.9346
0.146341463414634	0.207692307692308	6.75	-0.111802063789869	115.8602	154.444	38.5838
-0.146341463414634	0.199807692307692	1.19625	-0.587060436210131	1079.538	404.3624	-675.1756
-0.141463414634146	0.199807692307692	1.28625	-0.578914094746717	1055.688	396.5595	-659.1285
-0.136585365853659	0.199807692307692	1.37625	-0.570767753283302	1145.699	404.3506	-741.3484
-0.131829268292683	0.199807692307692	1.464	-0.562825070356473	1376.357	421.8308	-954.5262
-0.126829268292683	0.199807692307692	1.55625	-0.554475070356473	2325.197	444.5092	-1880.6878
-0.121951219512195	0.199807692307692	1.64625	-0.546328728893058	9956.805	474.8772	-9481.9278
-0.117073170731707	0.199807692307692	1.73625	-0.538182387429644	16759.66	515.8156	-16243.8444
-0.11219512195122	0.199807692307692	1.82625	-0.530036045966229	13923.51	564.9685	-13358.5415
-0.107439024390244	0.199807692307692	1.914	-0.5220933630394	9583.521	631.5797	-8951.9413
-0.102439024390244	0.199807692307692	2.00625	-0.5137433630394	4971.793	736.0107	-4235.7823
-0.0975609756097561	0.199807692307692	2.09625	-0.505597021575985	1956.175	941.2961	-1014.8789
-0.0926829268292683	0.199807692307692	2.18625	-0.49745068011257	937.3494	1280.981	343.6316
-0.0878048780487805	0.199807692307692	2.27625	-0.489304338649156	592.4443	1893.719	1301.2747
-0.0829268292682927	0.199807692307692	2.36625	-0.481157997185741	451.5087	3856.265	3404.7563
-0.0780487804878049	0.199807692307692	2.45625	-0.473011655722327	380.541	9448.98	9068.439
-0.0731707317073171	0.199807692307692	2.54625	-0.464865314258912	350.7987	8225.402	7874.6033
-0.0682926829268293	0.199807692307692	2.63625	-0.456718972795497	323.6584	5922.763	5599.1046
-0.0634146341463415	0.199807692307692	2.72625	-0.448572631332083	302.5082	2714.59	2412.0818
-0.0585365853658537	0.199807692307692	2.81625	-0.440426289868668	275.0172	1338.996	1063.9788
-0.0536585365853659	0.199807692307692	2.90625	-0.432279948405253	256.9733	920.8273	663.854
-0.0487804878048781	0.199807692307692	2.99625	-0.424133606941839	242.5488	641.0774	398.5286
-0.0439024390243902	0.199807692307692	3.08625	-0.415987265478424	229.3451	481.1303	251.7852
-0.0390243902439024	0.199807692307692	3.17625	-0.407840924015009	216.8619	415.5748	198.7129
-0.0341463414634146	0.199807692307692	3.26625	-0.399694582551595	196.964	346.657	149.693
-0.0292682926829268	0.199807692307692	3.35625	-0.39154824108818	185.5538	316.3333	130.7795
-0.0245121951219512	0.199807692307692	3.444	-0.383605558161351	181.7898	294.4261	112.6363
-0.0195121951219512	0.199807692307692	3.53625	-0.375255558161351	178.0199	271.873	93.8531
-0.0146341463414634	0.199807692307692	3.62625	-0.367109216697936	173.4775	256.3018	82.8243
-0.00975609756097561	0.199807692307692	3.71625	-0.358962875234522	168.9058	243.8867	74.9809
-0.0048780487804878	0.199807692307692	3.80625	-0.350816533771107	164.5617	232.4117	67.85
0	0.199807692307692	3.89625	-0.342670192307692	160.6103	220.6725	60.0622
0.0048780487804878	0.199807692307692	3.98625	-0.334523850844278	157.3166	210.9204	53.6038
0.00975609756097561	0.199807692307692	4.07625	-0.326377509380863	154.3517	194.181	39.8293
0.0146341463414634	0.199807692307692	4.16625	-0.318231167917448	152.0799	185.2463	33.1664
0.0195121951219512	0.199807692307692	4.25625	-0.310084826454034	151.1585	181.4264	30.2679
0.0242682926829268	0.199807692307692	4.344	-0.302142143527205	151.7047	177.8408	26.1361
0.0292682926829268	0.199807692307692	4.43625	-0.293792143527205	153.7915	173.5583	19.7668
0.0341463414634146	0.199807692307692	4.52625	-0.28564580206379	157.1168	169.419	12.3022
0.0390243902439024	0.199807692307692	4.61625	-0.277499460600375	162.0406	165.5816	3.541
0.0439024390243902	0.199807692307692	4.70625	-0.269353119136961	170.1091	162.2685	-7.84059999999997
0.0486585365853659	0.199807692307692	4.794	-0.261410436210131	179.8264	160.3211	-19.5053
0.0536585365853659	0.199807692307692	4.88625	-0.253060436210131	192.4344	159.4591	-32.9753
0.0585365853658537	0.199807692307692	4.97625	-0.244914094746717	208.0001	160.163	-47.8371
0.0632926829268293	0.199807692307692	5.064	-0.236971411819887	223.4083	162.0043	-61.404
0.0682926829268293	0.199807692307692	5.15625	-0.228621411819887	237.5799	164.7501	-72.8298
0.0731707317073171	0.199807692307692	5.24625	-0.220475070356473	249.5108	169.4323	-80.0785
0.0780487804878049	0.199807692307692	5.33625	-0.212328728893058	254.372	175.0659	-79.3061
0.0829268292682927	0.199807692307692	5.42625	-0.204182387429644	253.0369	182.7008	-70.3361
0.0878048780487805	0.199807692307692	5.51625	-0.196036045966229	244.7441	193.7601	-50.984
0.0926829268292683	0.199807692307692	5.60625	-0.187889704502814	232.8139	205.5694	-27.2445
0.0975609756097561	0.199807692307692	5.69625	-0.1797433630394	217.8849	218.9489	1.06399999999999
0.102439024390244	0.199807692307692	5.78625	-0.171597021575985	200.2906	233.7107	33.4201
0.107317073170732	0.199807692307692	5.87625	-0.16345068011257	185.3568	244.0921	58.7353
0.11219512195122	0.199807692307692	5.96625	-0.155304338649156	171.4883	249.7294	78.2411
0.117073170731707	0.199807692307692	6.05625	-0.147157997185741	158.1463	249.5368	91.3905
0.121951219512195	0.199807692307692	6.14625	-0.139011655722327	148.253	243.0936	94.8406
0.126829268292683	0.199807692307692	6.23625	-0.130865314258912	139.863	232.3805	92.5175
0.131707317073171	0.199807692307692	6.32625	-0.122718972795497	131.9966	216.5928	84.5962
0.136585365853659	0.199807692307692	6.41625	-0.114572631332083	125.9814	202.1568	76.1754
0.141463414634146	0.199807692307692	6.50625	-0.106426289868668	121.2534	187.6156	66.3622
0.146341463414634	0.199807692307692	6.59625	-0.0982799484052534	115.5981	172.8265	57.2284
-0.146341463414634	0.192115384615385	1.04625	-0.573868128517824	1104.094	374.0202	-730.0738
-0.141463414634146	0.192115384615385	1.13625	-0.565721787054409	1067.347	370.4156	-696.9314
-0.136585365853659	0.192115384615385	1.22625	-0.557575445590994	1145.894	375.8984	-769.9956
-0.131829268292683	0.192115384615385	1.314	-0.549632762664165	1376.488	388.2198	-988.2682
-0.126829268292683	0.192115384615385	1.40625	-0.541282762664165	2330.073	403.5163	-1926.5567
-0.121951219512195	0.192115384615385	1.49625	-0.533136421200751	9949.875	422.9988	-9526.8762
-0.117073170731707	0.192115384615385	1.58625	-0.524990079737336	16811.49	453.4725	-16358.0175
-0.11219512195122	0.192115384615385	1.67625	-0.516843738273921	14104.91	483.6015	-13621.3085
-0.107439024390244	0.192115384615385	1.764	-0.508901055347092	9757.473	521.8303	-9235.6427
-0.102439024390244	0.192115384615385	1.85625	-0.500551055347092	5026.703	577.0729	-4449.6301
-0.0975609756097561	0.192115384615385	1.94625	-0.492404713883677	1962.778	646.6959	-1316.0821
-0.0926829268292683	0.192115384615385	2.03625	-0.484258372420263	923.2175	746.251	-176.9665
-0.0878048780487805	0.192115384615385	2.12625	-0.476112030956848	594.0601	973.0175	378.9574
-0.0829268292682927	0.192115384615385	2.21625	-0.467965689493433	458.6115	1337.216	878.6045
-0.0780487804878049	0.192115384615385	2.30625	-0.459819348030019	384.4201	2107.877	1723.4569
-0.0731707317073171	0.192115384615385	2.39625	-0.451673006566604	355.525	3865.642	3510.117
-0.0682926829268293	0.192115384615385	2.48625	-0.44352666510319	327.4489	8767.503	8440.0541
-0.0634146341463415	0.192115384615385	2.57625	-0.435380323639775	304.4865	7343.636	7039.1495
-0.0585365853658537	0.192115384615385	2.66625	-0.42723398217636	276.565	5020.925	4744.36
-0.0536585365853659	0.192115384615385	2.75625	-0.419087640712946	258.2004	2810.456	2552.2556
-0.0487804878048781	0.192115384615385	2.84625	-0.410941299249531	243.9177	1286.284	1042.3663
-0.0439024390243902	0.192115384615385	2.93625	-0.402794957786116	230.7109	913.3676	682.6567
-0.0390243902439024	0.192115384615385	3.02625	-0.394648616322702	217.3525	613.0936	395.7411
-0.0341463414634146	0.192115384615385	3.11625	-0.386502274859287	197.5164	466.3365	268.8201
-0.0292682926829268	0.192115384615385	3.20625	-0.378355933395872	186.6482	391.9832	205.335
-0.0245121951219512	0.192115384615385	3.294	-0.370413250469043	182.5339	360.1305	177.5966
-0.0195121951219512	0.192115384615385	3.38625	-0.362063250469043	178.6186	327.6425	149.0239
-0.0146341463414634	0.192115384615385	3.47625	-0.353916909005629	173.7164	295.0186	121.3022
-0.00975609756097561	0.192115384615385	3.56625	-0.345770567542214	168.8264	275.0845	106.2581
-0.0048780487804878	0.192115384615385	3.65625	-0.337624226078799	164.3976	260.2601	95.8625
0	0.192115384615385	3.74625	-0.329477884615385	159.8901	246.6987	86.8086
0.0048780487804878	0.192115384615385	3.83625	-0.32133154315197	156.622	232.366	75.744
0.00975609756097561	0.192115384615385	3.92625	-0.313185201688555	154.3139	220.9898	66.6759
0.0146341463414634	0.192115384615385	4.01625	-0.305038860225141	152.4929	211.1933	58.7004
0.0195121951219512	0.192115384615385	4.10625	-0.296892518761726	151.3809	193.4231	42.0422
0.0242682926829268	0.192115384615385	4.194	-0.288949835834897	151.1487	185.2376	34.0889
0.0292682926829268	0.192115384615385	4.28625	-0.280599835834897	153.2038	181.1606	27.9568
0.0341463414634146	0.192115384615385	4.37625	-0.272453494371482	156.8095	177.4814	20.6719
0.0390243902439024	0.192115384615385	4.46625	-0.264307152908068	161.9719	173.7056	11.7337
0.0439024390243902	0.192115384615385	4.55625	-0.256160811444653	170.2317	169.8526	-0.379099999999994
0.0486585365853659	0.192115384615385	4.644	-0.248218128517824	179.9967	167.047	-12.9497
0.0536585365853659	0.192115384615385	4.73625	-0.239868128517824	192.6055	164.7396	-27.8659
0.0585365853658537	0.192115384615385	4.82625	-0.231721787054409	207.9199	163.3322	-44.5877
0.0632926829268293	0.192115384615385	4.914	-0.22377910412758	222.726	162.9566	-59.7694
0.0682926829268293	0.192115384615385	5.00625	-0.21542910412758	236.8634	163.512	-73.3514
0.0731707317073171	0.192115384615385	5.09625	-0.207282762664165	248.8916	164.9088	-83.9828
0.0780487804878049	0.192115384615385	5.18625	-0.199136421200751	254.6911	167.5643	-87.1268
0.0829268292682927	0.192115384615385	5.27625	-0.190990079737336	253.4832	171.4325	-82.0507
0.0878048780487805	0.192115384615385	5.36625	-0.182843738273921	245.2205	177.5421	-67.6784
0.0926829268292683	0.192115384615385	5.45625	-0.174697396810507	233.1636	185.8127	-47.3509
0.0975609756097561	0.192115384615385	5.54625	-0.166551055347092	218.4696	196.747	-21.7226
0.102439024390244	0.192115384615385	5.63625	-0.158404713883677	200.4969	209.8422	9.34529999999998
0.107317073170732	0.192115384615385	5.72625	-0.150258372420263	185.3688	222.5368	37.168
0.11219512195122	0.192115384615385	5.81625	-0.142112030956848	171.6256	235.0133	63.3877
0.117073170731707	0.192115384615385	5.90625	-0.133965689493433	158.194	245.8859	87.6919
0.121951219512195	0.192115384615385	5.99625	-0.125819348030019	148.2688	250.1888	101.92
0.126829268292683	0.192115384615385	6.08625	-0.117673006566604	139.9108	248.014	108.1032
0.131707317073171	0.192115384615385	6.17625	-0.10952666510319	132.0283	239.5536	107.5253
0.136585365853659	0.192115384615385	6.26625	-0.101380323639775	125.8785	227.9689	102.0904
0.141463414634146	0.192115384615385	6.35625	-0.0932339821763603	121.0708	213.8493	92.7785
0.146341463414634	0.192115384615385	6.44625	-0.0850876407129457	115.5579	197.0825	81.5246
-0.146341463414634	0.184423076923077	0.89625	-0.560675820825516	1076.301	355.4047	-720.8963
-0.141463414634146	0.184423076923077	0.98625	-0.552529479362101	1047.139	353.3275	-693.8115
-0.136585365853659	0.184423076923077	1.07625	-0.544383137898687	1134.747	356.2261	-778.5209
-0.131829268292683	0.184423076923077	1.164	-0.536440454971857	1367.269	363.9739	-1003.2951
-0.126829268292683	0.184423076923077	1.25625	-0.528090454971857	2289.642	374.4415	-1915.2005
-0.121951219512195	0.184423076923077	1.34625	-0.519944113508443	9930.55	388.4832	-9542.0668
-0.117073170731707	0.184423076923077	1.43625	-0.511797772045028	16540.23	406.39	-16133.84
-0.11219512195122	0.184423076923077	1.52625	-0.503651430581613	14134.06	426.9267	-13707.1333
-0.107439024390244	0.184423076923077	1.614	-0.495708747654784	9845.649	452.3698	-9393.2792
-0.102439024390244	0.184423076923077	1.70625	-0.487358747654784	5108.919	488.8249	-4620.0941
-0.0975609756097561	0.184423076923077	1.79625	-0.47921240619137	2005.276	530.7876	-1474.4884
-0.0926829268292683	0.184423076923077	1.88625	-0.471066064727955	948.285	587.7746	-360.5104
-0.0878048780487805	0.184423076923077	1.97625	-0.46291972326454	596.0276	674.6277	78.6001
-0.0829268292682927	0.184423076923077	2.06625	-0.454773381801126	448.7661	824.8684	376.1023
-0.0780487804878049	0.184423076923077	2.15625	-0.446627040337711	382.1105	996.987	614.8765
-0.0731707317073171	0.184423076923077	2.24625	-0.438480698874296	356.7722	1427.8	1071.0278
-0.0682926829268293	0.184423076923077	2.33625	-0.430334357410882	329.0455	2882.676	2553.6305
-0.0634146341463415	0.184423076923077	2.42625	-0.422188015947467	306.3254	7332.269	7025.9436
-0.0585365853658537	0.184423076923077	2.51625	-0.414041674484052	277.4255	9100.138	8822.7125
-0.0536585365853659	0.184423076923077	2.60625	-0.405895333020638	259.4416	6905.98	6646.5384
-0.0487804878048781	0.184423076923077	2.69625	-0.397748991557223	244.7931	4446.528	4201.7349
-0.0439024390243902	0.184423076923077	2.78625	-0.389602650093809	231.2849	2076.747	1845.4621
-0.0390243902439024	0.184423076923077	2.87625	-0.381456308630394	217.2261	1003.112	785.8859
-0.0341463414634146	0.184423076923077	2.96625	-0.373309967166979	205.2097	680.7045	475.4948
-0.0292682926829268	0.184423076923077	3.05625	-0.365163625703565	196.964	508.54	311.576
-0.0245121951219512	0.184423076923077	3.144	-0.357220942776735	189.3862	441.2673	251.8811
-0.0195121951219512	0.184423076923077	3.23625	-0.348870942776735	182.3819	378.289	195.9071
-0.0146341463414634	0.184423076923077	3.32625	-0.340724601313321	175.6665	350.1368	174.4703
-0.00975609756097561	0.184423076923077	3.41625	-0.332578259849906	170.395	322.4463	152.0513
-0.0048780487804878	0.184423076923077	3.50625	-0.324431918386492	166.0821	292.2757	126.1936
0	0.184423076923077	3.59625	-0.316285576923077	161.3996	273.7446	112.345
0.0048780487804878	0.184423076923077	3.68625	-0.308139235459662	157.8297	260.132	102.3023
0.00975609756097561	0.184423076923077	3.77625	-0.299992893996248	155.2354	246.953	91.7176
0.0146341463414634	0.184423076923077	3.86625	-0.291846552532833	152.5664	233.255	80.6886
0.0195121951219512	0.184423076923077	3.95625	-0.283700211069418	151.2697	222.1022	70.8325
0.0242682926829268	0.184423076923077	4.044	-0.275757528142589	151.4664	212.3993	60.9329
0.0292682926829268	0.184423076923077	4.13625	-0.267407528142589	153.5632	198.5687	45.0055
0.0341463414634146	0.184423076923077	4.22625	-0.259261186679174	156.4067	191.4758	35.0691
0.0390243902439024	0.184423076923077	4.31625	-0.25111484521576	161.416	185.7458	24.3298
0.0439024390243902	0.184423076923077	4.40625	-0.242968503752345	170.0253	180.8625	10.8372
0.0486585365853659	0.184423076923077	4.494	-0.235025820825516	180.1707	176.9295	-3.24119999999996
0.0536585365853659	0.184423076923077	4.58625	-0.226675820825516	192.6208	173.1709	-19.4499
0.0585365853658537	0.184423076923077	4.67625	-0.218529479362101	208.2372	170.5607	-37.6765
0.0632926829268293	0.184423076923077	4.764	-0.210586796435272	222.1546	168.9144	-53.2402
0.0682926829268293	0.184423076923077	4.85625	-0.202236796435272	235.6096	167.1257	-68.4839
0.0731707317073171	0.184423076923077	4.94625	-0.194090454971857	247.9848	166.3689	-81.6159
0.0780487804878049	0.184423076923077	5.03625	-0.185944113508443	253.4201	166.6229	-86.7972
0.0829268292682927	0.184423076923077	5.12625	-0.177797772045028	252.4016	167.7974	-84.6042
0.0878048780487805	0.184423076923077	5.21625	-0.169651430581613	244.284	170.2735	-74.0105
0.0926829268292683	0.184423076923077	5.30625	-0.161505089118199	233.1943	174.0866	-59.1077
0.0975609756097561	0.184423076923077	5.39625	-0.153358747654784	218.5173	180.8909	-37.6264
0.102439024390244	0.184423076923077	5.48625	-0.14521240619137	200.5924	189.2876	-11.3048
0.107317073170732	0.184423076923077	5.57625	-0.137066064727955	185.6433	199.7788	14.1355
0.11219512195122	0.184423076923077	5.66625	-0.12891972326454	171.4824	212.8708	41.3884
0.117073170731707	0.184423076923077	5.75625	-0.120773381801126	158.0829	224.9179	66.835
0.121951219512195	0.184423076923077	5.84625	-0.112627040337711	148.1102	236.5848	88.4746000000001
0.126829268292683	0.184423076923077	5.93625	-0.104480698874296	139.5616	245.9342	106.3726
0.131707317073171	0.184423076923077	6.02625	-0.0963343574108818	131.6087	248.9181	117.3094
0.136585365853659	0.184423076923077	6.11625	-0.0881880159474672	126.2117	246.1887	119.977
0.141463414634146	0.184423076923077	6.20625	-0.0800416744840526	121.6895	240.1569	118.4674
0.146341463414634	0.184423076923077	6.29625	-0.0718953330206379	115.8277	228.8589	113.0312
-0.146341463414634	0.176730769230769	0.74625	-0.547483513133208	1072.732	335.3285	-737.4035
-0.141463414634146	0.176730769230769	0.83625	-0.539337171669794	1042.471	330.9936	-711.4774
-0.136585365853659	0.176730769230769	0.92625	-0.531190830206379	1126.561	335.5296	-791.0314
-0.131829268292683	0.176730769230769	1.014	-0.52324814727955	1352.519	344.4336	-1008.0854
-0.126829268292683	0.176730769230769	1.10625	-0.51489814727955	2249.579	353.856	-1895.723
-0.121951219512195	0.176730769230769	1.19625	-0.506751805816135	9575.511	364.5745	-9210.9365
-0.117073170731707	0.176730769230769	1.28625	-0.49860546435272	16417	379.0265	-16037.9735
-0.11219512195122	0.176730769230769	1.37625	-0.490459122889306	14729.37	393.8732	-14335.4968
-0.107439024390244	0.176730769230769	1.464	-0.482516439962477	10343.02	411.7445	-9931.2755
-0.102439024390244	0.176730769230769	1.55625	-0.474166439962477	6362.358	437.0482	-5925.3098
-0.0975609756097561	0.176730769230769	1.64625	-0.466020098499062	2491.097	464.0305	-2027.0665
-0.0926829268292683	0.176730769230769	1.73625	-0.457873757035647	1103.155	498.3019	-604.8531
-0.0878048780487805	0.176730769230769	1.82625	-0.449727415572233	672.7669	548.2935	-124.4734
-0.0829268292682927	0.176730769230769	1.91625	-0.441581074108818	529.5722	606.386	76.8138
-0.0780487804878049	0.176730769230769	2.00625	-0.433434732645403	407.592	686.8432	279.2512
-0.0731707317073171	0.176730769230769	2.09625	-0.425288391181989	354.0233	866.7118	512.6885
-0.0682926829268293	0.176730769230769	2.18625	-0.417142049718574	327.1833	1037.694	710.5107
-0.0634146341463415	0.176730769230769	2.27625	-0.408995708255159	304.901	1597.355	1292.454
-0.0585365853658537	0.176730769230769	2.36625	-0.400849366791745	276.7241	3573.082	3296.3579
-0.0536585365853659	0.176730769230769	2.45625	-0.39270302532833	258.5509	6753.387	6494.8361
-0.0487804878048781	0.176730769230769	2.54625	-0.384556683864916	244.4901	7120.619	6876.1289
-0.0439024390243902	0.176730769230769	2.63625	-0.376410342401501	230.6152	5437.124	5206.5088
-0.0390243902439024	0.176730769230769	2.72625	-0.368264000938086	216.9392	3715.735	3498.7958
-0.0341463414634146	0.176730769230769	2.81625	-0.360117659474672	201.4452	2436.122	2234.6768
-0.0292682926829268	0.176730769230769	2.90625	-0.351971318011257	192.3708	1154.53	962.1592
-0.0245121951219512	0.176730769230769	2.994	-0.344028635084428	186.4157	826.1806	639.7649
-0.0195121951219512	0.176730769230769	3.08625	-0.335678635084428	180.5268	511.4953	330.9685
-0.0146341463414634	0.176730769230769	3.17625	-0.327532293621013	174.808	434.8492	260.0412
-0.00975609756097561	0.176730769230769	3.26625	-0.319385952157599	169.934	372.1967	202.2627
-0.0048780487804878	0.176730769230769	3.35625	-0.311239610694184	165.2189	343.9487	178.7298
0	0.176730769230769	3.44625	-0.303093269230769	160.8116	316.9201	156.1085
0.0048780487804878	0.176730769230769	3.53625	-0.294946927767355	157.3848	289.2365	131.8517
0.00975609756097561	0.176730769230769	3.62625	-0.28680058630394	154.6893	271.1054	116.4161
0.0146341463414634	0.176730769230769	3.71625	-0.278654244840525	152.0739	257.4291	105.3552
0.0195121951219512	0.176730769230769	3.80625	-0.270507903377111	150.7296	244.6013	93.8717
0.0242682926829268	0.176730769230769	3.894	-0.262565220450281	151.1904	231.7776	80.5872
0.0292682926829268	0.176730769230769	3.98625	-0.254215220450281	152.7948	221.1018	68.3070000000001
0.0341463414634146	0.176730769230769	4.07625	-0.246068878986867	156.0673	211.3519	55.2846
0.0390243902439024	0.176730769230769	4.16625	-0.237922537523452	161.1404	191.4531	30.3127
0.0439024390243902	0.176730769230769	4.25625	-0.229776196060038	169.3324	181.7076	12.3752
0.0486585365853659	0.176730769230769	4.344	-0.221833513133208	179.1026	179.2543	0.151700000000005
0.0536585365853659	0.176730769230769	4.43625	-0.213483513133208	191.5257	177.9571	-13.5686
0.0585365853658537	0.176730769230769	4.52625	-0.205337171669794	207.618	176.5476	-31.0704
0.0632926829268293	0.176730769230769	4.614	-0.197394488742964	222.5187	174.7751	-47.7436
0.0682926829268293	0.176730769230769	4.70625	-0.189044488742964	236.7048	173.0162	-63.6886
0.0731707317073171	0.176730769230769	4.79625	-0.18089814727955	248.5417	171.2749	-77.2668
0.0780487804878049	0.176730769230769	4.88625	-0.172751805816135	253.9449	169.713	-84.2319
0.0829268292682927	0.176730769230769	4.97625	-0.16460546435272	252.3873	168.9193	-83.468
0.0878048780487805	0.176730769230769	5.06625	-0.156459122889306	245.0141	169.1942	-75.8199
0.0926829268292683	0.176730769230769	5.15625	-0.148312781425891	233.1787	170.6861	-62.4926
0.0975609756097561	0.176730769230769	5.24625	-0.140166439962477	218.5975	173.7179	-44.8796
0.102439024390244	0.176730769230769	5.33625	-0.132020098499062	201.2399	178.3994	-22.8405
0.107317073170732	0.176730769230769	5.42625	-0.123873757035647	186.0953	185.494	-0.601299999999981
0.11219512195122	0.176730769230769	5.51625	-0.115727415572233	172.2403	194.5894	22.3491
0.117073170731707	0.176730769230769	5.60625	-0.107581074108818	157.7385	205.4433	47.7048
0.121951219512195	0.176730769230769	5.69625	-0.0994347326454034	147.7864	218.3132	70.5268
0.126829268292683	0.176730769230769	5.78625	-0.0912883911819888	139.498	230.1079	90.6099
0.131707317073171	0.176730769230769	5.87625	-0.0831420497185741	132.3154	240.0772	107.7618
0.136585365853659	0.176730769230769	5.96625	-0.0749957082551595	126.6007	246.6325	120.0318
0.141463414634146	0.176730769230769	6.05625	-0.0668493667917449	121.9512	246.9181	124.9669
0.146341463414634	0.176730769230769	6.14625	-0.0587030253283302	116.3353	241.7605	125.4252
-0.146341463414634	0.169230769230769	0.6	-0.534621013133208	1062.366	329.2264	-733.1396
-0.141463414634146	0.169230769230769	0.69	-0.526474671669794	1034.506	326.0639	-708.4421
-0.136585365853659	0.169230769230769	0.78	-0.518328330206379	1116.25	329.1304	-787.1196
-0.131829268292683	0.169230769230769	0.86775	-0.51038564727955	1339.148	335.0404	-1004.1076
-0.126829268292683	0.169230769230769	0.96	-0.50203564727955	2226.049	341.9091	-1884.1399
-0.121951219512195	0.169230769230769	1.05	-0.493889305816135	9200.924	349.9269	-8850.9971
-0.117073170731707	0.169230769230769	1.14	-0.48574296435272	16115.32	361.0998	-15754.2202
-0.11219512195122	0.169230769230769	1.23	-0.477596622889306	14794.8	372.6491	-14422.1509
-0.107439024390244	0.169230769230769	1.31775	-0.469653939962477	10542.77	386.3435	-10156.4265
-0.102439024390244	0.169230769230769	1.41	-0.461303939962477	6586.276	403.7151	-6182.5609
-0.0975609756097561	0.169230769230769	1.5	-0.453157598499062	2564.433	423.6699	-2140.7631
-0.0926829268292683	0.169230769230769	1.59	-0.445011257035647	1129.859	448.2436	-681.6154
-0.0878048780487805	0.169230769230769	1.68	-0.436864915572233	671.9704	480.9868	-190.9836
-0.0829268292682927	0.169230769230769	1.77	-0.428718574108818	528.8682	518.9158	-9.95240000000001
-0.0780487804878049	0.169230769230769	1.86	-0.420572232645403	411.9067	569.0698	157.1631
-0.0731707317073171	0.169230769230769	1.95	-0.412425891181989	361.109	642.5346	281.4256
-0.0682926829268293	0.169230769230769	2.04	-0.404279549718574	335.2848	739.7886	404.5038
-0.0634146341463415	0.169230769230769	2.13	-0.396133208255159	310.7707	970.7086	659.9379
-0.0585365853658537	0.169230769230769	2.22	-0.387986866791745	280.0704	1359.214	1079.1436
-0.0536585365853659	0.169230769230769	2.31	-0.37984052532833	260.1751	2136.3	1876.1249
-0.0487804878048781	0.169230769230769	2.4	-0.371694183864916	245.1908	5963.94	5718.7492
-0.0439024390243902	0.169230769230769	2.49	-0.363547842401501	231.507	7360.914	7129.407
-0.0390243902439024	0.169230769230769	2.58	-0.355401500938086	218.5128	6203.378	5984.8652
-0.0341463414634146	0.169230769230769	2.67	-0.347255159474672	204.4635	4458.752	4254.2885
-0.0292682926829268	0.169230769230769	2.76	-0.339108818011257	195.7074	2959.308	2763.6006
-0.0245121951219512	0.169230769230769	2.84775	-0.331166135084428	188.9205	1350.032	1161.1115
-0.0195121951219512	0.169230769230769	2.94	-0.322816135084428	182.1122	933.4179	751.3057
-0.0146341463414634	0.169230769230769	3.03	-0.314669793621013	177.1768	620.1918	443.015
-0.00975609756097561	0.169230769230769	3.12	-0.306523452157599	173.5577	478.6867	305.129
-0.0048780487804878	0.169230769230769	3.21	-0.298377110694184	167.9842	388.1281	220.1439
0	0.169230769230769	3.3	-0.290230769230769	162.3689	350.7742	188.4053
0.0048780487804878	0.169230769230769	3.39	-0.282084427767355	158.4335	324.8213	166.3878
0.00975609756097561	0.169230769230769	3.48	-0.27393808630394	155.2138	298.7071	143.4933
0.0146341463414634	0.169230769230769	3.57	-0.265791744840525	152.8047	281.3487	128.544
0.0195121951219512	0.169230769230769	3.66	-0.257645403377111	151.8099	267.0183	115.2084
0.0242682926829268	0.169230769230769	3.74775	-0.249702720450281	151.9051	253.2956	101.3905
0.0292682926829268	0.169230769230769	3.84	-0.241352720450281	153.4302	239.5634	86.1332
0.0341463414634146	0.169230769230769	3.93	-0.233206378986867	156.3851	228.0922	71.7071
0.0390243902439024	0.169230769230769	4.02	-0.225060037523452	161.5482	217.6876	56.1394
0.0439024390243902	0.169230769230769	4.11	-0.216913696060038	169.8932	205.3152	35.422
0.0486585365853659	0.169230769230769	4.19775	-0.208971013133208	179.5307	199.4266	19.8959
0.0536585365853659	0.169230769230769	4.29	-0.200621013133208	191.7475	192.9048	1.15729999999999
0.0585365853658537	0.169230769230769	4.38	-0.192474671669794	207.6504	188.382	-19.2684
0.0632926829268293	0.169230769230769	4.46775	-0.184531988742964	222.2789	184.8965	-37.3824
0.0682926829268293	0.169230769230769	4.56	-0.176181988742964	236.8003	181.1335	-55.6668
0.0731707317073171	0.169230769230769	4.65	-0.16803564727955	249.2259	178.1728	-71.0531
0.0780487804878049	0.169230769230769	4.74	-0.159889305816135	255.0095	175.4778	-79.5317
0.0829268292682927	0.169230769230769	4.83	-0.15174296435272	254.1036	173.6715	-80.4321
0.0878048780487805	0.169230769230769	4.92	-0.143596622889306	246.7298	171.8825	-74.8473
0.0926829268292683	0.169230769230769	5.01	-0.135450281425891	234.9102	171.1573	-63.7529000000001
0.0975609756097561	0.169230769230769	5.1	-0.127303939962477	219.978	171.3005	-48.6775
0.102439024390244	0.169230769230769	5.19	-0.119157598499062	202.2887	173.1299	-29.1588
0.107317073170732	0.169230769230769	5.28	-0.111011257035647	186.8252	176.6696	-10.1556
0.11219512195122	0.169230769230769	5.37	-0.102864915572233	172.5421	182.907	10.3649
0.117073170731707	0.169230769230769	5.46	-0.094718574108818	158.8076	190.668	31.8604
0.121951219512195	0.169230769230769	5.55	-0.0865722326454034	148.9135	200.7598	51.8463
0.126829268292683	0.169230769230769	5.64	-0.0784258911819888	140.4345	213.5065	73.072
0.131707317073171	0.169230769230769	5.73	-0.0702795497185741	132.9026	225.298	92.3954
0.136585365853659	0.169230769230769	5.82	-0.0621332082551595	127.2439	236.3137	109.0698
0.141463414634146	0.169230769230769	5.91	-0.0539868667917449	122.0306	244.9183	122.8877
0.146341463414634	0.169230769230769	6	-0.0458405253283302	116.0657	247.5852	131.5195
-0.146341463414634	0.161346153846154	0.44625	-0.521098897748593	1076.093	333.9547	-742.1383
-0.141463414634146	0.161346153846154	0.53625	-0.512952556285178	1042.34	335.7654	-706.5746
-0.136585365853659	0.161346153846154	0.62625	-0.504806214821764	1116.897	334.1686	-782.7284
-0.131829268292683	0.161346153846154	0.714	-0.496863531894934	1333.738	333.9873	-999.7507
-0.126829268292683	0.161346153846154	0.80625	-0.488513531894934	2185.412	336.8943	-1848.5177
-0.121951219512195	0.161346153846154	0.89625	-0.48036719043152	8836.697	341.6535	-8495.0435
-0.117073170731707	0.161346153846154	0.98625	-0.472220848968105	15968.14	349.7039	-15618.4361
-0.11219512195122	0.161346153846154	1.07625	-0.46407450750469	15123.36	358.9919	-14764.3681
-0.107439024390244	0.161346153846154	1.164	-0.456131824577861	10837.58	369.8128	-10467.7672
-0.102439024390244	0.161346153846154	1.25625	-0.447781824577861	6787.144	384.8808	-6402.2632
-0.0975609756097561	0.161346153846154	1.34625	-0.439635483114447	2573.493	400.6163	-2172.8767
-0.0926829268292683	0.161346153846154	1.43625	-0.431489141651032	1130.959	419.8145	-711.1445
-0.0878048780487805	0.161346153846154	1.52625	-0.423342800187617	671.3024	445.6309	-225.6715
-0.0829268292682927	0.161346153846154	1.61625	-0.415196458724203	527.547	474.0501	-53.4969000000001
-0.0780487804878049	0.161346153846154	1.70625	-0.407050117260788	407.2861	510.3897	103.1036
-0.0731707317073171	0.161346153846154	1.79625	-0.398903775797373	352.525	561.9837	209.4587
-0.0682926829268293	0.161346153846154	1.88625	-0.390757434333959	323.787	629.3943	305.6073
-0.0634146341463415	0.161346153846154	1.97625	-0.382611092870544	302.5279	723.1047	420.5768
-0.0585365853658537	0.161346153846154	2.06625	-0.374464751407129	276.0407	958.4972	682.4565
-0.0536585365853659	0.161346153846154	2.15625	-0.366318409943715	258.1057	1318.227	1060.1213
-0.0487804878048781	0.161346153846154	2.24625	-0.3581720684803	244.2199	2043.833	1799.6131
-0.0439024390243902	0.161346153846154	2.33625	-0.350025727016886	231.0283	3833.546	3602.5177
-0.0390243902439024	0.161346153846154	2.42625	-0.341879385553471	217.5904	5481.515	5263.9246
-0.0341463414634146	0.161346153846154	2.51625	-0.333733044090056	202.1678	4751.397	4549.2292
-0.0292682926829268	0.161346153846154	2.60625	-0.325586702626642	193.159	3427.379	3234.22
-0.0245121951219512	0.161346153846154	2.694	-0.317644019699812	187.2954	2398.067	2210.7716
-0.0195121951219512	0.161346153846154	2.78625	-0.309294019699812	181.3407	1249.423	1068.0823
-0.0146341463414634	0.161346153846154	2.87625	-0.301147678236398	175.0696	888.1349	713.0653
-0.00975609756097561	0.161346153846154	2.96625	-0.293001336772983	170.247	573.9543	403.7073
-0.0048780487804878	0.161346153846154	3.05625	-0.284854995309569	165.5473	475.7863	310.239
0	0.161346153846154	3.14625	-0.276708653846154	161.1345	419.5278	258.3933
0.0048780487804878	0.161346153846154	3.23625	-0.268562312382739	157.6756	369.0139	211.3383
0.00975609756097561	0.161346153846154	3.32625	-0.260415970919325	154.5191	339.7795	185.2604
0.0146341463414634	0.161346153846154	3.41625	-0.25226962945591	152.4274	308.1188	155.6914
0.0195121951219512	0.161346153846154	3.50625	-0.244123287992495	151.4642	287.6519	136.1877
0.0242682926829268	0.161346153846154	3.594	-0.236180605065666	151.6449	272.0949	120.45
0.0292682926829268	0.161346153846154	3.68625	-0.227830605065666	152.9953	257.5735	104.5782
0.0341463414634146	0.161346153846154	3.77625	-0.219684263602251	156.1944	242.774	86.5796
0.0390243902439024	0.161346153846154	3.86625	-0.211537922138837	161.294	230.9336	69.6396
0.0439024390243902	0.161346153846154	3.95625	-0.203391580675422	169.6769	220.433	50.7561
0.0486585365853659	0.161346153846154	4.044	-0.195448897748593	179.7488	201.579	21.8302
0.0536585365853659	0.161346153846154	4.13625	-0.187098897748593	191.777	193.4481	1.6711
0.0585365853658537	0.161346153846154	4.22625	-0.178952556285178	206.7046	191.4378	-15.2668
0.0632926829268293	0.161346153846154	4.314	-0.171009873358349	221.5284	189.4584	-32.07
0.0682926829268293	0.161346153846154	4.40625	-0.162659873358349	235.5279	186.9855	-48.5424
0.0731707317073171	0.161346153846154	4.49625	-0.154513531894934	247.4465	184.2571	-63.1894
0.0780487804878049	0.161346153846154	4.58625	-0.14636719043152	253.2941	180.7994	-72.4947
0.0829268292682927	0.161346153846154	4.67625	-0.138220848968105	253.0552	177.6115	-75.4437
0.0878048780487805	0.161346153846154	4.76625	-0.13007450750469	245.6823	175.0175	-70.6648
0.0926829268292683	0.161346153846154	4.85625	-0.121928166041276	234.0997	173.513	-60.5867
0.0975609756097561	0.161346153846154	4.94625	-0.113781824577861	219.6437	172.6137	-47.03
0.102439024390244	0.161346153846154	5.03625	-0.105635483114447	203.0777	172.7876	-30.2901
0.107317073170732	0.161346153846154	5.12625	-0.0974891416510319	187.7121	174.1375	-13.5746
0.11219512195122	0.161346153846154	5.21625	-0.0893428001876173	173.474	177.1565	3.68250000000001
0.117073170731707	0.161346153846154	5.30625	-0.0811964587242027	159.4421	182.3479	22.9058
0.121951219512195	0.161346153846154	5.39625	-0.0730501172607881	149.3613	189.169	39.8077
0.126829268292683	0.161346153846154	5.48625	-0.0649037757973734	140.421	198.361	57.94
0.131707317073171	0.161346153846154	5.57625	-0.0567574343339588	132.578	210.5171	77.9391
0.136585365853659	0.161346153846154	5.66625	-0.0486110928705442	127.157	222.0252	94.8682
0.141463414634146	0.161346153846154	5.75625	-0.0404647514071295	122.221	233.0902	110.8692
0.146341463414634	0.161346153846154	5.84625	-0.0323184099437149	116.6995	242.6636	125.9641
-0.146341463414634	0.153653846153846	0.29625	-0.507906590056285	1066.38	324.5947	-741.7853
-0.141463414634146	0.153653846153846	0.38625	-0.49976024859287	1034.636	325.7444	-708.8916
-0.136585365853659	0.153653846153846	0.47625	-0.491613907129456	1112.501	324.1256	-788.3754
-0.131829268292683	0.153653846153846	0.564	-0.483671224202627	1320.345	323.3912	-996.9538
-0.126829268292683	0.153653846153846	0.65625	-0.475321224202627	2126.995	325.0311	-1801.9639
-0.121951219512195	0.153653846153846	0.74625	-0.467174882739212	8358.262	328.9946	-8029.2674
-0.117073170731707	0.153653846153846	0.83625	-0.459028541275797	15623.89	334.7041	-15289.1859
-0.11219512195122	0.153653846153846	0.92625	-0.450882199812383	15174.93	341.2765	-14833.6535
-0.107439024390244	0.153653846153846	1.014	-0.442939516885553	10995.32	349.5303	-10645.7897
-0.102439024390244	0.153653846153846	1.10625	-0.434589516885553	6883.8	360.4277	-6523.3723
-0.0975609756097561	0.153653846153846	1.19625	-0.426443175422139	2613.568	372.0511	-2241.5169
-0.0926829268292683	0.153653846153846	1.28625	-0.418296833958724	1162.838	386.2978	-776.5402
-0.0878048780487805	0.153653846153846	1.37625	-0.41015049249531	676.0333	403.6207	-272.4126
-0.0829268292682927	0.153653846153846	1.46625	-0.402004151031895	523.6195	423.3306	-100.2889
-0.0780487804878049	0.153653846153846	1.55625	-0.39385780956848	403.9755	447.8383	43.8627999999999
-0.0731707317073171	0.153653846153846	1.64625	-0.385711468105066	356.0043	482.2056	126.2013
-0.0682926829268293	0.153653846153846	1.73625	-0.377565126641651	331.8144	521.2953	189.4809
-0.0634146341463415	0.153653846153846	1.82625	-0.369418785178236	308.7059	575.2866	266.5807
-0.0585365853658537	0.153653846153846	1.91625	-0.361272443714822	279.5518	659.5545	380.0027
-0.0536585365853659	0.153653846153846	2.00625	-0.353126102251407	261.5652	821.0751	559.5099
-0.0487804878048781	0.153653846153846	2.09625	-0.344979760787993	246.4651	992.6283	746.1632
-0.0439024390243902	0.153653846153846	2.18625	-0.336833419324578	232.9537	1432.673	1199.7193
-0.0390243902439024	0.153653846153846	2.27625	-0.328687077861163	218.4006	2419.878	2201.4774
-0.0341463414634146	0.153653846153846	2.36625	-0.320540736397749	198.0163	4638.738	4440.7217
-0.0292682926829268	0.153653846153846	2.45625	-0.312394394934334	186.8912	4935.033	4748.1418
-0.0245121951219512	0.153653846153846	2.544	-0.304451712007505	182.351	4101.056	3918.705
-0.0195121951219512	0.153653846153846	2.63625	-0.296101712007505	178.6977	2960.593	2781.8953
-0.0146341463414634	0.153653846153846	2.72625	-0.28795537054409	174.0793	1981.756	1807.6767
-0.00975609756097561	0.153653846153846	2.81625	-0.279809029080675	169.8448	1053.371	883.5262
-0.0048780487804878	0.153653846153846	2.90625	-0.271662687617261	165.733	698.5046	532.7716
0	0.153653846153846	2.99625	-0.263516346153846	161.3834	527.7664	366.383
0.0048780487804878	0.153653846153846	3.08625	-0.255370004690432	157.8447	448.4765	290.6318
0.00975609756097561	0.153653846153846	3.17625	-0.247223663227017	155.0854	387.613	232.5276
0.0146341463414634	0.153653846153846	3.26625	-0.239077321763602	152.8188	353.1424	200.3236
0.0195121951219512	0.153653846153846	3.35625	-0.230930980300188	151.5852	328.7672	177.182
0.0242682926829268	0.153653846153846	3.444	-0.222988297373358	151.2893	299.9945	148.7052
0.0292682926829268	0.153653846153846	3.53625	-0.214638297373358	152.9477	280.6219	127.6742
0.0341463414634146	0.153653846153846	3.62625	-0.206491955909944	155.9662	265.5439	109.5777
0.0390243902439024	0.153653846153846	3.71625	-0.198345614446529	160.5632	251.5973	91.0341
0.0439024390243902	0.153653846153846	3.80625	-0.190199272983114	168.5649	238.4186	69.8537
0.0486585365853659	0.153653846153846	3.894	-0.182256590056285	178.176	227.6764	49.5004
0.0536585365853659	0.153653846153846	3.98625	-0.173906590056285	190.6447	218.621	27.9763
0.0585365853658537	0.153653846153846	4.07625	-0.165760248592871	206.2286	203.6733	-2.55529999999999
0.0632926829268293	0.153653846153846	4.164	-0.157817565666041	221.2588	196.3872	-24.8716
0.0682926829268293	0.153653846153846	4.25625	-0.149467565666041	235.6541	193.5618	-42.0923
0.0731707317073171	0.153653846153846	4.34625	-0.141321224202627	247.7639	191.373	-56.3909
0.0780487804878049	0.153653846153846	4.43625	-0.133174882739212	253.6927	188.5699	-65.1228
0.0829268292682927	0.153653846153846	4.52625	-0.125028541275797	253.1194	185.2887	-67.8307
0.0878048780487805	0.153653846153846	4.61625	-0.116882199812383	246.0951	182.0372	-64.0579
0.0926829268292683	0.153653846153846	4.70625	-0.108735858348968	234.7973	179.0364	-55.7609
0.0975609756097561	0.153653846153846	4.79625	-0.100589516885553	220.2942	176.4521	-43.8421
0.102439024390244	0.153653846153846	4.88625	-0.0924431754221388	202.6934	174.8382	-27.8552
0.107317073170732	0.153653846153846	4.97625	-0.0842968339587242	187.2916	174.4982	-12.7934
0.11219512195122	0.153653846153846	5.06625	-0.0761504924953096	172.9883	174.9585	1.97019999999998
0.117073170731707	0.153653846153846	5.15625	-0.068004151031895	158.9657	176.6715	17.7058
0.121951219512195	0.153653846153846	5.24625	-0.0598578095684803	149.0378	180.3073	31.2695
0.126829268292683	0.153653846153846	5.33625	-0.0517114681050657	140.6137	186.3397	45.726
0.131707317073171	0.153653846153846	5.42625	-0.043565126641651	132.3802	194.1824	61.8022
0.136585365853659	0.153653846153846	5.51625	-0.0354187851782365	126.4191	204.5477	78.1286
0.141463414634146	0.153653846153846	5.60625	-0.0272724437148218	122.0228	217.3903	95.3675
0.146341463414634	0.153653846153846	5.69625	-0.0191261022514072	116.4055	228.7091	112.3036
-0.146341463414634	0.145961538461538	0.14625	-0.494714282363977	1044.809	324.487	-720.322
-0.141463414634146	0.145961538461538	0.23625	-0.486567940900563	1017.8	327.2064	-690.5936
-0.136585365853659	0.145961538461538	0.32625	-0.478421599437148	1099.276	323.7616	-775.5144
-0.131829268292683	0.145961538461538	0.414	-0.470478916510319	1308.793	320.5422	-988.2508
-0.126829268292683	0.145961538461538	0.50625	-0.462128916510319	2126.329	319.028	-1807.301
-0.121951219512195	0.145961538461538	0.59625	-0.453982575046904	7995.288	319.4554	-7675.8326
-0.117073170731707	0.145961538461538	0.68625	-0.44583623358349	15351.5	322.6319	-15028.8681
-0.11219512195122	0.145961538461538	0.77625	-0.437689892120075	15249.22	327.089	-14922.131
-0.107439024390244	0.145961538461538	0.864	-0.429747209193246	11074.24	332.8984	-10741.3416
-0.102439024390244	0.145961538461538	0.95625	-0.421397209193246	6930.8	340.3255	-6590.4745
-0.0975609756097561	0.145961538461538	1.04625	-0.413250867729831	2697.572	348.6396	-2348.9324
-0.0926829268292683	0.145961538461538	1.13625	-0.405104526266416	1170.179	358.465	-811.714
-0.0878048780487805	0.145961538461538	1.22625	-0.396958184803002	694.2429	370.7113	-323.5316
-0.0829268292682927	0.145961538461538	1.31625	-0.388811843339587	539.8841	383.7884	-156.0957
-0.0780487804878049	0.145961538461538	1.40625	-0.380665501876173	413.4651	399.2587	-14.2064
-0.0731707317073171	0.145961538461538	1.49625	-0.372519160412758	361.0835	419.176	58.0925000000001
-0.0682926829268293	0.145961538461538	1.58625	-0.364372818949343	334.9679	443.5054	108.5375
-0.0634146341463415	0.145961538461538	1.67625	-0.356226477485929	311.3953	474.4624	163.0671
-0.0585365853658537	0.145961538461538	1.76625	-0.348080136022514	282.4705	519.8003	237.3298
-0.0536585365853659	0.145961538461538	1.85625	-0.339933794559099	262.9195	573.6541	310.7346
-0.0487804878048781	0.145961538461538	1.94625	-0.331787453095685	247.7061	650.0825	402.3764
-0.0439024390243902	0.145961538461538	2.03625	-0.32364111163227	233.2235	829.5114	596.2879
-0.0390243902439024	0.145961538461538	2.12625	-0.315494770168856	219.7039	997.8925	778.1886
-0.0341463414634146	0.145961538461538	2.21625	-0.307348428705441	205.028	1496.597	1291.569
-0.0292682926829268	0.145961538461538	2.30625	-0.299202087242026	196.6549	2432.399	2235.7441
-0.0245121951219512	0.145961538461538	2.394	-0.291259404315197	189.7885	3821.451	3631.6625
-0.0195121951219512	0.145961538461538	2.48625	-0.282909404315197	183.2098	3602.675	3419.4652
-0.0146341463414634	0.145961538461538	2.57625	-0.274763062851782	176.4486	2856.867	2680.4184
-0.00975609756097561	0.145961538461538	2.66625	-0.266616721388368	171.1745	2110.641	1939.4665
-0.0048780487804878	0.145961538461538	2.75625	-0.258470379924953	166.5276	1198.325	1031.7974
0	0.145961538461538	2.84625	-0.250324038461538	161.7011	886.5399	724.8388
0.0048780487804878	0.145961538461538	2.93625	-0.242177696998124	157.8129	605.3823	447.5694
0.00975609756097561	0.145961538461538	3.02625	-0.234031355534709	155.0376	511.0184	355.9808
0.0146341463414634	0.145961538461538	3.11625	-0.225885014071295	152.5646	449.8097	297.2451
0.0195121951219512	0.145961538461538	3.20625	-0.21773867260788	151.4363	392.2433	240.807
0.0242682926829268	0.145961538461538	3.294	-0.209795989681051	151.4323	359.8269	208.3946
0.0292682926829268	0.145961538461538	3.38625	-0.201445989681051	152.8781	322.3277	169.4496
0.0341463414634146	0.145961538461538	3.47625	-0.193299648217636	156.0241	299.1742	143.1501
0.0390243902439024	0.145961538461538	3.56625	-0.185153306754221	161.0184	281.6192	120.6008
0.0439024390243902	0.145961538461538	3.65625	-0.177006965290807	168.7873	265.8825	97.0952000000001
0.0486585365853659	0.145961538461538	3.744	-0.169064282363977	178.6174	251.2638	72.6464
0.0536585365853659	0.145961538461538	3.83625	-0.160714282363977	190.8665	239.6571	48.7906
0.0585365853658537	0.145961538461538	3.92625	-0.152567940900563	206.7695	230.312	23.5425
0.0632926829268293	0.145961538461538	4.014	-0.144625257973734	221.5454	221.2063	-0.339099999999974
0.0682926829268293	0.145961538461538	4.10625	-0.136275257973734	236.3536	214.6489	-21.7047
0.0731707317073171	0.145961538461538	4.19625	-0.128128916510319	249.099	201.3532	-47.7458
0.0780487804878049	0.145961538461538	4.28625	-0.119982575046904	254.7092	194.0953	-60.6139
0.0829268292682927	0.145961538461538	4.37625	-0.11183623358349	253.9299	191.9539	-61.976
0.0878048780487805	0.145961538461538	4.46625	-0.103689892120075	247.0807	189.7343	-57.3464
0.0926829268292683	0.145961538461538	4.55625	-0.0955435506566604	235.7033	186.2781	-49.4252
0.0975609756097561	0.145961538461538	4.64625	-0.0873972091932458	221.1018	183.3005	-37.8013
0.102439024390244	0.145961538461538	4.73625	-0.0792508677298311	204.3484	180.6642	-23.6842
0.107317073170732	0.145961538461538	4.82625	-0.0711045262664165	188.7561	178.068	-10.6881
0.11219512195122	0.145961538461538	4.91625	-0.0629581848030019	174.0371	176.1942	2.15709999999999
0.117073170731707	0.145961538461538	5.00625	-0.0548118433395872	159.9502	175.3099	15.3597
0.121951219512195	0.145961538461538	5.09625	-0.0466655018761726	149.4507	176.1083	26.6576
0.126829268292683	0.145961538461538	5.18625	-0.038519160412758	141.217	178.1404	36.9234
0.131707317073171	0.145961538461538	5.27625	-0.0303728189493433	132.158	182.1091	49.9511
0.136585365853659	0.145961538461538	5.36625	-0.0222264774859287	125.6098	189.2061	63.5963
0.141463414634146	0.145961538461538	5.45625	-0.0140801360225141	121.0389	197.6208	76.5819
0.146341463414634	0.145961538461538	5.54625	-0.00593379455909945	115.5011	208.0505	92.5494
-0.146341463414634	0.138269230769231	-0.00375000000000014	-0.48152197467167	1052.385	325.575	-726.81
-0.141463414634146	0.138269230769231	0.0862500000000002	-0.473375633208255	1021.361	327.6887	-693.6723
-0.136585365853659	0.138269230769231	0.17625	-0.46522929174484	1094.66	323.7273	-770.9327
-0.131829268292683	0.138269230769231	0.264	-0.457286608818011	1304.293	318.9015	-985.3915
-0.126829268292683	0.138269230769231	0.35625	-0.448936608818011	2098.247	316.1053	-1782.1417
-0.121951219512195	0.138269230769231	0.44625	-0.440790267354597	7755.058	315.4881	-7439.5699
-0.117073170731707	0.138269230769231	0.53625	-0.432643925891182	15247.03	316.8439	-14930.1861
-0.11219512195122	0.138269230769231	0.62625	-0.424497584427767	15568.72	319.4272	-15249.2928
-0.107439024390244	0.138269230769231	0.714	-0.416554901500938	11473.41	323.1532	-11150.2568
-0.102439024390244	0.138269230769231	0.80625	-0.408204901500938	7250.662	327.3351	-6923.3269
-0.0975609756097561	0.138269230769231	0.89625	-0.400058560037523	4047.244	332.9375	-3714.3065
-0.0926829268292683	0.138269230769231	0.98625	-0.391912218574109	1363.616	341.0129	-1022.6031
-0.0878048780487805	0.138269230769231	1.07625	-0.383765877110694	667.9481	351.585	-316.3631
-0.0829268292682927	0.138269230769231	1.16625	-0.37561953564728	517.0567	362.0911	-154.9656
-0.0780487804878049	0.138269230769231	1.25625	-0.367473194183865	401.9703	374.0599	-27.9103999999999
-0.0731707317073171	0.138269230769231	1.34625	-0.35932685272045	356.1641	389.2043	33.0402
-0.0682926829268293	0.138269230769231	1.43625	-0.351180511257036	331.2707	406.2879	75.0172
-0.0634146341463415	0.138269230769231	1.52625	-0.343034169793621	308.855	426.7376	117.8826
-0.0585365853658537	0.138269230769231	1.61625	-0.334887828330206	279.4742	455.9232	176.449
-0.0536585365853659	0.138269230769231	1.70625	-0.326741486866792	260.5768	489.3703	228.7935
-0.0487804878048781	0.138269230769231	1.79625	-0.318595145403377	246.019	533.3038	287.2848
-0.0439024390243902	0.138269230769231	1.88625	-0.310448803939962	232.2989	596.305	364.0061
-0.0390243902439024	0.138269230769231	1.97625	-0.302302462476548	218.6693	678.7479	460.0786
-0.0341463414634146	0.138269230769231	2.06625	-0.294156121013133	201.9396	860.4237	658.4841
-0.0292682926829268	0.138269230769231	2.15625	-0.286009779549719	191.7684	1062.977	871.2086
-0.0245121951219512	0.138269230769231	2.244	-0.278067096622889	186.179	1567.351	1381.172
-0.0195121951219512	0.138269230769231	2.33625	-0.269717096622889	180.8761	2761.586	2580.7099
-0.0146341463414634	0.138269230769231	2.42625	-0.261570755159475	175.3834	3376.407	3201.0236
-0.00975609756097561	0.138269230769231	2.51625	-0.25342441369606	170.5075	3205.265	3034.7575
-0.0048780487804878	0.138269230769231	2.60625	-0.245278072232645	165.9556	2620.056	2454.1004
0	0.138269230769231	2.69625	-0.237131730769231	161.5105	1759.686	1598.1755
0.0048780487804878	0.138269230769231	2.78625	-0.228985389305816	157.5371	1258.058	1100.5209
0.00975609756097561	0.138269230769231	2.87625	-0.220839047842401	155.1906	944.9277	789.7371
0.0146341463414634	0.138269230769231	2.96625	-0.212692706378987	153.0413	611.7182	458.6769
0.0195121951219512	0.138269230769231	3.05625	-0.204546364915572	151.9289	508.3849	356.456
0.0242682926829268	0.138269230769231	3.144	-0.196603681988743	151.474	447.812	296.338
0.0292682926829268	0.138269230769231	3.23625	-0.188253681988743	152.7829	392.8243	240.0414
0.0341463414634146	0.138269230769231	3.32625	-0.180107340525328	155.6803	361.4479	205.7676
0.0390243902439024	0.138269230769231	3.41625	-0.171960999061914	160.6212	324.3114	163.6902
0.0439024390243902	0.138269230769231	3.50625	-0.163814657598499	168.8458	301.3368	132.491
0.0486585365853659	0.138269230769231	3.594	-0.15587197467167	178.1244	283.9295	105.8051
0.0536585365853659	0.138269230769231	3.68625	-0.14752197467167	190.164	268.8218	78.6578
0.0585365853658537	0.138269230769231	3.77625	-0.139375633208255	204.7955	254.7827	49.9872
0.0632926829268293	0.138269230769231	3.864	-0.131432950281426	219.3512	244.2205	24.8693
0.0682926829268293	0.138269230769231	3.95625	-0.123082950281426	233.9392	234.9484	1.00919999999996
0.0731707317073171	0.138269230769231	4.04625	-0.114936608818011	246.9376	226.523	-20.4146
0.0780487804878049	0.138269230769231	4.13625	-0.106790267354597	253.2791	219.5935	-33.6856
0.0829268292682927	0.138269230769231	4.22625	-0.098643925891182	253.0726	212.7779	-40.2947
0.0878048780487805	0.138269230769231	4.31625	-0.0904975844277673	245.8892	201.61	-44.2792
0.0926829268292683	0.138269230769231	4.40625	-0.0823512429643527	235.0978	195.4776	-39.6202
0.0975609756097561	0.138269230769231	4.49625	-0.0742049015009381	221.2116	191.1628	-30.0488
0.102439024390244	0.138269230769231	4.58625	-0.0660585600375234	204.1838	188.2461	-15.9377
0.107317073170732	0.138269230769231	4.67625	-0.0579122185741088	189.0981	185.3935	-3.7046
0.11219512195122	0.138269230769231	4.76625	-0.0497658771106942	174.7476	181.9137	7.1661
0.117073170731707	0.138269230769231	4.85625	-0.0416195356472795	160.977	179.2496	18.2726
0.121951219512195	0.138269230769231	4.94625	-0.0334731941838649	150.518	176.9868	26.4688
0.126829268292683	0.138269230769231	5.03625	-0.0253268527204503	141.4011	176.3717	34.9706
0.131707317073171	0.138269230769231	5.12625	-0.0171805112570356	133.0873	176.4518	43.3645
0.136585365853659	0.138269230769231	5.21625	-0.00903416979362104	127.2286	178.8226	51.594
0.141463414634146	0.138269230769231	5.30625	-8.87828330206397E-4	122.6734	183.5034	60.83
0.146341463414634	0.138269230769231	5.39625	0.00725851313320824	116.8498	189.8233	72.9735
-0.146341463414634	0.130576923076923	-0.15375	-0.468329666979362	1038.657	332.494	-706.163
-0.141463414634146	0.130576923076923	-0.0637499999999998	-0.460183325515947	1007.573	334.4702	-673.1028
-0.136585365853659	0.130576923076923	0.0262500000000001	-0.452036984052533	1081.121	329.6973	-751.4237
-0.131829268292683	0.130576923076923	0.114	-0.444094301125704	1286.361	323.065	-963.296
-0.126829268292683	0.130576923076923	0.20625	-0.435744301125704	2054.128	317.8855	-1736.2425
-0.121951219512195	0.130576923076923	0.29625	-0.427597959662289	3878.209	314.7794	-3563.4296
-0.117073170731707	0.130576923076923	0.38625	-0.419451618198874	15913.68	313.0923	-15600.5877
-0.11219512195122	0.130576923076923	0.47625	-0.41130527673546	14854.44	313.5722	-14540.8678
-0.107439024390244	0.130576923076923	0.564	-0.40336259380863	10384.95	315.5155	-10069.4345
-0.102439024390244	0.130576923076923	0.65625	-0.39501259380863	5220.381	319.2112	-4901.1698
-0.0975609756097561	0.130576923076923	0.74625	-0.386866252345216	2177.162	323.3959	-1853.7661
-0.0926829268292683	0.130576923076923	0.83625	-0.378719910881801	982.1071	329.2374	-652.8697
-0.0878048780487805	0.130576923076923	0.92625	-0.370573569418387	633.2347	336.6685	-296.5662
-0.0829268292682927	0.130576923076923	1.01625	-0.362427227954972	496.5358	344.4747	-152.0611
-0.0780487804878049	0.130576923076923	1.10625	-0.354280886491557	402.4273	353.7891	-48.6382
-0.0731707317073171	0.130576923076923	1.19625	-0.346134545028143	341.6499	365.8996	24.2497
-0.0682926829268293	0.130576923076923	1.28625	-0.337988203564728	316.1173	378.6244	62.5071
-0.0634146341463415	0.130576923076923	1.37625	-0.329841862101313	297.3729	394.2845	96.9116
-0.0585365853658537	0.130576923076923	1.46625	-0.321695520637899	274.948	415.2645	140.3165
-0.0536585365853659	0.130576923076923	1.55625	-0.313549179174484	258.8577	437.9761	179.1184
-0.0487804878048781	0.130576923076923	1.64625	-0.305402837711069	245.5255	467.7074	222.1819
-0.0439024390243902	0.130576923076923	1.73625	-0.297256496247655	232.4903	508.5703	276.08
-0.0390243902439024	0.130576923076923	1.82625	-0.28911015478424	219.3515	558.3078	338.9563
-0.0341463414634146	0.130576923076923	1.91625	-0.280963813320826	199.2837	625.3405	426.0568
-0.0292682926829268	0.130576923076923	2.00625	-0.272817471857411	187.6142	731.2831	543.6689
-0.0245121951219512	0.130576923076923	2.094	-0.264874788930582	182.9348	942.0386	759.1038
-0.0195121951219512	0.130576923076923	2.18625	-0.256524788930582	178.8049	1320.622	1141.8171
-0.0146341463414634	0.130576923076923	2.27625	-0.248378447467167	174.3296	1907.103	1732.7734
-0.00975609756097561	0.130576923076923	2.36625	-0.240232106003752	170.2169	2668.393	2498.1761
-0.0048780487804878	0.130576923076923	2.45625	-0.232085764540338	165.712	2880.158	2714.446
0	0.130576923076923	2.54625	-0.223939423076923	161.5105	2552.173	2390.6625
0.0048780487804878	0.130576923076923	2.63625	-0.215793081613508	157.9027	2024.53	1866.6273
0.00975609756097561	0.130576923076923	2.72625	-0.207646740150094	155.0476	1518.156	1363.1084
0.0146341463414634	0.130576923076923	2.81625	-0.199500398686679	152.7492	1084.217	931.4678
0.0195121951219512	0.130576923076923	2.90625	-0.191354057223265	151.5475	827.0469	675.4994
0.0242682926829268	0.130576923076923	2.994	-0.183411374296435	151.2457	574.8601	423.6144
0.0292682926829268	0.130576923076923	3.08625	-0.175061374296435	152.6179	485.0899	332.472
0.0341463414634146	0.130576923076923	3.17625	-0.166915032833021	155.4463	429.7938	274.3475
0.0390243902439024	0.130576923076923	3.26625	-0.158768691369606	160.0596	379.3487	219.2891
0.0439024390243902	0.130576923076923	3.35625	-0.150622349906191	168.5072	338.8555	170.3483
0.0486585365853659	0.130576923076923	3.444	-0.142679666979362	177.851	316.2056	138.3546
0.0536585365853659	0.130576923076923	3.53625	-0.134329666979362	190.0504	295.0536	105.0032
0.0585365853658537	0.130576923076923	3.62625	-0.126183325515948	205.5084	279.6245	74.1161
0.0632926829268293	0.130576923076923	3.714	-0.118240642589118	220.0343	266.2905	46.2562
0.0682926829268293	0.130576923076923	3.80625	-0.109890642589118	234.5414	253.8992	19.3578
0.0731707317073171	0.130576923076923	3.89625	-0.101744301125704	247.0178	244.3004	-2.71739999999994
0.0780487804878049	0.130576923076923	3.98625	-0.093597959662289	253.3269	235.6588	-17.6681
0.0829268292682927	0.130576923076923	4.07625	-0.0854516181988743	253.1051	226.6865	-26.4186
0.0878048780487805	0.130576923076923	4.16625	-0.0773052767354597	246.557	219.372	-27.185
0.0926829268292683	0.130576923076923	4.25625	-0.0691589352720451	235.6233	212.4589	-23.1644
0.0975609756097561	0.130576923076923	4.34625	-0.0610125938086304	221.1786	196.2768	-24.9018
0.102439024390244	0.130576923076923	4.43625	-0.0528662523452158	203.6755	187.9832	-15.6923
0.107317073170732	0.130576923076923	4.52625	-0.0447199108818011	188.7777	185.9395	-2.8382
0.11219512195122	0.130576923076923	4.61625	-0.0365735694183865	174.6828	184.5804	9.89759999999998
0.117073170731707	0.130576923076923	4.70625	-0.0284272279549719	160.3894	182.5222	22.1328
0.121951219512195	0.130576923076923	4.79625	-0.0202808864915573	150.0893	179.6928	29.6035
0.126829268292683	0.130576923076923	4.88625	-0.0121345450281426	141.5915	177.5037	35.9122
0.131707317073171	0.130576923076923	4.97625	-0.00398820356472798	133.207	175.7966	42.5896
0.136585365853659	0.130576923076923	5.06625	0.0041581378986866	127.2369	175.8805	48.6436
0.141463414634146	0.130576923076923	5.15625	0.0123044793621012	122.1656	177.4057	55.2401
0.146341463414634	0.130576923076923	5.24625	0.0204508208255159	116.1352	181.3982	65.263
-0.146341463414634	0.122884615384615	-0.30375	-0.455137359287054	1031.079	336.2655	-694.8135
-0.141463414634146	0.122884615384615	-0.21375	-0.44699101782364	1001.548	331.596	-669.952
-0.136585365853659	0.122884615384615	-0.12375	-0.438844676360225	1075.033	329.9342	-745.0988
-0.131829268292683	0.122884615384615	-0.0360000000000005	-0.430901993433396	1278.315	325.607	-952.708
-0.126829268292683	0.122884615384615	0.0562499999999995	-0.422551993433396	2047.06	320.5009	-1726.5591
-0.121951219512195	0.122884615384615	0.14625	-0.414405651969981	3876.633	315.8331	-3560.7999
-0.117073170731707	0.122884615384615	0.23625	-0.406259310506567	16233.42	311.7714	-15921.6486
-0.11219512195122	0.122884615384615	0.32625	-0.398112969043152	15431.78	309.8521	-15121.9279
-0.107439024390244	0.122884615384615	0.414	-0.390170286116323	10770.89	309.2336	-10461.6564
-0.102439024390244	0.122884615384615	0.50625	-0.381820286116323	5279.498	310.1815	-4969.3165
-0.0975609756097561	0.122884615384615	0.59625	-0.373673944652908	2180.973	312.1214	-1868.8516
-0.0926829268292683	0.122884615384615	0.68625	-0.365527603189493	998.8756	315.3923	-683.4833
-0.0878048780487805	0.122884615384615	0.77625	-0.357381261726079	643.0121	320.019	-322.9931
-0.0829268292682927	0.122884615384615	0.86625	-0.349234920262664	496.1485	325.201	-170.9475
-0.0780487804878049	0.122884615384615	0.95625	-0.34108857879925	402.7479	331.9315	-70.8163999999999
-0.0731707317073171	0.122884615384615	1.04625	-0.332942237335835	348.6171	340.7993	-7.81780000000004
-0.0682926829268293	0.122884615384615	1.13625	-0.32479589587242	325.6074	349.9027	24.2953
-0.0634146341463415	0.122884615384615	1.22625	-0.316649554409006	304.2674	360.9531	56.6857
-0.0585365853658537	0.122884615384615	1.31625	-0.308503212945591	278.1668	376.2995	98.1327000000001
-0.0536585365853659	0.122884615384615	1.40625	-0.300356871482176	261.3613	391.586	130.2247
-0.0487804878048781	0.122884615384615	1.49625	-0.292210530018762	246.7843	410.884	164.0997
-0.0439024390243902	0.122884615384615	1.58625	-0.284064188555347	233.4131	436.6618	203.2487
-0.0390243902439024	0.122884615384615	1.67625	-0.275917847091932	220.4151	465.5598	245.1447
-0.0341463414634146	0.122884615384615	1.76625	-0.267771505628518	200.6648	502.6118	301.947
-0.0292682926829268	0.122884615384615	1.85625	-0.259625164165103	189.4477	554.8305	365.3828
-0.0245121951219512	0.122884615384615	1.944	-0.251682481238274	184.3452	619.6334	435.2882
-0.0195121951219512	0.122884615384615	2.03625	-0.243332481238274	179.9966	714.5886	534.592
-0.0146341463414634	0.122884615384615	2.12625	-0.235186139774859	174.5799	947.7509	773.171
-0.00975609756097561	0.122884615384615	2.21625	-0.227039798311445	169.9467	1293.386	1123.4393
-0.0048780487804878	0.122884615384615	2.30625	-0.21889345684803	165.5637	1847.25	1681.6863
0	0.122884615384615	2.39625	-0.210747115384615	161.0918	2371.151	2210.0592
0.0048780487804878	0.122884615384615	2.48625	-0.202600773921201	157.5052	2498.207	2340.7018
0.00975609756097561	0.122884615384615	2.57625	-0.194454432457786	154.8251	2237.514	2082.6889
0.0146341463414634	0.122884615384615	2.66625	-0.186308090994371	152.3301	1794.904	1642.5739
0.0195121951219512	0.122884615384615	2.75625	-0.178161749530957	150.7946	1328.612	1177.8174
0.0242682926829268	0.122884615384615	2.844	-0.170219066604128	150.7212	1019.283	868.5618
0.0292682926829268	0.122884615384615	2.93625	-0.161869066604128	152.1412	673.5552	521.414
0.0341463414634146	0.122884615384615	3.02625	-0.153722725140713	155.0809	557.4533	402.3724
0.0390243902439024	0.122884615384615	3.11625	-0.145576383677298	160.5522	482.1077	321.5555
0.0439024390243902	0.122884615384615	3.20625	-0.137430042213884	168.6234	427.0302	258.4068
0.0486585365853659	0.122884615384615	3.294	-0.129487359287054	177.7862	374.3253	196.5391
0.0536585365853659	0.122884615384615	3.38625	-0.121137359287054	189.2427	347.9932	158.7505
0.0585365853658537	0.122884615384615	3.47625	-0.11299101782364	201.3796	313.7436	112.364
0.0632926829268293	0.122884615384615	3.564	-0.105048334896811	216.7121	296.9583	80.2462
0.0682926829268293	0.122884615384615	3.65625	-0.0966983348968105	232.2377	282.0266	49.7889000000001
0.0731707317073171	0.122884615384615	3.74625	-0.0885519934333959	245.4751	270.457	24.9819
0.0780487804878049	0.122884615384615	3.83625	-0.0804056519699812	252.7706	259.5423	6.77169999999998
0.0829268292682927	0.122884615384615	3.92625	-0.0722593105065666	253.0573	248.0455	-5.01179999999999
0.0878048780487805	0.122884615384615	4.01625	-0.0641129690431519	246.54	238.6904	-7.84960000000001
0.0926829268292683	0.122884615384615	4.10625	-0.0559666275797373	235.48	230.1058	-5.3742
0.0975609756097561	0.122884615384615	4.19625	-0.0478202861163227	221.6893	221.491	-0.198299999999961
0.102439024390244	0.122884615384615	4.28625	-0.039673944652908	204.2815	214.1548	9.87330000000003
0.107317073170732	0.122884615384615	4.37625	-0.0315276031894934	188.8133	207.1876	18.3743
0.11219512195122	0.122884615384615	4.46625	-0.0233812617260788	174.7152	202.3714	27.6562
0.117073170731707	0.122884615384615	4.55625	-0.0152349202626642	160.9292	196.567	35.6378
0.121951219512195	0.122884615384615	4.64625	-0.00708857879924954	150.4387	190.9879	40.5492
0.126829268292683	0.122884615384615	4.73625	0.0010577626641651	141.8297	185.33	43.5003
0.131707317073171	0.122884615384615	4.82625	0.00920410412757974	133.4682	181.1203	47.6521
0.136585365853659	0.122884615384615	4.91625	0.0173504455909943	127.4591	178.7276	51.2685
0.141463414634146	0.122884615384615	5.00625	0.025496787054409	122.1497	177.1088	54.9591
0.146341463414634	0.122884615384615	5.09625	0.0336431285178236	116.6194	177.0226	60.4032
-0.146341463414634	0.115384615384615	-0.45	-0.442274859287054	1044.801	350.0864	-694.7146
-0.141463414634146	0.115384615384615	-0.36	-0.43412851782364	1010.156	346.341	-663.815
-0.136585365853659	0.115384615384615	-0.27	-0.425982176360225	1080.013	344.0719	-735.9411
-0.131829268292683	0.115384615384615	-0.18225	-0.418039493433396	1278.035	338.395	-939.64
-0.126829268292683	0.115384615384615	-0.0900000000000003	-0.409689493433396	2002.689	330.9843	-1671.7047
-0.121951219512195	0.115384615384615	0	-0.401543151969981	3873.223	323.5834	-3549.6396
-0.117073170731707	0.115384615384615	0.0899999999999999	-0.393396810506567	16602	316.5042	-16285.4958
-0.11219512195122	0.115384615384615	0.18	-0.385250469043152	16120.28	311.5967	-15808.6833
-0.107439024390244	0.115384615384615	0.26775	-0.377307786116323	11243.73	308.4857	-10935.2443
-0.102439024390244	0.115384615384615	0.36	-0.368957786116323	5578.254	307.0613	-5271.1927
-0.0975609756097561	0.115384615384615	0.45	-0.360811444652908	2299.185	307.6884	-1991.4966
-0.0926829268292683	0.115384615384615	0.54	-0.352665103189493	1025.452	309.0169	-716.4351
-0.0878048780487805	0.115384615384615	0.63	-0.344518761726079	660.4367	312.0726	-348.3641
-0.0829268292682927	0.115384615384615	0.72	-0.336372420262664	514.4662	315.9692	-198.497
-0.0780487804878049	0.115384615384615	0.81	-0.32822607879925	413.6283	321.091	-92.5373
-0.0731707317073171	0.115384615384615	0.9	-0.320079737335835	356.074	329.8146	-26.2594
-0.0682926829268293	0.115384615384615	0.99	-0.31193339587242	331.4445	336.5154	5.0709
-0.0634146341463415	0.115384615384615	1.08	-0.303787054409006	306.9471	344.2397	37.2926000000001
-0.0585365853658537	0.115384615384615	1.17	-0.295640712945591	280.0166	354.8782	74.8616
-0.0536585365853659	0.115384615384615	1.26	-0.287494371482176	262.2354	367.0669	104.8315
-0.0487804878048781	0.115384615384615	1.35	-0.279348030018762	248.1212	381.3765	133.2553
-0.0439024390243902	0.115384615384615	1.44	-0.271201688555347	234.3836	401.5328	167.1492
-0.0390243902439024	0.115384615384615	1.53	-0.263055347091932	220.4005	422.4709	202.0704
-0.0341463414634146	0.115384615384615	1.62	-0.254909005628518	201.8724	447.7991	245.9267
-0.0292682926829268	0.115384615384615	1.71	-0.246762664165103	191.0024	482.423	291.4206
-0.0245121951219512	0.115384615384615	1.79775	-0.238819981238274	185.7932	523.0873	337.2941
-0.0195121951219512	0.115384615384615	1.89	-0.230469981238274	180.601	580.993	400.392
-0.0146341463414634	0.115384615384615	1.98	-0.222323639774859	175.1405	663.4905	488.35
-0.00975609756097561	0.115384615384615	2.07	-0.214177298311445	170.3599	836.7048	666.3449
-0.0048780487804878	0.115384615384615	2.16	-0.20603095684803	165.8868	1018.527	852.6402
0	0.115384615384615	2.25	-0.197884615384615	161.1237	1419.884	1258.7603
0.0048780487804878	0.115384615384615	2.34	-0.189738273921201	157.7436	1967.739	1809.9954
0.00975609756097561	0.115384615384615	2.43	-0.181591932457786	154.8093	2240.824	2086.0147
0.0146341463414634	0.115384615384615	2.52	-0.173445590994372	152.3361	2133.556	1981.2199
0.0195121951219512	0.115384615384615	2.61	-0.165299249530957	151.2774	1825.06	1673.7826
0.0242682926829268	0.115384615384615	2.69775	-0.157356566604128	151.6429	1457.915	1306.2721
0.0292682926829268	0.115384615384615	2.79	-0.149006566604128	152.9358	1102.472	949.5362
0.0341463414634146	0.115384615384615	2.88	-0.140860225140713	155.6746	861.4612	705.7866
0.0390243902439024	0.115384615384615	2.97	-0.132713883677298	160.3775	598.63	438.2525
0.0439024390243902	0.115384615384615	3.06	-0.124567542213884	168.0991	505.0952	336.9961
0.0486585365853659	0.115384615384615	3.14775	-0.116624859287054	176.8649	446.8599	269.995
0.0536585365853659	0.115384615384615	3.24	-0.108274859287054	189.0488	385.7573	196.7085
0.0585365853658537	0.115384615384615	3.33	-0.10012851782364	205.0477	352.2763	147.2286
0.0632926829268293	0.115384615384615	3.41775	-0.0921858348968105	219.8728	324.0511	104.1783
0.0682926829268293	0.115384615384615	3.51	-0.0838358348968106	234.6045	306.8468	72.2423
0.0731707317073171	0.115384615384615	3.6	-0.0756894934333959	247.4461	294.0239	46.5778000000001
0.0780487804878049	0.115384615384615	3.69	-0.0675431519699813	253.8833	281.8395	27.9562
0.0829268292682927	0.115384615384615	3.78	-0.0593968105065666	254.3133	269.647	15.3337
0.0878048780487805	0.115384615384615	3.87	-0.051250469043152	247.5741	258.6541	11.08
0.0926829268292683	0.115384615384615	3.96	-0.0431041275797374	236.497	245.0662	8.56919999999997
0.0975609756097561	0.115384615384615	4.05	-0.0349577861163227	222.3559	234.8524	12.4965
0.102439024390244	0.115384615384615	4.14	-0.0268114446529081	204.9464	226.8605	21.9141
0.107317073170732	0.115384615384615	4.23	-0.0186651031894934	189.6033	219.049	29.4457
0.11219512195122	0.115384615384615	4.32	-0.0105187617260789	175.0802	214.636	39.5558
0.117073170731707	0.115384615384615	4.41	-0.00237242026266421	160.7967	211.327	50.5303
0.121951219512195	0.115384615384615	4.5	0.00577392120075043	152.6936	202.8176	50.124
0.126829268292683	0.115384615384615	4.59	0.0139202626641651	144.4271	195.3346	50.9075
0.131707317073171	0.115384615384615	4.68	0.0220666041275797	135.4136	188.9349	53.5213
0.136585365853659	0.115384615384615	4.77	0.0302129455909943	128.713	183.5241	54.8111
0.141463414634146	0.115384615384615	4.86	0.0383592870544089	123.3083	180.2172	56.9089
0.146341463414634	0.115384615384615	4.95	0.0465056285178236	117.0238	177.7136	60.6898
-0.146341463414634	0.1075	-0.60375	-0.428752743902439	1019.679	370.7782	-648.9008
-0.141463414634146	0.1075	-0.51375	-0.420606402439024	990.6718	368.2223	-622.4495
-0.136585365853659	0.1075	-0.42375	-0.41246006097561	1061.546	364.3601	-697.1859
-0.131829268292683	0.1075	-0.336	-0.404517378048781	1259.698	355.4588	-904.2392
-0.126829268292683	0.1075	-0.24375	-0.39616737804878	1968.777	345.8369	-1622.9401
-0.121951219512195	0.1075	-0.15375	-0.388021036585366	3870.08	335.2471	-3534.8329
-0.117073170731707	0.1075	-0.0637500000000002	-0.379874695121951	17123.26	324.0954	-16799.1646
-0.11219512195122	0.1075	0.0262500000000001	-0.371728353658537	16946.15	316.446	-16629.704
-0.107439024390244	0.1075	0.114	-0.363785670731707	11850.3	310.4472	-11539.8528
-0.102439024390244	0.1075	0.20625	-0.355435670731707	5724.9	306.6159	-5418.2841
-0.0975609756097561	0.1075	0.29625	-0.347289329268293	2354.381	304.8287	-2049.5523
-0.0926829268292683	0.1075	0.38625	-0.339142987804878	1020.224	304.4902	-715.7338
-0.0878048780487805	0.1075	0.47625	-0.330996646341463	662.7686	305.7557	-357.0129
-0.0829268292682927	0.1075	0.56625	-0.322850304878049	517.8219	307.9575	-209.8644
-0.0780487804878049	0.1075	0.65625	-0.314703963414634	414.8759	311.6155	-103.2604
-0.0731707317073171	0.1075	0.74625	-0.306557621951219	352.2012	316.9773	-35.2239
-0.0682926829268293	0.1075	0.83625	-0.298411280487805	325.7247	322.6061	-3.11859999999996
-0.0634146341463415	0.1075	0.92625	-0.29026493902439	303.3294	329.5547	26.2253
-0.0585365853658537	0.1075	1.01625	-0.282118597560976	277.9624	338.8574	60.8950000000001
-0.0536585365853659	0.1075	1.10625	-0.273972256097561	261.6007	348.4896	86.8889
-0.0487804878048781	0.1075	1.19625	-0.265825914634146	247.4996	360.5981	113.0985
-0.0439024390243902	0.1075	1.28625	-0.257679573170732	234.1922	376.993	142.8008
-0.0390243902439024	0.1075	1.37625	-0.249533231707317	220.2562	393.4681	173.2119
-0.0341463414634146	0.1075	1.46625	-0.241386890243902	204.2757	413.447	209.1713
-0.0292682926829268	0.1075	1.55625	-0.233240548780488	194.6297	440.5619	245.9322
-0.0245121951219512	0.1075	1.644	-0.225297865853659	188.4129	469.58	281.1671
-0.0195121951219512	0.1075	1.73625	-0.216947865853659	182.2502	508.1077	325.8575
-0.0146341463414634	0.1075	1.82625	-0.208801524390244	176.1539	565.1261	388.9722
-0.00975609756097561	0.1075	1.91625	-0.200655182926829	171.0229	633.2797	462.2568
-0.0048780487804878	0.1075	2.00625	-0.192508841463415	166.5812	734.0241	567.4429
0	0.1075	2.09625	-0.1843625	160.3606	972.6489	812.2883
0.0048780487804878	0.1075	2.18625	-0.176216158536585	155.7513	1310.529	1154.7777
0.00975609756097561	0.1075	2.27625	-0.168069817073171	153.5479	1763.575	1610.0271
0.0146341463414634	0.1075	2.36625	-0.159923475609756	151.6565	2026.745	1875.0885
0.0195121951219512	0.1075	2.45625	-0.151777134146341	150.852	1985.166	1834.314
0.0242682926829268	0.1075	2.544	-0.143834451219512	151.1124	1742.354	1591.2416
0.0292682926829268	0.1075	2.63625	-0.135484451219512	152.7651	1410.922	1258.1569
0.0341463414634146	0.1075	2.72625	-0.127338109756098	155.0912	1121.864	966.7728
0.0390243902439024	0.1075	2.81625	-0.119191768292683	159.9694	885.5669	725.5975
0.0439024390243902	0.1075	2.90625	-0.111045426829268	167.8353	596.3083	428.473
0.0486585365853659	0.1075	2.994	-0.103102743902439	177.0946	511.2736	334.179
0.0536585365853659	0.1075	3.08625	-0.094752743902439	188.9177	448.1805	259.2628
0.0585365853658537	0.1075	3.17625	-0.0866064024390244	204.2658	388.828	184.5622
0.0632926829268293	0.1075	3.264	-0.0786637195121951	218.9178	356.1134	137.1956
0.0682926829268293	0.1075	3.35625	-0.0703137195121952	234.1914	337.3628	103.1714
0.0731707317073171	0.1075	3.44625	-0.0621673780487805	247.6858	315.292	67.6062
0.0780487804878049	0.1075	3.53625	-0.0540210365853659	253.9475	300.7093	46.7618
0.0829268292682927	0.1075	3.62625	-0.0458746951219512	254.0897	289.2443	35.1546
0.0878048780487805	0.1075	3.71625	-0.0377283536585366	247.4786	276.9822	29.5036
0.0926829268292683	0.1075	3.80625	-0.029582012195122	236.8946	264.1065	27.2119
0.0975609756097561	0.1075	3.89625	-0.0214356707317073	222.7354	253.2907	30.5553
0.102439024390244	0.1075	3.98625	-0.0132893292682927	206.4351	243.2626	36.8275
0.107317073170732	0.1075	4.07625	-0.00514298780487804	191.0451	232.8535	41.8084
0.11219512195122	0.1075	4.16625	0.00300335365853655	176.0089	224.3633	48.3544
0.117073170731707	0.1075	4.25625	0.0111496951219512	162.0459	216.5309	54.485
0.121951219512195	0.1075	4.34625	0.0192960365853658	151.4966	210.2986	58.802
0.126829268292683	0.1075	4.43625	0.0274423780487805	142.0387	205.7879	63.7492
0.131707317073171	0.1075	4.52625	0.0355887195121951	133.3357	197.4986	64.1629
0.136585365853659	0.1075	4.61625	0.0437350609756097	127.2851	190.9652	63.6801
0.141463414634146	0.1075	4.70625	0.0518814024390243	122.5703	185.2914	62.7211
0.146341463414634	0.1075	4.79625	0.060027743902439	116.9914	180.8168	63.8254
-0.146341463414634	0.0998076923076923	-0.75375	-0.415560436210131	1015.018	406.2572	-608.7608
-0.141463414634146	0.0998076923076923	-0.66375	-0.407414094746717	986.0772	407.6623	-578.4149
-0.136585365853659	0.0998076923076923	-0.57375	-0.399267753283302	1059.272	399.364	-659.908
-0.131829268292683	0.0998076923076923	-0.486	-0.391325070356473	1254.377	385.4872	-868.8898
-0.126829268292683	0.0998076923076923	-0.39375	-0.382975070356473	1969.434	370.3359	-1599.0981
-0.121951219512195	0.0998076923076923	-0.30375	-0.374828728893058	3869.82	355.1954	-3514.6246
-0.117073170731707	0.0998076923076923	-0.21375	-0.366682387429643	17594.7	340.4414	-17254.2586
-0.11219512195122	0.0998076923076923	-0.12375	-0.358536045966229	17875.45	328.5846	-17546.8654
-0.107439024390244	0.0998076923076923	-0.0360000000000003	-0.3505933630394	12542.02	318.8442	-12223.1758
-0.102439024390244	0.0998076923076923	0.0562499999999997	-0.3422433630394	6038.512	310.9142	-5727.5978
-0.0975609756097561	0.0998076923076923	0.14625	-0.334097021575985	2440.257	305.7788	-2134.4782
-0.0926829268292683	0.0998076923076923	0.23625	-0.32595068011257	1073.51	302.6644	-770.8456
-0.0878048780487805	0.0998076923076923	0.32625	-0.317804338649156	688.4272	301.2621	-387.1651
-0.0829268292682927	0.0998076923076923	0.41625	-0.309657997185741	530.7606	302.0275	-228.7331
-0.0780487804878049	0.0998076923076923	0.50625	-0.301511655722326	419.7201	303.7482	-115.9719
-0.0731707317073171	0.0998076923076923	0.59625	-0.293365314258912	354.8736	307.2463	-47.6273
-0.0682926829268293	0.0998076923076923	0.68625	-0.285218972795497	326.5976	311.4878	-15.1098
-0.0634146341463415	0.0998076923076923	0.77625	-0.277072631332083	303.4254	316.9314	13.506
-0.0585365853658537	0.0998076923076923	0.86625	-0.268926289868668	278.3174	324.2887	45.9713
-0.0536585365853659	0.0998076923076923	0.95625	-0.260779948405253	261.4416	332.3166	70.875
-0.0487804878048781	0.0998076923076923	1.04625	-0.252633606941839	247.5954	341.9315	94.3361000000001
-0.0439024390243902	0.0998076923076923	1.13625	-0.244487265478424	234.3356	354.8679	120.5323
-0.0390243902439024	0.0998076923076923	1.22625	-0.236340924015009	220.3987	368.1258	147.7271
-0.0341463414634146	0.0998076923076923	1.31625	-0.228194582551595	207.0563	384.2608	177.2045
-0.0292682926829268	0.0998076923076923	1.40625	-0.22004824108818	197.9027	404.5761	206.6734
-0.0245121951219512	0.0998076923076923	1.494	-0.212105558161351	190.2544	426.1759	235.9215
-0.0195121951219512	0.0998076923076923	1.58625	-0.203755558161351	183.1568	453.8545	270.6977
-0.0146341463414634	0.0998076923076923	1.67625	-0.195609216697936	176.4829	491.3159	314.833
-0.00975609756097561	0.0998076923076923	1.76625	-0.187462875234522	171.384	536.699	365.315
-0.0048780487804878	0.0998076923076923	1.85625	-0.179316533771107	166.5444	597.084	430.5396
0	0.0998076923076923	1.94625	-0.171170192307692	162.5275	689.0781	526.5506
0.0048780487804878	0.0998076923076923	2.03625	-0.163023850844278	158.2148	862.5968	704.382
0.00975609756097561	0.0998076923076923	2.12625	-0.154877509380863	154.9306	1056.037	901.1064
0.0146341463414634	0.0998076923076923	2.21625	-0.146731167917448	152.7056	1437.62	1284.9144
0.0195121951219512	0.0998076923076923	2.30625	-0.138584826454034	151.6407	1834.154	1682.5133
0.0242682926829268	0.0998076923076923	2.394	-0.130642143527204	151.3507	1925.003	1773.6523
0.0292682926829268	0.0998076923076923	2.48625	-0.122292143527204	152.4791	1772.161	1619.6819
0.0341463414634146	0.0998076923076923	2.57625	-0.11414580206379	155.4509	1508.321	1352.8701
0.0390243902439024	0.0998076923076923	2.66625	-0.105999460600375	160.1706	1217.073	1056.9024
0.0439024390243902	0.0998076923076923	2.75625	-0.0978531191369606	167.4965	947.8644	780.3679
0.0486585365853659	0.0998076923076923	2.844	-0.0899104362101313	177.11	650.8937	473.7837
0.0536585365853659	0.0998076923076923	2.93625	-0.0815604362101313	189.2675	546.9895	357.722
0.0585365853658537	0.0998076923076923	3.02625	-0.0734140947467167	204.4091	482.3317	277.9226
0.0632926829268293	0.0998076923076923	3.114	-0.0654714118198874	218.7744	435.648	216.8736
0.0682926829268293	0.0998076923076923	3.20625	-0.0571214118198874	233.1265	380.4099	147.2834
0.0731707317073171	0.0998076923076923	3.29625	-0.0489750703564728	246.4768	355.1326	108.6558
0.0780487804878049	0.0998076923076923	3.38625	-0.0408287288930581	253.8673	328.4924	74.6251
0.0829268292682927	0.0998076923076923	3.47625	-0.0326823874296435	254.4407	314.2785	59.8378
0.0878048780487805	0.0998076923076923	3.56625	-0.0245360459662289	248.5435	299.772	51.2285
0.0926829268292683	0.0998076923076923	3.65625	-0.0163897045028142	237.7359	286.6086	48.8727
0.0975609756097561	0.0998076923076923	3.74625	-0.0082433630393996	223.546	273.7692	50.2232
0.102439024390244	0.0998076923076923	3.83625	-9.70215759849569E-5	205.8655	260.2288	54.3633000000001
0.107317073170732	0.0998076923076923	3.92625	0.00804931988742968	190.8588	249.1831	58.3243
0.11219512195122	0.0998076923076923	4.01625	0.0161956613508443	176.2784	238.7301	62.4517
0.117073170731707	0.0998076923076923	4.10625	0.0243420028142589	162.0883	228.5841	66.4958
0.121951219512195	0.0998076923076923	4.19625	0.0324883442776736	151.4171	220.0985	68.6814
0.126829268292683	0.0998076923076923	4.28625	0.0406346857410882	142.0863	212.2526	70.1663
0.131707317073171	0.0998076923076923	4.37625	0.0487810272045028	133.9935	196.8821	62.8886
0.136585365853659	0.0998076923076923	4.46625	0.0569273686679174	128.0153	189.0074	60.9921
0.141463414634146	0.0998076923076923	4.55625	0.0650737101313321	123.2132	185.5049	62.2917
0.146341463414634	0.0998076923076923	4.64625	0.0732200515947467	117.6345	183.0016	65.3671
-0.146341463414634	0.0921153846153846	-0.90375	-0.402368128517824	1016.369	438.7542	-577.6148
-0.141463414634146	0.0921153846153846	-0.81375	-0.394221787054409	985.8175	441.4663	-544.3512
-0.136585365853659	0.0921153846153846	-0.72375	-0.386075445590994	1056.033	432.6276	-623.4054
-0.131829268292683	0.0921153846153846	-0.636	-0.378132762664165	1244.611	416.741	-827.87
-0.126829268292683	0.0921153846153846	-0.54375	-0.369782762664165	1922.486	399.2593	-1523.2267
-0.121951219512195	0.0921153846153846	-0.45375	-0.36163642120075	3867.73	382.1068	-3485.6232
-0.117073170731707	0.0921153846153846	-0.36375	-0.353490079737336	18129.52	363.4928	-17766.0272
-0.11219512195122	0.0921153846153846	-0.27375	-0.345343738273921	18738.76	347.2509	-18391.5091
-0.107439024390244	0.0921153846153846	-0.186	-0.337401055347092	13178.99	333.4292	-12845.5608
-0.102439024390244	0.0921153846153846	-0.09375	-0.329051055347092	6283.204	320.7706	-5962.4334
-0.0975609756097561	0.0921153846153846	-0.00374999999999992	-0.320904713883677	2533.942	312.2795	-2221.6625
-0.0926829268292683	0.0921153846153846	0.0862500000000002	-0.312758372420263	1114.768	305.9773	-808.7907
-0.0878048780487805	0.0921153846153846	0.17625	-0.304612030956848	707.4066	301.2079	-406.1987
-0.0829268292682927	0.0921153846153846	0.26625	-0.296465689493433	539.899	298.6884	-241.2106
-0.0780487804878049	0.0921153846153846	0.35625	-0.288319348030019	423.786	297.9035	-125.8825
-0.0731707317073171	0.0921153846153846	0.44625	-0.280173006566604	361.9375	299.0844	-62.8531
-0.0682926829268293	0.0921153846153846	0.53625	-0.272026665103189	336.3126	301.3469	-34.9657
-0.0634146341463415	0.0921153846153846	0.62625	-0.263880323639775	309.9999	304.8415	-5.15839999999997
-0.0585365853658537	0.0921153846153846	0.71625	-0.25573398217636	281.9647	309.8478	27.8831
-0.0536585365853659	0.0921153846153846	0.80625	-0.247587640712946	263.8311	316.0642	52.2331000000001
-0.0487804878048781	0.0921153846153846	0.89625	-0.239441299249531	248.9648	323.8643	74.8995
-0.0439024390243902	0.0921153846153846	0.98625	-0.231294957786116	235.1168	334.0877	98.9709
-0.0390243902439024	0.0921153846153846	1.07625	-0.223148616322702	221.9895	344.559	122.5695
-0.0341463414634146	0.0921153846153846	1.16625	-0.215002274859287	214.2972	356.4772	142.18
-0.0292682926829268	0.0921153846153846	1.25625	-0.206855933395872	207.6684	372.247	164.5786
-0.0245121951219512	0.0921153846153846	1.344	-0.198913250469043	197.7008	388.7819	191.0811
-0.0195121951219512	0.0921153846153846	1.43625	-0.190563250469043	187.9445	409.3155	221.371
-0.0146341463414634	0.0921153846153846	1.52625	-0.182416909005629	179.7269	438.9786	259.2517
-0.00975609756097561	0.0921153846153846	1.61625	-0.174270567542214	173.0731	468.1708	295.0977
-0.0048780487804878	0.0921153846153846	1.70625	-0.166124226078799	167.7846	506.0646	338.28
0	0.0921153846153846	1.79625	-0.157977884615385	162.4957	560.9161	398.4204
0.0048780487804878	0.0921153846153846	1.88625	-0.14983154315197	158.1355	626.4682	468.3327
0.00975609756097561	0.0921153846153846	1.97625	-0.141685201688555	155.026	723.0849	568.0589
0.0146341463414634	0.0921153846153846	2.06625	-0.133538860225141	152.7373	937.3043	784.567
0.0195121951219512	0.0921153846153846	2.15625	-0.125392518761726	151.7738	1139.058	987.2842
0.0242682926829268	0.0921153846153846	2.244	-0.117449835834897	151.5891	1581.184	1429.5949
0.0292682926829268	0.0921153846153846	2.33625	-0.109099835834897	152.6858	1916.268	1763.5822
0.0341463414634146	0.0921153846153846	2.42625	-0.100953494371482	155.4247	1904.648	1749.2233
0.0390243902439024	0.0921153846153846	2.51625	-0.0928071529080675	160.0489	1694.375	1534.3261
0.0439024390243902	0.0921153846153846	2.60625	-0.0846608114446529	167.6078	1377.005	1209.3972
0.0486585365853659	0.0921153846153846	2.694	-0.0767181285178236	176.7982	1104.185	927.3868
0.0536585365853659	0.0921153846153846	2.78625	-0.0683681285178236	188.7559	875.2965	686.5406
0.0585365853658537	0.0921153846153846	2.87625	-0.060221787054409	204.3937	613.0004	408.6067
0.0632926829268293	0.0921153846153846	2.964	-0.0522791041275797	218.9656	534.7836	315.818
0.0682926829268293	0.0921153846153846	3.05625	-0.0439291041275798	233.3961	473.1937	239.7976
0.0731707317073171	0.0921153846153846	3.14625	-0.0357827626641651	246.7795	430.4503	183.6708
0.0780487804878049	0.0921153846153846	3.23625	-0.0276364212007505	253.2324	377.5953	124.3629
0.0829268292682927	0.0921153846153846	3.32625	-0.0194900797373358	253.9793	347.9886	94.0093
0.0878048780487805	0.0921153846153846	3.41625	-0.0113437382739212	247.8114	325.468	77.6566
0.0926829268292683	0.0921153846153846	3.50625	-0.00319739681050657	237.3058	310.4903	73.1845000000001
0.0975609756097561	0.0921153846153846	3.59625	0.00494894465290807	223.133	297.4103	74.2773
0.102439024390244	0.0921153846153846	3.68625	0.0130952861163227	206.3379	283.9909	77.653
0.107317073170732	0.0921153846153846	3.77625	0.0212416275797374	190.7278	269.5348	78.807
0.11219512195122	0.0921153846153846	3.86625	0.0293879690431519	176.0834	257.7609	81.6775
0.117073170731707	0.0921153846153846	3.95625	0.0375343105065666	162.0723	246.9631	84.8908000000001
0.121951219512195	0.0921153846153846	4.04625	0.0456806519699812	151.5857	235.6581	84.0724
0.126829268292683	0.0921153846153846	4.13625	0.0538269934333959	142.8008	226.3495	83.5487
0.131707317073171	0.0921153846153846	4.22625	0.0619733348968105	134.0571	217.6801	83.623
0.136585365853659	0.0921153846153846	4.31625	0.0701196763602251	128.063	199.1988	71.1358
0.141463414634146	0.0921153846153846	4.40625	0.0782660178236397	123.1259	190.0814	66.9555
0.146341463414634	0.0921153846153846	4.49625	0.0864123592870544	117.531	187.0299	69.4989
-0.146341463414634	0.0844230769230769	-1.05375	-0.389175820825516	1002.843	446.9589	-555.8841
-0.141463414634146	0.0844230769230769	-0.96375	-0.381029479362101	975.2692	448.1067	-527.1625
-0.136585365853659	0.0844230769230769	-0.87375	-0.372883137898687	1044.044	444.9803	-599.0637
-0.131829268292683	0.0844230769230769	-0.786	-0.364940454971857	1230.435	435.6009	-794.8341
-0.126829268292683	0.0844230769230769	-0.693750000000001	-0.356590454971857	1902.671	422.2051	-1480.4659
-0.121951219512195	0.0844230769230769	-0.60375	-0.348444113508443	3866.422	405.3059	-3461.1161
-0.117073170731707	0.0844230769230769	-0.51375	-0.340297772045028	18572.86	385.2225	-18187.6375
-0.11219512195122	0.0844230769230769	-0.42375	-0.332151430581613	19442.13	367.9176	-19074.2124
-0.107439024390244	0.0844230769230769	-0.336	-0.324208747654784	13632.49	351.9258	-13280.5642
-0.102439024390244	0.0844230769230769	-0.24375	-0.315858747654784	6519.415	335.4913	-6183.9237
-0.0975609756097561	0.0844230769230769	-0.15375	-0.30771240619137	2619.25	323.6841	-2295.5659
-0.0926829268292683	0.0844230769230769	-0.0637500000000002	-0.299566064727955	1134.014	313.9501	-820.0639
-0.0878048780487805	0.0844230769230769	0.0262499999999997	-0.29141972326454	700.5646	305.3565	-395.2081
-0.0829268292682927	0.0844230769230769	0.11625	-0.283273381801126	530.1035	300.2553	-229.8482
-0.0780487804878049	0.0844230769230769	0.20625	-0.275127040337711	418.3166	296.9021	-121.4145
-0.0731707317073171	0.0844230769230769	0.29625	-0.266980698874296	362.9855	295.2	-67.7855
-0.0682926829268293	0.0844230769230769	0.38625	-0.258834357410882	340.6501	295.3399	-45.3102
-0.0634146341463415	0.0844230769230769	0.47625	-0.250688015947467	315.1471	296.7754	-18.3716999999999
-0.0585365853658537	0.0844230769230769	0.56625	-0.242541674484053	292.7915	300.0897	7.29820000000001
-0.0536585365853659	0.0844230769230769	0.65625	-0.234395333020638	264.8505	304.2012	39.3507
-0.0487804878048781	0.0844230769230769	0.74625	-0.226248991557223	247.4039	309.7342	62.3303
-0.0439024390243902	0.0844230769230769	0.83625	-0.218102650093809	234.3031	317.5745	83.2714
-0.0390243902439024	0.0844230769230769	0.92625	-0.209956308630394	222.3866	325.6602	103.2736
-0.0341463414634146	0.0844230769230769	1.01625	-0.201809967166979	211.7642	335.1267	123.3625
-0.0292682926829268	0.0844230769230769	1.10625	-0.193663625703565	204.1515	347.2613	143.1098
-0.0245121951219512	0.0844230769230769	1.194	-0.185720942776735	197.714	360.0034	162.2894
-0.0195121951219512	0.0844230769230769	1.28625	-0.177370942776735	188.7985	375.3532	186.5547
-0.0146341463414634	0.0844230769230769	1.37625	-0.169224601313321	180.8076	395.772	214.9644
-0.00975609756097561	0.0844230769230769	1.46625	-0.161078259849906	173.2715	416.8466	243.5751
-0.0048780487804878	0.0844230769230769	1.55625	-0.152931918386492	167.2389	442.9526	275.7137
0	0.0844230769230769	1.64625	-0.144785576923077	162.3527	478.995	316.6423
0.0048780487804878	0.0844230769230769	1.73625	-0.136639235459662	157.9652	520.1975	362.2323
0.00975609756097561	0.0844230769230769	1.82625	-0.128492893996248	154.893	575.1664	420.2734
0.0146341463414634	0.0844230769230769	1.91625	-0.120346552532833	152.4989	658.9554	506.4565
0.0195121951219512	0.0844230769230769	2.00625	-0.112200211069418	150.9096	823.0355	672.1259
0.0242682926829268	0.0844230769230769	2.094	-0.104257528142589	150.9474	999.9347	848.9873
0.0292682926829268	0.0844230769230769	2.18625	-0.0959075281425891	152.2506	1379.898	1227.6474
0.0341463414634146	0.0844230769230769	2.27625	-0.0877611866791745	155.3497	1906.25	1750.9003
0.0390243902439024	0.0844230769230769	2.36625	-0.0796148452157598	160.2127	2183.744	2023.5313
0.0439024390243902	0.0844230769230769	2.45625	-0.0714685037523452	166.9561	2099.22	1932.2639
0.0486585365853659	0.0844230769230769	2.544	-0.0635258208255159	176.1693	1811.312	1635.1427
0.0536585365853659	0.0844230769230769	2.63625	-0.0551758208255159	187.6433	1451.4	1263.7567
0.0585365853658537	0.0844230769230769	2.72625	-0.0470294793621013	201.784	1104.407	902.623
0.0632926829268293	0.0844230769230769	2.814	-0.039086796435272	218.2169	866.9304	648.7135
0.0682926829268293	0.0844230769230769	2.90625	-0.0307367964352721	233.1263	618.0699	384.9436
0.0731707317073171	0.0844230769230769	2.99625	-0.0225904549718574	245.2378	531.2143	285.9765
0.0780487804878049	0.0844230769230769	3.08625	-0.0144441135084428	253.3916	478.2171	224.8255
0.0829268292682927	0.0844230769230769	3.17625	-0.00629777204502813	254.0914	436.256	182.1646
0.0878048780487805	0.0844230769230769	3.26625	0.00184856941838651	248.6866	382.7538	134.0672
0.0926829268292683	0.0844230769230769	3.35625	0.00999491088180113	237.3229	355.5841	118.2612
0.0975609756097561	0.0844230769230769	3.44625	0.0181412523452158	223.3207	328.5409	105.2202
0.102439024390244	0.0844230769230769	3.53625	0.0262875938086304	207.4638	314.3781	106.9143
0.107317073170732	0.0844230769230769	3.62625	0.0344339352720451	190.66	299.1691	108.5091
0.11219512195122	0.0844230769230769	3.71625	0.0425802767354596	176.1158	285.738	109.6222
0.117073170731707	0.0844230769230769	3.80625	0.0507266181988743	163.4173	272.5004	109.0831
0.121951219512195	0.0844230769230769	3.89625	0.0588729596622889	151.6908	258.8673	107.1765
0.126829268292683	0.0844230769230769	3.98625	0.0670193011257036	142.6897	247.9808	105.2911
0.131707317073171	0.0844230769230769	4.07625	0.0751656425891182	134.4399	237.3847	102.9448
0.136585365853659	0.0844230769230769	4.16625	0.0833119840525328	127.6585	226.1544	98.4959
0.141463414634146	0.0844230769230769	4.25625	0.0914583255159474	122.4989	217.4746	94.9757
0.146341463414634	0.0844230769230769	4.34625	0.0996046669793621	117.0707	201.9329	84.8622
-0.146341463414634	0.0769230769230769	-1.2	-0.376313320825516	1023.102	444.0925	-579.0095
-0.141463414634146	0.0769230769230769	-1.11	-0.368166979362101	988.0828	445.8791	-542.2037
-0.136585365853659	0.0769230769230769	-1.02	-0.360020637898687	1049.286	447.6657	-601.6203
-0.131829268292683	0.0769230769230769	-0.93225	-0.352077954971857	1229.803	446.7715	-783.0315
-0.126829268292683	0.0769230769230769	-0.84	-0.343727954971857	1905.537	440.6136	-1464.9234
-0.121951219512195	0.0769230769230769	-0.75	-0.335581613508443	3864.596	428.9088	-3435.6872
-0.117073170731707	0.0769230769230769	-0.66	-0.327435272045028	19620.56	410.9892	-19209.5708
-0.11219512195122	0.0769230769230769	-0.57	-0.319288930581614	18578.41	393.266	-18185.144
-0.107439024390244	0.0769230769230769	-0.48225	-0.311346247654784	12601.69	375.459	-12226.231
-0.102439024390244	0.0769230769230769	-0.39	-0.302996247654784	5081.197	355.865	-4725.332
-0.0975609756097561	0.0769230769230769	-0.3	-0.29484990619137	2120.558	340.4111	-1780.1469
-0.0926829268292683	0.0769230769230769	-0.21	-0.286703564727955	984.4574	327.1042	-657.3532
-0.0878048780487805	0.0769230769230769	-0.12	-0.27855722326454	653.828	314.8863	-338.9417
-0.0829268292682927	0.0769230769230769	-0.03	-0.270410881801126	514.446	306.1323	-208.3137
-0.0780487804878049	0.0769230769230769	0.0599999999999998	-0.262264540337711	415.0757	299.8347	-115.241
-0.0731707317073171	0.0769230769230769	0.15	-0.254118198874296	363.9628	294.4735	-69.4893
-0.0682926829268293	0.0769230769230769	0.24	-0.245971857410882	341.3335	292.0007	-49.3328
-0.0634146341463415	0.0769230769230769	0.33	-0.237825515947467	314.4445	291.6176	-22.8269
-0.0585365853658537	0.0769230769230769	0.42	-0.229679174484053	292.1528	292.5105	0.357699999999966
-0.0536585365853659	0.0769230769230769	0.51	-0.221532833020638	264.8677	294.4039	29.5362
-0.0487804878048781	0.0769230769230769	0.6	-0.213386491557223	247.2141	295.0919	47.8778
-0.0439024390243902	0.0769230769230769	0.69	-0.205240150093809	234.5098	302.0064	67.4966
-0.0390243902439024	0.0769230769230769	0.78	-0.197093808630394	222.5908	309.9713	87.3805
-0.0341463414634146	0.0769230769230769	0.87	-0.188947467166979	212.1007	318.4056	106.3049
-0.0292682926829268	0.0769230769230769	0.96	-0.180801125703565	206.0248	329.7713	123.7465
-0.0245121951219512	0.0769230769230769	1.04775	-0.172858442776735	195.7261	340.0228	144.2967
-0.0195121951219512	0.0769230769230769	1.14	-0.164508442776735	186.8912	352.4419	165.5507
-0.0146341463414634	0.0769230769230769	1.23	-0.156362101313321	179.4039	368.3382	188.9343
-0.00975609756097561	0.0769230769230769	1.32	-0.148215759849906	172.1105	385.4732	213.3627
-0.0048780487804878	0.0769230769230769	1.41	-0.140069418386492	166.8096	405.5736	238.764
0	0.0769230769230769	1.5	-0.131923076923077	162.4746	432.7309	270.2563
0.0048780487804878	0.0769230769230769	1.59	-0.123776735459662	158.7656	461.4893	302.7237
0.00975609756097561	0.0769230769230769	1.68	-0.115630393996248	156.1486	499.2875	343.1389
0.0146341463414634	0.0769230769230769	1.77	-0.107484052532833	153.4843	554.1566	400.6723
0.0195121951219512	0.0769230769230769	1.86	-0.0993377110694184	151.9426	621.3458	469.4032
0.0242682926829268	0.0769230769230769	1.94775	-0.0913950281425892	151.7837	717.6284	565.8447
0.0292682926829268	0.0769230769230769	2.04	-0.0830450281425892	152.7274	952.173	799.4456
0.0341463414634146	0.0769230769230769	2.13	-0.0748986866791745	155.2065	1187.419	1032.2125
0.0390243902439024	0.0769230769230769	2.22	-0.0667523452157599	159.6564	1932.514	1772.8576
0.0439024390243902	0.0769230769230769	2.31	-0.0586060037523452	166.4743	2386.656	2220.1817
0.0486585365853659	0.0769230769230769	2.39775	-0.050663320825516	176.5937	2456.117	2279.5233
0.0536585365853659	0.0769230769230769	2.49	-0.042313320825516	188.0839	2173.73	1985.6461
0.0585365853658537	0.0769230769230769	2.58	-0.0341669793621013	201.7209	1756.04	1554.3191
0.0632926829268293	0.0769230769230769	2.66775	-0.0262242964352721	218.027	1317.088	1099.061
0.0682926829268293	0.0769230769230769	2.76	-0.0178742964352721	232.6962	1015.522	782.8258
0.0731707317073171	0.0769230769230769	2.85	-0.00972795497185745	245.157	743.1361	497.9791
0.0780487804878049	0.0769230769230769	2.94	-0.0015816135084428	252.8198	576.3317	323.5119
0.0829268292682927	0.0769230769230769	3.03	0.00656472795497184	253.6152	512.6035	258.9883
0.0878048780487805	0.0769230769230769	3.12	0.0147110694183865	248.3214	460.1083	211.7869
0.0926829268292683	0.0769230769230769	3.21	0.0228574108818011	236.8929	424.7393	187.8464
0.0975609756097561	0.0769230769230769	3.3	0.0310037523452157	223.2251	389.1898	165.9647
0.102439024390244	0.0769230769230769	3.39	0.0391500938086304	208.131	364.6569	156.5259
0.107317073170732	0.0769230769230769	3.48	0.047296435272045	190.6417	333.6318	142.9901
0.11219512195122	0.0769230769230769	3.57	0.0554427767354596	175.894	313.1813	137.2873
0.117073170731707	0.0769230769230769	3.66	0.0635891181988743	162.8562	297.3368	134.4806
0.121951219512195	0.0769230769230769	3.75	0.0717354596622889	150.8113	282.5522	131.7409
0.126829268292683	0.0769230769230769	3.84	0.0798818011257035	142.2384	266.739	124.5006
0.131707317073171	0.0769230769230769	3.93	0.0880281425891182	135.0361	253.5892	118.5531
0.136585365853659	0.0769230769230769	4.02	0.0961744840525328	128.2703	241.6709	113.4006
0.141463414634146	0.0769230769230769	4.11	0.104320825515947	123.3164	230.3307	107.0143
0.146341463414634	0.0769230769230769	4.2	0.112467166979362	117.8402	220.8405	103.0003
-0.146341463414634	0.0690384615384615	-1.35375	-0.362791205440901	1017.727	420.0539	-597.6731
-0.141463414634146	0.0690384615384615	-1.26375	-0.354644863977486	983.7461	421.6174	-562.1287
-0.136585365853659	0.0690384615384615	-1.17375	-0.346498522514071	1043.713	428.4386	-615.2744
-0.131829268292683	0.0690384615384615	-1.086	-0.338555839587242	1219.604	437.7184	-781.8856
-0.126829268292683	0.0690384615384615	-0.99375	-0.330205839587242	1618.93	443.4284	-1175.5016
-0.121951219512195	0.0690384615384615	-0.90375	-0.322059498123827	3876.371	442.8259	-3433.5451
-0.117073170731707	0.0690384615384615	-0.81375	-0.313913156660413	20756.28	434.5036	-20321.7764
-0.11219512195122	0.0690384615384615	-0.72375	-0.305766815196998	19884.65	421.5926	-19463.0574
-0.107439024390244	0.0690384615384615	-0.636	-0.297824132270169	13429.77	405.2367	-13024.5333
-0.102439024390244	0.0690384615384615	-0.54375	-0.289474132270169	5323.959	384.0437	-4939.9153
-0.0975609756097561	0.0690384615384615	-0.45375	-0.281327790806754	2223.059	365.5659	-1857.4931
-0.0926829268292683	0.0690384615384615	-0.36375	-0.27318144934334	1006.187	348.7814	-657.4056
-0.0878048780487805	0.0690384615384615	-0.27375	-0.265035107879925	665.5806	332.1303	-333.4503
-0.0829268292682927	0.0690384615384615	-0.18375	-0.25688876641651	526.1	319.86	-206.24
-0.0780487804878049	0.0690384615384615	-0.0937500000000002	-0.248742424953096	421.364	309.6105	-111.7535
-0.0731707317073171	0.0690384615384615	-0.00375000000000014	-0.240596083489681	357.175	300.6362	-56.5387999999999
-0.0682926829268293	0.0690384615384615	0.0862499999999999	-0.232449742026266	330.4121	294.5438	-35.8683
-0.0634146341463415	0.0690384615384615	0.17625	-0.224303400562852	307.1031	290.7843	-16.3188
-0.0585365853658537	0.0690384615384615	0.26625	-0.216157059099437	287.9119	288.8857	0.973799999999983
-0.0536585365853659	0.0690384615384615	0.35625	-0.208010717636023	263.3693	288.9165	25.5472
-0.0487804878048781	0.0690384615384615	0.44625	-0.199864376172608	246.8472	290.4781	43.6309
-0.0439024390243902	0.0690384615384615	0.53625	-0.191718034709193	234.2226	294.0592	59.8366
-0.0390243902439024	0.0690384615384615	0.62625	-0.183571693245779	222.2405	298.646	76.4055
-0.0341463414634146	0.0690384615384615	0.71625	-0.175425351782364	210.6026	304.2719	93.6693
-0.0292682926829268	0.0690384615384615	0.80625	-0.167279010318949	203.7189	313.1297	109.4108
-0.0245121951219512	0.0690384615384615	0.894	-0.15933632739212	193.8465	321.6561	127.8096
-0.0195121951219512	0.0690384615384615	0.98625	-0.15098632739212	185.5785	331.7238	146.1453
-0.0146341463414634	0.0690384615384615	1.07625	-0.142839985928705	178.6099	344.4582	165.8483
-0.00975609756097561	0.0690384615384615	1.16625	-0.134693644465291	172.0302	357.5758	185.5456
-0.0048780487804878	0.0690384615384615	1.25625	-0.126547303001876	167.1863	373.2074	206.0211
0	0.0690384615384615	1.34625	-0.118400961538462	163.0417	393.3667	230.325
0.0048780487804878	0.0690384615384615	1.43625	-0.110254620075047	158.8077	414.2962	255.4885
0.00975609756097561	0.0690384615384615	1.52625	-0.102108278611632	155.5489	440.3301	284.7812
0.0146341463414634	0.0690384615384615	1.61625	-0.0939619371482176	152.916	475.7487	322.8327
0.0195121951219512	0.0690384615384615	1.70625	-0.085815595684803	151.2691	518.7808	367.5117
0.0242682926829268	0.0690384615384615	1.794	-0.0778729127579737	151.1002	575.604	424.5038
0.0292682926829268	0.0690384615384615	1.88625	-0.0695229127579737	152.34	662.115	509.775
0.0341463414634146	0.0690384615384615	1.97625	-0.0613765712945591	155.6934	843.899	688.2056
0.0390243902439024	0.0690384615384615	2.06625	-0.0532302298311445	160.0538	1040.292	880.2382
0.0439024390243902	0.0690384615384615	2.15625	-0.0450838883677298	166.4267	1511.996	1345.5693
0.0486585365853659	0.0690384615384615	2.244	-0.0371412054409006	176.4025	2218.39	2041.9875
0.0536585365853659	0.0690384615384615	2.33625	-0.0287912054409006	188.0207	2682.981	2494.9603
0.0585365853658537	0.0690384615384615	2.42625	-0.0206448639774859	201.8165	2575.69	2373.8735
0.0632926829268293	0.0690384615384615	2.514	-0.0127021810506567	217.9767	2182.915	1964.9383
0.0682926829268293	0.0690384615384615	2.60625	-0.00435218105065668	232.3457	1714.979	1482.6333
0.0731707317073171	0.0690384615384615	2.69625	0.00379416041275796	244.6643	1288.236	1043.5717
0.0780487804878049	0.0690384615384615	2.78625	0.0119405018761726	252.9476	995.2424	742.2948
0.0829268292682927	0.0690384615384615	2.87625	0.0200868433395873	254.0127	726.7046	472.6919
0.0878048780487805	0.0690384615384615	2.96625	0.0282331848030019	248.6072	569.9448	321.3376
0.0926829268292683	0.0690384615384615	3.05625	0.0363795262664165	237.1796	507.3309	270.1513
0.0975609756097561	0.0690384615384615	3.14625	0.0445258677298312	223.5425	456.4321	232.8896
0.102439024390244	0.0690384615384615	3.23625	0.0526722091932458	208.6206	420.5892	211.9686
0.107317073170732	0.0690384615384615	3.32625	0.0608185506566604	191.1808	381.3392	190.1584
0.11219512195122	0.0690384615384615	3.41625	0.068964892120075	176.7464	347.4378	170.6914
0.117073170731707	0.0690384615384615	3.50625	0.0771112335834897	163.6981	329.0833	165.3852
0.121951219512195	0.0690384615384615	3.59625	0.0852575750469043	151.2878	310.7694	159.4816
0.126829268292683	0.0690384615384615	3.68625	0.0934039165103189	142.2795	294.6517	152.3722
0.131707317073171	0.0690384615384615	3.77625	0.101550257973734	134.8931	279.6658	144.7727
0.136585365853659	0.0690384615384615	3.86625	0.109696599437148	128.1834	264.6016	136.4182
0.141463414634146	0.0690384615384615	3.95625	0.117842940900563	123.1974	251.9144	128.717
0.146341463414634	0.0690384615384615	4.04625	0.125989282363977	117.8001	240.2695	122.4694
-0.146341463414634	0.0613461538461538	-1.50375	-0.349598897748593	991.1241	383.9595	-607.1646
-0.141463414634146	0.0613461538461538	-1.41375	-0.341452556285178	963.1026	384.98	-578.1226
-0.136585365853659	0.0613461538461538	-1.32375	-0.333306214821764	1027.913	393.9092	-634.0038
-0.131829268292683	0.0613461538461538	-1.236	-0.325363531894934	1208.123	409.1498	-798.9732
-0.126829268292683	0.0613461538461538	-1.14375	-0.317013531894934	1597.681	424.6142	-1173.0668
-0.121951219512195	0.0613461538461538	-1.05375	-0.30886719043152	3874.535	436.8	-3437.735
-0.117073170731707	0.0613461538461538	-0.96375	-0.300720848968105	21094.66	442.1545	-20652.5055
-0.11219512195122	0.0613461538461538	-0.87375	-0.29257450750469	20727.89	439.1923	-20288.6977
-0.107439024390244	0.0613461538461538	-0.786	-0.284631824577861	14003.66	429.1808	-13574.4792
-0.102439024390244	0.0613461538461538	-0.69375	-0.276281824577861	5564.385	412.3854	-5151.9996
-0.0975609756097561	0.0613461538461538	-0.60375	-0.268135483114447	2284.466	394.4709	-1889.9951
-0.0926829268292683	0.0613461538461538	-0.51375	-0.259989141651032	1013.249	375.3939	-637.8551
-0.0878048780487805	0.0613461538461538	-0.42375	-0.251842800187617	664.8484	356.0593	-308.7891
-0.0829268292682927	0.0613461538461538	-0.33375	-0.243696458724203	526.8796	339.4067	-187.4729
-0.0780487804878049	0.0613461538461538	-0.24375	-0.235550117260788	421.6763	324.7036	-96.9727000000001
-0.0731707317073171	0.0613461538461538	-0.15375	-0.227403775797373	363.8903	311.9471	-51.9432000000001
-0.0682926829268293	0.0613461538461538	-0.06375	-0.219257434333959	339.4165	301.8714	-37.5451
-0.0634146341463415	0.0613461538461538	0.0262499999999999	-0.211111092870544	313.3173	294.3523	-18.965
-0.0585365853658537	0.0613461538461538	0.11625	-0.202964751407129	293.7547	289.0773	-4.67739999999998
-0.0536585365853659	0.0613461538461538	0.20625	-0.194818409943715	267.8982	286.8592	18.961
-0.0487804878048781	0.0613461538461538	0.29625	-0.1866720684803	250.3343	286.4592	36.1249
-0.0439024390243902	0.0613461538461538	0.38625	-0.178525727016886	236.3083	287.7657	51.4574
-0.0390243902439024	0.0613461538461538	0.47625	-0.170379385553471	223.5153	290.3582	66.8429
-0.0341463414634146	0.0613461538461538	0.56625	-0.162233044090056	211.0916	294.3083	83.2167
-0.0292682926829268	0.0613461538461538	0.65625	-0.154086702626642	201.7136	299.8699	98.1563000000001
-0.0245121951219512	0.0613461538461538	0.744	-0.146144019699812	194.9727	306.1443	111.1716
-0.0195121951219512	0.0613461538461538	0.83625	-0.137794019699812	186.9311	314.2981	127.367
-0.0146341463414634	0.0613461538461538	0.92625	-0.129647678236398	179.7024	324.195	144.4926
-0.00975609756097561	0.0613461538461538	1.01625	-0.121501336772983	172.5561	334.9194	162.3633
-0.0048780487804878	0.0613461538461538	1.10625	-0.113354995309568	167.213	347.7815	180.5685
0	0.0613461538461538	1.19625	-0.105208653846154	162.7237	363.7108	200.9871
0.0048780487804878	0.0613461538461538	1.28625	-0.0970623123827392	158.1824	380.1994	222.017
0.00975609756097561	0.0613461538461538	1.37625	-0.0889159709193246	154.9131	400.0329	245.1198
0.0146341463414634	0.0613461538461538	1.46625	-0.0807696294559099	152.6399	427.6887	275.0488
0.0195121951219512	0.0613461538461538	1.55625	-0.0726232879924953	151.2054	457.4828	306.2774
0.0242682926829268	0.0613461538461538	1.644	-0.064680605065666	150.9413	494.9141	343.9728
0.0292682926829268	0.0613461538461538	1.73625	-0.056330605065666	152.5148	547.5622	395.0474
0.0341463414634146	0.0613461538461538	1.82625	-0.0481842636022514	155.4232	614.9899	459.5667
0.0390243902439024	0.0613461538461538	1.91625	-0.0400379221388368	160.0325	714.5469	554.5144
0.0439024390243902	0.0613461538461538	2.00625	-0.0318915806754221	166.4692	948.9686	782.4994
0.0486585365853659	0.0613461538461538	2.094	-0.0239488977485929	176.2592	1186.475	1010.2158
0.0536585365853659	0.0613461538461538	2.18625	-0.0155988977485929	187.6231	2128.687	1941.0639
0.0585365853658537	0.0613461538461538	2.27625	-0.00745255628517824	201.3056	2889.468	2688.1624
0.0632926829268293	0.0613461538461538	2.364	4.90126641651031E-4	217.6115	3120.119	2902.5075
0.0682926829268293	0.0613461538461538	2.45625	0.00884012664165101	232.2655	2792.82	2560.5545
0.0731707317073171	0.0613461538461538	2.54625	0.0169864681050657	244.5543	2193.197	1948.6427
0.0780487804878049	0.0613461538461538	2.63625	0.0251328095684803	252.9322	1530.383	1277.4508
0.0829268292682927	0.0613461538461538	2.72625	0.033279151031895	254.1237	1153.309	899.1853
0.0878048780487805	0.0613461538461538	2.81625	0.0414254924953096	249.4192	910.3891	660.9699
0.0926829268292683	0.0613461538461538	2.90625	0.0495718339587242	238.1166	690.8721	452.7555
0.0975609756097561	0.0613461538461538	2.99625	0.0577181754221388	224.9095	554.7918	329.8823
0.102439024390244	0.0613461538461538	3.08625	0.0658645168855535	209.2093	499.5031	290.2938
0.107317073170732	0.0613461538461538	3.17625	0.0740108583489681	192.3384	451.7929	259.4545
0.11219512195122	0.0613461538461538	3.26625	0.0821571998123827	177.335	402.9958	225.6608
0.117073170731707	0.0613461538461538	3.35625	0.0903035412757974	164.2011	372.2998	208.0987
0.121951219512195	0.0613461538461538	3.44625	0.098449882739212	151.8537	343.1528	191.2991
0.126829268292683	0.0613461538461538	3.53625	0.106596224202627	142.8193	323.5119	180.6926
0.131707317073171	0.0613461538461538	3.62625	0.114742565666041	135.2583	306.8349	171.5766
0.136585365853659	0.0613461538461538	3.71625	0.122888907129456	128.6598	290.2093	161.5495
0.141463414634146	0.0613461538461538	3.80625	0.131035248592871	124.301	274.2156	149.9146
0.146341463414634	0.0613461538461538	3.89625	0.139181590056285	118.1652	260.8069	142.6417
-0.146341463414634	0.0536538461538462	-1.65375	-0.336406590056285	982.3871	350.0443	-632.3428
-0.141463414634146	0.0536538461538462	-1.56375	-0.328260248592871	955.2748	350.0751	-605.1997
-0.136585365853659	0.0536538461538462	-1.47375	-0.320113907129456	1020.463	358.4622	-662.0008
-0.131829268292683	0.0536538461538462	-1.386	-0.312171224202627	1193.89	374.8855	-819.0045
-0.126829268292683	0.0536538461538462	-1.29375	-0.303821224202627	1578.307	394.9058	-1183.4012
-0.121951219512195	0.0536538461538462	-1.20375	-0.295674882739212	3872.433	414.7043	-3457.7287
-0.117073170731707	0.0536538461538462	-1.11375	-0.287528541275797	21111.78	432.3728	-20679.4072
-0.11219512195122	0.0536538461538462	-1.02375	-0.279382199812383	21655.49	441.0131	-21214.4769
-0.107439024390244	0.0536538461538462	-0.936	-0.271439516885553	14584.7	441.5234	-14143.1766
-0.102439024390244	0.0536538461538462	-0.84375	-0.263089516885553	6825.952	433.0423	-6392.9097
-0.0975609756097561	0.0536538461538462	-0.75375	-0.254943175422139	2272.002	419.3378	-1852.6642
-0.0926829268292683	0.0536538461538462	-0.66375	-0.246796833958724	1023.611	402.0272	-621.5838
-0.0878048780487805	0.0536538461538462	-0.57375	-0.23865049249531	672.2135	381.489	-290.7245
-0.0829268292682927	0.0536538461538462	-0.48375	-0.230504151031895	524.9721	362.8246	-162.1475
-0.0780487804878049	0.0536538461538462	-0.39375	-0.22235780956848	420.9966	345.0174	-75.9791999999999
-0.0731707317073171	0.0536538461538462	-0.30375	-0.214211468105066	354.1789	327.6036	-26.5753
-0.0682926829268293	0.0536538461538462	-0.21375	-0.206065126641651	326.1932	314.1574	-12.0358
-0.0634146341463415	0.0536538461538462	-0.12375	-0.197918785178236	305.3124	303.368	-1.94439999999997
-0.0585365853658537	0.0536538461538462	-0.0337499999999999	-0.189772443714822	288.1912	294.8753	6.6841
-0.0536585365853659	0.0536538461538462	0.05625	-0.181626102251407	264.6016	289.3441	24.7425
-0.0487804878048781	0.0536538461538462	0.14625	-0.173479760787992	248.5999	285.9803	37.3804
-0.0439024390243902	0.0536538461538462	0.23625	-0.165333419324578	235.527	287.0267	51.4997
-0.0390243902439024	0.0536538461538462	0.32625	-0.157187077861163	223.2427	288.0766	64.8339
-0.0341463414634146	0.0536538461538462	0.41625	-0.149040736397749	202.8649	289.3505	86.4856
-0.0292682926829268	0.0536538461538462	0.50625	-0.140894394934334	193.1486	291.994	98.8454
-0.0245121951219512	0.0536538461538462	0.594	-0.132951712007505	186.5695	295.8613	109.2918
-0.0195121951219512	0.0536538461538462	0.68625	-0.124601712007505	181.8963	301.3898	119.4935
-0.0146341463414634	0.0536538461538462	0.77625	-0.11645537054409	176.8042	309.5324	132.7282
-0.00975609756097561	0.0536538461538462	0.86625	-0.108309029080675	171.2107	318.2278	147.0171
-0.0048780487804878	0.0536538461538462	0.95625	-0.100162687617261	166.6405	328.8238	162.1833
0	0.0536538461538462	1.04625	-0.0920163461538462	162.5276	341.4922	178.9646
0.0048780487804878	0.0536538461538462	1.13625	-0.0838700046904315	158.272	354.8311	196.5591
0.00975609756097561	0.0536538461538462	1.22625	-0.0757236632270169	155.4638	370.8143	215.3505
0.0146341463414634	0.0536538461538462	1.31625	-0.0675773217636023	153.0848	391.1288	238.044
0.0195121951219512	0.0536538461538462	1.40625	-0.0594309803001876	151.7238	413.0998	261.376
0.0242682926829268	0.0536538461538462	1.494	-0.0514882973733584	151.3962	440.4026	289.0064
0.0292682926829268	0.0536538461538462	1.58625	-0.0431382973733584	152.4134	476.5771	324.1637
0.0341463414634146	0.0536538461538462	1.67625	-0.0349919559099437	155.4074	520.3107	364.9033
0.0390243902439024	0.0536538461538462	1.76625	-0.0268456144465291	159.6987	578.1571	418.4584
0.0439024390243902	0.0536538461538462	1.85625	-0.0186992729831144	166.1037	671.9673	505.8636
0.0486585365853659	0.0536538461538462	1.944	-0.0107565900562852	176.2438	858.373	682.1292
0.0536585365853659	0.0536538461538462	2.03625	-0.00240659005628517	187.6984	1071.62	883.9216
0.0585365853658537	0.0536538461538462	2.12625	0.00573975140712944	201.2862	1607.385	1406.0988
0.0632926829268293	0.0536538461538462	2.214	0.0136824343339587	216.4649	2890.683	2674.2181
0.0682926829268293	0.0536538461538462	2.30625	0.0220324343339587	231.296	3658.678	3427.382
0.0731707317073171	0.0536538461538462	2.39625	0.0301787757973733	243.9658	3445.9	3201.9342
0.0780487804878049	0.0536538461538462	2.48625	0.038325117260788	252.9018	2872.466	2619.5642
0.0829268292682927	0.0536538461538462	2.57625	0.0464714587242026	254.4759	2154.044	1899.5681
0.0878048780487805	0.0536538461538462	2.66625	0.0546178001876173	249.2595	1300.882	1051.6225
0.0926829268292683	0.0536538461538462	2.75625	0.0627641416510319	238.0045	988.0687	750.0642
0.0975609756097561	0.0536538461538462	2.84625	0.0709104831144465	224.1757	762.3511	538.1754
0.102439024390244	0.0536538461538462	2.93625	0.0790568245778612	208.9362	646.5576	437.6214
0.107317073170732	0.0536538461538462	3.02625	0.0872031660412758	192.4618	544.5138	352.052
0.11219512195122	0.0536538461538462	3.11625	0.0953495075046904	177.851	486.2345	308.3835
0.117073170731707	0.0536538461538462	3.20625	0.103495848968105	164.7412	446.0941	281.3529
0.121951219512195	0.0536538461538462	3.29625	0.11164219043152	151.5459	397.2937	245.7478
0.126829268292683	0.0536538461538462	3.38625	0.119788531894934	142.5203	366.3389	223.8186
0.131707317073171	0.0536538461538462	3.47625	0.127934873358349	135.0695	336.5612	201.4917
0.136585365853659	0.0536538461538462	3.56625	0.136081214821764	128.6204	316.5684	187.948
0.141463414634146	0.0536538461538462	3.65625	0.144227556285178	123.7852	300.5405	176.7553
0.146341463414634	0.0536538461538462	3.74625	0.152373897748593	118.1889	285.0176	166.8287
-0.146341463414634	0.0459615384615385	-1.80375	-0.323214282363977	974.0393	315.2238	-658.8155
-0.141463414634146	0.0459615384615385	-1.71375	-0.315067940900563	948.0925	314.522	-633.5705
-0.136585365853659	0.0459615384615385	-1.62375	-0.306921599437148	1013.724	322.0791	-691.6449
-0.131829268292683	0.0459615384615385	-1.536	-0.298978916510319	1187.843	338.552	-849.291
-0.126829268292683	0.0459615384615385	-1.44375	-0.290628916510319	1564.545	358.0154	-1206.5296
-0.121951219512195	0.0459615384615385	-1.35375	-0.282482575046904	3869.82	380.5608	-3489.2592
-0.117073170731707	0.0459615384615385	-1.26375	-0.27433623358349	21119.54	404.8874	-20714.6526
-0.11219512195122	0.0459615384615385	-1.17375	-0.266189892120075	22886.95	423.9846	-22462.9654
-0.107439024390244	0.0459615384615385	-1.086	-0.258247209193246	15499.65	436.835	-15062.815
-0.102439024390244	0.0459615384615385	-0.99375	-0.249897209193246	7152.311	442.6724	-6709.6386
-0.0975609756097561	0.0459615384615385	-0.90375	-0.241750867729831	2329.758	439.3262	-1890.4318
-0.0926829268292683	0.0459615384615385	-0.81375	-0.233604526266417	1046.792	428.266	-618.526
-0.0878048780487805	0.0459615384615385	-0.72375	-0.225458184803002	689.7198	410.0629	-279.6569
-0.0829268292682927	0.0459615384615385	-0.63375	-0.217311843339587	536.5919	391.0786	-145.5133
-0.0780487804878049	0.0459615384615385	-0.54375	-0.209165501876173	428.5162	371.7728	-56.7434
-0.0731707317073171	0.0459615384615385	-0.45375	-0.201019160412758	361.9438	351.2322	-10.7116
-0.0682926829268293	0.0459615384615385	-0.36375	-0.192872818949343	333.4827	334.2748	0.792100000000005
-0.0634146341463415	0.0459615384615385	-0.27375	-0.184726477485929	309.9622	319.1283	9.16609999999997
-0.0585365853658537	0.0459615384615385	-0.18375	-0.176580136022514	290.635	305.4719	14.8369
-0.0536585365853659	0.0459615384615385	-0.0937500000000001	-0.168433794559099	265.5715	296.914	31.3425
-0.0487804878048781	0.0459615384615385	-0.00375000000000003	-0.160287453095685	248.6466	290.3959	41.7493
-0.0439024390243902	0.0459615384615385	0.0862499999999999	-0.15214111163227	235.4005	285.5804	50.1799
-0.0390243902439024	0.0459615384615385	0.17625	-0.143994770168856	223.2427	283.0769	59.8342000000001
-0.0341463414634146	0.0459615384615385	0.26625	-0.135848428705441	205.0604	282.6306	77.5702
-0.0292682926829268	0.0459615384615385	0.35625	-0.127702087242026	195.3157	283.727	88.4113000000001
-0.0245121951219512	0.0459615384615385	0.444	-0.119759404315197	187.0785	286.1481	99.0696
-0.0195121951219512	0.0459615384615385	0.53625	-0.111409404315197	181.741	290.0327	108.2917
-0.0146341463414634	0.0459615384615385	0.62625	-0.103263062851782	176.7989	296.0203	119.2214
-0.00975609756097561	0.0459615384615385	0.71625	-0.0951167213883677	171.6871	301.9755	130.2884
-0.0048780487804878	0.0459615384615385	0.80625	-0.0869703799249531	167.2289	307.8241	140.5952
0	0.0459615384615385	0.89625	-0.0788240384615385	163.1742	319.3214	156.1472
0.0048780487804878	0.0459615384615385	0.98625	-0.0706776969981238	158.749	331.3828	172.6338
0.00975609756097561	0.0459615384615385	1.07625	-0.0625313555347092	155.3049	344.9091	189.6042
0.0146341463414634	0.0459615384615385	1.16625	-0.0543850140712946	153.069	361.8148	208.7458
0.0195121951219512	0.0459615384615385	1.25625	-0.0462386726078799	151.708	379.2896	227.5816
0.0242682926829268	0.0459615384615385	1.344	-0.0382959896810507	151.5869	400.0192	248.4323
0.0292682926829268	0.0459615384615385	1.43625	-0.0299459896810507	152.4989	427.6284	275.1295
0.0341463414634146	0.0459615384615385	1.52625	-0.021799648217636	155.1949	458.3773	303.1824
0.0390243902439024	0.0459615384615385	1.61625	-0.0136533067542214	159.2218	498.5839	339.3621
0.0439024390243902	0.0459615384615385	1.70625	-0.00550696529080676	166.2733	557.5044	391.2311
0.0486585365853659	0.0459615384615385	1.794	0.0024357176360225	176.2399	629.6665	453.4266
0.0536585365853659	0.0459615384615385	1.88625	0.0107857176360225	187.5567	739.3934	551.8367
0.0585365853658537	0.0459615384615385	1.97625	0.0189320590994371	200.7452	1019.187	818.4418
0.0632926829268293	0.0459615384615385	2.064	0.0268747420262664	216.5127	1462.756	1246.2433
0.0682926829268293	0.0459615384615385	2.15625	0.0352247420262664	231.4548	2346.74	2115.2852
0.0731707317073171	0.0459615384615385	2.24625	0.043371083489681	244.2833	3931.548	3687.2647
0.0780487804878049	0.0459615384615385	2.33625	0.0515174249530957	253.1084	4328.194	4075.0856
0.0829268292682927	0.0459615384615385	2.42625	0.0596637664165103	254.7291	3795.515	3540.7859
0.0878048780487805	0.0459615384615385	2.51625	0.067810107879925	250.1029	2883.518	2633.4151
0.0926829268292683	0.0459615384615385	2.60625	0.0759564493433396	238.9895	2137.482	1898.4925
0.0975609756097561	0.0459615384615385	2.69625	0.0841027908067542	225.1452	1238.907	1013.7618
0.102439024390244	0.0459615384615385	2.78625	0.0922491322701689	209.4618	931.8836	722.4218
0.107317073170732	0.0459615384615385	2.87625	0.100395473733583	192.0767	721.6262	529.5495
0.11219512195122	0.0459615384615385	2.96625	0.108541815196998	177.549	586.2455	408.6965
0.117073170731707	0.0459615384615385	3.05625	0.116688156660413	164.4184	525.1591	360.7407
0.121951219512195	0.0459615384615385	3.14625	0.124834498123827	152.5724	470.4645	317.8921
0.126829268292683	0.0459615384615385	3.23625	0.132980839587242	143.6003	430.9948	287.3945
0.131707317073171	0.0459615384615385	3.32625	0.141127181050657	135.8634	391.7824	255.919
0.136585365853659	0.0459615384615385	3.41625	0.149273522514071	128.7316	355.7099	226.9783
0.141463414634146	0.0459615384615385	3.50625	0.157419863977486	123.3883	333.2545	209.8662
0.146341463414634	0.0459615384615385	3.59625	0.165566205440901	119.0856	310.8666	191.781
-0.146341463414634	0.0382692307692308	-1.95375	-0.31002197467167	1017.472	284.8163	-732.6557
-0.141463414634146	0.0382692307692308	-1.86375	-0.301875633208255	972.8095	284.7838	-688.0257
-0.136585365853659	0.0382692307692308	-1.77375	-0.29372929174484	1025.901	291.21	-734.691
-0.131829268292683	0.0382692307692308	-1.686	-0.285786608818011	1190.713	304.8212	-885.8918
-0.126829268292683	0.0382692307692308	-1.59375	-0.277436608818011	1559.251	322.7273	-1236.5237
-0.121951219512195	0.0382692307692308	-1.50375	-0.269290267354597	3868.511	343.8448	-3524.6662
-0.117073170731707	0.0382692307692308	-1.41375	-0.261143925891182	21124.24	368.8986	-20755.3414
-0.11219512195122	0.0382692307692308	-1.32375	-0.252997584427767	23930.14	392.4233	-23537.7167
-0.107439024390244	0.0382692307692308	-1.236	-0.245054901500938	16124.64	414.236	-15710.404
-0.102439024390244	0.0382692307692308	-1.14375	-0.236704901500938	7349.698	433.5877	-6916.1103
-0.0975609756097561	0.0382692307692308	-1.05375	-0.228558560037523	2427.617	442.6773	-1984.9397
-0.0926829268292683	0.0382692307692308	-0.96375	-0.220412218574109	1083.317	443.3143	-640.0027
-0.0878048780487805	0.0382692307692308	-0.87375	-0.212265877110694	696.4254	434.8041	-261.6213
-0.0829268292682927	0.0382692307692308	-0.78375	-0.20411953564728	539.3232	420.3668	-118.9564
-0.0780487804878049	0.0382692307692308	-0.69375	-0.195973194183865	427.7006	401.9441	-25.7565000000001
-0.0731707317073171	0.0382692307692308	-0.60375	-0.18782685272045	355.3795	380.0934	24.7139
-0.0682926829268293	0.0382692307692308	-0.51375	-0.179680511257036	325.9474	360.888	34.9406
-0.0634146341463415	0.0382692307692308	-0.42375	-0.171534169793621	304.6295	342.6765	38.047
-0.0585365853658537	0.0382692307692308	-0.33375	-0.163387828330206	287.5404	324.6397	37.0993
-0.0536585365853659	0.0382692307692308	-0.24375	-0.155241486866792	263.5169	311.5252	48.0083
-0.0487804878048781	0.0382692307692308	-0.15375	-0.147095145403377	248.3938	300.6213	52.2274999999999
-0.0439024390243902	0.0382692307692308	-0.0637500000000002	-0.138948803939962	236.0363	291.4098	55.3735
-0.0390243902439024	0.0382692307692308	0.0262499999999998	-0.130802462476548	223.893	285.5614	61.6684
-0.0341463414634146	0.0382692307692308	0.11625	-0.122656121013133	212.9985	281.913	68.9145
-0.0292682926829268	0.0382692307692308	0.20625	-0.114509779549719	207.2611	280.5252	73.2641
-0.0245121951219512	0.0382692307692308	0.294	-0.106567096622889	197.2127	281.2569	84.0442
-0.0195121951219512	0.0382692307692308	0.38625	-0.0982170966228893	188.402	283.2949	94.8929
-0.0146341463414634	0.0382692307692308	0.47625	-0.0900707551594747	180.7114	286.321	105.6096
-0.00975609756097561	0.0382692307692308	0.56625	-0.08192441369606	173.5484	291.4465	117.8981
-0.0048780487804878	0.0382692307692308	0.65625	-0.0737780722326454	168.3528	297.8475	129.4947
0	0.0382692307692308	0.74625	-0.0656317307692308	163.524	306.0642	142.5402
0.0048780487804878	0.0382692307692308	0.83625	-0.0574853893058161	159.4589	314.556	155.0971
0.00975609756097561	0.0382692307692308	0.92625	-0.0493390478424015	156.4437	325.1812	168.7375
0.0146341463414634	0.0382692307692308	1.01625	-0.0411927063789869	153.991	338.9632	184.9722
0.0195121951219512	0.0382692307692308	1.10625	-0.0330463649155722	152.163	353.1912	201.0282
0.0242682926829268	0.0382692307692308	1.194	-0.025103681988743	151.406	369.2937	217.8877
0.0292682926829268	0.0382692307692308	1.28625	-0.016753681988743	152.7631	389.9248	237.1617
0.0341463414634146	0.0382692307692308	1.37625	-0.00860734052532833	155.5605	412.8774	257.3169
0.0390243902439024	0.0382692307692308	1.46625	-4.60999061913686E-4	159.6667	441.1655	281.4988
0.0439024390243902	0.0382692307692308	1.55625	0.00768534240150096	166.0349	478.776	312.7411
0.0486585365853659	0.0382692307692308	1.644	0.0156280253283302	175.7467	523.5728	347.8261
0.0536585365853659	0.0382692307692308	1.73625	0.0239780253283302	185.9475	585.9901	400.0426
0.0585365853658537	0.0382692307692308	1.82625	0.0321243667917448	199.0104	680.5269	481.5165
0.0632926829268293	0.0382692307692308	1.914	0.0400670497185741	214.8099	883.9349	669.125
0.0682926829268293	0.0382692307692308	2.00625	0.0484170497185741	229.8156	1122.135	892.3194
0.0731707317073171	0.0382692307692308	2.09625	0.0565633911819887	242.6466	1764.122	1521.4754
0.0780487804878049	0.0382692307692308	2.18625	0.0647097326454034	252.0107	3627.054	3375.0433
0.0829268292682927	0.0382692307692308	2.27625	0.072856074108818	254.0935	5156.507	4902.4135
0.0878048780487805	0.0382692307692308	2.36625	0.0810024155722327	249.356	5136.11	4886.754
0.0926829268292683	0.0382692307692308	2.45625	0.0891487570356473	238.7044	4266.407	4027.7026
0.0975609756097561	0.0382692307692308	2.54625	0.0972950984990619	225.2553	3182.179	2956.9237
0.102439024390244	0.0382692307692308	2.63625	0.105441439962477	210.24	2200.654	1990.414
0.107317073170732	0.0382692307692308	2.72625	0.113587781425891	192.5374	1238.4	1045.8626
0.11219512195122	0.0382692307692308	2.81625	0.121734122889306	178.1632	927.2978	749.1346
0.117073170731707	0.0382692307692308	2.90625	0.12988046435272	165.0855	713.3915	548.306
0.121951219512195	0.0382692307692308	2.99625	0.138026805816135	152.5088	577.4661	424.9573
0.126829268292683	0.0382692307692308	3.08625	0.14617314727955	143.3143	516.8745	373.5602
0.131707317073171	0.0382692307692308	3.17625	0.154319488742964	135.4347	464.5697	329.135
0.136585365853659	0.0382692307692308	3.26625	0.162465830206379	128.684	424.903	296.219
0.141463414634146	0.0382692307692308	3.35625	0.170612171669794	123.674	386.0301	262.3561
0.146341463414634	0.0382692307692308	3.44625	0.178758513133208	117.49	349.5764	232.0864
-0.146341463414634	0.0305769230769231	-2.10375	-0.296829666979362	959.7379	267.5846	-692.1533
-0.141463414634146	0.0305769230769231	-2.01375	-0.288683325515947	934.5694	267.9679	-666.6015
-0.136585365853659	0.0305769230769231	-1.92375	-0.280536984052533	1002.397	272.0474	-730.3496
-0.131829268292683	0.0305769230769231	-1.836	-0.272594301125704	1171.1	280.449	-890.651
-0.126829268292683	0.0305769230769231	-1.74375	-0.264244301125704	1541.457	294.0784	-1247.3786
-0.121951219512195	0.0305769230769231	-1.65375	-0.256097959662289	3866.422	312.8123	-3553.6097
-0.117073170731707	0.0305769230769231	-1.56375	-0.247951618198874	21105.54	333.0458	-20772.4942
-0.11219512195122	0.0305769230769231	-1.47375	-0.23980527673546	24730.26	356.0875	-24374.1725
-0.107439024390244	0.0305769230769231	-1.386	-0.23186259380863	16765.2	381.2953	-16383.9047
-0.102439024390244	0.0305769230769231	-1.29375	-0.22351259380863	7755.022	413.1506	-7341.8714
-0.0975609756097561	0.0305769230769231	-1.20375	-0.215366252345216	2487.008	431.3596	-2055.6484
-0.0926829268292683	0.0305769230769231	-1.11375	-0.207219910881801	1112.23	442.2305	-669.9995
-0.0878048780487805	0.0305769230769231	-1.02375	-0.199073569418386	710.1633	445.9304	-264.2329
-0.0829268292682927	0.0305769230769231	-0.93375	-0.190927227954972	545.0763	441.0221	-104.0542
-0.0780487804878049	0.0305769230769231	-0.84375	-0.182780886491557	429.8493	428.8813	-0.967999999999961
-0.0731707317073171	0.0305769230769231	-0.75375	-0.174634545028143	364.1935	411.0988	46.9053
-0.0682926829268293	0.0305769230769231	-0.66375	-0.166488203564728	335.6904	388.3869	52.6965
-0.0634146341463415	0.0305769230769231	-0.57375	-0.158341862101313	310.9081	368.1637	57.2556
-0.0585365853658537	0.0305769230769231	-0.48375	-0.150195520637899	291.2276	349.1877	57.9601
-0.0536585365853659	0.0305769230769231	-0.39375	-0.142049179174484	265.8935	330.6301	64.7366
-0.0487804878048781	0.0305769230769231	-0.30375	-0.133902837711069	249.3805	316.5898	67.2093
-0.0439024390243902	0.0305769230769231	-0.21375	-0.125756496247655	236.4347	304.3281	67.8934
-0.0390243902439024	0.0305769230769231	-0.12375	-0.11761015478424	223.8622	293.5551	69.6929000000001
-0.0341463414634146	0.0305769230769231	-0.0337499999999999	-0.109463813320825	211.3241	286.3582	75.0341
-0.0292682926829268	0.0305769230769231	0.05625	-0.101317471857411	203.5215	281.5625	78.041
-0.0245121951219512	0.0305769230769231	0.144	-0.0933747889305816	197.515	278.5505	81.0355
-0.0195121951219512	0.0305769230769231	0.23625	-0.0850247889305816	189.0593	278.1368	89.0775
-0.0146341463414634	0.0305769230769231	0.32625	-0.076878447467167	181.0939	279.4556	98.3617
-0.00975609756097561	0.0305769230769231	0.41625	-0.0687321060037523	173.686	283.0542	109.3682
-0.0048780487804878	0.0305769230769231	0.50625	-0.0605857645403377	168.3895	287.9264	119.5369
0	0.0305769230769231	0.59625	-0.0524394230769231	163.5399	293.4979	129.958
0.0048780487804878	0.0305769230769231	0.68625	-0.0442930816135084	159.2045	300.9806	141.7761
0.00975609756097561	0.0305769230769231	0.77625	-0.0361467401500938	155.8555	309.2168	153.3613
0.0146341463414634	0.0305769230769231	0.86625	-0.0280003986866792	153.5085	318.7379	165.2294
0.0195121951219512	0.0305769230769231	0.95625	-0.0198540572232645	152.449	331.3392	178.8902
0.0242682926829268	0.0305769230769231	1.044	-0.0119113742964353	151.9305	343.5494	191.6189
0.0292682926829268	0.0305769230769231	1.13625	-0.00356137429643528	152.7254	359.2991	206.5737
0.0341463414634146	0.0305769230769231	1.22625	0.00458496716697935	155.1473	379.5444	224.3971
0.0390243902439024	0.0305769230769231	1.31625	0.012731308630394	159.0414	400.8106	241.7692
0.0439024390243902	0.0305769230769231	1.40625	0.0208776500938086	165.1608	426.4771	261.3163
0.0486585365853659	0.0305769230769231	1.494	0.0288203330206379	174.5975	461.7186	287.1211
0.0536585365853659	0.0305769230769231	1.58625	0.0371703330206379	185.9151	501.5535	315.6384
0.0585365853658537	0.0305769230769231	1.67625	0.0453166744840525	199.5822	556.1258	356.5436
0.0632926829268293	0.0305769230769231	1.764	0.0532593574108818	215.875	636.1914	420.3164
0.0682926829268293	0.0305769230769231	1.85625	0.0616093574108818	230.6265	749.8793	519.2528
0.0731707317073171	0.0305769230769231	1.94625	0.0697556988742964	243.3466	1033.223	789.8764
0.0780487804878049	0.0305769230769231	2.03625	0.0779020403377111	251.8997	1550.546	1298.6463
0.0829268292682927	0.0305769230769231	2.12625	0.0860483818011257	254.1259	2530.429	2276.3031
0.0878048780487805	0.0305769230769231	2.21625	0.0941947232645404	249.8801	5778.243	5528.3629
0.0926829268292683	0.0305769230769231	2.30625	0.102341064727955	239.1637	6733.203	6494.0393
0.0975609756097561	0.0305769230769231	2.39625	0.11048740619137	226.2075	5984.686	5758.4785
0.102439024390244	0.0305769230769231	2.48625	0.118633747654784	211.0455	4560.335	4349.2895
0.107317073170732	0.0305769230769231	2.57625	0.126780089118199	193.4254	3214.923	3021.4976
0.11219512195122	0.0305769230769231	2.66625	0.134926430581613	179.1934	2105.153	1925.9596
0.117073170731707	0.0305769230769231	2.75625	0.143072772045028	165.9383	1161.126	995.1877
0.121951219512195	0.0305769230769231	2.84625	0.151219113508443	153.4302	871.0866	717.6564
0.126829268292683	0.0305769230769231	2.93625	0.159365454971857	143.8957	677.4454	533.5497
0.131707317073171	0.0305769230769231	3.02625	0.167511796435272	136.0787	553.2751	417.1964
0.136585365853659	0.0305769230769231	3.11625	0.175658137898687	129.0175	496.2238	367.2063
0.141463414634146	0.0305769230769231	3.20625	0.183804479362101	124.1979	446.6789	322.481
0.146341463414634	0.0305769230769231	3.29625	0.191950820825516	118.4823	399.0991	280.6168
-0.146341463414634	0.0228846153846154	-2.25375	-0.283637359287054	953.4632	235.4546	-718.0086
-0.141463414634146	0.0228846153846154	-2.16375	-0.27549101782364	928.1056	235.3587	-692.7469
-0.136585365853659	0.0228846153846154	-2.07375	-0.267344676360225	989.9644	242.2122	-747.7522
-0.131829268292683	0.0228846153846154	-1.986	-0.259401993433396	1157.058	254.2918	-902.7662
-0.126829268292683	0.0228846153846154	-1.89375	-0.251051993433396	1507.396	267.602	-1239.794
-0.121951219512195	0.0228846153846154	-1.80375	-0.242905651969981	3704.272	283.0481	-3421.2239
-0.117073170731707	0.0228846153846154	-1.71375	-0.234759310506567	21068.25	302.1954	-20766.0546
-0.11219512195122	0.0228846153846154	-1.62375	-0.226612969043152	25435.88	322.7791	-25113.1009
-0.107439024390244	0.0228846153846154	-1.536	-0.218670286116323	17367.28	345.3651	-17021.9149
-0.102439024390244	0.0228846153846154	-1.44375	-0.210320286116323	8008.331	372.7164	-7635.6146
-0.0975609756097561	0.0228846153846154	-1.35375	-0.202173944652908	2591.586	396.2497	-2195.3363
-0.0926829268292683	0.0228846153846154	-1.26375	-0.194027603189493	1143.203	417.8345	-725.3685
-0.0878048780487805	0.0228846153846154	-1.17375	-0.185881261726079	726.7473	436.3914	-290.3559
-0.0829268292682927	0.0228846153846154	-1.08375	-0.177734920262664	561.6927	445.4166	-116.2761
-0.0780487804878049	0.0228846153846154	-0.99375	-0.16958857879925	439.9935	445.3876	5.39409999999998
-0.0731707317073171	0.0228846153846154	-0.90375	-0.161442237335835	375.1412	435.6002	60.459
-0.0682926829268293	0.0228846153846154	-0.81375	-0.15329589587242	348.5761	420.5534	71.9773
-0.0634146341463415	0.0228846153846154	-0.72375	-0.145149554409006	320.7002	401.5996	80.8994
-0.0585365853658537	0.0228846153846154	-0.63375	-0.137003212945591	297.3407	378.7938	81.4531
-0.0536585365853659	0.0228846153846154	-0.54375	-0.128856871482176	268.907	358.9859	90.0789
-0.0487804878048781	0.0228846153846154	-0.45375	-0.120710530018762	250.9112	341.1573	90.2461
-0.0439024390243902	0.0228846153846154	-0.36375	-0.112564188555347	237.1818	324.0131	86.8313
-0.0390243902439024	0.0228846153846154	-0.27375	-0.104417847091932	225.0544	309.8151	84.7607
-0.0341463414634146	0.0228846153846154	-0.18375	-0.0962715056285178	212.5647	297.8297	85.265
-0.0292682926829268	0.0228846153846154	-0.0937500000000001	-0.0881251641651032	205.5558	288.5862	83.0304
-0.0245121951219512	0.0228846153846154	-0.00600000000000001	-0.0801824812382739	199.055	282.6306	83.5756
-0.0195121951219512	0.0228846153846154	0.0862499999999999	-0.0718324812382739	190.2607	279.0149	88.7542
-0.0146341463414634	0.0228846153846154	0.17625	-0.0636861397748593	182.3456	277.5948	95.2492
-0.00975609756097561	0.0228846153846154	0.26625	-0.0555397983114447	175.2089	277.9128	102.7039
-0.0048780487804878	0.0228846153846154	0.35625	-0.04739345684803	169.2383	280.079	110.8407
0	0.0228846153846154	0.44625	-0.0392471153846154	164.5894	283.5821	118.9927
0.0048780487804878	0.0228846153846154	0.53625	-0.0311007739212008	160.0417	288.2632	128.2215
0.00975609756097561	0.0228846153846154	0.62625	-0.0229544324577861	156.5709	294.5684	137.9975
0.0146341463414634	0.0228846153846154	0.71625	-0.0148080909943715	154.0749	303.3253	149.2504
0.0195121951219512	0.0228846153846154	0.80625	-0.00666174953095685	151.845	312.3694	160.5244
0.0242682926829268	0.0228846153846154	0.894	0.00128093339587241	151.3363	323.122	171.7857
0.0292682926829268	0.0228846153846154	0.98625	0.00963093339587241	152.3437	337.402	185.0583
0.0341463414634146	0.0228846153846154	1.07625	0.017777274859287	155.2427	351.9171	196.6744
0.0390243902439024	0.0228846153846154	1.16625	0.0259236163227017	159.3697	369.54	210.1703
0.0439024390243902	0.0228846153846154	1.25625	0.0340699577861163	165.5212	392.1745	226.6533
0.0486585365853659	0.0228846153846154	1.344	0.0420126407129456	175.0316	414.6526	239.621
0.0536585365853659	0.0228846153846154	1.43625	0.0503626407129456	185.9475	443.4772	257.5297
0.0585365853658537	0.0228846153846154	1.52625	0.0585089821763602	199.0104	483.9741	284.9637
0.0632926829268293	0.0228846153846154	1.614	0.0664516651031895	214.8423	530.4582	315.6159
0.0682926829268293	0.0228846153846154	1.70625	0.0748016651031895	229.324	596.7716	367.4476
0.0731707317073171	0.0228846153846154	1.79625	0.0829480065666041	241.7708	707.2725	465.5017
0.0780487804878049	0.0228846153846154	1.88625	0.0910943480300188	251.566	941.1539	689.5879
0.0829268292682927	0.0228846153846154	1.97625	0.0992406894934334	254.0468	1356.982	1102.9352
0.0878048780487805	0.0228846153846154	2.06625	0.107387030956848	250.0388	2097.992	1847.9532
0.0926829268292683	0.0228846153846154	2.15625	0.115533372420263	240.118	3827.91	3587.792
0.0975609756097561	0.0228846153846154	2.24625	0.123679713883677	226.7335	6807.983	6581.2495
0.102439024390244	0.0228846153846154	2.33625	0.131826055347092	211.8749	7195.95	6984.0751
0.107317073170732	0.0228846153846154	2.42625	0.139972396810507	194.9817	5940.929	5745.9473
0.11219512195122	0.0228846153846154	2.51625	0.148118738273921	180.3249	4274.888	4094.5631
0.117073170731707	0.0228846153846154	2.60625	0.156265079737336	167.0665	2800.721	2633.6545
0.121951219512195	0.0228846153846154	2.69625	0.16441142120075	154.2405	1686.09	1531.8495
0.126829268292683	0.0228846153846154	2.78625	0.172557762664165	144.9283	1052.456	907.5277
0.131707317073171	0.0228846153846154	2.87625	0.18070410412758	136.9752	832.4611	695.4859
0.136585365853659	0.0228846153846154	2.96625	0.188850445590994	129.6209	600.6416	471.0207
0.141463414634146	0.0228846153846154	3.05625	0.196996787054409	124.0472	532.8646	408.8174
0.146341463414634	0.0228846153846154	3.14625	0.205143128517824	119.8714	477.0088	357.1374
-0.146341463414634	0.0151923076923077	-2.40375	-0.270445051594747	973.7162	222.1454	-751.5708
-0.141463414634146	0.0151923076923077	-2.31375	-0.262298710131332	935.8108	224.887	-710.9238
-0.136585365853659	0.0151923076923077	-2.22375	-0.254152368667917	988.1473	232.41	-755.7373
-0.131829268292683	0.0151923076923077	-2.136	-0.246209685741088	1140.633	241.9887	-898.6443
-0.126829268292683	0.0151923076923077	-2.04375	-0.237859685741088	1468.842	254.0065	-1214.8355
-0.121951219512195	0.0151923076923077	-1.95375	-0.229713344277674	3525.602	269.5508	-3256.0512
-0.117073170731707	0.0151923076923077	-1.86375	-0.221567002814259	20954.18	285.0316	-20669.1484
-0.11219512195122	0.0151923076923077	-1.77375	-0.213420661350844	25428.16	302.9999	-25125.1601
-0.107439024390244	0.0151923076923077	-1.686	-0.205477978424015	17696.85	324.9364	-17371.9136
-0.102439024390244	0.0151923076923077	-1.59375	-0.197127978424015	8553.981	347.8118	-8206.1692
-0.0975609756097561	0.0151923076923077	-1.50375	-0.1889816369606	3360.823	372.2062	-2988.6168
-0.0926829268292683	0.0151923076923077	-1.41375	-0.180835295497186	1180.893	397.967	-782.926
-0.0878048780487805	0.0151923076923077	-1.32375	-0.172688954033771	835.1058	420.1903	-414.9155
-0.0829268292682927	0.0151923076923077	-1.23375	-0.164542612570356	567.1779	437.0284	-130.1495
-0.0780487804878049	0.0151923076923077	-1.14375	-0.156396271106942	446.4404	447.235	0.794599999999946
-0.0731707317073171	0.0151923076923077	-1.05375	-0.148249929643527	367.0687	446.4714	79.4027
-0.0682926829268293	0.0151923076923077	-0.96375	-0.140103588180113	333.2177	437.4184	104.2007
-0.0634146341463415	0.0151923076923077	-0.87375	-0.131957246716698	310.4259	420.7451	110.3192
-0.0585365853658537	0.0151923076923077	-0.78375	-0.123810905253283	291.6303	401.4713	109.841
-0.0536585365853659	0.0151923076923077	-0.69375	-0.115664563789869	267.8721	381.056	113.1839
-0.0487804878048781	0.0151923076923077	-0.60375	-0.107518222326454	251.2601	358.6984	107.4383
-0.0439024390243902	0.0151923076923077	-0.51375	-0.0993718808630394	238.011	340.4884	102.4774
-0.0390243902439024	0.0151923076923077	-0.42375	-0.0912255393996248	225.6113	324.2583	98.647
-0.0341463414634146	0.0151923076923077	-0.33375	-0.0830791979362101	212.8518	308.7	95.8482
-0.0292682926829268	0.0151923076923077	-0.24375	-0.0749328564727955	199.7622	297.5002	97.738
-0.0245121951219512	0.0151923076923077	-0.156	-0.0669901735459662	192.2136	288.6704	96.4568
-0.0195121951219512	0.0151923076923077	-0.06375	-0.0586401735459662	186.028	281.7215	95.6935
-0.0146341463414634	0.0151923076923077	0.02625	-0.0504938320825516	180.5453	277.9942	97.4489000000001
-0.00975609756097561	0.0151923076923077	0.11625	-0.042347490619137	174.5088	276.3536	101.8448
-0.0048780487804878	0.0151923076923077	0.20625	-0.0342011491557223	169.0953	276.5434	107.4481
0	0.0151923076923077	0.29625	-0.0260548076923077	164.457	278.3591	113.9021
0.0048780487804878	0.0151923076923077	0.38625	-0.0179084662288931	160.1372	282.0536	121.9164
0.00975609756097561	0.0151923076923077	0.47625	-0.00976212476547842	156.6867	287.3707	130.684
0.0146341463414634	0.0151923076923077	0.56625	-0.00161578330206379	153.9158	293.5494	139.6336
0.0195121951219512	0.0151923076923077	0.65625	0.00653055816135084	152.1413	300.9369	148.7956
0.0242682926829268	0.0151923076923077	0.744	0.0144732410881801	151.5748	310.4905	158.9157
0.0292682926829268	0.0151923076923077	0.83625	0.0228232410881801	152.3377	321.2429	168.9052
0.0341463414634146	0.0151923076923077	0.92625	0.0309695825515947	154.611	334.0265	179.4155
0.0390243902439024	0.0151923076923077	1.01625	0.0391159240150094	158.7759	349.7018	190.9259
0.0439024390243902	0.0151923076923077	1.10625	0.047262265478424	164.9915	366.1636	201.1721
0.0486585365853659	0.0151923076923077	1.194	0.0552049484052533	174.2435	385.6986	211.4551
0.0536585365853659	0.0151923076923077	1.28625	0.0635549484052533	184.6708	410.2797	225.6089
0.0585365853658537	0.0151923076923077	1.37625	0.0717012898686679	197.1954	438.6915	241.4961
0.0632926829268293	0.0151923076923077	1.464	0.0796439727954972	212.6131	474.6877	262.0746
0.0682926829268293	0.0151923076923077	1.55625	0.0879939727954972	227.5565	526.0008	298.4443
0.0731707317073171	0.0151923076923077	1.64625	0.0961403142589118	241.1514	592.1326	350.9812
0.0780487804878049	0.0151923076923077	1.73625	0.104286655722326	251.5507	692.3701	440.8194
0.0829268292682927	0.0151923076923077	1.82625	0.112432997185741	255.0797	924.8483	669.7686
0.0878048780487805	0.0151923076923077	1.91625	0.120579338649156	251.7573	1164.766	913.0087
0.0926829268292683	0.0151923076923077	2.00625	0.12872568011257	241.851	2255.376	2013.525
0.0975609756097561	0.0151923076923077	2.09625	0.136872021575985	229.3871	3831.495	3602.1079
0.102439024390244	0.0151923076923077	2.18625	0.1450183630394	214.1436	7598.511	7384.3674
0.107317073170732	0.0151923076923077	2.27625	0.153164704502814	196.9681	8115.631	7918.6629
0.11219512195122	0.0151923076923077	2.36625	0.161311045966229	181.4609	6493.153	6311.6921
0.117073170731707	0.0151923076923077	2.45625	0.169457387429644	167.6492	4690.887	4523.2378
0.121951219512195	0.0151923076923077	2.54625	0.177603728893058	154.6954	2799.236	2644.5406
0.126829268292683	0.0151923076923077	2.63625	0.185750070356473	145.6524	1628.382	1482.7296
0.131707317073171	0.0151923076923077	2.72625	0.193896411819887	137.7553	1079.186	941.4307
0.136585365853659	0.0151923076923077	2.81625	0.202042753283302	130.6936	845.5256	714.832
0.141463414634146	0.0151923076923077	2.90625	0.210189094746717	128.0487	669.2561	541.2074
0.146341463414634	0.0151923076923077	2.99625	0.218335436210131	121.5862	549.4534	427.8672
-0.146341463414634	0.0075	-2.55375	-0.257252743902439	939.6297	229.2543	-710.3754
-0.141463414634146	0.0075	-2.46375	-0.249106402439024	901.3588	228.3302	-673.0286
-0.136585365853659	0.0075	-2.37375	-0.24096006097561	951.071	231.0717	-719.9993
-0.131829268292683	0.0075	-2.286	-0.23301737804878	1182.759	236.7773	-945.9817
-0.126829268292683	0.0075	-2.19375	-0.22466737804878	1500.539	246.1811	-1254.3579
-0.121951219512195	0.0075	-2.10375	-0.216521036585366	3099.943	259.2025	-2840.7405
-0.117073170731707	0.0075	-2.01375	-0.208374695121951	9989.445	273.3128	-9716.1322
-0.11219512195122	0.0075	-1.92375	-0.200228353658537	17179.26	293.1295	-16886.1305
-0.107439024390244	0.0075	-1.836	-0.192285670731707	12936.93	318.1783	-12618.7517
-0.102439024390244	0.0075	-1.74375	-0.183935670731707	8577.508	337.9135	-8239.5945
-0.0975609756097561	0.0075	-1.65375	-0.175789329268293	4431.305	358.949	-4072.356
-0.0926829268292683	0.0075	-1.56375	-0.167642987804878	1732.132	384.8665	-1347.2655
-0.0878048780487805	0.0075	-1.47375	-0.159496646341463	857.8782	407.5387	-450.3395
-0.0829268292682927	0.0075	-1.38375	-0.151350304878049	570.8358	433.812	-137.0238
-0.0780487804878049	0.0075	-1.29375	-0.143203963414634	438.278	446.9833	8.70530000000002
-0.0731707317073171	0.0075	-1.20375	-0.13505762195122	375.0514	450.1079	75.0565
-0.0682926829268293	0.0075	-1.11375	-0.126911280487805	350.1571	445.3278	95.1707
-0.0634146341463415	0.0075	-1.02375	-0.11876493902439	323.1471	431.6191	108.472
-0.0585365853658537	0.0075	-0.93375	-0.110618597560976	301.1996	414.7342	113.5346
-0.0536585365853659	0.0075	-0.84375	-0.102472256097561	273.4181	394.5713	121.1532
-0.0487804878048781	0.0075	-0.75375	-0.0943259146341463	255.2908	373.0075	117.7167
-0.0439024390243902	0.0075	-0.66375	-0.0861795731707317	241.1311	353.5211	112.39
-0.0390243902439024	0.0075	-0.57375	-0.0780332317073171	228.2539	332.4775	104.2236
-0.0341463414634146	0.0075	-0.48375	-0.0698868902439024	215.0802	315.7619	100.6817
-0.0292682926829268	0.0075	-0.39375	-0.0617405487804878	202.0553	303.6357	101.5804
-0.0245121951219512	0.0075	-0.306	-0.0537978658536585	194.0305	293.5937	99.5632000000001
-0.0195121951219512	0.0075	-0.21375	-0.0454478658536585	187.2545	285.3066	98.0521
-0.0146341463414634	0.0075	-0.12375	-0.0373015243902439	181.085	280.4477	99.3627
-0.00975609756097561	0.0075	-0.03375	-0.0291551829268293	174.9907	277.5316	102.5409
-0.0048780487804878	0.0075	0.05625	-0.0210088414634146	170.1338	276.3211	106.1873
0	0.0075	0.14625	-0.0128625	164.7801	277.1811	112.401
0.0048780487804878	0.0075	0.23625	-0.00471615853658537	158.6106	279.4105	120.7999
0.00975609756097561	0.0075	0.32625	0.00343018292682927	155.5376	283.6778	128.1402
0.0146341463414634	0.0075	0.41625	0.0115765243902439	153.413	288.5487	135.1357
0.0195121951219512	0.0075	0.50625	0.0197228658536585	151.8392	294.7907	142.9515
0.0242682926829268	0.0075	0.594	0.0276655487804878	151.3305	302.868	151.5375
0.0292682926829268	0.0075	0.68625	0.0360155487804878	151.6224	312.2307	160.6083
0.0341463414634146	0.0075	0.77625	0.0441618902439024	153.6095	323.2928	169.6833
0.0390243902439024	0.0075	0.86625	0.0523082317073171	157.0648	338.0838	181.019
0.0439024390243902	0.0075	0.95625	0.0604545731707317	162.9143	353.0685	190.1542
0.0486585365853659	0.0075	1.044	0.068397256097561	171.6678	370.0285	198.3607
0.0536585365853659	0.0075	1.13625	0.076747256097561	182.0166	392.0849	210.0683
0.0585365853658537	0.0075	1.22625	0.0848935975609756	194.5871	416.3818	221.7947
0.0632926829268293	0.0075	1.314	0.0928362804878049	209.8476	445.374	235.5264
0.0682926829268293	0.0075	1.40625	0.101186280487805	224.7106	487.7703	263.0597
0.0731707317073171	0.0075	1.49625	0.109332621951219	238.7509	538.9543	300.2034
0.0780487804878049	0.0075	1.58625	0.117478963414634	250.1985	611.2803	361.0818
0.0829268292682927	0.0075	1.67625	0.125625304878049	254.2858	729.8617	475.5759
0.0878048780487805	0.0075	1.76625	0.133771646341463	252.599	985.551	732.952
0.0926829268292683	0.0075	1.85625	0.141917987804878	244.6019	1436.329	1191.7271
0.0975609756097561	0.0075	1.94625	0.150064329268293	232.3438	2233.64	2001.2962
0.102439024390244	0.0075	2.03625	0.158210670731707	217.1801	5067.936	4850.7559
0.107317073170732	0.0075	2.12625	0.166357012195122	199.1279	8161.421	7962.2931
0.11219512195122	0.0075	2.21625	0.174503353658537	184.5922	8371.68	8187.0878
0.117073170731707	0.0075	2.30625	0.182649695121951	171.1728	6635.166	6463.9932
0.121951219512195	0.0075	2.39625	0.190796036585366	158.0952	4652.714	4494.6188
0.126829268292683	0.0075	2.48625	0.19894237804878	148.051	2420.596	2272.545
0.131707317073171	0.0075	2.57625	0.207088719512195	139.4072	1348.606	1209.1988
0.136585365853659	0.0075	2.66625	0.21523506097561	131.7186	1053.278	921.5594
0.141463414634146	0.0075	2.75625	0.223381402439024	125.8257	847.7913	721.9656
0.146341463414634	0.0075	2.84625	0.231527743902439	121.3638	675.1938	553.83
-0.146341463414634	0	-2.7	-0.244390243902439	915.7216	212.4371	-703.2845
-0.141463414634146	0	-2.61	-0.236243902439024	867.7834	215.7522	-652.0312
-0.136585365853659	0	-2.52	-0.22809756097561	899.2353	221.9699	-677.2654
-0.131829268292683	0	-2.43225	-0.22015487804878	1029.334	229.5721	-799.7619
-0.126829268292683	0	-2.34	-0.21180487804878	1417.124	240.1872	-1176.9368
-0.121951219512195	0	-2.25	-0.203658536585366	2270.292	251.3141	-2018.9779
-0.117073170731707	0	-2.16	-0.195512195121951	8029.892	264.6267	-7765.2653
-0.11219512195122	0	-2.07	-0.187365853658537	15205.66	282.1161	-14923.5439
-0.107439024390244	0	-1.98225	-0.179423170731707	14989.88	299.4925	-14690.3875
-0.102439024390244	0	-1.89	-0.171073170731707	10446.67	319.5893	-10127.0807
-0.0975609756097561	0	-1.8	-0.162926829268293	6603.899	343.7527	-6260.1463
-0.0926829268292683	0	-1.71	-0.154780487804878	2719.9	367.4159	-2352.4841
-0.0878048780487805	0	-1.62	-0.146634146341463	1158.681	391.9967	-766.6843
-0.0829268292682927	0	-1.53	-0.138487804878049	715.4224	424.8385	-290.5839
-0.0780487804878049	0	-1.44	-0.130341463414634	545.8231	440.1171	-105.706
-0.0731707317073171	0	-1.35	-0.122195121951219	426.3552	449.1434	22.7882
-0.0682926829268293	0	-1.26	-0.114048780487805	366.3078	449.3693	83.0615000000001
-0.0634146341463415	0	-1.17	-0.10590243902439	341.079	441.4305	100.3515
-0.0585365853658537	0	-1.08	-0.0977560975609756	313.8521	425.2049	111.3528
-0.0536585365853659	0	-0.99	-0.089609756097561	283.1131	406.2798	123.1667
-0.0487804878048781	0	-0.9	-0.0814634146341463	264.0859	386.2382	122.1523
-0.0439024390243902	0	-0.81	-0.0733170731707317	248.918	364.067	115.149
-0.0390243902439024	0	-0.72	-0.0651707317073171	234.6191	345.4499	110.8308
-0.0341463414634146	0	-0.63	-0.0570243902439024	221.2688	328.6125	107.3437
-0.0292682926829268	0	-0.54	-0.0488780487804878	199.7905	312.3855	112.595
-0.0245121951219512	0	-0.45225	-0.0409353658536585	188.5036	300.8632	112.3596
-0.0195121951219512	0	-0.36	-0.0325853658536585	183.7494	291.8923	108.1429
-0.0146341463414634	0	-0.27	-0.0244390243902439	179.65	284.0192	104.3692
-0.00975609756097561	0	-0.18	-0.0162926829268293	175.3962	279.2228	103.8266
-0.0048780487804878	0	-0.09	-0.00814634146341463	171.3118	276.5939	105.2821
0	0	0	0	166.6463	275.6834	109.0371
0.0048780487804878	0	0.09	0.00814634146341463	161.9125	277.0221	115.1096
0.00975609756097561	0	0.18	0.0162926829268293	158.7061	279.9057	121.1996
0.0146341463414634	0	0.27	0.0244390243902439	155.7066	284.6318	128.9252
0.0195121951219512	0	0.36	0.0325853658536585	153.4012	290.3011	136.8999
0.0242682926829268	0	0.44775	0.0405280487804878	151.712	297.1676	145.4556
0.0292682926829268	0	0.54	0.0488780487804878	151.9721	306.3063	154.3342
0.0341463414634146	0	0.63	0.0570243902439024	153.53	316.5497	163.0197
0.0390243902439024	0	0.72	0.0651707317073171	155.9941	328.3774	172.3833
0.0439024390243902	0	0.81	0.0733170731707317	160.6835	343.011	182.3275
0.0486585365853659	0	0.89775	0.081259756097561	168.0595	358.8594	190.7999
0.0536585365853659	0	0.99	0.089609756097561	177.2801	377.1516	199.8715
0.0585365853658537	0	1.08	0.0977560975609756	188.5307	400.9287	212.398
0.0632926829268293	0	1.16775	0.105698780487805	202.7085	426.0232	223.3147
0.0682926829268293	0	1.26	0.114048780487805	217.0469	458.1556	241.1087
0.0731707317073171	0	1.35	0.122195121951219	231.1498	506.3264	275.1766
0.0780487804878049	0	1.44	0.130341463414634	244.1562	565.9331	321.7769
0.0829268292682927	0	1.53	0.138487804878049	251.0736	652.4928	401.4192
0.0878048780487805	0	1.62	0.146634146341463	252.4412	852.4954	600.0542
0.0926829268292683	0	1.71	0.154780487804878	247.3199	1043.91	796.5901
0.0975609756097561	0	1.8	0.162926829268293	237.2569	1612.482	1375.2251
0.102439024390244	0	1.89	0.171073170731707	223.3133	3155.37	2932.0567
0.107317073170732	0	1.98	0.179219512195122	206.6267	6938.731	6732.1043
0.11219512195122	0	2.07	0.187365853658537	191.2154	9924.318	9733.1026
0.117073170731707	0	2.16	0.195512195121951	176.825	8929.836	8753.011
0.121951219512195	0	2.25	0.203658536585366	163.4227	6744.05	6580.6273
0.126829268292683	0	2.34	0.21180487804878	152.6677	4492.441	4339.7733
0.131707317073171	0	2.43	0.219951219512195	143.6668	2267.665	2123.9982
0.136585365853659	0	2.52	0.22809756097561	135.3411	1249.746	1114.4049
0.141463414634146	0	2.61	0.236243902439024	129.3676	990.6732	861.3056
0.146341463414634	0	2.7	0.244390243902439	124.2854	750.6977	626.4123
-0.146341463414634	-0.00788461538461538	-2.85375	-0.230868128517824	821.9282	222.6879	-599.2403
-0.141463414634146	-0.00788461538461538	-2.76375	-0.222721787054409	785.6264	221.0621	-564.5643
-0.136585365853659	-0.00788461538461538	-2.67375	-0.214575445590994	805.1936	222.6554	-582.5382
-0.131829268292683	-0.00788461538461538	-2.586	-0.206632762664165	897.633	227.07	-670.563
-0.126829268292683	-0.00788461538461538	-2.49375	-0.198282762664165	1063.856	235.0234	-828.8326
-0.121951219512195	-0.00788461538461538	-2.40375	-0.19013642120075	1558.913	244.6509	-1314.2621
-0.117073170731707	-0.00788461538461538	-2.31375	-0.181990079737336	3160.318	256.6062	-2903.7118
-0.11219512195122	-0.00788461538461538	-2.22375	-0.173843738273921	9971.368	272.4371	-9698.9309
-0.107439024390244	-0.00788461538461538	-2.136	-0.165901055347092	16804.13	288.5576	-16515.5724
-0.102439024390244	-0.00788461538461538	-2.04375	-0.157551055347092	12827.15	307.5676	-12519.5824
-0.0975609756097561	-0.00788461538461538	-1.95375	-0.149404713883677	6935.527	330.3681	-6605.1589
-0.0926829268292683	-0.00788461538461538	-1.86375	-0.141258372420263	4281.296	353.7747	-3927.5213
-0.0878048780487805	-0.00788461538461538	-1.77375	-0.133112030956848	1729.216	378.4427	-1350.7733
-0.0829268292682927	-0.00788461538461538	-1.68375	-0.124965689493433	872.9139	405.1959	-467.718
-0.0780487804878049	-0.00788461538461538	-1.59375	-0.116819348030019	582.8981	432.2072	-150.6909
-0.0731707317073171	-0.00788461538461538	-1.50375	-0.108673006566604	451.111	446.1141	-4.9969000000001
-0.0682926829268293	-0.00788461538461538	-1.41375	-0.100526665103189	378.4694	450.8043	72.3349
-0.0634146341463415	-0.00788461538461538	-1.32375	-0.0923803236397749	349.7908	447.3309	97.5401000000001
-0.0585365853658537	-0.00788461538461538	-1.23375	-0.0842339821763602	324.553	435.5694	111.0164
-0.0536585365853659	-0.00788461538461538	-1.14375	-0.0760876407129456	304.0887	418.8963	114.8076
-0.0487804878048781	-0.00788461538461538	-1.05375	-0.067941299249531	276.3281	398.8511	122.523
-0.0439024390243902	-0.00788461538461538	-0.96375	-0.0597949577861163	258.7944	376.3074	117.513
-0.0390243902439024	-0.00788461538461538	-0.87375	-0.0516486163227017	243.9657	355.9574	111.9917
-0.0341463414634146	-0.00788461538461538	-0.78375	-0.043502274859287	230.3393	337.3337	106.9944
-0.0292682926829268	-0.00788461538461538	-0.69375	-0.0353559333958724	217.0074	320.052	103.0446
-0.0245121951219512	-0.00788461538461538	-0.606	-0.0274132504690432	196.9009	306.6504	109.7495
-0.0195121951219512	-0.00788461538461538	-0.51375	-0.0190632504690432	185.707	295.0785	109.3715
-0.0146341463414634	-0.00788461538461538	-0.42375	-0.0109169090056285	182.1797	285.7394	103.5597
-0.00975609756097561	-0.00788461538461538	-0.33375	-0.00277056754221388	178.5763	280.1016	101.5253
-0.0048780487804878	-0.00788461538461538	-0.24375	0.00537577392120075	173.8564	276.6896	102.8332
0	-0.00788461538461538	-0.15375	0.0135221153846154	169.7791	275.1918	105.4127
0.0048780487804878	-0.00788461538461538	-0.06375	0.02166845684803	165.7768	275.3022	109.5254
0.00975609756097561	-0.00788461538461538	0.02625	0.0298147983114447	161.2184	277.6581	116.4397
0.0146341463414634	-0.00788461538461538	0.11625	0.0379611397748593	157.9166	281.5442	123.6276
0.0195121951219512	-0.00788461538461538	0.20625	0.0461074812382739	155.2513	286.8305	131.5792
0.0242682926829268	-0.00788461538461538	0.294	0.0540501641651032	153.2859	293.1855	139.8996
0.0292682926829268	-0.00788461538461538	0.38625	0.0624001641651032	152.1094	301.2437	149.1343
0.0341463414634146	-0.00788461538461538	0.47625	0.0705465056285178	151.994	310.7431	158.7491
0.0390243902439024	-0.00788461538461538	0.56625	0.0786928470919325	153.9015	322.1779	168.2764
0.0439024390243902	-0.00788461538461538	0.65625	0.0868391885553471	157.4304	336.3219	178.8915
0.0486585365853659	-0.00788461538461538	0.744	0.0947818714821764	162.9991	350.4258	187.4267
0.0536585365853659	-0.00788461538461538	0.83625	0.103131871482176	171.2761	367.4075	196.1314
0.0585365853658537	-0.00788461538461538	0.92625	0.111278212945591	180.7009	387.9022	207.2013
0.0632926829268293	-0.00788461538461538	1.014	0.11922089587242	191.7134	411.2058	219.4924
0.0682926829268293	-0.00788461538461538	1.10625	0.12757089587242	207.0019	440.4522	233.4503
0.0731707317073171	-0.00788461538461538	1.19625	0.135717237335835	221.6581	481.7347	260.0766
0.0780487804878049	-0.00788461538461538	1.28625	0.14386357879925	235.2355	533.4739	298.2384
0.0829268292682927	-0.00788461538461538	1.37625	0.152009920262664	247.2892	607.4815	360.1923
0.0878048780487805	-0.00788461538461538	1.46625	0.160156261726079	252.9182	721.8669	468.9487
0.0926829268292683	-0.00788461538461538	1.55625	0.168302603189493	252.8534	961.3423	708.4889
0.0975609756097561	-0.00788461538461538	1.64625	0.176448944652908	245.8579	1389.734	1143.8761
0.102439024390244	-0.00788461538461538	1.73625	0.184595286116323	234.6962	2147.349	1912.6528
0.107317073170732	-0.00788461538461538	1.82625	0.192741627579737	220.6297	3837.918	3617.2883
0.11219512195122	-0.00788461538461538	1.91625	0.200887969043152	204.2636	8904.647	8700.3834
0.117073170731707	-0.00788461538461538	2.00625	0.209034310506567	189.4232	10098.19	9908.7668
0.121951219512195	-0.00788461538461538	2.09625	0.217180651969981	174.7835	8151.243	7976.4595
0.126829268292683	-0.00788461538461538	2.18625	0.225326993433396	160.7062	5651.462	5490.7558
0.131707317073171	-0.00788461538461538	2.27625	0.233473334896811	150.3068	2874.481	2724.1742
0.136585365853659	-0.00788461538461538	2.36625	0.241619676360225	141.6466	1706.263	1564.6164
0.141463414634146	-0.00788461538461538	2.45625	0.24976601782364	133.9809	1151.252	1017.2711
0.146341463414634	-0.00788461538461538	2.54625	0.257912359287054	127.7629	907.5361	779.7732
-0.146341463414634	-0.0155769230769231	-3.00375	-0.217675820825516	718.5766	208.9303	-509.6463
-0.141463414634146	-0.0155769230769231	-2.91375	-0.209529479362101	684.8455	208.7218	-476.1237
-0.136585365853659	-0.0155769230769231	-2.82375	-0.201383137898687	701.4235	211.6075	-489.816
-0.131829268292683	-0.0155769230769231	-2.736	-0.193440454971857	768.4992	219.0807	-549.4185
-0.126829268292683	-0.0155769230769231	-2.64375	-0.185090454971857	884.4721	228.552	-655.9201
-0.121951219512195	-0.0155769230769231	-2.55375	-0.176944113508443	1183.999	238.8797	-945.1193
-0.117073170731707	-0.0155769230769231	-2.46375	-0.168797772045028	1549.899	251.7292	-1298.1698
-0.11219512195122	-0.0155769230769231	-2.37375	-0.160651430581613	3435.602	264.6747	-3170.9273
-0.107439024390244	-0.0155769230769231	-2.286	-0.152708747654784	10061.06	280.2856	-9780.7744
-0.102439024390244	-0.0155769230769231	-2.19375	-0.144358747654784	16813.44	300.6802	-16512.7598
-0.0975609756097561	-0.0155769230769231	-2.10375	-0.13621240619137	11822.34	315.8914	-11506.4486
-0.0926829268292683	-0.0155769230769231	-2.01375	-0.128066064727955	6358.344	341.0099	-6017.3341
-0.0878048780487805	-0.0155769230769231	-1.92375	-0.11991972326454	2574.677	365.2948	-2209.3822
-0.0829268292682927	-0.0155769230769231	-1.83375	-0.111773381801126	1224.925	390.1735	-834.7515
-0.0780487804878049	-0.0155769230769231	-1.74375	-0.103627040337711	847.9561	424.5785	-423.3776
-0.0731707317073171	-0.0155769230769231	-1.65375	-0.0954806988742964	595.537	440.0173	-155.5197
-0.0682926829268293	-0.0155769230769231	-1.56375	-0.0873343574108818	451.9493	449.4311	-2.51820000000004
-0.0634146341463415	-0.0155769230769231	-1.47375	-0.0791880159474672	376.1995	449.657	73.4575000000001
-0.0585365853658537	-0.0155769230769231	-1.38375	-0.0710416744840525	338.6478	441.7815	103.1337
-0.0536585365853659	-0.0155769230769231	-1.29375	-0.0628953330206379	316.5127	425.6842	109.1715
-0.0487804878048781	-0.0155769230769231	-1.20375	-0.0547489915572233	296.7061	407.6714	110.9653
-0.0439024390243902	-0.0155769230769231	-1.11375	-0.0466026500938086	269.6603	387.1624	117.5021
-0.0390243902439024	-0.0155769230769231	-1.02375	-0.038456308630394	254.9686	364.2586	109.29
-0.0341463414634146	-0.0155769230769231	-0.93375	-0.0303099671669794	239.6842	345.8231	106.1389
-0.0292682926829268	-0.0155769230769231	-0.84375	-0.0221636257035647	227.9396	328.6652	100.7256
-0.0245121951219512	-0.0155769230769231	-0.756	-0.0142209427767355	217.4068	312.4999	95.0931
-0.0195121951219512	-0.0155769230769231	-0.66375	-0.00587094277673546	208.6945	300.5971	91.9026
-0.0146341463414634	-0.0155769230769231	-0.57375	0.00227539868667918	203.4319	291.1929	87.761
-0.00975609756097561	-0.0155769230769231	-0.48375	0.0104217401500938	193.7184	282.9368	89.2184
-0.0048780487804878	-0.0155769230769231	-0.39375	0.0185680816135084	185.6742	278.6686	92.9944
0	-0.0155769230769231	-0.30375	0.0267144230769231	176.7564	273.8093	97.0529
0.0048780487804878	-0.0155769230769231	-0.21375	0.0348607645403377	170.4359	273.6811	103.2452
0.00975609756097561	-0.0155769230769231	-0.12375	0.0430071060037523	166.0522	275.5748	109.5226
0.0146341463414634	-0.0155769230769231	-0.0337499999999999	0.051153447467167	162.5541	278.2489	115.6948
0.0195121951219512	-0.0155769230769231	0.0562500000000001	0.0592997889305816	158.9819	283.026	124.0441
0.0242682926829268	-0.0155769230769231	0.144	0.0672424718574109	156.3542	288.5366	132.1824
0.0292682926829268	-0.0155769230769231	0.23625	0.0755924718574109	154.5895	295.4035	140.814
0.0341463414634146	-0.0155769230769231	0.32625	0.0837388133208255	153.1961	304.9462	151.7501
0.0390243902439024	-0.0155769230769231	0.41625	0.0918851547842402	152.9001	315.4781	162.578
0.0439024390243902	-0.0155769230769231	0.50625	0.100031496247655	154.7181	327.571	172.8529
0.0486585365853659	-0.0155769230769231	0.594	0.107974179174484	158.6599	342.0686	183.4087
0.0536585365853659	-0.0155769230769231	0.68625	0.116324179174484	164.3979	357.8237	193.4258
0.0585365853658537	-0.0155769230769231	0.77625	0.124470520637899	172.0432	375.8933	203.8501
0.0632926829268293	-0.0155769230769231	0.864	0.132413203564728	182.3394	398.1962	215.8568
0.0682926829268293	-0.0155769230769231	0.95625	0.140763203564728	193.6723	423.9966	230.3243
0.0731707317073171	-0.0155769230769231	1.04625	0.148909545028143	207.0224	457.3812	250.3588
0.0780487804878049	-0.0155769230769231	1.13625	0.157055886491557	223.5855	505.4382	281.8527
[truncated: 1,722 more rows]
