# Supplementary material for: Giant ferroelectric polarization in a bilayer graphene heterostructure
Source: Nat Commun. 2022 Oct 21;13:6241. doi: 10.1038/s41467-022-34104-z (PMC9587233; doi:10.1038/s41467-022-34104-z)
Supplement: Supplementary file 4 — Source Data [file 41467_2022_34104_MOESM4_ESM.zip › SI/Fig.S11-14/80K.dat]

x	y	n	D	b	f	z
-0.146341463414634	0.230769230769231	1.8	-0.64015947467167	686.158	1295.874	609.716
-0.141463414634146	0.230769230769231	1.89	-0.632013133208255	709.1797	1309.011	599.8313
-0.136585365853659	0.230769230769231	1.98	-0.62386679174484	799.4803	1507.012	707.5317
-0.131829268292683	0.230769230769231	2.06775	-0.615924108818011	913.382	2321.788	1408.406
-0.126829268292683	0.230769230769231	2.16	-0.607574108818011	1085.461	8750.388	7664.927
-0.121951219512195	0.230769230769231	2.25	-0.599427767354597	1613.201	12616.83	11003.629
-0.117073170731707	0.230769230769231	2.34	-0.591281425891182	3597.476	10626.35	7028.874
-0.11219512195122	0.230769230769231	2.43	-0.583135084427767	9154.492	7560.42	-1594.072
-0.107439024390244	0.230769230769231	2.51775	-0.575192401500938	10247.08	4897.165	-5349.915
-0.102439024390244	0.230769230769231	2.61	-0.566842401500938	7604.25	2052.478	-5551.772
-0.0975609756097561	0.230769230769231	2.7	-0.558696060037523	4822.96	1009.711	-3813.249
-0.0926829268292683	0.230769230769231	2.79	-0.550549718574109	2222.673	647.6967	-1574.9763
-0.0878048780487805	0.230769230769231	2.88	-0.542403377110694	1072.659	489.1475	-583.5115
-0.0829268292682927	0.230769230769231	2.97	-0.53425703564728	722.6705	420.5655	-302.105
-0.0780487804878049	0.230769230769231	3.06	-0.526110694183865	564.7832	371.2544	-193.5288
-0.0731707317073171	0.230769230769231	3.15	-0.51796435272045	449.596	341.7526	-107.8434
-0.0682926829268293	0.230769230769231	3.24	-0.509818011257036	371.4387	316.5215	-54.9172
-0.0634146341463415	0.230769230769231	3.33	-0.501671669793621	337.0371	285.2479	-51.7892000000001
-0.0585365853658537	0.230769230769231	3.42	-0.493525328330206	311.6631	265.0559	-46.6072
-0.0536585365853659	0.230769230769231	3.51	-0.485378986866792	284.2226	249.8273	-34.3953
-0.0487804878048781	0.230769230769231	3.6	-0.477232645403377	265.9518	236.2798	-29.672
-0.0439024390243902	0.230769230769231	3.69	-0.469086303939963	251.4612	222.0066	-29.4546
-0.0390243902439024	0.230769230769231	3.78	-0.460939962476548	238.1718	211.5363	-26.6355
-0.0341463414634146	0.230769230769231	3.87	-0.452793621013133	225.3165	205.2889	-20.0276
-0.0292682926829268	0.230769230769231	3.96	-0.444647279549719	214.4959	199.8351	-14.6608
-0.0245121951219512	0.230769230769231	4.04775	-0.436704596622889	196.3814	190.9876	-5.39379999999997
-0.0195121951219512	0.230769230769231	4.14	-0.428354596622889	186.4573	182.7608	-3.69649999999999
-0.0146341463414634	0.230769230769231	4.23	-0.420208255159475	182.3368	175.9555	-6.38129999999998
-0.00975609756097561	0.230769230769231	4.32	-0.41206191369606	178.1844	171.185	-6.99940000000001
-0.0048780487804878	0.230769230769231	4.41	-0.403915572232645	174.5609	167.1918	-7.3691
0	0.230769230769231	4.5	-0.395769230769231	171.4725	164.2675	-7.20499999999999
0.0048780487804878	0.230769230769231	4.59	-0.387622889305816	168.5597	162.7607	-5.79899999999998
0.00975609756097561	0.230769230769231	4.68	-0.379476547842402	167.7667	161.9571	-5.80960000000002
0.0146341463414634	0.230769230769231	4.77	-0.371330206378987	165.8637	162.2427	-3.62100000000001
0.0195121951219512	0.230769230769231	4.86	-0.363183864915572	164.2038	163.8761	-0.327699999999993
0.0242682926829268	0.230769230769231	4.94775	-0.355241181988743	163.728	167.1591	3.43109999999999
0.0292682926829268	0.230769230769231	5.04	-0.346891181988743	164.9809	172.4244	7.44350000000003
0.0341463414634146	0.230769230769231	5.13	-0.338744840525328	167.8877	178.737	10.8493
0.0390243902439024	0.230769230769231	5.22	-0.330598499061914	172.4386	186.3966	13.958
0.0439024390243902	0.230769230769231	5.31	-0.322452157598499	178.0673	196.6063	18.539
0.0486585365853659	0.230769230769231	5.39775	-0.31450947467167	185.6147	207.5172	21.9025
0.0536585365853659	0.230769230769231	5.49	-0.30615947467167	196.0777	218.6981	22.6204
0.0585365853658537	0.230769230769231	5.58	-0.298013133208255	206.2256	230.4036	24.178
0.0632926829268293	0.230769230769231	5.66775	-0.290070450281426	216.7537	238.3031	21.5494
0.0682926829268293	0.230769230769231	5.76	-0.281720450281426	228.2031	243.5218	15.3187
0.0731707317073171	0.230769230769231	5.85	-0.273574108818011	236.7187	243.9817	7.26300000000004
0.0780487804878049	0.230769230769231	5.94	-0.265427767354597	241.6827	239.8258	-1.8569
0.0829268292682927	0.230769230769231	6.03	-0.257281425891182	243.062	231.6744	-11.3876
0.0878048780487805	0.230769230769231	6.12	-0.249135084427767	239.7327	219.7494	-19.9833
0.0926829268292683	0.230769230769231	6.21	-0.240988742964353	232.4839	207.0955	-25.3884
0.0975609756097561	0.230769230769231	6.3	-0.232842401500938	221.1155	194.1418	-26.9737
0.102439024390244	0.230769230769231	6.39	-0.224696060037523	209.2258	180.4818	-28.744
0.107317073170732	0.230769230769231	6.48	-0.216549718574109	196.5143	168.1878	-28.3265
0.11219512195122	0.230769230769231	6.57	-0.208403377110694	182.9826	154.0743	-28.9083
0.117073170731707	0.230769230769231	6.66	-0.20025703564728	171.5265	145.2265	-26.3
0.121951219512195	0.230769230769231	6.75	-0.192110694183865	161.0439	138.9637	-22.0802
0.126829268292683	0.230769230769231	6.84	-0.18396435272045	151.1976	133.5036	-17.694
0.131707317073171	0.230769230769231	6.93	-0.175818011257036	143.4615	128.3208	-15.1407
0.136585365853659	0.230769230769231	7.02	-0.167671669793621	136.8929	122.3873	-14.5056
0.141463414634146	0.230769230769231	7.11	-0.159525328330206	128.8745	118.5773	-10.2972
0.146341463414634	0.230769230769231	7.2	-0.151378986866792	124.6917	115.9398	-8.75190000000002
-0.146341463414634	0.222884615384615	1.64625	-0.626637359287054	1033.871	961.6077	-72.2633000000001
-0.141463414634146	0.222884615384615	1.73625	-0.61849101782364	1018.569	945.6249	-72.9441000000001
-0.136585365853659	0.222884615384615	1.82625	-0.610344676360225	1097.7	1007.005	-90.695
-0.131829268292683	0.222884615384615	1.914	-0.602401993433396	1283.096	1249.746	-33.3499999999999
-0.126829268292683	0.222884615384615	2.00625	-0.594051993433396	1898.818	1735.737	-163.081
-0.121951219512195	0.222884615384615	2.09625	-0.585905651969981	3511.779	2846.154	-665.625
-0.117073170731707	0.222884615384615	2.18625	-0.577759310506567	9771.862	8714.861	-1057.001
-0.11219512195122	0.222884615384615	2.27625	-0.569612969043152	11637.42	11861.97	224.549999999999
-0.107439024390244	0.222884615384615	2.364	-0.561670286116323	8798.871	9059.909	261.037999999999
-0.102439024390244	0.222884615384615	2.45625	-0.553320286116323	5586.278	6208.016	621.737999999999
-0.0975609756097561	0.222884615384615	2.54625	-0.545173944652908	2551.47	2802.208	250.738
-0.0926829268292683	0.222884615384615	2.63625	-0.537027603189493	1203.988	1277.71	73.7219999999998
-0.0878048780487805	0.222884615384615	2.72625	-0.528881261726079	882.4366	921.7677	39.3311
-0.0829268292682927	0.222884615384615	2.81625	-0.520734920262664	608.8209	628.9979	20.1769999999999
-0.0780487804878049	0.222884615384615	2.90625	-0.512588578799249	469.8853	481.7546	11.8693
-0.0731707317073171	0.222884615384615	2.99625	-0.504442237335835	399.829	402.8001	2.97109999999998
-0.0682926829268293	0.222884615384615	3.08625	-0.49629589587242	369.589	370.0116	0.422599999999989
-0.0634146341463415	0.222884615384615	3.17625	-0.488149554409006	338.2442	336.6636	-1.5806
-0.0585365853658537	0.222884615384615	3.26625	-0.480003212945591	312.9459	310.922	-2.02389999999997
-0.0536585365853659	0.222884615384615	3.35625	-0.471856871482176	282.3472	279.7722	-2.57499999999999
-0.0487804878048781	0.222884615384615	3.44625	-0.463710530018762	263.2022	260.4068	-2.79540000000003
-0.0439024390243902	0.222884615384615	3.53625	-0.455564188555347	247.8398	245.9353	-1.90449999999998
-0.0390243902439024	0.222884615384615	3.62625	-0.447417847091932	234.3926	232.8362	-1.55640000000003
-0.0341463414634146	0.222884615384615	3.71625	-0.439271505628518	221.6337	219.8886	-1.74510000000004
-0.0292682926829268	0.222884615384615	3.80625	-0.431125164165103	211.1766	199.4704	-11.7062
-0.0245121951219512	0.222884615384615	3.894	-0.423182481238274	203.0462	188.8461	-14.2001
-0.0195121951219512	0.222884615384615	3.98625	-0.414832481238274	196.959	184.4864	-12.4726
-0.0146341463414634	0.222884615384615	4.07625	-0.406686139774859	189.6461	181.0148	-8.63130000000001
-0.00975609756097561	0.222884615384615	4.16625	-0.398539798311445	182.7525	177.0586	-5.69389999999999
-0.0048780487804878	0.222884615384615	4.25625	-0.39039345684803	176.3963	173.6525	-2.74380000000002
0	0.222884615384615	4.34625	-0.382247115384615	171.722	170.3426	-1.37940000000003
0.0048780487804878	0.222884615384615	4.43625	-0.374100773921201	168.0155	166.7677	-1.24780000000001
0.00975609756097561	0.222884615384615	4.52625	-0.365954432457786	165.1659	164.151	-1.01489999999998
0.0146341463414634	0.222884615384615	4.61625	-0.357808090994371	163.6753	162.2638	-1.41150000000002
0.0195121951219512	0.222884615384615	4.70625	-0.349661749530957	162.8823	162.2797	-0.602600000000024
0.0242682926829268	0.222884615384615	4.794	-0.341719066604128	162.8401	163.1573	0.317199999999985
0.0292682926829268	0.222884615384615	4.88625	-0.333369066604128	164.5578	165.2029	0.645100000000014
0.0341463414634146	0.222884615384615	4.97625	-0.325222725140713	168.0254	168.8817	0.856299999999976
0.0390243902439024	0.222884615384615	5.06625	-0.317076383677298	172.946	173.6859	0.739900000000006
0.0439024390243902	0.222884615384615	5.15625	-0.308930042213884	179.1927	180.3314	1.13869999999997
0.0486585365853659	0.222884615384615	5.244	-0.300987359287054	187.166	189.7935	2.6275
0.0536585365853659	0.222884615384615	5.33625	-0.292637359287054	197.8187	199.4517	1.63300000000001
0.0585365853658537	0.222884615384615	5.42625	-0.28449101782364	207.3168	210.5521	3.2353
0.0632926829268293	0.222884615384615	5.514	-0.276548334896811	218.1176	222.8419	4.72430000000003
0.0682926829268293	0.222884615384615	5.60625	-0.26819833489681	229.8203	232.0542	2.23390000000001
0.0731707317073171	0.222884615384615	5.69625	-0.260051993433396	237.9704	239.4299	1.45950000000005
0.0780487804878049	0.222884615384615	5.78625	-0.251905651969981	242.8406	243.6176	0.777000000000015
0.0829268292682927	0.222884615384615	5.87625	-0.243759310506567	243.5852	242.9666	-0.618600000000015
0.0878048780487805	0.222884615384615	5.96625	-0.235612969043152	239.6528	238.1611	-1.49170000000001
0.0926829268292683	0.222884615384615	6.05625	-0.227466627579737	231.8505	228.5522	-3.29830000000004
0.0975609756097561	0.222884615384615	6.14625	-0.219320286116323	219.704	216.9303	-2.77369999999996
0.102439024390244	0.222884615384615	6.23625	-0.211173944652908	207.6867	204.3126	-3.3741
0.107317073170732	0.222884615384615	6.32625	-0.203027603189493	194.6758	190.6034	-4.07240000000002
0.11219512195122	0.222884615384615	6.41625	-0.194881261726079	180.3664	178.5128	-1.8536
0.117073170731707	0.222884615384615	6.50625	-0.186734920262664	168.9745	166.9455	-2.029
0.121951219512195	0.222884615384615	6.59625	-0.17858857879925	159.2846	155.6768	-3.60780000000003
0.126829268292683	0.222884615384615	6.68625	-0.170442237335835	149.6921	147.1408	-2.55129999999997
0.131707317073171	0.222884615384615	6.77625	-0.16229589587242	142.0514	139.7946	-2.2568
0.136585365853659	0.222884615384615	6.86625	-0.154149554409006	135.4828	133.1062	-2.3766
0.141463414634146	0.222884615384615	6.95625	-0.146003212945591	126.9893	126.8467	-0.142600000000002
0.146341463414634	0.222884615384615	7.04625	-0.137856871482176	123.4484	122.7909	-0.657499999999999
-0.146341463414634	0.215192307692308	1.49625	-0.613445051594747	1068.315	728.6315	-339.6835
-0.141463414634146	0.215192307692308	1.58625	-0.605298710131332	1055.064	712.7573	-342.3067
-0.136585365853659	0.215192307692308	1.67625	-0.597152368667917	1145.4	745.2635	-400.1365
-0.131829268292683	0.215192307692308	1.764	-0.589209685741088	1348.812	833.9653	-514.8467
-0.126829268292683	0.215192307692308	1.85625	-0.580859685741088	2065.372	969.5392	-1095.8328
-0.121951219512195	0.215192307692308	1.94625	-0.572713344277674	3854.966	1324.774	-2530.192
-0.117073170731707	0.215192307692308	2.03625	-0.564567002814259	11854.53	2005.611	-9848.919
-0.11219512195122	0.215192307692308	2.12625	-0.556420661350844	12530.58	3836.196	-8694.384
-0.107439024390244	0.215192307692308	2.214	-0.548477978424015	9615.915	9081.098	-534.816999999999
-0.102439024390244	0.215192307692308	2.30625	-0.540127978424015	6354.379	8656.457	2302.078
-0.0975609756097561	0.215192307692308	2.39625	-0.5319816369606	2590.175	6218.452	3628.277
-0.0926829268292683	0.215192307692308	2.48625	-0.523835295497186	1222.164	4211.381	2989.217
-0.0878048780487805	0.215192307692308	2.57625	-0.515688954033771	837.7171	2004.468	1166.7509
-0.0829268292682927	0.215192307692308	2.66625	-0.507542612570356	600.0055	992.0336	392.0281
-0.0780487804878049	0.215192307692308	2.75625	-0.499396271106942	462.7032	687.9585	225.2553
-0.0731707317073171	0.215192307692308	2.84625	-0.491249929643527	392.572	517.3454	124.7734
-0.0682926829268293	0.215192307692308	2.93625	-0.483103588180113	354.1204	449.2098	95.0894
-0.0634146341463415	0.215192307692308	3.02625	-0.474957246716698	328.111	374.6697	46.5587000000001
-0.0585365853658537	0.215192307692308	3.11625	-0.466810905253283	296.677	340.0151	43.3381000000001
-0.0536585365853659	0.215192307692308	3.20625	-0.458664563789869	275.6862	313.4889	37.8027
-0.0487804878048781	0.215192307692308	3.29625	-0.450518222326454	259.5965	285.3099	25.7134
-0.0439024390243902	0.215192307692308	3.38625	-0.442371880863039	245.6648	267.6325	21.9677
-0.0390243902439024	0.215192307692308	3.47625	-0.434225539399625	231.377	253.5259	22.1489
-0.0341463414634146	0.215192307692308	3.56625	-0.42607919793621	220.0164	240.2189	20.2025
-0.0292682926829268	0.215192307692308	3.65625	-0.417932856472795	212.7369	227.2218	14.4849
-0.0245121951219512	0.215192307692308	3.744	-0.409990173545966	206.5046	216.2912	9.78659999999999
-0.0195121951219512	0.215192307692308	3.83625	-0.401640173545966	197.4666	210.268	12.8014
-0.0146341463414634	0.215192307692308	3.92625	-0.393493832082552	188.5678	205.0027	16.4349
-0.00975609756097561	0.215192307692308	4.01625	-0.385347490619137	180.4838	195.6493	15.1655
-0.0048780487804878	0.215192307692308	4.10625	-0.377201149155722	174.8529	187.2297	12.3768
0	0.215192307692308	4.19625	-0.369054807692308	170.4839	179.3038	8.81990000000002
0.0048780487804878	0.215192307692308	4.28625	-0.360908466228893	166.9687	174.1852	7.2165
0.00975609756097561	0.215192307692308	4.37625	-0.352762124765478	164.3254	170.082	5.75659999999999
0.0146341463414634	0.215192307692308	4.46625	-0.344615783302064	162.7079	166.3394	3.63149999999999
0.0195121951219512	0.215192307692308	4.55625	-0.336469441838649	162.2005	164.1087	1.90819999999999
0.0242682926829268	0.215192307692308	4.644	-0.32852675891182	163.1731	163.0938	-0.0793000000000177
0.0292682926829268	0.215192307692308	4.73625	-0.32017675891182	164.9332	162.9089	-2.02430000000001
0.0341463414634146	0.215192307692308	4.82625	-0.312030417448405	168.29	164.4838	-3.80620000000002
0.0390243902439024	0.215192307692308	4.91625	-0.303884075984991	173.4169	166.9732	-6.44370000000001
0.0439024390243902	0.215192307692308	5.00625	-0.295737734521576	180.5051	171.9313	-8.57379999999998
0.0486585365853659	0.215192307692308	5.094	-0.287795051594747	189.9842	178.8321	-11.1521
0.0536585365853659	0.215192307692308	5.18625	-0.279445051594747	199.6577	186.4081	-13.2496
0.0585365853658537	0.215192307692308	5.27625	-0.271298710131332	210.8058	196.3494	-14.4564000000001
0.0632926829268293	0.215192307692308	5.364	-0.263356027204503	222.9526	206.8607	-16.0919
0.0682926829268293	0.215192307692308	5.45625	-0.255006027204503	232.5617	217.6255	-14.9362
0.0731707317073171	0.215192307692308	5.54625	-0.246859685741088	239.4299	228.7736	-10.6563
0.0780487804878049	0.215192307692308	5.63625	-0.238713344277674	243.0777	236.9571	-6.1206
0.0829268292682927	0.215192307692308	5.72625	-0.230567002814259	242.4272	242.2051	-0.222100000000012
0.0878048780487805	0.215192307692308	5.81625	-0.222420661350844	237.5753	243.2217	5.6464
0.0926829268292683	0.215192307692308	5.90625	-0.21427431988743	228.6952	239.8263	11.1311
0.0975609756097561	0.215192307692308	5.99625	-0.206127978424015	217.4518	231.9612	14.5094
0.102439024390244	0.215192307692308	6.08625	-0.1979816369606	204.7379	220.1818	15.4439
0.107317073170732	0.215192307692308	6.17625	-0.189835295497186	190.9144	208.6573	17.7429
0.11219512195122	0.215192307692308	6.26625	-0.181688954033771	178.4805	195.8837	17.4032
0.117073170731707	0.215192307692308	6.35625	-0.173542612570356	167.104	181.7504	14.6464
0.121951219512195	0.215192307692308	6.44625	-0.165396271106942	155.998	170.3274	14.3294
0.126829268292683	0.215192307692308	6.53625	-0.157249929643527	148.0123	160.0508	12.0385
0.131707317073171	0.215192307692308	6.62625	-0.149103588180113	140.6661	150.0945	9.42840000000001
0.136585365853659	0.215192307692308	6.71625	-0.140957246716698	134.1201	142.8501	8.73000000000002
0.141463414634146	0.215192307692308	6.80625	-0.132810905253283	126.9817	136.2979	9.3162
0.146341463414634	0.215192307692308	6.89625	-0.124664563789869	122.8781	128.7234	5.84529999999998
-0.146341463414634	0.207692307692308	1.35	-0.600582551594747	1113.51	608.5248	-504.9852
-0.141463414634146	0.207692307692308	1.44	-0.592436210131332	1098.322	597.4517	-500.8703
-0.136585365853659	0.207692307692308	1.53	-0.584289868667917	1192.874	609.2141	-583.6599
-0.131829268292683	0.207692307692308	1.61775	-0.576347185741088	1418.413	650.1553	-768.2577
-0.126829268292683	0.207692307692308	1.71	-0.567997185741088	2229.235	713.5237	-1515.7113
-0.121951219512195	0.207692307692308	1.8	-0.559850844277674	7067.545	849.7717	-6217.7733
-0.117073170731707	0.207692307692308	1.89	-0.551704502814259	10971.5	997.8868	-9973.6132
-0.11219512195122	0.207692307692308	1.98	-0.543558161350844	10170.52	1352.896	-8817.624
-0.107439024390244	0.207692307692308	2.06775	-0.535615478424015	7422.54	2073.399	-5349.141
-0.102439024390244	0.207692307692308	2.16	-0.527265478424015	4626.275	3844.876	-781.399
-0.0975609756097561	0.207692307692308	2.25	-0.5191191369606	2076.97	8343.497	6266.527
-0.0926829268292683	0.207692307692308	2.34	-0.510972795497186	1030.255	7920.684	6890.429
-0.0878048780487805	0.207692307692308	2.43	-0.502826454033771	697.1409	5657.709	4960.5681
-0.0829268292682927	0.207692307692308	2.52	-0.494680112570357	546.2788	3260.325	2714.0462
-0.0780487804878049	0.207692307692308	2.61	-0.486533771106942	443.5091	2028.503	1584.9939
-0.0731707317073171	0.207692307692308	2.7	-0.478387429643527	384.8182	1040.954	656.1358
-0.0682926829268293	0.207692307692308	2.79	-0.470241088180113	358.1814	696.6132	338.4318
-0.0634146341463415	0.207692307692308	2.88	-0.462094746716698	328.4921	528.0003	199.5082
-0.0585365853658537	0.207692307692308	2.97	-0.453948405253283	296.2771	448.309	152.0319
-0.0536585365853659	0.207692307692308	3.06	-0.445802063789869	275.019	377.6703	102.6513
-0.0487804878048781	0.207692307692308	3.15	-0.437655722326454	258.8033	339.3226	80.5192999999999
-0.0439024390243902	0.207692307692308	3.24	-0.429509380863039	243.8863	315.244	71.3577
-0.0390243902439024	0.207692307692308	3.33	-0.421363039399625	229.0587	286.6415	57.5828
-0.0341463414634146	0.207692307692308	3.42	-0.41321669793621	217.8713	268.7355	50.8642
-0.0292682926829268	0.207692307692308	3.51	-0.405070356472796	211.5122	253.807	42.2948
-0.0245121951219512	0.207692307692308	3.59775	-0.397127673545966	205.4241	240.3475	34.9234
-0.0195121951219512	0.207692307692308	3.69	-0.388777673545966	196.2273	226.7356	30.5083
-0.0146341463414634	0.207692307692308	3.78	-0.380631332082552	187.8694	216.566	28.6966
-0.00975609756097561	0.207692307692308	3.87	-0.372484990619137	180.3811	209.9257	29.5446
-0.0048780487804878	0.207692307692308	3.96	-0.364338649155722	175.118	203.7567	28.6387
0	0.207692307692308	4.05	-0.356192307692308	170.6494	194.8975	24.2481
0.0048780487804878	0.207692307692308	4.14	-0.348045966228893	167.1699	186.7457	19.5758
0.00975609756097561	0.207692307692308	4.23	-0.339899624765478	164.5687	179.3742	14.8055
0.0146341463414634	0.207692307692308	4.32	-0.331753283302064	163.0197	174.5594	11.5397
0.0195121951219512	0.207692307692308	4.41	-0.323606941838649	162.5916	171.0425	8.45089999999996
0.0242682926829268	0.207692307692308	4.49775	-0.31566425891182	163.3897	167.8293	4.43959999999999
0.0292682926829268	0.207692307692308	4.59	-0.30731425891182	165.3246	165.9473	0.62269999999998
0.0341463414634146	0.207692307692308	4.68	-0.299167917448405	169.2573	164.8902	-4.36709999999997
0.0390243902439024	0.207692307692308	4.77	-0.291021575984991	174.1739	165.017	-9.15689999999998
0.0439024390243902	0.207692307692308	4.86	-0.282875234521576	180.9919	166.5599	-14.432
0.0486585365853659	0.207692307692308	4.94775	-0.274932551594747	190.0319	169.884	-20.1479
0.0536585365853659	0.207692307692308	5.04	-0.266582551594747	199.8461	175.2101	-24.636
0.0585365853658537	0.207692307692308	5.13	-0.258436210131332	210.8178	181.7109	-29.1069
0.0632926829268293	0.207692307692308	5.21775	-0.250493527204503	223.1884	189.4275	-33.7609
0.0682926829268293	0.207692307692308	5.31	-0.242143527204503	232.6721	198.9554	-33.7167
0.0731707317073171	0.207692307692308	5.4	-0.233997185741088	239.7781	209.0063	-30.7718
0.0780487804878049	0.207692307692308	5.49	-0.225850844277674	243.6172	219.7545	-23.8627
0.0829268292682927	0.207692307692308	5.58	-0.217704502814259	242.1585	229.7434	-12.4151
0.0878048780487805	0.207692307692308	5.67	-0.209558161350844	237.1939	237.1325	-0.0613999999999919
0.0926829268292683	0.207692307692308	5.76	-0.20141181988743	227.7575	240.9059	13.1484
0.0975609756097561	0.207692307692308	5.85	-0.193265478424015	216.2615	241.587	25.3255
0.102439024390244	0.207692307692308	5.94	-0.1851191369606	203.3851	237.9413	34.5562
0.107317073170732	0.207692307692308	6.03	-0.176972795497186	189.5354	230.1252	40.5898
0.11219512195122	0.207692307692308	6.12	-0.168826454033771	177.6473	218.774	41.1267
0.117073170731707	0.207692307692308	6.21	-0.160680112570357	166.6284	206.6182	39.9898
0.121951219512195	0.207692307692308	6.3	-0.152533771106942	155.903	194.415	38.512
0.126829268292683	0.207692307692308	6.39	-0.144387429643527	147.3883	180.1255	32.7372
0.131707317073171	0.207692307692308	6.48	-0.136241088180113	140.1681	168.978	28.8099
0.136585365853659	0.207692307692308	6.57	-0.128094746716698	133.5498	158.9738	25.424
0.141463414634146	0.207692307692308	6.66	-0.119948405253283	126.6648	149.4096	22.7448
0.146341463414634	0.207692307692308	6.75	-0.111802063789869	122.1576	142.2613	20.1037
-0.146341463414634	0.199807692307692	1.19625	-0.587060436210131	1121.28	519.6908	-601.5892
-0.141463414634146	0.199807692307692	1.28625	-0.578914094746717	1104.403	515.5264	-588.8766
-0.136585365853659	0.199807692307692	1.37625	-0.570767753283302	1195.267	523.3149	-671.9521
-0.131829268292683	0.199807692307692	1.464	-0.562825070356473	1429.678	547.7084	-881.9696
-0.126829268292683	0.199807692307692	1.55625	-0.554475070356473	2264.541	586.0741	-1678.4669
-0.121951219512195	0.199807692307692	1.64625	-0.546328728893058	7370.255	641.8488	-6728.4062
-0.117073170731707	0.199807692307692	1.73625	-0.538182387429644	11204.03	727.912	-10476.118
-0.11219512195122	0.199807692307692	1.82625	-0.530036045966229	10145.76	893.7359	-9252.0241
-0.107439024390244	0.199807692307692	1.914	-0.5220933630394	7339.749	1059.331	-6280.418
-0.102439024390244	0.199807692307692	2.00625	-0.5137433630394	4581.65	1454.894	-3126.756
-0.0975609756097561	0.199807692307692	2.09625	-0.505597021575985	2100.552	2297.785	197.233
-0.0926829268292683	0.199807692307692	2.18625	-0.49745068011257	1031.026	6954.496	5923.47
-0.0878048780487805	0.199807692307692	2.27625	-0.489304338649156	701.8753	9520.737	8818.8617
-0.0829268292682927	0.199807692307692	2.36625	-0.481157997185741	566.2297	8255.637	7689.4073
-0.0780487804878049	0.199807692307692	2.45625	-0.473011655722327	453.294	5685.977	5232.683
-0.0731707317073171	0.199807692307692	2.54625	-0.464865314258912	378.6298	3200.558	2821.9282
-0.0682926829268293	0.199807692307692	2.63625	-0.456718972795497	346.5505	1967.748	1621.1975
-0.0634146341463415	0.199807692307692	2.72625	-0.448572631332083	321.1712	1016.465	695.2938
-0.0585365853658537	0.199807692307692	2.81625	-0.440426289868668	292.4804	660.3068	367.8264
-0.0536585365853659	0.199807692307692	2.90625	-0.432279948405253	273.1438	500.522	227.3782
-0.0487804878048781	0.199807692307692	2.99625	-0.424133606941839	257.8806	427.4411	169.5605
-0.0439024390243902	0.199807692307692	3.08625	-0.415987265478424	243.585	365.8135	122.2285
-0.0390243902439024	0.199807692307692	3.17625	-0.407840924015009	229.0415	332.1548	103.1133
-0.0341463414634146	0.199807692307692	3.26625	-0.399694582551595	217.7758	301.7174	83.9416
-0.0292682926829268	0.199807692307692	3.35625	-0.39154824108818	197.9603	282.3442	84.3839
-0.0245121951219512	0.199807692307692	3.444	-0.383605558161351	187.4936	266.9051	79.4115
-0.0195121951219512	0.199807692307692	3.53625	-0.375255558161351	183.7198	252.2831	68.5633
-0.0146341463414634	0.199807692307692	3.62625	-0.367109216697936	180.3334	237.6664	57.333
-0.00975609756097561	0.199807692307692	3.71625	-0.358962875234522	176.5569	226.0385	49.4816
-0.0048780487804878	0.199807692307692	3.80625	-0.350816533771107	173.1872	216.2982	43.111
0	0.199807692307692	3.89625	-0.342670192307692	169.766	205.8822	36.1162
0.0048780487804878	0.199807692307692	3.98625	-0.334523850844278	166.4403	200.1934	33.7531
0.00975609756097561	0.199807692307692	4.07625	-0.326377509380863	164.2569	191.8556	27.5987
0.0146341463414634	0.199807692307692	4.16625	-0.318231167917448	162.8612	185.247	22.3858
0.0195121951219512	0.199807692307692	4.25625	-0.310084826454034	162.3854	179.5111	17.1257
0.0242682926829268	0.199807692307692	4.344	-0.302142143527205	163.3105	174.6151	11.3046
0.0292682926829268	0.199807692307692	4.43625	-0.293792143527205	165.4356	170.7665	5.33090000000001
0.0341463414634146	0.199807692307692	4.52625	-0.28564580206379	168.7657	168.0768	-0.688900000000018
0.0390243902439024	0.199807692307692	4.61625	-0.277499460600375	173.8879	166.3539	-7.53399999999997
0.0439024390243902	0.199807692307692	4.70625	-0.269353119136961	180.5968	166.132	-14.4648
0.0486585365853659	0.199807692307692	4.794	-0.261410436210131	189.7459	167.0407	-22.7052
0.0536585365853659	0.199807692307692	4.88625	-0.253060436210131	199.9091	169.672	-30.2371
0.0585365853658537	0.199807692307692	4.97625	-0.244914094746717	210.9625	173.334	-37.6285
0.0632926829268293	0.199807692307692	5.064	-0.236971411819887	223.2505	178.7341	-44.5164
0.0682926829268293	0.199807692307692	5.15625	-0.228621411819887	232.9106	185.5187	-47.3919
0.0731707317073171	0.199807692307692	5.24625	-0.220475070356473	239.9529	193.2044	-46.7485
0.0780487804878049	0.199807692307692	5.33625	-0.212328728893058	243.6495	202.2699	-41.3796
0.0829268292682927	0.199807692307692	5.42625	-0.204182387429644	242.2368	212.7495	-29.4873
0.0878048780487805	0.199807692307692	5.51625	-0.196036045966229	236.717	222.7995	-13.9175
0.0926829268292683	0.199807692307692	5.60625	-0.187889704502814	227.3137	231.9962	4.68249999999998
0.0975609756097561	0.199807692307692	5.69625	-0.1797433630394	215.7681	239.2265	23.4584
0.102439024390244	0.199807692307692	5.78625	-0.171597021575985	202.9884	241.9691	38.9807
0.107317073170732	0.199807692307692	5.87625	-0.16345068011257	189.5153	240.3348	50.8195
0.11219512195122	0.199807692307692	5.96625	-0.155304338649156	177.283	234.1053	56.8223
0.117073170731707	0.199807692307692	6.05625	-0.147157997185741	166.2005	225.6556	59.4551
0.121951219512195	0.199807692307692	6.14625	-0.139011655722327	155.3166	214.1021	58.7855
0.126829268292683	0.199807692307692	6.23625	-0.130865314258912	146.8907	200.0742	53.1835
0.131707317073171	0.199807692307692	6.32625	-0.122718972795497	139.9146	187.9554	48.0408
0.136585365853659	0.199807692307692	6.41625	-0.114572631332083	133.495	177.1127	43.6177
0.141463414634146	0.199807692307692	6.50625	-0.106426289868668	126.1027	165.8714	39.7687
0.146341463414634	0.199807692307692	6.59625	-0.0982799484052534	121.9911	156.6084	34.6173
-0.146341463414634	0.192115384615385	1.04625	-0.573868128517824	1127.233	461.3667	-665.8663
-0.141463414634146	0.192115384615385	1.13625	-0.565721787054409	1110.16	457.5314	-652.6286
-0.136585365853659	0.192115384615385	1.22625	-0.557575445590994	1204.787	466.1241	-738.6629
-0.131829268292683	0.192115384615385	1.314	-0.549632762664165	1436.51	487.4819	-949.0281
-0.126829268292683	0.192115384615385	1.40625	-0.541282762664165	2284.54	515.8384	-1768.7016
-0.121951219512195	0.192115384615385	1.49625	-0.533136421200751	7360.002	555.4073	-6804.5947
-0.117073170731707	0.192115384615385	1.58625	-0.524990079737336	11204.35	613.5327	-10590.8173
-0.11219512195122	0.192115384615385	1.67625	-0.516843738273921	10113.55	682.4978	-9431.0522
-0.107439024390244	0.192115384615385	1.764	-0.508901055347092	7365.053	825.9222	-6539.1308
-0.102439024390244	0.192115384615385	1.85625	-0.500551055347092	4596.038	968.5867	-3627.4513
-0.0975609756097561	0.192115384615385	1.94625	-0.492404713883677	2109.198	1281.685	-827.513000000001
-0.0926829268292683	0.192115384615385	2.03625	-0.484258372420263	1032.387	1904.032	871.645
-0.0878048780487805	0.192115384615385	2.12625	-0.476112030956848	699.9722	3323.492	2623.5198
-0.0829268292682927	0.192115384615385	2.21625	-0.467965689493433	561.008	7014.186	6453.178
-0.0780487804878049	0.192115384615385	2.30625	-0.459819348030019	450.7357	7440.821	6990.0853
-0.0731707317073171	0.192115384615385	2.39625	-0.451673006566604	382.3946	5600.558	5218.1634
-0.0682926829268293	0.192115384615385	2.48625	-0.44352666510319	352.4057	3389.953	3037.5473
-0.0634146341463415	0.192115384615385	2.57625	-0.435380323639775	324.4716	2168.497	1844.0254
-0.0585365853658537	0.192115384615385	2.66625	-0.42723398217636	293.8156	1127.131	833.3154
-0.0536585365853659	0.192115384615385	2.75625	-0.419087640712946	273.7656	736.4982	462.7326
-0.0487804878048781	0.192115384615385	2.84625	-0.410941299249531	258.2794	596.5558	338.2764
-0.0439024390243902	0.192115384615385	2.93625	-0.402794957786116	243.8067	465.4522	221.6455
-0.0390243902439024	0.192115384615385	3.02625	-0.394648616322702	229.1842	398.7484	169.5642
-0.0341463414634146	0.192115384615385	3.11625	-0.386502274859287	218.0256	364.0905	146.0649
-0.0292682926829268	0.192115384615385	3.20625	-0.378355933395872	208.4141	334.7884	126.3743
-0.0245121951219512	0.192115384615385	3.294	-0.370413250469043	202.3432	299.8933	97.5501
-0.0195121951219512	0.192115384615385	3.38625	-0.362063250469043	194.3326	277.5264	83.1938
-0.0146341463414634	0.192115384615385	3.47625	-0.353916909005629	186.6124	262.0458	75.4334
-0.00975609756097561	0.192115384615385	3.56625	-0.345770567542214	179.5566	248.0601	68.5035
-0.0048780487804878	0.192115384615385	3.65625	-0.337624226078799	174.5151	234.7804	60.2653
0	0.192115384615385	3.74625	-0.329477884615385	170.2532	223.5651	53.3119
0.0048780487804878	0.192115384615385	3.83625	-0.32133154315197	166.3084	213.511	47.2026
0.00975609756097561	0.192115384615385	3.92625	-0.313185201688555	164.1564	197.0703	32.9139
0.0146341463414634	0.192115384615385	4.01625	-0.305038860225141	162.8453	188.9847	26.1394
0.0195121951219512	0.192115384615385	4.10625	-0.296892518761726	162.2268	184.2799	22.0531
0.0242682926829268	0.192115384615385	4.194	-0.288949835834897	162.8665	181.2068	18.3403
0.0292682926829268	0.192115384615385	4.28625	-0.280599835834897	164.6901	177.5161	12.826
0.0341463414634146	0.192115384615385	4.37625	-0.272453494371482	168.9878	170.9461	1.95830000000001
0.0390243902439024	0.192115384615385	4.46625	-0.264307152908068	174.3476	168.3146	-6.03299999999999
0.0439024390243902	0.192115384615385	4.55625	-0.256160811444653	181.2096	167.4477	-13.7619
0.0486585365853659	0.192115384615385	4.644	-0.248218128517824	190.3133	167.7856	-22.5277
0.0536585365853659	0.192115384615385	4.73625	-0.239868128517824	200.2864	169.0061	-31.2803
0.0585365853658537	0.192115384615385	4.82625	-0.231721787054409	211.2146	170.7333	-40.4813
0.0632926829268293	0.192115384615385	4.914	-0.22377910412758	223.2352	173.477	-49.7582
0.0682926829268293	0.192115384615385	5.00625	-0.21542910412758	232.4185	177.6299	-54.7886
0.0731707317073171	0.192115384615385	5.09625	-0.207282762664165	239.5414	182.7172	-56.8242
0.0780487804878049	0.192115384615385	5.18625	-0.199136421200751	243.7926	189.612	-54.1806
0.0829268292682927	0.192115384615385	5.27625	-0.190990079737336	242.9665	197.4557	-45.5108
0.0878048780487805	0.192115384615385	5.36625	-0.182843738273921	237.7649	206.6945	-31.0704
0.0926829268292683	0.192115384615385	5.45625	-0.174697396810507	228.0896	217.8071	-10.2825
0.0975609756097561	0.192115384615385	5.54625	-0.166551055347092	216.926	226.8755	9.94950000000003
0.102439024390244	0.192115384615385	5.63625	-0.158404713883677	204.383	234.5173	30.1343
0.107317073170732	0.192115384615385	5.72625	-0.150258372420263	190.3363	240.0975	49.7612
0.11219512195122	0.192115384615385	5.81625	-0.142112030956848	178.4253	241.3028	62.8775
0.117073170731707	0.192115384615385	5.90625	-0.133965689493433	167.2258	238.7815	71.5557
0.121951219512195	0.192115384615385	5.99625	-0.125819348030019	156.2459	231.8231	75.5772
0.126829268292683	0.192115384615385	6.08625	-0.117673006566604	147.8891	222.7739	74.8848000000001
0.131707317073171	0.192115384615385	6.17625	-0.10952666510319	140.7227	211.2036	70.4809
0.136585365853659	0.192115384615385	6.26625	-0.101380323639775	133.9316	197.3132	63.3816
0.141463414634146	0.192115384615385	6.35625	-0.0932339821763603	126.372	185.3205	58.9485
0.146341463414634	0.192115384615385	6.44625	-0.0850876407129457	122.0069	174.2216	52.2147
-0.146341463414634	0.184423076923077	0.89625	-0.560675820825516	1140.026	413.6033	-726.4227
-0.141463414634146	0.184423076923077	0.98625	-0.552529479362101	1118.428	414.6515	-703.7765
-0.136585365853659	0.184423076923077	1.07625	-0.544383137898687	1208.099	419.7849	-788.3141
-0.131829268292683	0.184423076923077	1.164	-0.536440454971857	1432.947	432.5984	-1000.3486
-0.126829268292683	0.184423076923077	1.25625	-0.528090454971857	2249.448	449.985	-1799.463
-0.121951219512195	0.184423076923077	1.34625	-0.519944113508443	7262.903	474.5715	-6788.3315
-0.117073170731707	0.184423076923077	1.43625	-0.511797772045028	11130.69	509.8349	-10620.8551
-0.11219512195122	0.184423076923077	1.52625	-0.503651430581613	10115.74	551.8058	-9563.9342
-0.107439024390244	0.184423076923077	1.614	-0.495708747654784	7372.659	605.085	-6767.574
-0.102439024390244	0.184423076923077	1.70625	-0.487358747654784	4713.281	686.6796	-4026.6014
-0.0975609756097561	0.184423076923077	1.79625	-0.47921240619137	2143.691	823.3583	-1320.3327
-0.0926829268292683	0.184423076923077	1.88625	-0.471066064727955	1034.198	977.6554	-56.5425999999998
-0.0878048780487805	0.184423076923077	1.97625	-0.46291972326454	709.7358	1335.379	625.6432
-0.0829268292682927	0.184423076923077	2.06625	-0.454773381801126	570.4126	2033.317	1462.9044
-0.0780487804878049	0.184423076923077	2.15625	-0.446627040337711	456.4589	3799.484	3343.0251
-0.0731707317073171	0.184423076923077	2.24625	-0.438480698874296	390.9756	6590.487	6199.5114
-0.0682926829268293	0.184423076923077	2.33625	-0.430334357410882	362.2205	6370.9	6008.6795
-0.0634146341463415	0.184423076923077	2.42625	-0.422188015947467	331.3469	4834.097	4502.7501
-0.0585365853658537	0.184423076923077	2.51625	-0.414041674484052	296.9007	3379.284	3082.3833
-0.0536585365853659	0.184423076923077	2.60625	-0.405895333020638	275.7851	2255.948	1980.1629
-0.0487804878048781	0.184423076923077	2.69625	-0.397748991557223	259.296	1087.821	828.525
-0.0439024390243902	0.184423076923077	2.78625	-0.389602650093809	244.4734	714.6154	470.142
-0.0390243902439024	0.184423076923077	2.87625	-0.381456308630394	230.2003	519.8432	289.6429
-0.0341463414634146	0.184423076923077	2.96625	-0.373309967166979	218.5336	447.0111	228.4775
-0.0292682926829268	0.184423076923077	3.05625	-0.365163625703565	210.587	383.7977	173.2107
-0.0245121951219512	0.184423076923077	3.144	-0.357220942776735	204.3895	356.1626	151.7731
-0.0195121951219512	0.184423076923077	3.23625	-0.348870942776735	195.2202	314.4386	119.2184
-0.0146341463414634	0.184423076923077	3.32625	-0.340724601313321	187.243	293.1792	105.9362
-0.00975609756097561	0.184423076923077	3.41625	-0.332578259849906	180.3181	273.2511	92.933
-0.0048780487804878	0.184423076923077	3.50625	-0.324431918386492	175.2401	258.28	83.0399
0	0.184423076923077	3.59625	-0.316285576923077	171.105	244.665	73.56
0.0048780487804878	0.184423076923077	3.68625	-0.308139235459662	167.0966	230.4811	63.3845
0.00975609756097561	0.184423076923077	3.77625	-0.299992893996248	164.3415	219.6647	55.3232
0.0146341463414634	0.184423076923077	3.86625	-0.291846552532833	162.7448	213.0554	50.3106
0.0195121951219512	0.184423076923077	3.95625	-0.283700211069418	162.2532	207.5399	45.2867
0.0242682926829268	0.184423076923077	4.044	-0.275757528142589	163.2101	199.4865	36.2764
0.0292682926829268	0.184423076923077	4.13625	-0.267407528142589	165.039	191.1651	26.1261
0.0341463414634146	0.184423076923077	4.22625	-0.259261186679174	168.5437	184.1914	15.6477
0.0390243902439024	0.184423076923077	4.31625	-0.25111484521576	173.5712	179.1215	5.55029999999999
0.0439024390243902	0.184423076923077	4.40625	-0.242968503752345	180.3548	175.2425	-5.11230000000001
0.0486585365853659	0.184423076923077	4.494	-0.235025820825516	189.7074	172.5197	-17.1877
0.0536585365853659	0.184423076923077	4.58625	-0.226675820825516	199.8113	171.2686	-28.5427
0.0585365853658537	0.184423076923077	4.67625	-0.218529479362101	210.593	171.2099	-39.3831
0.0632926829268293	0.184423076923077	4.764	-0.210586796435272	222.743	172.5732	-50.1698
0.0682926829268293	0.184423076923077	4.85625	-0.202236796435272	233.0061	173.9365	-59.0696
0.0731707317073171	0.184423076923077	4.94625	-0.194090454971857	240.1443	177.058	-63.0863
0.0780487804878049	0.184423076923077	5.03625	-0.185944113508443	243.871	181.7981	-62.0729
0.0829268292682927	0.184423076923077	5.12625	-0.177797772045028	242.4917	187.299	-55.1927
0.0878048780487805	0.184423076923077	5.21625	-0.169651430581613	237.2876	194.5859	-42.7017
0.0926829268292683	0.184423076923077	5.30625	-0.161505089118199	227.7252	203.7961	-23.9291
0.0975609756097561	0.184423076923077	5.39625	-0.153358747654784	216.591	213.02	-3.57100000000003
0.102439024390244	0.184423076923077	5.48625	-0.14521240619137	203.9232	222.0894	18.1662
0.107317073170732	0.184423076923077	5.57625	-0.137066064727955	189.437	231.0922	41.6552
0.11219512195122	0.184423076923077	5.66625	-0.12891972326454	177.4531	237.3874	59.9343
0.117073170731707	0.184423076923077	5.75625	-0.120773381801126	166.8403	240.8261	73.9858
0.121951219512195	0.184423076923077	5.84625	-0.112627040337711	155.7705	240.145	84.3745
0.126829268292683	0.184423076923077	5.93625	-0.104480698874296	152.0515	235.7397	83.6882
0.131707317073171	0.184423076923077	6.02625	-0.0963343574108818	145.9936	227.3233	81.3297
0.136585365853659	0.184423076923077	6.11625	-0.0881880159474672	137.4968	215.6421	78.1453
0.141463414634146	0.184423076923077	6.20625	-0.0800416744840526	128.4951	203.7127	75.2176
0.146341463414634	0.184423076923077	6.29625	-0.0718953330206379	123.2031	191.5785	68.3754
-0.146341463414634	0.176730769230769	0.74625	-0.547483513133208	1137.183	385.331	-751.852
-0.141463414634146	0.176730769230769	0.83625	-0.539337171669794	1114.875	383.3609	-731.5141
-0.136585365853659	0.176730769230769	0.92625	-0.531190830206379	1197.351	386.9576	-810.3934
-0.131829268292683	0.176730769230769	1.014	-0.52324814727955	1420.547	396.2851	-1024.2619
-0.126829268292683	0.176730769230769	1.10625	-0.51489814727955	2242.765	408.8743	-1833.8907
-0.121951219512195	0.176730769230769	1.19625	-0.506751805816135	7117.699	425.3158	-6692.3832
-0.117073170731707	0.176730769230769	1.28625	-0.49860546435272	11005.92	448.7591	-10557.1609
-0.11219512195122	0.176730769230769	1.37625	-0.490459122889306	10205.63	474.0369	-9731.5931
-0.107439024390244	0.176730769230769	1.464	-0.482516439962477	7465.897	504.2598	-6961.6372
-0.102439024390244	0.176730769230769	1.55625	-0.474166439962477	4677.468	548.9428	-4128.5252
-0.0975609756097561	0.176730769230769	1.64625	-0.466020098499062	2123.633	600.7364	-1522.8966
-0.0926829268292683	0.176730769230769	1.73625	-0.457873757035647	1021.975	668.7009	-353.2741
-0.0878048780487805	0.176730769230769	1.82625	-0.449727415572233	692.4894	799.968	107.4786
-0.0829268292682927	0.176730769230769	1.91625	-0.441581074108818	545.7088	924.6754	378.9666
-0.0780487804878049	0.176730769230769	2.00625	-0.433434732645403	442.834	1257.321	814.487
-0.0731707317073171	0.176730769230769	2.09625	-0.425288391181989	387.5491	1795.212	1407.6629
-0.0682926829268293	0.176730769230769	2.18625	-0.417142049718574	360.5788	3081.899	2721.3202
-0.0634146341463415	0.176730769230769	2.27625	-0.408995708255159	329.967	5485.125	5155.158
-0.0585365853658537	0.176730769230769	2.36625	-0.400849366791745	296.6963	5959.223	5662.5267
-0.0536585365853659	0.176730769230769	2.45625	-0.39270302532833	275.594	4940.625	4665.031
-0.0487804878048781	0.176730769230769	2.54625	-0.384556683864916	259.3452	3556.536	3297.1908
-0.0439024390243902	0.176730769230769	2.63625	-0.376410342401501	243.9969	2293.392	2049.3951
-0.0390243902439024	0.176730769230769	2.72625	-0.368264000938086	229.4531	1170.009	940.5559
-0.0341463414634146	0.176730769230769	2.81625	-0.360117659474672	217.8671	822.6986	604.8315
-0.0292682926829268	0.176730769230769	2.90625	-0.351971318011257	211.4442	561.3034	349.8592
-0.0245121951219512	0.176730769230769	2.994	-0.344028635084428	205.1495	473.5842	268.4347
-0.0195121951219512	0.176730769230769	3.08625	-0.335678635084428	195.8514	419.4444	223.593
-0.0146341463414634	0.176730769230769	3.17625	-0.327532293621013	187.3537	363.0253	175.6716
-0.00975609756097561	0.176730769230769	3.26625	-0.319385952157599	179.2667	331.3023	152.0356
-0.0048780487804878	0.176730769230769	3.35625	-0.311239610694184	173.782	299.9299	126.1479
0	0.176730769230769	3.44625	-0.303093269230769	169.4503	280.9968	111.5465
0.0048780487804878	0.176730769230769	3.53625	-0.294946927767355	165.7167	266.5497	100.833
0.00975609756097561	0.176730769230769	3.62625	-0.28680058630394	163.1468	252.8835	89.7367
0.0146341463414634	0.176730769230769	3.71625	-0.278654244840525	162.0257	239.0477	77.022
0.0195121951219512	0.176730769230769	3.80625	-0.270507903377111	162.1526	227.7227	65.5701
0.0242682926829268	0.176730769230769	3.894	-0.262565220450281	163.2946	218.0646	54.77
0.0292682926829268	0.176730769230769	3.98625	-0.254215220450281	165.33	211.2349	45.9049
0.0341463414634146	0.176730769230769	4.07625	-0.246068878986867	169.3476	207.3681	38.0205
0.0390243902439024	0.176730769230769	4.16625	-0.237922537523452	174.4656	198.6454	24.1798
0.0439024390243902	0.176730769230769	4.25625	-0.229776196060038	181.08	191.4847	10.4047
0.0486585365853659	0.176730769230769	4.344	-0.221833513133208	189.8981	185.8611	-4.03700000000001
0.0536585365853659	0.176730769230769	4.43625	-0.213483513133208	199.9349	181.3143	-18.6206
0.0585365853658537	0.176730769230769	4.52625	-0.205337171669794	210.7024	178.3698	-32.3326
0.0632926829268293	0.176730769230769	4.614	-0.197394488742964	222.5364	177.0694	-45.467
0.0682926829268293	0.176730769230769	4.70625	-0.189044488742964	232.1624	176.8997	-55.2627
0.0731707317073171	0.176730769230769	4.79625	-0.18089814727955	239.3969	176.9797	-62.4172
0.0780487804878049	0.176730769230769	4.88625	-0.172751805816135	243.3165	177.7558	-65.5607
0.0829268292682927	0.176730769230769	4.97625	-0.16460546435272	242.6812	179.4833	-63.1979
0.0878048780487805	0.176730769230769	5.06625	-0.156459122889306	236.9712	182.5912	-54.38
0.0926829268292683	0.176730769230769	5.15625	-0.148312781425891	226.7553	186.87	-39.8853
0.0975609756097561	0.176730769230769	5.24625	-0.140166439962477	215.5269	193.6066	-21.9203
0.102439024390244	0.176730769230769	5.33625	-0.132020098499062	203.6175	200.6137	-3.00380000000001
0.107317073170732	0.176730769230769	5.42625	-0.123873757035647	189.6199	208.9807	19.3608
0.11219512195122	0.176730769230769	5.51625	-0.115727415572233	177.6229	218.9194	41.2965
0.117073170731707	0.176730769230769	5.60625	-0.107581074108818	166.5339	227.5417	61.0078
0.121951219512195	0.176730769230769	5.69625	-0.0994347326454034	156.0283	234.4391	78.4108
0.126829268292683	0.176730769230769	5.78625	-0.0912883911819888	147.7021	239.2256	91.5235
0.131707317073171	0.176730769230769	5.87625	-0.0831420497185741	140.3607	239.7805	99.4198
0.136585365853659	0.176730769230769	5.96625	-0.0749957082551595	133.7658	236.9601	103.1943
0.141463414634146	0.176730769230769	6.05625	-0.0668493667917449	126.737	229.827	103.09
0.146341463414634	0.176730769230769	6.14625	-0.0587030253283302	122.4664	220.2877	97.8213
-0.146341463414634	0.169230769230769	0.6	-0.534621013133208	1111.921	371.656	-740.265
-0.141463414634146	0.169230769230769	0.69	-0.526474671669794	1093.744	372.262	-721.482
-0.136585365853659	0.169230769230769	0.78	-0.518328330206379	1182.401	374.039	-808.362
-0.131829268292683	0.169230769230769	0.86775	-0.51038564727955	1402.186	380.179	-1022.007
-0.126829268292683	0.169230769230769	0.96	-0.50203564727955	2211.864	388.9805	-1822.8835
-0.121951219512195	0.169230769230769	1.05	-0.493889305816135	6999.154	401.1771	-6597.9769
-0.117073170731707	0.169230769230769	1.14	-0.48574296435272	10831.41	417.488	-10413.922
-0.11219512195122	0.169230769230769	1.23	-0.477596622889306	10257.42	436.4567	-9820.9633
-0.107439024390244	0.169230769230769	1.31775	-0.469653939962477	7490.714	460.478	-7030.236
-0.102439024390244	0.169230769230769	1.41	-0.461303939962477	4770.851	492.1772	-4278.6738
-0.0975609756097561	0.169230769230769	1.5	-0.453157598499062	2156.983	530.1447	-1626.8383
-0.0926829268292683	0.169230769230769	1.59	-0.445011257035647	1045.53	577.6515	-467.8785
-0.0878048780487805	0.169230769230769	1.68	-0.436864915572233	705.4713	646.1252	-59.3461
-0.0829268292682927	0.169230769230769	1.77	-0.428718574108818	553.7024	728.4983	174.7959
-0.0780487804878049	0.169230769230769	1.86	-0.420572232645403	448.0729	893.0173	444.9444
-0.0731707317073171	0.169230769230769	1.95	-0.412425891181989	381.3908	1076.176	694.7852
-0.0682926829268293	0.169230769230769	2.04	-0.404279549718574	350.8991	1537.271	1186.3719
-0.0634146341463415	0.169230769230769	2.13	-0.396133208255159	323.5681	2892.547	2568.9789
-0.0585365853658537	0.169230769230769	2.22	-0.387986866791745	294.3759	4458.17	4163.7941
-0.0536585365853659	0.169230769230769	2.31	-0.37984052532833	275.594	5298.355	5022.761
-0.0487804878048781	0.169230769230769	2.4	-0.371694183864916	259.7581	4536.464	4276.7059
-0.0439024390243902	0.169230769230769	2.49	-0.363547842401501	244.7126	3283.491	3038.7784
-0.0390243902439024	0.169230769230769	2.58	-0.355401500938086	230.3414	2304.151	2073.8096
-0.0341463414634146	0.169230769230769	2.67	-0.347255159474672	218.517	1224.772	1006.255
-0.0292682926829268	0.169230769230769	2.76	-0.339108818011257	204.6512	883.3824	678.7312
-0.0245121951219512	0.169230769230769	2.84775	-0.331166135084428	196.6388	629.6934	433.0546
-0.0195121951219512	0.169230769230769	2.94	-0.322816135084428	190.4722	477.209	286.7368
-0.0146341463414634	0.169230769230769	3.03	-0.314669793621013	184.6721	421.5713	236.8992
-0.00975609756097561	0.169230769230769	3.12	-0.306523452157599	178.7744	371.9232	193.1488
-0.0048780487804878	0.169230769230769	3.21	-0.298377110694184	174.1618	348.0012	173.8394
0	0.169230769230769	3.3	-0.290230769230769	170.1642	311.2218	141.0576
0.0048780487804878	0.169230769230769	3.39	-0.282084427767355	166.2876	292.2075	125.9199
0.00975609756097561	0.169230769230769	3.48	-0.27393808630394	163.591	273.8673	110.2763
0.0146341463414634	0.169230769230769	3.57	-0.265791744840525	162.1157	259.2632	97.1475
0.0195121951219512	0.169230769230769	3.66	-0.257645403377111	161.7774	245.4737	83.6963
0.0242682926829268	0.169230769230769	3.74775	-0.249702720450281	162.3906	232.544	70.1534
0.0292682926829268	0.169230769230769	3.84	-0.241352720450281	164.5687	222.4887	57.92
0.0341463414634146	0.169230769230769	3.93	-0.233206378986867	168.3961	213.2923	44.8962
0.0390243902439024	0.169230769230769	4.02	-0.225060037523452	173.5977	207.6353	34.0376
0.0439024390243902	0.169230769230769	4.11	-0.216913696060038	180.3017	204.0684	23.7667
0.0486585365853659	0.169230769230769	4.19775	-0.208971013133208	190.1996	196.5077	6.3081
0.0536585365853659	0.169230769230769	4.29	-0.200621013133208	200.5378	190.5024	-10.0354
0.0585365853658537	0.169230769230769	4.38	-0.192474671669794	211.29	185.9394	-25.3506
0.0632926829268293	0.169230769230769	4.46775	-0.184531988742964	223.4561	182.9468	-40.5093
0.0682926829268293	0.169230769230769	4.56	-0.176181988742964	232.9735	181.1443	-51.8292
0.0731707317073171	0.169230769230769	4.65	-0.16803564727955	240.1107	179.9069	-60.2038
0.0780487804878049	0.169230769230769	4.74	-0.159889305816135	243.6811	179.0391	-64.642
0.0829268292682927	0.169230769230769	4.83	-0.15174296435272	242.3486	179.1668	-63.1818
0.0878048780487805	0.169230769230769	4.92	-0.143596622889306	237.208	180.5624	-56.6456
0.0926829268292683	0.169230769230769	5.01	-0.135450281425891	228.2302	183.272	-44.9582
0.0975609756097561	0.169230769230769	5.1	-0.127303939962477	217.3509	187.3772	-29.9737
0.102439024390244	0.169230769230769	5.19	-0.119157598499062	204.6669	192.8934	-11.7735
0.107317073170732	0.169230769230769	5.28	-0.111011257035647	190.6024	200.4555	9.85309999999999
0.11219512195122	0.169230769230769	5.37	-0.102864915572233	178.4963	208.0139	29.5176
0.117073170731707	0.169230769230769	5.46	-0.094718574108818	166.8034	216.3049	49.5015
0.121951219512195	0.169230769230769	5.55	-0.0865722326454034	155.5744	225.4973	69.9229
0.126829268292683	0.169230769230769	5.64	-0.0784258911819888	147.623	232.885	85.262
0.131707317073171	0.169230769230769	5.73	-0.0702795497185741	140.7978	237.9576	97.1598
0.136585365853659	0.169230769230769	5.82	-0.0621332082551595	134.266	239.7328	105.4668
0.141463414634146	0.169230769230769	5.91	-0.0539868667917449	127.0932	237.8315	110.7383
0.146341463414634	0.169230769230769	6	-0.0458405253283302	122.6248	232.0617	109.4369
-0.146341463414634	0.161346153846154	0.44625	-0.521098897748593	1100.397	360.5768	-739.8202
-0.141463414634146	0.161346153846154	0.53625	-0.512952556285178	1084.5	361.4617	-723.0383
-0.136585365853659	0.161346153846154	0.62625	-0.504806214821764	1172.485	361.3418	-811.1432
-0.131829268292683	0.161346153846154	0.714	-0.496863531894934	1396.951	364.2345	-1032.7165
-0.126829268292683	0.161346153846154	0.80625	-0.488513531894934	2184.217	369.6465	-1814.5705
-0.121951219512195	0.161346153846154	0.89625	-0.48036719043152	6716.454	377.7382	-6338.7158
-0.117073170731707	0.161346153846154	0.98625	-0.472220848968105	10573.58	388.9154	-10184.6646
-0.11219512195122	0.161346153846154	1.07625	-0.46407450750469	10302.38	401.979	-9900.401
-0.107439024390244	0.161346153846154	1.164	-0.456131824577861	7636.618	417.9801	-7218.6379
-0.102439024390244	0.161346153846154	1.25625	-0.447781824577861	4812.887	440.838	-4372.049
-0.0975609756097561	0.161346153846154	1.34625	-0.439635483114447	2196.871	464.8868	-1731.9842
-0.0926829268292683	0.161346153846154	1.43625	-0.431489141651032	1066.192	495.5604	-570.6316
-0.0878048780487805	0.161346153846154	1.52625	-0.423342800187617	715.1726	537.7024	-177.4702
-0.0829268292682927	0.161346153846154	1.61625	-0.415196458724203	564.9784	586.7884	21.8099999999999
-0.0780487804878049	0.161346153846154	1.70625	-0.407050117260788	452.0057	650.8945	198.8888
-0.0731707317073171	0.161346153846154	1.79625	-0.398903775797373	388.5122	744.7016	356.1894
-0.0682926829268293	0.161346153846154	1.88625	-0.390757434333959	360.9604	932.0477	571.0873
-0.0634146341463415	0.161346153846154	1.97625	-0.382611092870544	331.7079	1139.742	808.0341
-0.0585365853658537	0.161346153846154	2.06625	-0.374464751407129	297.7657	1649.004	1351.2383
-0.0536585365853659	0.161346153846154	2.15625	-0.366318409943715	276.5172	3088.362	2811.8448
-0.0487804878048781	0.161346153846154	2.24625	-0.3581720684803	260.5206	4569.037	4308.5164
-0.0439024390243902	0.161346153846154	2.33625	-0.350025727016886	245.2043	4797.848	4552.6437
-0.0390243902439024	0.161346153846154	2.42625	-0.341879385553471	229.9919	4057.424	3827.4321
-0.0341463414634146	0.161346153846154	2.51625	-0.333733044090056	218.4216	3014.94	2796.5184
-0.0292682926829268	0.161346153846154	2.60625	-0.325586702626642	198.5697	2062.972	1864.4023
-0.0245121951219512	0.161346153846154	2.694	-0.317644019699812	187.9379	1135.499	947.5611
-0.0195121951219512	0.161346153846154	2.78625	-0.309294019699812	183.9975	824.5107	640.5132
-0.0146341463414634	0.161346153846154	2.87625	-0.301147678236398	180.67	572.2619	391.5919
-0.00975609756097561	0.161346153846154	2.96625	-0.293001336772983	176.8182	486.2772	309.459
-0.0048780487804878	0.161346153846154	3.05625	-0.284854995309569	173.2685	430.0004	256.7319
0	0.161346153846154	3.14625	-0.276708653846154	169.7042	379.1681	209.4639
0.0048780487804878	0.161346153846154	3.23625	-0.268562312382739	166.1556	347.3344	181.1788
0.00975609756097561	0.161346153846154	3.32625	-0.260415970919325	163.6702	311.2849	147.6147
0.0146341463414634	0.161346153846154	3.41625	-0.25226962945591	162.3061	290.2082	127.9021
0.0195121951219512	0.161346153846154	3.50625	-0.244123287992495	162.0574	273.7266	111.6692
0.0242682926829268	0.161346153846154	3.594	-0.236180605065666	162.8347	258.7402	95.9055
0.0292682926829268	0.161346153846154	3.68625	-0.227830605065666	165.1188	244.5537	79.4349
0.0341463414634146	0.161346153846154	3.77625	-0.219684263602251	169.0413	232.67	63.6287
0.0390243902439024	0.161346153846154	3.86625	-0.211537922138837	173.9581	221.9631	48.005
0.0439024390243902	0.161346153846154	3.95625	-0.203391580675422	180.5195	212.0049	31.4854
0.0486585365853659	0.161346153846154	4.044	-0.195448897748593	189.5136	201.0693	11.5557
0.0536585365853659	0.161346153846154	4.13625	-0.187098897748593	199.7421	195.377	-4.36510000000001
0.0585365853658537	0.161346153846154	4.22625	-0.178952556285178	210.5576	192.4488	-18.1088
0.0632926829268293	0.161346153846154	4.314	-0.171009873358349	222.0099	189.9321	-32.0778
0.0682926829268293	0.161346153846154	4.40625	-0.162659873358349	231.6718	187.3477	-44.3241
0.0731707317073171	0.161346153846154	4.49625	-0.154513531894934	239.2061	185.2261	-53.98
0.0780487804878049	0.161346153846154	4.58625	-0.14636719043152	243.0457	183.5647	-59.481
0.0829268292682927	0.161346153846154	4.67625	-0.138220848968105	242.0781	182.2541	-59.824
0.0878048780487805	0.161346153846154	4.76625	-0.13007450750469	237.4942	181.8304	-55.6638
0.0926829268292683	0.161346153846154	4.85625	-0.121928166041276	228.5942	182.3529	-46.2413
0.0975609756097561	0.161346153846154	4.94625	-0.113781824577861	217.207	183.8745	-33.3325
0.102439024390244	0.161346153846154	5.03625	-0.105635483114447	204.3962	186.5535	-17.8427
0.107317073170732	0.161346153846154	5.12625	-0.0974891416510319	190.587	190.2621	-0.324900000000014
0.11219512195122	0.161346153846154	5.21625	-0.0893428001876173	178.4909	196.2379	17.747
0.117073170731707	0.161346153846154	5.30625	-0.0811964587242027	167.195	202.8463	35.6513
0.121951219512195	0.161346153846154	5.39625	-0.0730501172607881	156.5674	210.3918	53.8244
0.126829268292683	0.161346153846154	5.48625	-0.0649037757973734	147.9875	219.9804	71.9929
0.131707317073171	0.161346153846154	5.57625	-0.0567574343339588	140.6325	227.8753	87.2428
0.136585365853659	0.161346153846154	5.66625	-0.0486110928705442	134.0527	234.3591	100.3064
0.141463414634146	0.161346153846154	5.75625	-0.0404647514071295	126.8243	238.7508	111.9265
0.146341463414634	0.161346153846154	5.84625	-0.0323184099437149	122.0387	238.972	116.9333
-0.146341463414634	0.153653846153846	0.29625	-0.507906590056285	1098.847	348.8095	-750.0375
-0.141463414634146	0.153653846153846	0.38625	-0.49976024859287	1081.336	348.2034	-733.1326
-0.136585365853659	0.153653846153846	0.47625	-0.491613907129456	1171.968	349.3196	-822.6484
-0.131829268292683	0.153653846153846	0.564	-0.483671224202627	1384.789	351.7437	-1033.0453
-0.126829268292683	0.153653846153846	0.65625	-0.475321224202627	2165.438	355.6006	-1809.8374
-0.121951219512195	0.153653846153846	0.74625	-0.467174882739212	6559.845	361.3007	-6198.5443
-0.117073170731707	0.153653846153846	0.83625	-0.459028541275797	10435.15	369.8779	-10065.2721
-0.11219512195122	0.153653846153846	0.92625	-0.450882199812383	10439.72	379.6363	-10060.0837
-0.107439024390244	0.153653846153846	1.014	-0.442939516885553	7739.727	391.8049	-7347.9221
-0.102439024390244	0.153653846153846	1.10625	-0.434589516885553	4977.73	408.2842	-4569.4458
-0.0975609756097561	0.153653846153846	1.19625	-0.426443175422139	2251.926	425.6545	-1826.2715
-0.0926829268292683	0.153653846153846	1.28625	-0.418296833958724	1078.89	447.1816	-631.7084
-0.0878048780487805	0.153653846153846	1.37625	-0.41015049249531	737.7017	476.9824	-260.7193
-0.0829268292682927	0.153653846153846	1.46625	-0.402004151031895	587.0686	509.3547	-77.7139000000001
-0.0780487804878049	0.153653846153846	1.55625	-0.39385780956848	466.0466	550.1246	84.078
-0.0731707317073171	0.153653846153846	1.64625	-0.385711468105066	394.813	605.9261	211.1131
-0.0682926829268293	0.153653846153846	1.73625	-0.377565126641651	364.3633	675.8936	311.5303
-0.0634146341463415	0.153653846153846	1.82625	-0.369418785178236	332.1436	826.9447	494.8011
-0.0585365853658537	0.153653846153846	1.91625	-0.361272443714822	298.4658	979.1277	680.6619
-0.0536585365853659	0.153653846153846	2.00625	-0.353126102251407	276.867	1326.793	1049.926
-0.0487804878048781	0.153653846153846	2.09625	-0.344979760787993	260.8565	1979.192	1718.3355
-0.0439024390243902	0.153653846153846	2.18625	-0.336833419324578	245.4277	3057.476	2812.0483
-0.0390243902439024	0.153653846153846	2.27625	-0.328687077861163	230.4045	4004.21	3773.8055
-0.0341463414634146	0.153653846153846	2.36625	-0.320540736397749	218.708	3607.895	3389.187
-0.0292682926829268	0.153653846153846	2.45625	-0.312394394934334	210.9534	2823.221	2612.2676
-0.0245121951219512	0.153653846153846	2.544	-0.304451712007505	204.3363	2132.188	1927.8517
-0.0195121951219512	0.153653846153846	2.63625	-0.296101712007505	195.6429	1220.113	1024.4701
-0.0146341463414634	0.153653846153846	2.72625	-0.28795537054409	187.6642	912.6328	724.9686
-0.00975609756097561	0.153653846153846	2.81625	-0.279809029080675	180.0075	674.2453	494.2378
-0.0048780487804878	0.153653846153846	2.90625	-0.271662687617261	174.6024	523.0078	348.4054
0	0.153653846153846	2.99625	-0.263516346153846	170.1483	458.6343	288.486
0.0048780487804878	0.153653846153846	3.08625	-0.255370004690432	166.4043	390.8796	224.4753
0.00975609756097561	0.153653846153846	3.17625	-0.247223663227017	164.1251	359.0682	194.9431
0.0146341463414634	0.153653846153846	3.26625	-0.239077321763602	162.5916	322.0803	159.4887
0.0195121951219512	0.153653846153846	3.35625	-0.230930980300188	162.2586	303.3868	141.1282
0.0242682926829268	0.153653846153846	3.444	-0.222988297373358	163.2629	284.803	121.5401
0.0292682926829268	0.153653846153846	3.53625	-0.214638297373358	165.0446	269.8572	104.8126
0.0341463414634146	0.153653846153846	3.62625	-0.206491955909944	168.5655	255.8544	87.2889
0.0390243902439024	0.153653846153846	3.71625	-0.198345614446529	173.4294	242.1562	68.7268
0.0439024390243902	0.153653846153846	3.80625	-0.190199272983114	180.6149	231.051	50.4361
0.0486585365853659	0.153653846153846	3.894	-0.182256590056285	189.2401	221.1854	31.9453
0.0536585365853659	0.153653846153846	3.98625	-0.173906590056285	199.2499	212.1281	12.8782
0.0585365853658537	0.153653846153846	4.07625	-0.165760248592871	210.2561	196.9375	-13.3186
0.0632926829268293	0.153653846153846	4.164	-0.157817565666041	221.9945	189.4261	-32.5684
0.0682926829268293	0.153653846153846	4.25625	-0.149467565666041	231.9256	188.9969	-42.9287
0.0731707317073171	0.153653846153846	4.34625	-0.141321224202627	239.2061	188.6356	-50.5705
0.0780487804878049	0.153653846153846	4.43625	-0.133174882739212	243.1087	187.4197	-55.689
0.0829268292682927	0.153653846153846	4.52625	-0.125028541275797	242.3166	186.2142	-56.1024
0.0878048780487805	0.153653846153846	4.61625	-0.116882199812383	237.3187	184.7158	-52.6029
0.0926829268292683	0.153653846153846	4.70625	-0.108735858348968	229.0234	183.6534	-45.37
0.0975609756097561	0.153653846153846	4.79625	-0.100589516885553	218.4435	183.1016	-35.3419
0.102439024390244	0.153653846153846	4.88625	-0.0924431754221388	205.7735	183.9425	-21.831
0.107317073170732	0.153653846153846	4.97625	-0.0842968339587242	192.0293	185.7367	-6.29260000000002
0.11219512195122	0.153653846153846	5.06625	-0.0761504924953096	179.6279	188.0009	8.37300000000002
0.117073170731707	0.153653846153846	5.15625	-0.068004151031895	168.1782	191.964	23.7858
0.121951219512195	0.153653846153846	5.24625	-0.0598578095684803	156.71	198.5435	41.8335
0.126829268292683	0.153653846153846	5.33625	-0.0517114681050657	148.2093	205.2984	57.0891
0.131707317073171	0.153653846153846	5.42625	-0.043565126641651	140.7502	213.4616	72.7114
0.136585365853659	0.153653846153846	5.51625	-0.0354187851782365	133.9894	223.2269	89.2375
0.141463414634146	0.153653846153846	5.60625	-0.0272724437148218	126.9588	230.8841	103.9253
0.146341463414634	0.153653846153846	5.69625	-0.0191261022514072	123.0369	236.3868	113.3499
-0.146341463414634	0.145961538461538	0.14625	-0.494714282363977	1103.103	346.9682	-756.1348
-0.141463414634146	0.145961538461538	0.23625	-0.486567940900563	1083.644	347.0008	-736.6432
-0.136585365853659	0.145961538461538	0.32625	-0.478421599437148	1165.144	346.3086	-818.8354
-0.131829268292683	0.145961538461538	0.414	-0.470478916510319	1378.288	346.6354	-1031.6526
-0.126829268292683	0.145961538461538	0.50625	-0.462128916510319	2137.042	348.3348	-1788.7072
-0.121951219512195	0.145961538461538	0.59625	-0.453982575046904	3860.689	351.9715	-3508.7175
-0.117073170731707	0.145961538461538	0.68625	-0.44583623358349	11475.98	357.3617	-11118.6183
-0.11219512195122	0.145961538461538	0.77625	-0.437689892120075	11879.88	364.3133	-11515.5667
-0.107439024390244	0.145961538461538	0.864	-0.429747209193246	9098.753	372.9733	-8725.7797
-0.102439024390244	0.145961538461538	0.95625	-0.421397209193246	6009.788	385.0307	-5624.7573
-0.0975609756097561	0.145961538461538	1.04625	-0.413250867729831	2483.946	398.0647	-2085.8813
-0.0926829268292683	0.145961538461538	1.13625	-0.405104526266416	1192.658	414.011	-778.647
-0.0878048780487805	0.145961538461538	1.22625	-0.396958184803002	829.6306	434.8642	-394.7664
-0.0829268292682927	0.145961538461538	1.31625	-0.388811843339587	599.1602	458.8229	-140.3373
-0.0780487804878049	0.145961538461538	1.40625	-0.380665501876173	462.186	487.9306	25.7446
-0.0731707317073171	0.145961538461538	1.49625	-0.372519160412758	383.8421	526.9875	143.1454
-0.0682926829268293	0.145961538461538	1.58625	-0.364372818949343	343.9511	574.1243	230.1732
-0.0634146341463415	0.145961538461538	1.67625	-0.356226477485929	320.874	636.9245	316.0505
-0.0585365853658537	0.145961538461538	1.76625	-0.348080136022514	292.9506	728.008	435.0574
-0.0536585365853659	0.145961538461538	1.85625	-0.339933794559099	275.0401	905.366	630.3259
-0.0487804878048781	0.145961538461538	1.94625	-0.331787453095685	260.1415	1093.287	833.1455
-0.0439024390243902	0.145961538461538	2.03625	-0.32364111163227	245.9523	1553.93	1307.9777
-0.0390243902439024	0.145961538461538	2.12625	-0.315494770168856	231.1359	2689.542	2458.4061
-0.0341463414634146	0.145961538461538	2.21625	-0.307348428705441	219.6107	3516.796	3297.1853
-0.0292682926829268	0.145961538461538	2.30625	-0.299202087242026	201.3324	3725.568	3524.2356
-0.0245121951219512	0.145961538461538	2.394	-0.291259404315197	191.6054	3265.45	3073.8446
-0.0195121951219512	0.145961538461538	2.48625	-0.282909404315197	186.4856	2534.111	2347.6254
-0.0146341463414634	0.145961538461538	2.57625	-0.274763062851782	182.268	1587.91	1405.642
-0.00975609756097561	0.145961538461538	2.66625	-0.266616721388368	178.1352	1169.344	991.2088
-0.0048780487804878	0.145961538461538	2.75625	-0.258470379924953	174.1578	855.202	681.0442
0	0.145961538461538	2.84625	-0.250324038461538	170.5607	591.9526	421.3919
0.0048780487804878	0.145961538461538	2.93625	-0.242177696998124	167.261	499.3243	332.0633
0.00975609756097561	0.145961538461538	3.02625	-0.234031355534709	164.6327	441.1105	276.4778
0.0146341463414634	0.145961538461538	3.11625	-0.225885014071295	162.9089	385.4763	222.5674
0.0195121951219512	0.145961538461538	3.20625	-0.21773867260788	162.3112	342.0549	179.7437
0.0242682926829268	0.145961538461538	3.294	-0.209795989681051	162.6918	319.9101	157.2183
0.0292682926829268	0.145961538461538	3.38625	-0.201445989681051	164.5794	298.7379	134.1585
0.0341463414634146	0.145961538461538	3.47625	-0.193299648217636	168.3974	281.3912	112.9938
0.0390243902439024	0.145961538461538	3.56625	-0.185153306754221	173.458	265.3661	91.9081
0.0439024390243902	0.145961538461538	3.65625	-0.177006965290807	180.4054	250.4427	70.0373
0.0486585365853659	0.145961538461538	3.744	-0.169064282363977	189.4277	238.824	49.3963
0.0536585365853659	0.145961538461538	3.83625	-0.160714282363977	200.1196	228.7164	28.5968
0.0585365853658537	0.145961538461538	3.92625	-0.152567940900563	211.6528	219.5308	7.87799999999996
0.0632926829268293	0.145961538461538	4.014	-0.144625257973734	222.6129	212.9032	-9.70969999999997
0.0682926829268293	0.145961538461538	4.10625	-0.136275257973734	231.8455	212.588	-19.2575
0.0731707317073171	0.145961538461538	4.19625	-0.128128916510319	239.3816	210.5286	-28.853
0.0780487804878049	0.145961538461538	4.28625	-0.119982575046904	243.5704	204.518	-39.0524
0.0829268292682927	0.145961538461538	4.37625	-0.11183623358349	242.9673	199.1308	-43.8365
0.0878048780487805	0.145961538461538	4.46625	-0.103689892120075	238.3033	193.5209	-44.7824
0.0926829268292683	0.145961538461538	4.55625	-0.0955435506566604	229.2772	189.7459	-39.5313
0.0975609756097561	0.145961538461538	4.64625	-0.0873972091932458	218.2851	187.2596	-31.0255
0.102439024390244	0.145961538461538	4.73625	-0.0792508677298311	206.153	185.5007	-20.6523
0.107317073170732	0.145961538461538	4.82625	-0.0711045262664165	191.5189	185.0444	-6.47450000000001
0.11219512195122	0.145961538461538	4.91625	-0.0629581848030019	179.1205	185.9638	6.84329999999997
0.117073170731707	0.145961538461538	5.00625	-0.0548118433395872	167.7925	188.5207	20.7282
0.121951219512195	0.145961538461538	5.09625	-0.0466655018761726	156.2922	192.0691	35.7769
0.126829268292683	0.145961538461538	5.18625	-0.038519160412758	148.3457	196.4141	48.0684
0.131707317073171	0.145961538461538	5.27625	-0.0303728189493433	140.807	202.7522	61.9452
0.136585365853659	0.145961538461538	5.36625	-0.0222264774859287	134.0053	209.7774	75.7721
0.141463414634146	0.145961538461538	5.45625	-0.0140801360225141	126.9829	217.9911	91.0082
0.146341463414634	0.145961538461538	5.54625	-0.00593379455909945	122.7913	227.4273	104.636
-0.146341463414634	0.138269230769231	-0.00375000000000014	-0.48152197467167	1087.6	339.6103	-747.9897
-0.141463414634146	0.138269230769231	0.0862500000000002	-0.473375633208255	1070.34	337.8006	-732.5394
-0.136585365853659	0.138269230769231	0.17625	-0.46522929174484	1157.789	338.3539	-819.4351
-0.131829268292683	0.138269230769231	0.264	-0.457286608818011	1369.223	339.2572	-1029.9658
-0.126829268292683	0.138269230769231	0.35625	-0.448936608818011	2117.877	340.4157	-1777.4613
-0.121951219512195	0.138269230769231	0.44625	-0.440790267354597	3858.084	342.5951	-3515.4889
-0.117073170731707	0.138269230769231	0.53625	-0.432643925891182	11595.03	346.0833	-11248.9467
-0.11219512195122	0.138269230769231	0.62625	-0.424497584427767	12149.11	350.8798	-11798.2302
-0.107439024390244	0.138269230769231	0.714	-0.416554901500938	9342.373	357.4763	-8984.8967
-0.102439024390244	0.138269230769231	0.80625	-0.408204901500938	6178.204	366.2841	-5811.9199
-0.0975609756097561	0.138269230769231	0.89625	-0.400058560037523	2559.187	375.8885	-2183.2985
-0.0926829268292683	0.138269230769231	0.98625	-0.391912218574109	1214.923	387.7287	-827.1943
-0.0878048780487805	0.138269230769231	1.07625	-0.383765877110694	834.2722	402.8423	-431.4299
-0.0829268292682927	0.138269230769231	1.16625	-0.37561953564728	597.5964	419.7902	-177.8062
-0.0780487804878049	0.138269230769231	1.25625	-0.367473194183865	462.0874	440.0184	-22.0689999999999
-0.0731707317073171	0.138269230769231	1.34625	-0.35932685272045	388.2646	467.7828	79.5182
-0.0682926829268293	0.138269230769231	1.43625	-0.351180511257036	349.8924	497.8929	148.0005
-0.0634146341463415	0.138269230769231	1.52625	-0.343034169793621	325.3206	537.4469	212.1263
-0.0585365853658537	0.138269230769231	1.61625	-0.334887828330206	295.9715	594.8042	298.8327
-0.0536585365853659	0.138269230769231	1.70625	-0.326741486866792	276.2032	663.5659	387.3627
-0.0487804878048781	0.138269230769231	1.79625	-0.318595145403377	260.5068	811.509	551.0022
-0.0439024390243902	0.138269230769231	1.88625	-0.310448803939962	245.5072	960.9229	715.4157
-0.0390243902439024	0.138269230769231	1.97625	-0.302302462476548	230.8188	1161.467	930.6482
-0.0341463414634146	0.138269230769231	2.06625	-0.294156121013133	219.8647	1722.343	1502.4783
-0.0292682926829268	0.138269230769231	2.15625	-0.286009779549719	204.6013	2806.413	2601.8117
-0.0245121951219512	0.138269230769231	2.244	-0.278067096622889	195.6358	3280.632	3084.9962
-0.0195121951219512	0.138269230769231	2.33625	-0.269717096622889	189.6755	3149.575	2959.8995
-0.0146341463414634	0.138269230769231	2.42625	-0.261570755159475	184.1883	2647.231	2463.0427
-0.00975609756097561	0.138269230769231	2.51625	-0.25342441369606	178.3737	2037.298	1858.9243
-0.0048780487804878	0.138269230769231	2.60625	-0.245278072232645	174.2838	1296.279	1121.9952
0	0.138269230769231	2.69625	-0.237131730769231	170.196	978.1602	807.9642
0.0048780487804878	0.138269230769231	2.78625	-0.228985389305816	166.674	636.6569	469.9829
0.00975609756097561	0.138269230769231	2.87625	-0.220839047842401	164.2678	539.9668	375.699
0.0146341463414634	0.138269230769231	2.96625	-0.212692706378987	162.7345	469.6311	306.8966
0.0195121951219512	0.138269230769231	3.05625	-0.204546364915572	162.4807	420.6176	258.1369
0.0242682926829268	0.138269230769231	3.144	-0.196603681988743	163.1152	374.3343	211.2191
0.0292682926829268	0.138269230769231	3.23625	-0.188253681988743	164.6429	336.0513	171.4084
0.0341463414634146	0.138269230769231	3.32625	-0.180107340525328	168.1324	314.0938	145.9614
0.0390243902439024	0.138269230769231	3.41625	-0.171960999061914	172.8112	293.2557	120.4445
0.0439024390243902	0.138269230769231	3.50625	-0.163814657598499	179.283	276.777	97.494
0.0486585365853659	0.138269230769231	3.594	-0.15587197467167	188.2897	262.1327	73.843
0.0536585365853659	0.138269230769231	3.68625	-0.14752197467167	198.406	248.2361	49.8301
0.0585365853658537	0.138269230769231	3.77625	-0.139375633208255	209.1779	237.7591	28.5812
0.0632926829268293	0.138269230769231	3.864	-0.131432950281426	221.3268	229.6333	8.3065
0.0682926829268293	0.138269230769231	3.95625	-0.123082950281426	231.1471	222.3036	-8.84350000000001
0.0731707317073171	0.138269230769231	4.04625	-0.114936608818011	238.8416	216.4496	-22.392
0.0780487804878049	0.138269230769231	4.13625	-0.106790267354597	243.3323	211.1539	-32.1784
0.0829268292682927	0.138269230769231	4.22625	-0.098643925891182	242.6492	206.8271	-35.8221
0.0878048780487805	0.138269230769231	4.31625	-0.0904975844277673	237.748	201.7832	-35.9648
0.0926829268292683	0.138269230769231	4.40625	-0.0823512429643527	228.5783	197.2171	-31.3612
0.0975609756097561	0.138269230769231	4.49625	-0.0742049015009381	217.807	192.873	-24.934
0.102439024390244	0.138269230769231	4.58625	-0.0660585600375234	205.4377	189.9888	-15.4489
0.107317073170732	0.138269230769231	4.67625	-0.0579122185741088	191.4236	187.8511	-3.57249999999999
0.11219512195122	0.138269230769231	4.76625	-0.0497658771106942	179.3112	186.3966	7.08539999999999
0.117073170731707	0.138269230769231	4.85625	-0.0416195356472795	167.9987	186.1939	18.1952
0.121951219512195	0.138269230769231	4.94625	-0.0334731941838649	156.8946	187.2087	30.3141
0.126829268292683	0.138269230769231	5.03625	-0.0253268527204503	148.3934	190.0319	41.6385
0.131707317073171	0.138269230769231	5.12625	-0.0171805112570356	141.33	193.7593	52.4293
0.136585365853659	0.138269230769231	5.21625	-0.00903416979362104	134.2272	198.929	64.7018
0.141463414634146	0.138269230769231	5.30625	-8.87828330206397E-4	127.0778	206.4774	79.3996
0.146341463414634	0.138269230769231	5.39625	0.00725851313320824	122.9418	214.2642	91.3224
-0.146341463414634	0.130576923076923	-0.15375	-0.468329666979362	1102.962	355.0531	-747.9089
-0.141463414634146	0.130576923076923	-0.0637499999999998	-0.460183325515947	1080.343	357.1302	-723.2128
-0.136585365853659	0.130576923076923	0.0262500000000001	-0.452036984052533	1156.15	351.8672	-804.2828
-0.131829268292683	0.130576923076923	0.114	-0.444094301125704	1360.393	345.1267	-1015.2663
-0.126829268292683	0.130576923076923	0.20625	-0.435744301125704	2076.343	340.7909	-1735.5521
-0.121951219512195	0.130576923076923	0.29625	-0.427597959662289	3856.265	338.3095	-3517.9555
-0.117073170731707	0.130576923076923	0.38625	-0.419451618198874	11795.9	337.8945	-11458.0055
-0.11219512195122	0.130576923076923	0.47625	-0.41130527673546	12535.89	338.8619	-12197.0281
-0.107439024390244	0.130576923076923	0.564	-0.40336259380863	9613.052	341.194	-9271.858
-0.102439024390244	0.130576923076923	0.65625	-0.39501259380863	6303.059	345.1962	-5957.8628
-0.0975609756097561	0.130576923076923	0.74625	-0.386866252345216	2622.223	351.0725	-2271.1505
-0.0926829268292683	0.130576923076923	0.83625	-0.378719910881801	1245.705	358.6429	-887.0621
-0.0878048780487805	0.130576923076923	0.92625	-0.370573569418387	871.4237	368.9825	-502.4412
-0.0829268292682927	0.130576923076923	1.01625	-0.362427227954972	604.3659	379.5622	-224.8037
-0.0780487804878049	0.130576923076923	1.10625	-0.354280886491557	453.448	393.1305	-60.3175000000001
-0.0731707317073171	0.130576923076923	1.19625	-0.346134545028143	392.9866	411.1079	18.1213
-0.0682926829268293	0.130576923076923	1.28625	-0.337988203564728	362.5786	430.3002	67.7216
-0.0634146341463415	0.130576923076923	1.37625	-0.329841862101313	335.1802	454.7335	119.5533
-0.0585365853658537	0.130576923076923	1.46625	-0.321695520637899	309.3682	486.8431	177.4749
-0.0536585365853659	0.130576923076923	1.55625	-0.313549179174484	276.8381	525.4541	248.616
-0.0487804878048781	0.130576923076923	1.64625	-0.305402837711069	260.1415	579.4419	319.3004
-0.0439024390243902	0.130576923076923	1.73625	-0.297256496247655	244.0779	651.9068	407.8289
-0.0390243902439024	0.130576923076923	1.82625	-0.28911015478424	231.1833	744.7791	513.5958
-0.0341463414634146	0.130576923076923	1.91625	-0.280963813320826	219.7204	954.8925	735.1721
-0.0292682926829268	0.130576923076923	2.00625	-0.272817471857411	198.2962	1283.242	1084.9458
-0.0245121951219512	0.130576923076923	2.094	-0.264874788930582	187.8441	1730.576	1542.7319
-0.0195121951219512	0.130576923076923	2.18625	-0.256524788930582	183.4661	2233.664	2050.1979
-0.0146341463414634	0.130576923076923	2.27625	-0.248378447467167	180.4551	2697.861	2517.4059
-0.00975609756097561	0.130576923076923	2.36625	-0.240232106003752	176.845	2648.978	2472.133
-0.0048780487804878	0.130576923076923	2.45625	-0.232085764540338	172.8521	2280.295	2107.4429
0	0.130576923076923	2.54625	-0.223939423076923	169.7628	1802.179	1632.4162
0.0048780487804878	0.130576923076923	2.63625	-0.215793081613508	166.8644	1339.731	1172.8666
0.00975609756097561	0.130576923076923	2.72625	-0.207646740150094	164.1567	1023.119	858.9623
0.0146341463414634	0.130576923076923	2.81625	-0.199500398686679	163.4112	735.5327	572.1215
0.0195121951219512	0.130576923076923	2.90625	-0.191354057223265	162.8295	555.642	392.8125
0.0242682926829268	0.130576923076923	2.994	-0.183411374296435	163.1627	480.797	317.6343
0.0292682926829268	0.130576923076923	3.08625	-0.175061374296435	164.8283	423.5742	258.7459
0.0341463414634146	0.130576923076923	3.17625	-0.166915032833021	168.2388	364.3104	196.0716
0.0390243902439024	0.130576923076923	3.26625	-0.158768691369606	173.7424	321.5883	147.8459
0.0439024390243902	0.130576923076923	3.35625	-0.150622349906191	180.2587	305.5136	125.2549
0.0486585365853659	0.130576923076923	3.444	-0.142679666979362	188.094	289.9119	101.8179
0.0536585365853659	0.130576923076923	3.53625	-0.134329666979362	198.0697	276.7176	78.6479
0.0585365853658537	0.130576923076923	3.62625	-0.126183325515948	209.0484	264.874	55.8256
0.0632926829268293	0.130576923076923	3.714	-0.118240642589118	220.3439	252.9563	32.6124
0.0682926829268293	0.130576923076923	3.80625	-0.109890642589118	231.8129	243.8549	12.042
0.0731707317073171	0.130576923076923	3.89625	-0.101744301125704	240.9203	235.6456	-5.27469999999997
0.0780487804878049	0.130576923076923	3.98625	-0.093597959662289	244.4742	227.5646	-16.9096
0.0829268292682927	0.130576923076923	4.07625	-0.0854516181988743	243.6321	220.7853	-22.8468
0.0878048780487805	0.130576923076923	4.16625	-0.0773052767354597	238.9048	214.5978	-24.307
0.0926829268292683	0.130576923076923	4.25625	-0.0691589352720451	230.2903	202.7475	-27.5428
0.0975609756097561	0.130576923076923	4.34625	-0.0610125938086304	218.7268	196.8621	-21.8647
0.102439024390244	0.130576923076923	4.43625	-0.0528662523452158	206.2927	193.9133	-12.3794
0.107317073170732	0.130576923076923	4.52625	-0.0447199108818011	193.3677	192.1863	-1.18139999999997
0.11219512195122	0.130576923076923	4.61625	-0.0365735694183865	180.3738	190.2231	9.84929999999997
0.117073170731707	0.130576923076923	4.70625	-0.0284272279549719	168.9293	188.243	19.3137
0.121951219512195	0.130576923076923	4.79625	-0.0202808864915573	159.0454	187.1201	28.0747
0.126829268292683	0.130576923076923	4.88625	-0.0121345450281426	149.0847	187.0279	37.9432
0.131707317073171	0.130576923076923	4.97625	-0.00398820356472798	141.4251	188.0602	46.6351
0.136585365853659	0.130576923076923	5.06625	0.0041581378986866	134.8381	190.629	55.7909
0.141463414634146	0.130576923076923	5.15625	0.0123044793621012	127.324	194.9132	67.5892
0.146341463414634	0.130576923076923	5.24625	0.0204508208255159	123.227	201.2108	77.9838
-0.146341463414634	0.122884615384615	-0.30375	-0.455137359287054	1094.179	364.7274	-729.4516
-0.141463414634146	0.122884615384615	-0.21375	-0.44699101782364	1074.533	366.7071	-707.8259
-0.136585365853659	0.122884615384615	-0.12375	-0.438844676360225	1152.854	361.0868	-791.7672
-0.131829268292683	0.122884615384615	-0.0360000000000005	-0.430901993433396	1351.498	353.2966	-998.2014
-0.126829268292683	0.122884615384615	0.0562499999999995	-0.422551993433396	2054.342	346.4336	-1707.9084
-0.121951219512195	0.122884615384615	0.14625	-0.414405651969981	3854.449	341.2933	-3513.1557
-0.117073170731707	0.122884615384615	0.23625	-0.406259310506567	11904.31	337.9512	-11566.3588
-0.11219512195122	0.122884615384615	0.32625	-0.398112969043152	12844.57	335.5153	-12509.0547
-0.107439024390244	0.122884615384615	0.414	-0.390170286116323	9908.776	334.3544	-9574.4216
-0.102439024390244	0.122884615384615	0.50625	-0.381820286116323	6528.317	334.7709	-6193.5461
-0.0975609756097561	0.122884615384615	0.59625	-0.373673944652908	2722.137	337.0264	-2385.1106
-0.0926829268292683	0.122884615384615	0.68625	-0.365527603189493	1289.294	340.4976	-948.7964
-0.0878048780487805	0.122884615384615	0.77625	-0.357381261726079	889.4732	345.7884	-543.6848
-0.0829268292682927	0.122884615384615	0.86625	-0.349234920262664	619.1096	351.9675	-267.1421
-0.0780487804878049	0.122884615384615	0.95625	-0.34108857879925	467.1991	359.8712	-107.3279
-0.0731707317073171	0.122884615384615	1.04625	-0.332942237335835	401.0877	370.0202	-31.0675
-0.0682926829268293	0.122884615384615	1.13625	-0.32479589587242	366.6184	380.7159	14.0975
-0.0634146341463415	0.122884615384615	1.22625	-0.316649554409006	337.7494	394.0517	56.3023
-0.0585365853658537	0.122884615384615	1.31625	-0.308503212945591	311.3412	412.2496	100.9084
-0.0536585365853659	0.122884615384615	1.40625	-0.300356871482176	278.3332	433.403	155.0698
-0.0487804878048781	0.122884615384615	1.49625	-0.292210530018762	260.841	460.6245	199.7835
-0.0439024390243902	0.122884615384615	1.58625	-0.284064188555347	244.9824	498.9931	254.0107
-0.0390243902439024	0.122884615384615	1.67625	-0.275917847091932	231.85	541.992	310.142
-0.0341463414634146	0.122884615384615	1.76625	-0.267771505628518	220.1654	600.3598	380.1944
-0.0292682926829268	0.122884615384615	1.85625	-0.259625164165103	201.4085	683.6718	482.2633
-0.0245121951219512	0.122884615384615	1.944	-0.251682481238274	192.0024	844.3714	652.369
-0.0195121951219512	0.122884615384615	2.03625	-0.243332481238274	186.5097	1020.202	833.6923
-0.0146341463414634	0.122884615384615	2.12625	-0.235186139774859	182.4233	1379.615	1197.1917
-0.00975609756097561	0.122884615384615	2.21625	-0.227039798311445	178.3852	1920.883	1742.4978
-0.0048780487804878	0.122884615384615	2.30625	-0.21889345684803	173.7874	2366.362	2192.5746
0	0.122884615384615	2.39625	-0.210747115384615	169.9055	2458.76	2288.8545
0.0048780487804878	0.122884615384615	2.48625	-0.202600773921201	166.674	2235.431	2068.757
0.00975609756097561	0.122884615384615	2.57625	-0.194454432457786	163.8502	1845.853	1682.0028
0.0146341463414634	0.122884615384615	2.66625	-0.186308090994371	162.3802	1411.77	1249.3898
0.0195121951219512	0.122884615384615	2.75625	-0.178161749530957	162.0524	1093.062	931.0096
0.0242682926829268	0.122884615384615	2.844	-0.170219066604128	162.4594	853.2858	690.8264
0.0292682926829268	0.122884615384615	2.93625	-0.161869066604128	164.4159	582.3397	417.9238
0.0341463414634146	0.122884615384615	3.02625	-0.153722725140713	167.5883	503.7195	336.1312
0.0390243902439024	0.122884615384615	3.11625	-0.145576383677298	172.9334	438.5196	265.5862
0.0439024390243902	0.122884615384615	3.20625	-0.137430042213884	179.6234	375.2752	195.6518
0.0486585365853659	0.122884615384615	3.294	-0.129487359287054	187.9356	332.4323	144.4967
0.0536585365853659	0.122884615384615	3.38625	-0.121137359287054	198.6751	315.3648	116.6897
0.0585365853658537	0.122884615384615	3.47625	-0.11299101782364	209.4759	299.2394	89.7635
0.0632926829268293	0.122884615384615	3.564	-0.105048334896811	220.0424	286.6554	66.613
0.0682926829268293	0.122884615384615	3.65625	-0.0966983348968105	231.8932	274.7641	42.8709
0.0731707317073171	0.122884615384615	3.74625	-0.0885519934333959	239.6986	262.3835	22.6849
0.0780487804878049	0.122884615384615	3.83625	-0.0804056519699812	243.5061	252.2182	8.71209999999999
0.0829268292682927	0.122884615384615	3.92625	-0.0722593105065666	243.3003	243.2505	-0.0498000000000332
0.0878048780487805	0.122884615384615	4.01625	-0.0641129690431519	238.5247	234.1108	-4.41390000000001
0.0926829268292683	0.122884615384615	4.10625	-0.0559666275797373	230.1796	226.7048	-3.47479999999999
0.0975609756097561	0.122884615384615	4.19625	-0.0478202861163227	217.7917	220.4006	2.60890000000003
0.102439024390244	0.122884615384615	4.28625	-0.039673944652908	205.6114	213.5715	7.96009999999998
0.107317073170732	0.122884615384615	4.37625	-0.0315276031894934	193.0862	208.1263	15.0401
0.11219512195122	0.122884615384615	4.46625	-0.0233812617260788	179.3589	203.6512	24.2923
0.117073170731707	0.122884615384615	4.55625	-0.0152349202626642	168.5328	198.6186	30.0858
0.121951219512195	0.122884615384615	4.64625	-0.00708857879924954	158.6649	194.1303	35.4654
0.126829268292683	0.122884615384615	4.73625	0.0010577626641651	149.4652	190.3746	40.9094
0.131707317073171	0.122884615384615	4.82625	0.00920410412757974	142.1226	188.4377	46.3151
0.136585365853659	0.122884615384615	4.91625	0.0173504455909943	135.7503	187.6108	51.8605
0.141463414634146	0.122884615384615	5.00625	0.025496787054409	127.641	188.444	60.803
0.146341463414634	0.122884615384615	5.09625	0.0336431285178236	123.655	190.5362	66.8812
-0.146341463414634	0.115384615384615	-0.45	-0.442274859287054	1077.122	367.7652	-709.3568
-0.141463414634146	0.115384615384615	-0.36	-0.43412851782364	1059.544	364.3767	-695.1673
-0.136585365853659	0.115384615384615	-0.27	-0.425982176360225	1142.526	361.6662	-780.8598
-0.131829268292683	0.115384615384615	-0.18225	-0.418039493433396	1341.983	356.1732	-985.8098
-0.126829268292683	0.115384615384615	-0.0900000000000003	-0.409689493433396	2034.812	349.9848	-1684.8272
-0.121951219512195	0.115384615384615	0	-0.401543151969981	3854.19	343.7655	-3510.4245
-0.117073170731707	0.115384615384615	0.0899999999999999	-0.393396810506567	9880.801	338.2703	-9542.5307
-0.11219512195122	0.115384615384615	0.18	-0.385250469043152	10278.85	334.5915	-9944.2585
-0.107439024390244	0.115384615384615	0.26775	-0.377307786116323	7622.339	332.1881	-7290.1509
-0.102439024390244	0.115384615384615	0.36	-0.368957786116323	4849.559	331.9237	-4517.6353
-0.0975609756097561	0.115384615384615	0.45	-0.360811444652908	2259.438	332.711	-1926.727
-0.0926829268292683	0.115384615384615	0.54	-0.352665103189493	1086.842	334.6152	-752.2268
-0.0878048780487805	0.115384615384615	0.63	-0.344518761726079	732.5199	338.521	-393.9989
-0.0829268292682927	0.115384615384615	0.72	-0.336372420262664	580.5836	344.2778	-236.3058
-0.0780487804878049	0.115384615384615	0.81	-0.32822607879925	463.4823	351.098	-112.3843
-0.0731707317073171	0.115384615384615	0.9	-0.320079737335835	389.7439	360.3858	-29.3581
-0.0682926829268293	0.115384615384615	0.99	-0.31193339587242	355.8275	369.82	13.9925
-0.0634146341463415	0.115384615384615	1.08	-0.303787054409006	327.0178	381.5557	54.5379
-0.0585365853658537	0.115384615384615	1.17	-0.295640712945591	296.6474	398.011	101.3636
-0.0536585365853659	0.115384615384615	1.26	-0.287494371482176	276.6973	415.7251	139.0278
-0.0487804878048781	0.115384615384615	1.35	-0.279348030018762	261.2081	438.3672	177.1591
-0.0439024390243902	0.115384615384615	1.44	-0.271201688555347	246.9684	467.8572	220.8888
-0.0390243902439024	0.115384615384615	1.53	-0.263055347091932	231.9281	501.774	269.8459
-0.0341463414634146	0.115384615384615	1.62	-0.254909005628518	220.387	545.66	325.273
-0.0292682926829268	0.115384615384615	1.71	-0.246762664165103	203.7858	611.2175	407.4317
-0.0245121951219512	0.115384615384615	1.79775	-0.238819981238274	193.4306	688.9608	495.5302
-0.0195121951219512	0.115384615384615	1.89	-0.230469981238274	188.0657	862.3368	674.2711
-0.0146341463414634	0.115384615384615	1.98	-0.222323639774859	183.979	1032.517	848.538
-0.00975609756097561	0.115384615384615	2.07	-0.214177298311445	178.8568	1389.615	1210.7582
-0.0048780487804878	0.115384615384615	2.16	-0.20603095684803	174.6557	1887.106	1712.4503
0	0.115384615384615	2.25	-0.197884615384615	170.869	2268.728	2097.859
0.0048780487804878	0.115384615384615	2.34	-0.189738273921201	167.1182	2337.57	2170.4518
0.00975609756097561	0.115384615384615	2.43	-0.181591932457786	164.4372	2132.937	1968.4998
0.0146341463414634	0.115384615384615	2.52	-0.173445590994372	162.9777	1773.67	1610.6923
0.0195121951219512	0.115384615384615	2.61	-0.165299249530957	162.692	1379.193	1216.501
0.0242682926829268	0.115384615384615	2.69775	-0.157356566604128	163.3001	1074.813	911.5129
0.0292682926829268	0.115384615384615	2.79	-0.149006566604128	164.2044	845.1772	680.9728
0.0341463414634146	0.115384615384615	2.88	-0.140860225140713	167.5567	590.7698	423.2131
0.0390243902439024	0.115384615384615	2.97	-0.132713883677298	172.2521	511.8755	339.6234
0.0439024390243902	0.115384615384615	3.06	-0.124567542213884	178.8943	449.2529	270.3586
0.0486585365853659	0.115384615384615	3.14775	-0.116624859287054	188.3771	395.9194	207.5423
0.0536585365853659	0.115384615384615	3.24	-0.108274859287054	198.1327	364.2274	166.0947
0.0585365853658537	0.115384615384615	3.33	-0.10012851782364	209.3022	330.7799	121.4777
0.0632926829268293	0.115384615384615	3.41775	-0.0921858348968105	220.8811	310.8116	89.9305
0.0682926829268293	0.115384615384615	3.51	-0.0838358348968106	230.9253	295.8947	64.9694
0.0731707317073171	0.115384615384615	3.6	-0.0756894934333959	238.8725	282.3451	43.4726
0.0780487804878049	0.115384615384615	3.69	-0.0675431519699813	244.0295	269.0752	25.0457
0.0829268292682927	0.115384615384615	3.78	-0.0593968105065666	243.9341	258.6098	14.6757
0.0878048780487805	0.115384615384615	3.87	-0.051250469043152	239.3495	248.5658	9.21629999999999
0.0926829268292683	0.115384615384615	3.96	-0.0431041275797374	229.4483	238.7935	9.34520000000001
0.0975609756097561	0.115384615384615	4.05	-0.0349577861163227	218.3917	230.5545	12.1628
0.102439024390244	0.115384615384615	4.14	-0.0268114446529081	206.102	222.6337	16.5317
0.107317073170732	0.115384615384615	4.23	-0.0186651031894934	192.7018	214.9567	22.2549
0.11219512195122	0.115384615384615	4.32	-0.0105187617260789	180.7669	212.4512	31.6843
0.117073170731707	0.115384615384615	4.41	-0.00237242026266421	169.1672	209.4021	40.2349
0.121951219512195	0.115384615384615	4.5	0.00577392120075043	157.2799	202.745	45.4651
0.126829268292683	0.115384615384615	4.59	0.0139202626641651	148.5236	196.724	48.2004
0.131707317073171	0.115384615384615	4.68	0.0220666041275797	141.1648	192.3605	51.1957
0.136585365853659	0.115384615384615	4.77	0.0302129455909943	134.7676	189.947	55.1794
0.141463414634146	0.115384615384615	4.86	0.0383592870544089	127.2297	188.585	61.3553
0.146341463414634	0.115384615384615	4.95	0.0465056285178236	123.2035	188.7622	65.5587
-0.146341463414634	0.1075	-0.60375	-0.428752743902439	1060.911	387.5587	-673.3523
-0.141463414634146	0.1075	-0.51375	-0.420606402439024	1046.556	390.358	-656.198
-0.136585365853659	0.1075	-0.42375	-0.41246006097561	1128.622	383.5041	-745.1179
-0.131829268292683	0.1075	-0.336	-0.404517378048781	1327.176	372.8011	-954.3749
-0.126829268292683	0.1075	-0.24375	-0.39616737804878	2011.264	362.378	-1648.886
-0.121951219512195	0.1075	-0.15375	-0.388021036585366	3852.117	353.1127	-3499.0043
-0.117073170731707	0.1075	-0.0637500000000002	-0.379874695121951	9913.401	344.6341	-9568.7669
-0.11219512195122	0.1075	0.0262500000000001	-0.371728353658537	10582.76	338.2057	-10244.5543
-0.107439024390244	0.1075	0.114	-0.363785670731707	7888.065	333.1377	-7554.9273
-0.102439024390244	0.1075	0.20625	-0.355435670731707	5120.793	329.4419	-4791.3511
-0.0975609756097561	0.1075	0.29625	-0.347289329268293	2353.419	327.8165	-2025.6025
-0.0926829268292683	0.1075	0.38625	-0.339142987804878	1120.424	328.0928	-792.3312
-0.0878048780487805	0.1075	0.47625	-0.330996646341463	828.5943	330.4507	-498.1436
-0.0829268292682927	0.1075	0.56625	-0.322850304878049	582.3688	333.436	-248.9328
-0.0780487804878049	0.1075	0.65625	-0.314703963414634	457.4698	337.5067	-119.9631
-0.0731707317073171	0.1075	0.74625	-0.306557621951219	390.6836	343.3938	-47.2898
-0.0682926829268293	0.1075	0.83625	-0.298411280487805	362.5607	349.8476	-12.7131
-0.0634146341463415	0.1075	0.92625	-0.29026493902439	333.3339	358.2797	24.9458
-0.0585365853658537	0.1075	1.01625	-0.282118597560976	309.1137	369.616	60.5023
-0.0536585365853659	0.1075	1.10625	-0.273972256097561	279.145	382.0399	102.8949
-0.0487804878048781	0.1075	1.19625	-0.265825914634146	260.9215	397.6502	136.7287
-0.0439024390243902	0.1075	1.28625	-0.257679573170732	246.3015	417.9569	171.6554
-0.0390243902439024	0.1075	1.37625	-0.249533231707317	232.9444	439.9324	206.988
-0.0341463414634146	0.1075	1.46625	-0.241386890243902	220.4337	466.9593	246.5256
-0.0292682926829268	0.1075	1.55625	-0.233240548780488	212.4705	504.3748	291.9043
-0.0245121951219512	0.1075	1.644	-0.225297865853659	206.0963	546.1601	340.0638
-0.0195121951219512	0.1075	1.73625	-0.216947865853659	196.9055	603.8262	406.9207
-0.0146341463414634	0.1075	1.82625	-0.208801524390244	189.0092	685.9487	496.9395
-0.00975609756097561	0.1075	1.91625	-0.200655182926829	181.7926	850.1961	668.4035
-0.0048780487804878	0.1075	2.00625	-0.192508841463415	176.1959	1018.411	842.2151
0	0.1075	2.09625	-0.1843625	171.1706	1344.805	1173.6344
0.0048780487804878	0.1075	2.18625	-0.176216158536585	167.1608	1780.744	1613.5832
0.00975609756097561	0.1075	2.27625	-0.168069817073171	164.5641	2030.989	1866.4249
0.0146341463414634	0.1075	2.36625	-0.159923475609756	163.168	2069.232	1906.064
0.0195121951219512	0.1075	2.45625	-0.151777134146341	162.4857	1882.357	1719.8713
0.0242682926829268	0.1075	2.544	-0.143834451219512	162.8561	1572.386	1409.5299
0.0292682926829268	0.1075	2.63625	-0.135484451219512	164.5535	1269.065	1104.5115
0.0341463414634146	0.1075	2.72625	-0.127338109756098	168.0434	1007.096	839.0526
0.0390243902439024	0.1075	2.81625	-0.119191768292683	172.8339	729.5418	556.7079
0.0439024390243902	0.1075	2.90625	-0.111045426829268	179.6711	567.5476	387.8765
0.0486585365853659	0.1075	2.994	-0.103102743902439	188.5508	492.4046	303.8538
0.0536585365853659	0.1075	3.08625	-0.094752743902439	197.9436	441.5169	243.5733
0.0585365853658537	0.1075	3.17625	-0.0866064024390244	208.7622	395.8867	187.1245
0.0632926829268293	0.1075	3.264	-0.0786637195121951	221.1827	368.693	147.5103
0.0682926829268293	0.1075	3.35625	-0.0703137195121952	230.7171	337.0172	106.3001
0.0731707317073171	0.1075	3.44625	-0.0621673780487805	238.1433	317.1421	78.9988000000001
0.0780487804878049	0.1075	3.53625	-0.0540210365853659	242.6959	302.5685	59.8726
0.0829268292682927	0.1075	3.62625	-0.0458746951219512	242.871	288.7218	45.8508
0.0878048780487805	0.1075	3.71625	-0.0377283536585366	238.3802	275.1938	36.8136
0.0926829268292683	0.1075	3.80625	-0.029582012195122	229.956	263.7925	33.8365
0.0975609756097561	0.1075	3.89625	-0.0214356707317073	219.2332	253.1596	33.9264
0.102439024390244	0.1075	3.98625	-0.0132893292682927	206.703	241.7985	35.0955
0.107317073170732	0.1075	4.07625	-0.00514298780487804	193.3831	233.0858	39.7027
0.11219512195122	0.1075	4.16625	0.00300335365853655	181.4651	224.7729	43.3078
0.117073170731707	0.1075	4.25625	0.0111496951219512	169.5904	216.3664	46.776
0.121951219512195	0.1075	4.34625	0.0192960365853658	158.0726	210.8461	52.7735
0.126829268292683	0.1075	4.43625	0.0274423780487805	149.3579	206.4542	57.0963
0.131707317073171	0.1075	4.52625	0.0355887195121951	141.7512	200.8721	59.1209
0.136585365853659	0.1075	4.61625	0.0437350609756097	134.5456	196.0704	61.5248
0.141463414634146	0.1075	4.70625	0.0518814024390243	127.364	192.0467	64.6827
0.146341463414634	0.1075	4.79625	0.060027743902439	122.9183	189.9015	66.9832
-0.146341463414634	0.0998076923076923	-0.75375	-0.415560436210131	1079.426	394.1296	-685.2964
-0.141463414634146	0.0998076923076923	-0.66375	-0.407414094746717	1059.082	391.065	-668.017
-0.136585365853659	0.0998076923076923	-0.57375	-0.399267753283302	1132.865	389.1928	-743.6722
-0.131829268292683	0.0998076923076923	-0.486	-0.391325070356473	1325.255	382.6623	-942.5927
-0.126829268292683	0.0998076923076923	-0.39375	-0.382975070356473	1995.395	374.4208	-1620.9742
-0.121951219512195	0.0998076923076923	-0.30375	-0.374828728893058	3819.052	364.6744	-3454.3776
-0.117073170731707	0.0998076923076923	-0.21375	-0.366682387429643	9862.944	354.2057	-9508.7383
-0.11219512195122	0.0998076923076923	-0.12375	-0.358536045966229	10843.77	345.32	-10498.45
-0.107439024390244	0.0998076923076923	-0.0360000000000003	-0.3505933630394	8095.839	337.5271	-7758.3119
-0.102439024390244	0.0998076923076923	0.0562499999999997	-0.3422433630394	5134.38	331.1894	-4803.1906
-0.0975609756097561	0.0998076923076923	0.14625	-0.334097021575985	2380.704	327.9411	-2052.7629
-0.0926829268292683	0.0998076923076923	0.23625	-0.32595068011257	1142.058	326.3169	-815.7411
-0.0878048780487805	0.0998076923076923	0.32625	-0.317804338649156	844.1878	326.1791	-518.0087
-0.0829268292682927	0.0998076923076923	0.41625	-0.309657997185741	591.4992	327.4221	-264.0771
-0.0780487804878049	0.0998076923076923	0.50625	-0.301511655722326	461.595	329.9586	-131.6364
-0.0731707317073171	0.0998076923076923	0.59625	-0.293365314258912	385.9521	334.0789	-51.8732
-0.0682926829268293	0.0998076923076923	0.68625	-0.285218972795497	352.0007	338.7612	-13.2395
-0.0634146341463415	0.0998076923076923	0.77625	-0.277072631332083	325.1081	345.0822	19.9741
-0.0585365853658537	0.0998076923076923	0.86625	-0.268926289868668	303.9473	354.2162	50.2689
-0.0536585365853659	0.0998076923076923	0.95625	-0.260779948405253	277.0797	364.3637	87.284
-0.0487804878048781	0.0998076923076923	1.04625	-0.252633606941839	260.094	377.1191	117.0251
-0.0439024390243902	0.0998076923076923	1.13625	-0.244487265478424	246.078	393.4881	147.4101
-0.0390243902439024	0.0998076923076923	1.22625	-0.236340924015009	233.0075	411.6089	178.6014
-0.0341463414634146	0.0998076923076923	1.31625	-0.228194582551595	220.2751	433.3413	213.0662
-0.0292682926829268	0.0998076923076923	1.40625	-0.22004824108818	212.2165	463.0852	250.8687
-0.0245121951219512	0.0998076923076923	1.494	-0.212105558161351	206.2835	495.9064	289.6229
-0.0195121951219512	0.0998076923076923	1.58625	-0.203755558161351	197.4133	539.061	341.6477
-0.0146341463414634	0.0998076923076923	1.67625	-0.195609216697936	188.9431	600.3898	411.4467
-0.00975609756097561	0.0998076923076923	1.76625	-0.187462875234522	181.2168	677.2817	496.0649
-0.0048780487804878	0.0998076923076923	1.85625	-0.179316533771107	175.8773	834.3767	658.4994
0	0.0998076923076923	1.94625	-0.171170192307692	171.1859	999.4208	828.2349
0.0048780487804878	0.0998076923076923	2.03625	-0.163023850844278	166.9546	1314.38	1147.4254
0.00975609756097561	0.0998076923076923	2.12625	-0.154877509380863	164.416	1712.507	1548.091
0.0146341463414634	0.0998076923076923	2.21625	-0.146731167917448	163.168	1932.512	1769.344
0.0195121951219512	0.0998076923076923	2.30625	-0.138584826454034	163.0094	1963.943	1800.9336
0.0242682926829268	0.0998076923076923	2.394	-0.130642143527204	163.6439	1789.034	1625.3901
0.0292682926829268	0.0998076923076923	2.48625	-0.122292143527204	165.1086	1503.436	1338.3274
0.0341463414634146	0.0998076923076923	2.57625	-0.11414580206379	168.4241	1225.072	1056.6479
0.0390243902439024	0.0998076923076923	2.66625	-0.105999460600375	173.2307	980.2166	806.9859
0.0439024390243902	0.0998076923076923	2.75625	-0.0978531191369606	179.6197	668.7896	489.1699
0.0486585365853659	0.0998076923076923	2.844	-0.0899104362101313	188.0756	574.9275	386.8519
0.0536585365853659	0.0998076923076923	2.93625	-0.0815604362101313	197.2776	498.2828	301.0052
0.0585365853658537	0.0998076923076923	3.02625	-0.0734140947467167	207.7946	446.5057	238.7111
0.0632926829268293	0.0998076923076923	3.114	-0.0654714118198874	220.1367	401.0969	180.9602
0.0682926829268293	0.0998076923076923	3.20625	-0.0571214118198874	230.8755	373.1617	142.2862
0.0731707317073171	0.0998076923076923	3.29625	-0.0489750703564728	238.9987	340.3677	101.369
0.0780487804878049	0.0998076923076923	3.38625	-0.0408287288930581	243.7591	320.3001	76.541
0.0829268292682927	0.0998076923076923	3.47625	-0.0326823874296435	243.9022	304.7583	60.8561
0.0878048780487805	0.0998076923076923	3.56625	-0.0245360459662289	239.5712	290.0931	50.5219
0.0926829268292683	0.0998076923076923	3.65625	-0.0163897045028142	230.8299	275.6438	44.8139
0.0975609756097561	0.0998076923076923	3.74625	-0.0082433630393996	219.5194	264.0994	44.58
0.102439024390244	0.0998076923076923	3.83625	-9.70215759849569E-5	206.6229	253.0494	46.4265
0.107317073170732	0.0998076923076923	3.92625	0.00804931988742968	192.7495	241.7341	48.9846
0.11219512195122	0.0998076923076923	4.01625	0.0161956613508443	180.9676	232.5261	51.5585
0.117073170731707	0.0998076923076923	4.10625	0.0243420028142589	169.5429	224.3557	54.8128000000001
0.121951219512195	0.0998076923076923	4.19625	0.0324883442776736	158.4634	216.0272	57.5638
0.126829268292683	0.0998076923076923	4.28625	0.0406346857410882	149.5164	207.8915	58.3751
0.131707317073171	0.0998076923076923	4.37625	0.0487810272045028	141.6812	202.3702	60.689
0.136585365853659	0.0998076923076923	4.46625	0.0569273686679174	134.7042	197.8851	63.1809
0.141463414634146	0.0998076923076923	4.55625	0.0650737101313321	127.7843	194.0162	66.2319
0.146341463414634	0.0998076923076923	4.64625	0.0732200515947467	122.847	191.1259	68.2789
-0.146341463414634	0.0921153846153846	-0.90375	-0.402368128517824	1060.185	429.2006	-630.9844
-0.141463414634146	0.0921153846153846	-0.81375	-0.394221787054409	1044.288	429.6421	-614.6459
-0.136585365853659	0.0921153846153846	-0.72375	-0.386075445590994	1121.418	425.8885	-695.5295
-0.131829268292683	0.0921153846153846	-0.636	-0.378132762664165	1312.873	416.6221	-896.2509
-0.126829268292683	0.0921153846153846	-0.54375	-0.369782762664165	1955.208	405.7395	-1549.4685
-0.121951219512195	0.0921153846153846	-0.45375	-0.36163642120075	3700.52	393.3938	-3307.1262
-0.117073170731707	0.0921153846153846	-0.36375	-0.353490079737336	9849.278	379.5238	-9469.7542
-0.11219512195122	0.0921153846153846	-0.27375	-0.345343738273921	11135.78	367.2138	-10768.5662
-0.107439024390244	0.0921153846153846	-0.186	-0.337401055347092	8323.664	355.3278	-7968.3362
-0.102439024390244	0.0921153846153846	-0.09375	-0.329051055347092	5265.553	343.8811	-4921.6719
-0.0975609756097561	0.0921153846153846	-0.00374999999999992	-0.320904713883677	2409.713	335.8097	-2073.9033
-0.0926829268292683	0.0921153846153846	0.0862500000000002	-0.312758372420263	1159.129	329.6054	-829.5236
-0.0878048780487805	0.0921153846153846	0.17625	-0.304612030956848	855.5252	324.5571	-530.9681
-0.0829268292682927	0.0921153846153846	0.26625	-0.296465689493433	588.7632	321.4381	-267.3251
-0.0780487804878049	0.0921153846153846	0.35625	-0.288319348030019	461.0195	320.4409	-140.5786
-0.0731707317073171	0.0921153846153846	0.44625	-0.280173006566604	393.9374	321.2044	-72.733
-0.0682926829268293	0.0921153846153846	0.53625	-0.272026665103189	365.1669	323.4205	-41.7464
-0.0634146341463415	0.0921153846153846	0.62625	-0.263880323639775	334.566	327.2923	-7.27370000000002
-0.0585365853658537	0.0921153846153846	0.71625	-0.25573398217636	310.3309	333.0429	22.712
-0.0536585365853659	0.0921153846153846	0.80625	-0.247587640712946	280.3414	340.2476	59.9062
-0.0487804878048781	0.0921153846153846	0.89625	-0.239441299249531	262.1465	348.9594	86.8129
-0.0439024390243902	0.0921153846153846	0.98625	-0.231294957786116	247.3812	360.4335	113.0523
-0.0390243902439024	0.0921153846153846	1.07625	-0.223148616322702	233.737	373.4701	139.7331
-0.0341463414634146	0.0921153846153846	1.16625	-0.215002274859287	221.0049	389.147	168.1421
-0.0292682926829268	0.0921153846153846	1.25625	-0.206855933395872	211.9273	410.4413	198.514
-0.0245121951219512	0.0921153846153846	1.344	-0.198913250469043	197.1696	432.8172	235.6476
-0.0195121951219512	0.0921153846153846	1.43625	-0.190563250469043	188.3043	460.623	272.3187
-0.0146341463414634	0.0921153846153846	1.52625	-0.182416909005629	183.1132	499.8836	316.7704
-0.00975609756097561	0.0921153846153846	1.61625	-0.174270567542214	178.5633	543.5076	364.9443
-0.0048780487804878	0.0921153846153846	1.70625	-0.166124226078799	174.1592	603.5266	429.3674
0	0.0921153846153846	1.79625	-0.157977884615385	170.118	694.7789	524.6609
0.0048780487804878	0.0921153846153846	1.88625	-0.14983154315197	166.775	867.0912	700.3162
0.00975609756097561	0.0921153846153846	1.97625	-0.141685201688555	164.3209	1040.987	876.6661
0.0146341463414634	0.0921153846153846	2.06625	-0.133538860225141	162.692	1357.767	1195.075
0.0195121951219512	0.0921153846153846	2.15625	-0.125392518761726	161.9306	1735.577	1573.6464
0.0242682926829268	0.0921153846153846	2.244	-0.117449835834897	162.3588	1908.353	1745.9942
0.0292682926829268	0.0921153846153846	2.33625	-0.109099835834897	164.5164	1846.815	1682.2986
0.0341463414634146	0.0921153846153846	2.42625	-0.100953494371482	167.61	1649.214	1481.604
0.0390243902439024	0.0921153846153846	2.51625	-0.0928071529080675	172.3221	1358.135	1185.8129
0.0439024390243902	0.0921153846153846	2.60625	-0.0846608114446529	178.6998	1104.842	926.1422
0.0486585365853659	0.0921153846153846	2.694	-0.0767181285178236	187.108	892.8387	705.7307
0.0536585365853659	0.0921153846153846	2.78625	-0.0683681285178236	197.0391	611.1053	414.0662
0.0585365853658537	0.0921153846153846	2.87625	-0.060221787054409	207.9035	531.0624	323.1589
0.0632926829268293	0.0921153846153846	2.964	-0.0522791041275797	219.294	471.7713	252.4773
0.0682926829268293	0.0921153846153846	3.05625	-0.0439291041275798	230.7341	429.1964	198.4623
0.0731707317073171	0.0921153846153846	3.14625	-0.0357827626641651	238.6496	391.8318	153.1822
0.0780487804878049	0.0921153846153846	3.23625	-0.0276364212007505	242.9344	368.2777	125.3433
0.0829268292682927	0.0921153846153846	3.32625	-0.0194900797373358	243.1253	338.0225	94.8972
0.0878048780487805	0.0921153846153846	3.41625	-0.0113437382739212	238.7295	318.0825	79.353
0.0926829268292683	0.0921153846153846	3.50625	-0.00319739681050657	230.9709	302.6219	71.6510000000001
0.0975609756097561	0.0921153846153846	3.59625	0.00494894465290807	220.0243	288.4632	68.4389
0.102439024390244	0.0921153846153846	3.68625	0.0130952861163227	207.9854	274.5468	66.5614
0.107317073170732	0.0921153846153846	3.77625	0.0212416275797374	195.8707	262.6718	66.8011
0.11219512195122	0.0921153846153846	3.86625	0.0293879690431519	182.284	251.4843	69.2003
0.117073170731707	0.0921153846153846	3.95625	0.0375343105065666	170.633	240.7948	70.1618
0.121951219512195	0.0921153846153846	4.04625	0.0456806519699812	160.3346	231.4459	71.1113
0.126829268292683	0.0921153846153846	4.13625	0.0538269934333959	150.3251	230.5231	80.198
0.131707317073171	0.0921153846153846	4.22625	0.0619733348968105	142.9177	221.1475	78.2298
0.136585365853659	0.0921153846153846	4.31625	0.0701196763602251	136.1713	212.1848	76.0135
0.141463414634146	0.0921153846153846	4.40625	0.0782660178236397	128.3233	208.0783	79.755
0.146341463414634	0.0921153846153846	4.49625	0.0864123592870544	124.004	205.037	81.033
-0.146341463414634	0.0844230769230769	-1.05375	-0.389175820825516	1067.346	436.4328	-630.9132
-0.141463414634146	0.0844230769230769	-0.96375	-0.381029479362101	1047.193	437.5469	-609.6461
-0.136585365853659	0.0844230769230769	-0.87375	-0.372883137898687	1119.149	436.3063	-682.8427
-0.131829268292683	0.0844230769230769	-0.786	-0.364940454971857	1308.471	431.6909	-876.7801
-0.126829268292683	0.0844230769230769	-0.693750000000001	-0.356590454971857	1959.633	423.7381	-1535.8949
-0.121951219512195	0.0844230769230769	-0.60375	-0.348444113508443	3634.473	413.7117	-3220.7613
-0.117073170731707	0.0844230769230769	-0.51375	-0.340297772045028	9831.106	401.6606	-9429.4454
-0.11219512195122	0.0844230769230769	-0.42375	-0.332151430581613	11266.61	388.3407	-10878.2693
-0.107439024390244	0.0844230769230769	-0.336	-0.324208747654784	8407.26	375.2319	-8032.0281
-0.102439024390244	0.0844230769230769	-0.24375	-0.315858747654784	5303.481	360.4136	-4943.0674
-0.0975609756097561	0.0844230769230769	-0.15375	-0.30771240619137	2444.3	349.1358	-2095.1642
-0.0926829268292683	0.0844230769230769	-0.0637500000000002	-0.299566064727955	1153.346	339.1261	-814.2199
-0.0878048780487805	0.0844230769230769	0.0262499999999997	-0.29141972326454	847.1749	330.1118	-517.0631
-0.0829268292682927	0.0844230769230769	0.11625	-0.283273381801126	601.5067	324.2907	-277.216
-0.0780487804878049	0.0844230769230769	0.20625	-0.275127040337711	475.1268	319.9023	-155.2245
-0.0731707317073171	0.0844230769230769	0.29625	-0.266980698874296	402.2881	316.8287	-85.4594
-0.0682926829268293	0.0844230769230769	0.38625	-0.258834357410882	371.3768	315.6198	-55.757
-0.0634146341463415	0.0844230769230769	0.47625	-0.250688015947467	338.3546	316.1611	-22.1935
-0.0585365853658537	0.0844230769230769	0.56625	-0.242541674484053	312.6219	318.4815	5.8596
-0.0536585365853659	0.0844230769230769	0.65625	-0.234395333020638	281.8533	322.0333	40.18
-0.0487804878048781	0.0844230769230769	0.74625	-0.226248991557223	262.5918	327.3763	64.7845
-0.0439024390243902	0.0844230769230769	0.83625	-0.218102650093809	247.5399	334.6175	87.0776
-0.0390243902439024	0.0844230769230769	0.92625	-0.209956308630394	234.1821	342.9328	108.7507
-0.0341463414634146	0.0844230769230769	1.01625	-0.201809967166979	220.5599	352.9854	132.4255
-0.0292682926829268	0.0844230769230769	1.10625	-0.193663625703565	214.5009	365.8847	151.3838
-0.0245121951219512	0.0844230769230769	1.194	-0.185720942776735	208.4411	379.8133	171.3722
-0.0195121951219512	0.0844230769230769	1.28625	-0.177370942776735	199.4141	396.724	197.3099
-0.0146341463414634	0.0844230769230769	1.37625	-0.169224601313321	190.3033	419.3039	229.0006
-0.00975609756097561	0.0844230769230769	1.46625	-0.161078259849906	182.3278	443.2383	260.9105
-0.0048780487804878	0.0844230769230769	1.55625	-0.152931918386492	176.6467	472.9651	296.3184
0	0.0844230769230769	1.64625	-0.144785576923077	171.9109	512.8395	340.9286
0.0048780487804878	0.0844230769230769	1.73625	-0.136639235459662	167.8222	560.1897	392.3675
0.00975609756097561	0.0844230769230769	1.82625	-0.128492893996248	164.7334	624.194	459.4606
0.0146341463414634	0.0844230769230769	1.91625	-0.120346552532833	163.2261	717.2081	553.982
0.0195121951219512	0.0844230769230769	2.00625	-0.112200211069418	162.8189	902.4786	739.6597
0.0242682926829268	0.0844230769230769	2.094	-0.104257528142589	163.3743	1087.766	924.3917
0.0292682926829268	0.0844230769230769	2.18625	-0.0959075281425891	165.2145	1458.791	1293.5765
0.0341463414634146	0.0844230769230769	2.27625	-0.0877611866791745	168.4033	1884.242	1715.8387
0.0390243902439024	0.0844230769230769	2.36625	-0.0796148452157598	173.1312	2105.403	1932.2718
0.0439024390243902	0.0844230769230769	2.45625	-0.0714685037523452	179.4766	2049.173	1869.6964
0.0486585365853659	0.0844230769230769	2.544	-0.0635258208255159	187.9478	1815.35	1627.4022
0.0536585365853659	0.0844230769230769	2.63625	-0.0551758208255159	197.4164	1494.649	1297.2326
0.0585365853658537	0.0844230769230769	2.72625	-0.0470294793621013	207.9646	1168.544	960.5794
0.0632926829268293	0.0844230769230769	2.814	-0.039086796435272	219.7358	930.9752	711.2394
0.0682926829268293	0.0844230769230769	2.90625	-0.0307367964352721	229.8597	696.4501	466.5904
0.0731707317073171	0.0844230769230769	2.99625	-0.0225904549718574	238.0157	553.8959	315.8802
0.0780487804878049	0.0844230769230769	3.08625	-0.0144441135084428	242.8548	496.8022	253.9474
0.0829268292682927	0.0844230769230769	3.17625	-0.00629777204502813	243.0132	449.7496	206.7364
0.0878048780487805	0.0844230769230769	3.26625	0.00184856941838651	238.8573	402.9968	164.1395
0.0926829268292683	0.0844230769230769	3.35625	0.00999491088180113	230.5736	374.5307	143.9571
0.0975609756097561	0.0844230769230769	3.44625	0.0181412523452158	220.3258	346.6563	126.3305
0.102439024390244	0.0844230769230769	3.53625	0.0262875938086304	208.1592	327.7934	119.6342
0.107317073170732	0.0844230769230769	3.62625	0.0344339352720451	193.8377	312.1436	118.3059
0.11219512195122	0.0844230769230769	3.71625	0.0425802767354596	181.4715	296.7213	115.2498
0.117073170731707	0.0844230769230769	3.80625	0.0507266181988743	170.1088	280.825	110.7162
0.121951219512195	0.0844230769230769	3.89625	0.0588729596622889	159.552	267.8754	108.3234
0.126829268292683	0.0844230769230769	3.98625	0.0670193011257036	150.7153	255.6628	104.9475
0.131707317073171	0.0844230769230769	4.07625	0.0751656425891182	142.6891	243.7263	101.0372
0.136585365853659	0.0844230769230769	4.16625	0.0833119840525328	129.2434	233.9569	104.7135
0.141463414634146	0.0844230769230769	4.25625	0.0914583255159474	123.7505	224.7929	101.0424
0.146341463414634	0.0844230769230769	4.34625	0.0996046669793621	120.0734	215.4727	95.3993
-0.146341463414634	0.0769230769230769	-1.2	-0.376313320825516	1063.602	421.2085	-642.3935
-0.141463414634146	0.0769230769230769	-1.11	-0.368166979362101	1043.637	422.5768	-621.0602
-0.136585365853659	0.0769230769230769	-1.02	-0.360020637898687	1118.308	426.3947	-691.9133
-0.131829268292683	0.0769230769230769	-0.93225	-0.352077954971857	1303.339	430.6584	-872.6806
-0.126829268292683	0.0769230769230769	-0.84	-0.343727954971857	1934.657	432.1504	-1502.5066
-0.121951219512195	0.0769230769230769	-0.75	-0.335581613508443	3617.669	429.3858	-3188.2832
-0.117073170731707	0.0769230769230769	-0.66	-0.327435272045028	9806.337	422.0728	-9384.2642
-0.11219512195122	0.0769230769230769	-0.57	-0.319288930581614	11511.45	412.1146	-11099.3354
-0.107439024390244	0.0769230769230769	-0.48225	-0.311346247654784	8617.454	399.9662	-8217.4878
-0.102439024390244	0.0769230769230769	-0.39	-0.302996247654784	5462.041	385.6572	-5076.3838
-0.0975609756097561	0.0769230769230769	-0.3	-0.29484990619137	2455.334	372.0238	-2083.3102
-0.0926829268292683	0.0769230769230769	-0.21	-0.286703564727955	1176.622	358.387	-818.235
-0.0878048780487805	0.0769230769230769	-0.12	-0.27855722326454	867.8838	345.6417	-522.2421
-0.0829268292682927	0.0769230769230769	-0.03	-0.270410881801126	600.9292	335.2848	-265.6444
-0.0780487804878049	0.0769230769230769	0.0599999999999998	-0.262264540337711	465.7833	326.8782	-138.9051
-0.0731707317073171	0.0769230769230769	0.15	-0.254118198874296	393.1856	319.6281	-73.5575
-0.0682926829268293	0.0769230769230769	0.24	-0.245971857410882	363.0788	315.1573	-47.9215
-0.0634146341463415	0.0769230769230769	0.33	-0.237825515947467	334.9275	312.337	-22.5905
-0.0585365853658537	0.0769230769230769	0.42	-0.229679174484053	311.3699	311.5433	0.173400000000015
-0.0536585365853659	0.0769230769230769	0.51	-0.221532833020638	281.2997	311.9888	30.6891
-0.0487804878048781	0.0769230769230769	0.6	-0.213386491557223	262.8956	314.0541	51.1585
-0.0439024390243902	0.0769230769230769	0.69	-0.205240150093809	247.9219	318.1882	70.2663
-0.0390243902439024	0.0769230769230769	0.78	-0.197093808630394	234.6104	323.6769	89.0665
-0.0341463414634146	0.0769230769230769	0.87	-0.188947467166979	221.7039	330.6936	108.9897
-0.0292682926829268	0.0769230769230769	0.96	-0.180801125703565	210.9556	339.2375	128.2819
-0.0245121951219512	0.0769230769230769	1.04775	-0.172858442776735	201.8665	349.0868	147.2203
-0.0195121951219512	0.0769230769230769	1.14	-0.164508442776735	195.5224	361.4799	165.9575
-0.0146341463414634	0.0769230769230769	1.23	-0.156362101313321	188.081	376.803	188.722
-0.00975609756097561	0.0769230769230769	1.32	-0.148215759849906	182.3396	393.8328	211.4932
-0.0048780487804878	0.0769230769230769	1.41	-0.140069418386492	176.5837	414.3402	237.7565
0	0.0769230769230769	1.5	-0.131923076923077	172.1129	440.3567	268.2438
0.0048780487804878	0.0769230769230769	1.59	-0.123776735459662	168.2456	469.5351	301.2895
0.00975609756097561	0.0769230769230769	1.68	-0.115630393996248	164.908	507.7334	342.8254
0.0146341463414634	0.0769230769230769	1.77	-0.107484052532833	163.2738	560.4799	397.2061
0.0195121951219512	0.0769230769230769	1.86	-0.0993377110694184	163.0569	626.2759	463.219
0.0242682926829268	0.0769230769230769	1.94775	-0.0913950281425892	164.0723	716.5453	552.473
0.0292682926829268	0.0769230769230769	2.04	-0.0830450281425892	165.5635	925.0305	759.467
0.0341463414634146	0.0769230769230769	2.13	-0.0748986866791745	168.1654	1116.33	948.1646
0.0390243902439024	0.0769230769230769	2.22	-0.0667523452157599	172.9558	1558.205	1385.2492
0.0439024390243902	0.0769230769230769	2.31	-0.0586060037523452	179.4289	2043.265	1863.8361
0.0486585365853659	0.0769230769230769	2.39775	-0.050663320825516	187.108	2331.046	2143.938
0.0536585365853659	0.0769230769230769	2.49	-0.042313320825516	197.3057	2259.721	2062.4153
0.0585365853658537	0.0769230769230769	2.58	-0.0341669793621013	207.9493	1944.492	1736.5427
0.0632926829268293	0.0769230769230769	2.66775	-0.0262242964352721	218.8817	1591.574	1372.6923
0.0682926829268293	0.0769230769230769	2.76	-0.0178742964352721	230.209	1258.762	1028.553
0.0731707317073171	0.0769230769230769	2.85	-0.00972795497185745	237.9356	974.4493	736.5137
0.0780487804878049	0.0769230769230769	2.94	-0.0015816135084428	242.4578	737.8415	495.3837
0.0829268292682927	0.0769230769230769	3.03	0.00656472795497184	243.141	589.9116	346.7706
0.0878048780487805	0.0769230769230769	3.12	0.0147110694183865	239.4742	522.8095	283.3353
0.0926829268292683	0.0769230769230769	3.21	0.0228574108818011	231.7321	469.3678	237.6357
0.0975609756097561	0.0769230769230769	3.3	0.0310037523452157	220.2781	429.8764	209.5983
0.102439024390244	0.0769230769230769	3.39	0.0391500938086304	208.2392	392.0154	183.7762
0.107317073170732	0.0769230769230769	3.48	0.047296435272045	195.0113	357.7777	162.7664
0.11219512195122	0.0769230769230769	3.57	0.0554427767354596	181.2384	336.7215	155.4831
0.117073170731707	0.0769230769230769	3.66	0.0635891181988743	169.6649	315.852	146.1871
0.121951219512195	0.0769230769230769	3.75	0.0717354596622889	159.8692	298.9928	139.1236
0.126829268292683	0.0769230769230769	3.84	0.0798818011257035	150.1445	283.3245	133.18
0.131707317073171	0.0769230769230769	3.93	0.0880281425891182	142.8731	267.3425	124.4694
0.136585365853659	0.0769230769230769	4.02	0.0961744840525328	136.2911	255.0561	118.765
0.141463414634146	0.0769230769230769	4.11	0.104320825515947	128.6643	243.6309	114.9666
0.146341463414634	0.0769230769230769	4.2	0.112467166979362	124.7728	232.7194	107.9466
-0.146341463414634	0.0690384615384615	-1.35375	-0.362791205440901	1050.867	390.014	-660.853
-0.141463414634146	0.0690384615384615	-1.26375	-0.354644863977486	1032.595	391.1924	-641.4026
-0.136585365853659	0.0690384615384615	-1.17375	-0.346498522514071	1104.595	398.0633	-706.5317
-0.131829268292683	0.0690384615384615	-1.086	-0.338555839587242	1287.506	408.9324	-878.5736
-0.126829268292683	0.0690384615384615	-0.99375	-0.330205839587242	1899.842	419.2408	-1480.6012
-0.121951219512195	0.0690384615384615	-0.90375	-0.322059498123827	3511.487	426.7804	-3084.7066
-0.117073170731707	0.0690384615384615	-0.81375	-0.313913156660413	9837.807	429.4535	-9408.3535
-0.11219512195122	0.0690384615384615	-0.72375	-0.305766815196998	11631.61	426.7496	-11204.8604
-0.107439024390244	0.0690384615384615	-0.636	-0.297824132270169	8787.284	419.7823	-8367.5017
-0.102439024390244	0.0690384615384615	-0.54375	-0.289474132270169	5571.773	407.7026	-5164.0704
-0.0975609756097561	0.0690384615384615	-0.45375	-0.281327790806754	2554.754	394.9839	-2159.7701
-0.0926829268292683	0.0690384615384615	-0.36375	-0.27318144934334	1196.51	381.6695	-814.8405
-0.0878048780487805	0.0690384615384615	-0.27375	-0.265035107879925	870.8379	366.2267	-504.6112
-0.0829268292682927	0.0690384615384615	-0.18375	-0.25688876641651	600.0048	353.293	-246.7118
-0.0780487804878049	0.0690384615384615	-0.0937500000000002	-0.248742424953096	471.0306	341.8461	-129.1845
-0.0731707317073171	0.0690384615384615	-0.00375000000000014	-0.240596083489681	395.2491	330.9265	-64.3226
-0.0682926829268293	0.0690384615384615	0.0862499999999999	-0.232449742026266	361.1813	323.38	-37.8013
-0.0634146341463415	0.0690384615384615	0.17625	-0.224303400562852	332.4755	317.0017	-15.4738
-0.0585365853658537	0.0690384615384615	0.26625	-0.216157059099437	309.6528	312.3289	2.67610000000002
-0.0536585365853659	0.0690384615384615	0.35625	-0.208010717636023	280.7585	309.7983	29.0398
-0.0487804878048781	0.0690384615384615	0.44625	-0.199864376172608	262.0372	308.7488	46.7116
-0.0439024390243902	0.0690384615384615	0.53625	-0.191718034709193	247.2386	309.5748	62.3362
-0.0390243902439024	0.0690384615384615	0.62625	-0.183571693245779	233.9111	311.737	77.8259
-0.0341463414634146	0.0690384615384615	0.71625	-0.175425351782364	221.1147	315.8259	94.7112
-0.0292682926829268	0.0690384615384615	0.80625	-0.167279010318949	211.1141	321.579	110.4649
-0.0245121951219512	0.0690384615384615	0.894	-0.15933632739212	205.533	328.1812	122.6482
-0.0195121951219512	0.0690384615384615	0.98625	-0.15098632739212	200.2171	336.3733	136.1562
-0.0146341463414634	0.0690384615384615	1.07625	-0.142839985928705	191.907	347.556	155.649
-0.00975609756097561	0.0690384615384615	1.16625	-0.134693644465291	184.1767	359.3115	175.1348
-0.0048780487804878	0.0690384615384615	1.25625	-0.126547303001876	177.1182	373.0728	195.9546
0	0.0690384615384615	1.34625	-0.118400961538462	172.2389	390.6193	218.3804
0.0048780487804878	0.0690384615384615	1.43625	-0.110254620075047	168.4677	410.7022	242.2345
0.00975609756097561	0.0690384615384615	1.52625	-0.102108278611632	164.9662	435.0894	270.1232
0.0146341463414634	0.0690384615384615	1.61625	-0.0939619371482176	163.2843	468.1376	304.8533
0.0195121951219512	0.0690384615384615	1.70625	-0.085815595684803	162.3535	505.119	342.7655
0.0242682926829268	0.0690384615384615	1.794	-0.0778729127579737	162.6287	552.6337	390.005
0.0292682926829268	0.0690384615384615	1.88625	-0.0695229127579737	164.3737	621.138	456.7643
0.0341463414634146	0.0690384615384615	1.97625	-0.0613765712945591	167.0866	709.9641	542.8775
0.0390243902439024	0.0690384615384615	2.06625	-0.0532302298311445	171.9576	904.9892	733.0316
0.0439024390243902	0.0690384615384615	2.15625	-0.0450838883677298	178.616	1103.088	924.472
0.0486585365853659	0.0690384615384615	2.244	-0.0371412054409006	186.8492	1530.094	1343.2448
0.0536585365853659	0.0690384615384615	2.33625	-0.0287912054409006	196.6873	2141.347	1944.6597
0.0585365853658537	0.0690384615384615	2.42625	-0.0206448639774859	207.1878	2579.752	2372.5642
0.0632926829268293	0.0690384615384615	2.514	-0.0127021810506567	218.2139	2632.488	2414.2741
0.0682926829268293	0.0690384615384615	2.60625	-0.00435218105065668	229.256	2369.123	2139.867
0.0731707317073171	0.0690384615384615	2.69625	0.00379416041275796	237.508	1952.087	1714.579
0.0780487804878049	0.0690384615384615	2.78625	0.0119405018761726	242.2046	1511.787	1269.5824
0.0829268292682927	0.0690384615384615	2.87625	0.0200868433395873	243.4417	1185.22	941.7783
0.0878048780487805	0.0690384615384615	2.96625	0.0282331848030019	240.0621	938.3297	698.2676
0.0926829268292683	0.0690384615384615	3.05625	0.0363795262664165	232.3029	706.2117	473.9088
0.0975609756097561	0.0690384615384615	3.14625	0.0445258677298312	220.8801	577.6504	356.7703
0.102439024390244	0.0690384615384615	3.23625	0.0526722091932458	208.5561	509.4987	300.9426
0.107317073170732	0.0690384615384615	3.32625	0.0608185506566604	195.0869	463.4385	268.3516
0.11219512195122	0.0690384615384615	3.41625	0.068964892120075	181.5669	424.6192	243.0523
0.117073170731707	0.0690384615384615	3.50625	0.0771112335834897	170.0723	373.3564	203.2841
0.121951219512195	0.0690384615384615	3.59625	0.0852575750469043	159.5997	338.7717	179.172
0.126829268292683	0.0690384615384615	3.68625	0.0934039165103189	149.5993	321.3178	171.7185
0.131707317073171	0.0690384615384615	3.77625	0.101550257973734	142.0961	306.7482	164.6521
0.136585365853659	0.0690384615384615	3.86625	0.109696599437148	136.1485	291.8228	155.6743
0.141463414634146	0.0690384615384615	3.95625	0.117842940900563	128.6485	276.8598	148.2113
0.146341463414634	0.0690384615384615	4.04625	0.125989282363977	124.3846	263.2498	138.8652
-0.146341463414634	0.0613461538461538	-1.50375	-0.349598897748593	1045.767	367.4438	-678.3232
-0.141463414634146	0.0613461538461538	-1.41375	-0.341452556285178	1027.039	367.7307	-659.3083
-0.136585365853659	0.0613461538461538	-1.32375	-0.333306214821764	1101.559	374.4725	-727.0865
-0.131829268292683	0.0613461538461538	-1.236	-0.325363531894934	1278.754	388.0179	-890.7361
-0.126829268292683	0.0613461538461538	-1.14375	-0.317013531894934	1888.27	404.8709	-1483.3991
-0.121951219512195	0.0613461538461538	-1.05375	-0.30886719043152	3443.174	417.2084	-3025.9656
-0.117073170731707	0.0613461538461538	-0.96375	-0.300720848968105	9806.86	426.6215	-9380.2385
-0.11219512195122	0.0613461538461538	-0.87375	-0.29257450750469	11861.29	430.3172	-11430.9728
-0.107439024390244	0.0613461538461538	-0.786	-0.284631824577861	8983.469	429.4889	-8553.9801
-0.102439024390244	0.0613461538461538	-0.69375	-0.276281824577861	5720.609	423.3861	-5297.2229
-0.0975609756097561	0.0613461538461538	-0.60375	-0.268135483114447	2592.78	414.1656	-2178.6144
-0.0926829268292683	0.0613461538461538	-0.51375	-0.259989141651032	1236.853	402.0252	-834.8278
-0.0878048780487805	0.0613461538461538	-0.42375	-0.251842800187617	899.9328	386.3578	-513.575
-0.0829268292682927	0.0613461538461538	-0.33375	-0.243696458724203	616.1417	372.4926	-243.6491
-0.0780487804878049	0.0613461538461538	-0.24375	-0.235550117260788	474.4215	358.8261	-115.5954
-0.0731707317073171	0.0613461538461538	-0.15375	-0.227403775797373	404.2203	344.9802	-59.2400999999999
-0.0682926829268293	0.0613461538461538	-0.06375	-0.219257434333959	373.4574	334.3802	-39.0772
-0.0634146341463415	0.0613461538461538	0.0262499999999999	-0.211111092870544	341.8292	325.3302	-16.499
-0.0585365853658537	0.0613461538461538	0.11625	-0.202964751407129	315.2739	317.0443	1.77040000000005
-0.0536585365853659	0.0613461538461538	0.20625	-0.194818409943715	283.2715	311.5458	28.2743
-0.0487804878048781	0.0613461538461538	0.29625	-0.1866720684803	262.9263	308.1771	45.2508
-0.0439024390243902	0.0613461538461538	0.38625	-0.178525727016886	248.2877	306.7254	58.4377
-0.0390243902439024	0.0613461538461538	0.47625	-0.170379385553471	234.96	306.9165	71.9565
-0.0341463414634146	0.0613461538461538	0.56625	-0.162233044090056	221.9723	308.6208	86.6485
-0.0292682926829268	0.0613461538461538	0.65625	-0.154086702626642	211.9854	312.3718	100.3864
-0.0245121951219512	0.0613461538461538	0.744	-0.146144019699812	199.533	316.7388	117.2058
-0.0195121951219512	0.0613461538461538	0.83625	-0.137794019699812	192.1257	323.2118	131.0861
-0.0146341463414634	0.0613461538461538	0.92625	-0.129647678236398	186.1928	332.0159	145.8231
-0.00975609756097561	0.0613461538461538	1.01625	-0.121501336772983	180.9557	341.3524	160.3967
-0.0048780487804878	0.0613461538461538	1.10625	-0.113354995309568	175.4573	352.6921	177.2348
0	0.0613461538461538	1.19625	-0.105208653846154	171.2558	367.8419	196.5861
0.0048780487804878	0.0613461538461538	1.28625	-0.0970623123827392	168.1186	383.4714	215.3528
0.00975609756097561	0.0613461538461538	1.37625	-0.0889159709193246	165.1406	402.0362	236.8956
0.0146341463414634	0.0613461538461538	1.46625	-0.0807696294559099	163.5857	427.1146	263.5289
0.0195121951219512	0.0613461538461538	1.55625	-0.0726232879924953	162.7026	454.2719	291.5693
0.0242682926829268	0.0613461538461538	1.644	-0.064680605065666	162.6445	488.0581	325.4136
0.0292682926829268	0.0613461538461538	1.73625	-0.056330605065666	164.4214	536.8304	372.409
0.0341463414634146	0.0613461538461538	1.82625	-0.0481842636022514	167.1976	593.194	425.9964
0.0390243902439024	0.0613461538461538	1.91625	-0.0400379221388368	172.0989	671.2801	499.1812
0.0439024390243902	0.0613461538461538	2.00625	-0.0318915806754221	178.3928	846.8657	668.4729
0.0486585365853659	0.0613461538461538	2.094	-0.0239488977485929	186.2479	1005.767	819.5191
0.0536585365853659	0.0613461538461538	2.18625	-0.0155988977485929	196.7	1415.896	1219.196
0.0585365853658537	0.0613461538461538	2.27625	-0.00745255628517824	207.0581	1985.65	1778.5919
0.0632926829268293	0.0613461538461538	2.364	4.90126641651031E-4	217.8634	2671.167	2453.3036
0.0682926829268293	0.0613461538461538	2.45625	0.00884012664165101	229.239	2920.637	2691.398
0.0731707317073171	0.0613461538461538	2.54625	0.0169864681050657	237.4125	2758.763	2521.3505
0.0780487804878049	0.0613461538461538	2.63625	0.0251328095684803	242.617	2340.661	2098.044
0.0829268292682927	0.0613461538461538	2.72625	0.033279151031895	245.5854	1850.076	1604.4906
0.0878048780487805	0.0613461538461538	2.81625	0.0414254924953096	241.8706	1402.912	1161.0414
0.0926829268292683	0.0613461538461538	2.90625	0.0495718339587242	233.7782	1093.978	860.1998
0.0975609756097561	0.0613461538461538	2.99625	0.0577181754221388	222.0386	870.7731	648.7345
0.102439024390244	0.0613461538461538	3.08625	0.0658645168855535	209.5695	625.0352	415.4657
0.107317073170732	0.0613461538461538	3.17625	0.0740108583489681	196.5468	551.952	355.4052
0.11219512195122	0.0613461538461538	3.26625	0.0821571998123827	182.3727	490.3868	308.0141
0.117073170731707	0.0613461538461538	3.35625	0.0903035412757974	170.77	447.169	276.399
0.121951219512195	0.0613461538461538	3.44625	0.098449882739212	160.5139	394.087	233.5731
0.126829268292683	0.0613461538461538	3.53625	0.106596224202627	150.5189	355.5862	205.0673
0.131707317073171	0.0613461538461538	3.62625	0.114742565666041	143.1426	337.0733	193.9307
0.136585365853659	0.0613461538461538	3.71625	0.122888907129456	136.8707	317.9104	181.0397
0.141463414634146	0.0613461538461538	3.80625	0.131035248592871	129.0214	301.9295	172.9081
0.146341463414634	0.0613461538461538	3.89625	0.139181590056285	124.4321	286.3679	161.9358
-0.146341463414634	0.0536538461538462	-1.65375	-0.336406590056285	1048.861	336.0804	-712.7806
-0.141463414634146	0.0536538461538462	-1.56375	-0.328260248592871	1027.94	336.7155	-691.2245
-0.136585365853659	0.0536538461538462	-1.47375	-0.320113907129456	1096.642	344.4122	-752.2298
-0.131829268292683	0.0536538461538462	-1.386	-0.312171224202627	1276.876	359.2858	-917.5902
-0.126829268292683	0.0536538461538462	-1.29375	-0.303821224202627	1857.083	375.936	-1481.147
-0.121951219512195	0.0536538461538462	-1.20375	-0.295674882739212	3361.993	393.3615	-2968.6315
-0.117073170731707	0.0536538461538462	-1.11375	-0.287528541275797	9701.135	410.5974	-9290.5376
-0.11219512195122	0.0536538461538462	-1.02375	-0.279382199812383	12218.88	421.726	-11797.154
-0.107439024390244	0.0536538461538462	-0.936	-0.271439516885553	9269.515	427.8031	-8841.7119
-0.102439024390244	0.0536538461538462	-0.84375	-0.263089516885553	6044.653	428.3753	-5616.2777
-0.0975609756097561	0.0536538461538462	-0.75375	-0.254943175422139	2724.644	423.5449	-2301.0991
-0.0926829268292683	0.0536538461538462	-0.66375	-0.246796833958724	1287.34	414.7101	-872.6299
-0.0878048780487805	0.0536538461538462	-0.57375	-0.23865049249531	920.9723	402.1515	-518.8208
-0.0829268292682927	0.0536538461538462	-0.48375	-0.230504151031895	640.3777	388.6797	-251.698
-0.0780487804878049	0.0536538461538462	-0.39375	-0.22235780956848	496.2193	374.3041	-121.9152
-0.0731707317073171	0.0536538461538462	-0.30375	-0.214211468105066	426.8791	358.7703	-68.1088
-0.0682926829268293	0.0536538461538462	-0.21375	-0.206065126641651	361.2212	346.292	-14.9292
-0.0634146341463415	0.0536538461538462	-0.12375	-0.197918785178236	326.2652	335.1755	8.91030000000001
-0.0585365853658537	0.0536538461538462	-0.0337499999999999	-0.189772443714822	304.9297	324.3455	19.4158
-0.0536585365853659	0.0536538461538462	0.05625	-0.181626102251407	278.5196	316.8549	38.3353
-0.0487804878048781	0.0536538461538462	0.14625	-0.173479760787992	262.0849	310.9215	48.8366
-0.0439024390243902	0.0536538461538462	0.23625	-0.165333419324578	247.891	306.821	58.93
-0.0390243902439024	0.0536538461538462	0.32625	-0.157187077861163	236.1676	304.9907	68.8231
-0.0341463414634146	0.0536538461538462	0.41625	-0.149040736397749	222.7165	305.2449	82.5284
-0.0292682926829268	0.0536538461538462	0.50625	-0.140894394934334	212.3674	306.7055	94.3381
-0.0245121951219512	0.0536538461538462	0.594	-0.132951712007505	203.753	309.3435	105.5905
-0.0195121951219512	0.0536538461538462	0.68625	-0.124601712007505	197.0111	315.5938	118.5827
-0.0146341463414634	0.0536538461538462	0.77625	-0.11645537054409	189.6523	325.3529	135.7006
-0.00975609756097561	0.0536538461538462	0.86625	-0.108309029080675	183.1303	331.4442	148.3139
-0.0048780487804878	0.0536538461538462	0.95625	-0.100162687617261	177.0114	339.296	162.2846
0	0.0536538461538462	1.04625	-0.0920163461538462	172.4089	349.9351	177.5262
0.0048780487804878	0.0536538461538462	1.13625	-0.0838700046904315	168.5422	362.3558	193.8136
0.00975609756097561	0.0536538461538462	1.22625	-0.0757236632270169	165.1038	377.635	212.5312
0.0146341463414634	0.0536538461538462	1.31625	-0.0675773217636023	163.1416	397.8703	234.7287
0.0195121951219512	0.0536538461538462	1.40625	-0.0594309803001876	162.3482	418.8224	256.4742
0.0242682926829268	0.0536538461538462	1.494	-0.0514882973733584	162.8242	445.3358	282.5116
0.0292682926829268	0.0536538461538462	1.58625	-0.0431382973733584	164.7492	482.0119	317.2627
0.0341463414634146	0.0536538461538462	1.67625	-0.0349919559099437	167.2718	522.7564	355.4846
0.0390243902439024	0.0536538461538462	1.76625	-0.0268456144465291	172.0317	576.8751	404.8434
0.0439024390243902	0.0536538461538462	1.85625	-0.0186992729831144	178.2821	660.9867	482.7046
0.0486585365853659	0.0536538461538462	1.944	-0.0107565900562852	185.8033	811.7819	625.9786
0.0536585365853659	0.0536538461538462	2.03625	-0.00240659005628517	195.9061	975.1562	779.2501
0.0585365853658537	0.0536538461538462	2.12625	0.00573975140712944	206.3442	1203.457	997.1128
0.0632926829268293	0.0536538461538462	2.214	0.0136824343339587	217.325	1992.871	1775.546
0.0682926829268293	0.0536538461538462	2.30625	0.0220324343339587	228.6835	2743.991	2515.3075
0.0731707317073171	0.0536538461538462	2.39625	0.0301787757973733	237.459	3185.92	2948.461
0.0780487804878049	0.0536538461538462	2.48625	0.038325117260788	242.7128	3109.458	2866.7452
0.0829268292682927	0.0536538461538462	2.57625	0.0464714587242026	243.299	2696.112	2452.813
0.0878048780487805	0.0536538461538462	2.66625	0.0546178001876173	239.4442	2153.821	1914.3768
0.0926829268292683	0.0536538461538462	2.75625	0.0627641416510319	231.8255	1475.003	1243.1775
0.0975609756097561	0.0536538461538462	2.84625	0.0709104831144465	220.3066	1148.107	927.8004
0.102439024390244	0.0536538461538462	2.93625	0.0790568245778612	208.1231	905.513	697.3899
0.107317073170732	0.0536538461538462	3.02625	0.0872031660412758	195.4208	700.2964	504.8756
0.11219512195122	0.0536538461538462	3.11625	0.0953495075046904	181.6231	568.0764	386.4533
0.117073170731707	0.0536538461538462	3.20625	0.103495848968105	170.449	508.5541	338.1051
0.121951219512195	0.0536538461538462	3.29625	0.11164219043152	160.2127	457.5234	297.3107
0.126829268292683	0.0536538461538462	3.38625	0.119788531894934	150.8775	420.704	269.8265
0.131707317073171	0.0536538461538462	3.47625	0.127934873358349	143.3739	370.0922	226.7183
0.136585365853659	0.0536538461538462	3.56625	0.136081214821764	136.4268	332.8065	196.3797
0.141463414634146	0.0536538461538462	3.65625	0.144227556285178	129.664	316.9863	187.3223
0.146341463414634	0.0536538461538462	3.74625	0.152373897748593	123.4177	300.8412	177.4235
-0.146341463414634	0.0459615384615385	-1.80375	-0.323214282363977	1032.271	311.4886	-720.7824
-0.141463414634146	0.0459615384615385	-1.71375	-0.315067940900563	1012.385	313.3526	-699.0324
-0.136585365853659	0.0459615384615385	-1.62375	-0.306921599437148	1082.95	320.062	-762.888
-0.131829268292683	0.0459615384615385	-1.536	-0.298978916510319	1259.049	332.7716	-926.2774
-0.126829268292683	0.0459615384615385	-1.44375	-0.290628916510319	1848.131	347.8149	-1500.3161
-0.121951219512195	0.0459615384615385	-1.35375	-0.282482575046904	3329.112	365.2328	-2963.8792
-0.117073170731707	0.0459615384615385	-1.26375	-0.27433623358349	9564.272	385.2946	-9178.9774
-0.11219512195122	0.0459615384615385	-1.17375	-0.266189892120075	12291.36	401.7644	-11889.5956
-0.107439024390244	0.0459615384615385	-1.086	-0.258247209193246	9399.724	419.7637	-8979.9603
-0.102439024390244	0.0459615384615385	-0.99375	-0.249897209193246	6027.426	428.952	-5598.474
-0.0975609756097561	0.0459615384615385	-0.90375	-0.241750867729831	2719.566	431.8469	-2287.7191
-0.0926829268292683	0.0459615384615385	-0.81375	-0.233604526266417	1254.222	429.6244	-824.5976
-0.0878048780487805	0.0459615384615385	-0.72375	-0.225458184803002	902.823	420.2754	-482.5476
-0.0829268292682927	0.0459615384615385	-0.63375	-0.217311843339587	626.4367	409.4991	-216.9376
-0.0780487804878049	0.0459615384615385	-0.54375	-0.209165501876173	485.6236	396.8527	-88.7709000000001
-0.0731707317073171	0.0459615384615385	-0.45375	-0.201019160412758	421.1916	382.1347	-39.0569
-0.0682926829268293	0.0459615384615385	-0.36375	-0.192872818949343	372.9797	367.8419	-5.13779999999997
-0.0634146341463415	0.0459615384615385	-0.27375	-0.184726477485929	343.4308	354.1453	10.7144999999999
-0.0585365853658537	0.0459615384615385	-0.18375	-0.176580136022514	317.29	340.272	22.982
-0.0536585365853659	0.0459615384615385	-0.0937500000000001	-0.168433794559099	285.1785	329.3776	44.1991
-0.0487804878048781	0.0459615384615385	-0.00375000000000003	-0.160287453095685	264.9928	320.7114	55.7186
-0.0439024390243902	0.0459615384615385	0.0862499999999999	-0.15214111163227	249.939	313.222	63.2830000000001
-0.0390243902439024	0.0459615384615385	0.17625	-0.143994770168856	236.4367	308.2434	71.8067
-0.0341463414634146	0.0459615384615385	0.26625	-0.135848428705441	223.5598	304.8858	81.326
-0.0292682926829268	0.0459615384615385	0.35625	-0.127702087242026	212.8616	303.4762	90.6146
-0.0245121951219512	0.0459615384615385	0.444	-0.119759404315197	192.6261	303.8689	111.2428
-0.0195121951219512	0.0459615384615385	0.53625	-0.111409404315197	181.6456	305.7439	124.0983
-0.0146341463414634	0.0459615384615385	0.62625	-0.103263062851782	178.7181	309.4838	130.7657
-0.00975609756097561	0.0459615384615385	0.71625	-0.0951167213883677	176.448	314.4404	137.9924
-0.0048780487804878	0.0459615384615385	0.80625	-0.0869703799249531	173.6112	320.7861	147.1749
0	0.0459615384615385	0.89625	-0.0788240384615385	170.6793	329.3886	158.7093
0.0048780487804878	0.0459615384615385	0.98625	-0.0706776969981238	167.6109	338.7655	171.1546
0.00975609756097561	0.0459615384615385	1.07625	-0.0625313555347092	165.1196	350.6753	185.5557
0.0146341463414634	0.0459615384615385	1.16625	-0.0543850140712946	163.5065	366.2116	202.7051
0.0195121951219512	0.0459615384615385	1.25625	-0.0462386726078799	162.6232	382.0289	219.4057
0.0242682926829268	0.0459615384615385	1.344	-0.0382959896810507	162.5915	401.1189	238.5274
0.0292682926829268	0.0459615384615385	1.43625	-0.0299459896810507	164.3685	426.8017	262.4332
0.0341463414634146	0.0459615384615385	1.52625	-0.021799648217636	167.2085	455.3855	288.177
0.0390243902439024	0.0459615384615385	1.61625	-0.0136533067542214	171.7932	491.082	319.2888
0.0439024390243902	0.0459615384615385	1.70625	-0.00550696529080676	178.093	538.7437	360.6507
0.0486585365853659	0.0459615384615385	1.794	0.0024357176360225	185.9617	596.6233	410.6616
0.0536585365853659	0.0459615384615385	1.88625	0.0107857176360225	196.6353	678.8319	482.1966
0.0585365853658537	0.0459615384615385	1.97625	0.0189320590994371	206.9473	855.7297	648.7824
0.0632926829268293	0.0459615384615385	2.064	0.0268747420262664	217.1636	1016.273	799.1094
0.0682926829268293	0.0459615384615385	2.15625	0.0352247420262664	228.5726	1470.619	1242.0464
0.0731707317073171	0.0459615384615385	2.24625	0.043371083489681	236.9666	2154.71	1917.7434
0.0780487804878049	0.0459615384615385	2.33625	0.0515174249530957	242.1573	3119.983	2877.8257
0.0829268292682927	0.0459615384615385	2.42625	0.0596637664165103	243.1729	3647.253	3404.0801
0.0878048780487805	0.0459615384615385	2.51625	0.067810107879925	239.6659	3297.107	3057.4411
0.0926829268292683	0.0459615384615385	2.60625	0.0759564493433396	232.1918	2768.794	2536.6022
0.0975609756097561	0.0459615384615385	2.69625	0.0841027908067542	221.0529	2117.305	1896.2521
0.102439024390244	0.0459615384615385	2.78625	0.0922491322701689	209.1726	1336.892	1127.7194
0.107317073170732	0.0459615384615385	2.87625	0.100395473733583	196.4207	1041.956	845.5353
0.11219512195122	0.0459615384615385	2.96625	0.108541815196998	182.812	861.4459	678.6339
0.117073170731707	0.0459615384615385	3.05625	0.116688156660413	171.1626	694.0262	522.8636
0.121951219512195	0.0459615384615385	3.14625	0.124834498123827	160.6408	573.1303	412.4895
0.126829268292683	0.0459615384615385	3.23625	0.132980839587242	150.9569	515.3011	364.3442
0.131707317073171	0.0459615384615385	3.32625	0.141127181050657	143.5641	463.512	319.9479
0.136585365853659	0.0459615384615385	3.41625	0.149273522514071	136.848	424.9166	288.0686
0.141463414634146	0.0459615384615385	3.50625	0.157419863977486	128.475	386.0535	257.5785
0.146341463414634	0.0459615384615385	3.59625	0.165566205440901	124.4163	351.6867	227.2704
-0.146341463414634	0.0382692307692308	-1.95375	-0.31002197467167	1028.198	287.1317	-741.0663
-0.141463414634146	0.0382692307692308	-1.86375	-0.301875633208255	1009.54	287.5772	-721.9628
-0.136585365853659	0.0382692307692308	-1.77375	-0.29372929174484	1075.701	296.4798	-779.2212
-0.131829268292683	0.0382692307692308	-1.686	-0.285786608818011	1243.229	311.6676	-931.5614
-0.126829268292683	0.0382692307692308	-1.59375	-0.277436608818011	1598.531	329.4338	-1269.0972
-0.121951219512195	0.0382692307692308	-1.50375	-0.269290267354597	3579.335	348.1649	-3231.1701
-0.117073170731707	0.0382692307692308	-1.41375	-0.261143925891182	9648.001	369.3682	-9278.6328
-0.11219512195122	0.0382692307692308	-1.32375	-0.252997584427767	12453.07	387.33	-12065.74
-0.107439024390244	0.0382692307692308	-1.236	-0.245054901500938	9508.18	403.89	-9104.29
-0.102439024390244	0.0382692307692308	-1.14375	-0.236704901500938	6074.302	419.4461	-5654.8559
-0.0975609756097561	0.0382692307692308	-1.05375	-0.228558560037523	2761.913	428.2843	-2333.6287
-0.0926829268292683	0.0382692307692308	-0.96375	-0.220412218574109	1275.145	430.9291	-844.2159
-0.0878048780487805	0.0382692307692308	-0.87375	-0.212265877110694	927.5445	427.78	-499.7645
-0.0829268292682927	0.0382692307692308	-0.78375	-0.20411953564728	640.4863	420.4359	-220.0504
-0.0780487804878049	0.0382692307692308	-0.69375	-0.195973194183865	499.23	409.5681	-89.6619
-0.0731707317073171	0.0382692307692308	-0.60375	-0.18782685272045	427.9927	394.4983	-33.4943999999999
-0.0682926829268293	0.0382692307692308	-0.51375	-0.179680511257036	376.5427	379.8531	3.31040000000002
-0.0634146341463415	0.0382692307692308	-0.42375	-0.171534169793621	345.716	364.9243	19.2083
-0.0585365853658537	0.0382692307692308	-0.33375	-0.163387828330206	319.3474	349.5124	30.165
-0.0536585365853659	0.0382692307692308	-0.24375	-0.155241486866792	286.5645	338.1729	51.6084000000001
-0.0487804878048781	0.0382692307692308	-0.15375	-0.147095145403377	266.6312	327.8519	61.2207
-0.0439024390243902	0.0382692307692308	-0.0637500000000002	-0.138948803939962	250.6547	318.3599	67.7052
-0.0390243902439024	0.0382692307692308	0.0262499999999998	-0.130802462476548	236.4046	311.9937	75.5891
-0.0341463414634146	0.0382692307692308	0.11625	-0.122656121013133	223.3347	307.5763	84.2416
-0.0292682926829268	0.0382692307692308	0.20625	-0.114509779549719	212.78	304.06	91.28
-0.0245121951219512	0.0382692307692308	0.294	-0.106567096622889	194.6705	302.3437	107.6732
-0.0195121951219512	0.0382692307692308	0.38625	-0.0982170966228893	184.2926	302.4392	118.1466
-0.0146341463414634	0.0382692307692308	0.47625	-0.0900707551594747	180.8089	304.6316	123.8227
-0.00975609756097561	0.0382692307692308	0.56625	-0.08192441369606	177.8438	308.5402	130.6964
-0.0048780487804878	0.0382692307692308	0.65625	-0.0737780722326454	174.7376	314.1653	139.4277
0	0.0382692307692308	0.74625	-0.0656317307692308	171.1505	321.6867	150.5362
0.0048780487804878	0.0382692307692308	0.83625	-0.0574853893058161	167.8868	329.9389	162.0521
0.00975609756097561	0.0382692307692308	0.92625	-0.0493390478424015	164.723	339.9737	175.2507
0.0146341463414634	0.0382692307692308	1.01625	-0.0411927063789869	163.0886	352.933	189.8444
0.0195121951219512	0.0382692307692308	1.10625	-0.0330463649155722	162.4117	366.8157	204.404
0.0242682926829268	0.0382692307692308	1.194	-0.025103681988743	162.8612	383.4593	220.5981
0.0292682926829268	0.0382692307692308	1.28625	-0.016753681988743	164.416	405.0564	240.6404
0.0341463414634146	0.0382692307692308	1.37625	-0.00860734052532833	167.2243	429.2179	261.9936
0.0390243902439024	0.0382692307692308	1.46625	-4.60999061913686E-4	171.7779	459.1695	287.3916
0.0439024390243902	0.0382692307692308	1.55625	0.00768534240150096	177.4422	499.7719	322.3297
0.0486585365853659	0.0382692307692308	1.644	0.0156280253283302	184.9583	545.0279	360.0696
0.0536585365853659	0.0382692307692308	1.73625	0.0239780253283302	194.888	607.3178	412.4298
0.0585365853658537	0.0382692307692308	1.82625	0.0321243667917448	205.7087	704.3425	498.6338
0.0632926829268293	0.0382692307692308	1.914	0.0400670497185741	216.5604	877.5963	661.0359
0.0682926829268293	0.0382692307692308	2.00625	0.0484170497185741	227.7002	1076.905	849.2048
0.0731707317073171	0.0382692307692308	2.09625	0.0565633911819887	236.0463	1545.852	1309.8057
0.0780487804878049	0.0382692307692308	2.18625	0.0647097326454034	241.6494	2335.245	2093.5956
0.0829268292682927	0.0382692307692308	2.27625	0.072856074108818	242.9497	3352.66	3109.7103
0.0878048780487805	0.0382692307692308	2.36625	0.0810024155722327	239.7766	3898.71	3658.9334
0.0926829268292683	0.0382692307692308	2.45625	0.0891487570356473	232.7934	3631.785	3398.9916
0.0975609756097561	0.0382692307692308	2.54625	0.0972950984990619	221.7334	2966.408	2744.6746
0.102439024390244	0.0382692307692308	2.63625	0.105441439962477	210.072	2305.315	2095.243
0.107317073170732	0.0382692307692308	2.72625	0.113587781425891	197.2733	1407.354	1210.0807
0.11219512195122	0.0382692307692308	2.81625	0.121734122889306	183.7437	1078.979	895.2353
0.117073170731707	0.0382692307692308	2.90625	0.12988046435272	172.0307	881.4772	709.4465
0.121951219512195	0.0382692307692308	2.99625	0.138026805816135	161.4126	694.912	533.4994
0.126829268292683	0.0382692307692308	3.08625	0.14617314727955	151.6705	566.7594	415.0889
0.131707317073171	0.0382692307692308	3.17625	0.154319488742964	143.9222	510.7387	366.8165
0.136585365853659	0.0382692307692308	3.26625	0.162465830206379	137.1968	460.6974	323.5006
0.141463414634146	0.0382692307692308	3.35625	0.170612171669794	130.8618	422.6395	291.7777
0.146341463414634	0.0382692307692308	3.44625	0.178758513133208	124.5195	384.1262	259.6067
-0.146341463414634	0.0305769230769231	-2.10375	-0.296829666979362	1022.512	285.9677	-736.5443
-0.141463414634146	0.0305769230769231	-2.01375	-0.288683325515947	1002.955	284.6652	-718.2898
-0.136585365853659	0.0305769230769231	-1.92375	-0.280536984052533	1067.487	287.7805	-779.7065
-0.131829268292683	0.0305769230769231	-1.836	-0.272594301125704	1232.717	295.9519	-936.7651
-0.126829268292683	0.0305769230769231	-1.74375	-0.264244301125704	1576.234	309.1563	-1267.0777
-0.121951219512195	0.0305769230769231	-1.65375	-0.256097959662289	3489.589	326.5819	-3163.0071
-0.117073170731707	0.0305769230769231	-1.56375	-0.247951618198874	9402.841	344.4122	-9058.4288
-0.11219512195122	0.0305769230769231	-1.47375	-0.23980527673546	12509.27	363.1344	-12146.1356
-0.107439024390244	0.0305769230769231	-1.386	-0.23186259380863	9814.2	384.4931	-9429.7069
-0.102439024390244	0.0305769230769231	-1.29375	-0.22351259380863	6353.494	401.9175	-5951.5765
-0.0975609756097561	0.0305769230769231	-1.20375	-0.215366252345216	4045.54	420.5271	-3625.0129
-0.0926829268292683	0.0305769230769231	-1.11375	-0.207219910881801	1801.874	429.3022	-1372.5718
-0.0878048780487805	0.0305769230769231	-1.02375	-0.199073569418386	891.3725	432.1058	-459.2667
-0.0829268292682927	0.0305769230769231	-0.93375	-0.190927227954972	627.7776	429.2743	-198.5033
-0.0780487804878049	0.0305769230769231	-0.84375	-0.182780886491557	479.8011	420.4394	-59.3617
-0.0731707317073171	0.0305769230769231	-0.75375	-0.174634545028143	422.725	409.3137	-13.4113
-0.0682926829268293	0.0305769230769231	-0.66375	-0.166488203564728	368.2036	395.4203	27.2167
-0.0634146341463415	0.0305769230769231	-0.57375	-0.158341862101313	341.4376	378.4225	36.9849
-0.0585365853658537	0.0305769230769231	-0.48375	-0.150195520637899	314.3512	364.0251	49.6739
-0.0536585365853659	0.0305769230769231	-0.39375	-0.142049179174484	285.0057	350.3709	65.3652
-0.0487804878048781	0.0305769230769231	-0.30375	-0.133902837711069	265.6448	336.8058	71.161
-0.0439024390243902	0.0305769230769231	-0.21375	-0.125756496247655	250.6709	326.8996	76.2287
-0.0390243902439024	0.0305769230769231	-0.12375	-0.11761015478424	237.295	318.1157	80.8207
-0.0341463414634146	0.0305769230769231	-0.0337499999999999	-0.109463813320825	223.9238	310.5946	86.6708000000001
-0.0292682926829268	0.0305769230769231	0.05625	-0.101317471857411	213.5421	305.9674	92.4253
-0.0245121951219512	0.0305769230769231	0.144	-0.0933747889305816	205.7338	303.0108	97.277
-0.0195121951219512	0.0305769230769231	0.23625	-0.0850247889305816	199.7699	301.8353	102.0654
-0.0146341463414634	0.0305769230769231	0.32625	-0.076878447467167	191.8393	302.4392	110.5999
-0.00975609756097561	0.0305769230769231	0.41625	-0.0687321060037523	184.5891	304.4532	119.8641
-0.0048780487804878	0.0305769230769231	0.50625	-0.0605857645403377	177.8646	308.5095	130.6449
0	0.0305769230769231	0.59625	-0.0524394230769231	172.8059	313.8479	141.042
0.0048780487804878	0.0305769230769231	0.68625	-0.0442930816135084	168.9705	320.6067	151.6362
0.00975609756097561	0.0305769230769231	0.77625	-0.0361467401500938	165.5004	329.8757	164.3753
0.0146341463414634	0.0305769230769231	0.86625	-0.0280003986866792	162.9616	340.1631	177.2015
0.0195121951219512	0.0305769230769231	0.95625	-0.0198540572232645	161.5548	352.8682	191.3134
0.0242682926829268	0.0305769230769231	1.044	-0.0119113742964353	162.0785	369.6369	207.5584
0.0292682926829268	0.0305769230769231	1.13625	-0.00356137429643528	163.5223	386.5045	222.9822
0.0341463414634146	0.0305769230769231	1.22625	0.00458496716697935	166.7959	407.3152	240.5193
0.0390243902439024	0.0305769230769231	1.31625	0.012731308630394	171.8844	434.6846	262.8002
0.0439024390243902	0.0305769230769231	1.40625	0.0208776500938086	177.469	465.7861	288.3171
0.0486585365853659	0.0305769230769231	1.494	0.0288203330206379	184.8425	504.4833	319.6408
0.0536585365853659	0.0305769230769231	1.58625	0.0371703330206379	195.3913	560.7403	365.349
0.0585365853658537	0.0305769230769231	1.67625	0.0453166744840525	205.7697	627.2862	421.5165
0.0632926829268293	0.0305769230769231	1.764	0.0532593574108818	216.5595	720.2839	503.7244
0.0682926829268293	0.0305769230769231	1.85625	0.0616093574108818	228.1904	944.2781	716.0877
0.0731707317073171	0.0305769230769231	1.94625	0.0697556988742964	236.3002	1152.347	916.0468
0.0780487804878049	0.0305769230769231	2.03625	0.0779020403377111	241.0141	1728.474	1487.4599
0.0829268292682927	0.0305769230769231	2.12625	0.0860483818011257	242.9194	2935.584	2692.6646
0.0878048780487805	0.0305769230769231	2.21625	0.0941947232645404	240.1091	3991.077	3750.9679
0.0926829268292683	0.0305769230769231	2.30625	0.102341064727955	233.2058	4281.115	4047.9092
0.0975609756097561	0.0305769230769231	2.39625	0.11048740619137	222.1628	3818.713	3596.5502
0.102439024390244	0.0305769230769231	2.48625	0.118633747654784	210.3429	3091.451	2881.1081
0.107317073170732	0.0305769230769231	2.57625	0.126780089118199	197.2426	2352.757	2155.5144
0.11219512195122	0.0305769230769231	2.66625	0.134926430581613	184.0622	1368.529	1184.4668
0.117073170731707	0.0305769230769231	2.75625	0.143072772045028	172.6166	1078.352	905.7354
0.121951219512195	0.0305769230769231	2.84625	0.151219113508443	162.2848	857.8824	695.5976
0.126829268292683	0.0305769230769231	2.93625	0.159365454971857	151.9876	680.1507	528.1631
0.131707317073171	0.0305769230769231	3.02625	0.167511796435272	144.0902	557.7537	413.6635
0.136585365853659	0.0305769230769231	3.11625	0.175658137898687	136.6508	504.9609	368.3101
0.141463414634146	0.0305769230769231	3.20625	0.183804479362101	129.9741	456.9895	327.0154
0.146341463414634	0.0305769230769231	3.29625	0.191950820825516	123.4415	419.8861	296.4446
-0.146341463414634	0.0228846153846154	-2.25375	-0.283637359287054	1027.547	255.9199	-771.6271
-0.141463414634146	0.0228846153846154	-2.16375	-0.27549101782364	1000.823	256.4759	-744.3471
-0.136585365853659	0.0228846153846154	-2.07375	-0.267344676360225	1059.921	262.1359	-797.7851
-0.131829268292683	0.0228846153846154	-1.986	-0.259401993433396	1310.068	270.7847	-1039.2833
-0.126829268292683	0.0228846153846154	-1.89375	-0.251051993433396	1838.26	283.2839	-1554.9761
-0.121951219512195	0.0228846153846154	-1.80375	-0.242905651969981	2973.773	298.897	-2674.876
-0.117073170731707	0.0228846153846154	-1.71375	-0.234759310506567	8856.916	315.8537	-8541.0623
-0.11219512195122	0.0228846153846154	-1.62375	-0.226612969043152	12177.82	334.8716	-11842.9484
-0.107439024390244	0.0228846153846154	-1.536	-0.218670286116323	9654.94	355.024	-9299.916
-0.102439024390244	0.0228846153846154	-1.44375	-0.210320286116323	6644.308	374.2587	-6270.0493
-0.0975609756097561	0.0228846153846154	-1.35375	-0.202173944652908	4290.892	392.8572	-3898.0348
-0.0926829268292683	0.0228846153846154	-1.26375	-0.194027603189493	1860.909	410.634	-1450.275
-0.0878048780487805	0.0228846153846154	-1.17375	-0.185881261726079	951.0724	426.2809	-524.7915
-0.0829268292682927	0.0228846153846154	-1.08375	-0.177734920262664	642.3522	432.806	-209.5462
-0.0780487804878049	0.0228846153846154	-0.99375	-0.16958857879925	494.2674	432.9016	-61.3658
-0.0731707317073171	0.0228846153846154	-0.90375	-0.161442237335835	424.9615	427.8432	2.88169999999997
-0.0682926829268293	0.0228846153846154	-0.81375	-0.15329589587242	362.7679	417.6731	54.9052000000001
-0.0634146341463415	0.0228846153846154	-0.72375	-0.145149554409006	328.4945	404.9608	76.4663
-0.0585365853658537	0.0228846153846154	-0.63375	-0.137003212945591	307.102	390.5308	83.4288
-0.0536585365853659	0.0228846153846154	-0.54375	-0.128856871482176	281.6679	373.716	92.0481
-0.0487804878048781	0.0228846153846154	-0.45375	-0.120710530018762	265.1534	359.6233	94.4699
-0.0439024390243902	0.0228846153846154	-0.36375	-0.112564188555347	251.6246	346.2471	94.6225
-0.0390243902439024	0.0228846153846154	-0.27375	-0.104417847091932	238.2946	333.0023	94.7077
-0.0341463414634146	0.0228846153846154	-0.18375	-0.0962715056285178	224.5906	323.0321	98.4415
-0.0292682926829268	0.0228846153846154	-0.0937500000000001	-0.0881251641651032	213.8592	314.5991	100.7399
-0.0245121951219512	0.0228846153846154	-0.00600000000000001	-0.0801824812382739	208.528	307.5763	99.0483
-0.0195121951219512	0.0228846153846154	0.0862499999999999	-0.0718324812382739	203.4688	303.3298	99.861
-0.0146341463414634	0.0228846153846154	0.17625	-0.0636861397748593	194.042	300.9464	106.9044
-0.00975609756097561	0.0228846153846154	0.26625	-0.0555397983114447	185.8911	300.5447	114.6536
-0.0048780487804878	0.0228846153846154	0.35625	-0.04739345684803	179.2412	301.7202	122.479
0	0.0228846153846154	0.44625	-0.0392471153846154	174.119	304.4224	130.3034
0.0048780487804878	0.0228846153846154	0.53625	-0.0311007739212008	169.9498	309.8761	139.9263
0.00975609756097561	0.0228846153846154	0.62625	-0.0229544324577861	166.1619	316.2945	150.1326
0.0146341463414634	0.0228846153846154	0.71625	-0.0148080909943715	163.8503	324.1658	160.3155
0.0195121951219512	0.0228846153846154	0.80625	-0.00666174953095685	162.9458	334.4214	171.4756
0.0242682926829268	0.0228846153846154	0.894	0.00128093339587241	162.9458	345.5349	182.5891
0.0292682926829268	0.0228846153846154	0.98625	0.00963093339587241	163.9666	359.7353	195.7687
0.0341463414634146	0.0228846153846154	1.07625	0.017777274859287	166.41	378.1185	211.7085
0.0390243902439024	0.0228846153846154	1.16625	0.0259236163227017	170.8213	397.551	226.7297
0.0439024390243902	0.0228846153846154	1.25625	0.0340699577861163	176.8182	420.7843	243.9661
0.0486585365853659	0.0228846153846154	1.344	0.0420126407129456	184.529	451.9137	267.3847
0.0536585365853659	0.0228846153846154	1.43625	0.0503626407129456	194.5036	485.8615	291.3579
0.0585365853658537	0.0228846153846154	1.52625	0.0585089821763602	204.4373	529.714	325.2767
0.0632926829268293	0.0228846153846154	1.614	0.0664516651031895	215.3377	595.303	379.9653
0.0682926829268293	0.0228846153846154	1.70625	0.0748016651031895	226.8908	675.1998	448.309
0.0731707317073171	0.0228846153846154	1.79625	0.0829480065666041	235.7447	852.839	617.0943
0.0780487804878049	0.0228846153846154	1.88625	0.0910943480300188	241.3157	1048.518	807.2023
0.0829268292682927	0.0228846153846154	1.97625	0.0992406894934334	243.1887	1492.905	1249.7163
0.0878048780487805	0.0228846153846154	2.06625	0.107387030956848	240.5384	2303.51	2062.9716
0.0926829268292683	0.0228846153846154	2.15625	0.115533372420263	233.8088	3562.249	3328.4402
0.0975609756097561	0.0228846153846154	2.24625	0.123679713883677	223.209	4831.162	4607.953
0.102439024390244	0.0228846153846154	2.33625	0.131826055347092	211.6276	4737.646	4526.0184
0.107317073170732	0.0228846153846154	2.42625	0.139972396810507	198.9045	3907.558	3708.6535
0.11219512195122	0.0228846153846154	2.51625	0.148118738273921	184.1406	2995.505	2811.3644
0.117073170731707	0.0228846153846154	2.60625	0.156265079737336	172.5647	2206.342	2033.7773
0.121951219512195	0.0228846153846154	2.69625	0.16441142120075	162.1843	1258.77	1096.5857
0.126829268292683	0.0228846153846154	2.78625	0.172557762664165	148.3815	992.8074	844.4259
0.131707317073171	0.0228846153846154	2.87625	0.18070410412758	141.5528	751.7106	610.1578
0.136585365853659	0.0228846153846154	2.96625	0.188850445590994	136.1363	619.5122	483.3759
0.141463414634146	0.0228846153846154	3.05625	0.196996787054409	128.8003	544.909	416.1087
0.146341463414634	0.0228846153846154	3.14625	0.205143128517824	124.9713	492.9472	367.9759
-0.146341463414634	0.0151923076923077	-2.40375	-0.270445051594747	991.7902	234.3327	-757.4575
-0.141463414634146	0.0151923076923077	-2.31375	-0.262298710131332	966.4342	237.7667	-728.6675
-0.136585365853659	0.0151923076923077	-2.22375	-0.254152368667917	1029.37	244.5375	-784.8325
-0.131829268292683	0.0151923076923077	-2.136	-0.246209685741088	1274.548	253.3284	-1021.2196
-0.126829268292683	0.0151923076923077	-2.04375	-0.237859685741088	1767.781	264.6012	-1503.1798
-0.121951219512195	0.0151923076923077	-1.95375	-0.229713344277674	2804.616	277.3056	-2527.3104
-0.117073170731707	0.0151923076923077	-1.86375	-0.221567002814259	8097.995	291.5378	-7806.4572
-0.11219512195122	0.0151923076923077	-1.77375	-0.213420661350844	11788.15	309.6651	-11478.4849
-0.107439024390244	0.0151923076923077	-1.686	-0.205477978424015	9622.228	327.3338	-9294.8942
-0.102439024390244	0.0151923076923077	-1.59375	-0.197127978424015	6807.151	346.5429	-6460.6081
-0.0975609756097561	0.0151923076923077	-1.50375	-0.1889816369606	4408.274	367.642	-4040.632
-0.0926829268292683	0.0151923076923077	-1.41375	-0.180835295497186	1901.701	386.5594	-1515.1416
-0.0878048780487805	0.0151923076923077	-1.32375	-0.172688954033771	965.8459	403.9224	-561.9235
-0.0829268292682927	0.0151923076923077	-1.23375	-0.164542612570356	653.8912	423.48	-230.4112
-0.0780487804878049	0.0151923076923077	-1.14375	-0.156396271106942	506.114	430.6747	-75.4393
-0.0731707317073171	0.0151923076923077	-1.05375	-0.148249929643527	435.2346	432.7411	-2.49350000000004
-0.0682926829268293	0.0151923076923077	-0.96375	-0.140103588180113	369.6322	428.8956	59.2634
-0.0634146341463415	0.0151923076923077	-0.87375	-0.131957246716698	332.7849	420.5674	87.7825
-0.0585365853658537	0.0151923076923077	-0.78375	-0.123810905253283	311.5157	407.6959	96.1802000000001
-0.0536585365853659	0.0151923076923077	-0.69375	-0.115664563789869	284.8979	393.2008	108.3029
-0.0487804878048781	0.0151923076923077	-0.60375	-0.107518222326454	267.1112	378.1033	110.9921
-0.0439024390243902	0.0151923076923077	-0.51375	-0.0993718808630394	252.9125	362.547	109.6345
-0.0390243902439024	0.0151923076923077	-0.42375	-0.0912255393996248	238.9939	348.4725	109.4786
-0.0341463414634146	0.0151923076923077	-0.33375	-0.0830791979362101	225.717	336.2447	110.5277
-0.0292682926829268	0.0151923076923077	-0.24375	-0.0749328564727955	214.8754	324.5366	109.6612
-0.0245121951219512	0.0151923076923077	-0.156	-0.0669901735459662	195.2716	315.5102	120.2386
-0.0195121951219512	0.0151923076923077	-0.06375	-0.0586401735459662	184.5312	308.5608	124.0296
-0.0146341463414634	0.0151923076923077	0.02625	-0.0504938320825516	181.1053	303.0756	121.9703
-0.00975609756097561	0.0151923076923077	0.11625	-0.042347490619137	182.6224	300.6403	118.0179
-0.0048780487804878	0.0151923076923077	0.20625	-0.0342011491557223	179.1305	299.5604	120.4299
0	0.0151923076923077	0.29625	-0.0260548076923077	174.1934	301.0224	126.829
0.0048780487804878	0.0151923076923077	0.38625	-0.0179084662288931	170.1513	303.7537	133.6024
0.00975609756097561	0.0151923076923077	0.47625	-0.00976212476547842	165.9982	307.6514	141.6532
0.0146341463414634	0.0151923076923077	0.56625	-0.00161578330206379	163.591	313.5613	149.9703
0.0195121951219512	0.0151923076923077	0.65625	0.00653055816135084	162.5014	321.2738	158.7724
0.0242682926829268	0.0151923076923077	0.744	0.0144732410881801	162.7395	330.7664	168.0269
0.0292682926829268	0.0151923076923077	0.83625	0.0228232410881801	164.1993	342.7705	178.5712
0.0341463414634146	0.0151923076923077	0.92625	0.0309695825515947	166.8385	356.1755	189.337
0.0390243902439024	0.0151923076923077	1.01625	0.0391159240150094	171.1229	372.426	201.3031
0.0439024390243902	0.0151923076923077	1.10625	0.047262265478424	176.6559	393.3851	216.7292
0.0486585365853659	0.0151923076923077	1.194	0.0552049484052533	183.4301	415.5042	232.0741
0.0536585365853659	0.0151923076923077	1.28625	0.0635549484052533	193.3001	442.3395	249.0394
0.0585365853658537	0.0151923076923077	1.37625	0.0717012898686679	202.769	479.845	277.076
0.0632926829268293	0.0151923076923077	1.464	0.0796439727954972	213.5758	522.6515	309.0757
0.0682926829268293	0.0151923076923077	1.55625	0.0879939727954972	225.2542	580.9085	355.6543
0.0731707317073171	0.0151923076923077	1.64625	0.0961403142589118	234.2995	666.1443	431.8448
0.0780487804878049	0.0151923076923077	1.73625	0.104286655722326	240.2676	839.8386	599.571
0.0829268292682927	0.0151923076923077	1.82625	0.112432997185741	242.6961	1025.926	783.2299
0.0878048780487805	0.0151923076923077	1.91625	0.120579338649156	241.0141	1438.324	1197.3099
0.0926829268292683	0.0151923076923077	2.00625	0.12872568011257	234.8569	2203.992	1969.1351
0.0975609756097561	0.0151923076923077	2.09625	0.136872021575985	224.1286	3505.126	3280.9974
0.102439024390244	0.0151923076923077	2.18625	0.1450183630394	212.7045	5255.168	5042.4635
0.107317073170732	0.0151923076923077	2.27625	0.153164704502814	200.063	5440.291	5240.228
0.11219512195122	0.0151923076923077	2.36625	0.161311045966229	186.4096	4662.793	4476.3834
0.117073170731707	0.0151923076923077	2.45625	0.169457387429644	174.7382	3582.143	3407.4048
0.121951219512195	0.0151923076923077	2.54625	0.177603728893058	163.9767	2610.406	2446.4293
0.126829268292683	0.0151923076923077	2.63625	0.185750070356473	153.5457	1428.867	1275.3213
0.131707317073171	0.0151923076923077	2.72625	0.193896411819887	145.7394	1104.743	959.0036
0.136585365853659	0.0151923076923077	2.81625	0.202042753283302	139.1016	868.3136	729.212
0.141463414634146	0.0151923076923077	2.90625	0.210189094746717	132.25	682.0511	549.8011
0.146341463414634	0.0151923076923077	2.99625	0.218335436210131	125.5262	555.8445	430.3183
-0.146341463414634	0.0075	-2.55375	-0.257252743902439	974.693	227.6882	-747.0048
-0.141463414634146	0.0075	-2.46375	-0.249106402439024	947.2183	230.2006	-717.0177
-0.136585365853659	0.0075	-2.37375	-0.24096006097561	1001.921	235.5239	-766.3971
-0.131829268292683	0.0075	-2.286	-0.23301737804878	1227.512	243.5053	-984.0067
-0.126829268292683	0.0075	-2.19375	-0.22466737804878	1525.681	255.095	-1270.586
-0.121951219512195	0.0075	-2.10375	-0.216521036585366	2822.183	266.8769	-2555.3061
-0.117073170731707	0.0075	-2.01375	-0.208374695121951	7172.133	280.5041	-6891.6289
-0.11219512195122	0.0075	-1.92375	-0.200228353658537	11129.35	296.4034	-10832.9466
-0.107439024390244	0.0075	-1.836	-0.192285670731707	9935.538	312.6098	-9622.9282
-0.102439024390244	0.0075	-1.74375	-0.183935670731707	7230.357	330.9816	-6899.3754
-0.0975609756097561	0.0075	-1.65375	-0.175789329268293	4759.72	351.6132	-4408.1068
-0.0926829268292683	0.0075	-1.56375	-0.167642987804878	2055.953	371.228	-1684.725
-0.0878048780487805	0.0075	-1.47375	-0.159496646341463	1025.847	389.9887	-635.8583
-0.0829268292682927	0.0075	-1.38375	-0.151350304878049	678.1582	408.7512	-269.407
-0.0780487804878049	0.0075	-1.29375	-0.143203963414634	557.606	425.5807	-132.0253
-0.0731707317073171	0.0075	-1.20375	-0.13505762195122	444.0489	432.7384	-11.3105
-0.0682926829268293	0.0075	-1.11375	-0.126911280487805	386.855	433.7563	46.9013
-0.0634146341463415	0.0075	-1.02375	-0.11876493902439	353.9288	429.4331	75.5043
-0.0585365853658537	0.0075	-0.93375	-0.110618597560976	326.8266	419.8349	93.0083000000001
-0.0536585365853659	0.0075	-0.84375	-0.102472256097561	293.5361	407.9461	114.41
-0.0487804878048781	0.0075	-0.75375	-0.0943259146341463	273.7864	394.4027	120.6163
-0.0439024390243902	0.0075	-0.66375	-0.0861795731707317	257.5517	378.1033	120.5516
-0.0390243902439024	0.0075	-0.57375	-0.0780332317073171	242.9974	364.2552	121.2578
-0.0341463414634146	0.0075	-0.48375	-0.0698868902439024	229.1937	350.5393	121.3456
-0.0292682926829268	0.0075	-0.39375	-0.0617405487804878	217.5885	336.8795	119.291
-0.0245121951219512	0.0075	-0.306	-0.0537978658536585	200.1432	325.8921	125.7489
-0.0195121951219512	0.0075	-0.21375	-0.0454478658536585	190.0833	316.5903	126.507
-0.0146341463414634	0.0075	-0.12375	-0.0373015243902439	185.467	308.963	123.496
-0.00975609756097561	0.0075	-0.03375	-0.0291551829268293	181.4429	302.7258	121.2829
-0.0048780487804878	0.0075	0.05625	-0.0210088414634146	176.765	299.5474	122.7824
0	0.0075	0.14625	-0.0128625	172.9278	298.2132	125.2854
0.0048780487804878	0.0075	0.23625	-0.00471615853658537	169.3945	298.8479	129.4534
0.00975609756097561	0.0075	0.32625	0.00343018292682927	165.9555	300.9771	135.0216
0.0146341463414634	0.0075	0.41625	0.0115765243902439	164.0988	305.2679	141.1691
0.0195121951219512	0.0075	0.50625	0.0197228658536585	163.2261	310.755	147.5289
0.0242682926829268	0.0075	0.594	0.0276655487804878	163.1203	318.085	154.9647
0.0292682926829268	0.0075	0.68625	0.0360155487804878	163.9189	327.8306	163.9117
0.0341463414634146	0.0075	0.77625	0.0441618902439024	166.2145	338.0246	171.8101
0.0390243902439024	0.0075	0.86625	0.0523082317073171	170.1704	350.413	180.2426
0.0439024390243902	0.0075	0.95625	0.0604545731707317	175.5814	366.8246	191.2432
0.0486585365853659	0.0075	1.044	0.068397256097561	183.0655	384.0358	200.9703
0.0536585365853659	0.0075	1.13625	0.076747256097561	192.1386	405.0359	212.8973
0.0585365853658537	0.0075	1.22625	0.0848935975609756	201.723	432.8183	231.0953
0.0632926829268293	0.0075	1.314	0.0928362804878049	212.5448	461.7006	249.1558
0.0682926829268293	0.0075	1.40625	0.101186280487805	224.9049	500.224	275.3191
0.0731707317073171	0.0075	1.49625	0.109332621951219	233.7935	556.8127	323.0192
0.0780487804878049	0.0075	1.58625	0.117478963414634	240.3153	625.5631	385.2478
0.0829268292682927	0.0075	1.67625	0.125625304878049	243.1887	722.6348	479.4461
0.0878048780487805	0.0075	1.76625	0.133771646341463	241.4742	947.8206	706.3464
0.0926829268292683	0.0075	1.85625	0.141917987804878	235.8707	1159.899	924.0283
0.0975609756097561	0.0075	1.94625	0.150064329268293	226.0159	1745.303	1519.2871
0.102439024390244	0.0075	2.03625	0.158210670731707	214.7679	3158.171	2943.4031
0.107317073170732	0.0075	2.12625	0.166357012195122	202.1546	5359.426	5157.2714
0.11219512195122	0.0075	2.21625	0.174503353658537	187.437	6424.461	6237.024
0.117073170731707	0.0075	2.30625	0.182649695121951	175.7801	6245.466	6069.6859
0.121951219512195	0.0075	2.39625	0.190796036585366	165.1821	5079.794	4914.6119
0.126829268292683	0.0075	2.48625	0.19894237804878	154.989	3744.618	3589.629
0.131707317073171	0.0075	2.57625	0.207088719512195	146.9605	2577.686	2430.7255
0.136585365853659	0.0075	2.66625	0.21523506097561	140.0373	1437.391	1297.3537
0.141463414634146	0.0075	2.75625	0.223381402439024	133.2013	1080.4	947.1987
0.146341463414634	0.0075	2.84625	0.231527743902439	126.6201	867.3849	740.7648
-0.146341463414634	0	-2.7	-0.244390243902439	956.317	225.3817	-730.9353
-0.141463414634146	0	-2.61	-0.236243902439024	928.2148	228.0854	-700.1294
-0.136585365853659	0	-2.52	-0.22809756097561	971.9834	233.283	-738.7004
-0.131829268292683	0	-2.43225	-0.22015487804878	1166.217	240.0711	-926.1459
-0.126829268292683	0	-2.34	-0.21180487804878	1427.444	250.7063	-1176.7377
-0.121951219512195	0	-2.25	-0.203658536585366	2134.723	261.4705	-1873.2525
-0.117073170731707	0	-2.16	-0.195512195121951	3858.868	274.3667	-3584.5013
-0.11219512195122	0	-2.07	-0.187365853658537	10891.37	289.9672	-10601.4028
-0.107439024390244	0	-1.98225	-0.179423170731707	11305.49	305.7412	-10999.7488
-0.102439024390244	0	-1.89	-0.171073170731707	8666.486	323.4757	-8343.0103
-0.0975609756097561	0	-1.8	-0.162926829268293	5825.683	344.1068	-5481.5762
-0.0926829268292683	0	-1.71	-0.154780487804878	2497.906	363.0469	-2134.8591
-0.0878048780487805	0	-1.62	-0.146634146341463	1210.466	382.3473	-828.1187
-0.0829268292682927	0	-1.53	-0.138487804878049	856.3608	402.3893	-453.9715
-0.0780487804878049	0	-1.44	-0.130341463414634	606.6961	421.3451	-185.351
-0.0731707317073171	0	-1.35	-0.122195121951219	462.3569	430.5393	-31.8176
-0.0682926829268293	0	-1.26	-0.114048780487805	394.0707	433.5607	39.49
-0.0634146341463415	0	-1.17	-0.10590243902439	357.4405	431.5924	74.1519
-0.0585365853658537	0	-1.08	-0.0977560975609756	330.9984	424.6026	93.6041999999999
-0.0536585365853659	0	-0.99	-0.089609756097561	298.6007	413.7611	115.1604
-0.0487804878048781	0	-0.9	-0.0814634146341463	278.4776	400.4709	121.9933
-0.0439024390243902	0	-0.81	-0.0733170731707317	262.242	384.8946	122.6526
-0.0390243902439024	0	-0.72	-0.0651707317073171	247.1107	370.0661	122.9554
-0.0341463414634146	0	-0.63	-0.0570243902439024	232.9422	355.9905	123.0483
-0.0292682926829268	0	-0.54	-0.0488780487804878	221.8588	341.6391	119.7803
-0.0245121951219512	0	-0.45225	-0.0409353658536585	211.4449	330.0465	118.6016
-0.0195121951219512	0	-0.36	-0.0325853658536585	203.5143	320.0649	116.5506
-0.0146341463414634	0	-0.27	-0.0244390243902439	198.5349	311.6965	113.1616
-0.00975609756097561	0	-0.18	-0.0162926829268293	189.7771	305.8291	116.052
-0.0048780487804878	0	-0.09	-0.00814634146341463	182.9547	301.9509	118.9962
0	0	0	0	176.8967	299.3762	122.4795
0.0048780487804878	0	0.09	0.00814634146341463	171.7426	298.8803	127.1377
0.00975609756097561	0	0.18	0.0162926829268293	168.1724	299.7584	131.586
0.0146341463414634	0	0.27	0.0244390243902439	165.4687	302.3638	136.8951
0.0195121951219512	0	0.36	0.0325853658536585	163.4535	306.8136	143.3601
0.0242682926829268	0	0.44775	0.0405280487804878	163.0727	313.222	150.1493
0.0292682926829268	0	0.54	0.0488780487804878	163.6757	321.8773	158.2016
0.0341463414634146	0	0.63	0.0570243902439024	165.4739	331.4442	165.9703
0.0390243902439024	0	0.72	0.0651707317073171	167.9808	342.9737	174.9929
0.0439024390243902	0	0.81	0.0733170731707317	172.8044	357.699	184.8946
0.0486585365853659	0	0.89775	0.081259756097561	179.7383	373.1601	193.4218
0.0536585365853659	0	0.99	0.089609756097561	187.4936	392.7633	205.2697
0.0585365853658537	0	1.08	0.0977560975609756	196.7885	417.5856	220.7971
0.0632926829268293	0	1.16775	0.105698780487805	207.8469	443.9409	236.094
0.0682926829268293	0	1.26	0.114048780487805	218.8121	477.7726	258.9605
0.0731707317073171	0	1.35	0.122195121951219	229.5379	526.4932	296.9553
0.0780487804878049	0	1.44	0.130341463414634	238.4748	584.2478	345.773
0.0829268292682927	0	1.53	0.138487804878049	242.4746	665.3669	422.8923
0.0878048780487805	0	1.62	0.146634146341463	242.5377	846.5043	603.9666
0.0926829268292683	0	1.71	0.154780487804878	238.4747	1008.915	770.4403
0.0975609756097561	0	1.8	0.162926829268293	230.9357	1438.076	1207.1403
0.102439024390244	0	1.89	0.171073170731707	220.2101	2130.94	1910.7299
0.107317073170732	0	1.98	0.179219512195122	207.3443	3539.166	3331.8217
0.11219512195122	0	2.07	0.187365853658537	194.735	6035.323	5840.588
0.117073170731707	0	2.16	0.195512195121951	182.4746	6895.386	6712.9114
0.121951219512195	0	2.25	0.203658536585366	169.9042	6189.493	6019.5888
0.126829268292683	0	2.34	0.21180487804878	159.541	4771.396	4611.855
0.131707317073171	0	2.43	0.219951219512195	150.608	3310.896	3160.288
0.136585365853659	0	2.52	0.22809756097561	142.3457	2322.238	2179.8923
0.141463414634146	0	2.61	0.236243902439024	136.0006	1316.771	1180.7704
0.146341463414634	0	2.7	0.244390243902439	128.7761	991.9846	863.2085
-0.146341463414634	-0.00788461538461538	-2.85375	-0.230868128517824	829.8689	224.11	-605.7589
-0.141463414634146	-0.00788461538461538	-2.76375	-0.222721787054409	813.2767	227.29	-585.9867
-0.136585365853659	-0.00788461538461538	-2.67375	-0.214575445590994	853.0771	232.5676	-620.5095
-0.131829268292683	-0.00788461538461538	-2.586	-0.206632762664165	944.8402	239.7371	-705.1031
-0.126829268292683	-0.00788461538461538	-2.49375	-0.198282762664165	1210.414	250.3256	-960.0884
-0.121951219512195	-0.00788461538461538	-2.40375	-0.19013642120075	1517.919	261.1222	-1256.7968
-0.117073170731707	-0.00788461538461538	-2.31375	-0.181990079737336	2900.803	274.3359	-2626.4671
-0.11219512195122	-0.00788461538461538	-2.22375	-0.173843738273921	7205.27	289.6172	-6915.6528
-0.107439024390244	-0.00788461538461538	-2.136	-0.165901055347092	10938.5	304.9456	-10633.5544
-0.102439024390244	-0.00788461538461538	-2.04375	-0.157551055347092	9748.458	322.0965	-9426.3615
-0.0975609756097561	-0.00788461538461538	-1.95375	-0.149404713883677	7148.421	342.389	-6806.032
-0.0926829268292683	-0.00788461538461538	-1.86375	-0.141258372420263	4726.187	361.7746	-4364.4124
-0.0878048780487805	-0.00788461538461538	-1.77375	-0.133112030956848	2059.405	380.981	-1678.424
-0.0829268292682927	-0.00788461538461538	-1.68375	-0.124965689493433	1043.138	400.8949	-642.2431
-0.0780487804878049	-0.00788461538461538	-1.59375	-0.116819348030019	686.2022	419.977	-266.2252
-0.0731707317073171	-0.00788461538461538	-1.50375	-0.108673006566604	558.6413	430.1214	-128.5199
-0.0682926829268293	-0.00788461538461538	-1.41375	-0.100526665103189	442.4813	433.4019	-9.07940000000008
-0.0634146341463415	-0.00788461538461538	-1.32375	-0.0923803236397749	379.6659	431.5248	51.8589
-0.0585365853658537	-0.00788461538461538	-1.23375	-0.0842339821763602	347.2849	424.8529	77.568
-0.0536585365853659	-0.00788461538461538	-1.14375	-0.0760876407129456	321.2884	414.7464	93.4580000000001
-0.0487804878048781	-0.00788461538461538	-1.05375	-0.067941299249531	291.9392	401.623	109.6838
-0.0439024390243902	-0.00788461538461538	-0.96375	-0.0597949577861163	273.3379	385.3152	111.9773
-0.0390243902439024	-0.00788461538461538	-0.87375	-0.0516486163227017	258.647	370.6945	112.0475
-0.0341463414634146	-0.00788461538461538	-0.78375	-0.043502274859287	244.6651	356.721	112.0559
-0.0292682926829268	-0.00788461538461538	-0.69375	-0.0353559333958724	230.2127	342.8781	112.6654
-0.0245121951219512	-0.00788461538461538	-0.606	-0.0274132504690432	219.0987	331.0943	111.9956
-0.0195121951219512	-0.00788461538461538	-0.51375	-0.0190632504690432	210.8788	320.9025	110.0237
-0.0146341463414634	-0.00788461538461538	-0.42375	-0.0109169090056285	204.1352	311.7799	107.6447
-0.00975609756097561	-0.00788461538461538	-0.33375	-0.00277056754221388	195.8674	306.3376	110.4702
-0.0048780487804878	-0.00788461538461538	-0.24375	0.00537577392120075	188.3196	302.1096	113.79
0	-0.00788461538461538	-0.15375	0.0135221153846154	181.3204	299.8847	118.5643
0.0048780487804878	-0.00788461538461538	-0.06375	0.02166845684803	176.0719	299.6304	123.5585
0.00975609756097561	-0.00788461538461538	0.02625	0.0298147983114447	171.7903	300.5211	128.7308
0.0146341463414634	-0.00788461538461538	0.11625	0.0379611397748593	168.1612	303.2544	135.0932
0.0195121951219512	-0.00788461538461538	0.20625	0.0461074812382739	165.7543	307.7025	141.9482
0.0242682926829268	-0.00788461538461538	0.294	0.0540501641651032	164.4266	313.7936	149.367
0.0292682926829268	-0.00788461538461538	0.38625	0.0624001641651032	163.7445	321.6021	157.8576
0.0341463414634146	-0.00788461538461538	0.47625	0.0705465056285178	164.178	330.7138	166.5358
0.0390243902439024	-0.00788461538461538	0.56625	0.0786928470919325	165.9391	341.7654	175.8263
0.0439024390243902	-0.00788461538461538	0.65625	0.0868391885553471	169.2977	356.1729	186.8752
0.0486585365853659	-0.00788461538461538	0.744	0.0947818714821764	174.2951	371.9272	197.6321
0.0536585365853659	-0.00788461538461538	0.83625	0.103131871482176	181.8439	390.9822	209.1383
0.0585365853658537	-0.00788461538461538	0.92625	0.111278212945591	190.7644	415.2319	224.4675
0.0632926829268293	-0.00788461538461538	1.014	0.11922089587242	200.1367	441.2703	241.1336
0.0682926829268293	-0.00788461538461538	1.10625	0.12757089587242	210.5443	474.5243	263.98
0.0731707317073171	-0.00788461538461538	1.19625	0.135717237335835	222.255	522.3154	300.0604
0.0780487804878049	-0.00788461538461538	1.28625	0.14386357879925	231.7145	579.6761	347.9616
0.0829268292682927	-0.00788461538461538	1.37625	0.152009920262664	238.6025	658.7152	420.1127
0.0878048780487805	-0.00788461538461538	1.46625	0.160156261726079	242.648	837.7588	595.1108
0.0926829268292683	-0.00788461538461538	1.55625	0.168302603189493	241.919	998.406	756.487
0.0975609756097561	-0.00788461538461538	1.64625	0.176448944652908	237.2051	1402.261	1165.0559
0.102439024390244	-0.00788461538461538	1.73625	0.184595286116323	228.1756	2067.348	1839.1724
0.107317073170732	-0.00788461538461538	1.82625	0.192741627579737	217.719	3419.947	3202.228
0.11219512195122	-0.00788461538461538	1.91625	0.200887969043152	205.7277	5955.029	5749.3013
0.117073170731707	-0.00788461538461538	2.00625	0.209034310506567	192.0565	6941.34	6749.2835
0.121951219512195	-0.00788461538461538	2.09625	0.217180651969981	179.9419	6329.663	6149.7211
0.126829268292683	-0.00788461538461538	2.18625	0.225326993433396	168.1641	4921.503	4753.3389
0.131707317073171	-0.00788461538461538	2.27625	0.233473334896811	157.4373	3453.623	3296.1857
0.136585365853659	-0.00788461538461538	2.36625	0.241619676360225	148.816	2413.401	2264.585
0.141463414634146	-0.00788461538461538	2.45625	0.24976601782364	141.7498	1342.889	1201.1392
0.146341463414634	-0.00788461538461538	2.54625	0.257912359287054	134.771	1015.194	880.423
-0.146341463414634	-0.0155769230769231	-3.00375	-0.217675820825516	773.9297	239.5152	-534.4145
-0.141463414634146	-0.0155769230769231	-2.91375	-0.209529479362101	747.6502	236.557	-511.0932
-0.136585365853659	-0.0155769230769231	-2.82375	-0.201383137898687	768.4354	237.1937	-531.2417
-0.131829268292683	-0.0155769230769231	-2.736	-0.193440454971857	841.0914	241.963	-599.1284
-0.126829268292683	-0.0155769230769231	-2.64375	-0.185090454971857	961.7975	250.1831	-711.6144
-0.121951219512195	-0.0155769230769231	-2.55375	-0.176944113508443	1274.998	260.6936	-1014.3044
-0.117073170731707	-0.0155769230769231	-2.46375	-0.168797772045028	1827.82	272.8404	-1554.9796
-0.11219512195122	-0.0155769230769231	-2.37375	-0.160651430581613	3002.394	287.6777	-2714.7163
-0.107439024390244	-0.0155769230769231	-2.286	-0.152708747654784	8343.368	303.0257	-8040.3423
-0.102439024390244	-0.0155769230769231	-2.19375	-0.144358747654784	10834.53	320.348	-10514.182
-0.0975609756097561	-0.0155769230769231	-2.10375	-0.13621240619137	8367.709	340.3536	-8027.3554
-0.0926829268292683	-0.0155769230769231	-2.01375	-0.128066064727955	5817.227	359.5561	-5457.6709
-0.0878048780487805	-0.0155769230769231	-1.92375	-0.11991972326454	2720.359	378.825	-2341.534
-0.0829268292682927	-0.0155769230769231	-1.83375	-0.111773381801126	1302.085	399.2092	-902.8758
-0.0780487804878049	-0.0155769230769231	-1.74375	-0.103627040337711	946.4163	418.737	-527.6793
-0.0731707317073171	-0.0155769230769231	-1.65375	-0.0954806988742964	648.1135	428.3399	-219.7736
-0.0682926829268293	-0.0155769230769231	-1.56375	-0.0873343574108818	493.5567	432.4488	-61.1079
-0.0634146341463415	-0.0155769230769231	-1.47375	-0.0791880159474672	424.4264	431.5924	7.166
-0.0585365853658537	-0.0155769230769231	-1.38375	-0.0710416744840525	369.3417	425.3618	56.0201
-0.0536585365853659	-0.0155769230769231	-1.29375	-0.0628953330206379	337.5321	415.0277	77.4956
-0.0487804878048781	-0.0155769230769231	-1.20375	-0.0547489915572233	314.9593	402.2842	87.3249
-0.0439024390243902	-0.0155769230769231	-1.11375	-0.0466026500938086	285.8993	386.1358	100.2365
-0.0390243902439024	-0.0155769230769231	-1.02375	-0.038456308630394	266.9922	371.9987	105.0065
-0.0341463414634146	-0.0155769230769231	-0.93375	-0.0303099671669794	252.6231	358.1514	105.5283
-0.0292682926829268	-0.0155769230769231	-0.84375	-0.0221636257035647	239.6463	343.4498	103.8035
-0.0245121951219512	-0.0155769230769231	-0.756	-0.0142209427767355	226.9274	332.1023	105.1749
-0.0195121951219512	-0.0155769230769231	-0.66375	-0.00587094277673546	216.1009	321.4319	105.331
-0.0146341463414634	-0.0155769230769231	-0.57375	0.00227539868667918	199.7068	312.8925	113.1857
-0.00975609756097561	-0.0155769230769231	-0.48375	0.0104217401500938	190.9314	306.8659	115.9345
-0.0048780487804878	-0.0155769230769231	-0.39375	0.0185680816135084	186.6496	304.3542	117.7046
0	-0.0155769230769231	-0.30375	0.0267144230769231	182.1299	301.3793	119.2494
0.0048780487804878	-0.0155769230769231	-0.21375	0.0348607645403377	177.6891	300.0433	122.3542
0.00975609756097561	-0.0155769230769231	-0.12375	0.0430071060037523	173.9339	300.8384	126.9045
0.0146341463414634	-0.0155769230769231	-0.0337499999999999	0.051153447467167	170.4942	303.1785	132.6843
0.0195121951219512	-0.0155769230769231	0.0562500000000001	0.0592997889305816	167.3252	307.1833	139.8581
0.0242682926829268	-0.0155769230769231	0.144	0.0672424718574109	165.4846	312.9556	147.471
0.0292682926829268	-0.0155769230769231	0.23625	0.0755924718574109	164.6965	321.1243	156.4278
0.0341463414634146	-0.0155769230769231	0.32625	0.0837388133208255	164.3843	330.4902	166.1059
0.0390243902439024	-0.0155769230769231	0.41625	0.0918851547842402	165.3046	341.6391	176.3345
0.0439024390243902	-0.0155769230769231	0.50625	0.100031496247655	167.7161	356.1729	188.4568
0.0486585365853659	-0.0155769230769231	0.594	0.107974179174484	172.2532	370.8706	198.6174
0.0536585365853659	-0.0155769230769231	0.68625	0.116324179174484	177.7382	389.3907	211.6525
0.0585365853658537	-0.0155769230769231	0.77625	0.124470520637899	184.6057	412.5279	227.9222
0.0632926829268293	-0.0155769230769231	0.864	0.132413203564728	194.0617	438.657	244.5953
0.0682926829268293	-0.0155769230769231	0.95625	0.140763203564728	203.7255	471.5939	267.8684
0.0731707317073171	-0.0155769230769231	1.04625	0.148909545028143	213.8927	516.5467	302.654
0.0780487804878049	-0.0155769230769231	1.13625	0.157055886491557	225.4935	573.7131	348.2196
[truncated: 1,722 more rows]
