# Supplementary material for: Giant ferroelectric polarization in a bilayer graphene heterostructure
Source: Nat Commun. 2022 Oct 21;13:6241. doi: 10.1038/s41467-022-34104-z (PMC9587233; doi:10.1038/s41467-022-34104-z)
Supplement: Supplementary file 4 — Source Data [file 41467_2022_34104_MOESM4_ESM.zip › SI/Fig.S15/Fig.S15a.dat]

x	y	b	f	z
-0.461730769230769	0.195121951219512	-2.60723643872552	-3.71281758010597	0.195121951219512
-0.454038461538462	0.195121951219512	-1.53420320508494	-4.35894370644896	0.195121951219512
-0.446346153846154	0.195121951219512	-0.8532627718858	-3.56668555294168	0.195121951219512
-0.438653846153846	0.195121951219512	0.738947160841319	-3.02777979765138	0.195121951219512
-0.430961538461538	0.195121951219512	3.78306747000392	-2.30763052695234	0.195121951219512
-0.423269230769231	0.195121951219512	9.20311354762154	-1.29973315096485	0.195121951219512
-0.415576923076923	0.195121951219512	39.0161228258295	-0.174967740435939	0.195121951219512
-0.407884615384615	0.195121951219512	506.736930274712	0.938381349650528	0.195121951219512
-0.400192307692308	0.195121951219512	2392.13578283321	1.33428562828517	0.195121951219512
-0.3925	0.195121951219512	10803.9044117506	1.56496207521696	0.195121951219512
-0.384807692307692	0.195121951219512	103.822016087482	2.24798879391105	0.195121951219512
-0.377115384615385	0.195121951219512	-12.0082451021924	2.94808893768145	0.195121951219512
-0.369423076923077	0.195121951219512	-19.1018636429964	3.85091269194533	0.195121951219512
-0.361730769230769	0.195121951219512	-17.2205703184699	4.02801587936266	0.195121951219512
-0.354038461538462	0.195121951219512	-14.9384931934448	5.65311392515753	0.195121951219512
-0.346346153846154	0.195121951219512	-13.5602082488751	6.68429318700611	0.195121951219512
-0.338653846153846	0.195121951219512	-13.126285752352	7.94062276139084	0.195121951219512
-0.330961538461538	0.195121951219512	-12.2937152582687	8.55855270728123	0.195121951219512
-0.323269230769231	0.195121951219512	-11.88839763159	9.64801678237578	0.195121951219512
-0.315576923076923	0.195121951219512	-10.7677961163691	11.2300399937822	0.195121951219512
-0.307884615384615	0.195121951219512	-9.15958835376854	12.6717684865519	0.195121951219512
-0.300192307692308	0.195121951219512	-8.30857062438075	13.5864475531279	0.195121951219512
-0.2925	0.195121951219512	-9.81497472249418	15.367779073965	0.195121951219512
-0.284807692307692	0.195121951219512	-10.3447554611064	17.0499926996875	0.195121951219512
-0.277115384615385	0.195121951219512	-10.6344829241783	19.0364224275868	0.195121951219512
-0.269423076923077	0.195121951219512	-10.5509451025128	21.0454170626136	0.195121951219512
-0.261730769230769	0.195121951219512	-10.5557556694808	23.3802156859083	0.195121951219512
-0.254038461538462	0.195121951219512	-10.0946051116182	24.7734411314019	0.195121951219512
-0.246346153846154	0.195121951219512	-10.4304476158253	26.7739863430443	0.195121951219512
-0.238461538461538	0.195121951219512	-10.6928077275894	29.2927413643416	0.195121951219512
-0.230961538461538	0.195121951219512	-11.5067401613004	32.1072544940772	0.195121951219512
-0.223269230769231	0.195121951219512	-11.9569694239462	33.6867196879087	0.195121951219512
-0.215576923076923	0.195121951219512	-11.6576903908012	35.783911754022	0.195121951219512
-0.207884615384615	0.195121951219512	-11.1590467596447	37.1886996307887	0.195121951219512
-0.2	0.195121951219512	-10.7724747487397	38.9483643069259	0.195121951219512
-0.1925	0.195121951219512	-10.2896244185488	41.9862244968542	0.195121951219512
-0.184807692307692	0.195121951219512	-9.9948907075693	44.6076062717607	0.195121951219512
-0.177115384615385	0.195121951219512	-9.81914694658954	47.1138335477969	0.195121951219512
-0.169423076923077	0.195121951219512	-9.93015605746528	50.5136744546575	0.195121951219512
-0.161538461538462	0.195121951219512	-9.33320602486982	53.1851124625298	0.195121951219512
-0.153846153846154	0.195121951219512	-9.42835579636382	55.6416385889896	0.195121951219512
-0.146346153846154	0.195121951219512	-9.03182136249916	58.9348965590604	0.195121951219512
-0.138653846153846	0.195121951219512	-9.17641415563141	61.8920595070921	0.195121951219512
-0.130961538461538	0.195121951219512	-8.75990979587934	65.3911340140127	0.195121951219512
-0.123269230769231	0.195121951219512	-8.45479272406553	69.79359358953	0.195121951219512
-0.115384615384615	0.195121951219512	-8.62519508817338	73.7530044377051	0.195121951219512
-0.107884615384615	0.195121951219512	-8.49322865820432	77.613482526328	0.195121951219512
-0.100192307692308	0.195121951219512	-8.37555028231555	82.7571425592374	0.195121951219512
-0.0925	0.195121951219512	-8.45352673410227	87.8244734643532	0.195121951219512
-0.0848076923076923	0.195121951219512	-8.60547762624853	92.8898700918516	0.195121951219512
-0.0771153846153846	0.195121951219512	-8.07437877514709	101.49345589262	0.195121951219512
-0.0694230769230769	0.195121951219512	-7.92805012775887	111.709908835641	0.195121951219512
-0.0617307692307692	0.195121951219512	-7.8543491279175	125.420340375752	0.195121951219512
-0.0540384615384615	0.195121951219512	-7.77527975535909	142.930016670679	0.195121951219512
-0.0463461538461538	0.195121951219512	-7.67290729375967	191.476074612308	0.195121951219512
-0.0384615384615385	0.195121951219512	-7.85213469254415	225.060798027041	0.195121951219512
-0.0309615384615385	0.195121951219512	-7.53294840999788	281.447480354606	0.195121951219512
-0.0232692307692308	0.195121951219512	-7.8577753965053	372.809639488966	0.195121951219512
-0.0155769230769231	0.195121951219512	-8.0230446865534	568.5792323471	0.195121951219512
-0.00788461538461538	0.195121951219512	-7.94395123240962	904.32383592418	0.195121951219512
0	0.195121951219512	-7.50401926159502	12265.8240130624	0.195121951219512
0.0075	0.195121951219512	-7.68826553892016	21134.3184532274	0.195121951219512
0.0151923076923077	0.195121951219512	-7.45244753117335	3590.29446435092	0.195121951219512
0.0228846153846154	0.195121951219512	-7.22403602253031	368.451338860004	0.195121951219512
0.0305769230769231	0.195121951219512	-6.51126482346224	-3.58322408000398	0.195121951219512
0.0382692307692308	0.195121951219512	-7.03318840127601	-17.8028990740828	0.195121951219512
0.0459615384615385	0.195121951219512	-7.39921430609169	-19.4048156195835	0.195121951219512
0.0536538461538462	0.195121951219512	-7.51001968414739	-17.987787174289	0.195121951219512
0.0613461538461538	0.195121951219512	-7.33590409746139	-16.6315344702369	0.195121951219512
0.0690384615384615	0.195121951219512	-6.95751987312731	-15.077711502213	0.195121951219512
0.0769230769230769	0.195121951219512	-6.5356546303453	-13.6847804097709	0.195121951219512
0.0844230769230769	0.195121951219512	-6.84009881080017	-12.793550833307	0.195121951219512
0.0921153846153846	0.195121951219512	-6.71965068843131	-11.6204491415889	0.195121951219512
0.0998076923076923	0.195121951219512	-7.31874687143613	-11.4318740942198	0.195121951219512
0.1075	0.195121951219512	-7.42582121134945	-10.8055131384641	0.195121951219512
0.115384615384615	0.195121951219512	-7.14304043160737	-10.9509595675446	0.195121951219512
0.122884615384615	0.195121951219512	-7.45463749514094	-10.4865763926481	0.195121951219512
0.130769230769231	0.195121951219512	-7.74622147205751	-10.3434273371328	0.195121951219512
0.138269230769231	0.195121951219512	-6.98159587569381	-10.2408090020796	0.195121951219512
0.145961538461538	0.195121951219512	-6.20588881655046	-9.85729915697356	0.195121951219512
0.153653846153846	0.195121951219512	-6.49967540823513	-9.88289529506175	0.195121951219512
0.161346153846154	0.195121951219512	-6.19880056904993	-10.1057820232156	0.195121951219512
0.169038461538462	0.195121951219512	-6.29827725707262	-10.1312735424763	0.195121951219512
0.176730769230769	0.195121951219512	-6.46630899359681	-10.0059209360524	0.195121951219512
0.184423076923077	0.195121951219512	-6.23089372255408	-10.5546707928129	0.195121951219512
0.192115384615385	0.195121951219512	-6.19943742353003	-10.9767209215028	0.195121951219512
0.199807692307692	0.195121951219512	-6.56225928464273	-10.2374575870669	0.195121951219512
0.2075	0.195121951219512	-6.68995922365874	-9.17554730034221	0.195121951219512
0.215192307692308	0.195121951219512	-6.61568475761698	-8.87521088538556	0.195121951219512
0.222884615384615	0.195121951219512	-6.05008454360578	-8.48507089817604	0.195121951219512
0.230576923076923	0.195121951219512	-5.98022104284625	-8.84512864765218	0.195121951219512
0.238269230769231	0.195121951219512	-5.68278417834639	-7.88961000200808	0.195121951219512
0.245961538461538	0.195121951219512	-5.7854041462291	-8.51810396490011	0.195121951219512
0.253653846153846	0.195121951219512	-6.20728242684615	-8.14613717475448	0.195121951219512
0.261346153846154	0.195121951219512	-6.30074531127401	-8.16031884417627	0.195121951219512
0.269038461538462	0.195121951219512	-6.21922813875043	-8.28632751698869	0.195121951219512
0.276730769230769	0.195121951219512	-6.52314909655201	-8.41862759014252	0.195121951219512
0.284423076923077	0.195121951219512	-6.13606767984896	-8.68689966879012	0.195121951219512
0.292115384615385	0.195121951219512	-6.12551999750705	-7.99037208426298	0.195121951219512
0.299807692307692	0.195121951219512	-6.01438097730362	-7.79852376907569	0.195121951219512
0.3075	0.195121951219512	-6.06023655563429	-7.47580450286642	0.195121951219512
0.315192307692308	0.195121951219512	-6.25867937163188	-7.41771278395929	0.195121951219512
0.322884615384615	0.195121951219512	-5.77195406013356	-7.01888675082214	0.195121951219512
0.330576923076923	0.195121951219512	-5.68241902902124	-7.30090368522802	0.195121951219512
0.338461538461538	0.195121951219512	-5.47236212684026	-7.03298130251116	0.195121951219512
0.345961538461538	0.195121951219512	-5.04165463066215	-6.67046320123886	0.195121951219512
0.353653846153846	0.195121951219512	-4.89029889542483	-5.89709859947894	0.195121951219512
0.361346153846154	0.195121951219512	-5.38424428454512	-5.69975557780648	0.195121951219512
0.369038461538462	0.195121951219512	-5.58594252871539	-5.85092380303762	0.195121951219512
0.376923076923077	0.195121951219512	-5.53432604147435	-6.04514368310909	0.195121951219512
0.384423076923077	0.195121951219512	-5.98824862215611	-6.6445855713857	0.195121951219512
0.392115384615385	0.195121951219512	-5.5988785557125	-6.35902660418537	0.195121951219512
0.399807692307692	0.195121951219512	-5.57802950852961	-5.81226899030193	0.195121951219512
0.4075	0.195121951219512	-4.97983043511318	-5.39427884028261	0.195121951219512
0.415384615384615	0.195121951219512	-5.59666078749165	-5.58347648708147	0.195121951219512
0.422884615384615	0.195121951219512	-4.79621016401399	-5.85813355411369	0.195121951219512
0.430576923076923	0.195121951219512	-4.93937294202332	-5.34880146791467	0.195121951219512
0.438269230769231	0.195121951219512	-5.03691410075245	-5.0818966234037	0.195121951219512
0.445961538461538	0.195121951219512	-5.74172910641334	-5.14139404278421	0.195121951219512
0.453846153846154	0.195121951219512	-5.03851915201194	-5.30170702140398	0.195121951219512
0.461538461538462	0.195121951219512	-5.43376892400374	-5.94931897444731	0.195121951219512
-0.461730769230769	0.190243902439024	-4.67222850989324	-4.30202589905702	0.190243902439024
-0.454038461538462	0.190243902439024	-4.37114937115614	-4.79064645571151	0.190243902439024
-0.446346153846154	0.190243902439024	-4.13884619341208	-4.67679448023945	0.190243902439024
-0.438653846153846	0.190243902439024	-3.91193430173512	-4.00133843771854	0.190243902439024
-0.430961538461538	0.190243902439024	-3.1788204603827	-3.82418373310376	0.190243902439024
-0.423269230769231	0.190243902439024	-3.00737420301921	-3.51411575415827	0.190243902439024
-0.415576923076923	0.190243902439024	-1.27805437406707	-3.77413576823691	0.190243902439024
-0.407884615384615	0.190243902439024	3.57165416067529	-3.82519023555726	0.190243902439024
-0.400192307692308	0.190243902439024	27.1551980146355	-3.75593444385594	0.190243902439024
-0.3925	0.190243902439024	262.036861167617	-3.7513463759979	0.190243902439024
-0.384807692307692	0.190243902439024	1981.49907362283	-3.62093923863783	0.190243902439024
-0.377115384615385	0.190243902439024	8880.08390867829	-2.99565678289288	0.190243902439024
-0.369423076923077	0.190243902439024	140.511305927337	-2.57376515735628	0.190243902439024
-0.361730769230769	0.190243902439024	-4.61840344485731	-2.50826672206838	0.190243902439024
-0.354038461538462	0.190243902439024	-17.8077565928586	-2.30513125919139	0.190243902439024
-0.346346153846154	0.190243902439024	-16.3025072117349	-2.41592998472241	0.190243902439024
-0.338653846153846	0.190243902439024	-14.6389765232251	-1.99812926906229	0.190243902439024
-0.330961538461538	0.190243902439024	-13.3411664239809	-1.09774533483417	0.190243902439024
-0.323269230769231	0.190243902439024	-12.4439542659229	-0.0911133683019609	0.190243902439024
-0.315576923076923	0.190243902439024	-11.5597444684189	1.12948516150497	0.190243902439024
-0.307884615384615	0.190243902439024	-10.6502517082301	1.33016995860377	0.190243902439024
-0.300192307692308	0.190243902439024	-10.3575702905539	1.10606758033536	0.190243902439024
-0.2925	0.190243902439024	-10.5632155853456	1.12522657571236	0.190243902439024
-0.284807692307692	0.190243902439024	-9.82192496391402	1.63820016764635	0.190243902439024
-0.277115384615385	0.190243902439024	-9.98739541868467	1.88839938774007	0.190243902439024
-0.269423076923077	0.190243902439024	-9.80227593904619	2.54302345318381	0.190243902439024
-0.261730769230769	0.190243902439024	-10.3316825252652	3.03276547923567	0.190243902439024
-0.254038461538462	0.190243902439024	-10.8485857836716	3.65675611700028	0.190243902439024
-0.246346153846154	0.190243902439024	-10.5071186438261	4.08902416316863	0.190243902439024
-0.238461538461538	0.190243902439024	-10.5654417530295	5.26575216963794	0.190243902439024
-0.230961538461538	0.190243902439024	-10.8970684883178	5.9775791949266	0.190243902439024
-0.223269230769231	0.190243902439024	-10.4000738086996	7.2801827050174	0.190243902439024
-0.215576923076923	0.190243902439024	-10.6879604463486	7.47502792218556	0.190243902439024
-0.207884615384615	0.190243902439024	-10.0844319923171	8.02163757055856	0.190243902439024
-0.2	0.190243902439024	-8.2393936457149	8.32398634032108	0.190243902439024
-0.1925	0.190243902439024	-9.9040261681232	8.90035641416607	0.190243902439024
-0.184807692307692	0.190243902439024	-10.1339840416039	8.979122851398	0.190243902439024
-0.177115384615385	0.190243902439024	-10.3224387328638	9.98021077802072	0.190243902439024
-0.169423076923077	0.190243902439024	-9.8387010805902	10.683300173954	0.190243902439024
-0.161538461538462	0.190243902439024	-9.54638941763634	10.9719188889743	0.190243902439024
-0.153846153846154	0.190243902439024	-9.15335316940439	11.9152685497094	0.190243902439024
-0.146346153846154	0.190243902439024	-9.25397841136922	12.3941546322542	0.190243902439024
-0.138653846153846	0.190243902439024	-9.05155839211476	13.0270314353542	0.190243902439024
-0.130961538461538	0.190243902439024	-9.4443428611065	13.7377391753829	0.190243902439024
-0.123269230769231	0.190243902439024	-9.31114012777277	14.7775040121563	0.190243902439024
-0.115384615384615	0.190243902439024	-9.21408965190215	15.3048741373229	0.190243902439024
-0.107884615384615	0.190243902439024	-8.65849866247469	16.3246249218875	0.190243902439024
-0.100192307692308	0.190243902439024	-8.42541102493196	17.4538150603469	0.190243902439024
-0.0925	0.190243902439024	-8.50257506163959	18.335069348189	0.190243902439024
-0.0848076923076923	0.190243902439024	-9.69977412227182	19.1938891941539	0.190243902439024
-0.0771153846153846	0.190243902439024	-9.29317958522809	20.2766854007022	0.190243902439024
-0.0694230769230769	0.190243902439024	-7.84014729634561	22.2780932233781	0.190243902439024
-0.0617307692307692	0.190243902439024	-7.63961940954368	24.9826728996263	0.190243902439024
-0.0540384615384615	0.190243902439024	-7.44175480959112	29.2541856583453	0.190243902439024
-0.0463461538461538	0.190243902439024	-6.85545330163054	34.6510561464968	0.190243902439024
-0.0384615384615385	0.190243902439024	-6.71156892608797	43.7518460154455	0.190243902439024
-0.0309615384615385	0.190243902439024	-7.24446565419306	60.8626588581624	0.190243902439024
-0.0232692307692308	0.190243902439024	-7.55239786709941	141.419571214915	0.190243902439024
-0.0155769230769231	0.190243902439024	-7.20094530083633	1062.15180069437	0.190243902439024
-0.00788461538461538	0.190243902439024	-7.46733997694907	25885.5742537956	0.190243902439024
0	0.190243902439024	-7.36408138976782	7841.88646761993	0.190243902439024
0.0075	0.190243902439024	-7.11883889015378	1339.8921035934	0.190243902439024
0.0151923076923077	0.190243902439024	-7.42760280320711	59.0178454484731	0.190243902439024
0.0228846153846154	0.190243902439024	-7.37415217044403	-26.8432827326415	0.190243902439024
0.0305769230769231	0.190243902439024	-6.91379946276892	-26.0820606455152	0.190243902439024
0.0382692307692308	0.190243902439024	-6.98454258580339	-21.9662610600318	0.190243902439024
0.0459615384615385	0.190243902439024	-6.63660578449132	-18.1630317111421	0.190243902439024
0.0536538461538462	0.190243902439024	-6.78075967335181	-15.9404720774432	0.190243902439024
0.0613461538461538	0.190243902439024	-6.9472579143137	-14.4470469608937	0.190243902439024
0.0690384615384615	0.190243902439024	-6.74532161007556	-13.6419341271206	0.190243902439024
0.0769230769230769	0.190243902439024	-6.82272110021581	-12.8441961670113	0.190243902439024
0.0844230769230769	0.190243902439024	-7.12025870041599	-11.9559990209458	0.190243902439024
0.0921153846153846	0.190243902439024	-7.30287671580316	-11.0874350659037	0.190243902439024
0.0998076923076923	0.190243902439024	-7.58775256762836	-11.1037625227292	0.190243902439024
0.1075	0.190243902439024	-6.93990801699285	-11.3639158079804	0.190243902439024
0.115384615384615	0.190243902439024	-6.35022209856968	-10.9346658430796	0.190243902439024
0.122884615384615	0.190243902439024	-5.13579234054123	-10.1886431727304	0.190243902439024
0.130769230769231	0.190243902439024	-7.10758752513377	-9.97861105071209	0.190243902439024
0.138269230769231	0.190243902439024	-6.71093657339691	-9.73426618505548	0.190243902439024
0.145961538461538	0.190243902439024	-6.86984865210789	-10.0759144742033	0.190243902439024
0.153653846153846	0.190243902439024	-7.26126088581534	-9.85776766551877	0.190243902439024
0.161346153846154	0.190243902439024	-7.13301395316666	-9.45579738328784	0.190243902439024
0.169038461538462	0.190243902439024	-7.01253012058881	-9.69322493200221	0.190243902439024
0.176730769230769	0.190243902439024	-6.77517999795656	-10.8585541825898	0.190243902439024
0.184423076923077	0.190243902439024	-6.6404121462803	-10.0244086774934	0.190243902439024
0.192115384615385	0.190243902439024	-6.50570742688449	-9.77538097786138	0.190243902439024
0.199807692307692	0.190243902439024	-6.54252140824891	-9.78627935018926	0.190243902439024
0.2075	0.190243902439024	-6.18112527641067	-9.32636213758611	0.190243902439024
0.215192307692308	0.190243902439024	-5.62113577939052	-8.90441404673775	0.190243902439024
0.222884615384615	0.190243902439024	-6.22041564730881	-8.28495900166049	0.190243902439024
0.230576923076923	0.190243902439024	-6.08690838099617	-8.2017367002646	0.190243902439024
0.238269230769231	0.190243902439024	-5.62416905160688	-8.23255136962037	0.190243902439024
0.245961538461538	0.190243902439024	-5.98825645372806	-8.30055212250014	0.190243902439024
0.253653846153846	0.190243902439024	-6.0787005904711	-8.3769715801668	0.190243902439024
0.261346153846154	0.190243902439024	-6.27176942309292	-8.34798371129699	0.190243902439024
0.269038461538462	0.190243902439024	-5.98078492612779	-7.65662875991124	0.190243902439024
0.276730769230769	0.190243902439024	-6.03669387387777	-7.77223998516099	0.190243902439024
0.284423076923077	0.190243902439024	-6.12838655404759	-7.45289771383307	0.190243902439024
0.292115384615385	0.190243902439024	-6.12749861578835	-7.35826766019253	0.190243902439024
0.299807692307692	0.190243902439024	-5.61508389349481	-7.51231623742723	0.190243902439024
0.3075	0.190243902439024	-6.24488920932198	-7.25582104531448	0.190243902439024
0.315192307692308	0.190243902439024	-6.40976581439867	-6.69250237547855	0.190243902439024
0.322884615384615	0.190243902439024	-6.07017747776431	-6.56944690261273	0.190243902439024
0.330576923076923	0.190243902439024	-6.10105388451707	-6.10921153350722	0.190243902439024
0.338461538461538	0.190243902439024	-6.37563022713021	-5.99712346912696	0.190243902439024
0.345961538461538	0.190243902439024	-6.16354139739886	-6.34965284860142	0.190243902439024
0.353653846153846	0.190243902439024	-5.91908156359114	-6.54501612605877	0.190243902439024
0.361346153846154	0.190243902439024	-5.84448175786335	-5.74173325778314	0.190243902439024
0.369038461538462	0.190243902439024	-6.070383470905	-5.36508590241111	0.190243902439024
0.376923076923077	0.190243902439024	-5.7847906157201	-5.94726948334506	0.190243902439024
0.384423076923077	0.190243902439024	-5.48461283540196	-6.15932122485117	0.190243902439024
0.392115384615385	0.190243902439024	-5.70789095971425	-5.62009828619121	0.190243902439024
0.399807692307692	0.190243902439024	-5.56655135739178	-5.74422469547499	0.190243902439024
0.4075	0.190243902439024	-5.54873616368293	-5.15528541324561	0.190243902439024
0.415384615384615	0.190243902439024	-5.53864210197475	-4.92404454919338	0.190243902439024
0.422884615384615	0.190243902439024	-4.90450718322159	-5.32367684385822	0.190243902439024
0.430576923076923	0.190243902439024	-5.04230512105895	-5.27987684853694	0.190243902439024
0.438269230769231	0.190243902439024	-5.63350822104346	-5.55535028816358	0.190243902439024
0.445961538461538	0.190243902439024	-6.05608397671604	-5.39764613818126	0.190243902439024
0.453846153846154	0.190243902439024	-5.73709261042835	-5.32296388483567	0.190243902439024
0.461538461538462	0.190243902439024	-5.57188789024301	-5.60247502489936	0.190243902439024
-0.461730769230769	0.185365853658537	-4.96843872971532	-5.98894123249362	0.185365853658537
-0.454038461538462	0.185365853658537	-4.71934234936586	-5.78008531927188	0.185365853658537
-0.446346153846154	0.185365853658537	-4.93228354922851	-5.5187882459649	0.185365853658537
-0.438653846153846	0.185365853658537	-5.35874685002461	-5.88643921464156	0.185365853658537
-0.430961538461538	0.185365853658537	-4.86350777075171	-6.00903555083179	0.185365853658537
-0.423269230769231	0.185365853658537	-4.43302552656791	-6.10768257673385	0.185365853658537
-0.415576923076923	0.185365853658537	-2.87282106099312	-5.62547906306197	0.185365853658537
-0.407884615384615	0.185365853658537	1.61281929554179	-5.59134143998032	0.185365853658537
-0.400192307692308	0.185365853658537	24.5245801678085	-5.11461731838984	0.185365853658537
-0.3925	0.185365853658537	257.874141947198	-5.27704538771386	0.185365853658537
-0.384807692307692	0.185365853658537	2036.72692178362	-5.29162349167756	0.185365853658537
-0.377115384615385	0.185365853658537	9171.21071259404	-5.31313003891598	0.185365853658537
-0.369423076923077	0.185365853658537	61.6560359585835	-4.59605081656355	0.185365853658537
-0.361730769230769	0.185365853658537	-16.3033762478746	-5.01811104059517	0.185365853658537
-0.354038461538462	0.185365853658537	-17.8176928760105	-4.51840005722612	0.185365853658537
-0.346346153846154	0.185365853658537	-15.4248119518762	-4.24988076104153	0.185365853658537
-0.338653846153846	0.185365853658537	-14.120713207845	-4.50958719403388	0.185365853658537
-0.330961538461538	0.185365853658537	-13.6130352473021	-4.66886040340608	0.185365853658537
-0.323269230769231	0.185365853658537	-12.8787428527454	-4.99652670306162	0.185365853658537
-0.315576923076923	0.185365853658537	-11.3907049680784	-4.5477920922599	0.185365853658537
-0.307884615384615	0.185365853658537	-10.945807932125	-3.80677935303346	0.185365853658537
-0.300192307692308	0.185365853658537	-10.6179397486999	-3.98963048332902	0.185365853658537
-0.2925	0.185365853658537	-10.5065749333954	-3.47111477520951	0.185365853658537
-0.284807692307692	0.185365853658537	-10.6285493098822	-3.09874609198268	0.185365853658537
-0.277115384615385	0.185365853658537	-10.2373284129939	-3.60279345853551	0.185365853658537
-0.269423076923077	0.185365853658537	-9.87916584794304	-3.1122945382697	0.185365853658537
-0.261730769230769	0.185365853658537	-9.95966326737614	-2.72731422454077	0.185365853658537
-0.254038461538462	0.185365853658537	-10.3475815026151	-2.65632607311976	0.185365853658537
-0.246346153846154	0.185365853658537	-10.3881826308439	-2.84391416448812	0.185365853658537
-0.238461538461538	0.185365853658537	-11.0624751915451	-2.23396954427079	0.185365853658537
-0.230961538461538	0.185365853658537	-11.1268284487282	-2.34217605801011	0.185365853658537
-0.223269230769231	0.185365853658537	-11.3171577802915	-2.2526155296181	0.185365853658537
-0.215576923076923	0.185365853658537	-11.7450860025575	-2.42255104802446	0.185365853658537
-0.207884615384615	0.185365853658537	-11.3579061816727	-2.19417245536358	0.185365853658537
-0.2	0.185365853658537	-10.7609944720767	-1.69062430572101	0.185365853658537
-0.1925	0.185365853658537	-10.3226760184528	-1.11986875455401	0.185365853658537
-0.184807692307692	0.185365853658537	-10.0935501434459	-1.06548564207102	0.185365853658537
-0.177115384615385	0.185365853658537	-9.52112169317996	-1.28958076402694	0.185365853658537
-0.169423076923077	0.185365853658537	-9.5583649893706	-0.914019877864307	0.185365853658537
-0.161538461538462	0.185365853658537	-9.8121629465997	-1.29606019755517	0.185365853658537
-0.153846153846154	0.185365853658537	-9.56175851464829	-1.01681525652623	0.185365853658537
-0.146346153846154	0.185365853658537	-9.45591810854514	-1.44336826187505	0.185365853658537
-0.138653846153846	0.185365853658537	-9.23769842119328	-1.15725042934256	0.185365853658537
-0.130961538461538	0.185365853658537	-9.41993515825886	-0.742809474333418	0.185365853658537
-0.123269230769231	0.185365853658537	-8.77557525676283	-0.486591785520489	0.185365853658537
-0.115384615384615	0.185365853658537	-8.63200789240826	-0.205792387951927	0.185365853658537
-0.107884615384615	0.185365853658537	-8.52662712854118	-0.434290883039335	0.185365853658537
-0.100192307692308	0.185365853658537	-8.67511923524159	-0.403171423729676	0.185365853658537
-0.0925	0.185365853658537	-8.78790616793045	-0.427795293531187	0.185365853658537
-0.0848076923076923	0.185365853658537	-8.47316517309418	-0.145783297048924	0.185365853658537
-0.0771153846153846	0.185365853658537	-8.36094258975149	0.697042907856037	0.185365853658537
-0.0694230769230769	0.185365853658537	-8.48920835504335	1.28902404592275	0.185365853658537
-0.0617307692307692	0.185365853658537	-8.17378687053353	1.66315690436277	0.185365853658537
-0.0540384615384615	0.185365853658537	-7.93439287909345	1.94650246101009	0.185365853658537
-0.0463461538461538	0.185365853658537	-7.95562112527118	2.66251864762361	0.185365853658537
-0.0384615384615385	0.185365853658537	-8.25579932872492	3.51797830690559	0.185365853658537
-0.0309615384615385	0.185365853658537	-8.00683537643499	5.91353791748487	0.185365853658537
-0.0232692307692308	0.185365853658537	-7.58674568013129	12.0138683765466	0.185365853658537
-0.0155769230769231	0.185365853658537	-7.0359626241442	29.188433422852	0.185365853658537
-0.00788461538461538	0.185365853658537	-7.20051666366792	73.0939638180475	0.185365853658537
0	0.185365853658537	-7.82814629653513	1069.77962098314	0.185365853658537
0.0075	0.185365853658537	-7.70785182655076	10528.37518835	0.185365853658537
0.0151923076923077	0.185365853658537	-7.919979698101	1357.59626685684	0.185365853658537
0.0228846153846154	0.185365853658537	-8.35959734432373	95.0453036834849	0.185365853658537
0.0305769230769231	0.185365853658537	-7.83203038232611	-12.0423995814865	0.185365853658537
0.0382692307692308	0.185365853658537	-7.63664827759814	-17.3250377239226	0.185365853658537
0.0459615384615385	0.185365853658537	-7.09265786306781	-16.9423671417148	0.185365853658537
0.0536538461538462	0.185365853658537	-6.97532057356115	-15.3585557341069	0.185365853658537
0.0613461538461538	0.185365853658537	-6.71752415023089	-14.2859825328836	0.185365853658537
0.0690384615384615	0.185365853658537	-6.65828450862616	-13.1552173308404	0.185365853658537
0.0769230769230769	0.185365853658537	-7.05920792499063	-12.4037969042876	0.185365853658537
0.0844230769230769	0.185365853658537	-6.90139660448049	-12.3149861310946	0.185365853658537
0.0921153846153846	0.185365853658537	-7.05322948630136	-11.4782803316247	0.185365853658537
0.0998076923076923	0.185365853658537	-7.3302939579598	-11.103199948239	0.185365853658537
0.1075	0.185365853658537	-6.99312526476308	-11.0505815600786	0.185365853658537
0.115384615384615	0.185365853658537	-7.22268474774397	-10.816788907753	0.185365853658537
0.122884615384615	0.185365853658537	-6.53436331733612	-10.6649764172528	0.185365853658537
0.130769230769231	0.185365853658537	-6.67812509128449	-10.5955397008149	0.185365853658537
0.138269230769231	0.185365853658537	-7.08178965024816	-10.8030084370274	0.185365853658537
0.145961538461538	0.185365853658537	-6.96783927002211	-10.5595979584719	0.185365853658537
0.153653846153846	0.185365853658537	-6.93237405539147	-10.1693323153112	0.185365853658537
0.161346153846154	0.185365853658537	-6.76210911603124	-9.78174421455041	0.185365853658537
0.169038461538462	0.185365853658537	-7.1941190967711	-9.6016697718536	0.185365853658537
0.176730769230769	0.185365853658537	-6.71937345770485	-10.2944891001609	0.185365853658537
0.184423076923077	0.185365853658537	-5.46132098292784	-10.2302584550549	0.185365853658537
0.192115384615385	0.185365853658537	-6.07189794873732	-10.4767708294607	0.185365853658537
0.199807692307692	0.185365853658537	-6.5949933745485	-9.7637369178317	0.185365853658537
0.2075	0.185365853658537	-6.87608956715949	-9.55312499215325	0.185365853658537
0.215192307692308	0.185365853658537	-6.50525464784636	-8.90938198579856	0.185365853658537
0.222884615384615	0.185365853658537	-6.04319829547641	-8.44959897137333	0.185365853658537
0.230576923076923	0.185365853658537	-6.0159650776854	-8.79337556101401	0.185365853658537
0.238269230769231	0.185365853658537	-6.25345080875838	-8.25931428553946	0.185365853658537
0.245961538461538	0.185365853658537	-5.95794837167769	-8.1888134768564	0.185365853658537
0.253653846153846	0.185365853658537	-6.19648697038279	-7.23951013123388	0.185365853658537
0.261346153846154	0.185365853658537	-6.44447162866373	-7.32989805832822	0.185365853658537
0.269038461538462	0.185365853658537	-6.35483076779472	-7.51294852604628	0.185365853658537
0.276730769230769	0.185365853658537	-6.31631247138391	-7.83421663933449	0.185365853658537
0.284423076923077	0.185365853658537	-6.15547974313654	-7.95115575317212	0.185365853658537
0.292115384615385	0.185365853658537	-5.68808103344086	-7.62725169420399	0.185365853658537
0.299807692307692	0.185365853658537	-5.52343257968103	-7.74155750523633	0.185365853658537
0.3075	0.185365853658537	-6.03218927293939	-7.49677731248934	0.185365853658537
0.315192307692308	0.185365853658537	-6.21407475597876	-7.24211261031674	0.185365853658537
0.322884615384615	0.185365853658537	-6.32921094712103	-7.12718818573277	0.185365853658537
0.330576923076923	0.185365853658537	-6.15082987089298	-6.3959286964524	0.185365853658537
0.338461538461538	0.185365853658537	-5.78738422889937	-6.45387031792758	0.185365853658537
0.345961538461538	0.185365853658537	-5.9143067382988	-6.02928551944737	0.185365853658537
0.353653846153846	0.185365853658537	-6.08987861365765	-6.55873029754021	0.185365853658537
0.361346153846154	0.185365853658537	-5.98651748241275	-6.5008820807914	0.185365853658537
0.369038461538462	0.185365853658537	-5.49580533551309	-6.26838943850382	0.185365853658537
0.376923076923077	0.185365853658537	-5.54227257462907	-5.3490946830421	0.185365853658537
0.384423076923077	0.185365853658537	-5.22456156112149	-5.51273920064915	0.185365853658537
0.392115384615385	0.185365853658537	-5.26743739158423	-5.72274556316678	0.185365853658537
0.399807692307692	0.185365853658537	-5.26961588192103	-5.61031703055915	0.185365853658537
0.4075	0.185365853658537	-4.8180649539795	-5.71757308266662	0.185365853658537
0.415384615384615	0.185365853658537	-5.6457802982057	-5.4804761144092	0.185365853658537
0.422884615384615	0.185365853658537	-5.19073700998016	-5.44616109204644	0.185365853658537
0.430576923076923	0.185365853658537	-5.21214869881466	-5.43933498258463	0.185365853658537
0.438269230769231	0.185365853658537	-5.59691536025603	-5.08056686563925	0.185365853658537
0.445961538461538	0.185365853658537	-5.39297774250446	-4.92749622670293	0.185365853658537
0.453846153846154	0.185365853658537	-5.75684492326599	-5.73428212997672	0.185365853658537
0.461538461538462	0.185365853658537	-5.44633442562008	-5.37878025780761	0.185365853658537
-0.461730769230769	0.180487804878049	-4.96054746366088	-5.29883756425092	0.180487804878049
-0.454038461538462	0.180487804878049	-5.45126691510489	-4.98275292217195	0.180487804878049
-0.446346153846154	0.180487804878049	-5.36302320325763	-5.19292457963483	0.180487804878049
-0.438653846153846	0.180487804878049	-5.39595448115419	-5.16409252866735	0.180487804878049
-0.430961538461538	0.180487804878049	-5.86914918360344	-5.1292954902041	0.180487804878049
-0.423269230769231	0.180487804878049	-5.87897313980142	-5.68243425874368	0.180487804878049
-0.415576923076923	0.180487804878049	-5.77731518281679	-6.39195260976406	0.180487804878049
-0.407884615384615	0.180487804878049	-5.4412174194374	-5.98056578139005	0.180487804878049
-0.400192307692308	0.180487804878049	-3.8572866839892	-5.5801260767127	0.180487804878049
-0.3925	0.180487804878049	5.74140300838083	-5.65397797067214	0.180487804878049
-0.384807692307692	0.180487804878049	51.2760759581502	-5.78258480908268	0.180487804878049
-0.377115384615385	0.180487804878049	628.544065777872	-5.72587406897095	0.180487804878049
-0.369423076923077	0.180487804878049	3554.24039889642	-5.87032817530674	0.180487804878049
-0.361730769230769	0.180487804878049	11626.2800740879	-5.63073109917781	0.180487804878049
-0.354038461538462	0.180487804878049	17.5790585023719	-5.68323189975679	0.180487804878049
-0.346346153846154	0.180487804878049	-17.2216314262985	-5.76780697992144	0.180487804878049
-0.338653846153846	0.180487804878049	-17.6527621395787	-5.65641611391175	0.180487804878049
-0.330961538461538	0.180487804878049	-15.3679059754664	-5.76030724691883	0.180487804878049
-0.323269230769231	0.180487804878049	-13.6721388553255	-5.71895232051908	0.180487804878049
-0.315576923076923	0.180487804878049	-12.6767336553553	-6.1848794727465	0.180487804878049
-0.307884615384615	0.180487804878049	-12.2445435319847	-5.74150740391407	0.180487804878049
-0.300192307692308	0.180487804878049	-12.4242781937308	-5.51447659779712	0.180487804878049
-0.2925	0.180487804878049	-13.9682434819486	-5.42193346820713	0.180487804878049
-0.284807692307692	0.180487804878049	-11.3943616851116	-5.48547697585821	0.180487804878049
-0.277115384615385	0.180487804878049	-11.5550809026096	-5.64912581282399	0.180487804878049
-0.269423076923077	0.180487804878049	-10.4440002205041	-5.31869999502517	0.180487804878049
-0.261730769230769	0.180487804878049	-10.0880249102101	-5.48302879063176	0.180487804878049
-0.254038461538462	0.180487804878049	-10.5228136746238	-5.27931873462809	0.180487804878049
-0.246346153846154	0.180487804878049	-10.7788518602616	-5.1486702856995	0.180487804878049
-0.238461538461538	0.180487804878049	-10.9565805517874	-5.46863893727781	0.180487804878049
-0.230961538461538	0.180487804878049	-10.9740189653769	-6.0133380944372	0.180487804878049
-0.223269230769231	0.180487804878049	-11.1888553780758	-6.08680799643908	0.180487804878049
-0.215576923076923	0.180487804878049	-11.8248943087281	-6.26569586240785	0.180487804878049
-0.207884615384615	0.180487804878049	-11.4196210102675	-5.77183069276327	0.180487804878049
-0.2	0.180487804878049	-10.5905952485015	-5.36102156273342	0.180487804878049
-0.1925	0.180487804878049	-10.2053482940367	-6.05109499933979	0.180487804878049
-0.184807692307692	0.180487804878049	-9.37925823097905	-5.86430407867402	0.180487804878049
-0.177115384615385	0.180487804878049	-9.37954430686866	-5.68380779286269	0.180487804878049
-0.169423076923077	0.180487804878049	-9.36178000416457	-5.12918576407848	0.180487804878049
-0.161538461538462	0.180487804878049	-9.23107862455659	-5.51195811518083	0.180487804878049
-0.153846153846154	0.180487804878049	-8.89327215363233	-6.00060769911223	0.180487804878049
-0.146346153846154	0.180487804878049	-9.31093755347993	-6.06934053214419	0.180487804878049
-0.138653846153846	0.180487804878049	-9.48075952075294	-5.92645704280371	0.180487804878049
-0.130961538461538	0.180487804878049	-9.1838954110623	-5.81410116060173	0.180487804878049
-0.123269230769231	0.180487804878049	-9.34060767034969	-6.33851571910858	0.180487804878049
-0.115384615384615	0.180487804878049	-9.47465390364974	-5.93515301150697	0.180487804878049
-0.107884615384615	0.180487804878049	-9.57901061481131	-5.82315269689601	0.180487804878049
-0.100192307692308	0.180487804878049	-9.55338245372997	-5.83414400298458	0.180487804878049
-0.0925	0.180487804878049	-8.82912470299286	-5.89613770694893	0.180487804878049
-0.0848076923076923	0.180487804878049	-8.18088280861987	-5.61259227775926	0.180487804878049
-0.0771153846153846	0.180487804878049	-8.10280431945972	-5.17884148462067	0.180487804878049
-0.0694230769230769	0.180487804878049	-7.9567852269012	-5.19111550617908	0.180487804878049
-0.0617307692307692	0.180487804878049	-8.29703766022791	-5.38665977424733	0.180487804878049
-0.0540384615384615	0.180487804878049	-7.67009189740177	-5.70419017152558	0.180487804878049
-0.0463461538461538	0.180487804878049	-7.27295791309425	-5.81655750773228	0.180487804878049
-0.0384615384615385	0.180487804878049	-7.28972363181114	-5.28891263574252	0.180487804878049
-0.0309615384615385	0.180487804878049	-7.36911448894153	-4.49685113615622	0.180487804878049
-0.0232692307692308	0.180487804878049	-7.57515940804089	-3.08165089092434	0.180487804878049
-0.0155769230769231	0.180487804878049	-7.32735320283806	-0.420790281059394	0.180487804878049
-0.00788461538461538	0.180487804878049	-7.38912453402759	5.62816572266505	0.180487804878049
0	0.180487804878049	-7.29888427420831	25.6356849138962	0.180487804878049
0.0075	0.180487804878049	-7.71947340809316	165.909013609765	0.180487804878049
0.0151923076923077	0.180487804878049	-7.97493784252599	8190.02622046578	0.180487804878049
0.0228846153846154	0.180487804878049	-7.49329806647828	1852.81552608648	0.180487804878049
0.0305769230769231	0.180487804878049	-7.40518590224681	279.388622670962	0.180487804878049
0.0382692307692308	0.180487804878049	-7.35673407629609	-1.51101757535494	0.180487804878049
0.0459615384615385	0.180487804878049	-7.10428079654905	-14.4616223253006	0.180487804878049
0.0536538461538462	0.180487804878049	-7.07138431046648	-17.0921162376611	0.180487804878049
0.0613461538461538	0.180487804878049	-6.94851509657797	-16.192278958418	0.180487804878049
0.0690384615384615	0.180487804878049	-7.38615998550592	-15.5023178930874	0.180487804878049
0.0769230769230769	0.180487804878049	-7.18507214784872	-14.1880321867217	0.180487804878049
0.0844230769230769	0.180487804878049	-6.54603362055791	-12.8241323924154	0.180487804878049
0.0921153846153846	0.180487804878049	-6.87148559727924	-12.2190229019167	0.180487804878049
0.0998076923076923	0.180487804878049	-7.39097525560816	-11.4140580975059	0.180487804878049
0.1075	0.180487804878049	-6.90310721592396	-11.4494223001185	0.180487804878049
0.115384615384615	0.180487804878049	-7.12165983801191	-10.5655262175656	0.180487804878049
0.122884615384615	0.180487804878049	-7.27605583513843	-11.1473138241192	0.180487804878049
0.130769230769231	0.180487804878049	-6.740036733923	-11.06984704755	0.180487804878049
0.138269230769231	0.180487804878049	-6.86637944217991	-11.0488774644847	0.180487804878049
0.145961538461538	0.180487804878049	-7.03430736431859	-10.6292979548986	0.180487804878049
0.153653846153846	0.180487804878049	-7.24522009332491	-9.68770225938881	0.180487804878049
0.161346153846154	0.180487804878049	-6.5596198716206	-9.87264734895139	0.180487804878049
0.169038461538462	0.180487804878049	-6.52838673304807	-10.150995165881	0.180487804878049
0.176730769230769	0.180487804878049	-6.81902833354174	-10.3750156590061	0.180487804878049
0.184423076923077	0.180487804878049	-6.61643013561301	-10.4261582579365	0.180487804878049
0.192115384615385	0.180487804878049	-6.45596040597632	-10.5835852281066	0.180487804878049
0.199807692307692	0.180487804878049	-6.8481268980614	-10.2598359426367	0.180487804878049
0.2075	0.180487804878049	-6.27237466017316	-9.73592547313097	0.180487804878049
0.215192307692308	0.180487804878049	-5.84925879866779	-9.61118148206592	0.180487804878049
0.222884615384615	0.180487804878049	-5.99490371557159	-9.71386888817442	0.180487804878049
0.230576923076923	0.180487804878049	-6.38120927334797	-9.5045407821533	0.180487804878049
0.238269230769231	0.180487804878049	-6.96495264213999	-8.73441687228295	0.180487804878049
0.245961538461538	0.180487804878049	-6.968107231429	-8.29763025597523	0.180487804878049
0.253653846153846	0.180487804878049	-6.88488547301646	-8.56842325617633	0.180487804878049
0.261346153846154	0.180487804878049	-6.29962125460592	-8.40513796356045	0.180487804878049
0.269038461538462	0.180487804878049	-5.60206222061308	-7.70521134915882	0.180487804878049
0.276730769230769	0.180487804878049	-5.74308814778506	-7.95216580433359	0.180487804878049
0.284423076923077	0.180487804878049	-5.82760259406237	-8.16641309790985	0.180487804878049
0.292115384615385	0.180487804878049	-6.36261256359917	-8.0470841803467	0.180487804878049
0.299807692307692	0.180487804878049	-6.40151077914331	-7.54102443925425	0.180487804878049
0.3075	0.180487804878049	-6.20601785686874	-7.19174023800548	0.180487804878049
0.315192307692308	0.180487804878049	-6.41259305746756	-7.48088811569912	0.180487804878049
0.322884615384615	0.180487804878049	-5.8853493444516	-7.8566581687615	0.180487804878049
0.330576923076923	0.180487804878049	-6.00355517608273	-7.79865988661272	0.180487804878049
0.338461538461538	0.180487804878049	-5.68246741261039	-7.76058282277688	0.180487804878049
0.345961538461538	0.180487804878049	-6.1035426319094	-6.86567159106133	0.180487804878049
0.353653846153846	0.180487804878049	-5.59155482734322	-6.36880231328521	0.180487804878049
0.361346153846154	0.180487804878049	-5.65975056099408	-5.70172684875601	0.180487804878049
0.369038461538462	0.180487804878049	-5.90030546369372	-5.56590289949576	0.180487804878049
0.376923076923077	0.180487804878049	-6.12292897418513	-5.60939798702183	0.180487804878049
0.384423076923077	0.180487804878049	-6.29278195834779	-5.4670392355014	0.180487804878049
0.392115384615385	0.180487804878049	-5.68896648759195	-5.48625603205539	0.180487804878049
0.399807692307692	0.180487804878049	-5.90429581371218	-5.70674934229336	0.180487804878049
0.4075	0.180487804878049	-6.03086226838237	-6.17783837167262	0.180487804878049
0.415384615384615	0.180487804878049	-5.93367041015798	-6.4719138786249	0.180487804878049
0.422884615384615	0.180487804878049	-5.85141923054102	-6.10039471622451	0.180487804878049
0.430576923076923	0.180487804878049	-5.91969477011715	-5.83786636364457	0.180487804878049
0.438269230769231	0.180487804878049	-5.73898117260089	-5.80035986919011	0.180487804878049
0.445961538461538	0.180487804878049	-5.63019134262742	-5.9679161350837	0.180487804878049
0.453846153846154	0.180487804878049	-5.083261718424	-5.44813939078518	0.180487804878049
0.461538461538462	0.180487804878049	-4.85961567167791	-5.06717678288325	0.180487804878049
-0.461730769230769	0.175609756097561	-5.05473760744401	-5.26865081989731	0.175609756097561
-0.454038461538462	0.175609756097561	-5.54118578718117	-5.27213963280143	0.175609756097561
-0.446346153846154	0.175609756097561	-5.24419137691312	-5.02221998775895	0.175609756097561
-0.438653846153846	0.175609756097561	-5.55557998389748	-5.77814857934162	0.175609756097561
-0.430961538461538	0.175609756097561	-5.45570337842728	-5.56319308222468	0.175609756097561
-0.423269230769231	0.175609756097561	-5.87588808904159	-5.7625819567743	0.175609756097561
-0.415576923076923	0.175609756097561	-6.08989752682498	-5.81432460747611	0.175609756097561
-0.407884615384615	0.175609756097561	-6.30120972282912	-5.6843315592503	0.175609756097561
-0.400192307692308	0.175609756097561	-7.46309606921898	-5.19419536006505	0.175609756097561
-0.3925	0.175609756097561	-0.890874201941744	-5.00422783900512	0.175609756097561
-0.384807692307692	0.175609756097561	64.1805333759029	-6.13920935940846	0.175609756097561
-0.377115384615385	0.175609756097561	752.628530450056	-6.14558328322031	0.175609756097561
-0.369423076923077	0.175609756097561	5735.50570623942	-6.57797142985297	0.175609756097561
-0.361730769230769	0.175609756097561	138.659558010236	-5.99322901656353	0.175609756097561
-0.354038461538462	0.175609756097561	-5.46558261525025	-6.03865013605707	0.175609756097561
-0.346346153846154	0.175609756097561	-17.7549499940854	-6.41267262454121	0.175609756097561
-0.338653846153846	0.175609756097561	-15.8440331595997	-6.51129872239014	0.175609756097561
-0.330961538461538	0.175609756097561	-13.701980552452	-6.17701777895661	0.175609756097561
-0.323269230769231	0.175609756097561	-11.9408486018832	-5.93631902107982	0.175609756097561
-0.315576923076923	0.175609756097561	-10.8316438220917	-5.87816809978238	0.175609756097561
-0.307884615384615	0.175609756097561	-11.0494454021504	-6.1920184181278	0.175609756097561
-0.300192307692308	0.175609756097561	-10.8180830879833	-5.8199577992971	0.175609756097561
-0.2925	0.175609756097561	-10.4899210819417	-6.12039351443807	0.175609756097561
-0.284807692307692	0.175609756097561	-10.1144799315154	-6.29188502379529	0.175609756097561
-0.277115384615385	0.175609756097561	-10.4952085336202	-6.18007826592125	0.175609756097561
-0.269423076923077	0.175609756097561	-10.7506134354459	-6.03070395910731	0.175609756097561
-0.261730769230769	0.175609756097561	-10.3004268828902	-6.38820533401755	0.175609756097561
-0.254038461538462	0.175609756097561	-10.4474915373361	-6.8686649437097	0.175609756097561
-0.246346153846154	0.175609756097561	-10.5227081617487	-6.87528994465292	0.175609756097561
-0.238461538461538	0.175609756097561	-10.9292450962863	-6.37266892074403	0.175609756097561
-0.230961538461538	0.175609756097561	-11.10085999032	-6.42684245927982	0.175609756097561
-0.223269230769231	0.175609756097561	-11.2335593378302	-7.25908279836297	0.175609756097561
-0.215576923076923	0.175609756097561	-11.3468570613458	-7.18736775919117	0.175609756097561
-0.207884615384615	0.175609756097561	-11.2255236588216	-6.87573109383966	0.175609756097561
-0.2	0.175609756097561	-10.7833548837899	-7.07686585399979	0.175609756097561
-0.1925	0.175609756097561	-10.6702796017386	-7.44598973020056	0.175609756097561
-0.184807692307692	0.175609756097561	-10.4720831447647	-6.85738397407499	0.175609756097561
-0.177115384615385	0.175609756097561	-10.3181099063782	-6.66683810884037	0.175609756097561
-0.169423076923077	0.175609756097561	-9.86507962362775	-6.71359780524332	0.175609756097561
-0.161538461538462	0.175609756097561	-9.38675251080183	-6.67253380611105	0.175609756097561
-0.153846153846154	0.175609756097561	-9.09082924694358	-6.92662791544786	0.175609756097561
-0.146346153846154	0.175609756097561	-9.64693284049825	-7.0846001524023	0.175609756097561
-0.138653846153846	0.175609756097561	-9.34637351804722	-7.47414219915917	0.175609756097561
-0.130961538461538	0.175609756097561	-8.78580890004681	-7.32999578379938	0.175609756097561
-0.123269230769231	0.175609756097561	-8.97921987918847	-7.72736840641012	0.175609756097561
-0.115384615384615	0.175609756097561	-8.61540632599404	-7.42291061577454	0.175609756097561
-0.107884615384615	0.175609756097561	-8.52491496062867	-6.91209575321454	0.175609756097561
-0.100192307692308	0.175609756097561	-8.52252791313497	-6.80803696945278	0.175609756097561
-0.0925	0.175609756097561	-8.67930239417623	-7.0566206461552	0.175609756097561
-0.0848076923076923	0.175609756097561	-8.53203132287342	-7.2918111395781	0.175609756097561
-0.0771153846153846	0.175609756097561	-8.85616283282133	-6.87965524859047	0.175609756097561
-0.0694230769230769	0.175609756097561	-8.89928378712563	-6.39018002958686	0.175609756097561
-0.0617307692307692	0.175609756097561	-8.26156099562222	-7.07292628957257	0.175609756097561
-0.0540384615384615	0.175609756097561	-7.83806259901276	-7.70840121028442	0.175609756097561
-0.0463461538461538	0.175609756097561	-7.9567320422464	-7.69232352309425	0.175609756097561
-0.0384615384615385	0.175609756097561	-8.02982502939457	-7.03050411690889	0.175609756097561
-0.0309615384615385	0.175609756097561	-7.69840798858933	-6.85684740441309	0.175609756097561
-0.0232692307692308	0.175609756097561	-7.5150127026321	-6.0361740444455	0.175609756097561
-0.0155769230769231	0.175609756097561	-7.20767459289423	-6.02469125539228	0.175609756097561
-0.00788461538461538	0.175609756097561	-7.39706628305968	-5.09982461840002	0.175609756097561
0	0.175609756097561	-7.64616161798013	-3.50702256744826	0.175609756097561
0.0075	0.175609756097561	-7.97430345712497	-0.181578071725389	0.175609756097561
0.0151923076923077	0.175609756097561	-7.67418954285612	8.14453404274872	0.175609756097561
0.0228846153846154	0.175609756097561	-7.69609986490907	51.3076402861157	0.175609756097561
0.0305769230769231	0.175609756097561	-7.78787176212356	7210.6454353277	0.175609756097561
0.0382692307692308	0.175609756097561	-7.42314974165643	2248.02095939323	0.175609756097561
0.0459615384615385	0.175609756097561	-7.22383510580107	487.725023438961	0.175609756097561
0.0536538461538462	0.175609756097561	-6.91060176920734	29.8465287267412	0.175609756097561
0.0613461538461538	0.175609756097561	-6.63150031476239	-11.2168362679022	0.175609756097561
0.0690384615384615	0.175609756097561	-7.27406801465885	-15.8331098749946	0.175609756097561
0.0769230769230769	0.175609756097561	-7.25686504480332	-15.4850922850588	0.175609756097561
0.0844230769230769	0.175609756097561	-7.2675429113656	-14.1767335703312	0.175609756097561
0.0921153846153846	0.175609756097561	-7.20135363292749	-13.3922677218957	0.175609756097561
0.0998076923076923	0.175609756097561	-6.98012630098635	-12.8261336697805	0.175609756097561
0.1075	0.175609756097561	-6.86862677307513	-12.3098846333607	0.175609756097561
0.115384615384615	0.175609756097561	-7.10123587022676	-11.7314949443236	0.175609756097561
0.122884615384615	0.175609756097561	-6.79229638149105	-11.179383130641	0.175609756097561
0.130769230769231	0.175609756097561	-6.34970191875124	-11.0245762272464	0.175609756097561
0.138269230769231	0.175609756097561	-6.37672920618579	-11.1749017561223	0.175609756097561
0.145961538461538	0.175609756097561	-6.52637449505817	-10.5979891486993	0.175609756097561
0.153653846153846	0.175609756097561	-6.70492912739669	-10.3077896614404	0.175609756097561
0.161346153846154	0.175609756097561	-6.87488438732439	-9.91292119219932	0.175609756097561
0.169038461538462	0.175609756097561	-6.78699700681094	-9.76371362638007	0.175609756097561
0.176730769230769	0.175609756097561	-6.45158466605681	-9.60189724948748	0.175609756097561
0.184423076923077	0.175609756097561	-6.95782545188299	-10.0377439828946	0.175609756097561
0.192115384615385	0.175609756097561	-6.70745553386896	-10.7424978036052	0.175609756097561
0.199807692307692	0.175609756097561	-6.7914582577737	-10.9754053432979	0.175609756097561
0.2075	0.175609756097561	-6.9325118640774	-10.3343309949089	0.175609756097561
0.215192307692308	0.175609756097561	-6.92652755069116	-9.82554714528198	0.175609756097561
0.222884615384615	0.175609756097561	-6.93067836649852	-9.33180335641072	0.175609756097561
0.230576923076923	0.175609756097561	-7.04984041372838	-9.33849545883119	0.175609756097561
0.238269230769231	0.175609756097561	-7.28565555608498	-8.70294788412064	0.175609756097561
0.245961538461538	0.175609756097561	-7.43161222417061	-8.13088088292121	0.175609756097561
0.253653846153846	0.175609756097561	-7.09778732969613	-8.36806574614321	0.175609756097561
0.261346153846154	0.175609756097561	-6.12776452326753	-8.41066589987835	0.175609756097561
0.269038461538462	0.175609756097561	-6.17412444891011	-8.29994386029253	0.175609756097561
0.276730769230769	0.175609756097561	-5.66848719841543	-7.64470007534751	0.175609756097561
0.284423076923077	0.175609756097561	-5.91351056706698	-7.85665831510729	0.175609756097561
0.292115384615385	0.175609756097561	-6.27914496308623	-8.25319824379099	0.175609756097561
0.299807692307692	0.175609756097561	-6.0571772826084	-7.99428004327492	0.175609756097561
0.3075	0.175609756097561	-6.29061434827702	-7.81208443676813	0.175609756097561
0.315192307692308	0.175609756097561	-6.16743809344557	-7.45008120611025	0.175609756097561
0.322884615384615	0.175609756097561	-5.45507601469736	-7.51120537226509	0.175609756097561
0.330576923076923	0.175609756097561	-5.37616903318595	-7.66373882872811	0.175609756097561
0.338461538461538	0.175609756097561	-5.54391845868177	-7.19633784894003	0.175609756097561
0.345961538461538	0.175609756097561	-5.85071164879332	-6.78690118584772	0.175609756097561
0.353653846153846	0.175609756097561	-5.85440353638395	-6.62867842418036	0.175609756097561
0.361346153846154	0.175609756097561	-6.34075064496631	-6.67723283749943	0.175609756097561
0.369038461538462	0.175609756097561	-6.16620854389856	-6.77215847305616	0.175609756097561
0.376923076923077	0.175609756097561	-5.74670530237163	-6.03294476801989	0.175609756097561
0.384423076923077	0.175609756097561	-5.55900641131213	-5.86667474530734	0.175609756097561
0.392115384615385	0.175609756097561	-5.70127864054907	-6.17036011014819	0.175609756097561
0.399807692307692	0.175609756097561	-5.48508036658812	-6.14116381016671	0.175609756097561
0.4075	0.175609756097561	-5.27775158031177	-5.48116179877721	0.175609756097561
0.415384615384615	0.175609756097561	-5.35282021519688	-5.14566908405093	0.175609756097561
0.422884615384615	0.175609756097561	-5.31177145907159	-6.14627650084403	0.175609756097561
0.430576923076923	0.175609756097561	-5.13814092455494	-5.72690465548256	0.175609756097561
0.438269230769231	0.175609756097561	-5.67006751621136	-5.47168925392308	0.175609756097561
0.445961538461538	0.175609756097561	-5.69448429403891	-5.46659455489475	0.175609756097561
0.453846153846154	0.175609756097561	-6.03273792710587	-5.58048217173626	0.175609756097561
0.461538461538462	0.175609756097561	-5.97328538862813	-5.54494267035074	0.175609756097561
-0.461730769230769	0.170731707317073	-5.51499427393967	-4.68963673124797	0.170731707317073
-0.454038461538462	0.170731707317073	-5.95851521249305	-4.59402198710119	0.170731707317073
-0.446346153846154	0.170731707317073	-5.80256658096673	-4.73918155059851	0.170731707317073
-0.438653846153846	0.170731707317073	-4.99906494555437	-5.13402949028727	0.170731707317073
-0.430961538461538	0.170731707317073	-4.75007435716982	-5.5832639057	0.170731707317073
-0.423269230769231	0.170731707317073	-5.4953922699545	-5.15470217795081	0.170731707317073
-0.415576923076923	0.170731707317073	-5.42910033494901	-5.3267511857725	0.170731707317073
-0.407884615384615	0.170731707317073	-5.85469705554224	-5.18403018230384	0.170731707317073
-0.400192307692308	0.170731707317073	-6.36019128323451	-5.44455869977902	0.170731707317073
-0.3925	0.170731707317073	-5.77727720720451	-5.7270708282865	0.170731707317073
-0.384807692307692	0.170731707317073	0.801894144303685	-6.05710572992747	0.170731707317073
-0.377115384615385	0.170731707317073	51.5321427008471	-5.81965384690681	0.170731707317073
-0.369423076923077	0.170731707317073	633.235278000336	-5.81871465430093	0.170731707317073
-0.361730769230769	0.170731707317073	6045.45796358583	-6.46837006523405	0.170731707317073
-0.354038461538462	0.170731707317073	102.291961569023	-6.61172930927841	0.170731707317073
-0.346346153846154	0.170731707317073	-14.9421311539723	-6.38303495620996	0.170731707317073
-0.338653846153846	0.170731707317073	-16.9650133931735	-6.18361545539381	0.170731707317073
-0.330961538461538	0.170731707317073	-14.714486673962	-6.35633122768956	0.170731707317073
-0.323269230769231	0.170731707317073	-13.2397280651511	-6.21688441928255	0.170731707317073
-0.315576923076923	0.170731707317073	-12.0434032344083	-6.32030856286769	0.170731707317073
-0.307884615384615	0.170731707317073	-11.5169140075048	-6.3571433382138	0.170731707317073
-0.300192307692308	0.170731707317073	-10.396281157617	-6.70944360681142	0.170731707317073
-0.2925	0.170731707317073	-10.8546134398154	-6.33395298075361	0.170731707317073
-0.284807692307692	0.170731707317073	-10.7600297663775	-5.95926772693876	0.170731707317073
-0.277115384615385	0.170731707317073	-10.7239515473619	-6.36303426922861	0.170731707317073
-0.269423076923077	0.170731707317073	-10.5165525043404	-6.20480141721498	0.170731707317073
-0.261730769230769	0.170731707317073	-11.0156608740469	-6.34620343817518	0.170731707317073
-0.254038461538462	0.170731707317073	-11.0090203347099	-6.89999189332093	0.170731707317073
-0.246346153846154	0.170731707317073	-10.4927830672666	-6.71429274841014	0.170731707317073
-0.238461538461538	0.170731707317073	-10.8962638630452	-7.17858379866572	0.170731707317073
-0.230961538461538	0.170731707317073	-10.9004026815608	-7.25246285856324	0.170731707317073
-0.223269230769231	0.170731707317073	-10.9749154142231	-7.58728377139921	0.170731707317073
-0.215576923076923	0.170731707317073	-11.2200570073133	-7.67241110075414	0.170731707317073
-0.207884615384615	0.170731707317073	-11.5314610433443	-7.48067960521781	0.170731707317073
-0.2	0.170731707317073	-11.0650085855771	-7.5307131984232	0.170731707317073
-0.1925	0.170731707317073	-10.3768621702853	-7.55621903667658	0.170731707317073
-0.184807692307692	0.170731707317073	-10.1331053747994	-7.31737094579272	0.170731707317073
-0.177115384615385	0.170731707317073	-10.5370611637473	-7.65326597232841	0.170731707317073
-0.169423076923077	0.170731707317073	-9.99260246280457	-8.08971075167064	0.170731707317073
-0.161538461538462	0.170731707317073	-9.92691753479798	-7.77973781521282	0.170731707317073
-0.153846153846154	0.170731707317073	-9.17917272757177	-7.72731450259522	0.170731707317073
-0.146346153846154	0.170731707317073	-9.02214495999401	-7.82063812090095	0.170731707317073
-0.138653846153846	0.170731707317073	-8.51277341502069	-8.0174556580821	0.170731707317073
-0.130961538461538	0.170731707317073	-8.73838686193382	-7.80155417772357	0.170731707317073
-0.123269230769231	0.170731707317073	-8.71800482993039	-7.90407181646811	0.170731707317073
-0.115384615384615	0.170731707317073	-8.98509392762517	-7.81836509455382	0.170731707317073
-0.107884615384615	0.170731707317073	-8.33620609792272	-8.06153810570459	0.170731707317073
-0.100192307692308	0.170731707317073	-8.81647050448863	-8.43829341736405	0.170731707317073
-0.0925	0.170731707317073	-9.0157163484585	-8.73407792041405	0.170731707317073
-0.0848076923076923	0.170731707317073	-8.43264090270978	-8.16521096485627	0.170731707317073
-0.0771153846153846	0.170731707317073	-8.31198920768427	-8.01532662504881	0.170731707317073
-0.0694230769230769	0.170731707317073	-8.22603370535408	-8.11297847758777	0.170731707317073
-0.0617307692307692	0.170731707317073	-7.68631063123478	-7.92377056787731	0.170731707317073
-0.0540384615384615	0.170731707317073	-7.79054986815558	-8.48666395624553	0.170731707317073
-0.0463461538461538	0.170731707317073	-8.32348157530151	-8.37670227862933	0.170731707317073
-0.0384615384615385	0.170731707317073	-8.17360551521883	-8.0799933250609	0.170731707317073
-0.0309615384615385	0.170731707317073	-8.03872604530039	-7.99563144562359	0.170731707317073
-0.0232692307692308	0.170731707317073	-7.50063853445111	-7.76779262479393	0.170731707317073
-0.0155769230769231	0.170731707317073	-7.29771132227269	-7.33755645633594	0.170731707317073
-0.00788461538461538	0.170731707317073	-7.36489468496389	-5.92145422815627	0.170731707317073
0	0.170731707317073	-7.73966410973222	-4.35763902614824	0.170731707317073
0.0075	0.170731707317073	-8.11749374000394	0.171826887698529	0.170731707317073
0.0151923076923077	0.170731707317073	-7.65001782868839	14.3185996572818	0.170731707317073
0.0228846153846154	0.170731707317073	-6.97366961519355	71.0856701073776	0.170731707317073
0.0305769230769231	0.170731707317073	-7.23639086246084	1098.17537818049	0.170731707317073
0.0382692307692308	0.170731707317073	-7.59713441813045	12325.4290004836	0.170731707317073
0.0459615384615385	0.170731707317073	-7.46233220185203	4704.73957125085	0.170731707317073
0.0536538461538462	0.170731707317073	-7.8162147217237	803.791938183644	0.170731707317073
0.0613461538461538	0.170731707317073	-7.57638659345405	27.9215129171856	0.170731707317073
0.0690384615384615	0.170731707317073	-7.36979137195015	-11.7439532560657	0.170731707317073
0.0769230769230769	0.170731707317073	-7.48417936208073	-15.8388998654418	0.170731707317073
0.0844230769230769	0.170731707317073	-7.08656095992893	-14.8990362366017	0.170731707317073
0.0921153846153846	0.170731707317073	-6.89730336884998	-14.4014351471202	0.170731707317073
0.0998076923076923	0.170731707317073	-7.56564095772315	-13.0790471954952	0.170731707317073
0.1075	0.170731707317073	-7.36452789219253	-12.1105506646153	0.170731707317073
0.115384615384615	0.170731707317073	-7.31187216847554	-11.4419787439335	0.170731707317073
0.122884615384615	0.170731707317073	-7.41935206427391	-11.7348558833483	0.170731707317073
0.130769230769231	0.170731707317073	-7.55947699896009	-11.4420774246014	0.170731707317073
0.138269230769231	0.170731707317073	-6.92167332515035	-11.3703772482026	0.170731707317073
0.145961538461538	0.170731707317073	-6.92660975366605	-10.3209446124336	0.170731707317073
0.153653846153846	0.170731707317073	-6.60955520751191	-10.515875637755	0.170731707317073
0.161346153846154	0.170731707317073	-6.4800702640164	-9.88654795962837	0.170731707317073
0.169038461538462	0.170731707317073	-6.6949079818508	-9.96783995012303	0.170731707317073
0.176730769230769	0.170731707317073	-6.6741490979927	-9.84167428598906	0.170731707317073
0.184423076923077	0.170731707317073	-6.5407633717836	-9.40495513128315	0.170731707317073
0.192115384615385	0.170731707317073	-7.08332679576263	-10.3920233645409	0.170731707317073
0.199807692307692	0.170731707317073	-6.44103752507417	-10.2691690561246	0.170731707317073
0.2075	0.170731707317073	-6.43707212191351	-10.2167065928121	0.170731707317073
0.215192307692308	0.170731707317073	-6.29718642318388	-9.43040666949371	0.170731707317073
0.222884615384615	0.170731707317073	-6.22424828046997	-10.0868053336484	0.170731707317073
0.230576923076923	0.170731707317073	-6.13879346978721	-10.086204492732	0.170731707317073
0.238269230769231	0.170731707317073	-6.63108769469663	-9.46047603406595	0.170731707317073
0.245961538461538	0.170731707317073	-6.8807812596462	-9.19800937349528	0.170731707317073
0.253653846153846	0.170731707317073	-6.47643919942692	-9.06956098201423	0.170731707317073
0.261346153846154	0.170731707317073	-6.05988495910587	-8.34257104233359	0.170731707317073
0.269038461538462	0.170731707317073	-6.46602955070235	-8.40199479715988	0.170731707317073
0.276730769230769	0.170731707317073	-6.21421291859586	-8.37810849790623	0.170731707317073
0.284423076923077	0.170731707317073	-6.5486123666886	-7.98402584197304	0.170731707317073
0.292115384615385	0.170731707317073	-6.23545831230127	-7.79334787579297	0.170731707317073
0.299807692307692	0.170731707317073	-6.30612452320538	-7.89836935392811	0.170731707317073
0.3075	0.170731707317073	-6.92319723657415	-7.67264584345496	0.170731707317073
0.315192307692308	0.170731707317073	-6.94673080803334	-7.85023832578478	0.170731707317073
0.322884615384615	0.170731707317073	-6.55176030528678	-7.99799336875644	0.170731707317073
0.330576923076923	0.170731707317073	-6.41756195069725	-7.68368932596797	0.170731707317073
0.338461538461538	0.170731707317073	-6.68999309753558	-7.50401025487653	0.170731707317073
0.345961538461538	0.170731707317073	-6.02380536601999	-7.15691177854461	0.170731707317073
0.353653846153846	0.170731707317073	-5.38392727180704	-6.95626179914625	0.170731707317073
0.361346153846154	0.170731707317073	-5.72885842512156	-6.77718214455921	0.170731707317073
0.369038461538462	0.170731707317073	-5.44139890651502	-6.58991987139979	0.170731707317073
0.376923076923077	0.170731707317073	-5.95677207741231	-6.27636057110277	0.170731707317073
0.384423076923077	0.170731707317073	-5.93748192677784	-5.54113010667335	0.170731707317073
0.392115384615385	0.170731707317073	-5.77205305446116	-6.31327925350406	0.170731707317073
0.399807692307692	0.170731707317073	-5.50316687986795	-5.99733269658104	0.170731707317073
0.4075	0.170731707317073	-5.64552772792542	-5.76747597859875	0.170731707317073
0.415384615384615	0.170731707317073	-5.4424139254682	-5.62166345212733	0.170731707317073
0.422884615384615	0.170731707317073	-5.44027249500869	-6.02264581794	0.170731707317073
0.430576923076923	0.170731707317073	-5.29153564883139	-6.10852584109361	0.170731707317073
0.438269230769231	0.170731707317073	-5.82698508566495	-5.28150832097871	0.170731707317073
0.445961538461538	0.170731707317073	-5.50336044345427	-5.16095244700451	0.170731707317073
0.453846153846154	0.170731707317073	-4.99595824624888	-5.61268940466229	0.170731707317073
0.461538461538462	0.170731707317073	-5.54705844804922	-5.50122953342209	0.170731707317073
-0.461730769230769	0.165853658536585	-5.54988345588331	-6.30103939088776	0.165853658536585
-0.454038461538462	0.165853658536585	-5.41195165979597	-5.68724024110179	0.165853658536585
-0.446346153846154	0.165853658536585	-5.89293226285172	-5.33447055929722	0.165853658536585
-0.438653846153846	0.165853658536585	-5.44345416510056	-5.22705035039042	0.165853658536585
-0.430961538461538	0.165853658536585	-5.05022946837544	-5.48711285038353	0.165853658536585
-0.423269230769231	0.165853658536585	-5.4221284954346	-5.62153888344492	0.165853658536585
-0.415576923076923	0.165853658536585	-5.54785859290164	-5.44847929677426	0.165853658536585
-0.407884615384615	0.165853658536585	-5.10336678748523	-5.73951125560629	0.165853658536585
-0.400192307692308	0.165853658536585	-5.01328700503329	-5.98057917154533	0.165853658536585
-0.3925	0.165853658536585	-3.2885894507526	-5.55564757546662	0.165853658536585
-0.384807692307692	0.165853658536585	2.29308303487791	-5.31029574939424	0.165853658536585
-0.377115384615385	0.165853658536585	16.7241285510725	-5.12609378795101	0.165853658536585
-0.369423076923077	0.165853658536585	74.9373958061776	-5.52806856414015	0.165853658536585
-0.361730769230769	0.165853658536585	1200.73288539105	-5.61275111007276	0.165853658536585
-0.354038461538462	0.165853658536585	6907.30517590564	-6.34490981469458	0.165853658536585
-0.346346153846154	0.165853658536585	17.3404108263793	-6.46524963328462	0.165853658536585
-0.338653846153846	0.165853658536585	-16.8013709339284	-6.13454958119183	0.165853658536585
-0.330961538461538	0.165853658536585	-15.4613980390317	-5.90986434458699	0.165853658536585
-0.323269230769231	0.165853658536585	-13.3961486303613	-5.94081080256909	0.165853658536585
-0.315576923076923	0.165853658536585	-12.1508771798377	-5.84892898837639	0.165853658536585
-0.307884615384615	0.165853658536585	-11.6442666845057	-5.88750544949746	0.165853658536585
-0.300192307692308	0.165853658536585	-11.1779839142963	-5.82273587586688	0.165853658536585
-0.2925	0.165853658536585	-11.0882720098966	-6.12705881322465	0.165853658536585
-0.284807692307692	0.165853658536585	-10.7760227072711	-6.78462162030312	0.165853658536585
-0.277115384615385	0.165853658536585	-10.8566383465253	-7.01541731775151	0.165853658536585
-0.269423076923077	0.165853658536585	-10.284511959388	-7.04987077503265	0.165853658536585
-0.261730769230769	0.165853658536585	-10.986989832585	-6.9252475522239	0.165853658536585
-0.254038461538462	0.165853658536585	-10.7231545710101	-7.25240397934278	0.165853658536585
-0.246346153846154	0.165853658536585	-10.8258808104077	-7.10955897054467	0.165853658536585
-0.238461538461538	0.165853658536585	-10.3846878658043	-7.05786864716295	0.165853658536585
-0.230961538461538	0.165853658536585	-9.71346019445753	-6.93626757343683	0.165853658536585
-0.223269230769231	0.165853658536585	-10.5676232743265	-7.43892283687559	0.165853658536585
-0.215576923076923	0.165853658536585	-10.3853666875744	-7.25982823427573	0.165853658536585
-0.207884615384615	0.165853658536585	-10.4087318551751	-7.67892388596307	0.165853658536585
-0.2	0.165853658536585	-10.5353417822445	-7.55281488848347	0.165853658536585
-0.1925	0.165853658536585	-10.3833035684394	-7.2917384324914	0.165853658536585
-0.184807692307692	0.165853658536585	-10.5389444701928	-7.45386566216274	0.165853658536585
-0.177115384615385	0.165853658536585	-10.2659388533246	-7.4296519497485	0.165853658536585
-0.169423076923077	0.165853658536585	-9.67547798720728	-8.31266453782432	0.165853658536585
-0.161538461538462	0.165853658536585	-9.29661326211042	-8.16957925607699	0.165853658536585
-0.153846153846154	0.165853658536585	-8.92170970377575	-7.70583463813182	0.165853658536585
-0.146346153846154	0.165853658536585	-9.21423367578301	-7.65416735085747	0.165853658536585
-0.138653846153846	0.165853658536585	-9.29806520542852	-7.39731998096554	0.165853658536585
-0.130961538461538	0.165853658536585	-9.02519026345636	-7.76210859189991	0.165853658536585
-0.123269230769231	0.165853658536585	-9.14460560191319	-8.11203884561639	0.165853658536585
-0.115384615384615	0.165853658536585	-8.6536427806341	-7.54361012482063	0.165853658536585
-0.107884615384615	0.165853658536585	-9.07425357459394	-8.069795	0.165853658536585
-0.100192307692308	0.165853658536585	-9.02285284440862	-7.97750076449645	0.165853658536585
-0.0925	0.165853658536585	-8.76469190144975	-7.68705452878015	0.165853658536585
-0.0848076923076923	0.165853658536585	-8.79521538811038	-7.37204111146099	0.165853658536585
-0.0771153846153846	0.165853658536585	-8.87624999533015	-7.55527638839299	0.165853658536585
-0.0694230769230769	0.165853658536585	-9.07531057566331	-7.90587434192079	0.165853658536585
-0.0617307692307692	0.165853658536585	-8.54880709787721	-7.86346133488973	0.165853658536585
-0.0540384615384615	0.165853658536585	-7.65909468619778	-8.42249750859355	0.165853658536585
-0.0463461538461538	0.165853658536585	-7.31664550638548	-8.83719042053907	0.165853658536585
-0.0384615384615385	0.165853658536585	-6.9674598651626	-8.29842236433015	0.165853658536585
-0.0309615384615385	0.165853658536585	-7.80555602562225	-8.34412078361093	0.165853658536585
-0.0232692307692308	0.165853658536585	-8.33308305318673	-8.55775491599444	0.165853658536585
-0.0155769230769231	0.165853658536585	-8.82681773429298	-8.24388021897314	0.165853658536585
-0.00788461538461538	0.165853658536585	-8.44874899776973	-8.09602166166533	0.165853658536585
0	0.165853658536585	-7.92232585961944	-7.89001352913398	0.165853658536585
0.0075	0.165853658536585	-7.67950228759491	-7.46520288064826	0.165853658536585
0.0151923076923077	0.165853658536585	-7.85914330803045	-6.74142405166645	0.165853658536585
0.0228846153846154	0.165853658536585	-7.88831339008395	-2.38469763750054	0.165853658536585
0.0305769230769231	0.165853658536585	-7.19752688178994	21.8772120504548	0.165853658536585
0.0382692307692308	0.165853658536585	-7.18078399248959	205.498802000197	0.165853658536585
0.0459615384615385	0.165853658536585	-7.43704345227166	5604.12683750486	0.165853658536585
0.0536538461538462	0.165853658536585	-7.67453515839041	1233.0985876686	0.165853658536585
0.0613461538461538	0.165853658536585	-7.90144021362389	135.898233508425	0.165853658536585
0.0690384615384615	0.165853658536585	-7.24688034528644	6.76247834639399	0.165853658536585
0.0769230769230769	0.165853658536585	-6.8127384305208	-9.94130064262844	0.165853658536585
0.0844230769230769	0.165853658536585	-6.22801196394164	-14.1344801409433	0.165853658536585
0.0921153846153846	0.165853658536585	-7.19373285258757	-14.0213228875509	0.165853658536585
0.0998076923076923	0.165853658536585	-7.98353481617668	-13.3790204386385	0.165853658536585
0.1075	0.165853658536585	-7.7877230142224	-12.3487447760257	0.165853658536585
0.115384615384615	0.165853658536585	-7.2617992759904	-11.7855313583102	0.165853658536585
0.122884615384615	0.165853658536585	-7.21684842925952	-11.2531188124155	0.165853658536585
0.130769230769231	0.165853658536585	-7.24671503064896	-10.622211311925	0.165853658536585
0.138269230769231	0.165853658536585	-7.52744176673952	-10.6622106929883	0.165853658536585
0.145961538461538	0.165853658536585	-7.38219430738447	-10.9003080113703	0.165853658536585
0.153653846153846	0.165853658536585	-7.28020662864724	-10.563682323125	0.165853658536585
0.161346153846154	0.165853658536585	-6.81227252475262	-11.1706256782285	0.165853658536585
0.169038461538462	0.165853658536585	-6.48295187538673	-10.4919119343541	0.165853658536585
0.176730769230769	0.165853658536585	-6.72822944347837	-10.086037318074	0.165853658536585
0.184423076923077	0.165853658536585	-6.87132437972716	-9.98073189217665	0.165853658536585
0.192115384615385	0.165853658536585	-6.85067196455828	-10.75836659327	0.165853658536585
0.199807692307692	0.165853658536585	-6.57239171513083	-10.8642704477714	0.165853658536585
0.2075	0.165853658536585	-6.50089166622928	-10.8081145391302	0.165853658536585
0.215192307692308	0.165853658536585	-7.05390148594595	-10.5749793593056	0.165853658536585
0.222884615384615	0.165853658536585	-6.60814398798614	-9.85031911827831	0.165853658536585
0.230576923076923	0.165853658536585	-7.10637689617808	-9.5658171490736	0.165853658536585
0.238269230769231	0.165853658536585	-6.82451865860795	-9.14047048939699	0.165853658536585
0.245961538461538	0.165853658536585	-6.23387123284781	-8.59699283987853	0.165853658536585
0.253653846153846	0.165853658536585	-6.19723133301366	-8.45182958956726	0.165853658536585
0.261346153846154	0.165853658536585	-6.3591637303224	-8.33784442751232	0.165853658536585
0.269038461538462	0.165853658536585	-7.09945334142047	-8.42121325655815	0.165853658536585
0.276730769230769	0.165853658536585	-6.49684318654377	-8.30599622061047	0.165853658536585
0.284423076923077	0.165853658536585	-5.73490252252789	-8.33696446644179	0.165853658536585
0.292115384615385	0.165853658536585	-6.407258487282	-8.16545219661129	0.165853658536585
0.299807692307692	0.165853658536585	-6.42102875513123	-7.87292927974633	0.165853658536585
0.3075	0.165853658536585	-6.28937279061189	-7.43512741218222	0.165853658536585
0.315192307692308	0.165853658536585	-6.56211907175536	-7.54664674387125	0.165853658536585
0.322884615384615	0.165853658536585	-6.26503591127736	-8.12811588641008	0.165853658536585
0.330576923076923	0.165853658536585	-6.53064900884265	-8.1650908752041	0.165853658536585
0.338461538461538	0.165853658536585	-5.74659084134097	-7.86306255689213	0.165853658536585
0.345961538461538	0.165853658536585	-6.10416728902843	-7.45275175651335	0.165853658536585
0.353653846153846	0.165853658536585	-6.34259767830156	-6.16528855074154	0.165853658536585
0.361346153846154	0.165853658536585	-6.38305821651374	-6.16812039828649	0.165853658536585
0.369038461538462	0.165853658536585	-5.90986020185059	-6.12104076151778	0.165853658536585
0.376923076923077	0.165853658536585	-5.63643048099204	-6.10470196683406	0.165853658536585
0.384423076923077	0.165853658536585	-5.48174393744765	-6.15336577625671	0.165853658536585
0.392115384615385	0.165853658536585	-5.79688969879147	-6.32241021620754	0.165853658536585
0.399807692307692	0.165853658536585	-5.63434230903676	-6.28856251720881	0.165853658536585
0.4075	0.165853658536585	-5.88295007792378	-6.38832784708447	0.165853658536585
0.415384615384615	0.165853658536585	-5.86548819714449	-6.6247148068223	0.165853658536585
0.422884615384615	0.165853658536585	-5.82198414767042	-6.20906948204858	0.165853658536585
0.430576923076923	0.165853658536585	-5.35931769976195	-5.60907464131487	0.165853658536585
0.438269230769231	0.165853658536585	-5.25745626803378	-6.04681837148639	0.165853658536585
0.445961538461538	0.165853658536585	-5.48410442816188	-6.05006399238153	0.165853658536585
0.453846153846154	0.165853658536585	-5.41928173629066	-5.95490759932533	0.165853658536585
0.461538461538462	0.165853658536585	-5.44814040170209	-5.86853382470049	0.165853658536585
-0.461730769230769	0.160975609756098	-5.36752779725757	-4.93924185595889	0.160975609756098
-0.454038461538462	0.160975609756098	-5.11966467523339	-4.96203415486774	0.160975609756098
-0.446346153846154	0.160975609756098	-5.41949376442597	-5.23114912216749	0.160975609756098
-0.438653846153846	0.160975609756098	-6.65238577555079	-4.97708731381753	0.160975609756098
-0.430961538461538	0.160975609756098	-6.18598077374308	-5.16237878429289	0.160975609756098
-0.423269230769231	0.160975609756098	-6.02679137990087	-4.89690605933338	0.160975609756098
-0.415576923076923	0.160975609756098	-6.26944398670597	-4.79336477449255	0.160975609756098
-0.407884615384615	0.160975609756098	-6.04906435276006	-5.39321149533276	0.160975609756098
-0.400192307692308	0.160975609756098	-4.20351029521268	-5.44576999697184	0.160975609756098
-0.3925	0.160975609756098	1.00808985525119	-5.50161084527869	0.160975609756098
-0.384807692307692	0.160975609756098	23.5604025526581	-5.3022779865133	0.160975609756098
-0.377115384615385	0.160975609756098	277.099414579759	-4.73997535157049	0.160975609756098
-0.369423076923077	0.160975609756098	1677.75136432932	-5.25890265287305	0.160975609756098
-0.361730769230769	0.160975609756098	5706.58828833608	-5.72474344881359	0.160975609756098
-0.354038461538462	0.160975609756098	157.944280334099	-5.78684299193338	0.160975609756098
-0.346346153846154	0.160975609756098	-3.83341762210097	-5.91901139806732	0.160975609756098
-0.338653846153846	0.160975609756098	-17.6500520533336	-5.70824499206789	0.160975609756098
-0.330961538461538	0.160975609756098	-14.0239620258032	-5.44591934758182	0.160975609756098
-0.323269230769231	0.160975609756098	-12.3615937630163	-5.31517149213694	0.160975609756098
-0.315576923076923	0.160975609756098	-11.8472538587171	-5.5413135084328	0.160975609756098
-0.307884615384615	0.160975609756098	-11.6474023975485	-5.91683766744111	0.160975609756098
-0.300192307692308	0.160975609756098	-11.1509240236111	-6.58642803087254	0.160975609756098
-0.2925	0.160975609756098	-10.7169995155488	-6.38228124726553	0.160975609756098
-0.284807692307692	0.160975609756098	-10.7643869717992	-6.47187803937017	0.160975609756098
-0.277115384615385	0.160975609756098	-10.8266196579858	-6.6910624356395	0.160975609756098
-0.269423076923077	0.160975609756098	-10.3616481583056	-6.96565385668373	0.160975609756098
-0.261730769230769	0.160975609756098	-10.111737510801	-6.41202590029744	0.160975609756098
-0.254038461538462	0.160975609756098	-9.96539487136902	-6.49201257098823	0.160975609756098
-0.246346153846154	0.160975609756098	-10.0165722671249	-6.60529032999516	0.160975609756098
-0.238461538461538	0.160975609756098	-9.56573959150376	-6.41365614298485	0.160975609756098
-0.230961538461538	0.160975609756098	-10.0145430587341	-6.66160652215986	0.160975609756098
-0.223269230769231	0.160975609756098	-10.4934736590888	-6.5069080153085	0.160975609756098
-0.215576923076923	0.160975609756098	-10.8948898915345	-6.71451051474443	0.160975609756098
-0.207884615384615	0.160975609756098	-10.9081936511314	-6.95724147174395	0.160975609756098
-0.2	0.160975609756098	-10.5800806450322	-6.70801180318545	0.160975609756098
-0.1925	0.160975609756098	-10.5389708815381	-7.12975029748295	0.160975609756098
-0.184807692307692	0.160975609756098	-10.5665248197215	-6.56911965144889	0.160975609756098
-0.177115384615385	0.160975609756098	-10.8885255833496	-6.86844260063287	0.160975609756098
-0.169423076923077	0.160975609756098	-10.3659168882115	-7.16727465645336	0.160975609756098
-0.161538461538462	0.160975609756098	-9.95437585489694	-7.03195927679272	0.160975609756098
-0.153846153846154	0.160975609756098	-9.40693195045662	-7.17567020021987	0.160975609756098
-0.146346153846154	0.160975609756098	-9.26100153701945	-7.47452047313749	0.160975609756098
-0.138653846153846	0.160975609756098	-9.26600545035652	-7.88818309109548	0.160975609756098
-0.130961538461538	0.160975609756098	-9.15443981922787	-7.91162154337416	0.160975609756098
-0.123269230769231	0.160975609756098	-8.85158148018821	-7.72320734352289	0.160975609756098
-0.115384615384615	0.160975609756098	-9.41379623788963	-8.26654537024557	0.160975609756098
-0.107884615384615	0.160975609756098	-8.92297027122281	-8.05206568173865	0.160975609756098
-0.100192307692308	0.160975609756098	-8.61506958306608	-8.37434582988095	0.160975609756098
-0.0925	0.160975609756098	-8.38017462570618	-8.29794782403775	0.160975609756098
-0.0848076923076923	0.160975609756098	-8.4204279933425	-7.91153017023632	0.160975609756098
-0.0771153846153846	0.160975609756098	-8.61305214007316	-8.05085822219595	0.160975609756098
-0.0694230769230769	0.160975609756098	-8.93177995126042	-7.7632333351372	0.160975609756098
-0.0617307692307692	0.160975609756098	-8.67202771391907	-8.03446797189409	0.160975609756098
-0.0540384615384615	0.160975609756098	-7.85032542006714	-7.72983043636511	0.160975609756098
-0.0463461538461538	0.160975609756098	-8.71836184437212	-7.83805094016626	0.160975609756098
-0.0384615384615385	0.160975609756098	-8.2951271040074	-8.54327479006886	0.160975609756098
-0.0309615384615385	0.160975609756098	-8.77348881877594	-8.18247966970603	0.160975609756098
-0.0232692307692308	0.160975609756098	-8.77041753038622	-8.26516297390553	0.160975609756098
-0.0155769230769231	0.160975609756098	-7.24494781017031	-8.37484650692039	0.160975609756098
-0.00788461538461538	0.160975609756098	-7.46716431020232	-8.57740308718936	0.160975609756098
0	0.160975609756098	-7.53947737814015	-8.88959071875509	0.160975609756098
0.0075	0.160975609756098	-7.46728412848643	-8.71697189782679	0.160975609756098
0.0151923076923077	0.160975609756098	-7.89594084138821	-8.00956333355361	0.160975609756098
0.0228846153846154	0.160975609756098	-7.97477128664191	-6.56664570976796	0.160975609756098
0.0305769230769231	0.160975609756098	-8.02344373016643	-1.23109353008889	0.160975609756098
0.0382692307692308	0.160975609756098	-7.20337350887436	25.2964685232965	0.160975609756098
0.0459615384615385	0.160975609756098	-6.97346232091171	207.81047846999	0.160975609756098
0.0536538461538462	0.160975609756098	-7.29278569129732	4758.90736864254	0.160975609756098
0.0613461538461538	0.160975609756098	-7.66156322040244	1115.20550322927	0.160975609756098
0.0690384615384615	0.160975609756098	-7.94934265174431	219.013988383895	0.160975609756098
0.0769230769230769	0.160975609756098	-7.51676547791359	-1.496357825156	0.160975609756098
0.0844230769230769	0.160975609756098	-7.35352810108234	-12.9701195708951	0.160975609756098
0.0921153846153846	0.160975609756098	-7.84099376140855	-14.4657257283964	0.160975609756098
0.0998076923076923	0.160975609756098	-8.05954987989819	-13.5909871653871	0.160975609756098
0.1075	0.160975609756098	-7.04358230894575	-12.9096041254986	0.160975609756098
0.115384615384615	0.160975609756098	-7.39615067877544	-12.3652621458832	0.160975609756098
0.122884615384615	0.160975609756098	-8.12184285652357	-11.8806819630093	0.160975609756098
0.130769230769231	0.160975609756098	-8.12186311230896	-11.6677860675512	0.160975609756098
0.138269230769231	0.160975609756098	-7.61692084681941	-11.4306099587816	0.160975609756098
0.145961538461538	0.160975609756098	-7.58096844721019	-11.1638518467196	0.160975609756098
0.153653846153846	0.160975609756098	-6.9149826251969	-10.6085253282416	0.160975609756098
0.161346153846154	0.160975609756098	-6.8083357083187	-10.2706191763928	0.160975609756098
0.169038461538462	0.160975609756098	-6.97070943925914	-9.98686008836854	0.160975609756098
0.176730769230769	0.160975609756098	-7.00184149837384	-9.82048038827735	0.160975609756098
0.184423076923077	0.160975609756098	-6.36920966523088	-10.3210081397708	0.160975609756098
0.192115384615385	0.160975609756098	-6.74488751086876	-10.4158107234821	0.160975609756098
0.199807692307692	0.160975609756098	-6.83798809775123	-10.0052950560119	0.160975609756098
0.2075	0.160975609756098	-6.80635596330808	-10.1087252554249	0.160975609756098
0.215192307692308	0.160975609756098	-7.1928511301059	-9.95586712994746	0.160975609756098
0.222884615384615	0.160975609756098	-7.21850598796279	-9.72942325042877	0.160975609756098
0.230576923076923	0.160975609756098	-6.77535640068666	-9.77595794308496	0.160975609756098
0.238269230769231	0.160975609756098	-7.42205656750979	-9.6269496041075	0.160975609756098
0.245961538461538	0.160975609756098	-7.31208678991775	-8.89076026501276	0.160975609756098
0.253653846153846	0.160975609756098	-6.89818016678486	-8.02252801378419	0.160975609756098
0.261346153846154	0.160975609756098	-6.921954233529	-8.0726079720277	0.160975609756098
0.269038461538462	0.160975609756098	-7.1216737390643	-8.58820016033406	0.160975609756098
0.276730769230769	0.160975609756098	-6.75406297018583	-8.51903907204504	0.160975609756098
0.284423076923077	0.160975609756098	-6.92673319294703	-8.75985750078835	0.160975609756098
0.292115384615385	0.160975609756098	-6.45988098326767	-8.33138010637533	0.160975609756098
0.299807692307692	0.160975609756098	-5.84929365681393	-7.91316353342596	0.160975609756098
0.3075	0.160975609756098	-6.50641569814662	-8.15608585587595	0.160975609756098
0.315192307692308	0.160975609756098	-6.60420588691311	-7.76931426809938	0.160975609756098
0.322884615384615	0.160975609756098	-6.58522399589475	-7.60525776736321	0.160975609756098
0.330576923076923	0.160975609756098	-6.40705629535006	-7.30641681466434	0.160975609756098
0.338461538461538	0.160975609756098	-6.75593680830505	-7.35791177516119	0.160975609756098
0.345961538461538	0.160975609756098	-6.88854850594399	-7.59760235407632	0.160975609756098
0.353653846153846	0.160975609756098	-6.91620237785264	-7.33655330953807	0.160975609756098
0.361346153846154	0.160975609756098	-6.10228868340823	-6.9443396171205	0.160975609756098
0.369038461538462	0.160975609756098	-6.26649366496176	-6.63315160348457	0.160975609756098
0.376923076923077	0.160975609756098	-6.25486610270803	-6.35234061275855	0.160975609756098
0.384423076923077	0.160975609756098	-6.07344813814781	-6.5459123329589	0.160975609756098
0.392115384615385	0.160975609756098	-6.03903097461809	-6.35627987027829	0.160975609756098
0.399807692307692	0.160975609756098	-6.33046651946032	-5.70887529619252	0.160975609756098
0.4075	0.160975609756098	-5.90857054815071	-5.44234162166384	0.160975609756098
0.415384615384615	0.160975609756098	-5.53136653071747	-5.35598323891016	0.160975609756098
0.422884615384615	0.160975609756098	-5.57558893540967	-6.10446334080088	0.160975609756098
0.430576923076923	0.160975609756098	-5.54766271688148	-6.44646432627589	0.160975609756098
0.438269230769231	0.160975609756098	-5.60179391756573	-5.98379039166238	0.160975609756098
0.445961538461538	0.160975609756098	-5.25299430734732	-5.7903317315404	0.160975609756098
0.453846153846154	0.160975609756098	-5.24254372054797	-5.79847535947163	0.160975609756098
0.461538461538462	0.160975609756098	-5.5727684323251	-5.62150976694974	0.160975609756098
-0.461730769230769	0.15609756097561	-5.0710011294486	-4.45936878222454	0.15609756097561
-0.454038461538462	0.15609756097561	-5.34992252823005	-4.31722726817041	0.15609756097561
-0.446346153846154	0.15609756097561	-5.26679334876514	-4.33333324654381	0.15609756097561
-0.438653846153846	0.15609756097561	-5.20763259259711	-4.68494270383496	0.15609756097561
-0.430961538461538	0.15609756097561	-5.38878906961019	-4.73321328507818	0.15609756097561
-0.423269230769231	0.15609756097561	-5.93970350378001	-4.67689572902922	0.15609756097561
-0.415576923076923	0.15609756097561	-5.45922175462106	-4.27327610939985	0.15609756097561
-0.407884615384615	0.15609756097561	-5.60019929279398	-5.04908096030958	0.15609756097561
-0.400192307692308	0.15609756097561	-4.15556004468477	-5.34256116862716	0.15609756097561
-0.3925	0.15609756097561	-1.12648981309242	-5.1937513660557	0.15609756097561
-0.384807692307692	0.15609756097561	9.46010431287578	-5.2775866930933	0.15609756097561
-0.377115384615385	0.15609756097561	34.8801207556788	-5.88128203044037	0.15609756097561
-0.369423076923077	0.15609756097561	129.430177485914	-6.5085469203326	0.15609756097561
-0.361730769230769	0.15609756097561	764.538538424076	-6.23101900168562	0.15609756097561
-0.354038461538462	0.15609756097561	4192.79702371321	-5.81741435468672	0.15609756097561
-0.346346153846154	0.15609756097561	132.04327635855	-5.65159549269786	0.15609756097561
-0.338653846153846	0.15609756097561	-9.40115056392685	-6.47707861437392	0.15609756097561
-0.330961538461538	0.15609756097561	-16.0598747896137	-6.47352029733916	0.15609756097561
-0.323269230769231	0.15609756097561	-14.5633655489671	-5.9839156013281	0.15609756097561
-0.315576923076923	0.15609756097561	-14.2914822265393	-6.26019645117256	0.15609756097561
-0.307884615384615	0.15609756097561	-13.7290468876109	-5.8926809091171	0.15609756097561
-0.300192307692308	0.15609756097561	-10.768989872041	-6.47864452677184	0.15609756097561
-0.2925	0.15609756097561	-10.153219712628	-6.31431688436542	0.15609756097561
-0.284807692307692	0.15609756097561	-10.3510575612059	-5.93883148554341	0.15609756097561
-0.277115384615385	0.15609756097561	-11.1662755957483	-6.56509188513331	0.15609756097561
-0.269423076923077	0.15609756097561	-11.1783068394521	-6.95199888830348	0.15609756097561
-0.261730769230769	0.15609756097561	-10.6926734010195	-6.88414947527199	0.15609756097561
-0.254038461538462	0.15609756097561	-10.4020000225504	-6.22130915831198	0.15609756097561
-0.246346153846154	0.15609756097561	-10.5828939582588	-6.61108347767166	0.15609756097561
-0.238461538461538	0.15609756097561	-10.6536022014851	-7.14876158711499	0.15609756097561
-0.230961538461538	0.15609756097561	-10.6907171106572	-7.30143481863122	0.15609756097561
-0.223269230769231	0.15609756097561	-11.4445118004189	-6.77445796050256	0.15609756097561
-0.215576923076923	0.15609756097561	-11.1371046128572	-6.71544302076468	0.15609756097561
-0.207884615384615	0.15609756097561	-10.3843812652994	-6.70459860892775	0.15609756097561
-0.2	0.15609756097561	-9.02428295231586	-7.09216660022967	0.15609756097561
-0.1925	0.15609756097561	-8.07353751101056	-7.04251457224587	0.15609756097561
-0.184807692307692	0.15609756097561	-9.91101633264166	-7.08652062763735	0.15609756097561
-0.177115384615385	0.15609756097561	-9.87650398775804	-7.15241088741592	0.15609756097561
-0.169423076923077	0.15609756097561	-10.1518221778388	-7.43362596257569	0.15609756097561
-0.161538461538462	0.15609756097561	-9.77820529952161	-7.68419953361246	0.15609756097561
-0.153846153846154	0.15609756097561	-9.95697495779829	-7.67963169611091	0.15609756097561
-0.146346153846154	0.15609756097561	-10.1171500343207	-7.60554815455157	0.15609756097561
-0.138653846153846	0.15609756097561	-9.67238819018204	-7.84870732039732	0.15609756097561
-0.130961538461538	0.15609756097561	-9.10479013017909	-7.89887501713854	0.15609756097561
-0.123269230769231	0.15609756097561	-8.68779679700373	-7.54983423815155	0.15609756097561
-0.115384615384615	0.15609756097561	-9.11899386812404	-7.33838124984198	0.15609756097561
-0.107884615384615	0.15609756097561	-9.54507445893825	-7.52714183865748	0.15609756097561
-0.100192307692308	0.15609756097561	-8.97334571113024	-7.87930698004158	0.15609756097561
-0.0925	0.15609756097561	-9.3429069891597	-7.8260790979855	0.15609756097561
-0.0848076923076923	0.15609756097561	-9.03830781758198	-7.27151012838697	0.15609756097561
-0.0771153846153846	0.15609756097561	-8.92669045436147	-7.84904045549572	0.15609756097561
-0.0694230769230769	0.15609756097561	-8.29528748627535	-8.00687677852136	0.15609756097561
-0.0617307692307692	0.15609756097561	-8.28676084461317	-7.76448987096034	0.15609756097561
-0.0540384615384615	0.15609756097561	-8.1732570958359	-8.07695732980187	0.15609756097561
-0.0463461538461538	0.15609756097561	-8.10135557514138	-8.03533998247401	0.15609756097561
-0.0384615384615385	0.15609756097561	-7.81293997893412	-8.18597742097288	0.15609756097561
-0.0309615384615385	0.15609756097561	-7.86153993202483	-7.83563514581309	0.15609756097561
-0.0232692307692308	0.15609756097561	-8.31620448705132	-7.87507123038298	0.15609756097561
-0.0155769230769231	0.15609756097561	-8.77402259721244	-7.80232304849604	0.15609756097561
-0.00788461538461538	0.15609756097561	-7.77381983944251	-8.2377674081693	0.15609756097561
0	0.15609756097561	-6.43783772636925	-8.37411656849667	0.15609756097561
0.0075	0.15609756097561	-6.76333141317286	-8.36171830522115	0.15609756097561
0.0151923076923077	0.15609756097561	-7.97273655818417	-8.73633075241822	0.15609756097561
0.0228846153846154	0.15609756097561	-7.67453880153697	-8.57283688900307	0.15609756097561
0.0305769230769231	0.15609756097561	-8.18180248264118	-7.1065071503398	0.15609756097561
0.0382692307692308	0.15609756097561	-8.01605246409316	-0.104755639926638	0.15609756097561
0.0459615384615385	0.15609756097561	-8.29118423678753	54.0047030665328	0.15609756097561
0.0536538461538462	0.15609756097561	-7.91992870573664	7466.17862798934	0.15609756097561
0.0613461538461538	0.15609756097561	-7.5077265393419	2292.22320115188	0.15609756097561
0.0690384615384615	0.15609756097561	-7.47953118356622	505.252072192942	0.15609756097561
0.0769230769230769	0.15609756097561	-7.09419828511778	16.5637200778454	0.15609756097561
0.0844230769230769	0.15609756097561	-7.41036429838933	-16.262723664637	0.15609756097561
0.0921153846153846	0.15609756097561	-7.7424703890176	-16.797392729053	0.15609756097561
0.0998076923076923	0.15609756097561	-7.96329779641641	-14.833111844894	0.15609756097561
0.1075	0.15609756097561	-7.72078352294394	-13.5084087388045	0.15609756097561
0.115384615384615	0.15609756097561	-7.39647516324344	-12.9173696383945	0.15609756097561
0.122884615384615	0.15609756097561	-6.52601967198629	-11.9530059811322	0.15609756097561
0.130769230769231	0.15609756097561	-7.23651130691342	-11.6548849821891	0.15609756097561
0.138269230769231	0.15609756097561	-7.34071083963969	-11.5794732490835	0.15609756097561
0.145961538461538	0.15609756097561	-7.92004367677452	-11.149405939536	0.15609756097561
0.153653846153846	0.15609756097561	-7.68502491351314	-10.9420553345822	0.15609756097561
0.161346153846154	0.15609756097561	-7.81245259356932	-10.6516571334015	0.15609756097561
0.169038461538462	0.15609756097561	-7.15576826422997	-10.5146606687503	0.15609756097561
0.176730769230769	0.15609756097561	-7.10622831163222	-10.1130716623573	0.15609756097561
0.184423076923077	0.15609756097561	-7.32764307695314	-10.1387489282776	0.15609756097561
0.192115384615385	0.15609756097561	-7.30878856733629	-10.1165142915711	0.15609756097561
0.199807692307692	0.15609756097561	-7.00711243562155	-10.1342817520738	0.15609756097561
0.2075	0.15609756097561	-7.3861941020197	-10.1806340249276	0.15609756097561
0.215192307692308	0.15609756097561	-7.3019586684112	-10.1791300096747	0.15609756097561
0.222884615384615	0.15609756097561	-7.20206322389411	-9.83073308120915	0.15609756097561
0.230576923076923	0.15609756097561	-7.02782689562677	-9.53507341643895	0.15609756097561
0.238269230769231	0.15609756097561	-6.93078092549232	-9.40137782122957	0.15609756097561
0.245961538461538	0.15609756097561	-6.33337706538135	-10.132972942282	0.15609756097561
0.253653846153846	0.15609756097561	-6.44959187044393	-9.84398117008486	0.15609756097561
0.261346153846154	0.15609756097561	-5.92558392849267	-9.50007674712535	0.15609756097561
0.269038461538462	0.15609756097561	-6.56829691435016	-9.43611052339726	0.15609756097561
0.276730769230769	0.15609756097561	-6.82287001979612	-8.60899511180182	0.15609756097561
0.284423076923077	0.15609756097561	-6.32801224429357	-8.36481968535102	0.15609756097561
0.292115384615385	0.15609756097561	-6.70218405792976	-8.10690930126887	0.15609756097561
0.299807692307692	0.15609756097561	-6.49201751613447	-8.2554999253735	0.15609756097561
0.3075	0.15609756097561	-6.25226634854849	-8.02011909360256	0.15609756097561
0.315192307692308	0.15609756097561	-6.26417971634538	-8.023763951304	0.15609756097561
0.322884615384615	0.15609756097561	-6.13770212880541	-8.10099213078331	0.15609756097561
0.330576923076923	0.15609756097561	-6.48623515726606	-7.60538565954936	0.15609756097561
0.338461538461538	0.15609756097561	-6.2004488455186	-7.7548728325321	0.15609756097561
0.345961538461538	0.15609756097561	-6.09106383393744	-7.35539087606722	0.15609756097561
0.353653846153846	0.15609756097561	-6.01832378981744	-6.72887574414608	0.15609756097561
0.361346153846154	0.15609756097561	-6.15765768246361	-6.5213195429907	0.15609756097561
0.369038461538462	0.15609756097561	-6.65548135769138	-6.16412034380925	0.15609756097561
0.376923076923077	0.15609756097561	-6.37314949807229	-6.1580462766913	0.15609756097561
0.384423076923077	0.15609756097561	-6.16904421766041	-6.1966193631264	0.15609756097561
0.392115384615385	0.15609756097561	-5.82488501074854	-5.86727213802202	0.15609756097561
0.399807692307692	0.15609756097561	-5.39221990927138	-6.17435465391748	0.15609756097561
0.4075	0.15609756097561	-5.51998274510168	-6.18870260197087	0.15609756097561
0.415384615384615	0.15609756097561	-5.94334635377786	-6.02950021586234	0.15609756097561
0.422884615384615	0.15609756097561	-5.78011125994404	-6.21265499314155	0.15609756097561
0.430576923076923	0.15609756097561	-5.77573372502191	-5.93078220883422	0.15609756097561
0.438269230769231	0.15609756097561	-5.73179095643906	-6.37776168706754	0.15609756097561
0.445961538461538	0.15609756097561	-5.63374469814084	-6.67677652728768	0.15609756097561
0.453846153846154	0.15609756097561	-5.22216269159171	-5.68053455580966	0.15609756097561
0.461538461538462	0.15609756097561	-5.3842968135143	-5.54939871363015	0.15609756097561
-0.461730769230769	0.151219512195122	-5.49566228395411	-5.49176761482363	0.151219512195122
-0.454038461538462	0.151219512195122	-5.48715876741569	-5.22831798590739	0.151219512195122
-0.446346153846154	0.151219512195122	-5.53394644332802	-5.43785028692067	0.151219512195122
-0.438653846153846	0.151219512195122	-5.69949416715634	-5.36762912798166	0.151219512195122
-0.430961538461538	0.151219512195122	-5.05301317231196	-5.36471330680132	0.151219512195122
-0.423269230769231	0.151219512195122	-4.92617893746935	-5.25347836638239	0.151219512195122
-0.415576923076923	0.151219512195122	-4.38682791469613	-5.67213340249027	0.151219512195122
-0.407884615384615	0.151219512195122	-4.4408086894489	-5.85430869573113	0.151219512195122
-0.400192307692308	0.151219512195122	-3.28817628879377	-5.95466713267573	0.151219512195122
-0.3925	0.151219512195122	2.24554742338046	-5.36964612394863	0.151219512195122
-0.384807692307692	0.151219512195122	15.8595486840292	-5.43963347508832	0.151219512195122
-0.377115384615385	0.151219512195122	55.6591791513015	-5.71573262695115	0.151219512195122
-0.369423076923077	0.151219512195122	301.919022846147	-5.93165656887249	0.151219512195122
-0.361730769230769	0.151219512195122	1332.98142553583	-5.95587574238211	0.151219512195122
-0.354038461538462	0.151219512195122	4263.88279243812	-5.7794157210388	0.151219512195122
-0.346346153846154	0.151219512195122	87.5455709931016	-6.02354779768217	0.151219512195122
-0.338653846153846	0.151219512195122	-12.1510528892252	-5.64241227036039	0.151219512195122
-0.330961538461538	0.151219512195122	-14.617329490247	-5.42532229343588	0.151219512195122
-0.323269230769231	0.151219512195122	-13.0955464586831	-5.64931922192757	0.151219512195122
-0.315576923076923	0.151219512195122	-11.6336345041967	-5.84177758431854	0.151219512195122
-0.307884615384615	0.151219512195122	-11.4377800204645	-6.1529205630464	0.151219512195122
-0.300192307692308	0.151219512195122	-10.8865109657431	-6.10688808689056	0.151219512195122
-0.2925	0.151219512195122	-11.1097248530245	-6.14892501443276	0.151219512195122
-0.284807692307692	0.151219512195122	-11.092736620211	-5.95231626817155	0.151219512195122
-0.277115384615385	0.151219512195122	-10.2381005550526	-6.00064069638828	0.151219512195122
-0.269423076923077	0.151219512195122	-10.2152213521634	-6.20919575216781	0.151219512195122
-0.261730769230769	0.151219512195122	-10.1891533437875	-6.16289172137428	0.151219512195122
-0.254038461538462	0.151219512195122	-10.2536381153548	-6.76099515972728	0.151219512195122
-0.246346153846154	0.151219512195122	-10.4503285139766	-6.98254517242907	0.151219512195122
-0.238461538461538	0.151219512195122	-10.5784766372161	-6.68390145823518	0.151219512195122
-0.230961538461538	0.151219512195122	-10.6936722264824	-6.65670319601543	0.151219512195122
-0.223269230769231	0.151219512195122	-10.9479053318195	-6.81611539142338	0.151219512195122
-0.215576923076923	0.151219512195122	-10.9585838257907	-6.37347904462934	0.151219512195122
-0.207884615384615	0.151219512195122	-10.7683353982075	-6.48417840197273	0.151219512195122
-0.2	0.151219512195122	-10.6447534888857	-6.98007683615701	0.151219512195122
-0.1925	0.151219512195122	-10.1612833822932	-6.93879091083595	0.151219512195122
-0.184807692307692	0.151219512195122	-9.96286023681038	-6.77367141575013	0.151219512195122
-0.177115384615385	0.151219512195122	-10.3746720754404	-6.97441808333579	0.151219512195122
-0.169423076923077	0.151219512195122	-10.8090869847564	-7.39141447575148	0.151219512195122
-0.161538461538462	0.151219512195122	-10.4006411250875	-7.27357699924705	0.151219512195122
-0.153846153846154	0.151219512195122	-10.0129744157398	-7.20966731754467	0.151219512195122
-0.146346153846154	0.151219512195122	-9.78001629534642	-7.43658713156581	0.151219512195122
-0.138653846153846	0.151219512195122	-9.23694994515809	-7.45432120742432	0.151219512195122
-0.130961538461538	0.151219512195122	-9.22528921246678	-7.26650094475628	0.151219512195122
-0.123269230769231	0.151219512195122	-8.82764587591956	-7.82300483775418	0.151219512195122
-0.115384615384615	0.151219512195122	-9.0978186679719	-8.01227278524113	0.151219512195122
-0.107884615384615	0.151219512195122	-8.46807382509007	-7.73782329558716	0.151219512195122
-0.100192307692308	0.151219512195122	-8.38137762984003	-7.90412162284559	0.151219512195122
-0.0925	0.151219512195122	-8.66815311745373	-7.23688355897844	0.151219512195122
-0.0848076923076923	0.151219512195122	-9.04960305250604	-7.58601488685453	0.151219512195122
-0.0771153846153846	0.151219512195122	-8.70335392711946	-7.7759610939759	0.151219512195122
-0.0694230769230769	0.151219512195122	-8.54881630499257	-7.77662916185704	0.151219512195122
-0.0617307692307692	0.151219512195122	-8.32318958347705	-7.9148273373926	0.151219512195122
-0.0540384615384615	0.151219512195122	-8.49407069950484	-8.3755732848992	0.151219512195122
-0.0463461538461538	0.151219512195122	-8.50745532717963	-8.34468448214436	0.151219512195122
-0.0384615384615385	0.151219512195122	-8.00670797035222	-8.07068886884893	0.151219512195122
-0.0309615384615385	0.151219512195122	-8.40038777421281	-8.39132855466779	0.151219512195122
-0.0232692307692308	0.151219512195122	-8.42943552179609	-8.502796003892	0.151219512195122
-0.0155769230769231	0.151219512195122	-8.1855394052437	-8.52635226716446	0.151219512195122
-0.00788461538461538	0.151219512195122	-8.05126473164109	-8.12298752318138	0.151219512195122
0	0.151219512195122	-7.84644446303506	-7.83574067106837	0.151219512195122
0.0075	0.151219512195122	-7.50602497293701	-8.26885102815109	0.151219512195122
0.0151923076923077	0.151219512195122	-7.38237020993609	-8.43121271024038	0.151219512195122
0.0228846153846154	0.151219512195122	-7.04551201981933	-8.04885640708503	0.151219512195122
0.0305769230769231	0.151219512195122	-6.08429610790879	-6.85117466902453	0.151219512195122
0.0382692307692308	0.151219512195122	-7.32929232174485	-2.44559676681832	0.151219512195122
0.0459615384615385	0.151219512195122	-7.63085953729384	25.5612006275952	0.151219512195122
0.0536538461538462	0.151219512195122	-7.80322884809513	208.4026931752	0.151219512195122
0.0613461538461538	0.151219512195122	-7.96621961867079	3553.99673621874	0.151219512195122
0.0690384615384615	0.151219512195122	-8.03300246303929	617.550724103906	0.151219512195122
0.0769230769230769	0.151219512195122	-7.95684340251268	28.8119478753841	0.151219512195122
0.0844230769230769	0.151219512195122	-7.65901380994374	-8.56972692663648	0.151219512195122
0.0921153846153846	0.151219512195122	-7.37374904525702	-13.7607209647774	0.151219512195122
0.0998076923076923	0.151219512195122	-7.61634887083987	-14.4437383382839	0.151219512195122
0.1075	0.151219512195122	-7.69983335328707	-13.5675922198958	0.151219512195122
0.115384615384615	0.151219512195122	-7.27986911547471	-12.6051945421783	0.151219512195122
0.122884615384615	0.151219512195122	-7.20211507250063	-11.8913510053263	0.151219512195122
0.130769230769231	0.151219512195122	-7.74477197583155	-11.6679153280736	0.151219512195122
0.138269230769231	0.151219512195122	-7.35911153183087	-11.4951240344058	0.151219512195122
0.145961538461538	0.151219512195122	-7.26102873654714	-10.9559221003009	0.151219512195122
0.153653846153846	0.151219512195122	-7.75068691037455	-10.7252727420866	0.151219512195122
0.161346153846154	0.151219512195122	-7.73623449187716	-10.9184853767203	0.151219512195122
0.169038461538462	0.151219512195122	-7.07551392535564	-10.9725069243191	0.151219512195122
0.176730769230769	0.151219512195122	-6.83460704710863	-10.4699403413839	0.151219512195122
0.184423076923077	0.151219512195122	-6.71498118760152	-10.4884402866594	0.151219512195122
0.192115384615385	0.151219512195122	-7.40895012316475	-10.1686849182442	0.151219512195122
0.199807692307692	0.151219512195122	-7.82726556258399	-10.2985368517388	0.151219512195122
0.2075	0.151219512195122	-7.51950816095367	-9.76284473467666	0.151219512195122
0.215192307692308	0.151219512195122	-7.01450972420847	-9.75620788329436	0.151219512195122
0.222884615384615	0.151219512195122	-6.72249151439114	-9.96337135975486	0.151219512195122
0.230576923076923	0.151219512195122	-6.98141410243579	-10.0773718819702	0.151219512195122
0.238269230769231	0.151219512195122	-6.86099878173591	-10.1381087353055	0.151219512195122
0.245961538461538	0.151219512195122	-7.17698391507235	-9.77028631716774	0.151219512195122
0.253653846153846	0.151219512195122	-7.37235826727958	-9.08942239445711	0.151219512195122
0.261346153846154	0.151219512195122	-7.14674121830847	-9.03164920599233	0.151219512195122
0.269038461538462	0.151219512195122	-7.00532294849065	-8.97305186564606	0.151219512195122
0.276730769230769	0.151219512195122	-6.37202131615129	-9.44865377478658	0.151219512195122
0.284423076923077	0.151219512195122	-6.52204335747825	-9.13388522296319	0.151219512195122
0.292115384615385	0.151219512195122	-6.70449623063243	-8.55831910992022	0.151219512195122
0.299807692307692	0.151219512195122	-6.43519490695777	-8.20644564869795	0.151219512195122
0.3075	0.151219512195122	-6.17184301687336	-8.40672417036498	0.151219512195122
0.315192307692308	0.151219512195122	-6.1787177925041	-8.30725466430363	0.151219512195122
0.322884615384615	0.151219512195122	-5.75404876093257	-8.07243021757359	0.151219512195122
0.330576923076923	0.151219512195122	-5.74062233688599	-7.3093092863732	0.151219512195122
0.338461538461538	0.151219512195122	-6.11009087174339	-7.28178660988033	0.151219512195122
0.345961538461538	0.151219512195122	-5.4689243555058	-7.28765871469931	0.151219512195122
0.353653846153846	0.151219512195122	-6.17308896064952	-7.33924147417408	0.151219512195122
0.361346153846154	0.151219512195122	-6.23523390081542	-6.93827470122384	0.151219512195122
0.369038461538462	0.151219512195122	-5.84693872154922	-6.5727828809454	0.151219512195122
0.376923076923077	0.151219512195122	-5.82296865642806	-6.36145486257621	0.151219512195122
0.384423076923077	0.151219512195122	-5.90625489087975	-6.52245268501301	0.151219512195122
0.392115384615385	0.151219512195122	-6.02044085045653	-6.2647956765697	0.151219512195122
0.399807692307692	0.151219512195122	-6.02301655259753	-5.94406486531395	0.151219512195122
0.4075	0.151219512195122	-6.16428820638518	-5.82038058164308	0.151219512195122
0.415384615384615	0.151219512195122	-5.72197348023559	-5.99139340480498	0.151219512195122
0.422884615384615	0.151219512195122	-5.71164468365969	-6.23027173683758	0.151219512195122
0.430576923076923	0.151219512195122	-5.93742852986972	-6.49498019461336	0.151219512195122
0.438269230769231	0.151219512195122	-6.71342661416772	-6.31419831433386	0.151219512195122
0.445961538461538	0.151219512195122	-6.2992330742967	-6.44924797553398	0.151219512195122
0.453846153846154	0.151219512195122	-5.96038812204763	-6.11135220850798	0.151219512195122
0.461538461538462	0.151219512195122	-5.50858899149416	-5.74385991815656	0.151219512195122
-0.461730769230769	0.146341463414634	-4.94847263796649	-5.55344143673143	0.146341463414634
-0.454038461538462	0.146341463414634	-5.35741497609783	-5.79451623355701	0.146341463414634
-0.446346153846154	0.146341463414634	-5.58892905908327	-5.20828575840534	0.146341463414634
-0.438653846153846	0.146341463414634	-5.56195013766474	-5.41968444935546	0.146341463414634
-0.430961538461538	0.146341463414634	-5.67554251814893	-5.19630574346614	0.146341463414634
-0.423269230769231	0.146341463414634	-5.86442434571066	-5.64117754180546	0.146341463414634
-0.415576923076923	0.146341463414634	-5.54379484585625	-5.63716964676585	0.146341463414634
-0.407884615384615	0.146341463414634	-5.35336068329717	-5.73038140591814	0.146341463414634
-0.400192307692308	0.146341463414634	-5.40767365898647	-5.84866954030128	0.146341463414634
-0.3925	0.146341463414634	-4.89681433371794	-5.82550051035321	0.146341463414634
-0.384807692307692	0.146341463414634	-1.09722966939189	-5.47582909417597	0.146341463414634
-0.377115384615385	0.146341463414634	11.7510620776044	-4.91826245726447	0.146341463414634
-0.369423076923077	0.146341463414634	44.0839818967018	-5.40254660211838	0.146341463414634
-0.361730769230769	0.146341463414634	178.88393658605	-5.73552370183204	0.146341463414634
-0.354038461538462	0.146341463414634	964.043777383071	-5.34479224715642	0.146341463414634
-0.346346153846154	0.146341463414634	4020.39585863349	-5.1540276639358	0.146341463414634
-0.338653846153846	0.146341463414634	151.073437030858	-5.45711958878827	0.146341463414634
-0.330961538461538	0.146341463414634	-11.092997392723	-6.18554670516551	0.146341463414634
-0.323269230769231	0.146341463414634	-14.9659577736118	-5.82867289836052	0.146341463414634
-0.315576923076923	0.146341463414634	-13.1084323880261	-6.32104005001144	0.146341463414634
-0.307884615384615	0.146341463414634	-12.0591692098781	-5.89146732799911	0.146341463414634
-0.300192307692308	0.146341463414634	-11.1975779910999	-5.76301684734649	0.146341463414634
-0.2925	0.146341463414634	-10.9926488578384	-6.0234825177622	0.146341463414634
-0.284807692307692	0.146341463414634	-10.9775141455008	-6.37577048564043	0.146341463414634
-0.277115384615385	0.146341463414634	-10.2296306699972	-6.1444500332581	0.146341463414634
-0.269423076923077	0.146341463414634	-10.7391318758424	-5.98446496382336	0.146341463414634
-0.261730769230769	0.146341463414634	-10.5069799102904	-6.10938197448275	0.146341463414634
-0.254038461538462	0.146341463414634	-11.1833217545983	-6.39382291029228	0.146341463414634
-0.246346153846154	0.146341463414634	-12.1250044111234	-6.22275095933452	0.146341463414634
-0.238461538461538	0.146341463414634	-10.3453848783443	-6.63549378039036	0.146341463414634
-0.230961538461538	0.146341463414634	-10.8528911585803	-7.08810167199018	0.146341463414634
-0.223269230769231	0.146341463414634	-10.997302310246	-6.99497010657089	0.146341463414634
-0.215576923076923	0.146341463414634	-11.6467585412333	-6.54425959903678	0.146341463414634
-0.207884615384615	0.146341463414634	-10.8742640760961	-6.68182803824635	0.146341463414634
-0.2	0.146341463414634	-10.4655906111761	-7.07060587846716	0.146341463414634
-0.1925	0.146341463414634	-9.96300791699121	-6.86132400639776	0.146341463414634
-0.184807692307692	0.146341463414634	-10.3840388701154	-7.39475857455568	0.146341463414634
-0.177115384615385	0.146341463414634	-10.4400153964746	-7.26263651248409	0.146341463414634
-0.169423076923077	0.146341463414634	-10.0212970267419	-7.36466445056694	0.146341463414634
-0.161538461538462	0.146341463414634	-10.051255198477	-6.88267385104607	0.146341463414634
-0.153846153846154	0.146341463414634	-10.758534765631	-7.44454487523303	0.146341463414634
-0.146346153846154	0.146341463414634	-9.99761805634546	-7.22637751265614	0.146341463414634
-0.138653846153846	0.146341463414634	-10.1662675421684	-7.71732205221612	0.146341463414634
-0.130961538461538	0.146341463414634	-9.74576766773812	-7.8159506608321	0.146341463414634
-0.123269230769231	0.146341463414634	-9.93047954575344	-7.40811454858471	0.146341463414634
-0.115384615384615	0.146341463414634	-9.11446595589005	-7.50682258034753	0.146341463414634
-0.107884615384615	0.146341463414634	-8.88267630272042	-7.4787247310031	0.146341463414634
-0.100192307692308	0.146341463414634	-8.72392450146318	-7.4264380832847	0.146341463414634
-0.0925	0.146341463414634	-9.02670740603432	-7.63859413955778	0.146341463414634
-0.0848076923076923	0.146341463414634	-8.89522339368149	-7.78473130557333	0.146341463414634
-0.0771153846153846	0.146341463414634	-8.48568978472638	-8.2473894770951	0.146341463414634
-0.0694230769230769	0.146341463414634	-8.95843563117435	-7.81863262596914	0.146341463414634
-0.0617307692307692	0.146341463414634	-8.61964627887364	-7.32000766979044	0.146341463414634
-0.0540384615384615	0.146341463414634	-8.25282566430593	-6.97260493945248	0.146341463414634
-0.0463461538461538	0.146341463414634	-7.80906033919383	-7.349661625367	0.146341463414634
-0.0384615384615385	0.146341463414634	-7.65626469591801	-7.0401077286278	0.146341463414634
-0.0309615384615385	0.146341463414634	-8.02601233596502	-7.72688827229803	0.146341463414634
-0.0232692307692308	0.146341463414634	-7.68300127172174	-7.70735304942232	0.146341463414634
-0.0155769230769231	0.146341463414634	-7.75390818737672	-8.21236880088883	0.146341463414634
-0.00788461538461538	0.146341463414634	-7.31092691705418	-7.95620606416325	0.146341463414634
0	0.146341463414634	-8.31375791952838	-8.02814860019517	0.146341463414634
0.0075	0.146341463414634	-7.76645767262183	-8.07876036013819	0.146341463414634
0.0151923076923077	0.146341463414634	-7.77076663467188	-8.44575396949874	0.146341463414634
0.0228846153846154	0.146341463414634	-7.61027528530271	-8.14949214636561	0.146341463414634
0.0305769230769231	0.146341463414634	-7.93238029328145	-8.05763356432905	0.146341463414634
0.0382692307692308	0.146341463414634	-7.40950885779866	-6.9606415068817	0.146341463414634
0.0459615384615385	0.146341463414634	-8.14409124022267	8.25816918943483	0.146341463414634
0.0536538461538462	0.146341463414634	-8.23522261494124	200.927489009268	0.146341463414634
0.0613461538461538	0.146341463414634	-7.61463871646441	3703.03395826264	0.146341463414634
0.0690384615384615	0.146341463414634	-7.4939876820503	837.770245889567	0.146341463414634
0.0769230769230769	0.146341463414634	-7.59155826908401	97.0101493961177	0.146341463414634
0.0844230769230769	0.146341463414634	-8.19795924783185	9.1532534353828	0.146341463414634
0.0921153846153846	0.146341463414634	-8.19672481936553	-7.7907003900143	0.146341463414634
0.0998076923076923	0.146341463414634	-7.78978380210428	-12.2841742514353	0.146341463414634
0.1075	0.146341463414634	-7.6679382867258	-12.6218949584741	0.146341463414634
0.115384615384615	0.146341463414634	-7.82648687124579	-12.4479874770617	0.146341463414634
0.122884615384615	0.146341463414634	-7.69420038342158	-12.3217888644529	0.146341463414634
0.130769230769231	0.146341463414634	-8.00773539290042	-11.9124708348361	0.146341463414634
0.138269230769231	0.146341463414634	-7.38625778681154	-10.8787839704047	0.146341463414634
0.145961538461538	0.146341463414634	-7.060575250043	-10.7183645978068	0.146341463414634
0.153653846153846	0.146341463414634	-7.13233398401158	-10.4291030954894	0.146341463414634
0.161346153846154	0.146341463414634	-7.84167962643012	-10.3502176178961	0.146341463414634
0.169038461538462	0.146341463414634	-7.84656490453999	-10.4044279534856	0.146341463414634
0.176730769230769	0.146341463414634	-7.21868053486778	-10.9545825695203	0.146341463414634
0.184423076923077	0.146341463414634	-6.94215461204706	-10.4460880203556	0.146341463414634
0.192115384615385	0.146341463414634	-6.65723008938682	-10.5227960605915	0.146341463414634
0.199807692307692	0.146341463414634	-6.93027864991958	-10.2786827282549	0.146341463414634
0.2075	0.146341463414634	-6.92147599796459	-9.80015995017461	0.146341463414634
0.215192307692308	0.146341463414634	-7.16342170570643	-10.4188158260081	0.146341463414634
0.222884615384615	0.146341463414634	-6.47880020890464	-9.91847746157927	0.146341463414634
0.230576923076923	0.146341463414634	-6.67488289058713	-9.87746686933643	0.146341463414634
0.238269230769231	0.146341463414634	-6.89312749055118	-9.57078282486294	0.146341463414634
0.245961538461538	0.146341463414634	-6.286486213884	-9.93801874219196	0.146341463414634
0.253653846153846	0.146341463414634	-6.5193058049654	-9.46382363526309	0.146341463414634
0.261346153846154	0.146341463414634	-7.01516403702105	-8.5021038348722	0.146341463414634
0.269038461538462	0.146341463414634	-7.14965667042034	-8.19955683920172	0.146341463414634
0.276730769230769	0.146341463414634	-6.7711094529404	-9.14989225814538	0.146341463414634
0.284423076923077	0.146341463414634	-6.64817047363203	-8.93187379049176	0.146341463414634
0.292115384615385	0.146341463414634	-6.33538939622965	-8.12175423275786	0.146341463414634
0.299807692307692	0.146341463414634	-6.68979207822175	-7.9835581535699	0.146341463414634
0.3075	0.146341463414634	-6.99304670339919	-7.93817781123389	0.146341463414634
0.315192307692308	0.146341463414634	-6.73680092508658	-7.96122470224552	0.146341463414634
0.322884615384615	0.146341463414634	-6.65249166738354	-8.35104143277631	0.146341463414634
0.330576923076923	0.146341463414634	-6.32663611503084	-8.18587503834954	0.146341463414634
0.338461538461538	0.146341463414634	-6.56659526444668	-8.07049880151282	0.146341463414634
0.345961538461538	0.146341463414634	-6.47484719297287	-7.6384243798265	0.146341463414634
0.353653846153846	0.146341463414634	-6.23190916834256	-7.15578149269174	0.146341463414634
0.361346153846154	0.146341463414634	-6.41677428167459	-7.12226147922111	0.146341463414634
0.369038461538462	0.146341463414634	-6.82555585079936	-6.68604014924043	0.146341463414634
0.376923076923077	0.146341463414634	-6.53664912105597	-6.80867939986901	0.146341463414634
0.384423076923077	0.146341463414634	-6.60391733406486	-6.5489662066513	0.146341463414634
0.392115384615385	0.146341463414634	-5.99779062302148	-6.60808241937264	0.146341463414634
0.399807692307692	0.146341463414634	-5.62082800207818	-6.87092176656864	0.146341463414634
0.4075	0.146341463414634	-5.77863148038009	-6.25370683983533	0.146341463414634
0.415384615384615	0.146341463414634	-5.65188158677438	-6.17648214255053	0.146341463414634
0.422884615384615	0.146341463414634	-6.33089444703001	-5.96600222380256	0.146341463414634
0.430576923076923	0.146341463414634	-6.60396741204945	-5.84942442901236	0.146341463414634
0.438269230769231	0.146341463414634	-6.39433151488421	-5.89337665811005	0.146341463414634
0.445961538461538	0.146341463414634	-5.95447462891057	-5.80827322217633	0.146341463414634
0.453846153846154	0.146341463414634	-6.17171176651544	-5.71692797171881	0.146341463414634
0.461538461538462	0.146341463414634	-5.86376759497122	-5.5304448126913	0.146341463414634
-0.461730769230769	0.141463414634146	-5.12449162468932	-6.22204670784117	0.141463414634146
-0.454038461538462	0.141463414634146	-5.18432151923942	-6.11381779761088	0.141463414634146
-0.446346153846154	0.141463414634146	-5.24283313367107	-5.92129838847745	0.141463414634146
-0.438653846153846	0.141463414634146	-5.37010439227135	-5.85444469243783	0.141463414634146
-0.430961538461538	0.141463414634146	-5.44778716440086	-6.12036669224972	0.141463414634146
-0.423269230769231	0.141463414634146	-5.71652067941539	-5.60177386442671	0.141463414634146
-0.415576923076923	0.141463414634146	-4.75702825727467	-5.57096307077701	0.141463414634146
-0.407884615384615	0.141463414634146	-4.76540988469417	-5.51429466831269	0.141463414634146
-0.400192307692308	0.141463414634146	-5.58879237853689	-5.69280094039497	0.141463414634146
-0.3925	0.141463414634146	-5.65692190869482	-5.54674820023998	0.141463414634146
-0.384807692307692	0.141463414634146	-2.52566591655327	-5.79129337799133	0.141463414634146
-0.377115384615385	0.141463414634146	9.39885137811693	-5.65279997727764	0.141463414634146
-0.369423076923077	0.141463414634146	105.25220957265	-6.25459442057212	0.141463414634146
-0.361730769230769	0.141463414634146	915.602731402112	-5.86123534664277	0.141463414634146
-0.354038461538462	0.141463414634146	2751.30350327127	-6.49201934177807	0.141463414634146
-0.346346153846154	0.141463414634146	4938.07641175764	-6.05271409591047	0.141463414634146
-0.338653846153846	0.141463414634146	14.2988216650494	-6.36445141454647	0.141463414634146
-0.330961538461538	0.141463414634146	-14.030393013496	-6.27466301178445	0.141463414634146
-0.323269230769231	0.141463414634146	-14.264634409031	-5.97590040027305	0.141463414634146
-0.315576923076923	0.141463414634146	-12.9635264582439	-6.0065760716342	0.141463414634146
-0.307884615384615	0.141463414634146	-11.5417025130521	-5.83658659246837	0.141463414634146
-0.300192307692308	0.141463414634146	-10.8748195176365	-6.03980144297332	0.141463414634146
-0.2925	0.141463414634146	-10.915165768708	-6.34454841869053	0.141463414634146
-0.284807692307692	0.141463414634146	-10.3403716340832	-6.63418827499657	0.141463414634146
-0.277115384615385	0.141463414634146	-9.38755149255136	-6.04549378805408	0.141463414634146
-0.269423076923077	0.141463414634146	-9.17069595469362	-6.18488624396984	0.141463414634146
-0.261730769230769	0.141463414634146	-8.22591206862261	-6.05933727840485	0.141463414634146
-0.254038461538462	0.141463414634146	-10.0119918024931	-5.84113741918545	0.141463414634146
-0.246346153846154	0.141463414634146	-10.1700994887995	-6.01607295221379	0.141463414634146
-0.238461538461538	0.141463414634146	-10.7530754686918	-6.13810153778991	0.141463414634146
-0.230961538461538	0.141463414634146	-10.9139072709584	-6.94385890049284	0.141463414634146
-0.223269230769231	0.141463414634146	-11.103601402448	-6.6848246387989	0.141463414634146
-0.215576923076923	0.141463414634146	-10.8901166034064	-6.4629226800247	0.141463414634146
-0.207884615384615	0.141463414634146	-10.2168603349891	-7.07315541494124	0.141463414634146
-0.2	0.141463414634146	-10.8931678753522	-7.28267722130694	0.141463414634146
-0.1925	0.141463414634146	-10.5627658580692	-7.22559558338807	0.141463414634146
-0.184807692307692	0.141463414634146	-10.0199167231048	-7.22883165941762	0.141463414634146
-0.177115384615385	0.141463414634146	-10.3423272106373	-6.96665515393398	0.141463414634146
-0.169423076923077	0.141463414634146	-10.3201012717066	-7.25861397281486	0.141463414634146
-0.161538461538462	0.141463414634146	-10.5282070555133	-6.84712745044147	0.141463414634146
-0.153846153846154	0.141463414634146	-9.75424413427192	-7.40036899347404	0.141463414634146
-0.146346153846154	0.141463414634146	-9.14013285640686	-7.79809536264086	0.141463414634146
-0.138653846153846	0.141463414634146	-8.31861603937755	-7.62892609285242	0.141463414634146
-0.130961538461538	0.141463414634146	-9.4966902718059	-7.79937043044032	0.141463414634146
-0.123269230769231	0.141463414634146	-9.3899660292891	-7.34808531782339	0.141463414634146
-0.115384615384615	0.141463414634146	-9.32493764258443	-7.20610860399208	0.141463414634146
-0.107884615384615	0.141463414634146	-9.25964003610096	-7.04849454131874	0.141463414634146
-0.100192307692308	0.141463414634146	-8.99792812395242	-6.99494996144764	0.141463414634146
-0.0925	0.141463414634146	-9.14726824273296	-6.8612778325193	0.141463414634146
-0.0848076923076923	0.141463414634146	-9.31119569736874	-6.82561175363932	0.141463414634146
-0.0771153846153846	0.141463414634146	-9.14006065927781	-7.3493696539352	0.141463414634146
-0.0694230769230769	0.141463414634146	-9.29636738999658	-7.69366986126968	0.141463414634146
-0.0617307692307692	0.141463414634146	-8.94061336880082	-8.11081724907405	0.141463414634146
-0.0540384615384615	0.141463414634146	-8.53540527439978	-8.01150424337492	0.141463414634146
-0.0463461538461538	0.141463414634146	-8.25790009676875	-8.11347296397658	0.141463414634146
-0.0384615384615385	0.141463414634146	-7.97432878873253	-7.78426066630109	0.141463414634146
-0.0309615384615385	0.141463414634146	-8.29005889215076	-7.87448266827999	0.141463414634146
-0.0232692307692308	0.141463414634146	-8.13664043218992	-7.91285498822051	0.141463414634146
-0.0155769230769231	0.141463414634146	-8.16838522296158	-8.02138906785192	0.141463414634146
-0.00788461538461538	0.141463414634146	-7.72598529291369	-7.562013392314	0.141463414634146
0	0.141463414634146	-8.56773443232341	-7.84607731678643	0.141463414634146
0.0075	0.141463414634146	-8.33362082887659	-7.93422763787512	0.141463414634146
0.0151923076923077	0.141463414634146	-7.94671996983907	-7.62917091409007	0.141463414634146
0.0228846153846154	0.141463414634146	-8.26342108678827	-8.00755408821502	0.141463414634146
0.0305769230769231	0.141463414634146	-8.45322905630541	-8.23412223316847	0.141463414634146
0.0382692307692308	0.141463414634146	-7.8710190646958	-7.9388280192279	0.141463414634146
0.0459615384615385	0.141463414634146	-7.58465226889989	-6.20101681882778	0.141463414634146
0.0536538461538462	0.141463414634146	-7.5415270719623	5.67535184690897	0.141463414634146
0.0613461538461538	0.141463414634146	-7.53230761956768	175.245377399816	0.141463414634146
0.0690384615384615	0.141463414634146	-7.09405946620397	4604.85111762795	0.141463414634146
0.0769230769230769	0.141463414634146	-6.92046694875718	2452.81620516919	0.141463414634146
0.0844230769230769	0.141463414634146	-8.16287962155355	737.902458384895	0.141463414634146
0.0921153846153846	0.141463414634146	-7.53116222750386	106.996879690856	0.141463414634146
0.0998076923076923	0.141463414634146	-7.3704914962967	9.5287311054846	0.141463414634146
0.1075	0.141463414634146	-7.81220215000673	-6.35658718167543	0.141463414634146
0.115384615384615	0.141463414634146	-7.87824943834759	-10.5054096231355	0.141463414634146
0.122884615384615	0.141463414634146	-7.67490198636792	-11.3845115789304	0.141463414634146
0.130769230769231	0.141463414634146	-7.94931146237024	-11.0653377711631	0.141463414634146
0.138269230769231	0.141463414634146	-7.9250517644368	-10.9872013418806	0.141463414634146
0.145961538461538	0.141463414634146	-8.03541105098443	-11.1604685160756	0.141463414634146
0.153653846153846	0.141463414634146	-7.972132745101	-10.9847497842149	0.141463414634146
0.161346153846154	0.141463414634146	-8.01943972979995	-11.6840789826222	0.141463414634146
0.169038461538462	0.141463414634146	-7.65844009244853	-10.4813240212369	0.141463414634146
0.176730769230769	0.141463414634146	-7.4648966034612	-10.4052704797926	0.141463414634146
0.184423076923077	0.141463414634146	-7.54095169928347	-10.4612551032262	0.141463414634146
0.192115384615385	0.141463414634146	-7.17488571062883	-10.7716640691491	0.141463414634146
0.199807692307692	0.141463414634146	-6.88758880484178	-10.186050290852	0.141463414634146
0.2075	0.141463414634146	-7.25068135608135	-9.36806263659227	0.141463414634146
0.215192307692308	0.141463414634146	-7.09837563431351	-9.5594538172207	0.141463414634146
0.222884615384615	0.141463414634146	-6.93102642411783	-9.32629040029791	0.141463414634146
0.230576923076923	0.141463414634146	-6.91672903281025	-9.56139127235314	0.141463414634146
0.238269230769231	0.141463414634146	-6.99370631148683	-9.78229337287887	0.141463414634146
0.245961538461538	0.141463414634146	-7.10589396685877	-9.70857188181679	0.141463414634146
0.253653846153846	0.141463414634146	-7.40431685097912	-9.99769504424571	0.141463414634146
0.261346153846154	0.141463414634146	-7.4994193743934	-9.907926448536	0.141463414634146
0.269038461538462	0.141463414634146	-7.46266701143946	-9.48401567040804	0.141463414634146
0.276730769230769	0.141463414634146	-7.43544267190672	-9.23866110653793	0.141463414634146
0.284423076923077	0.141463414634146	-7.34491175521858	-9.51914465686399	0.141463414634146
0.292115384615385	0.141463414634146	-6.87896370847093	-9.09275990101735	0.141463414634146
0.299807692307692	0.141463414634146	-6.50160180283895	-8.3441450757906	0.141463414634146
0.3075	0.141463414634146	-6.30646202216036	-8.59645648291036	0.141463414634146
0.315192307692308	0.141463414634146	-6.48458963243917	-8.41478575884596	0.141463414634146
0.322884615384615	0.141463414634146	-6.96261345963773	-8.47281722951467	0.141463414634146
0.330576923076923	0.141463414634146	-6.87236778701406	-8.40821374322981	0.141463414634146
0.338461538461538	0.141463414634146	-6.70946739381944	-7.89042400392187	0.141463414634146
0.345961538461538	0.141463414634146	-6.28690002843643	-7.7872515176166	0.141463414634146
0.353653846153846	0.141463414634146	-6.08948012312937	-7.40896612337469	0.141463414634146
0.361346153846154	0.141463414634146	-6.58764018422416	-7.36739400771854	0.141463414634146
0.369038461538462	0.141463414634146	-5.98896785087503	-6.90140783126912	0.141463414634146
0.376923076923077	0.141463414634146	-5.96929771697394	-7.27836130097256	0.141463414634146
0.384423076923077	0.141463414634146	-5.99887001182426	-7.63044121373626	0.141463414634146
0.392115384615385	0.141463414634146	-6.20976149690749	-7.15177851716321	0.141463414634146
0.399807692307692	0.141463414634146	-6.46050366507601	-6.58508273472138	0.141463414634146
0.4075	0.141463414634146	-6.25938050330428	-6.14443425857654	0.141463414634146
0.415384615384615	0.141463414634146	-5.97417037627204	-6.40036100920827	0.141463414634146
0.422884615384615	0.141463414634146	-6.48369234396509	-6.68951278364856	0.141463414634146
0.430576923076923	0.141463414634146	-6.46559232731828	-5.69552998321074	0.141463414634146
0.438269230769231	0.141463414634146	-6.0528369304083	-5.28432958209207	0.141463414634146
0.445961538461538	0.141463414634146	-6.06693352951544	-6.05183330068795	0.141463414634146
0.453846153846154	0.141463414634146	-6.30879036421233	-6.14258225892067	0.141463414634146
0.461538461538462	0.141463414634146	-6.21109424584065	-6.25711439780257	0.141463414634146
-0.461730769230769	0.136585365853659	-5.91275501450082	-5.85065530332689	0.136585365853659
-0.454038461538462	0.136585365853659	-5.47400912713635	-5.79021153885869	0.136585365853659
-0.446346153846154	0.136585365853659	-5.50960455684261	-5.58328596343553	0.136585365853659
-0.438653846153846	0.136585365853659	-5.456213995901	-6.03706190036008	0.136585365853659
-0.430961538461538	0.136585365853659	-5.7921928122912	-5.74988149905502	0.136585365853659
-0.423269230769231	0.136585365853659	-5.57926492058832	-5.68019519351225	0.136585365853659
-0.415576923076923	0.136585365853659	-5.46072211122657	-5.35970376121345	0.136585365853659
-0.407884615384615	0.136585365853659	-5.97205247937935	-5.79327129362494	0.136585365853659
-0.400192307692308	0.136585365853659	-6.10287256489547	-6.19430188068779	0.136585365853659
-0.3925	0.136585365853659	-6.12422424276642	-6.1421165526734	0.136585365853659
-0.384807692307692	0.136585365853659	-7.61388153638723	-5.97460098995462	0.136585365853659
-0.377115384615385	0.136585365853659	-9.82968057805366	-5.88207519051903	0.136585365853659
-0.369423076923077	0.136585365853659	-5.80434151314271	-5.97636349071414	0.136585365853659
-0.361730769230769	0.136585365853659	61.8963057375298	-5.65673831797733	0.136585365853659
-0.354038461538462	0.136585365853659	563.829972573899	-5.22918245665138	0.136585365853659
-0.346346153846154	0.136585365853659	2309.7391425992	-6.03115708107008	0.136585365853659
-0.338653846153846	0.136585365853659	4301.74528863937	-6.12224369086554	0.136585365853659
-0.330961538461538	0.136585365853659	85.3287748716375	-5.99677207037517	0.136585365853659
-0.323269230769231	0.136585365853659	-14.3844423048175	-5.67136635221427	0.136585365853659
-0.315576923076923	0.136585365853659	-15.2067800960115	-5.58204447066853	0.136585365853659
-0.307884615384615	0.136585365853659	-13.0038643424395	-5.85140067775023	0.136585365853659
-0.300192307692308	0.136585365853659	-12.0055177310196	-5.85825575926449	0.136585365853659
-0.2925	0.136585365853659	-11.6130270804867	-6.10207178479812	0.136585365853659
-0.284807692307692	0.136585365853659	-11.6718719906221	-6.51786558852703	0.136585365853659
-0.277115384615385	0.136585365853659	-11.1477854312754	-6.82443633350302	0.136585365853659
-0.269423076923077	0.136585365853659	-10.9588927141225	-7.13329045317018	0.136585365853659
-0.261730769230769	0.136585365853659	-10.7695115082701	-7.35409542267193	0.136585365853659
-0.254038461538462	0.136585365853659	-10.6413632755495	-7.03394886143005	0.136585365853659
-0.246346153846154	0.136585365853659	-9.87756969311655	-6.26666607480054	0.136585365853659
-0.238461538461538	0.136585365853659	-10.1634510739873	-6.65310702377788	0.136585365853659
-0.230961538461538	0.136585365853659	-11.0253324216858	-7.07408066054676	0.136585365853659
-0.223269230769231	0.136585365853659	-11.3410869218008	-7.15599529991866	0.136585365853659
-0.215576923076923	0.136585365853659	-10.7983841437115	-6.96790764895256	0.136585365853659
-0.207884615384615	0.136585365853659	-10.7413063497109	-7.07868056077639	0.136585365853659
-0.2	0.136585365853659	-10.2597564651971	-7.13996647800544	0.136585365853659
-0.1925	0.136585365853659	-10.525931090442	-7.1382209898552	0.136585365853659
-0.184807692307692	0.136585365853659	-10.5632445985772	-7.21981089694011	0.136585365853659
-0.177115384615385	0.136585365853659	-10.1773887969978	-6.8409267387738	0.136585365853659
-0.169423076923077	0.136585365853659	-10.2032562352183	-7.30401206853992	0.136585365853659
-0.161538461538462	0.136585365853659	-10.5748539230576	-7.34288806722865	0.136585365853659
-0.153846153846154	0.136585365853659	-10.3432792212975	-7.29754642688254	0.136585365853659
-0.146346153846154	0.136585365853659	-9.4506401775633	-7.29937657294726	0.136585365853659
-0.138653846153846	0.136585365853659	-8.96927310929062	-7.82615488417171	0.136585365853659
-0.130961538461538	0.136585365853659	-9.42312111021836	-7.00854452734753	0.136585365853659
-0.123269230769231	0.136585365853659	-9.27494378150637	-7.764424291076	0.136585365853659
-0.115384615384615	0.136585365853659	-8.66337774499396	-7.37214275464968	0.136585365853659
-0.107884615384615	0.136585365853659	-9.04633718466324	-7.54473056321767	0.136585365853659
-0.100192307692308	0.136585365853659	-8.63915220440997	-7.4252300334934	0.136585365853659
-0.0925	0.136585365853659	-8.74688208193833	-7.50864667820491	0.136585365853659
-0.0848076923076923	0.136585365853659	-9.15244424276251	-7.46532856308997	0.136585365853659
-0.0771153846153846	0.136585365853659	-9.25907024072263	-7.02148483620928	0.136585365853659
-0.0694230769230769	0.136585365853659	-8.88042933184463	-7.38760123586048	0.136585365853659
-0.0617307692307692	0.136585365853659	-8.1465400137176	-7.55591015130075	0.136585365853659
-0.0540384615384615	0.136585365853659	-8.66418715282001	-7.86987400611252	0.136585365853659
-0.0463461538461538	0.136585365853659	-8.59204151685119	-7.87877198318307	0.136585365853659
-0.0384615384615385	0.136585365853659	-8.47586970681692	-7.61766506387268	0.136585365853659
-0.0309615384615385	0.136585365853659	-7.99078194325733	-7.80002326854521	0.136585365853659
-0.0232692307692308	0.136585365853659	-8.21892373269272	-7.30049929743941	0.136585365853659
-0.0155769230769231	0.136585365853659	-7.9282236462936	-7.17749953712912	0.136585365853659
-0.00788461538461538	0.136585365853659	-8.02285547877104	-7.93055422799364	0.136585365853659
0	0.136585365853659	-8.30037201292201	-7.42775637006488	0.136585365853659
0.0075	0.136585365853659	-7.51184151300964	-7.91166734384243	0.136585365853659
0.0151923076923077	0.136585365853659	-7.58025922829811	-8.05273764409498	0.136585365853659
0.0228846153846154	0.136585365853659	-7.3318859823785	-7.89606859154657	0.136585365853659
0.0305769230769231	0.136585365853659	-7.38036029350133	-7.98487046877802	0.136585365853659
0.0382692307692308	0.136585365853659	-7.26419911326411	-8.55840231689697	0.136585365853659
0.0459615384615385	0.136585365853659	-7.33836722988084	-8.25636540842543	0.136585365853659
0.0536538461538462	0.136585365853659	-7.77010417060484	-5.75356690971804	0.136585365853659
0.0613461538461538	0.136585365853659	-7.7504219269396	26.3903352068213	0.136585365853659
0.0690384615384615	0.136585365853659	-7.82640483959676	205.364429408228	0.136585365853659
0.0769230769230769	0.136585365853659	-7.21211709422901	3026.33337782861	0.136585365853659
0.0844230769230769	0.136585365853659	-7.3454511111165	937.867045566127	0.136585365853659
0.0921153846153846	0.136585365853659	-7.56275822211852	140.722985632566	0.136585365853659
0.0998076923076923	0.136585365853659	-7.77804101861576	-0.453777114334517	0.136585365853659
0.1075	0.136585365853659	-7.80477240591422	-12.1895013490277	0.136585365853659
0.115384615384615	0.136585365853659	-7.36188197248548	-13.4554985898342	0.136585365853659
0.122884615384615	0.136585365853659	-7.40347514112639	-12.8128978041643	0.136585365853659
0.130769230769231	0.136585365853659	-8.09720336970222	-11.7413358723811	0.136585365853659
0.138269230769231	0.136585365853659	-7.99377970860337	-11.7878069714024	0.136585365853659
0.145961538461538	0.136585365853659	-7.96240617933719	-11.6438283957047	0.136585365853659
0.153653846153846	0.136585365853659	-7.893178433356	-10.953587155386	0.136585365853659
0.161346153846154	0.136585365853659	-7.4405356383141	-10.7852439324431	0.136585365853659
0.169038461538462	0.136585365853659	-7.59685477048487	-10.2244773793972	0.136585365853659
0.176730769230769	0.136585365853659	-7.04189089931509	-10.5594973355779	0.136585365853659
0.184423076923077	0.136585365853659	-7.39266736039464	-10.884667901413	0.136585365853659
0.192115384615385	0.136585365853659	-7.54839263044473	-11.2387609735511	0.136585365853659
0.199807692307692	0.136585365853659	-6.86739502681605	-10.6058944935005	0.136585365853659
0.2075	0.136585365853659	-6.74084475543378	-10.2948339916196	0.136585365853659
0.215192307692308	0.136585365853659	-7.1362647804615	-9.68331057375144	0.136585365853659
0.222884615384615	0.136585365853659	-6.9512564188093	-9.7735382511628	0.136585365853659
0.230576923076923	0.136585365853659	-7.48890112276493	-9.4857247071826	0.136585365853659
0.238269230769231	0.136585365853659	-7.3495985515404	-9.9714514640079	0.136585365853659
0.245961538461538	0.136585365853659	-7.01464748273562	-10.1543138880802	0.136585365853659
0.253653846153846	0.136585365853659	-6.94452850090784	-9.72958638548116	0.136585365853659
0.261346153846154	0.136585365853659	-7.22555943099102	-9.2764220828672	0.136585365853659
0.269038461538462	0.136585365853659	-7.27065637386489	-9.78925265544755	0.136585365853659
0.276730769230769	0.136585365853659	-7.24965737033142	-9.96623533440476	0.136585365853659
0.284423076923077	0.136585365853659	-7.03783881162678	-9.31867829518601	0.136585365853659
0.292115384615385	0.136585365853659	-7.0730290848706	-8.8936306838696	0.136585365853659
0.299807692307692	0.136585365853659	-6.93137266810476	-8.6774739555902	0.136585365853659
0.3075	0.136585365853659	-6.78266061302641	-8.36861890916324	0.136585365853659
0.315192307692308	0.136585365853659	-6.68233412074256	-7.93584547023649	0.136585365853659
0.322884615384615	0.136585365853659	-6.72326907425384	-8.05495977813823	0.136585365853659
0.330576923076923	0.136585365853659	-6.30700044756034	-8.13915907280031	0.136585365853659
0.338461538461538	0.136585365853659	-6.23095107969066	-8.70860496623513	0.136585365853659
0.345961538461538	0.136585365853659	-6.29817272528477	-8.61777525109546	0.136585365853659
0.353653846153846	0.136585365853659	-6.59548381348668	-7.9079723551715	0.136585365853659
0.361346153846154	0.136585365853659	-6.29033343282302	-6.94101916823152	0.136585365853659
0.369038461538462	0.136585365853659	-6.81040251916875	-6.47392249021034	0.136585365853659
0.376923076923077	0.136585365853659	-6.45860209102498	-6.64385826004791	0.136585365853659
0.384423076923077	0.136585365853659	-5.88365163248585	-6.6839712039231	0.136585365853659
0.392115384615385	0.136585365853659	-6.60206961066884	-6.47745748998638	0.136585365853659
0.399807692307692	0.136585365853659	-6.02505186316282	-6.35393321047147	0.136585365853659
0.4075	0.136585365853659	-5.90414579764604	-6.51774399220627	0.136585365853659
0.415384615384615	0.136585365853659	-6.1214037691813	-6.61743644741679	0.136585365853659
0.422884615384615	0.136585365853659	-6.20395450277521	-6.86189394778452	0.136585365853659
0.430576923076923	0.136585365853659	-5.87426438505265	-6.64685584951353	0.136585365853659
0.438269230769231	0.136585365853659	-6.09514886320043	-5.76067547566283	0.136585365853659
0.445961538461538	0.136585365853659	-6.53009173350464	-6.42768296144276	0.136585365853659
0.453846153846154	0.136585365853659	-6.38083002708649	-6.34579841864389	0.136585365853659
0.461538461538462	0.136585365853659	-6.3951073697011	-6.312263409451	0.136585365853659
-0.461730769230769	0.131707317073171	-5.92704237368934	-5.78398071327598	0.131707317073171
-0.454038461538462	0.131707317073171	-5.98812767768433	-5.65540824070185	0.131707317073171
-0.446346153846154	0.131707317073171	-6.66283929310972	-5.57445881563012	0.131707317073171
-0.438653846153846	0.131707317073171	-6.28677774485113	-6.00177073239864	0.131707317073171
-0.430961538461538	0.131707317073171	-5.86338246560466	-6.20316463104344	0.131707317073171
-0.423269230769231	0.131707317073171	-5.75038429408617	-6.07651213831536	0.131707317073171
-0.415576923076923	0.131707317073171	-5.9872693437404	-5.93074930645705	0.131707317073171
-0.407884615384615	0.131707317073171	-6.06187495106274	-6.24524925662446	0.131707317073171
-0.400192307692308	0.131707317073171	-5.92993221803707	-5.02726620001277	0.131707317073171
-0.3925	0.131707317073171	-5.90486021951587	-5.45601099665382	0.131707317073171
-0.384807692307692	0.131707317073171	-4.86645001834482	-6.13091134395644	0.131707317073171
-0.377115384615385	0.131707317073171	-2.17623959298364	-6.04481737040529	0.131707317073171
-0.369423076923077	0.131707317073171	5.83507878149467	-6.35202262408642	0.131707317073171
-0.361730769230769	0.131707317073171	31.074091222995	-6.19718228155457	0.131707317073171
-0.354038461538462	0.131707317073171	146.370234446667	-6.76880725518852	0.131707317073171
-0.346346153846154	0.131707317073171	834.626055228693	-6.66393047489348	0.131707317073171
-0.338653846153846	0.131707317073171	2721.13711477953	-6.81209120689888	0.131707317073171
-0.330961538461538	0.131707317073171	202.566858486438	-7.10195866036321	0.131707317073171
-0.323269230769231	0.131707317073171	-6.74957045036375	-6.9316250404351	0.131707317073171
-0.315576923076923	0.131707317073171	-15.6567695925265	-6.59773132486706	0.131707317073171
-0.307884615384615	0.131707317073171	-13.6665787998981	-6.18587076724855	0.131707317073171
-0.300192307692308	0.131707317073171	-11.9437453498279	-6.42908768463892	0.131707317073171
-0.2925	0.131707317073171	-10.8854296787151	-6.29629101767358	0.131707317073171
-0.284807692307692	0.131707317073171	-10.5248923593468	-6.35802786159368	0.131707317073171
-0.277115384615385	0.131707317073171	-11.1761988508804	-5.93838817375202	0.131707317073171
-0.269423076923077	0.131707317073171	-11.1077958703923	-6.45273117171094	0.131707317073171
-0.261730769230769	0.131707317073171	-10.7664838005977	-6.71715502449692	0.131707317073171
-0.254038461538462	0.131707317073171	-10.8920249695476	-6.52225450062153	0.131707317073171
-0.246346153846154	0.131707317073171	-11.2041903427673	-6.5047360855598	0.131707317073171
-0.238461538461538	0.131707317073171	-10.994994156953	-6.51866924384672	0.131707317073171
-0.230961538461538	0.131707317073171	-10.7478738720271	-6.76900719013642	0.131707317073171
-0.223269230769231	0.131707317073171	-10.8969797636693	-7.26529907282502	0.131707317073171
-0.215576923076923	0.131707317073171	-10.2902800087184	-7.22440710111979	0.131707317073171
-0.207884615384615	0.131707317073171	-9.65901472217165	-6.34342281645258	0.131707317073171
-0.2	0.131707317073171	-9.43830715235101	-6.59741991133951	0.131707317073171
-0.1925	0.131707317073171	-10.0612800673006	-6.64594937527619	0.131707317073171
-0.184807692307692	0.131707317073171	-10.0481125442886	-7.09232792329169	0.131707317073171
-0.177115384615385	0.131707317073171	-9.77806954409791	-7.04556576868801	0.131707317073171
-0.169423076923077	0.131707317073171	-10.310821829012	-7.31474391075664	0.131707317073171
-0.161538461538462	0.131707317073171	-10.431783832923	-7.49324255649904	0.131707317073171
-0.153846153846154	0.131707317073171	-10.7279186612099	-7.75033835781827	0.131707317073171
-0.146346153846154	0.131707317073171	-9.93684317443428	-7.71966682009504	0.131707317073171
-0.138653846153846	0.131707317073171	-9.85188821195541	-7.88305857293099	0.131707317073171
-0.130961538461538	0.131707317073171	-9.79417592115959	-7.9090277322699	0.131707317073171
-0.123269230769231	0.131707317073171	-9.44683912533446	-8.01694296085709	0.131707317073171
-0.115384615384615	0.131707317073171	-9.40544548003372	-8.10032420711319	0.131707317073171
-0.107884615384615	0.131707317073171	-8.81154501817724	-7.9927952595724	0.131707317073171
-0.100192307692308	0.131707317073171	-8.87826831663451	-7.48776479656749	0.131707317073171
-0.0925	0.131707317073171	-9.2265804232232	-7.43351727245637	0.131707317073171
-0.0848076923076923	0.131707317073171	-8.87276861444891	-7.13200606700778	0.131707317073171
-0.0771153846153846	0.131707317073171	-7.96924419187623	-6.83904425456228	0.131707317073171
-0.0694230769230769	0.131707317073171	-8.69237966783389	-7.41743350784553	0.131707317073171
-0.0617307692307692	0.131707317073171	-8.20827670525571	-7.55446833225293	0.131707317073171
-0.0540384615384615	0.131707317073171	-8.20705538028024	-7.86218064948877	0.131707317073171
-0.0463461538461538	0.131707317073171	-7.93311804842488	-7.75312798793513	0.131707317073171
-0.0384615384615385	0.131707317073171	-8.14693401941427	-7.207664363866	0.131707317073171
-0.0309615384615385	0.131707317073171	-8.04941280928581	-7.74839332608012	0.131707317073171
-0.0232692307692308	0.131707317073171	-8.18467215109275	-8.13841790381299	0.131707317073171
-0.0155769230769231	0.131707317073171	-8.16563161202535	-8.25295852905263	0.131707317073171
-0.00788461538461538	0.131707317073171	-8.29779399738996	-8.21192040834757	0.131707317073171
0	0.131707317073171	-7.52391053001812	-7.96350045248018	0.131707317073171
0.0075	0.131707317073171	-7.46737828480631	-7.80232976625279	0.131707317073171
0.0151923076923077	0.131707317073171	-7.7052792925096	-8.26724299129131	0.131707317073171
0.0228846153846154	0.131707317073171	-7.82123473518126	-8.31503794295356	0.131707317073171
0.0305769230769231	0.131707317073171	-7.73609012821943	-8.2862789687853	0.131707317073171
0.0382692307692308	0.131707317073171	-8.03693493409726	-8.3146011789968	0.131707317073171
0.0459615384615385	0.131707317073171	-7.82020787062008	-8.1471742394446	0.131707317073171
0.0536538461538462	0.131707317073171	-8.09523312844499	-7.72522335112237	0.131707317073171
0.0613461538461538	0.131707317073171	-7.56198150059311	-0.518283503664765	0.131707317073171
0.0690384615384615	0.131707317073171	-7.5882635443287	204.456096845143	0.131707317073171
0.0769230769230769	0.131707317073171	-8.10479298254757	2756.75357453586	0.131707317073171
0.0844230769230769	0.131707317073171	-7.58289410415459	842.188568241908	0.131707317073171
0.0921153846153846	0.131707317073171	-7.55901410232931	167.679086408859	0.131707317073171
0.0998076923076923	0.131707317073171	-7.64322273659209	6.09542688931696	0.131707317073171
0.1075	0.131707317073171	-8.16426454684242	-9.04616786548498	0.131707317073171
0.115384615384615	0.131707317073171	-7.82256973448341	-12.0389434053154	0.131707317073171
0.122884615384615	0.131707317073171	-7.44498869583734	-12.0075312722537	0.131707317073171
0.130769230769231	0.131707317073171	-7.70472187037066	-11.9256251091745	0.131707317073171
0.138269230769231	0.131707317073171	-7.85279342726106	-11.9939276867638	0.131707317073171
0.145961538461538	0.131707317073171	-7.85390356517399	-11.6752680156814	0.131707317073171
0.153653846153846	0.131707317073171	-7.755048311331	-11.3602100289603	0.131707317073171
0.161346153846154	0.131707317073171	-7.24864939257083	-10.6906671178217	0.131707317073171
0.169038461538462	0.131707317073171	-7.66044061265486	-10.0692642404123	0.131707317073171
0.176730769230769	0.131707317073171	-7.37172087852149	-10.4799871881521	0.131707317073171
0.184423076923077	0.131707317073171	-7.24428692903657	-10.436923742963	0.131707317073171
0.192115384615385	0.131707317073171	-6.66984095308724	-10.9296801112924	0.131707317073171
0.199807692307692	0.131707317073171	-7.28118456551531	-11.2046724269935	0.131707317073171
0.2075	0.131707317073171	-7.62208976582498	-10.8016446523152	0.131707317073171
0.215192307692308	0.131707317073171	-7.60337289922213	-9.89433841359444	0.131707317073171
0.222884615384615	0.131707317073171	-7.63638448948704	-9.32668858019123	0.131707317073171
0.230576923076923	0.131707317073171	-7.70411110217307	-9.4278034115966	0.131707317073171
0.238269230769231	0.131707317073171	-7.3638108757949	-8.84815146521662	0.131707317073171
0.245961538461538	0.131707317073171	-7.15565238860124	-8.92914005936434	0.131707317073171
0.253653846153846	0.131707317073171	-6.75267465338381	-9.25424045699121	0.131707317073171
0.261346153846154	0.131707317073171	-6.72103225126628	-9.8948072059018	0.131707317073171
0.269038461538462	0.131707317073171	-6.91501042135074	-9.83700797473564	0.131707317073171
0.276730769230769	0.131707317073171	-7.19422230450471	-9.36721467938144	0.131707317073171
0.284423076923077	0.131707317073171	-7.66724231324902	-8.98560843654355	0.131707317073171
0.292115384615385	0.131707317073171	-6.86668345880223	-8.71410131924968	0.131707317073171
0.299807692307692	0.131707317073171	-6.87995863729653	-8.77625588864988	0.131707317073171
0.3075	0.131707317073171	-6.78714581502598	-8.96051693981187	0.131707317073171
0.315192307692308	0.131707317073171	-6.97967916877122	-8.87556103147748	0.131707317073171
0.322884615384615	0.131707317073171	-6.66352207267811	-8.70537837803416	0.131707317073171
0.330576923076923	0.131707317073171	-6.76152075513343	-8.717584091665	0.131707317073171
0.338461538461538	0.131707317073171	-6.80025392511979	-8.48535898077967	0.131707317073171
0.345961538461538	0.131707317073171	-6.38735674719665	-8.05903313355753	0.131707317073171
0.353653846153846	0.131707317073171	-5.87429325115821	-7.61786194866044	0.131707317073171
0.361346153846154	0.131707317073171	-5.93830917286807	-7.22879410860177	0.131707317073171
0.369038461538462	0.131707317073171	-6.53646551318843	-6.95230369855208	0.131707317073171
0.376923076923077	0.131707317073171	-6.7590608299822	-6.98271660681346	0.131707317073171
0.384423076923077	0.131707317073171	-6.79116807457067	-6.31335797538091	0.131707317073171
0.392115384615385	0.131707317073171	-6.35410852835293	-6.9175947873283	0.131707317073171
0.399807692307692	0.131707317073171	-5.84075609277174	-6.24065995965394	0.131707317073171
0.4075	0.131707317073171	-6.28478799045757	-6.3890796663623	0.131707317073171
0.415384615384615	0.131707317073171	-6.37526108272051	-6.58041868592872	0.131707317073171
0.422884615384615	0.131707317073171	-6.77140737466762	-6.89856105161714	0.131707317073171
0.430576923076923	0.131707317073171	-6.99558770194663	-7.0993524059624	0.131707317073171
0.438269230769231	0.131707317073171	-7.22597334153801	-6.85125092579366	0.131707317073171
0.445961538461538	0.131707317073171	-6.38025297364215	-6.76787153251463	0.131707317073171
0.453846153846154	0.131707317073171	-6.86708708752708	-5.73320707346226	0.131707317073171
0.461538461538462	0.131707317073171	-6.60372312516342	-6.25709535848009	0.131707317073171
-0.461730769230769	0.126829268292683	-5.39777294965753	-5.75317053342018	0.126829268292683
-0.454038461538462	0.126829268292683	-5.64807121134158	-5.71881535244214	0.126829268292683
-0.446346153846154	0.126829268292683	-6.03339159174762	-5.80353571649328	0.126829268292683
-0.438653846153846	0.126829268292683	-6.19907924118187	-5.75814563866227	0.126829268292683
-0.430961538461538	0.126829268292683	-5.81553214765233	-5.22734288179668	0.126829268292683
-0.423269230769231	0.126829268292683	-6.05487913413577	-5.76075804737443	0.126829268292683
-0.415576923076923	0.126829268292683	-6.94944086392427	-5.92541734354817	0.126829268292683
-0.407884615384615	0.126829268292683	-6.91141412775142	-6.32889513388164	0.126829268292683
-0.400192307692308	0.126829268292683	-6.45035387006816	-6.22533102679736	0.126829268292683
-0.3925	0.126829268292683	-6.16343224613303	-6.41922286678254	0.126829268292683
-0.384807692307692	0.126829268292683	-6.41201995640711	-6.21723735340278	0.126829268292683
-0.377115384615385	0.126829268292683	-5.61556233087792	-6.72808682378172	0.126829268292683
-0.369423076923077	0.126829268292683	-5.52878320522077	-6.85688653947455	0.126829268292683
-0.361730769230769	0.126829268292683	-4.6826826921691	-6.8297593017898	0.126829268292683
-0.354038461538462	0.126829268292683	1.25284488661818	-6.85544885861506	0.126829268292683
-0.346346153846154	0.126829268292683	27.6490675204992	-6.27079119818241	0.126829268292683
-0.338653846153846	0.126829268292683	165.306306927937	-6.08206971281067	0.126829268292683
-0.330961538461538	0.126829268292683	917.732796256945	-6.33487663798599	0.126829268292683
-0.323269230769231	0.126829268292683	2817.96565989456	-6.64629106682352	0.126829268292683
-0.315576923076923	0.126829268292683	175.651330212276	-6.58129397151592	0.126829268292683
-0.307884615384615	0.126829268292683	-9.16947799858925	-6.2991400657983	0.126829268292683
-0.300192307692308	0.126829268292683	-14.5784462001882	-6.17635344641452	0.126829268292683
-0.2925	0.126829268292683	-12.5137050544406	-6.33373111670656	0.126829268292683
-0.284807692307692	0.126829268292683	-11.4132648335029	-6.45617490033723	0.126829268292683
-0.277115384615385	0.126829268292683	-10.5947329102681	-6.48788713355172	0.126829268292683
-0.269423076923077	0.126829268292683	-10.8546410256196	-6.58244252845335	0.126829268292683
-0.261730769230769	0.126829268292683	-11.0626863166857	-6.91782888409161	0.126829268292683
-0.254038461538462	0.126829268292683	-10.5929903613706	-6.55288978105408	0.126829268292683
-0.246346153846154	0.126829268292683	-10.3024327131376	-6.97557550634731	0.126829268292683
-0.238461538461538	0.126829268292683	-10.7248069428895	-6.69006264643444	0.126829268292683
-0.230961538461538	0.126829268292683	-10.3702737462184	-6.88336262939693	0.126829268292683
-0.223269230769231	0.126829268292683	-10.7081000794728	-7.2735804770994	0.126829268292683
-0.215576923076923	0.126829268292683	-11.4814506772375	-7.50740826465355	0.126829268292683
-0.207884615384615	0.126829268292683	-11.3361330070165	-7.05294279988609	0.126829268292683
-0.2	0.126829268292683	-10.3614246271197	-6.92919257874484	0.126829268292683
-0.1925	0.126829268292683	-9.9965487479278	-6.94067001410298	0.126829268292683
-0.184807692307692	0.126829268292683	-9.68976404846508	-7.36400022979424	0.126829268292683
-0.177115384615385	0.126829268292683	-10.0707131378216	-7.34910609286187	0.126829268292683
-0.169423076923077	0.126829268292683	-10.3519941048241	-6.90470671477792	0.126829268292683
-0.161538461538462	0.126829268292683	-9.91421562510612	-6.97023115196741	0.126829268292683
-0.153846153846154	0.126829268292683	-9.15177836344636	-7.72477868301367	0.126829268292683
-0.146346153846154	0.126829268292683	-11.1433446802745	-7.40504410426175	0.126829268292683
-0.138653846153846	0.126829268292683	-9.92528118191297	-6.97101339276646	0.126829268292683
-0.130961538461538	0.126829268292683	-9.60501782963832	-7.16681947903208	0.126829268292683
-0.123269230769231	0.126829268292683	-9.63764149979689	-7.2611138439416	0.126829268292683
-0.115384615384615	0.126829268292683	-9.09982173616972	-7.05788994860126	0.126829268292683
-0.107884615384615	0.126829268292683	-9.39807196865105	-7.23819585850896	0.126829268292683
-0.100192307692308	0.126829268292683	-8.84241091397204	-7.68978021469499	0.126829268292683
-0.0925	0.126829268292683	-9.00191810409085	-7.47622185839363	0.126829268292683
-0.0848076923076923	0.126829268292683	-8.95488651114249	-7.89118882657749	0.126829268292683
-0.0771153846153846	0.126829268292683	-8.82799571086168	-7.48385124312065	0.126829268292683
-0.0694230769230769	0.126829268292683	-8.44343307237334	-7.35262164838289	0.126829268292683
-0.0617307692307692	0.126829268292683	-8.80905015338909	-7.10699579688688	0.126829268292683
-0.0540384615384615	0.126829268292683	-8.60374931548151	-7.54239099432859	0.126829268292683
-0.0463461538461538	0.126829268292683	-8.39932861319996	-7.86798808149758	0.126829268292683
-0.0384615384615385	0.126829268292683	-8.85740134875405	-8.15144028219197	0.126829268292683
-0.0309615384615385	0.126829268292683	-8.48260124347242	-8.41408131879657	0.126829268292683
-0.0232692307692308	0.126829268292683	-8.02921191053102	-8.36568328469391	0.126829268292683
-0.0155769230769231	0.126829268292683	-8.23522261494124	-7.779411662302	0.126829268292683
-0.00788461538461538	0.126829268292683	-8.38481225649629	-7.78847652182296	0.126829268292683
0	0.126829268292683	-8.46300208520522	-7.76907813863601	0.126829268292683
0.0075	0.126829268292683	-8.05509451505118	-7.99598440250927	0.126829268292683
0.0151923076923077	0.126829268292683	-8.18765086210233	-8.77778376966967	0.126829268292683
0.0228846153846154	0.126829268292683	-7.98077595503753	-9.13749138235536	0.126829268292683
0.0305769230769231	0.126829268292683	-8.31343573586644	-9.04500809239845	0.126829268292683
0.0382692307692308	0.126829268292683	-8.37220826494917	-8.76794809743161	0.126829268292683
0.0459615384615385	0.126829268292683	-7.94975755610128	-8.8451258003339	0.126829268292683
0.0536538461538462	0.126829268292683	-7.80535360710217	-8.52484779141639	0.126829268292683
0.0613461538461538	0.126829268292683	-8.04504281515218	-5.70706509455538	0.126829268292683
0.0690384615384615	0.126829268292683	-7.63904118400431	22.041398202833	0.126829268292683
0.0769230769230769	0.126829268292683	-8.18807292713375	3800.80473859973	0.126829268292683
0.0844230769230769	0.126829268292683	-7.99257562012828	1693.41417894942	0.126829268292683
0.0921153846153846	0.126829268292683	-8.05366344727828	676.848548253225	0.126829268292683
0.0998076923076923	0.126829268292683	-8.31585240249797	69.1890764892952	0.126829268292683
0.1075	0.126829268292683	-7.72801343353515	9.72817032787899	0.126829268292683
0.115384615384615	0.126829268292683	-7.12231203089154	-4.88475337350751	0.126829268292683
0.122884615384615	0.126829268292683	-7.24087626467485	-10.3849949830751	0.126829268292683
0.130769230769231	0.126829268292683	-7.5198103615885	-11.6933929147452	0.126829268292683
0.138269230769231	0.126829268292683	-8.02248720259589	-11.6438141703067	0.126829268292683
0.145961538461538	0.126829268292683	-7.70780378934699	-11.0698892218515	0.126829268292683
0.153653846153846	0.126829268292683	-7.67481043306683	-10.5284604438032	0.126829268292683
0.161346153846154	0.126829268292683	-7.54041626761748	-10.4976749902387	0.126829268292683
0.169038461538462	0.126829268292683	-6.90860487673458	-10.1847148407065	0.126829268292683
0.176730769230769	0.126829268292683	-7.68063112949145	-10.3746030460682	0.126829268292683
0.184423076923077	0.126829268292683	-7.46496139801122	-11.2899922748053	0.126829268292683
0.192115384615385	0.126829268292683	-7.65500894378827	-11.4247053756754	0.126829268292683
0.199807692307692	0.126829268292683	-7.8183663953547	-10.7317382631883	0.126829268292683
0.2075	0.126829268292683	-7.5584398155864	-10.5633576998184	0.126829268292683
0.215192307692308	0.126829268292683	-7.64361466979217	-10.1226188215583	0.126829268292683
0.222884615384615	0.126829268292683	-8.00085774302466	-10.1557585516012	0.126829268292683
0.230576923076923	0.126829268292683	-7.21117099325393	-9.91144161250145	0.126829268292683
0.238269230769231	0.126829268292683	-6.78136697508481	-9.34909081775855	0.126829268292683
0.245961538461538	0.126829268292683	-6.85030179497961	-9.47984937479454	0.126829268292683
0.253653846153846	0.126829268292683	-7.11971231298486	-9.17645746479471	0.126829268292683
0.261346153846154	0.126829268292683	-7.36286092760241	-9.74978620861815	0.126829268292683
0.269038461538462	0.126829268292683	-7.33804709462123	-9.21894764231638	0.126829268292683
0.276730769230769	0.126829268292683	-7.35698035560354	-9.37156547544811	0.126829268292683
0.284423076923077	0.126829268292683	-7.140126745147	-9.33553622431953	0.126829268292683
0.292115384615385	0.126829268292683	-6.78630229003621	-9.47918702804963	0.126829268292683
0.299807692307692	0.126829268292683	-7.05782012354663	-8.68026000727192	0.126829268292683
0.3075	0.126829268292683	-6.90586141882143	-8.04398975488558	0.126829268292683
0.315192307692308	0.126829268292683	-7.31818073308298	-8.34230006239663	0.126829268292683
0.322884615384615	0.126829268292683	-7.13303874389335	-8.81943507550198	0.126829268292683
0.330576923076923	0.126829268292683	-6.45035400373726	-8.46785405896866	0.126829268292683
0.338461538461538	0.126829268292683	-6.41178891105328	-8.40361460207005	0.126829268292683
0.345961538461538	0.126829268292683	-6.51201324593124	-8.44952989164302	0.126829268292683
0.353653846153846	0.126829268292683	-6.36757516199745	-7.9714435162013	0.126829268292683
0.361346153846154	0.126829268292683	-6.06655359796914	-7.54757318776682	0.126829268292683
0.369038461538462	0.126829268292683	-6.2463811767325	-7.71089038566783	0.126829268292683
0.376923076923077	0.126829268292683	-6.63023307324454	-7.81948585446671	0.126829268292683
0.384423076923077	0.126829268292683	-6.44970742018159	-7.41297548437938	0.126829268292683
0.392115384615385	0.126829268292683	-6.53133660284674	-7.56812369471975	0.126829268292683
0.399807692307692	0.126829268292683	-5.86887989723967	-7.21790121808096	0.126829268292683
0.4075	0.126829268292683	-5.69864929287865	-6.52704006769181	0.126829268292683
0.415384615384615	0.126829268292683	-5.7649435326509	-6.39815863971656	0.126829268292683
0.422884615384615	0.126829268292683	-5.88161838431745	-6.82280116664144	0.126829268292683
0.430576923076923	0.126829268292683	-5.73755300932374	-7.16061868980512	0.126829268292683
0.438269230769231	0.126829268292683	-5.86906905117606	-7.37127568635527	0.126829268292683
0.445961538461538	0.126829268292683	-6.40283850628718	-6.5093098121706	0.126829268292683
0.453846153846154	0.126829268292683	-6.12181953467504	-6.07426714123402	0.126829268292683
0.461538461538462	0.126829268292683	-6.3330453482698	-6.04415560897367	0.126829268292683
-0.461730769230769	0.121951219512195	-5.72316798557794	-5.03944251455258	0.121951219512195
-0.454038461538462	0.121951219512195	-5.91379077690077	-5.61057448354861	0.121951219512195
-0.446346153846154	0.121951219512195	-6.30998436423238	-5.81621151549905	0.121951219512195
-0.438653846153846	0.121951219512195	-5.69017102875315	-5.60877506702482	0.121951219512195
-0.430961538461538	0.121951219512195	-6.07852453633921	-5.25184638540623	0.121951219512195
-0.423269230769231	0.121951219512195	-5.93434357135876	-5.98441505888565	0.121951219512195
-0.415576923076923	0.121951219512195	-6.62179436428314	-6.0648995773606	0.121951219512195
-0.407884615384615	0.121951219512195	-6.80907290074034	-5.81684277416912	0.121951219512195
-0.400192307692308	0.121951219512195	-6.02126087952544	-6.32533914824849	0.121951219512195
-0.3925	0.121951219512195	-6.5732024635433	-6.19675332880372	0.121951219512195
-0.384807692307692	0.121951219512195	-6.70711166126929	-6.1074433693165	0.121951219512195
-0.377115384615385	0.121951219512195	-6.49653457497798	-6.1248324961526	0.121951219512195
-0.369423076923077	0.121951219512195	-6.22137004118254	-6.32898535779305	0.121951219512195
-0.361730769230769	0.121951219512195	-4.26912513679233	-6.11093666875264	0.121951219512195
-0.354038461538462	0.121951219512195	2.81825397426218	-6.47787965733795	0.121951219512195
-0.346346153846154	0.121951219512195	36.5904801519413	-6.61279440434778	0.121951219512195
-0.338653846153846	0.121951219512195	241.682403001028	-6.55426413697256	0.121951219512195
-0.330961538461538	0.121951219512195	958.004888306148	-6.14903381894694	0.121951219512195
-0.323269230769231	0.121951219512195	1857.60110929281	-6.65348659597533	0.121951219512195
-0.315576923076923	0.121951219512195	201.913373942673	-6.27320214121017	0.121951219512195
-0.307884615384615	0.121951219512195	-9.63709004965623	-6.41329898107684	0.121951219512195
-0.300192307692308	0.121951219512195	-14.5932758536611	-6.16725341988741	0.121951219512195
-0.2925	0.121951219512195	-12.4104619153265	-7.0119325181165	0.121951219512195
-0.284807692307692	0.121951219512195	-11.1235563472921	-7.18833135605416	0.121951219512195
-0.277115384615385	0.121951219512195	-10.3054949059214	-7.44094350595902	0.121951219512195
-0.269423076923077	0.121951219512195	-9.56331389121466	-7.55780465236215	0.121951219512195
-0.261730769230769	0.121951219512195	-10.345280672148	-7.15044360870915	0.121951219512195
-0.254038461538462	0.121951219512195	-10.6556596424869	-6.77344005185585	0.121951219512195
-0.246346153846154	0.121951219512195	-10.3884909108976	-7.40112065594956	0.121951219512195
-0.238461538461538	0.121951219512195	-10.3096391210979	-7.36402706217257	0.121951219512195
-0.230961538461538	0.121951219512195	-10.4469121569061	-7.21591086961705	0.121951219512195
-0.223269230769231	0.121951219512195	-11.4432520191764	-7.26736344014065	0.121951219512195
-0.215576923076923	0.121951219512195	-11.5484933094451	-6.71457132319604	0.121951219512195
-0.207884615384615	0.121951219512195	-10.7321770070354	-7.09616813385749	0.121951219512195
-0.2	0.121951219512195	-10.1973877793961	-7.80966098685212	0.121951219512195
-0.1925	0.121951219512195	-10.1210303157966	-7.49764258061658	0.121951219512195
-0.184807692307692	0.121951219512195	-9.75374839427087	-7.27409298403796	0.121951219512195
-0.177115384615385	0.121951219512195	-9.27986060942633	-7.40421649561599	0.121951219512195
-0.169423076923077	0.121951219512195	-9.91517619935301	-7.49099283622206	0.121951219512195
-0.161538461538462	0.121951219512195	-10.0215073457009	-7.31580693915181	0.121951219512195
-0.153846153846154	0.121951219512195	-10.2607298742745	-7.63538669835969	0.121951219512195
-0.146346153846154	0.121951219512195	-10.4437144682962	-7.85771300235284	0.121951219512195
-0.138653846153846	0.121951219512195	-10.5931838755944	-7.53982408822015	0.121951219512195
-0.130961538461538	0.121951219512195	-9.93397845405268	-7.43645723050296	0.121951219512195
-0.123269230769231	0.121951219512195	-10.4162524544257	-7.68314275798522	0.121951219512195
-0.115384615384615	0.121951219512195	-10.115763153379	-7.59665119086803	0.121951219512195
-0.107884615384615	0.121951219512195	-9.4390013692294	-7.76912144282946	0.121951219512195
-0.100192307692308	0.121951219512195	-9.49324566085768	-7.40872855483907	0.121951219512195
-0.0925	0.121951219512195	-9.47024813745381	-7.580608820265	0.121951219512195
-0.0848076923076923	0.121951219512195	-10.0536401453264	-8.28699742776424	0.121951219512195
-0.0771153846153846	0.121951219512195	-9.74704788585988	-8.26808645474637	0.121951219512195
-0.0694230769230769	0.121951219512195	-9.58467026014609	-7.5076915003685	0.121951219512195
-0.0617307692307692	0.121951219512195	-9.12396565179156	-7.71462667101485	0.121951219512195
-0.0540384615384615	0.121951219512195	-8.50691192018711	-8.09520617795129	0.121951219512195
-0.0463461538461538	0.121951219512195	-8.39870193766883	-7.78507962683613	0.121951219512195
-0.0384615384615385	0.121951219512195	-8.82926475456353	-8.08283076830288	0.121951219512195
-0.0309615384615385	0.121951219512195	-8.66365302861041	-8.21196598068994	0.121951219512195
-0.0232692307692308	0.121951219512195	-8.63343061915296	-8.40645512175966	0.121951219512195
-0.0155769230769231	0.121951219512195	-8.15462041791166	-8.21680703652487	0.121951219512195
-0.00788461538461538	0.121951219512195	-8.31089625965025	-8.29504697395571	0.121951219512195
0	0.121951219512195	-7.64652833885374	-8.49483319563893	0.121951219512195
0.0075	0.121951219512195	-8.05302356774605	-8.24049782610192	0.121951219512195
0.0151923076923077	0.121951219512195	-8.17304269144769	-7.99410046436106	0.121951219512195
0.0228846153846154	0.121951219512195	-7.59133480929194	-8.08985434332578	0.121951219512195
0.0305769230769231	0.121951219512195	-7.4434027153474	-8.57635452661532	0.121951219512195
0.0382692307692308	0.121951219512195	-8.29250539365531	-8.3216113711339	0.121951219512195
0.0459615384615385	0.121951219512195	-8.32716112982407	-8.65786102658173	0.121951219512195
0.0536538461538462	0.121951219512195	-8.85332321064961	-8.50964596738381	0.121951219512195
0.0613461538461538	0.121951219512195	-8.51925829961097	-7.60221161647542	0.121951219512195
0.0690384615384615	0.121951219512195	-8.45715438231638	1.72039000488421	0.121951219512195
0.0769230769230769	0.121951219512195	-8.23959684656554	122.647510137362	0.121951219512195
0.0844230769230769	0.121951219512195	-7.92048970738947	1993.28652485929	0.121951219512195
0.0921153846153846	0.121951219512195	-8.10599454446491	1073.68690101214	0.121951219512195
0.0998076923076923	0.121951219512195	-7.54855515491269	236.445758157242	0.121951219512195
0.1075	0.121951219512195	-7.68722612541865	-1.66416036706689	0.121951219512195
0.115384615384615	0.121951219512195	-7.8474641343417	-12.1993690064674	0.121951219512195
0.122884615384615	0.121951219512195	-7.68760406925763	-12.5330116460467	0.121951219512195
0.130769230769231	0.121951219512195	-7.98943654000724	-11.9271965716231	0.121951219512195
0.138269230769231	0.121951219512195	-7.56385312146777	-11.6300256973633	0.121951219512195
0.145961538461538	0.121951219512195	-7.14659897447086	-11.3590489608041	0.121951219512195
0.153653846153846	0.121951219512195	-7.09993512240495	-11.6835384059874	0.121951219512195
0.161346153846154	0.121951219512195	-7.07924906655681	-11.1164598942061	0.121951219512195
0.169038461538462	0.121951219512195	-7.19123759683656	-11.1056211979603	0.121951219512195
0.176730769230769	0.121951219512195	-7.98311650298749	-10.9900467912972	0.121951219512195
0.184423076923077	0.121951219512195	-7.99238152521397	-10.6850540140311	0.121951219512195
0.192115384615385	0.121951219512195	-8.13705602320873	-10.8852051849256	0.121951219512195
0.199807692307692	0.121951219512195	-7.21925679786046	-10.7471645962417	0.121951219512195
0.2075	0.121951219512195	-7.18308885789268	-10.2156788919929	0.121951219512195
0.215192307692308	0.121951219512195	-7.80773289297171	-10.2404678155451	0.121951219512195
0.222884615384615	0.121951219512195	-7.5066553507429	-9.71014744891967	0.121951219512195
0.230576923076923	0.121951219512195	-7.17861173235543	-9.32650086950597	0.121951219512195
0.238269230769231	0.121951219512195	-7.37883525544639	-9.47451811270322	0.121951219512195
0.245961538461538	0.121951219512195	-7.11141643948338	-9.65079275229513	0.121951219512195
0.253653846153846	0.121951219512195	-6.70204775322635	-9.81271585845205	0.121951219512195
0.261346153846154	0.121951219512195	-7.08108253827254	-10.0825098245569	0.121951219512195
0.269038461538462	0.121951219512195	-6.9949554715059	-9.99884615854483	0.121951219512195
0.276730769230769	0.121951219512195	-6.99355893040573	-9.60128099902747	0.121951219512195
0.284423076923077	0.121951219512195	-6.68162767601101	-9.32941288672997	0.121951219512195
0.292115384615385	0.121951219512195	-6.75418097936008	-8.8396632178762	0.121951219512195
0.299807692307692	0.121951219512195	-6.72365430029342	-8.15591390603565	0.121951219512195
0.3075	0.121951219512195	-6.92855132551101	-8.60304452353454	0.121951219512195
0.315192307692308	0.121951219512195	-7.34181764044746	-8.39587679269754	0.121951219512195
0.322884615384615	0.121951219512195	-6.92558931560261	-8.01297931362868	0.121951219512195
0.330576923076923	0.121951219512195	-6.6317737619227	-8.12142241470583	0.121951219512195
0.338461538461538	0.121951219512195	-7.17154919082861	-8.29969378142452	0.121951219512195
0.345961538461538	0.121951219512195	-7.16058021531383	-7.74182463401048	0.121951219512195
0.353653846153846	0.121951219512195	-7.02379936804397	-7.83427347385523	0.121951219512195
0.361346153846154	0.121951219512195	-7.11578524445156	-7.73836062042321	0.121951219512195
0.369038461538462	0.121951219512195	-6.33580119830079	-7.60566934635029	0.121951219512195
0.376923076923077	0.121951219512195	-6.38865336051855	-7.52538138818848	0.121951219512195
0.384423076923077	0.121951219512195	-6.20034069540707	-6.98846198681955	0.121951219512195
0.392115384615385	0.121951219512195	-6.36314552299369	-7.03678135096858	0.121951219512195
0.399807692307692	0.121951219512195	-6.35909317581129	-6.21905998753687	0.121951219512195
0.4075	0.121951219512195	-6.373927384105	-6.64918770195242	0.121951219512195
0.415384615384615	0.121951219512195	-6.36582940071514	-7.25431441241469	0.121951219512195
0.422884615384615	0.121951219512195	-6.42638959444462	-7.35864322944868	0.121951219512195
0.430576923076923	0.121951219512195	-5.95749714753683	-7.00554694340995	0.121951219512195
0.438269230769231	0.121951219512195	-5.78225136069963	-6.56424244341618	0.121951219512195
0.445961538461538	0.121951219512195	-5.84136917323888	-5.87026232549084	0.121951219512195
0.453846153846154	0.121951219512195	-6.34315678468211	-6.03447649810843	0.121951219512195
0.461538461538462	0.121951219512195	-6.14805493974751	-6.24959001479258	0.121951219512195
-0.461730769230769	0.117073170731707	-5.27742939173549	-5.43804109566173	0.117073170731707
-0.454038461538462	0.117073170731707	-4.80764608257064	-5.00780192983046	0.117073170731707
-0.446346153846154	0.117073170731707	-5.6481228003579	-5.58248151123184	0.117073170731707
-0.438653846153846	0.117073170731707	-6.09557180904087	-5.4609385645212	0.117073170731707
-0.430961538461538	0.117073170731707	-5.60389646375727	-5.54683692973347	0.117073170731707
-0.423269230769231	0.117073170731707	-5.15154063240075	-5.75014832183742	0.117073170731707
-0.415576923076923	0.117073170731707	-5.5619371418632	-5.7492852947866	0.117073170731707
-0.407884615384615	0.117073170731707	-5.99756032547749	-5.98661677675796	0.117073170731707
-0.400192307692308	0.117073170731707	-5.98165651001059	-5.64917185779519	0.117073170731707
-0.3925	0.117073170731707	-6.35129341423397	-5.5478068673249	0.117073170731707
-0.384807692307692	0.117073170731707	-6.87875958515242	-5.19221453956495	0.117073170731707
-0.377115384615385	0.117073170731707	-6.72512753342259	-4.86702403099193	0.117073170731707
-0.369423076923077	0.117073170731707	-6.53890231701329	-5.42596866406236	0.117073170731707
-0.361730769230769	0.117073170731707	-5.87833909990352	-5.94162922052952	0.117073170731707
-0.354038461538462	0.117073170731707	-2.56661398682836	-6.36960952910009	0.117073170731707
-0.346346153846154	0.117073170731707	12.0696490987588	-6.47268693856176	0.117073170731707
-0.338653846153846	0.117073170731707	95.1593742159344	-6.68348537528832	0.117073170731707
-0.330961538461538	0.117073170731707	484.622154245735	-6.67487780947618	0.117073170731707
-0.323269230769231	0.117073170731707	1463.29420873178	-6.26324258353575	0.117073170731707
-0.315576923076923	0.117073170731707	201.940055402132	-6.31852552946142	0.117073170731707
-0.307884615384615	0.117073170731707	3.79448921063751	-6.50154546915588	0.117073170731707
-0.300192307692308	0.117073170731707	-14.3960267361432	-6.35618765097836	0.117073170731707
-0.2925	0.117073170731707	-13.1981298339674	-6.17578483380205	0.117073170731707
-0.284807692307692	0.117073170731707	-11.5421846407003	-6.27951177885419	0.117073170731707
-0.277115384615385	0.117073170731707	-11.5525705170029	-6.69258963735603	0.117073170731707
-0.269423076923077	0.117073170731707	-11.3071086786446	-6.58984194098947	0.117073170731707
-0.261730769230769	0.117073170731707	-10.8915823711902	-6.80228778252452	0.117073170731707
-0.254038461538462	0.117073170731707	-10.1423891633923	-6.01202007789093	0.117073170731707
-0.246346153846154	0.117073170731707	-10.4442525925746	-6.25260506538185	0.117073170731707
-0.238461538461538	0.117073170731707	-10.4585932130116	-6.61632366393474	0.117073170731707
-0.230961538461538	0.117073170731707	-10.3939185907345	-7.04357492008291	0.117073170731707
-0.223269230769231	0.117073170731707	-10.8376641328054	-7.34724629489658	0.117073170731707
-0.215576923076923	0.117073170731707	-10.7101794285669	-6.8408997157879	0.117073170731707
-0.207884615384615	0.117073170731707	-10.64659333037	-7.380359948004	0.117073170731707
-0.2	0.117073170731707	-10.2825663471147	-7.67672644359666	0.117073170731707
-0.1925	0.117073170731707	-9.70605531532668	-7.58939652318714	0.117073170731707
-0.184807692307692	0.117073170731707	-9.4687500434947	-7.36712844024747	0.117073170731707
-0.177115384615385	0.117073170731707	-9.05202488236714	-7.65010269019116	0.117073170731707
-0.169423076923077	0.117073170731707	-9.89884194708011	-7.41534106687884	0.117073170731707
-0.161538461538462	0.117073170731707	-9.84649149598332	-7.36430348509207	0.117073170731707
-0.153846153846154	0.117073170731707	-10.2817127870453	-7.58970681172578	0.117073170731707
-0.146346153846154	0.117073170731707	-10.4432659198492	-7.57985630434867	0.117073170731707
-0.138653846153846	0.117073170731707	-10.571673165604	-7.77397292701601	0.117073170731707
-0.130961538461538	0.117073170731707	-10.8690775488376	-8.08889283980899	0.117073170731707
-0.123269230769231	0.117073170731707	-10.648832618185	-7.56944609491423	0.117073170731707
-0.115384615384615	0.117073170731707	-10.206715888589	-7.03752788364718	0.117073170731707
-0.107884615384615	0.117073170731707	-9.89566593079827	-7.61409366981691	0.117073170731707
-0.100192307692308	0.117073170731707	-9.81195922801732	-7.31601103885019	0.117073170731707
-0.0925	0.117073170731707	-10.0193322062639	-7.78365982614664	0.117073170731707
-0.0848076923076923	0.117073170731707	-10.7699232191907	-7.69263472020497	0.117073170731707
-0.0771153846153846	0.117073170731707	-9.30361707495807	-7.96305122173415	0.117073170731707
-0.0694230769230769	0.117073170731707	-9.71534375346642	-7.97090167023335	0.117073170731707
-0.0617307692307692	0.117073170731707	-9.50977449459288	-7.75720272235937	0.117073170731707
-0.0540384615384615	0.117073170731707	-9.38624613218739	-7.51154290030037	0.117073170731707
-0.0463461538461538	0.117073170731707	-9.28090049781879	-7.89985868535402	0.117073170731707
-0.0384615384615385	0.117073170731707	-8.52981277041822	-7.77428490399325	0.117073170731707
-0.0309615384615385	0.117073170731707	-8.27936918667901	-8.11202529777322	0.117073170731707
-0.0232692307692308	0.117073170731707	-8.08092005331396	-7.8477965049676	0.117073170731707
-0.0155769230769231	0.117073170731707	-7.65881072191759	-7.8366945091492	0.117073170731707
-0.00788461538461538	0.117073170731707	-7.87717044863537	-8.18332176080997	0.117073170731707
0	0.117073170731707	-8.1376491479831	-8.08098825248627	0.117073170731707
0.0075	0.117073170731707	-8.63878860302731	-8.52861226764598	0.117073170731707
0.0151923076923077	0.117073170731707	-8.02429336577986	-8.65446041445955	0.117073170731707
[truncated: 7,802 more rows]
