# Supplementary material for: Giant ferroelectric polarization in a bilayer graphene heterostructure
Source: Nat Commun. 2022 Oct 21;13:6241. doi: 10.1038/s41467-022-34104-z (PMC9587233; doi:10.1038/s41467-022-34104-z)
Supplement: Supplementary file 4 — Source Data [file 41467_2022_34104_MOESM4_ESM.zip › SI/Fig.S15/Fig.S15b.dat]

x	y	b	f	z
-0.461730769230769	0.195121951219512	999.7164	795.6749	-204.0415
-0.454038461538462	0.195121951219512	1088.905	801.9537	-286.9513
-0.446346153846154	0.195121951219512	1238.783	821.4423	-417.3407
-0.438653846153846	0.195121951219512	1626.685	857.8203	-768.8647
-0.430961538461538	0.195121951219512	2543.257	902.5796	-1640.6774
-0.423269230769231	0.195121951219512	5165.443	946.9047	-4218.5383
-0.415576923076923	0.195121951219512	11170.76	991.5649	-10179.1951
-0.407884615384615	0.195121951219512	15859.34	1026.829	-14832.511
-0.400192307692308	0.195121951219512	20382.33	1062.912	-19319.418
-0.3925	0.195121951219512	3265.306	1104.952	-2160.354
-0.384807692307692	0.195121951219512	1205.295	1145.845	-59.4500000000001
-0.377115384615385	0.195121951219512	682.4187	1212.62	530.2013
-0.369423076923077	0.195121951219512	476.3411	1270.695	794.3539
-0.361730769230769	0.195121951219512	398.2969	1321.871	923.5741
-0.354038461538462	0.195121951219512	339.3751	1376.748	1037.3729
-0.346346153846154	0.195121951219512	286.8033	1442.373	1155.5697
-0.338653846153846	0.195121951219512	261.6416	1503.68	1242.0384
-0.330961538461538	0.195121951219512	244.8446	1592.603	1347.7584
-0.323269230769231	0.195121951219512	232.3474	1660.683	1428.3356
-0.315576923076923	0.195121951219512	222.1078	1721.63	1499.5222
-0.307884615384615	0.195121951219512	214.2499	1784.024	1569.7741
-0.300192307692308	0.195121951219512	207.7641	1862.473	1654.7089
-0.2925	0.195121951219512	202.3138	1943.729	1741.4152
-0.284807692307692	0.195121951219512	199.6527	2024.762	1825.1093
-0.277115384615385	0.195121951219512	199.7076	2113.529	1913.8214
-0.269423076923077	0.195121951219512	203.3997	2201.55	1998.1503
-0.261730769230769	0.195121951219512	217.3546	2288.024	2070.6694
-0.254038461538462	0.195121951219512	234.2784	2377.349	2143.0706
-0.246346153846154	0.195121951219512	257.6642	2457.785	2200.1208
-0.238461538461538	0.195121951219512	279.856	2537.648	2257.792
-0.230961538461538	0.195121951219512	295.764	2627.697	2331.933
-0.223269230769231	0.195121951219512	299.5012	2705.993	2406.4918
-0.215576923076923	0.195121951219512	281.5015	2785.425	2503.9235
-0.207884615384615	0.195121951219512	259.0281	2906.205	2647.1769
-0.2	0.195121951219512	227.5682	2989.772	2762.2038
-0.1925	0.195121951219512	206.4392	3128.43	2921.9908
-0.184807692307692	0.195121951219512	185.4482	3221.902	3036.4538
-0.177115384615385	0.195121951219512	169.3619	3320.63	3151.2681
-0.169423076923077	0.195121951219512	157.0699	3415.825	3258.7551
-0.161538461538462	0.195121951219512	146.9539	3518.988	3372.0341
-0.153846153846154	0.195121951219512	139.2791	3636.408	3497.1289
-0.146346153846154	0.195121951219512	133.3045	3746.585	3613.2805
-0.138653846153846	0.195121951219512	128.621	3862.43	3733.809
-0.130961538461538	0.195121951219512	124.9347	3980.727	3855.7923
-0.123269230769231	0.195121951219512	121.799	4091.991	3970.192
-0.115384615384615	0.195121951219512	119.2208	4206.238	4087.0172
-0.107884615384615	0.195121951219512	116.6262	4332.714	4216.0878
-0.100192307692308	0.195121951219512	114.2154	4451.148	4336.9326
-0.0925	0.195121951219512	111.2052	4573.064	4461.8588
-0.0848076923076923	0.195121951219512	108.5159	4711.196	4602.6801
-0.0771153846153846	0.195121951219512	106.0525	4843.14	4737.0875
-0.0694230769230769	0.195121951219512	103.3277	4987.615	4884.2873
-0.0617307692307692	0.195121951219512	101.9488	5154.08	5052.1312
-0.0540384615384615	0.195121951219512	100.538	5315.946	5215.408
-0.0463461538461538	0.195121951219512	99.65395	5497.956	5398.30205
-0.0384615384615385	0.195121951219512	98.83361	5759.888	5661.05439
-0.0309615384615385	0.195121951219512	97.87638	6446.195	6348.31862
-0.0232692307692308	0.195121951219512	96.41832	7428.844	7332.42568
-0.0155769230769231	0.195121951219512	95.25389	9671.834	9576.58011
-0.00788461538461538	0.195121951219512	95.04645	16577.42	16482.37355
0	0.195121951219512	95.11017	22406.92	22311.80983
0.0075	0.195121951219512	94.4084	27350.37	27255.9616
0.0151923076923077	0.195121951219512	93.68442	26443.86	26350.17558
0.0228846153846154	0.195121951219512	93.48309	20575.1	20481.61691
0.0305769230769231	0.195121951219512	93.11618	11659.13	11566.01382
0.0382692307692308	0.195121951219512	92.95671	6276.999	6184.04229
0.0459615384615385	0.195121951219512	92.71742	2255.793	2163.07558
0.0536538461538462	0.195121951219512	92.76521	1121.063	1028.29779
0.0613461538461538	0.195121951219512	92.71742	699.8958	607.17838
0.0690384615384615	0.195121951219512	92.6376	508.6563	416.0187
0.0769230769230769	0.195121951219512	92.6376	423.9853	331.3477
0.0844230769230769	0.195121951219512	92.75917	352.2892	259.53003
0.0921153846153846	0.195121951219512	93.03031	314.7095	221.67919
0.0998076923076923	0.195121951219512	92.8291	290.2729	197.4438
0.1075	0.195121951219512	92.60574	270.9866	178.38086
0.115384615384615	0.195121951219512	92.44008	248.4189	155.97882
0.122884615384615	0.195121951219512	92.44609	235.6517	143.20561
0.130769230769231	0.195121951219512	92.40822	223.937	131.52878
0.138269230769231	0.195121951219512	92.51989	215.0436	122.52371
0.145961538461538	0.195121951219512	92.99845	207.704	114.70555
0.153653846153846	0.195121951219512	93.20587	202.6381	109.43223
0.161346153846154	0.195121951219512	92.88677	197.6809	104.79413
0.169038461538462	0.195121951219512	92.59971	195.7705	103.17079
0.176730769230769	0.195121951219512	92.28062	198.9452	106.66458
0.184423076923077	0.195121951219512	92.14702	207.9867	115.83968
0.192115384615385	0.195121951219512	91.71628	225.8402	134.12392
0.199807692307692	0.195121951219512	91.34942	253.9247	162.57528
0.2075	0.195121951219512	91.69438	278.5148	186.82042
0.215192307692308	0.195121951219512	92.07714	292.2352	200.15806
0.222884615384615	0.195121951219512	92.02936	283.0219	190.99254
0.230576923076923	0.195121951219512	92.1191	268.385	176.2659
0.238269230769231	0.195121951219512	92.35833	252.3929	160.03457
0.245961538461538	0.195121951219512	92.16688	235.3005	143.13362
0.253653846153846	0.195121951219512	92.13502	217.5813	125.44628
0.261346153846154	0.195121951219512	91.92166	184.5153	92.59364
0.269038461538462	0.195121951219512	91.77817	167.2113	75.43313
0.276730769230769	0.195121951219512	91.6506	157.6777	66.0271
0.284423076923077	0.195121951219512	91.46915	149.2594	57.79025
0.292115384615385	0.195121951219512	91.54877	143.19	51.64123
0.299807692307692	0.195121951219512	91.6604	138.3442	46.6838
0.3075	0.195121951219512	91.51096	133.4599	41.94894
0.315192307692308	0.195121951219512	91.31955	128.9984	37.67885
0.322884615384615	0.195121951219512	90.88321	125.0477	34.16449
0.330576923076923	0.195121951219512	90.6122	121.304	30.6918
0.338461538461538	0.195121951219512	90.70773	118.2144	27.50667
0.345961538461538	0.195121951219512	90.73384	115.7238	24.98996
0.353653846153846	0.195121951219512	90.41491	112.8584	22.44349
0.361346153846154	0.195121951219512	90.14392	109.8745	19.73058
0.369038461538462	0.195121951219512	90.52064	107.4359	16.91526
0.376923076923077	0.195121951219512	90.32339	105.3248	15.00141
0.384423076923077	0.195121951219512	90.06835	103.0546	12.98625
0.392115384615385	0.195121951219512	89.86106	101.3186	11.45754
0.399807692307692	0.195121951219512	89.3931	99.64672	10.25362
0.4075	0.195121951219512	89.0424	97.54466	8.50225999999999
0.415384615384615	0.195121951219512	89.05237	95.73025	6.67788
0.422884615384615	0.195121951219512	88.69593	94.40687	5.71093999999999
0.430576923076923	0.195121951219512	88.48868	92.54534	4.05665999999999
0.438269230769231	0.195121951219512	87.76575	90.95524	3.18949000000001
0.445961538461538	0.195121951219512	87.76575	89.42493	1.65918000000001
0.453846153846154	0.195121951219512	87.7021	88.8292	1.1271
0.461538461538462	0.195121951219512	88.18021	88.13803	-0.0421800000000019
-0.461730769230769	0.190243902439024	759.9834	618.065	-141.9184
-0.454038461538462	0.190243902439024	857.3947	630.4299	-226.9648
-0.446346153846154	0.190243902439024	944.922	650.9567	-293.9653
-0.438653846153846	0.190243902439024	1107.723	681.5285	-426.1945
-0.430961538461538	0.190243902439024	1368.29	712.3092	-655.9808
-0.423269230769231	0.190243902439024	2463.341	744.5398	-1718.8012
-0.415576923076923	0.190243902439024	5089.392	781.9263	-4307.4657
-0.407884615384615	0.190243902439024	10972.63	813.044	-10159.586
-0.400192307692308	0.190243902439024	15702.98	842.908	-14860.072
-0.3925	0.190243902439024	10426.75	875.9333	-9550.8167
-0.384807692307692	0.190243902439024	1892.671	904.6589	-988.0121
-0.377115384615385	0.190243902439024	702.6568	935.2454	232.5886
-0.369423076923077	0.190243902439024	458.7622	969.5841	510.8219
-0.361730769230769	0.190243902439024	371.845	1001.424	629.579
-0.354038461538462	0.190243902439024	318.5388	1034.158	715.6192
-0.346346153846154	0.190243902439024	281.6636	1070.988	789.3244
-0.338653846153846	0.190243902439024	258.0824	1103.718	845.6356
-0.330961538461538	0.190243902439024	241.4075	1136.829	895.4215
-0.323269230769231	0.190243902439024	228.5321	1185.338	956.8059
-0.315576923076923	0.190243902439024	216.8763	1215.957	999.0807
-0.307884615384615	0.190243902439024	209.4965	1247.41	1037.9135
-0.300192307692308	0.190243902439024	204.3797	1277.15	1072.7703
-0.2925	0.190243902439024	201.8701	1306.479	1104.6089
-0.284807692307692	0.190243902439024	202.1938	1338.552	1136.3582
-0.277115384615385	0.190243902439024	205.3002	1366.926	1161.6258
-0.269423076923077	0.190243902439024	208.4644	1394.697	1186.2326
-0.261730769230769	0.190243902439024	218.2945	1425.844	1207.5495
-0.254038461538462	0.190243902439024	236.1486	1452.617	1216.4684
-0.246346153846154	0.190243902439024	262.1861	1479.413	1217.2269
-0.238461538461538	0.190243902439024	286.7259	1522.069	1235.3431
-0.230961538461538	0.190243902439024	303.944	1547.86	1243.916
-0.223269230769231	0.190243902439024	306.1246	1572.063	1265.9384
-0.215576923076923	0.190243902439024	283.6438	1595.39	1311.7462
-0.207884615384615	0.190243902439024	262.5905	1620.05	1357.4595
-0.2	0.190243902439024	232.5172	1648.244	1415.7268
-0.1925	0.190243902439024	211.7402	1673.074	1461.3338
-0.184807692307692	0.190243902439024	190.1705	1698.69	1508.5195
-0.177115384615385	0.190243902439024	172.4147	1727.648	1555.2333
-0.169423076923077	0.190243902439024	157.788	1753.441	1595.653
-0.161538461538462	0.190243902439024	148.492	1779.661	1631.169
-0.153846153846154	0.190243902439024	141.7431	1810.132	1668.3889
-0.146346153846154	0.190243902439024	136.2076	1837.167	1700.9594
-0.138653846153846	0.190243902439024	131.2066	1865.303	1734.0964
-0.130961538461538	0.190243902439024	127.1372	1895.825	1768.6878
-0.123269230769231	0.190243902439024	123.6266	1921.624	1797.9974
-0.115384615384615	0.190243902439024	120.1868	1949.544	1829.3572
-0.107884615384615	0.190243902439024	117.3365	1981.203	1863.8665
-0.100192307692308	0.190243902439024	114.7178	2009.722	1895.0042
-0.0925	0.190243902439024	111.9477	2038.23	1926.2823
-0.0848076923076923	0.190243902439024	109.5376	2071.421	1961.8834
-0.0771153846153846	0.190243902439024	107.4171	2100.135	1992.7179
-0.0694230769230769	0.190243902439024	105.4879	2132.29	2026.8021
-0.0617307692307692	0.190243902439024	103.7665	2170.232	2066.4655
-0.0540384615384615	0.190243902439024	102.0298	2205.945	2103.9152
-0.0463461538461538	0.190243902439024	100.7149	2247.133	2146.4181
-0.0384615384615385	0.190243902439024	99.39993	2303.714	2204.31407
-0.0309615384615385	0.190243902439024	98.47473	2373.9	2275.42527
-0.0232692307692308	0.190243902439024	97.59715	2493.453	2395.85585
-0.0155769230769231	0.190243902439024	96.76771	2697.679	2600.91129
-0.00788461538461538	0.190243902439024	96.11351	3263.995	3167.88149
0	0.190243902439024	95.70849	4634.16	4538.45151
0.0075	0.190243902439024	95.18212	8471.317	8376.13488
0.0151923076923077	0.190243902439024	94.73539	20057.77	19963.03461
0.0228846153846154	0.190243902439024	94.01139	24290.17	24196.15861
0.0305769230769231	0.190243902439024	93.9237	18886.57	18792.6463
0.0382692307692308	0.190243902439024	93.84194	11264.8	11170.95806
0.0459615384615385	0.190243902439024	93.58063	4945.007	4851.42637
0.0536538461538462	0.190243902439024	93.42725	2207.755	2114.32775
0.0613461538461538	0.190243902439024	93.91388	1046.612	952.69812
0.0690384615384615	0.190243902439024	94.41628	693.1624	598.74612
0.0769230769230769	0.190243902439024	93.78	505.1454	411.3654
0.0844230769230769	0.190243902439024	92.94261	429.9122	336.96959
0.0921153846153846	0.190243902439024	90.20694	349.843	259.63606
0.0998076923076923	0.190243902439024	83.3717	312.3046	228.9329
0.1075	0.190243902439024	89.63847	284.2258	194.58733
0.115384615384615	0.190243902439024	93.57884	265.2202	171.64136
0.122884615384615	0.190243902439024	93.63646	243.8996	150.26314
0.130769230769231	0.190243902439024	93.68442	230.4691	136.78468
0.138269230769231	0.190243902439024	93.477	220.4535	126.9765
0.145961538461538	0.190243902439024	93.49293	202.507	109.01407
0.153653846153846	0.190243902439024	93.44514	191.9845	98.53936
0.161346153846154	0.190243902439024	93.477	190.4054	96.9284
0.169038461538462	0.190243902439024	93.23773	190.6738	97.43607
0.176730769230769	0.190243902439024	92.96659	193.4311	100.46451
0.184423076923077	0.190243902439024	92.91863	200.1	107.18137
0.192115384615385	0.190243902439024	93.18994	213.6179	120.42796
0.199807692307692	0.190243902439024	93.07221	238.8972	145.82499
0.2075	0.190243902439024	93.00832	266.0001	172.99178
0.215192307692308	0.190243902439024	92.84887	286.2039	193.35503
0.222884615384615	0.190243902439024	92.51387	297.8387	205.32483
0.230576923076923	0.190243902439024	92.42805	291.6259	199.19785
0.238269230769231	0.190243902439024	92.17287	273.7953	181.62243
0.245961538461538	0.190243902439024	92.34841	252.9322	160.58379
0.253653846153846	0.190243902439024	92.61348	231.7077	139.09422
0.261346153846154	0.190243902439024	92.82086	199.6858	106.86494
0.269038461538462	0.190243902439024	92.69932	181.9996	89.30028
0.276730769230769	0.190243902439024	92.66126	168.232	75.57074
0.284423076923077	0.190243902439024	92.35232	158.0244	65.67208
0.292115384615385	0.190243902439024	92.28845	150.974	58.68555
0.299807692307692	0.190243902439024	91.87389	142.8388	50.96491
0.3075	0.190243902439024	91.72427	136.4057	44.68143
0.315192307692308	0.190243902439024	92.41976	131.354	38.93424
0.322884615384615	0.190243902439024	92.40383	126.8119	34.40807
0.330576923076923	0.190243902439024	92.2922	123.0681	30.7759
0.338461538461538	0.190243902439024	92.35006	120.0264	27.67634
0.345961538461538	0.190243902439024	92.25436	116.9046	24.65024
0.353653846153846	0.190243902439024	92.06313	114.1111	22.04797
0.361346153846154	0.190243902439024	91.71233	111.3184	19.60607
0.369038461538462	0.190243902439024	91.38744	108.7996	17.41216
0.376923076923077	0.190243902439024	91.54682	106.4485	14.90168
0.384423076923077	0.190243902439024	91.44535	104.3855	12.94015
0.392115384615385	0.190243902439024	90.84956	102.2184	11.36884
0.399807692307692	0.190243902439024	90.22184	100.4601	10.23826
0.4075	0.190243902439024	89.55244	98.53988	8.98743999999999
0.415384615384615	0.190243902439024	89.59422	96.58158	6.98736
0.422884615384615	0.190243902439024	89.43488	94.64603	5.21114999999999
0.430576923076923	0.190243902439024	89.16396	92.66298	3.49902
0.438269230769231	0.190243902439024	89.07841	91.01483	1.93642
0.445961538461538	0.190243902439024	88.49884	90.68413	2.18529
0.453846153846154	0.190243902439024	88.77567	90.19	1.41432999999999
0.461538461538462	0.190243902439024	89.22762	89.35513	0.127510000000001
-0.461730769230769	0.185365853658537	579.0164	488.0883	-90.9281
-0.454038461538462	0.185365853658537	617.9243	491.9849	-125.9394
-0.446346153846154	0.185365853658537	669.7025	500.9737	-168.7288
-0.438653846153846	0.185365853658537	866.9016	516.9009	-350.0007
-0.430961538461538	0.185365853658537	1071.739	538.7241	-533.0149
-0.423269230769231	0.185365853658537	1865.709	562.5089	-1303.2001
-0.415576923076923	0.185365853658537	3122.012	590.9654	-2531.0466
-0.407884615384615	0.185365853658537	5760.726	616.261	-5144.465
-0.400192307692308	0.185365853658537	11592.83	642.4601	-10950.3699
-0.3925	0.185365853658537	16778.41	681.1929	-16097.2171
-0.384807692307692	0.185365853658537	3840.232	705.0519	-3135.1801
-0.377115384615385	0.185365853658537	1331.362	718.4549	-612.9071
-0.369423076923077	0.185365853658537	690.2782	732.3261	42.0479
-0.361730769230769	0.185365853658537	467.9443	747.1366	279.1923
-0.354038461538462	0.185365853658537	388.6771	764.6201	375.943
-0.346346153846154	0.185365853658537	330.4212	786.3818	455.9606
-0.338653846153846	0.185365853658537	279.7289	805.8652	526.1363
-0.330961538461538	0.185365853658537	253.7786	825.6674	571.8888
-0.323269230769231	0.185365853658537	237.3183	848.4751	611.1568
-0.315576923076923	0.185365853658537	224.2543	868.3381	644.0838
-0.307884615384615	0.185365853658537	213.3622	886.7782	673.416
-0.300192307692308	0.185365853658537	206.0939	907.4509	701.357
-0.2925	0.185365853658537	200.2425	925.4731	725.2306
-0.284807692307692	0.185365853658537	195.3727	943.1843	747.8116
-0.277115384615385	0.185365853658537	192.9656	961.6274	768.6618
-0.269423076923077	0.185365853658537	193.3625	977.6717	784.3092
-0.261730769230769	0.185365853658537	201.1355	993.5305	792.395
-0.254038461538462	0.185365853658537	221.8972	1009.856	787.9588
-0.246346153846154	0.185365853658537	242.6493	1024.3	781.6507
-0.238461538461538	0.185365853658537	264.2082	1038.819	774.6108
-0.230961538461538	0.185365853658537	283.4812	1054.712	771.2308
-0.223269230769231	0.185365853658537	296.7323	1068.663	771.9307
-0.215576923076923	0.185365853658537	293.5701	1082.878	789.3079
-0.207884615384615	0.185365853658537	276.5337	1098.472	821.9383
-0.2	0.185365853658537	255.7323	1112	856.2677
-0.1925	0.185365853658537	223.6477	1126.03	902.3823
-0.184807692307692	0.185365853658537	203.3848	1140.81	937.4252
-0.177115384615385	0.185365853658537	185.2922	1158.885	973.5928
-0.169423076923077	0.185365853658537	169.0368	1172.611	1003.5742
-0.161538461538462	0.185365853658537	158.0648	1184.524	1026.4592
-0.153846153846154	0.185365853658537	149.8003	1196.753	1046.9527
-0.146346153846154	0.185365853658537	142.2151	1210.972	1068.7569
-0.138653846153846	0.185365853658537	136.7831	1223.607	1086.8239
-0.130961538461538	0.185365853658537	132.4035	1236.462	1104.0585
-0.123269230769231	0.185365853658537	128.4302	1251.685	1123.2548
-0.115384615384615	0.185365853658537	125.3027	1264.554	1139.2513
-0.107884615384615	0.185365853658537	122.5094	1277.738	1155.2286
-0.100192307692308	0.185365853658537	119.2923	1292.851	1173.5587
-0.0925	0.185365853658537	116.7774	1306.661	1189.8836
-0.0848076923076923	0.185365853658537	114.175	1321.833	1207.658
-0.0771153846153846	0.185365853658537	111.4375	1341.421	1229.9835
-0.0694230769230769	0.185365853658537	108.6383	1361.237	1252.5987
-0.0617307692307692	0.185365853658537	106.3438	1382.178	1275.8342
-0.0540384615384615	0.185365853658537	103.9526	1407.494	1303.5414
-0.0463461538461538	0.185365853658537	101.9833	1439.645	1337.6617
-0.0384615384615385	0.185365853658537	100.5406	1490.196	1389.6554
-0.0309615384615385	0.185365853658537	99.36965	1616.79	1517.42035
-0.0232692307692308	0.185365853658537	98.2433	1739.926	1641.6827
-0.0155769230769231	0.185365853658537	97.42345	1936.838	1839.41455
-0.00788461538461538	0.185365853658537	97.29584	2223.793	2126.49716
0	0.185365853658537	96.91914	2725.883	2628.96386
0.0075	0.185365853658537	96.26511	5668.912	5572.64689
0.0151923076923077	0.185365853658537	95.9238	18210.65	18114.7262
0.0228846153846154	0.185365853658537	95.86008	24366.49	24270.62992
0.0305769230769231	0.185365853658537	95.4994	20503.53	20408.0306
0.0382692307692308	0.185365853658537	94.75937	12356.05	12261.29063
0.0459615384615385	0.185365853658537	94.68571	8154.601	8059.91529
0.0536538461538462	0.185365853658537	94.88698	3671.407	3576.52002
0.0613461538461538	0.185365853658537	94.84519	1725.736	1630.89081
0.0690384615384615	0.185365853658537	94.62182	897.381	802.75918
0.0769230769230769	0.185365853658537	94.37637	623.0897	528.71333
0.0844230769230769	0.185365853658537	94.4084	462.8428	368.4344
0.0921153846153846	0.185365853658537	94.25489	379.6492	285.39431
0.0998076923076923	0.185365853658537	94.30285	327.7801	233.47725
0.1075	0.185365853658537	94.70164	300.3437	205.64206
0.115384615384615	0.185365853658537	94.66978	279.1108	184.44102
0.122884615384615	0.185365853658537	94.79123	254.0248	159.23357
0.130769230769231	0.185365853658537	94.99866	239.6098	144.61114
0.138269230769231	0.185365853658537	94.61566	226.5976	131.98194
0.145961538461538	0.185365853658537	94.07335	217.1596	123.08625
0.153653846153846	0.185365853658537	94.02539	205.3865	111.36111
0.161346153846154	0.185365853658537	93.56291	198.8009	105.23799
0.169038461538462	0.185365853658537	93.40327	195.0732	101.66993
0.176730769230769	0.185365853658537	93.50886	193.4184	99.90954
0.184423076923077	0.185365853658537	93.71628	195.1428	101.42652
0.192115384615385	0.185365853658537	93.9237	202.8449	108.9212
0.199807692307692	0.185365853658537	94.06723	218.5378	124.47057
0.2075	0.185365853658537	94.24262	244.1886	149.94598
0.215192307692308	0.185365853658537	94.45004	270.6083	176.15826
0.222884615384615	0.185365853658537	94.27465	288.4863	194.21165
0.230576923076923	0.185365853658537	94.02925	290.3183	196.28905
0.238269230769231	0.185365853658537	93.6624	280.4221	186.7597
0.245961538461538	0.185365853658537	93.40704	262.9428	169.53576
0.253653846153846	0.185365853658537	93.59242	244.1723	150.57988
0.261346153846154	0.185365853658537	93.76779	223.9453	130.17751
0.269038461538462	0.185365853658537	93.62428	188.3516	94.72732
0.276730769230769	0.185365853658537	93.23545	170.2554	77.01995
0.284423076923077	0.185365853658537	93.4269	159.6472	66.2203
0.292115384615385	0.185365853658537	93.67596	150.1377	56.46174
0.299807692307692	0.185365853658537	93.80353	143.7422	49.93867
0.3075	0.185365853658537	93.89925	138.3463	44.44705
0.315192307692308	0.185365853658537	93.90891	133.4452	39.53629
0.322884615384615	0.185365853658537	93.76542	128.4564	34.69098
0.330576923076923	0.185365853658537	93.42443	125.0721	31.64767
0.338461538461538	0.185365853658537	93.24894	121.9347	28.68576
0.345961538461538	0.185365853658537	92.97186	118.5973	25.62544
0.353653846153846	0.185365853658537	92.74861	115.8429	23.09429
0.361346153846154	0.185365853658537	92.74861	113.5129	20.76429
0.369038461538462	0.185365853658537	92.58923	110.3231	17.73387
0.376923076923077	0.185365853658537	92.53544	108.0194	15.48396
0.384423076923077	0.185365853658537	91.97736	106.0677	14.09034
0.392115384615385	0.185365853658537	91.30173	104.0916	12.78987
0.399807692307692	0.185365853658537	91.25397	102.1958	10.94183
0.4075	0.185365853658537	91.29579	100.157	8.86121
0.415384615384615	0.185365853658537	91.2162	98.10285	6.88665
0.422884615384615	0.185365853658537	90.71614	96.16082	5.44468000000001
0.430576923076923	0.185365853658537	89.99281	94.45463	4.46181999999999
0.438269230769231	0.185365853658537	89.76964	92.63096	2.86132000000001
0.445961538461538	0.185365853658537	89.35513	91.49311	2.13798
0.453846153846154	0.185365853658537	89.32926	90.64227	1.31300999999999
0.461538461538462	0.185365853658537	89.6002	89.99882	0.398619999999994
-0.461730769230769	0.180487804878049	456.0206	414.9847	-41.0359
-0.454038461538462	0.180487804878049	475.9869	413.988	-61.9989
-0.446346153846154	0.180487804878049	502.6135	418.4131	-84.2004
-0.438653846153846	0.180487804878049	532.7899	429.3465	-103.4434
-0.430961538461538	0.180487804878049	578.7771	442.1147	-136.6624
-0.423269230769231	0.180487804878049	665.5215	457.8216	-207.6999
-0.415576923076923	0.180487804878049	954.6653	476.31	-478.3553
-0.407884615384615	0.180487804878049	1329.613	492.0816	-837.5314
-0.400192307692308	0.180487804878049	2446.6	507.5152	-1939.0848
-0.3925	0.180487804878049	5195.678	524.2856	-4671.3924
-0.384807692307692	0.180487804878049	10659.2	538.3294	-10120.8706
-0.377115384615385	0.180487804878049	15734.77	552.8746	-15181.8954
-0.369423076923077	0.180487804878049	3842.549	569.2766	-3273.2724
-0.361730769230769	0.180487804878049	938.3123	584.0075	-354.3048
-0.354038461538462	0.180487804878049	549.6107	598.8746	49.2639
-0.346346153846154	0.180487804878049	429.5861	613.9667	184.3806
-0.338653846153846	0.180487804878049	350.8955	627.8655	276.97
-0.330961538461538	0.180487804878049	288.0324	641.8651	353.8327
-0.323269230769231	0.180487804878049	260.957	656.5888	395.6318
-0.315576923076923	0.180487804878049	243.2303	669.3472	426.1169
-0.307884615384615	0.180487804878049	229.5722	681.5211	451.9489
-0.300192307692308	0.180487804878049	217.7063	694.3005	476.5942
-0.2925	0.180487804878049	208.5033	705.8112	497.3079
-0.284807692307692	0.180487804878049	200.2868	717.5564	517.2696
-0.277115384615385	0.180487804878049	193.6439	729.8278	536.1839
-0.269423076923077	0.180487804878049	189.5194	740.064	550.5446
-0.261730769230769	0.180487804878049	188.2961	751.2978	563.0017
-0.254038461538462	0.180487804878049	197.9121	761.042	563.1299
-0.246346153846154	0.180487804878049	223.108	771.5738	548.4658
-0.238461538461538	0.180487804878049	242.7784	781.7175	538.9391
-0.230961538461538	0.180487804878049	267.9618	791.6864	523.7246
-0.223269230769231	0.180487804878049	289.7815	800.6728	510.8913
-0.215576923076923	0.180487804878049	305.7037	809.61	503.9063
-0.207884615384615	0.180487804878049	304.5768	819.4397	514.8629
-0.2	0.180487804878049	282.9844	827.7344	544.75
-0.1925	0.180487804878049	263.2057	836.0877	572.882
-0.184807692307692	0.180487804878049	233.4781	845.2997	611.8216
-0.177115384615385	0.180487804878049	208.5235	853.2072	644.6837
-0.169423076923077	0.180487804878049	187.9239	860.9384	673.0145
-0.161538461538462	0.180487804878049	171.4192	870.2781	698.8589
-0.153846153846154	0.180487804878049	159.0062	877.8194	718.8132
-0.146346153846154	0.180487804878049	150.6778	885.8071	735.1293
-0.138653846153846	0.180487804878049	143.9861	894.1948	750.2087
-0.130961538461538	0.180487804878049	137.6378	902.0659	764.4281
-0.123269230769231	0.180487804878049	132.7386	910.0682	777.3296
-0.115384615384615	0.180487804878049	128.3591	918.3992	790.0401
-0.107884615384615	0.180487804878049	124.5048	926.1504	801.6456
-0.100192307692308	0.180487804878049	121.7989	934.4923	812.6934
-0.0925	0.180487804878049	120.2502	943.9389	823.6887
-0.0848076923076923	0.180487804878049	119.859	952.287	832.428
-0.0771153846153846	0.180487804878049	119.8193	961.1578	841.3385
-0.0694230769230769	0.180487804878049	114.0728	971.7318	857.659
-0.0617307692307692	0.180487804878049	109.1028	982.7674	873.6646
-0.0540384615384615	0.180487804878049	107.5725	996.0269	888.4544
-0.0463461538461538	0.180487804878049	106.0017	1014.069	908.0673
-0.0384615384615385	0.180487804878049	103.8979	1036.573	932.6751
-0.0309615384615385	0.180487804878049	102.4392	1068.318	965.8788
-0.0232692307692308	0.180487804878049	101.2745	1114.607	1013.3325
-0.0155769230769231	0.180487804878049	100.0461	1204.468	1104.4219
-0.00788461538461538	0.180487804878049	99.36019	1317.622	1218.26181
0	0.180487804878049	99.28036	1487.545	1388.26464
0.0075	0.180487804878049	98.4762	2086.389	1987.9128
0.0151923076923077	0.180487804878049	97.77442	6540.737	6442.96258
0.0228846153846154	0.180487804878049	96.51407	21473.22	21376.70593
0.0305769230769231	0.180487804878049	96.22699	19191.34	19095.11301
0.0382692307692308	0.180487804878049	96.08327	12111.43	12015.34673
0.0459615384615385	0.180487804878049	96.11531	6451.04	6354.92469
0.0536538461538462	0.180487804878049	96.17903	3520.194	3424.01497
0.0613461538461538	0.180487804878049	96.01955	1240.525	1144.50545
0.0690384615384615	0.180487804878049	95.77403	874.7513	778.97727
0.0769230769230769	0.180487804878049	95.27954	622.9191	527.63956
0.0844230769230769	0.180487804878049	95.03052	461.0152	365.98468
0.0921153846153846	0.180487804878049	95.01459	369.5037	274.48911
0.0998076923076923	0.180487804878049	95.09424	321.9377	226.84346
0.1075	0.180487804878049	95.25389	295.5547	200.30081
0.115384615384615	0.180487804878049	95.50289	275.424	179.92111
0.122884615384615	0.180487804878049	96.05141	251.4759	155.42449
0.130769230769231	0.180487804878049	96.8906	238.6015	141.7109
0.138269230769231	0.180487804878049	97.91159	226.2793	128.36771
0.145961538461538	0.180487804878049	99.76192	217.5612	117.79928
0.153653846153846	0.180487804878049	100.0331	200.737	100.7039
0.161346153846154	0.180487804878049	95.00841	191.8758	96.86739
0.169038461538462	0.180487804878049	95.08805	190.5652	95.47715
0.176730769230769	0.180487804878049	95.24769	190.4612	95.21351
0.184423076923077	0.180487804878049	95.27954	192.2296	96.95006
0.192115384615385	0.180487804878049	94.88081	197.2245	102.34369
0.199807692307692	0.180487804878049	95.32733	208.1512	112.82387
0.2075	0.180487804878049	95.56661	228.7625	133.19589
0.215192307692308	0.180487804878049	95.59864	254.834	159.23536
0.222884615384615	0.180487804878049	95.08187	279.7573	184.67543
0.230576923076923	0.180487804878049	94.82668	293.2159	198.38922
0.238269230769231	0.180487804878049	94.61927	282.1233	187.50403
0.245961538461538	0.180487804878049	94.79482	265.2164	170.42158
0.253653846153846	0.180487804878049	95.07568	252.3733	157.29762
0.261346153846154	0.180487804878049	94.91624	236.2151	141.29886
0.269038461538462	0.180487804878049	94.52733	216.4243	121.89697
0.276730769230769	0.180487804878049	94.46345	195.652	101.18855
0.284423076923077	0.180487804878049	94.36773	180.9695	86.60177
0.292115384615385	0.180487804878049	94.09664	167.5556	73.45896
0.299807692307692	0.180487804878049	94.0746	152.7779	58.7033
0.3075	0.180487804878049	94.13218	143.7675	49.63532
0.315192307692308	0.180487804878049	93.89298	137.078	43.18502
0.322884615384615	0.180487804878049	93.68563	132.4249	38.73927
0.330576923076923	0.180487804878049	93.7273	127.9707	34.2434
0.338461538461538	0.180487804878049	93.63177	124.3221	30.69033
0.345961538461538	0.180487804878049	93.91872	121.0562	27.13748
0.353653846153846	0.180487804878049	93.94445	117.4476	23.50315
0.361346153846154	0.180487804878049	93.37042	114.7103	21.33988
0.369038461538462	0.180487804878049	92.71677	112.3415	19.62473
0.376923076923077	0.180487804878049	92.17458	109.695	17.52042
0.384423076923077	0.180487804878049	91.88167	107.6064	15.72473
0.392115384615385	0.180487804878049	91.54682	105.8145	14.26768
0.399807692307692	0.180487804878049	90.61633	103.3762	12.75987
0.4075	0.180487804878049	89.52643	101.2097	11.68327
0.415384615384615	0.180487804878049	88.1713	98.97985	10.80855
0.422884615384615	0.180487804878049	88.35692	96.74098	8.38405999999999
0.430576923076923	0.180487804878049	90.73205	95.09253	4.36048
0.438269230769231	0.180487804878049	90.47099	93.14128	2.67028999999999
0.445961538461538	0.180487804878049	90.13623	91.76408	1.62785000000001
0.453846153846154	0.180487804878049	90.77981	91.23805	0.458240000000004
0.461538461538462	0.180487804878049	90.97116	91.00891	0.0377500000000026
-0.461730769230769	0.175609756097561	404.6813	352.8528	-51.8285
-0.454038461538462	0.175609756097561	431.9498	354.8	-77.1498
-0.446346153846154	0.175609756097561	458.4694	359.9355	-98.5339
-0.438653846153846	0.175609756097561	494.6859	368.8735	-125.8124
-0.430961538461538	0.175609756097561	569.4969	379.774	-189.7229
-0.423269230769231	0.175609756097561	832.4818	390.3303	-442.1515
-0.415576923076923	0.175609756097561	1172.294	401.0794	-771.2146
-0.407884615384615	0.175609756097561	2247.147	409.6587	-1837.4883
-0.400192307692308	0.175609756097561	5031.622	417.7972	-4613.8248
-0.3925	0.175609756097561	9196.282	425.8772	-8770.4048
-0.384807692307692	0.175609756097561	13437.2	433.2174	-13003.9826
-0.377115384615385	0.175609756097561	18007.65	440.5686	-17567.0814
-0.369423076923077	0.175609756097561	3510.555	448.8475	-3061.7075
-0.361730769230769	0.175609756097561	845.3376	456.4313	-388.9063
-0.354038461538462	0.175609756097561	526.0412	464.6943	-61.3469
-0.346346153846154	0.175609756097561	425.7844	473.6665	47.8821
-0.338653846153846	0.175609756097561	355.9322	483.0963	127.1641
-0.330961538461538	0.175609756097561	298.4914	492.7261	194.2347
-0.323269230769231	0.175609756097561	267.9252	503.3622	235.437
-0.315576923076923	0.175609756097561	248.4388	513.1677	264.7289
-0.307884615384615	0.175609756097561	234.6044	523.3631	288.7587
-0.300192307692308	0.175609756097561	221.9391	534.4078	312.4687
-0.2925	0.175609756097561	213.455	543.6191	330.1641
-0.284807692307692	0.175609756097561	206.8858	552.8358	345.95
-0.277115384615385	0.175609756097561	203.0243	562.2215	359.1972
-0.269423076923077	0.175609756097561	203.5388	570.1539	366.6151
-0.261730769230769	0.175609756097561	207.1315	578.2179	371.0864
-0.254038461538462	0.175609756097561	210.45	586.2174	375.7674
-0.246346153846154	0.175609756097561	220.0654	594.2063	374.1409
-0.238461538461538	0.175609756097561	238.2132	600.9848	362.7716
-0.230961538461538	0.175609756097561	261.2525	607.5393	346.2868
-0.223269230769231	0.175609756097561	280.1291	613.8699	333.7408
-0.215576923076923	0.175609756097561	291.6973	620.4705	328.7732
-0.207884615384615	0.175609756097561	296.165	626.2807	330.1157
-0.2	0.175609756097561	284.6399	632.0687	347.4288
-0.1925	0.175609756097561	263.3634	638.5488	375.1854
-0.184807692307692	0.175609756097561	232.2992	643.8883	411.5891
-0.177115384615385	0.175609756097561	208.4583	648.8746	440.4163
-0.169423076923077	0.175609756097561	189.097	654.6271	465.5301
-0.161538461538462	0.175609756097561	172.68	660.178	487.498
-0.153846153846154	0.175609756097561	158.7669	665.7094	506.9425
-0.146346153846154	0.175609756097561	149.4493	671.3515	521.9022
-0.138653846153846	0.175609756097561	142.247	676.2836	534.0366
-0.130961538461538	0.175609756097561	135.9622	681.3002	545.338
-0.123269230769231	0.175609756097561	131.3036	686.9933	555.6897
-0.115384615384615	0.175609756097561	127.5215	691.9489	564.4274
-0.107884615384615	0.175609756097561	124.0259	697.3272	573.3013
-0.100192307692308	0.175609756097561	121.256	703.5994	582.3434
-0.0925	0.175609756097561	118.4462	708.8835	590.4373
-0.0848076923076923	0.175609756097561	115.5086	715.2547	599.7461
-0.0771153846153846	0.175609756097561	112.6841	724.0162	611.3321
-0.0694230769230769	0.175609756097561	110.204	734.4354	624.2314
-0.0617307692307692	0.175609756097561	108.147	745.3863	637.2393
-0.0540384615384615	0.175609756097561	106.4965	760.6325	654.136
-0.0463461538461538	0.175609756097561	104.9031	783.2942	678.3911
-0.0384615384615385	0.175609756097561	103.173	815.5812	712.4082
-0.0309615384615385	0.175609756097561	101.7785	865.32	763.5415
-0.0232692307692308	0.175609756097561	100.6778	919.1906	818.5128
-0.0155769230769231	0.175609756097561	99.7047	982.0467	882.342
-0.00788461538461538	0.175609756097561	98.70907	1091.574	992.86493
0	0.175609756097561	98.0392	1356.862	1258.8228
0.0075	0.175609756097561	97.94983	1906.082	1808.13217
0.0151923076923077	0.175609756097561	98.22098	2593.295	2495.07402
0.0228846153846154	0.175609756097561	97.71053	10428.27	10330.55947
0.0305769230769231	0.175609756097561	97.35956	22759.99	22662.63044
0.0382692307692308	0.175609756097561	97.05655	19276.66	19179.60345
0.0459615384615385	0.175609756097561	96.93524	13896.31	13799.37476
0.0536538461538462	0.175609756097561	96.68964	7876.866	7780.17636
0.0613461538461538	0.175609756097561	96.41832	3510.866	3414.44768
0.0690384615384615	0.175609756097561	96.56815	1246.321	1149.75285
0.0769230769230769	0.175609756097561	96.42459	871.7542	775.32961
0.0844230769230769	0.175609756097561	96.48849	558.2026	461.71411
0.0921153846153846	0.175609756097561	96.48221	455.5234	359.04119
0.0998076923076923	0.175609756097561	96.41832	381.0486	284.63028
0.1075	0.175609756097561	96.09938	339.3523	243.25292
0.115384615384615	0.175609756097561	95.86008	308.4188	212.55872
0.122884615384615	0.175609756097561	96.21106	283.5602	187.34914
0.130769230769231	0.175609756097561	96.60018	254.3552	157.75502
0.138269230769231	0.175609756097561	96.33867	239.6583	143.31963
0.145961538461538	0.175609756097561	96.3768	226.0421	129.6653
0.153653846153846	0.175609756097561	96.48221	216.267	119.78479
0.161346153846154	0.175609756097561	96.57796	197.5718	100.99384
0.169038461538462	0.175609756097561	96.57796	188.2087	91.63074
0.176730769230769	0.175609756097561	96.45035	187.6219	91.17155
0.184423076923077	0.175609756097561	96.26851	189.5941	93.32559
0.192115384615385	0.175609756097561	96.3324	195.4413	99.1089
0.199807692307692	0.175609756097561	96.17277	205.496	109.32323
0.2075	0.175609756097561	95.96552	224.0999	128.13438
0.215192307692308	0.175609756097561	96.0133	252.1525	156.1392
0.222884615384615	0.175609756097561	96.26851	277.3919	181.12339
0.230576923076923	0.175609756097561	95.92725	292.3896	196.46235
0.238269230769231	0.175609756097561	95.60834	294.9153	199.30696
0.245961538461538	0.175609756097561	95.72001	285.665	189.94499
0.253653846153846	0.175609756097561	95.59242	278.7943	183.20188
0.261346153846154	0.175609756097561	95.39473	259.1608	163.76607
0.269038461538462	0.175609756097561	95.47454	234.7795	139.30496
0.276730769230769	0.175609756097561	95.68176	193.1956	97.51384
0.284423076923077	0.175609756097561	95.67553	173.0498	77.37427
0.292115384615385	0.175609756097561	95.2928	161.2438	65.951
0.299807692307692	0.175609756097561	95.2866	151.0476	55.761
0.3075	0.175609756097561	95.1431	144.3423	49.1992
0.315192307692308	0.175609756097561	95.09533	139.2014	44.10607
0.322884615384615	0.175609756097561	95.54174	134.7169	39.17516
0.330576923076923	0.175609756097561	95.78095	130.3021	34.52115
0.338461538461538	0.175609756097561	96.01375	126.5578	30.54405
0.345961538461538	0.175609756097561	96.05545	123.4358	27.38035
0.353653846153846	0.175609756097561	94.33322	119.6193	25.28608
0.361346153846154	0.175609756097561	94.11993	116.7539	22.63397
0.369038461538462	0.175609756097561	93.78506	113.6025	19.81744
0.376923076923077	0.175609756097561	94.10384	110.1737	16.06986
0.384423076923077	0.175609756097561	93.6416	107.7341	14.0925
0.392115384615385	0.175609756097561	92.83828	105.655	12.81672
0.399807692307692	0.175609756097561	92.55136	103.1596	10.60824
0.4075	0.175609756097561	92.08299	100.6834	8.60041000000001
0.415384615384615	0.175609756097561	91.93356	99.08218	7.14862
0.422884615384615	0.175609756097561	91.8538	97.46487	5.61107
0.430576923076923	0.175609756097561	91.55083	95.28376	3.73293
0.438269230769231	0.175609756097561	91.16234	94.072	2.90966
0.445961538461538	0.175609756097561	90.84365	92.66901	1.82536
0.453846153846154	0.175609756097561	91.05075	91.94552	0.894770000000008
0.461538461538462	0.175609756097561	91.42331	91.46127	0.0379599999999982
-0.461730769230769	0.170731707317073	339.2981	321.4545	-17.8436
-0.454038461538462	0.170731707317073	357.8041	323.6852	-34.1189
-0.446346153846154	0.170731707317073	373.6029	327.9977	-45.6052
-0.438653846153846	0.170731707317073	396.5617	335.5799	-60.9818
-0.430961538461538	0.170731707317073	444.1025	345.7423	-98.3602
-0.423269230769231	0.170731707317073	511.029	356.0588	-154.9702
-0.415576923076923	0.170731707317073	635.9889	368.6083	-267.3806
-0.407884615384615	0.170731707317073	997.0774	379.0837	-617.9937
-0.400192307692308	0.170731707317073	1815.448	390.0146	-1425.4334
-0.3925	0.170731707317073	3103.402	401.7598	-2701.6422
-0.384807692307692	0.170731707317073	5728.378	411.5268	-5316.8512
-0.377115384615385	0.170731707317073	11928.46	421.2398	-11507.2202
-0.369423076923077	0.170731707317073	17045.65	431.1749	-16614.4751
-0.361730769230769	0.170731707317073	3831.495	438.6461	-3392.8489
-0.354038461538462	0.170731707317073	1249.823	445.5172	-804.3058
-0.346346153846154	0.170731707317073	669.4491	453.3182	-216.1309
-0.338653846153846	0.170731707317073	456.5794	460.2286	3.64919999999995
-0.330961538461538	0.170731707317073	367.3012	465.9175	98.6163000000001
-0.323269230769231	0.170731707317073	318.3321	472.0284	153.6963
-0.315576923076923	0.170731707317073	275.0871	477.2388	202.1517
-0.307884615384615	0.170731707317073	254.2392	482.4526	228.2134
-0.300192307692308	0.170731707317073	238.5493	487.7989	249.2496
-0.2925	0.170731707317073	224.4285	492.3405	267.912
-0.284807692307692	0.170731707317073	214.3023	496.9159	282.6136
-0.277115384615385	0.170731707317073	205.8155	501.525	295.7095
-0.269423076923077	0.170731707317073	198.1342	506.2975	308.1633
-0.261730769230769	0.170731707317073	193.117	510.7171	317.6001
-0.254038461538462	0.170731707317073	190.6748	515.2664	324.5916
-0.246346153846154	0.170731707317073	195.6012	519.3984	323.7972
-0.238461538461538	0.170731707317073	212.1236	523.3737	311.2501
-0.230961538461538	0.170731707317073	227.2887	528.0543	300.7656
-0.223269230769231	0.170731707317073	250.0309	532.1945	282.1636
-0.215576923076923	0.170731707317073	275.4544	535.9104	260.456
-0.207884615384615	0.170731707317073	297.7895	539.6922	241.9027
-0.2	0.170731707317073	305.7041	542.9944	237.2903
-0.1925	0.170731707317073	286.5671	546.0375	259.4704
-0.184807692307692	0.170731707317073	266.2978	550.1778	283.88
-0.177115384615385	0.170731707317073	237.4056	553.9672	316.5616
-0.169423076923077	0.170731707317073	216.7412	557.6912	340.95
-0.161538461538462	0.170731707317073	194.6139	561.4482	366.8343
-0.153846153846154	0.170731707317073	178.2631	564.6234	386.3603
-0.146346153846154	0.170731707317073	166.0262	567.8333	401.8071
-0.138653846153846	0.170731707317073	154.8899	571.4348	416.5449
-0.130961538461538	0.170731707317073	146.9699	574.7429	427.773
-0.123269230769231	0.170731707317073	140.2229	578.1483	437.9254
-0.115384615384615	0.170731707317073	134.8787	582.3642	447.4855
-0.107884615384615	0.170731707317073	130.7622	587.5302	456.768
-0.100192307692308	0.170731707317073	126.8835	591.4176	464.5341
-0.0925	0.170731707317073	122.7568	594.1803	471.4235
-0.0848076923076923	0.170731707317073	119.5637	597.1712	477.6075
-0.0771153846153846	0.170731707317073	116.3472	601.1975	484.8503
-0.0694230769230769	0.170731707317073	112.9886	604.4802	491.4916
-0.0617307692307692	0.170731707317073	109.9503	609.0012	499.0509
-0.0540384615384615	0.170731707317073	107.2076	615.7268	508.5192
-0.0463461538461538	0.170731707317073	104.9031	624.0724	519.1693
-0.0384615384615385	0.170731707317073	103.3419	637.0739	533.732
-0.0309615384615385	0.170731707317073	101.6029	661.7374	560.1345
-0.0232692307692308	0.170731707317073	100.5914	690.7162	590.1248
-0.0155769230769231	0.170731707317073	99.97585	727.3106	627.33475
-0.00788461538461538	0.170731707317073	99.12391	813.6631	714.53919
0	0.170731707317073	98.34859	891.7041	793.35551
0.0075	0.170731707317073	98.15087	1002.272	904.12113
0.0151923076923077	0.170731707317073	97.47124	1277.455	1179.98376
0.0228846153846154	0.170731707317073	97.75196	1985.89	1888.13804
0.0305769230769231	0.170731707317073	97.5031	3952.08	3854.5769
0.0382692307692308	0.170731707317073	97.20969	20289.31	20192.10031
0.0459615384615385	0.170731707317073	97.29584	16337.85	16240.55416
0.0536538461538462	0.170731707317073	97.37549	9761.849	9664.47351
0.0613461538461538	0.170731707317073	97.45531	4283.549	4186.09369
0.0690384615384615	0.170731707317073	97.90841	1929.126	1831.21759
0.0769230769230769	0.170731707317073	97.79035	917.8135	820.02315
0.0844230769230769	0.170731707317073	97.67867	547.1319	449.45323
0.0921153846153846	0.170731707317073	97.64664	433.9279	336.28126
0.0998076923076923	0.170731707317073	97.56699	358.2842	260.71721
0.1075	0.170731707317073	97.18416	318.3187	221.13454
0.115384615384615	0.170731707317073	97.06286	291.9819	194.91904
0.122884615384615	0.170731707317073	97.03083	271.7196	174.68877
0.130769230769231	0.170731707317073	97.02452	248.3345	151.30998
0.138269230769231	0.170731707317073	97.1362	235.6587	138.5225
0.145961538461538	0.170731707317073	96.99897	224.5241	127.52513
0.153653846153846	0.170731707317073	96.8969	215.9519	119.055
0.161346153846154	0.170731707317073	96.65761	200.2429	103.58529
0.169038461538462	0.170731707317073	95.70044	191.7411	96.04066
0.176730769230769	0.170731707317073	96.01955	190.2041	94.18455
0.184423076923077	0.170731707317073	96.05141	190.5849	94.53349
0.192115384615385	0.170731707317073	96.04516	193.5967	97.55154
0.199807692307692	0.170731707317073	96.15684	199.4751	103.31826
0.2075	0.170731707317073	95.8857	210.7715	114.8858
0.215192307692308	0.170731707317073	95.93349	232.7471	136.81361
0.222884615384615	0.170731707317073	96.28444	259.7899	163.50546
0.230576923076923	0.170731707317073	96.06109	283.0283	186.96721
0.238269230769231	0.170731707317073	95.99738	289.8347	193.83732
0.245961538461538	0.170731707317073	95.93349	283.0031	187.06961
0.253653846153846	0.170731707317073	95.8857	273.4289	177.5432
0.261346153846154	0.170731707317073	96.17277	259.8503	163.67753
0.269038461538462	0.170731707317073	96.38019	241.7446	145.36441
0.276730769230769	0.170731707317073	96.28444	219.9428	123.65836
0.284423076923077	0.170731707317073	95.95927	200.0463	104.08703
0.292115384615385	0.170731707317073	96.11247	186.0682	89.95573
0.299807692307692	0.170731707317073	96.00081	171.3026	75.30179
0.3075	0.170731707317073	95.52232	154.2508	58.72848
0.315192307692308	0.170731707317073	95.22909	145.0541	49.82501
0.322884615384615	0.170731707317073	95.5161	138.5422	43.0261
0.330576923076923	0.170731707317073	95.46832	133.2015	37.73318
0.338461538461538	0.170731707317073	95.2229	128.0193	32.7964
0.345961538461538	0.170731707317073	95.24838	124.1545	28.90612
0.353653846153846	0.170731707317073	94.84978	120.2499	25.40012
0.361346153846154	0.170731707317073	94.65219	116.9774	22.32521
0.369038461538462	0.170731707317073	94.42279	114.7038	20.28101
0.376923076923077	0.170731707317073	94.52464	112.1119	17.58726
0.384423076923077	0.170731707317073	94.51849	109.0104	14.49191
0.392115384615385	0.170731707317073	94.11993	106.2771	12.15717
0.399807692307692	0.170731707317073	93.83283	103.7978	9.96497
0.4075	0.170731707317073	93.39635	101.5353	8.13895000000001
0.415384615384615	0.170731707317073	92.79051	99.95925	7.16874
0.422884615384615	0.170731707317073	92.47159	98.34205	5.87046
0.430576923076923	0.170731707317073	92.01914	96.93239	4.91325000000001
0.438269230769231	0.170731707317073	91.54086	95.65047	4.10961
0.445961538461538	0.170731707317073	91.39147	94.44849	3.05702000000001
0.453846153846154	0.170731707317073	91.94948	93.31658	1.36710000000001
0.461538461538462	0.170731707317073	92.60902	92.92793	0.318910000000002
-0.461730769230769	0.165853658536585	311.4268	287.4162	-24.0106
-0.454038461538462	0.165853658536585	324.5935	287.8335	-36.76
-0.446346153846154	0.165853658536585	348.9556	290.0264	-58.9292
-0.438653846153846	0.165853658536585	378.1894	295.6633	-82.5261
-0.430961538461538	0.165853658536585	436.5403	300.8735	-135.6668
-0.423269230769231	0.165853658536585	504.2669	306.2124	-198.0545
-0.415576923076923	0.165853658536585	611.0053	311.7155	-299.2898
-0.407884615384615	0.165853658536585	891.2846	316.0342	-575.2504
-0.400192307692308	0.165853658536585	1213.073	320.1102	-892.9628
-0.3925	0.165853658536585	2219.648	324.2089	-1895.4391
-0.384807692307692	0.165853658536585	4721.291	327.6363	-4393.6547
-0.377115384615385	0.165853658536585	9908.178	331.6839	-9576.4941
-0.369423076923077	0.165853658536585	14945.75	336.1285	-14609.6215
-0.361730769230769	0.165853658536585	3843.583	340.2745	-3503.3085
-0.354038461538462	0.165853658536585	1176.797	344.8076	-831.9894
-0.346346153846154	0.165853658536585	571.3897	349.4818	-221.9079
-0.338653846153846	0.165853658536585	434.9355	354.1144	-80.8211
-0.330961538461538	0.165853658536585	353.4971	358.2889	4.79180000000002
-0.323269230769231	0.165853658536585	299.0127	362.667	63.6543
-0.315576923076923	0.165853658536585	271.132	366.9984	95.8664
-0.307884615384615	0.165853658536585	249.5708	371.6586	122.0878
-0.300192307692308	0.165853658536585	235.5959	376.3868	140.7909
-0.2925	0.165853658536585	224.0948	380.6663	156.5715
-0.284807692307692	0.165853658536585	213.6145	385.0775	171.463
-0.277115384615385	0.165853658536585	206.0519	390.1312	184.0793
-0.269423076923077	0.165853658536585	199.6527	393.9781	194.3254
-0.261730769230769	0.165853658536585	194.2288	397.7196	203.4908
-0.254038461538462	0.165853658536585	191.0346	401.9742	210.9396
-0.246346153846154	0.165853658536585	190.7132	405.6594	214.9462
-0.238461538461538	0.165853658536585	199.0534	409.2112	210.1578
-0.230961538461538	0.165853658536585	219.9892	412.3179	192.3287
-0.223269230769231	0.165853658536585	236.7636	414.8528	178.0892
-0.215576923076923	0.165853658536585	259.6314	417.6041	157.9727
-0.207884615384615	0.165853658536585	281.9177	420.9393	139.0216
-0.2	0.165853658536585	300.1084	423.9215	123.8131
-0.1925	0.165853658536585	304.6294	426.5839	121.9545
-0.184807692307692	0.165853658536585	288.0639	429.4023	141.3384
-0.177115384615385	0.165853658536585	267.4631	432.0683	164.6052
-0.169423076923077	0.165853658536585	238.187	434.8296	196.6426
-0.161538461538462	0.165853658536585	214.2702	437.3294	223.0592
-0.153846153846154	0.165853658536585	193.1177	439.8323	246.7146
-0.146346153846154	0.165853658536585	175.7106	441.9542	266.2436
-0.138653846153846	0.165853658536585	160.6439	444.3951	283.7512
-0.130961538461538	0.165853658536585	151.0166	446.8687	295.8521
-0.123269230769231	0.165853658536585	143.5102	449.5365	306.0263
-0.115384615384615	0.165853658536585	136.9286	452.5306	315.602
-0.107884615384615	0.165853658536585	132.6617	454.972	322.3103
-0.100192307692308	0.165853658536585	129.1983	457.3514	328.1531
-0.0925	0.165853658536585	126.2851	460.054	333.7689
-0.0848076923076923	0.165853658536585	124.8004	462.6621	337.8617
-0.0771153846153846	0.165853658536585	124.3452	465.1736	340.8284
-0.0694230769230769	0.165853658536585	122.8045	468.2648	345.4603
-0.0617307692307692	0.165853658536585	113.7643	471.7434	357.9791
-0.0540384615384615	0.165853658536585	111.2921	476.8669	365.5748
-0.0463461538461538	0.165853658536585	108.5654	485.6358	377.0704
-0.0384615384615385	0.165853658536585	106.7398	495.7331	388.9933
-0.0309615384615385	0.165853658536585	105.0101	506.9339	401.9238
-0.0232692307692308	0.165853658536585	103.8456	522.5386	418.693
-0.0155769230769231	0.165853658536585	102.8725	543.75	440.8775
-0.00788461538461538	0.165853658536585	102.1706	576.2528	474.0822
0	0.165853658536585	101.1498	657.2944	556.1446
0.0075	0.165853658536585	100.432	736.4948	636.0628
0.0151923076923077	0.165853658536585	99.37911	961.4497	862.07059
0.0228846153846154	0.165853658536585	99.26744	1609.876	1510.60856
0.0305769230769231	0.165853658536585	99.04409	10789.85	10690.80591
0.0382692307692308	0.165853658536585	98.90056	17971.12	17872.21944
0.0459615384615385	0.165853658536585	98.7411	11473.93	11375.1889
0.0536538461538462	0.165853658536585	98.85277	6485.718	6386.86523
0.0613461538461538	0.165853658536585	98.67721	3661.992	3563.31479
0.0690384615384615	0.165853658536585	98.53368	1808.872	1710.33832
0.0769230769230769	0.165853658536585	98.422	1033.081	934.659
0.0844230769230769	0.165853658536585	98.48572	714.04	615.55428
0.0921153846153846	0.165853658536585	98.49213	544.137	445.64487
0.0998076923076923	0.165853658536585	98.25284	455.9272	357.67436
0.1075	0.165853658536585	98.12523	386.4007	288.27547
0.115384615384615	0.165853658536585	97.88593	344.7547	246.86877
0.122884615384615	0.165853658536585	97.55106	312.7649	215.21384
0.130769230769231	0.165853658536585	96.86504	285.8961	189.03106
0.138269230769231	0.165853658536585	96.56186	254.2739	157.71204
0.145961538461538	0.165853658536585	96.43425	238.8599	142.42565
0.153653846153846	0.165853658536585	97.92752	225.7257	127.79818
0.161346153846154	0.165853658536585	98.15087	216.2882	118.13733
0.169038461538462	0.165853658536585	98.37422	210.113	111.73878
0.176730769230769	0.165853658536585	98.24644	205.2112	106.96476
0.184423076923077	0.165853658536585	97.64664	199.4915	101.84486
0.192115384615385	0.165853658536585	97.62436	196.0429	98.41854
0.199807692307692	0.165853658536585	97.89566	197.1691	99.27344
0.2075	0.165853658536585	97.68824	203.5368	105.84856
0.215192307692308	0.165853658536585	97.24155	217.5423	120.30075
0.222884615384615	0.165853658536585	96.60353	242.3476	145.74407
0.230576923076923	0.165853658536585	96.73114	272.7149	175.98376
0.238269230769231	0.165853658536585	96.93225	291.8878	194.95555
0.245961538461538	0.165853658536585	96.93225	293.6547	196.72245
0.253653846153846	0.165853658536585	96.85244	284.2853	187.43286
0.261346153846154	0.165853658536585	97.25115	269.5526	172.30145
0.269038461538462	0.165853658536585	97.17151	251.6504	154.47889
0.276730769230769	0.165853658536585	97.0376	230.7865	133.7489
0.284423076923077	0.165853658536585	97.18111	198.1334	100.95229
0.292115384615385	0.165853658536585	96.96741	179.5841	82.61669
0.299807692307692	0.165853658536585	96.55911	165.8633	69.30419
0.3075	0.165853658536585	96.26564	152.2928	56.02716
0.315192307692308	0.165853658536585	96.4571	143.914	47.4569
0.322884615384615	0.165853658536585	96.32325	138.2456	41.92235
0.330576923076923	0.165853658536585	96.17976	133.3133	37.13354
0.338461538461538	0.165853658536585	96.31682	128.7942	32.47738
0.345961538461538	0.165853658536585	96.4603	125.0808	28.6205
0.353653846153846	0.165853658536585	96.53381	121.9425	25.40869
0.361346153846154	0.165853658536585	96.40626	118.9973	22.59104
0.369038461538462	0.165853658536585	96.1288	115.7421	19.6133
0.376923076923077	0.165853658536585	95.53885	112.4006	16.86175
0.384423076923077	0.165853658536585	94.96498	109.4908	14.52582
0.392115384615385	0.165853658536585	94.59211	107.0517	12.45959
0.399807692307692	0.165853658536585	94.44234	104.5179	10.07556
0.4075	0.165853658536585	94.35296	102.1825	7.82954000000001
0.415384615384615	0.165853658536585	93.91631	100.4058	6.48949000000001
0.422884615384615	0.165853658536585	93.33628	98.782	5.44572
0.430576923076923	0.165853658536585	92.89004	97.30872	4.41868
0.438269230769231	0.165853658536585	92.24627	96.24043	3.99416000000001
0.445961538461538	0.165853658536585	91.68847	95.30957	3.6211
0.453846153846154	0.165853658536585	91.11459	93.90039	2.7858
0.461538461538462	0.165853658536585	90.45091	90.56251	0.11160000000001
-0.461730769230769	0.160975609756098	283.907	261.0635	-22.8435
-0.454038461538462	0.160975609756098	291.9772	262.2337	-29.7435
-0.446346153846154	0.160975609756098	301.6329	265.4793	-36.1536
-0.438653846153846	0.160975609756098	316.6659	269.1403	-47.5256
-0.430961538461538	0.160975609756098	338.417	272.9351	-65.4819
-0.423269230769231	0.160975609756098	393.8774	277.5246	-116.3528
-0.415576923076923	0.160975609756098	481.7264	282.825	-198.9014
-0.407884615384615	0.160975609756098	599.0456	287.4864	-311.5592
-0.400192307692308	0.160975609756098	910.6116	291.44	-619.1716
-0.3925	0.160975609756098	1247.456	295.6775	-951.7785
-0.384807692307692	0.160975609756098	2325.111	299.716	-2025.395
-0.377115384615385	0.160975609756098	5157.219	303.9159	-4853.3031
-0.369423076923077	0.160975609756098	9535.82	308.3617	-9227.4583
-0.361730769230769	0.160975609756098	14368.63	311.1558	-14057.4742
-0.354038461538462	0.160975609756098	3424.205	314.111	-3110.094
-0.346346153846154	0.160975609756098	870.1184	316.9702	-553.1482
-0.338653846153846	0.160975609756098	534.8225	320.119	-214.7035
-0.330961538461538	0.160975609756098	406.0689	322.735	-83.3339
-0.323269230769231	0.160975609756098	338.0072	325.4255	-12.5817
-0.315576923076923	0.160975609756098	276.0324	328.2127	52.1803
-0.307884615384615	0.160975609756098	252.4615	330.7032	78.2417
-0.300192307692308	0.160975609756098	235.2925	333.4073	98.1148000000001
-0.2925	0.160975609756098	222.0686	336.2609	114.1923
-0.284807692307692	0.160975609756098	212.3367	339.3827	127.046
-0.277115384615385	0.160975609756098	205.1869	342.1856	136.9987
-0.269423076923077	0.160975609756098	200.7956	344.2501	143.4545
-0.261730769230769	0.160975609756098	199.1099	346.3805	147.2706
-0.254038461538462	0.160975609756098	200.0082	348.5121	148.5039
-0.246346153846154	0.160975609756098	202.9271	350.7711	147.844
-0.238461538461538	0.160975609756098	213.5304	353.0961	139.5657
-0.230961538461538	0.160975609756098	229.2192	362.3931	133.1739
-0.223269230769231	0.160975609756098	253.4093	364.2056	110.7963
-0.215576923076923	0.160975609756098	274.8743	364.1657	89.2914
-0.207884615384615	0.160975609756098	291.4302	364.1169	72.6867
-0.2	0.160975609756098	298.0037	365.1281	67.1244000000001
-0.1925	0.160975609756098	294.8147	365.9863	71.1716
-0.184807692307692	0.160975609756098	276.9867	367.2467	90.26
-0.177115384615385	0.160975609756098	250.5085	368.8122	118.3037
-0.169423076923077	0.160975609756098	226.7653	370.2745	143.5092
-0.161538461538462	0.160975609756098	206.0278	372.1612	166.1334
-0.153846153846154	0.160975609756098	187.4773	374.3076	186.8303
-0.146346153846154	0.160975609756098	170.136	376.0263	205.8903
-0.138653846153846	0.160975609756098	157.7936	377.7144	219.9208
-0.130961538461538	0.160975609756098	148.0326	379.3781	231.3455
-0.123269230769231	0.160975609756098	140.2229	380.7778	240.5549
-0.115384615384615	0.160975609756098	134.6393	382.5637	247.9244
-0.107884615384615	0.160975609756098	130.219	384.2921	254.0731
-0.100192307692308	0.160975609756098	126.4844	386.1427	259.6583
-0.0925	0.160975609756098	123.2596	388.3624	265.1028
-0.0848076923076923	0.160975609756098	120.075	390.0539	269.9789
-0.0771153846153846	0.160975609756098	117.0349	391.6485	274.6136
-0.0694230769230769	0.160975609756098	114.6897	393.7892	279.0995
-0.0617307692307692	0.160975609756098	112.4656	395.3916	282.926
-0.0540384615384615	0.160975609756098	109.8984	397.1555	287.2571
-0.0463461538461538	0.160975609756098	107.9133	399.5237	291.6104
-0.0384615384615385	0.160975609756098	105.8874	402.5304	296.643
-0.0309615384615385	0.160975609756098	104.6432	406.6754	302.0322
-0.0232692307692308	0.160975609756098	103.5518	413.0919	309.5401
-0.0155769230769231	0.160975609756098	102.8658	421.2179	318.3521
-0.00788461538461538	0.160975609756098	102.2184	434.4608	332.2424
0	0.160975609756098	101.2613	458.1791	356.9178
0.0075	0.160975609756098	101.2229	493.9582	392.7353
0.0151923076923077	0.160975609756098	100.5116	558.2636	457.752
0.0228846153846154	0.160975609756098	99.95341	782.3611	682.40769
0.0305769230769231	0.160975609756098	99.50672	1738.166	1638.65928
0.0382692307692308	0.160975609756098	99.37911	10835.58	10736.20089
0.0459615384615385	0.160975609756098	99.4269	21127.73	21028.3031
0.0536538461538462	0.160975609756098	99.18762	16460.81	16361.62238
0.0613461538461538	0.160975609756098	99.00275	9498.99	9399.98725
0.0690384615384615	0.160975609756098	99.03461	4680.682	4581.64739
0.0769230769230769	0.160975609756098	99.26744	2189.573	2090.30556
0.0844230769230769	0.160975609756098	99.4654	1148.869	1049.4036
0.0921153846153846	0.160975609756098	99.19408	831.6405	732.44642
0.0998076923076923	0.160975609756098	99.16222	563.1363	463.97408
0.1075	0.160975609756098	99.22611	461.7167	362.49059
0.115384615384615	0.160975609756098	99.17815	371.9631	272.78495
0.122884615384615	0.160975609756098	99.28983	321.6529	222.36307
0.130769230769231	0.160975609756098	99.01868	294.7513	195.73262
0.138269230769231	0.160975609756098	99.22611	273.8952	174.66909
0.145961538461538	0.160975609756098	99.36965	248.9414	149.57175
0.153653846153846	0.160975609756098	99.51319	234.6828	135.16961
0.161346153846154	0.160975609756098	99.92789	222.222	122.29411
0.169038461538462	0.160975609756098	99.67266	213.2822	113.60954
0.176730769230769	0.160975609756098	99.21001	209.3671	110.15709
0.184423076923077	0.160975609756098	98.907	205.8024	106.8954
0.192115384615385	0.160975609756098	98.74752	200.7049	101.95738
0.199807692307692	0.160975609756098	98.65177	198.526	99.87423
0.2075	0.160975609756098	98.48572	201.3273	102.84158
0.215192307692308	0.160975609756098	98.53368	212.2758	113.74212
0.222884615384615	0.160975609756098	99.04409	232.2752	133.23111
0.230576923076923	0.160975609756098	99.31523	262.7377	163.42247
0.238269230769231	0.160975609756098	99.34725	289.4207	190.07345
0.245961538461538	0.160975609756098	98.78888	307.344	208.55512
0.253653846153846	0.160975609756098	98.50182	303.8529	205.35108
0.261346153846154	0.160975609756098	98.35812	288.6217	190.26358
0.269038461538462	0.160975609756098	98.52727	269.1807	170.65343
0.276730769230769	0.160975609756098	98.65486	245.866	147.21114
0.284423076923077	0.160975609756098	98.72825	223.9679	125.23965
0.292115384615385	0.160975609756098	98.44105	190.467	92.02595
0.299807692307692	0.160975609756098	98.34532	169.8927	71.54738
0.3075	0.160975609756098	98.13809	159.3543	61.21621
0.315192307692308	0.160975609756098	98.08376	149.1033	51.01954
0.322884615384615	0.160975609756098	98.14125	141.7611	43.61985
0.330576923076923	0.160975609756098	98.19541	137.1069	38.91149
0.338461538461538	0.160975609756098	97.67874	133.0112	35.33246
0.345961538461538	0.160975609756098	97.26418	128.8263	31.56212
0.353653846153846	0.160975609756098	97.21624	125.2004	27.98416
0.361346153846154	0.160975609756098	97.06626	122.1501	25.08384
0.369038461538462	0.160975609756098	96.98016	118.974	21.99384
0.376923076923077	0.160975609756098	96.83669	116.0622	19.22551
0.384423076923077	0.160975609756098	96.5018	113.4303	16.9285
0.392115384615385	0.160975609756098	95.88964	109.9782	14.08856
0.399807692307692	0.160975609756098	95.49108	107.0199	11.52882
0.4075	0.160975609756098	95.42102	104.5566	9.13558000000001
0.415384615384615	0.160975609756098	95.1341	102.3421	7.208
0.422884615384615	0.160975609756098	94.83127	100.8614	6.03013
0.430576923076923	0.160975609756098	93.91631	98.69271	4.77640000000001
0.438269230769231	0.160975609756098	93.46988	97.37258	3.9027
0.445961538461538	0.160975609756098	93.10321	96.20858	3.10536999999999
0.453846153846154	0.160975609756098	93.18298	95.26164	2.07866
0.461538461538462	0.160975609756098	93.8047	94.31481	0.510109999999997
-0.461730769230769	0.15609756097561	254.9433	249.4133	-5.53
-0.454038461538462	0.15609756097561	259.2598	249.7976	-9.4622
-0.446346153846154	0.15609756097561	263.0527	250.9796	-12.0731
-0.438653846153846	0.15609756097561	267.3064	253.792	-13.5144
-0.430961538461538	0.15609756097561	274.121	256.9418	-17.1792
-0.423269230769231	0.15609756097561	284.1272	260.5557	-23.5715
-0.415576923076923	0.15609756097561	300.3355	264.2026	-36.1329
-0.407884615384615	0.15609756097561	330.8594	268.1063	-62.7531
-0.400192307692308	0.15609756097561	391.8439	271.7684	-120.0755
-0.3925	0.15609756097561	499.0826	275.0992	-223.9834
-0.384807692307692	0.15609756097561	619.2288	278.287	-340.9418
-0.377115384615385	0.15609756097561	1029.346	280.8332	-748.5128
-0.369423076923077	0.15609756097561	1927.048	284.4533	-1642.5947
-0.361730769230769	0.15609756097561	4272.566	287.4658	-3985.1002
-0.354038461538462	0.15609756097561	9364.122	290.0632	-9074.0588
-0.346346153846154	0.15609756097561	14471.04	293.1425	-14177.8975
-0.338653846153846	0.15609756097561	3827.145	295.7092	-3531.4358
-0.330961538461538	0.15609756097561	1357.544	298.2142	-1059.3298
-0.323269230769231	0.15609756097561	732.2942	300.7491	-431.5451
-0.315576923076923	0.15609756097561	465.9553	303.2357	-162.7196
-0.307884615384615	0.15609756097561	364.7069	305.1963	-59.5106
-0.300192307692308	0.15609756097561	294.6926	307.5747	12.8821
-0.2925	0.15609756097561	261.2031	309.452	48.2489
-0.284807692307692	0.15609756097561	240.2747	310.9461	70.6714
-0.277115384615385	0.15609756097561	223.3723	312.7812	89.4089
-0.269423076923077	0.15609756097561	208.2661	314.5853	106.3192
-0.261730769230769	0.15609756097561	196.7076	316.1525	119.4449
-0.254038461538462	0.15609756097561	187.0007	317.8405	130.8398
-0.246346153846154	0.15609756097561	183.0341	319.7839	136.7498
-0.238461538461538	0.15609756097561	194.0068	321.376	127.3692
-0.230961538461538	0.15609756097561	213.4137	322.5075	109.0938
-0.223269230769231	0.15609756097561	228.2068	323.8321	95.6253000000001
-0.215576923076923	0.15609756097561	247.6711	325.1054	77.4343
-0.207884615384615	0.15609756097561	272.0912	326.8472	54.756
-0.2	0.15609756097561	294.2985	328.215	33.9165
-0.1925	0.15609756097561	308.9808	329.6373	20.6565
-0.184807692307692	0.15609756097561	308.1619	330.9746	22.8127
-0.177115384615385	0.15609756097561	284.7754	332.2799	47.5045
-0.169423076923077	0.15609756097561	264.8707	333.3609	68.4902
-0.161538461538462	0.15609756097561	237.7584	334.0143	96.2559
-0.153846153846154	0.15609756097561	218.5182	335.0194	116.5012
-0.146346153846154	0.15609756097561	198.0657	336.4869	138.4212
-0.138653846153846	0.15609756097561	180.8569	338.0499	157.193
-0.130961538461538	0.15609756097561	166.792	339.6347	172.8427
-0.123269230769231	0.15609756097561	154.517	340.5876	186.0706
-0.115384615384615	0.15609756097561	146.4943	342.1093	195.615
-0.107884615384615	0.15609756097561	140.0725	343.2969	203.2244
-0.100192307692308	0.15609756097561	134.625	344.5629	209.9379
-0.0925	0.15609756097561	130.3552	345.6667	215.3115
-0.0848076923076923	0.15609756097561	126.2686	347.1031	220.8345
-0.0771153846153846	0.15609756097561	122.254	348.2173	225.9633
-0.0694230769230769	0.15609756097561	119.7402	349.7818	230.0416
-0.0617307692307692	0.15609756097561	117.5704	351.3154	233.745
-0.0540384615384615	0.15609756097561	115.1703	353.0316	237.8613
-0.0463461538461538	0.15609756097561	113.7589	356.4191	242.6602
-0.0384615384615385	0.15609756097561	111.9171	361.0945	249.1774
-0.0309615384615385	0.15609756097561	108.3439	367.875	259.5311
-0.0232692307692308	0.15609756097561	107.0039	381.4616	274.4577
-0.0155769230769231	0.15609756097561	105.3131	400.4515	295.1384
-0.00788461538461538	0.15609756097561	103.9891	426.9168	322.9277
0	0.15609756097561	102.8246	469.6197	366.7951
0.0075	0.15609756097561	101.9952	524.3012	422.306
0.0151923076923077	0.15609756097561	101.1591	646.3399	545.1808
0.0228846153846154	0.15609756097561	100.8944	849.7906	748.8962
0.0305769230769231	0.15609756097561	100.9742	1131.735	1030.7608
0.0382692307692308	0.15609756097561	101.2613	4000.956	3899.6947
0.0459615384615385	0.15609756097561	101.1976	16895.42	16794.2224
0.0536538461538462	0.15609756097561	100.7668	10381.07	10280.3032
0.0613461538461538	0.15609756097561	100.7988	5929.183	5828.3842
0.0690384615384615	0.15609756097561	101.022	2413.42	2312.398
0.0769230769230769	0.15609756097561	100.7668	1305.316	1204.5492
0.0844230769230769	0.15609756097561	100.5116	929.5622	829.0506
0.0921153846153846	0.15609756097561	100.8307	677.2366	576.4059
0.0998076923076923	0.15609756097561	100.6233	522.0244	421.4011
0.1075	0.15609756097561	100.6778	449.9999	349.3221
0.115384615384615	0.15609756097561	100.7574	382.381	281.6236
0.122884615384615	0.15609756097561	100.432	346.1677	245.7357
0.130769230769231	0.15609756097561	100.1607	311.1799	211.0192
0.138269230769231	0.15609756097561	100.3522	285.5342	185.182
0.145961538461538	0.15609756097561	100.7895	258.2248	157.4353
0.153653846153846	0.15609756097561	101.0541	240.5075	139.4534
0.161346153846154	0.15609756097561	101.5485	227.5989	126.0504
0.169038461538462	0.15609756097561	101.3093	216.6236	115.3143
0.176730769230769	0.15609756097561	100.4385	204.8188	104.3803
0.184423076923077	0.15609756097561	100.0651	198.8144	98.7493
0.192115384615385	0.15609756097561	100.1129	194.5306	94.4177
0.199807692307692	0.15609756097561	100.1129	193.4011	93.2882
0.2075	0.15609756097561	100.2245	195.759	95.5345
0.215192307692308	0.15609756097561	100.2723	205.5576	105.2853
0.222884615384615	0.15609756097561	100.7031	223.2494	122.5463
0.230576923076923	0.15609756097561	100.6074	248.0451	147.4377
0.238269230769231	0.15609756097561	100.5596	275.6076	175.048
0.245961538461538	0.15609756097561	100.081	292.0579	191.9769
0.253653846153846	0.15609756097561	99.53857	294.9643	195.42573
0.261346153846154	0.15609756097561	99.30876	285.0418	185.73304
0.269038461538462	0.15609756097561	99.41097	271.1475	171.73653
0.276730769230769	0.15609756097561	99.24505	253.8544	154.60935
0.284423076923077	0.15609756097561	99.0695	230.5794	131.5099
0.292115384615385	0.15609756097561	98.95139	210.3317	111.38031
0.299807692307692	0.15609756097561	99.25452	179.9047	80.65018
0.3075	0.15609756097561	99.54155	162.0208	62.47925
0.315192307692308	0.15609756097561	98.97698	150.9337	51.95672
0.322884615384615	0.15609756097561	98.72182	144.15	45.42818
0.330576923076923	0.15609756097561	98.6356	139.2402	40.6046
0.338461538461538	0.15609756097561	98.22087	134.7769	36.55603
0.345961538461538	0.15609756097561	98.08675	130.4478	32.36105
0.353653846153846	0.15609756097561	98.38982	126.7174	28.32758
0.361346153846154	0.15609756097561	98.46961	123.0521	24.58249
0.369038461538462	0.15609756097561	98.34205	119.4286	21.08655
0.376923076923077	0.15609756097561	97.66587	116.5091	18.84323
0.384423076923077	0.15609756097561	97.39484	113.5738	16.17896
0.392115384615385	0.15609756097561	96.7667	110.2724	13.5057
0.399807692307692	0.15609756097561	96.36797	107.3071	10.93913
0.4075	0.15609756097561	96.43183	104.716	8.28416999999999
0.415384615384615	0.15609756097561	96.0331	102.5082	6.4751
0.422884615384615	0.15609756097561	96.02686	100.7247	4.69784
0.430576923076923	0.15609756097561	95.2298	99.11689	3.88709
0.438269230769231	0.15609756097561	94.73557	97.72973	2.99416000000001
0.445961538461538	0.15609756097561	95.20768	96.86223	1.65455
0.453846153846154	0.15609756097561	95.41481	96.23417	0.819360000000003
0.461538461538462	0.15609756097561	95.48487	95.59649	0.111620000000002
-0.461730769230769	0.151219512195122	251.7938	235.3097	-16.4841
-0.454038461538462	0.151219512195122	259.035	235.4365	-23.5985
-0.446346153846154	0.151219512195122	272.1026	237.0176	-35.085
-0.438653846153846	0.151219512195122	292.0289	239.508	-52.5209
-0.430961538461538	0.151219512195122	351.702	242.5433	-109.1587
-0.423269230769231	0.151219512195122	444.5109	245.1471	-199.3638
-0.415576923076923	0.151219512195122	554.6007	247.6562	-306.9445
-0.407884615384615	0.151219512195122	869.0762	249.7666	-619.3096
-0.400192307692308	0.151219512195122	1259.827	251.5407	-1008.2863
-0.3925	0.151219512195122	3051.507	253.2367	-2798.2703
-0.384807692307692	0.151219512195122	5868.636	254.7242	-5613.9118
-0.377115384615385	0.151219512195122	10758.2	256.6909	-10501.5091
-0.369423076923077	0.151219512195122	15406.93	258.9136	-15148.0164
-0.361730769230769	0.151219512195122	19229.12	260.9309	-18968.1891
-0.354038461538462	0.151219512195122	2976.741	262.7388	-2714.0022
-0.346346153846154	0.151219512195122	927.04	264.8391	-662.2009
-0.338653846153846	0.151219512195122	527.083	266.7575	-260.3255
-0.330961538461538	0.151219512195122	411.3295	268.5842	-142.7453
-0.323269230769231	0.151219512195122	346.7069	270.8594	-75.8475
-0.315576923076923	0.151219512195122	305.4797	273.0846	-32.3951
-0.307884615384615	0.151219512195122	276.0886	275.2972	-0.79140000000001
-0.300192307692308	0.151219512195122	254.0914	276.884	22.7926
-0.2925	0.151219512195122	239.0772	278.2009	39.1237
-0.284807692307692	0.151219512195122	226.1872	279.9154	53.7282
-0.277115384615385	0.151219512195122	214.1044	284.9143	70.8099
-0.269423076923077	0.151219512195122	206.5808	287.0146	80.4338
-0.261730769230769	0.151219512195122	201.9745	287.3204	85.3459
-0.254038461538462	0.151219512195122	200.0082	287.3723	87.3641
-0.246346153846154	0.151219512195122	201.6944	287.7436	86.0492
-0.238461538461538	0.151219512195122	205.995	288.5171	82.5221
-0.230961538461538	0.151219512195122	207.8758	289.0364	81.1606
-0.223269230769231	0.151219512195122	214.4101	289.5489	75.1388
-0.215576923076923	0.151219512195122	230.5134	290.5928	60.0794
-0.207884615384615	0.151219512195122	255.1757	292.1691	36.9934
-0.2	0.151219512195122	280.3864	293.5334	13.147
-0.1925	0.151219512195122	301.4883	294.4698	-7.01849999999996
-0.184807692307692	0.151219512195122	306.258	295.5782	-10.6798
-0.177115384615385	0.151219512195122	284.4241	296.6363	12.2122
-0.169423076923077	0.151219512195122	264.0894	297.4448	33.3554
-0.161538461538462	0.151219512195122	236.4187	298.1566	61.7379
-0.153846153846154	0.151219512195122	214.4661	298.9455	84.4794
-0.146346153846154	0.151219512195122	196.1522	300.0219	103.8697
-0.138653846153846	0.151219512195122	179.4914	301.2929	121.8015
-0.130961538461538	0.151219512195122	164.6329	302.0296	137.3967
-0.123269230769231	0.151219512195122	154.7925	302.3391	147.5466
-0.115384615384615	0.151219512195122	146.7751	303.1156	156.3405
-0.107884615384615	0.151219512195122	140.3395	303.9179	163.5784
-0.100192307692308	0.151219512195122	135.2812	305.2532	169.972
-0.0925	0.151219512195122	130.8676	306.576	175.7084
-0.0848076923076923	0.151219512195122	127.658	307.4933	179.8353
-0.0771153846153846	0.151219512195122	125.1754	308.2528	183.0774
-0.0694230769230769	0.151219512195122	123.0681	309.2358	186.1677
-0.0617307692307692	0.151219512195122	121.0648	310.4428	189.378
-0.0540384615384615	0.151219512195122	119.3654	311.7342	192.3688
-0.0463461538461538	0.151219512195122	116.2225	314.5351	198.3126
-0.0384615384615385	0.151219512195122	114.0695	317.2528	203.1833
-0.0309615384615385	0.151219512195122	111.804	321.4236	209.6196
-0.0232692307692308	0.151219512195122	109.6997	329.2883	219.5886
-0.0155769230769231	0.151219512195122	107.4188	338.7114	231.2926
-0.00788461538461538	0.151219512195122	106.1744	352.4265	246.2521
0	0.151219512195122	104.9621	371.6117	266.6496
0.0075	0.151219512195122	104.3082	394.6083	290.3001
0.0151923076923077	0.151219512195122	103.9572	425.9547	321.9975
0.0228846153846154	0.151219512195122	103.5744	482.0265	378.4521
0.0305769230769231	0.151219512195122	102.6173	568.3653	465.748
0.0382692307692308	0.151219512195122	102.3208	878.7116	776.3908
0.0459615384615385	0.151219512195122	101.756	3987.03	3885.274
0.0536538461538462	0.151219512195122	101.6029	18396.26	18294.6571
0.0613461538461538	0.151219512195122	101.6828	13787.09	13685.4072
0.0690384615384615	0.151219512195122	101.6987	8588.584	8486.8853
0.0769230769230769	0.151219512195122	101.7465	4229.864	4128.1175
0.0844230769230769	0.151219512195122	101.6029	2111.945	2010.3421
0.0921153846153846	0.151219512195122	101.7465	1112.701	1010.9545
0.0998076923076923	0.151219512195122	101.4753	823.3444	721.8691
0.1075	0.151219512195122	101.3702	535.0961	433.7259
0.115384615384615	0.151219512195122	101.5299	445.107	343.5771
0.122884615384615	0.151219512195122	101.817	361.4107	259.5937
0.130769230769231	0.151219512195122	101.8011	324.4754	222.6743
0.138269230769231	0.151219512195122	101.8809	293.4622	191.5813
0.145961538461538	0.151219512195122	101.8648	273.2456	171.3808
0.153653846153846	0.151219512195122	102.0404	251.2622	149.2218
0.161346153846154	0.151219512195122	102.5827	236.7309	134.1482
0.169038461538462	0.151219512195122	103.173	225.5007	122.3277
0.176730769230769	0.151219512195122	101.4979	216.0437	114.5458
0.184423076923077	0.151219512195122	101.163	196.8469	95.6839
0.192115384615385	0.151219512195122	101.0513	188.0886	87.0373
0.199807692307692	0.151219512195122	100.8598	187.5102	86.6504
0.2075	0.151219512195122	101.0033	190.2995	89.2962
0.215192307692308	0.151219512195122	100.598	190.6658	90.0678
0.222884615384615	0.151219512195122	100.8279	205.8833	105.0554
0.230576923076923	0.151219512195122	100.9874	228.7156	127.7282
0.238269230769231	0.151219512195122	100.9171	257.4025	156.4854
0.245961538461538	0.151219512195122	100.4224	284.2079	183.7855
0.253653846153846	0.151219512195122	100.1992	289.612	189.4128
0.261346153846154	0.151219512195122	99.91196	281.965	182.05304
0.269038461538462	0.151219512195122	99.94399	274.699	174.75501
0.276730769230769	0.151219512195122	99.95341	262.9802	163.02679
0.284423076923077	0.151219512195122	99.82581	244.3324	144.50659
0.292115384615385	0.151219512195122	99.82581	225.1496	125.32379
0.299807692307692	0.151219512195122	100.0171	200.3018	100.2847
0.3075	0.151219512195122	99.93748	183.1503	83.21282
0.315192307692308	0.151219512195122	99.74599	170.1179	70.37191
0.322884615384615	0.151219512195122	99.45246	155.6327	56.18024
0.330576923076923	0.151219512195122	99.64376	147.0758	47.43204
0.338461538461538	0.151219512195122	99.6532	141.0222	41.369
0.345961538461538	0.151219512195122	99.62135	135.9589	36.33755
0.353653846153846	0.151219512195122	99.33432	131.2064	31.87208
0.361346153846154	0.151219512195122	99.24806	127.3639	28.11584
0.369038461538462	0.151219512195122	98.97698	123.7307	24.75372
0.376923076923077	0.151219512195122	98.64202	120.1552	21.51318
0.384423076923077	0.151219512195122	98.46009	116.7005	18.24041
0.392115384615385	0.151219512195122	98.36454	113.4303	15.06576
0.399807692307692	0.151219512195122	97.86365	109.7301	11.86645
0.4075	0.151219512195122	97.29913	107.1795	9.88037
0.415384615384615	0.151219512195122	96.82076	104.8345	8.01374
0.422884615384615	0.151219512195122	96.4796	102.5401	6.06049999999999
0.430576923076923	0.151219512195122	96.39999	106.9033	10.50331
0.438269230769231	0.151219512195122	96.46367	107.4864	11.02273
0.445961538461538	0.151219512195122	96.49552	103.8594	7.36388
0.453846153846154	0.151219512195122	97.03771	100.5361	3.49839
0.461538461538462	0.151219512195122	97.70728	98.60026	0.892980000000009
-0.461730769230769	0.146341463414634	234.576	226.2657	-8.31029999999999
-0.454038461538462	0.146341463414634	239.3329	225.181	-14.1519
-0.446346153846154	0.146341463414634	244.7167	225.6429	-19.0738
-0.438653846153846	0.146341463414634	253.2011	227.4278	-25.7733
-0.430961538461538	0.146341463414634	269.4813	230.0916	-39.3897
-0.423269230769231	0.146341463414634	291.8116	232.7551	-59.0565
-0.415576923076923	0.146341463414634	354.7904	235.6114	-119.179
-0.407884615384615	0.146341463414634	452.9084	238.0878	-214.8206
-0.400192307692308	0.146341463414634	562.651	240.0834	-322.5676
-0.3925	0.146341463414634	899.5813	242.8147	-656.7666
-0.384807692307692	0.146341463414634	1757.434	244.3961	-1513.0379
-0.377115384615385	0.146341463414634	3123.201	246.3779	-2876.8231
-0.369423076923077	0.146341463414634	6085.691	248.0878	-5837.6032
-0.361730769230769	0.146341463414634	10763.75	249.8305	-10513.9195
-0.354038461538462	0.146341463414634	15161.39	251.5264	-14909.8636
-0.346346153846154	0.146341463414634	3060.527	253.1736	-2807.3534
-0.338653846153846	0.146341463414634	913.1506	254.9973	-658.1533
-0.330961538461538	0.146341463414634	548.3571	256.6128	-291.7443
-0.323269230769231	0.146341463414634	425.7064	258.1814	-167.525
-0.315576923076923	0.146341463414634	345.4656	259.2078	-86.2578
-0.307884615384615	0.146341463414634	305.1533	260.7741	-44.3792
-0.300192307692308	0.146341463414634	269.6976	261.8975	-7.80010000000004
-0.2925	0.146341463414634	249.6677	262.9246	13.2569
-0.284807692307692	0.146341463414634	233.934	264.1255	30.1915
-0.277115384615385	0.146341463414634	220.0159	265.5825	45.5666
-0.269423076923077	0.146341463414634	210.6923	266.2716	55.5793
-0.261730769230769	0.146341463414634	204.2345	266.9299	62.6954
-0.254038461538462	0.146341463414634	199.2427	266.4993	67.2566
-0.246346153846154	0.146341463414634	196.2891	262.7892	66.5001
-0.238461538461538	0.146341463414634	195.7415	264.63	68.8885
-0.230961538461538	0.146341463414634	199.0397	267.8996	68.8599
-0.223269230769231	0.146341463414634	206.7591	269.6289	62.8698
-0.215576923076923	0.146341463414634	229.3855	271.1181	41.7326
-0.207884615384615	0.146341463414634	251.7572	272.4039	20.6467
-0.2	0.146341463414634	276.9986	273.5427	-3.45589999999999
-0.1925	0.146341463414634	300.5952	274.2003	-26.3949
-0.184807692307692	0.146341463414634	308.4932	274.8596	-33.6336
-0.177115384615385	0.146341463414634	293.2384	275.4537	-17.7847
-0.169423076923077	0.146341463414634	275.866	275.9842	0.118200000000002
-0.161538461538462	0.146341463414634	244.6354	276.4826	31.8472
-0.153846153846154	0.146341463414634	222.6812	277.046	54.3648
-0.146346153846154	0.146341463414634	200.9384	277.6585	76.7201
-0.138653846153846	0.146341463414634	179.7313	278.1075	98.3762
-0.130961538461538	0.146341463414634	164.0372	279.233	115.1958
-0.123269230769231	0.146341463414634	152.7977	279.8747	127.077
-0.115384615384615	0.146341463414634	144.3366	280.7912	136.4546
-0.107884615384615	0.146341463414634	138.465	280.9047	142.4397
-0.100192307692308	0.146341463414634	133.3974	281.3906	147.9932
-0.0925	0.146341463414634	128.4077	281.9219	153.5142
-0.0848076923076923	0.146341463414634	125.1987	282.761	157.5623
-0.0771153846153846	0.146341463414634	122.2777	283.4667	161.189
-0.0694230769230769	0.146341463414634	118.9829	284.5236	165.5407
-0.0617307692307692	0.146341463414634	116.59	285.3776	168.7876
-0.0540384615384615	0.146341463414634	114.246	286.4721	172.2261
-0.0463461538461538	0.146341463414634	112.1245	287.3569	175.2324
-0.0384615384615385	0.146341463414634	110.2262	288.2934	178.0672
-0.0309615384615385	0.146341463414634	109.3257	290.1394	180.8137
-0.0232692307692308	0.146341463414634	107.9611	293.9964	186.0353
-0.0155769230769231	0.146341463414634	106.9402	299.5409	192.6007
-0.00788461538461538	0.146341463414634	105.8394	306.8336	200.9942
0	0.146341463414634	105.0579	317.9668	212.9089
0.0075	0.146341463414634	104.6432	332.5126	227.8694
0.0151923076923077	0.146341463414634	104.005	355.2134	251.2084
0.0228846153846154	0.146341463414634	103.1277	398.4565	295.3288
0.0305769230769231	0.146341463414634	102.6492	469.4613	366.8121
0.0382692307692308	0.146341463414634	102.4006	611.6458	509.2452
0.0459615384615385	0.146341463414634	102.4738	1924.791	1822.3172
0.0536538461538462	0.146341463414634	102.273	10783.35	10681.077
0.0613461538461538	0.146341463414634	102.5601	18410.6	18308.0399
0.0690384615384615	0.146341463414634	102.5349	13485.85	13383.3151
0.0769230769230769	0.146341463414634	102.0019	7535.364	7433.3621
0.0844230769230769	0.146341463414634	102.168	3530.658	3428.49
0.0921153846153846	0.146341463414634	102.0563	1280.35	1178.2937
0.0998076923076923	0.146341463414634	102.0563	916.8362	814.7799
0.1075	0.146341463414634	101.7212	672.4848	570.7636
0.115384615384615	0.146341463414634	101.9287	511.3119	409.3832
0.122884615384615	0.146341463414634	101.9446	434.5263	332.5817
0.130769230769231	0.146341463414634	101.7146	350.3753	248.6607
0.138269230769231	0.146341463414634	101.2201	312.7503	211.5302
0.145961538461538	0.146341463414634	101.1403	284.8107	183.6704
0.153653846153846	0.146341463414634	101.7146	266.1182	164.4036
0.161346153846154	0.146341463414634	101.5072	245.3734	143.8662
0.169038461538462	0.146341463414634	101.3318	230.8761	129.5443
0.176730769230769	0.146341463414634	101.0606	220.8749	119.8143
0.184423076923077	0.146341463414634	101.1243	202.1513	101.027
0.192115384615385	0.146341463414634	101.3477	191.9417	90.594
0.199807692307692	0.146341463414634	101.3477	190.4228	89.0751
0.2075	0.146341463414634	101.5551	190.5269	88.9718
0.215192307692308	0.146341463414634	101.7785	192.1121	90.3336
0.222884615384615	0.146341463414634	101.7146	197.4906	95.776
0.230576923076923	0.146341463414634	101.4528	208.5373	107.0845
0.238269230769231	0.146341463414634	101.5485	229.4551	127.9066
0.245961538461538	0.146341463414634	101.07	255.6086	154.5386
0.253653846153846	0.146341463414634	100.6392	280.5859	179.9467
0.261346153846154	0.146341463414634	101.07	290.6488	189.5788
0.269038461538462	0.146341463414634	101.2774	283.6857	182.4083
0.276730769230769	0.146341463414634	100.9105	275.238	174.3275
0.284423076923077	0.146341463414634	101.1498	264.6255	163.4757
0.292115384615385	0.146341463414634	101.2774	248.7735	147.4961
0.299807692307692	0.146341463414634	100.8879	226.7463	125.8584
0.3075	0.146341463414634	100.6486	205.8403	105.1917
0.315192307692308	0.146341463414634	100.0586	188.5159	88.4573
0.322884615384615	0.146341463414634	99.64376	173.2431	73.59934
0.330576923076923	0.146341463414634	99.81282	156.18	56.36718
0.338461538461538	0.146341463414634	99.88302	146.2707	46.38768
0.345961538461538	0.146341463414634	99.64672	139.7535	40.10678
0.353653846153846	0.146341463414634	99.82874	134.6332	34.80446
0.361346153846154	0.146341463414634	99.91797	129.6079	29.68993
0.369038461538462	0.146341463414634	99.72652	125.3272	25.60068
0.376923076923077	0.146341463414634	99.44897	121.5994	22.15043
0.384423076923077	0.146341463414634	99.17111	118.0889	18.91779
0.392115384615385	0.146341463414634	99.31476	115.4248	16.11004
0.399807692307692	0.146341463414634	99.05947	112.6337	13.57423
0.4075	0.146341463414634	98.51097	109.4765	10.96553
0.415384615384615	0.146341463414634	97.4842	106.9492	9.46500000000001
0.422884615384615	0.146341463414634	96.98977	104.8209	7.83113
0.430576923076923	0.146341463414634	96.43183	102.3673	5.93547
0.438269230769231	0.146341463414634	96.0492	100.8296	4.7804
0.445961538461538	0.146341463414634	96.08104	99.45825	3.37721000000001
0.453846153846154	0.146341463414634	96.7667	98.17608	1.40938
0.461538461538462	0.146341463414634	97.32464	97.4842	0.159559999999999
-0.461730769230769	0.141463414634146	226.8562	215.1758	-11.6804
-0.454038461538462	0.141463414634146	234.4012	215.6073	-18.7939
-0.446346153846154	0.141463414634146	244.9714	217.072	-27.8994
-0.438653846153846	0.141463414634146	258.7455	218.2029	-40.5426
-0.430961538461538	0.141463414634146	277.8765	219.4287	-58.4478
-0.423269230769231	0.141463414634146	305.7241	221.2418	-84.4823
-0.415576923076923	0.141463414634146	360.5722	223.1864	-137.3858
-0.407884615384615	0.141463414634146	458.0061	224.7805	-233.2256
-0.400192307692308	0.141463414634146	570.6121	225.9428	-344.6693
-0.3925	0.141463414634146	1007.386	227.3453	-780.0407
-0.384807692307692	0.141463414634146	1982.612	228.7334	-1753.8786
-0.377115384615385	0.141463414634146	4505.387	230.4078	-4274.9792
-0.369423076923077	0.141463414634146	8277.647	231.986	-8045.661
-0.361730769230769	0.141463414634146	12161.97	233.2789	-11928.6911
-0.354038461538462	0.141463414634146	16228.48	234.4929	-15993.9871
-0.346346153846154	0.141463414634146	3153.321	235.8807	-2917.4403
-0.338653846153846	0.141463414634146	1233.071	237.2377	-995.8333
-0.330961538461538	0.141463414634146	732.1025	238.468	-493.6345
-0.323269230769231	0.141463414634146	479.1231	239.8256	-239.2975
-0.315576923076923	0.141463414634146	395.6932	240.7206	-154.9726
-0.307884615384615	0.141463414634146	344.3974	241.7747	-102.6227
-0.300192307692308	0.141463414634146	308.8595	242.462	-66.3975000000001
-0.2925	0.141463414634146	282.0145	243.2451	-38.7694
-0.284807692307692	0.141463414634146	262.0313	244.2207	-17.8106
-0.277115384615385	0.141463414634146	246.0101	245.4836	-0.526499999999999
-0.269423076923077	0.141463414634146	232.1255	246.7153	14.5898
-0.261730769230769	0.141463414634146	220.1214	247.6593	27.5379
-0.254038461538462	0.141463414634146	210.8232	248.651	37.8278
-0.246346153846154	0.141463414634146	202.6965	249.3542	46.6577
-0.238461538461538	0.141463414634146	194.6506	249.5959	54.9453
-0.230961538461538	0.141463414634146	189.1966	250.3483	61.1517
-0.223269230769231	0.141463414634146	187.0732	250.8285	63.7553
-0.215576923076923	0.141463414634146	194.2204	251.7255	57.5051
-0.207884615384615	0.141463414634146	216.6586	251.8217	35.1631
-0.2	0.141463414634146	237.0206	252.2694	15.2488
-0.1925	0.141463414634146	261.4454	253.0882	-8.35720000000001
-0.184807692307692	0.141463414634146	288.2184	253.7922	-34.4262
-0.177115384615385	0.141463414634146	308.6959	254.4172	-54.2787
-0.169423076923077	0.141463414634146	307.3481	255.2996	-52.0485
-0.161538461538462	0.141463414634146	278.1963	256.0026	-22.1937
-0.153846153846154	0.141463414634146	252.2141	256.5162	4.30210000000003
-0.146346153846154	0.141463414634146	232.7969	256.9989	24.202
-0.138653846153846	0.141463414634146	207.8112	257.6866	49.8754
-0.130961538461538	0.141463414634146	186.094	258.1209	72.0269
-0.123269230769231	0.141463414634146	169.1386	258.7792	89.6406
-0.115384615384615	0.141463414634146	155.4409	259.3241	103.8832
-0.107884615384615	0.141463414634146	147.1457	260.0447	112.899
-0.100192307692308	0.141463414634146	140.4923	260.6553	120.163
-0.0925	0.141463414634146	134.8095	261.0079	126.1984
-0.0848076923076923	0.141463414634146	130.7064	261.2502	130.5438
-0.0771153846153846	0.141463414634146	127.3057	261.589	134.2833
-0.0694230769230769	0.141463414634146	123.7059	262.1342	138.4283
-0.0617307692307692	0.141463414634146	120.754	262.7777	142.0237
-0.0540384615384615	0.141463414634146	118.2575	263.354	145.0965
-0.0463461538461538	0.141463414634146	116.3835	264.2063	147.8228
-0.0384615384615385	0.141463414634146	114.6927	265.0737	150.381
-0.0309615384615385	0.141463414634146	112.6349	266.3732	153.7383
-0.0232692307692308	0.141463414634146	110.8642	268.1685	157.3043
-0.0155769230769231	0.141463414634146	109.2052	270.0953	160.8901
-0.00788461538461538	0.141463414634146	107.2751	272.9831	165.708
0	0.141463414634146	105.4886	279.4039	173.9153
0.0075	0.141463414634146	105.4407	289.9677	184.527
0.0151923076923077	0.141463414634146	106.3978	323.4664	217.0686
0.0228846153846154	0.141463414634146	105.6959	357.2961	251.6002
0.0305769230769231	0.141463414634146	105.1764	399.7016	294.5252
0.0382692307692308	0.141463414634146	104.9303	471.4608	366.5305
0.0459615384615385	0.141463414634146	104.7615	700.2473	595.4858
0.0536538461538462	0.141463414634146	104.5383	1593.475	1488.9367
0.0613461538461538	0.141463414634146	104.4358	10438.91	10334.4742
0.0690384615384615	0.141463414634146	103.9321	14407.57	14303.6379
0.0769230769230769	0.141463414634146	103.5812	10619.35	10515.7688
0.0844230769230769	0.141463414634146	103.4283	6730.859	6627.4307
0.0921153846153846	0.141463414634146	103.3327	3680.233	3576.9003
0.0998076923076923	0.141463414634146	103.6767	1249.883	1146.2063
0.1075	0.141463414634146	103.6198	855.7643	752.1445
0.115384615384615	0.141463414634146	103.221	540.1958	436.9748
0.122884615384615	0.141463414634146	103.1162	442.4862	339.37
0.130769230769231	0.141463414634146	103.5948	364.0153	260.4205
0.138269230769231	0.141463414634146	103.7384	322.8087	219.0703
0.145961538461538	0.141463414634146	103.6198	298.2468	194.627
0.153653846153846	0.141463414634146	102.9976	278.2864	175.2888
0.161346153846154	0.141463414634146	102.5736	254.0777	151.5041
0.169038461538462	0.141463414634146	102.4141	239.82	137.4059
0.176730769230769	0.141463414634146	102.2385	226.939	124.7005
0.184423076923077	0.141463414634146	102.1521	216.9932	114.8411
0.192115384615385	0.141463414634146	102.7264	213.8883	111.1619
0.199807692307692	0.141463414634146	103.0364	210.2822	107.2458
0.2075	0.141463414634146	102.7333	203.2232	100.4899
0.215192307692308	0.141463414634146	102.5668	197.9102	95.3434
0.222884615384615	0.141463414634146	102.9018	196.4516	93.5498
0.230576923076923	0.141463414634146	103.1093	201.1154	98.0061
0.238269230769231	0.141463414634146	102.9018	213.7658	110.864
0.245961538461538	0.141463414634146	102.6944	239.2789	136.5845
0.253653846153846	0.141463414634146	102.0244	266.7335	164.7091
0.261346153846154	0.141463414634146	102.0497	288.5407	186.491
0.269038461538462	0.141463414634146	102.0656	303.367	201.3014
0.276730769230769	0.141463414634146	102.3527	299.4066	197.0539
0.284423076923077	0.141463414634146	102.7197	282.8584	180.1387
0.292115384615385	0.141463414634146	103.4536	263.5858	160.1322
0.299807692307692	0.141463414634146	104.1647	242.3517	138.187
0.3075	0.141463414634146	105.5364	218.6325	113.0961
0.315192307692308	0.141463414634146	107.4347	197.4844	90.0497
0.322884615384615	0.141463414634146	108.5035	182.2309	73.7274
0.330576923076923	0.141463414634146	102.2345	162.5477	60.3132
0.338461538461538	0.141463414634146	101.7653	150.6314	48.8661
0.345961538461538	0.141463414634146	101.8449	143.2198	41.3749
0.353653846153846	0.141463414634146	101.5512	137.3166	35.7654
0.361346153846154	0.141463414634146	101.2229	132.2201	30.9972
0.369038461538462	0.141463414634146	100.642	129.4621	28.8201
0.376923076923077	0.141463414634146	100.3166	126.6594	26.3428
0.384423076923077	0.141463414634146	99.58302	122.3735	22.79048
0.392115384615385	0.141463414634146	99.26399	118.9428	19.67881
0.399807692307692	0.141463414634146	99.20975	115.0663	15.85655
0.4075	0.141463414634146	98.97985	111.4777	12.49785
0.415384615384615	0.141463414634146	97.91142	108.5194	10.60798
0.422884615384615	0.141463414634146	97.78386	105.8486	8.06474
0.430576923076923	0.141463414634146	97.45853	103.545	6.08647000000001
0.438269230769231	0.141463414634146	97.41076	101.7998	4.38904000000001
0.445961538461538	0.141463414634146	97.40442	100.4695	3.06508
0.453846153846154	0.141463414634146	97.58608	98.78842	1.20234000000001
0.461538461538462	0.141463414634146	97.76157	97.83163	0.070059999999998
-0.461730769230769	0.136585365853659	213.128	206.4148	-6.71319999999997
-0.454038461538462	0.136585365853659	214.2893	205.8261	-8.4632
-0.446346153846154	0.136585365853659	214.5866	206.2057	-8.3809
-0.438653846153846	0.136585365853659	216.0499	208.1294	-7.92050000000001
-0.430961538461538	0.136585365853659	217.4501	210.1338	-7.31629999999999
-0.423269230769231	0.136585365853659	219.8865	212.1865	-7.70000000000002
-0.415576923076923	0.136585365853659	224.7809	214.6654	-10.1155
-0.407884615384615	0.136585365853659	231.7835	216.5278	-15.2557
-0.400192307692308	0.136585365853659	242.432	218.2484	-24.1836
-0.3925	0.136585365853659	259.1142	220.2196	-38.8946
-0.384807692307692	0.136585365853659	281.4822	221.6065	-59.8757
-0.377115384615385	0.136585365853659	340.9459	222.6571	-118.2888
-0.369423076923077	0.136585365853659	437.8209	223.6443	-214.1766
-0.361730769230769	0.136585365853659	561.9689	225.0294	-336.9395
-0.354038461538462	0.136585365853659	970.2234	226.323	-743.9004
-0.346346153846154	0.136585365853659	2152.076	227.7091	-1924.3669
-0.338653846153846	0.136585365853659	4958.932	228.4418	-4730.4902
-0.330961538461538	0.136585365853659	7843.653	229.4943	-7614.1587
-0.323269230769231	0.136585365853659	11909.04	230.4353	-11678.6047
-0.315576923076923	0.136585365853659	3837.918	231.2012	-3606.7168
-0.307884615384615	0.136585365853659	905.327	231.8239	-673.5031
-0.300192307692308	0.136585365853659	548.1851	231.4218	-316.7633
-0.2925	0.136585365853659	431.8976	232.7955	-199.1021
-0.284807692307692	0.136585365853659	355.4919	234.1199	-121.372
-0.277115384615385	0.136585365853659	295.3501	235.0464	-60.3037
-0.269423076923077	0.136585365853659	267.0662	235.7331	-31.3331
-0.261730769230769	0.136585365853659	248.5341	236.2926	-12.2415
-0.254038461538462	0.136585365853659	233.7375	237.2194	3.4819
-0.246346153846154	0.136585365853659	220.9453	238.0503	17.105
-0.238461538461538	0.136585365853659	212.17	238.4813	26.3113
-0.230961538461538	0.136585365853659	205.1765	238.8802	33.7037
-0.223269230769231	0.136585365853659	200.4857	239.5826	39.0969
-0.215576923076923	0.136585365853659	199.5272	239.9178	40.3906
-0.207884615384615	0.136585365853659	201.22	240.3182	39.0982
-0.2	0.136585365853659	206.6126	240.9728	34.3602
-0.1925	0.136585365853659	222.3348	241.7086	19.3738
-0.184807692307692	0.136585365853659	244.4761	241.9013	-2.57480000000001
-0.177115384615385	0.136585365853659	265.5795	242.06	-23.5195
-0.169423076923077	0.136585365853659	282.4667	242.3641	-40.1026
-0.161538461538462	0.136585365853659	293.8125	242.4129	-51.3996
-0.153846153846154	0.136585365853659	288.9723	242.6999	-46.2724
-0.146346153846154	0.136585365853659	269.2435	243.4357	-25.8078
-0.138653846153846	0.136585365853659	240.599	244.6205	4.0215
-0.130961538461538	0.136585365853659	219.0584	244.9092	25.8508
-0.123269230769231	0.136585365853659	196.4488	245.6287	49.1799
-0.115384615384615	0.136585365853659	177.8353	245.8217	67.9864
-0.107884615384615	0.136585365853659	163.7607	245.7742	82.0135
-0.100192307692308	0.136585365853659	151.4552	246.2544	94.7992
-0.0925	0.136585365853659	142.9412	246.6538	103.7126
-0.0848076923076923	0.136585365853659	136.5812	247.0864	110.5052
-0.0771153846153846	0.136585365853659	131.1048	247.4075	116.3027
-0.0694230769230769	0.136585365853659	127.3284	248.0324	120.704
-0.0617307692307692	0.136585365853659	124.5514	248.3358	123.7844
-0.0540384615384615	0.136585365853659	121.9747	248.9608	126.9861
-0.0463461538461538	0.136585365853659	119.2467	249.5215	130.2748
-0.0384615384615385	0.136585365853659	116.9897	250.1152	133.1255
-0.0309615384615385	0.136585365853659	114.932	251.8293	136.8973
-0.0232692307692308	0.136585365853659	113.2496	253.7058	140.4562
-0.0155769230769231	0.136585365853659	111.83	255.806	143.976
-0.00788461538461538	0.136585365853659	110.5859	258.4502	147.8643
0	0.136585365853659	109.1822	263.0224	153.8402
0.0075	0.136585365853659	108.0976	269.486	161.3884
0.0151923076923077	0.136585365853659	107.0927	279.8206	172.7279
0.0228846153846154	0.136585365853659	106.3909	312.7158	206.3249
0.0305769230769231	0.136585365853659	106.015	346.0798	240.0648
0.0382692307692308	0.136585365853659	106.0948	398.9297	292.8349
0.0459615384615385	0.136585365853659	105.8555	491.3747	385.5192
0.0536538461538462	0.136585365853659	105.4725	782.4748	677.0023
0.0613461538461538	0.136585365853659	105.1216	4110.966	4005.8444
0.0690384615384615	0.136585365853659	104.9621	15820.45	15715.4879
0.0769230769230769	0.136585365853659	105.0897	9213.951	9108.8613
0.0844230769230769	0.136585365853659	104.8345	4583.599	4478.7645
0.0921153846153846	0.136585365853659	104.6021	2284.599	2179.9969
0.0998076923076923	0.136585365853659	104.5543	1282.547	1177.9927
0.1075	0.136585365853659	103.964	927.0849	823.1209
0.115384615384615	0.136585365853659	103.7566	675.6292	571.8726
0.122884615384615	0.136585365853659	103.629	512.6478	409.0188
0.130769230769231	0.136585365853659	103.4603	436.8288	333.3685
0.138269230769231	0.136585365853659	103.3327	367.6847	264.352
0.145961538461538	0.136585365853659	103.3006	334.2768	230.9762
0.153653846153846	0.136585365853659	103.6198	301.6791	198.0593
0.161346153846154	0.136585365853659	103.5081	278.3917	174.8836
0.169038461538462	0.136585365853659	103.4695	252.0932	148.6237
0.176730769230769	0.136585365853659	103.8591	237.9474	134.0883
0.184423076923077	0.136585365853659	104.0984	228.4865	124.3881
0.192115384615385	0.136585365853659	104.1303	218.2877	114.1574
0.199807692307692	0.136585365853659	103.7725	200.5033	96.7308
0.2075	0.136585365853659	103.4123	191.5556	88.1433
0.215192307692308	0.136585365853659	103.2847	189.6687	86.384
0.222884615384615	0.136585365853659	103.3006	190.9164	87.6158
0.230576923076923	0.136585365853659	103.1889	195.7422	92.5533
0.238269230769231	0.136585365853659	103.3645	208.0624	104.6979
0.245961538461538	0.136585365853659	103.3166	227.8145	124.4979
0.253653846153846	0.136585365853659	103.1663	254.1497	150.9834
0.261346153846154	0.136585365853659	103.4375	283.0219	179.5844
0.269038461538462	0.136585365853659	103.1982	295.6622	192.464
0.276730769230769	0.136585365853659	103.278	291.8629	188.5849
0.284423076923077	0.136585365853659	103.2872	282.3329	179.0457
0.292115384615385	0.136585365853659	102.8725	267.5969	164.7244
0.299807692307692	0.136585365853659	102.2823	247.1274	144.8451
0.3075	0.136585365853659	101.8676	225.9618	124.0942
0.315192307692308	0.136585365853659	102.1866	192.1506	89.964
0.322884615384615	0.136585365853659	102.4897	172.0573	69.5676
0.330576923076923	0.136585365853659	102.3621	161.2484	58.8863
0.338461538461538	0.136585365853659	101.8676	150.1561	48.2885
0.345961538461538	0.136585365853659	101.6695	143.2387	41.5692
0.353653846153846	0.136585365853659	101.5035	138.3387	36.8352
0.361346153846154	0.136585365853659	101.8383	133.6734	31.8351
0.369038461538462	0.136585365853659	101.8544	129.127	27.2726
0.376923076923077	0.136585365853659	101.6085	125.3907	23.7822
0.384423076923077	0.136585365853659	101.2097	121.9825	20.7728
0.392115384615385	0.136585365853659	100.2528	112.6311	12.3783
0.399807692307692	0.136585365853659	99.87945	110.7425	10.86305
0.4075	0.136585365853659	99.50602	109.723	10.21698
0.415384615384615	0.136585365853659	99.64951	107.8812	8.23169
0.422884615384615	0.136585365853659	99.31476	106.015	6.70024
0.430576923076923	0.136585365853659	98.94157	104.0301	5.08853000000001
0.438269230769231	0.136585365853659	98.73423	102.3421	3.60787000000001
0.445961538461538	0.136585365853659	98.65444	101.3307	2.67626
0.453846153846154	0.136585365853659	98.38342	100.2942	1.91078
0.461538461538462	0.136585365853659	98.41526	98.80435	0.389089999999996
-0.461730769230769	0.131707317073171	216.1835	201.4412	-14.7423
-0.454038461538462	0.131707317073171	217.1012	201.1728	-15.9284
-0.446346153846154	0.131707317073171	218.2858	201.7879	-16.4979
-0.438653846153846	0.131707317073171	225.7761	203.0757	-22.7004
-0.430961538461538	0.131707317073171	235.6476	205.0632	-30.5844
-0.423269230769231	0.131707317073171	248.7082	207.3987	-41.3095
-0.415576923076923	0.131707317073171	263.4778	209.1632	-54.3146
-0.407884615384615	0.131707317073171	282.1661	210.6901	-71.476
-0.400192307692308	0.131707317073171	316.1441	211.3699	-104.7742
-0.3925	0.131707317073171	421.4776	212.0553	-209.4223
-0.384807692307692	0.131707317073171	536.5106	212.1291	-324.3815
-0.377115384615385	0.131707317073171	931.3336	212.7956	-718.538
-0.369423076923077	0.131707317073171	1997.729	214.2309	-1783.4981
-0.361730769230769	0.131707317073171	4516.391	215.3421	-4301.0489
-0.354038461538462	0.131707317073171	7527.717	216.7117	-7311.0053
-0.346346153846154	0.131707317073171	11011.44	217.7779	-10793.6621
-0.338653846153846	0.131707317073171	4049.622	218.7642	-3830.8578
-0.330961538461538	0.131707317073171	1417.414	219.3518	-1198.0622
-0.323269230769231	0.131707317073171	799.8846	219.9094	-579.9752
-0.315576923076923	0.131707317073171	525.7416	220.9118	-304.8298
-0.307884615384615	0.131707317073171	422.2553	221.4679	-200.7874
-0.300192307692308	0.131707317073171	346.8823	222.3139	-124.5684
-0.2925	0.131707317073171	292.1234	222.8062	-69.3172
-0.284807692307692	0.131707317073171	264.0431	223.2348	-40.8083
-0.277115384615385	0.131707317073171	246.185	224.0948	-22.0902
-0.269423076923077	0.131707317073171	231.9479	224.8127	-7.1352
-0.261730769230769	0.131707317073171	220.3195	225.3059	4.9864
-0.254038461538462	0.131707317073171	211.8456	225.8314	13.9858
-0.246346153846154	0.131707317073171	205.0401	225.8787	20.8386
-0.238461538461538	0.131707317073171	200.0347	225.7974	25.7627
-0.230961538461538	0.131707317073171	197.5521	225.8756	28.3235
-0.223269230769231	0.131707317073171	197.3647	226.7047	29.34
-0.215576923076923	0.131707317073171	200.7732	227.2622	26.489
-0.207884615384615	0.131707317073171	206.9519	227.7095	20.7576
-0.2	0.131707317073171	224.6883	228.043	3.35470000000001
-0.1925	0.131707317073171	243.838	228.4579	-15.3801
-0.184807692307692	0.131707317073171	264.6001	228.7617	-35.8384
-0.177115384615385	0.131707317073171	283.2914	229.3827	-53.9087
-0.169423076923077	0.131707317073171	295.8489	230.038	-65.8109
-0.161538461538462	0.131707317073171	293.0212	230.6917	-62.3295
-0.153846153846154	0.131707317073171	275.3049	230.5471	-44.7578
-0.146346153846154	0.131707317073171	239.7217	230.7695	-8.95220000000001
-0.138653846153846	0.131707317073171	217.7353	231.2967	13.5614
-0.130961538461538	0.131707317073171	197.4219	231.8872	34.4653
-0.123269230769231	0.131707317073171	178.4265	232.1913	53.7648
-0.115384615384615	0.131707317073171	164.8407	232.414	67.5733
-0.107884615384615	0.131707317073171	154.9188	232.7161	77.7973
-0.100192307692308	0.131707317073171	146.3252	233.0683	86.7431
-0.0925	0.131707317073171	140.4513	233.6915	93.2402
-0.0848076923076923	0.131707317073171	135.7655	234.1708	98.4053
-0.0771153846153846	0.131707317073171	131.6461	234.315	102.6689
-0.0694230769230769	0.131707317073171	128.4615	234.2499	105.7884
-0.0617307692307692	0.131707317073171	125.3571	234.9062	109.5491
-0.0540384615384615	0.131707317073171	122.5727	235.0005	112.4278
-0.0463461538461538	0.131707317073171	120.3075	235.5281	115.2206
-0.0384615384615385	0.131707317073171	117.7158	236.1039	118.3881
-0.0309615384615385	0.131707317073171	115.826	237.2401	121.4141
-0.0232692307692308	0.131707317073171	114.0078	239.3536	125.3458
-0.0155769230769231	0.131707317073171	112.5086	241.9143	129.4057
-0.00788461538461538	0.131707317073171	111.5357	245.726	134.1903
0	0.131707317073171	110.3872	251.7023	141.3151
0.0075	0.131707317073171	109.3984	259.7011	150.3027
0.0151923076923077	0.131707317073171	108.4166	271.6824	163.2658
0.0228846153846154	0.131707317073171	108.0498	291.1216	183.0718
0.0305769230769231	0.131707317073171	107.8175	336.7723	228.9548
0.0382692307692308	0.131707317073171	107.5623	390.2855	282.7232
0.0459615384615385	0.131707317073171	107.4027	460.0052	352.6025
0.0536538461538462	0.131707317073171	107.0199	568.0379	461.018
0.0613461538461538	0.131707317073171	106.8763	1240.205	1133.3287
0.0690384615384615	0.131707317073171	106.6371	10367.09	10260.4529
0.0769230769230769	0.131707317073171	106.4137	11189.25	11082.8363
0.0844230769230769	0.131707317073171	106.4935	8064.798	7958.3045
0.0921153846153846	0.131707317073171	106.8286	4798.474	4691.6454
0.0998076923076923	0.131707317073171	107.1067	2517.353	2410.2463
0.1075	0.131707317073171	107.4328	1312.501	1205.0682
0.115384615384615	0.131707317073171	107.3937	972.0548	864.6611
0.122884615384615	0.131707317073171	107.0019	670.8649	563.863
0.130769230769231	0.131707317073171	106.6669	501.5371	394.8702
0.138269230769231	0.131707317073171	106.3639	415.8515	309.4876
0.145961538461538	0.131707317073171	106.0129	357.8259	251.813
0.153653846153846	0.131707317073171	106.1954	325.4783	219.2829
0.161346153846154	0.131707317073171	106.4347	298.617	192.1823
0.169038461538462	0.131707317073171	106.3798	275.2374	168.8576
0.176730769230769	0.131707317073171	105.8923	247.4376	141.5453
0.184423076923077	0.131707317073171	105.5891	233.7355	128.1464
0.192115384615385	0.131707317073171	105.8764	221.4431	115.5667
0.199807692307692	0.131707317073171	105.8213	205.089	99.2677
0.2075	0.131707317073171	105.6619	196.2776	90.6157
0.215192307692308	0.131707317073171	105.8693	192.6172	86.7479
0.222884615384615	0.131707317073171	105.8054	191.1154	85.31
0.230576923076923	0.131707317073171	105.4066	192.8457	87.4391
0.238269230769231	0.131707317073171	105.0716	198.2394	93.1678
0.245961538461538	0.131707317073171	104.9599	210.2429	105.283
0.253653846153846	0.131707317073171	105.2242	235.3792	130.155
0.261346153846154	0.131707317073171	105.1445	263.7255	158.581
0.269038461538462	0.131707317073171	105.3359	287.2243	181.8884
0.276730769230769	0.131707317073171	105.0647	297.0176	191.9529
0.284423076923077	0.131707317073171	104.6432	291.2554	186.6122
0.292115384615385	0.131707317073171	104.5063	278.3203	173.814
0.299807692307692	0.131707317073171	104.4676	263.2015	158.7339
0.3075	0.131707317073171	104.2602	244.5082	140.248
0.315192307692308	0.131707317073171	104.3719	220.4682	116.0963
0.322884615384615	0.131707317073171	104.5953	197.9123	93.317
0.330576923076923	0.131707317073171	104.5634	182.0797	77.5163
0.338461538461538	0.131707317073171	104.053	163.7834	59.7304
0.345961538461538	0.131707317073171	103.7817	152.888	49.1063
0.353653846153846	0.131707317073171	103.4719	145.5932	42.1213
0.361346153846154	0.131707317073171	103.3125	139.5595	36.247
0.369038461538462	0.131707317073171	103.424	133.9344	30.5104
0.376923076923077	0.131707317073171	102.8591	129.2463	26.3872
0.384423076923077	0.131707317073171	102.1573	125.318	23.1607
0.392115384615385	0.131707317073171	101.6788	121.6954	20.0166
0.399807692307692	0.131707317073171	101.0503	118.6241	17.5738
0.4075	0.131707317073171	100.5718	115.234	14.6622
0.415384615384615	0.131707317073171	100.4377	111.7329	11.2952
0.422884615384615	0.131707317073171	100.2303	109.1893	8.959
0.430576923076923	0.131707317073171	99.82501	106.9492	7.12419
0.438269230769231	0.131707317073171	100.0003	104.805	4.80470000000001
0.445961538461538	0.131707317073171	99.80909	103.1394	3.33031
0.453846153846154	0.131707317073171	99.80909	101.5858	1.77671000000001
0.461538461538462	0.131707317073171	100.1918	100.6861	0.494299999999996
-0.461730769230769	0.126829268292683	197.6198	191.5491	-6.07069999999999
-0.454038461538462	0.126829268292683	198.3756	191.8039	-6.57169999999999
-0.446346153846154	0.126829268292683	199.7087	192.6439	-7.06479999999999
-0.438653846153846	0.126829268292683	204.9231	194.0543	-10.8688
-0.430961538461538	0.126829268292683	217.4244	195.8154	-21.609
-0.423269230769231	0.126829268292683	227.8639	197.4504	-30.4135
-0.415576923076923	0.126829268292683	239.895	198.3998	-41.4952
-0.407884615384615	0.126829268292683	255.5297	199.5285	-56.0012
-0.400192307692308	0.126829268292683	279.1931	201.4982	-77.6949
-0.3925	0.126829268292683	307.7035	204.8715	-102.832
-0.384807692307692	0.126829268292683	366.5148	204.8561	-161.6587
-0.377115384615385	0.126829268292683	451.921	205.3432	-246.5778
-0.369423076923077	0.126829268292683	580.5748	205.9108	-374.664
-0.361730769230769	0.126829268292683	1007.351	206.3864	-800.9646
-0.354038461538462	0.126829268292683	2123.491	207.261	-1916.23
-0.346346153846154	0.126829268292683	4608.626	207.7333	-4400.8927
-0.338653846153846	0.126829268292683	7519.021	208.2571	-7310.7639
-0.330961538461538	0.126829268292683	10975.01	209.1286	-10765.8814
-0.323269230769231	0.126829268292683	4041.051	209.1747	-3831.8763
-0.315576923076923	0.126829268292683	797.088	209.6663	-587.4217
-0.307884615384615	0.126829268292683	467.6783	210.6361	-257.0422
-0.300192307692308	0.126829268292683	373.2921	211.414	-161.8781
-0.2925	0.126829268292683	316.1482	212.1132	-104.035
-0.284807692307692	0.126829268292683	276.9822	213.0523	-63.9299
-0.277115384615385	0.126829268292683	253.8058	213.4655	-40.3403
-0.269423076923077	0.126829268292683	237.3802	213.989	-23.3912
-0.261730769230769	0.126829268292683	225.2591	214.6065	-10.6526
-0.254038461538462	0.126829268292683	215.4723	215.2599	-0.212400000000002
-0.246346153846154	0.126829268292683	208.5132	215.6593	7.14609999999999
-0.238461538461538	0.126829268292683	203.4768	215.8297	12.3529
-0.230961538461538	0.126829268292683	200.975	215.8767	14.9017
-0.223269230769231	0.126829268292683	201.8674	216.0163	14.1489
-0.215576923076923	0.126829268292683	205.9939	216.5075	10.5136
-0.207884615384615	0.126829268292683	209.6767	216.8283	7.1516
-0.2	0.126829268292683	220.9749	217.0654	-3.90949999999998
-0.1925	0.126829268292683	243.9021	218.0203	-25.8818
-0.184807692307692	0.126829268292683	266.627	218.4823	-48.1447
-0.177115384615385	0.126829268292683	283.6691	218.8299	-64.8392
-0.169423076923077	0.126829268292683	291.9675	218.5731	-73.3944
-0.161538461538462	0.126829268292683	293.0846	219.0987	-73.9859
-0.153846153846154	0.126829268292683	279.9961	219.6089	-60.3872
-0.146346153846154	0.126829268292683	250.9529	220.1504	-30.8025
-0.138653846153846	0.126829268292683	230.4519	220.309	-10.1429
-0.130961538461538	0.126829268292683	210.0434	219.6666	9.6232
-0.123269230769231	0.126829268292683	188.4671	218.6916	30.2245
-0.115384615384615	0.126829268292683	173.5431	220.0002	46.4571
-0.107884615384615	0.126829268292683	162.0957	221.1167	59.021
-0.100192307692308	0.126829268292683	151.7584	221.756	69.9976
-0.0925	0.126829268292683	144.3047	221.9759	77.6712
-0.0848076923076923	0.126829268292683	138.0138	222.1999	84.1861
-0.0771153846153846	0.126829268292683	132.978	222.3415	89.3635
-0.0694230769230769	0.126829268292683	129.1223	222.8523	93.73
-0.0617307692307692	0.126829268292683	125.7713	223.1717	97.4004
-0.0540384615384615	0.126829268292683	122.3894	223.8579	101.4685
-0.0463461538461538	0.126829268292683	120.0367	224.4654	104.4287
-0.0384615384615385	0.126829268292683	118.059	224.5583	106.4993
-0.0309615384615385	0.126829268292683	116.4884	225.3735	108.8851
-0.0232692307692308	0.126829268292683	115.0212	226.0112	110.99
-0.0155769230769231	0.126829268292683	113.3466	227.4184	114.0718
-0.00788461538461538	0.126829268292683	111.656	230.1528	118.4968
0	0.126829268292683	110.3235	234.1511	123.8276
0.0075	0.126829268292683	109.3666	239.1609	129.7943
0.0151923076923077	0.126829268292683	108.5372	246.72	138.1828
0.0228846153846154	0.126829268292683	108.1385	260.7577	152.6192
0.0305769230769231	0.126829268292683	109.4462	280.0078	170.5616
0.0382692307692308	0.126829268292683	109.2939	359.3924	250.0985
0.0459615384615385	0.126829268292683	109.1344	436.1185	326.9841
0.0536538461538462	0.126829268292683	108.95	547.0406	438.0906
0.0613461538461538	0.126829268292683	108.7587	911.933	803.1743
0.0690384615384615	0.126829268292683	109.0617	10413.09	10304.0283
0.0769230769230769	0.126829268292683	108.5194	12421.6	12313.0806
0.0844230769230769	0.126829268292683	108.1685	7315.047	7206.8785
0.0921153846153846	0.126829268292683	108.2642	3883.712	3775.4478
0.0998076923076923	0.126829268292683	108.2961	1941.464	1833.1679
0.1075	0.126829268292683	108.4467	1051.564	943.1173
0.115384615384615	0.126829268292683	108.3031	722.7938	614.4907
0.122884615384615	0.126829268292683	107.8883	529.1419	421.2536
0.130769230769231	0.126829268292683	107.7447	456.0455	348.3008
0.138269230769231	0.126829268292683	107.3848	392.1698	284.785
0.145961538461538	0.126829268292683	107.4487	359.316	251.8673
0.153653846153846	0.126829268292683	107.4487	324.8284	217.3797
0.161346153846154	0.126829268292683	107.5284	299.0902	191.5618
0.169038461538462	0.126829268292683	107.7836	277.5091	169.7255
0.176730769230769	0.126829268292683	107.7836	249.9347	142.1511
0.184423076923077	0.126829268292683	107.8475	235.958	128.1105
0.192115384615385	0.126829268292683	107.7199	223.2105	115.4906
0.199807692307692	0.126829268292683	107.4965	213.5683	106.0718
0.2075	0.126829268292683	107.4328	204.9219	97.4891
0.215192307692308	0.126829268292683	107.5124	199.5878	92.0754
0.222884615384615	0.126829268292683	107.3619	195.1522	87.7903
0.230576923076923	0.126829268292683	106.986	193.925	86.939
0.238269230769231	0.126829268292683	107.0268	198.5615	91.5347
0.245961538461538	0.126829268292683	106.986	210.5554	103.5694
0.253653846153846	0.126829268292683	107.0657	231.3051	124.2394
0.261346153846154	0.126829268292683	107.2413	263.1779	155.9366
0.269038461538462	0.126829268292683	106.8514	286.9466	180.0952
0.276730769230769	0.126829268292683	106.7398	305.3405	198.6007
0.284423076923077	0.126829268292683	106.8355	302.5204	195.6849
0.292115384615385	0.126829268292683	106.8514	289.0263	182.1749
0.299807692307692	0.126829268292683	106.8035	271.0944	164.2909
0.3075	0.126829268292683	106.9402	249.2212	142.281
0.315192307692308	0.126829268292683	108.2322	227.4791	119.2469
0.322884615384615	0.126829268292683	109.8753	203.0194	93.1441
0.330576923076923	0.126829268292683	112.3797	186.6086	74.2289
0.338461538461538	0.126829268292683	115.0116	166.0147	51.0031
0.345961538461538	0.126829268292683	114.5651	153.6764	39.1113
0.353653846153846	0.126829268292683	105.7529	145.2709	39.518
0.361346153846154	0.126829268292683	105.2264	137.2808	32.0544
0.369038461538462	0.126829268292683	104.9803	131.4498	26.4695
0.376923076923077	0.126829268292683	104.7411	127.5132	22.7721
0.384423076923077	0.126829268292683	104.3903	123.7858	19.3955
0.392115384615385	0.126829268292683	104.0804	120.1874	16.107
0.399807692307692	0.126829268292683	103.6112	117.3719	13.7607
0.4075	0.126829268292683	102.7341	114.4853	11.7512
0.415384615384615	0.126829268292683	102.7341	111.5502	8.81610000000001
0.422884615384615	0.126829268292683	101.9299	108.7037	6.7738
0.430576923076923	0.126829268292683	100.8137	105.8256	5.0119
0.438269230769231	0.126829268292683	100.1438	104.3356	4.1918
0.445961538461538	0.126829268292683	99.53139	103.069	3.53761
0.453846153846154	0.126829268292683	99.99384	102.1918	2.19796
0.461538461538462	0.126829268292683	100.7977	101.1326	0.33489999999999
-0.461730769230769	0.121951219512195	190.5131	187.395	-3.1181
-0.454038461538462	0.121951219512195	191.7838	187.4429	-4.34090000000001
-0.446346153846154	0.121951219512195	193.449	187.614	-5.83500000000001
-0.438653846153846	0.121951219512195	195.9718	189.2473	-6.72450000000001
-0.430961538461538	0.121951219512195	199.1711	190.8836	-8.2875
-0.423269230769231	0.121951219512195	203.371	192.6467	-10.7243
-0.415576923076923	0.121951219512195	209.0966	194.6597	-14.4369
-0.407884615384615	0.121951219512195	212.8964	196.0395	-16.8569
-0.400192307692308	0.121951219512195	218.3651	197.37	-20.9951
-0.3925	0.121951219512195	231.0075	198.8617	-32.1458
-0.384807692307692	0.121951219512195	244.5723	199.6048	-44.9675
-0.377115384615385	0.121951219512195	261.2201	200.3518	-60.8683
-0.369423076923077	0.121951219512195	284.7643	201.3977	-83.3666
-0.361730769230769	0.121951219512195	315.1007	202.3504	-112.7503
-0.354038461538462	0.121951219512195	412.068	202.9675	-209.1005
-0.346346153846154	0.121951219512195	511.2082	203.4561	-307.7521
-0.338653846153846	0.121951219512195	900.9159	203.9773	-696.9386
-0.330961538461538	0.121951219512195	1858.606	204.4225	-1654.1835
-0.323269230769231	0.121951219512195	4433.716	204.7367	-4228.9793
-0.315576923076923	0.121951219512195	6912.213	204.7312	-6707.4818
-0.307884615384615	0.121951219512195	10107.24	205.7823	-9901.4577
-0.300192307692308	0.121951219512195	1313.551	207.1177	-1106.4333
-0.2925	0.121951219512195	624.6357	207.6589	-416.9768
-0.284807692307692	0.121951219512195	468.6404	208.1656	-260.4748
-0.277115384615385	0.121951219512195	379.0855	208.5271	-170.5584
-0.269423076923077	0.121951219512195	325.6074	208.892	-116.7154
-0.261730769230769	0.121951219512195	273.3314	209.1609	-64.1705
-0.254038461538462	0.121951219512195	252.5301	209.4932	-43.0369
-0.246346153846154	0.121951219512195	236.8178	209.8242	-26.9936
-0.238461538461538	0.121951219512195	221.8735	210.3657	-11.5078
-0.230961538461538	0.121951219512195	212.1353	210.1069	-2.02840000000001
-0.223269230769231	0.121951219512195	205.2075	210.4566	5.2491
-0.215576923076923	0.121951219512195	200.3608	210.7737	10.4129
-0.207884615384615	0.121951219512195	198.6052	211.1251	12.5199
-0.2	0.121951219512195	199.9853	211.5521	11.5668
-0.1925	0.121951219512195	204.2873	211.868	7.58070000000001
-0.184807692307692	0.121951219512195	217.6912	212.2163	-5.47490000000002
-0.177115384615385	0.121951219512195	237.0093	212.5971	-24.4122
-0.169423076923077	0.121951219512195	257.9747	212.7705	-45.2042
-0.161538461538462	0.121951219512195	277.4784	212.659	-64.8194
-0.153846153846154	0.121951219512195	290.8177	212.7176	-78.1001
-0.146346153846154	0.121951219512195	294.6799	212.9411	-81.7388
-0.138653846153846	0.121951219512195	280.7311	212.9517	-67.7794000000001
-0.130961538461538	0.121951219512195	250.5392	213.4614	-37.0778
-0.123269230769231	0.121951219512195	227.3231	213.6984	-13.6247
-0.115384615384615	0.121951219512195	205.5732	213.858	8.28479999999999
-0.107884615384615	0.121951219512195	186.8841	214.1742	27.2901
-0.100192307692308	0.121951219512195	168.7985	214.669	45.8705
-0.0925	0.121951219512195	157.2704	215.7849	58.5145
-0.0848076923076923	0.121951219512195	149.1727	216.9506	67.7779
-0.0771153846153846	0.121951219512195	142.3706	216.4361	74.0655
-0.0694230769230769	0.121951219512195	137.182	216.3078	79.1258
-0.0617307692307692	0.121951219512195	133.2232	216.2597	83.0365
-0.0540384615384615	0.121951219512195	128.7141	216.2566	87.5425
-0.0463461538461538	0.121951219512195	125.8027	216.6853	90.8826
-0.0384615384615385	0.121951219512195	123.5137	216.9072	93.3935
-0.0309615384615385	0.121951219512195	120.5872	217.4953	96.9081
-0.0232692307692308	0.121951219512195	118.3307	217.6057	99.275
-0.0155769230769231	0.121951219512195	116.2575	218.5812	102.3237
-0.00788461538461538	0.121951219512195	114.3918	220.7835	106.3917
0	0.121951219512195	113.084	226.8909	113.8069
0.0075	0.121951219512195	112.1026	235.8805	123.7779
0.0151923076923077	0.121951219512195	111.4168	246.6396	135.2228
0.0228846153846154	0.121951219512195	110.9542	262.7931	151.8389
0.0305769230769231	0.121951219512195	110.9455	287.1518	176.2063
0.0382692307692308	0.121951219512195	110.77	377.6393	266.8693
0.0459615384615385	0.121951219512195	110.0204	518.3837	408.3633
0.0536538461538462	0.121951219512195	109.597	838.7934	729.1964
0.0613461538461538	0.121951219512195	109.4215	3949.358	3839.9365
0.0690384615384615	0.121951219512195	109.5562	17797.77	17688.2138
0.0769230769230769	0.121951219512195	109.8114	14831.25	14721.4386
0.0844230769230769	0.121951219512195	109.7955	9488.362	9378.5665
0.0921153846153846	0.121951219512195	109.6679	6163.19	6053.5221
0.0998076923076923	0.121951219512195	109.5882	3613.26	3503.6718
0.1075	0.121951219512195	109.5882	1790.185	1680.5968
0.115384615384615	0.121951219512195	109.3649	944.7654	835.4005
0.122884615384615	0.121951219512195	109.1486	558.2294	449.0808
0.130769230769231	0.121951219512195	109.0529	458.3406	349.2877
0.138269230769231	0.121951219512195	109.2603	373.514	264.2537
0.145961538461538	0.121951219512195	109.0688	338.4667	229.3979
0.153653846153846	0.121951219512195	108.9571	307.8093	198.8522
0.161346153846154	0.121951219512195	108.5584	283.5923	175.0339
0.169038461538462	0.121951219512195	108.67	254.7369	146.0669
0.176730769230769	0.121951219512195	108.7658	238.2949	129.5291
0.184423076923077	0.121951219512195	108.9164	226.766	117.8496
0.192115384615385	0.121951219512195	108.8295	217.9263	109.0968
0.199807692307692	0.121951219512195	108.7976	213.4113	104.6137
0.2075	0.121951219512195	108.7658	210.7254	101.9596
0.215192307692308	0.121951219512195	108.7976	202.8725	94.0749
0.222884615384615	0.121951219512195	108.8525	197.1352	88.2827
0.230576923076923	0.121951219512195	108.5584	194.7204	86.162
0.238269230769231	0.121951219512195	107.984	197.4517	89.4677
0.245961538461538	0.121951219512195	107.9203	208.5644	100.6441
0.253653846153846	0.121951219512195	107.7997	231.7554	123.9557
0.261346153846154	0.121951219512195	107.7129	265.7481	158.0352
0.269038461538462	0.121951219512195	107.7447	288.7946	181.0499
0.276730769230769	0.121951219512195	107.9042	301.2599	193.3557
0.284423076923077	0.121951219512195	108.0568	294.414	186.3572
0.292115384615385	0.121951219512195	108.2642	280.3328	172.0686
0.299807692307692	0.121951219512195	108.0249	261.4293	153.4044
0.3075	0.121951219512195	107.7536	235.7538	128.0002
0.315192307692308	0.121951219512195	107.7536	212.9378	105.1842
0.322884615384615	0.121951219512195	107.4984	182.9975	75.4991
0.330576923076923	0.121951219512195	107.3868	165.1787	57.7919
0.338461538461538	0.121951219512195	106.8126	151.6537	44.8411
0.345961538461538	0.121951219512195	106.318	144.8781	38.5601
0.353653846153846	0.121951219512195	106.2633	139.4113	33.148
0.361346153846154	0.121951219512195	106.359	134.1795	27.8205
0.369038461538462	0.121951219512195	106.0879	129.2848	23.1969
0.376923076923077	0.121951219512195	106.0012	125.6687	19.6675
0.384423076923077	0.121951219512195	105.5227	122.7245	17.2018
0.392115384615385	0.121951219512195	105.0761	119.8526	14.7765
0.399807692307692	0.121951219512195	104.208	116.957	12.749
0.4075	0.121951219512195	103.2033	113.8546	10.6513
0.415384615384615	0.121951219512195	102.8617	110.7685	7.90680000000001
0.422884615384615	0.121951219512195	102.5108	108.5194	6.0086
0.430576923076923	0.121951219512195	102.0574	106.7737	4.7163
0.438269230769231	0.121951219512195	101.8343	104.789	2.9547
0.445961538461538	0.121951219512195	101.7295	103.9369	2.20739999999999
0.453846153846154	0.121951219512195	101.8091	102.7886	0.979500000000002
0.461538461538462	0.121951219512195	101.8023	102.2079	0.405599999999993
-0.461730769230769	0.117073170731707	190.0851	182.9858	-7.0993
-0.454038461538462	0.117073170731707	195.6149	182.938	-12.6769
-0.446346153846154	0.117073170731707	205.4871	183.6351	-21.852
-0.438653846153846	0.117073170731707	210.2223	184.5373	-25.685
-0.430961538461538	0.117073170731707	217.6593	185.3303	-32.329
-0.423269230769231	0.117073170731707	231.3314	186.5678	-44.7636
-0.415576923076923	0.117073170731707	245.1936	187.5	-57.6936
-0.407884615384615	0.117073170731707	261.6782	188.7809	-72.8973
-0.400192307692308	0.117073170731707	282.7992	189.6223	-93.1769
-0.3925	0.117073170731707	309.059	189.9048	-119.1542
-0.384807692307692	0.117073170731707	362.0238	190.3915	-171.6323
-0.377115384615385	0.117073170731707	442.2828	191.0542	-251.2286
-0.369423076923077	0.117073170731707	555.025	191.7199	-363.3051
-0.361730769230769	0.117073170731707	914.3609	192.6868	-721.6741
-0.354038461538462	0.117073170731707	1779.238	193.3978	-1585.8402
-0.346346153846154	0.117073170731707	3105.876	193.6503	-2912.2257
-0.338653846153846	0.117073170731707	5761.242	193.5499	-5567.6921
-0.330961538461538	0.117073170731707	8244.919	194.1175	-8050.8015
-0.323269230769231	0.117073170731707	10136.58	194.7034	-9941.8766
-0.315576923076923	0.117073170731707	1419.689	195.5923	-1224.0967
-0.307884615384615	0.117073170731707	789.7885	196.544	-593.2445
-0.300192307692308	0.117073170731707	512.2416	197.0018	-315.2398
-0.2925	0.117073170731707	416.4494	197.969	-218.4804
-0.284807692307692	0.117073170731707	349.667	198.6188	-151.0482
-0.277115384615385	0.117073170731707	295.9625	198.9827	-96.9798
-0.269423076923077	0.117073170731707	269.6419	199.0915	-70.5504
-0.261730769230769	0.117073170731707	251.667	199.7085	-51.9585
-0.254038461538462	0.117073170731707	237.2503	200.3083	-36.942
-0.246346153846154	0.117073170731707	224.945	200.3213	-24.6237
-0.238461538461538	0.117073170731707	215.4355	200.7529	-14.6826
-0.230961538461538	0.117073170731707	207.7959	201.1131	-6.68279999999999
-0.223269230769231	0.117073170731707	201.9948	201.303	-0.691800000000001
-0.215576923076923	0.117073170731707	199.8482	201.5365	1.6883
-0.207884615384615	0.117073170731707	201.1936	201.8529	0.659300000000002
-0.2	0.117073170731707	205.8879	202.1562	-3.73169999999999
-0.1925	0.117073170731707	208.6372	202.2328	-6.40440000000001
-0.184807692307692	0.117073170731707	218.4918	202.6896	-15.8022
-0.177115384615385	0.117073170731707	235.7658	203.1982	-32.5676
-0.169423076923077	0.117073170731707	255.1164	203.5473	-51.5691
-0.161538461538462	0.117073170731707	276.1462	203.5915	-72.5547
-0.153846153846154	0.117073170731707	292.2173	203.7487	-88.4686
-0.146346153846154	0.117073170731707	285.6264	203.858	-81.7684
-0.138653846153846	0.117073170731707	255.085	203.8849	-51.2001
-0.130961538461538	0.117073170731707	231.0412	203.9942	-27.047
-0.123269230769231	0.117073170731707	210.4734	204.119	-6.3544
-0.115384615384615	0.117073170731707	190.5698	204.6721	14.1023
-0.107884615384615	0.117073170731707	171.5161	204.9928	33.4767
-0.100192307692308	0.117073170731707	158.8138	205.2926	46.4788
-0.0925	0.117073170731707	149.654	205.4981	55.8441
-0.0848076923076923	0.117073170731707	141.3695	205.8923	64.5228
-0.0771153846153846	0.117073170731707	135.7103	206.0653	70.355
-0.0694230769230769	0.117073170731707	131.7601	206.3515	74.5914
-0.0617307692307692	0.117073170731707	128.1065	206.365	78.2585
-0.0540384615384615	0.117073170731707	125.4906	206.4594	80.9688
-0.0463461538461538	0.117073170731707	122.9553	206.8092	83.8539
-0.0384615384615385	0.117073170731707	120.1808	207.3186	87.1378
-0.0309615384615385	0.117073170731707	118.0122	208.0996	90.0874
-0.0232692307692308	0.117073170731707	116.7365	209.0536	92.3171
-0.0155769230769231	0.117073170731707	115.3409	210.1057	94.7648
-0.00788461538461538	0.117073170731707	114.8305	212.1485	97.318
0	0.117073170731707	114.1844	216.8252	102.6408
0.0075	0.117073170731707	113.6582	224.432	110.7738
0.0151923076923077	0.117073170731707	113.3625	235.6743	122.3118
[truncated: 7,802 more rows]
