# Supplementary material for: Giant ferroelectric polarization in a bilayer graphene heterostructure
Source: Nat Commun. 2022 Oct 21;13:6241. doi: 10.1038/s41467-022-34104-z (PMC9587233; doi:10.1038/s41467-022-34104-z)
Supplement: Supplementary file 4 — Source Data [file 41467_2022_34104_MOESM4_ESM.zip › SI/Fig.S16/Fig.S16a.dat]

0.3075	-0.231707317073171	1919.561	2146.215	226.654
0.305769230769231	-0.231707317073171	1824.173	2368.383	544.21
0.303846153846154	-0.231707317073171	1760.299	2957.688	1197.389
0.301730769230769	-0.231707317073171	1768.846	3588.77	1819.924
0.3	-0.231707317073171	1818.058	6345.554	4527.496
0.298076923076923	-0.231707317073171	1954.445	12626.83	10672.385
0.296153846153846	-0.231707317073171	2198.278	19679.41	17481.132
0.294230769230769	-0.231707317073171	2751.293	38011.11	35259.817
0.292115384615385	-0.231707317073171	4064.028	54437.84	50373.812
0.290384615384615	-0.231707317073171	4949.816	70825.89	65876.074
0.288461538461538	-0.231707317073171	6338.327	87264.11	80925.783
0.286538461538462	-0.231707317073171	7242.665	96561.4	89318.735
0.284615384615385	-0.231707317073171	8374.976	92167.6	83792.624
0.2825	-0.231707317073171	8880.692	65459.47	56578.778
0.280769230769231	-0.231707317073171	9377.826	52542.29	43164.464
0.278846153846154	-0.231707317073171	9871.435	27167.22	17295.785
0.276923076923077	-0.231707317073171	10690.68	6988.17	-3702.51
0.275	-0.231707317073171	12736.75	4530.204	-8206.546
0.272884615384615	-0.231707317073171	19261.22	3291.957	-15969.263
0.271153846153846	-0.231707317073171	29893.61	2724.05	-27169.56
0.269230769230769	-0.231707317073171	74531.51	1987.847	-72543.663
0.267307692307692	-0.231707317073171	93386.76	1702.789	-91683.971
0.265384615384615	-0.231707317073171	101555.6	1392.672	-100162.928
0.263269230769231	-0.231707317073171	104839.5	1242.888	-103596.612
0.261538461538462	-0.231707317073171	104444.1	1121.044	-103323.056
0.259615384615385	-0.231707317073171	101493	948.0109	-100544.9891
0.257692307692308	-0.231707317073171	96175.84	803.1794	-95372.6606
0.255769230769231	-0.231707317073171	92628.19	738.471	-91889.719
0.253653846153846	-0.231707317073171	89785.42	680.5077	-89104.9123
0.251923076923077	-0.231707317073171	87734.97	630.909	-87104.061
0.25	-0.231707317073171	84503.5	582.885	-83920.615
0.248076923076923	-0.231707317073171	81300.72	554.3843	-80746.3357
0.246153846153846	-0.231707317073171	77173.78	531.509	-76642.271
0.244038461538462	-0.231707317073171	73010.6	514.9641	-72495.6359
0.242307692307692	-0.231707317073171	68603.38	500.4474	-68102.9326
0.240384615384615	-0.231707317073171	65208.39	489.5729	-64718.8171
0.238461538461538	-0.231707317073171	62181.61	484.4499	-61697.1601
0.236538461538462	-0.231707317073171	59210.84	476.1201	-58734.7199
0.234423076923077	-0.231707317073171	56601.27	465.2071	-56136.0629
0.232692307692308	-0.231707317073171	55979.61	452.908	-55526.702
0.230769230769231	-0.231707317073171	57980.63	444.4925	-57536.1375
0.228653846153846	-0.231707317073171	61616.57	443.253	-61173.317
0.226923076923077	-0.231707317073171	63794.63	440.9227	-63353.7073
0.224807692307692	-0.231707317073171	62116.53	434.0395	-61682.4905
0.223076923076923	-0.231707317073171	57509.59	432.0842	-57077.5058
0.221153846153846	-0.231707317073171	51283.23	425.6335	-50857.5965
0.219038461538462	-0.231707317073171	43734.4	414.5383	-43319.8617
0.217307692307692	-0.231707317073171	34430.1	410.2397	-34019.8603
0.215192307692308	-0.231707317073171	29550.56	409.5785	-29140.9815
0.213461538461538	-0.231707317073171	22924.32	408.3912	-22515.9288
0.211538461538462	-0.231707317073171	20095.17	403.3712	-19691.7988
0.209423076923077	-0.231707317073171	16724.8	398.1208	-16326.6792
0.207692307692308	-0.231707317073171	15031.02	396.161	-14634.859
0.205576923076923	-0.231707317073171	13768.42	390.4229	-13377.9971
0.203846153846154	-0.231707317073171	12305.36	387.0966	-11918.2634
0.201923076923077	-0.231707317073171	11449.59	383.7343	-11065.8557
0.199807692307692	-0.231707317073171	10861.16	382.3039	-10478.8561
0.198076923076923	-0.231707317073171	10366.84	381.3912	-9985.4488
0.195961538461538	-0.231707317073171	9687.688	383.1513	-9304.5367
0.194230769230769	-0.231707317073171	9313.524	383.4211	-8930.1029
0.192307692307692	-0.231707317073171	9012.652	383.8792	-8628.7728
0.190192307692308	-0.231707317073171	8745.524	380.2976	-8365.2264
0.188461538461538	-0.231707317073171	8518.094	361.4086	-8156.6854
0.186346153846154	-0.231707317073171	8258.252	357.1359	-7901.1161
0.184615384615385	-0.231707317073171	8065.862	351.9478	-7713.9142
0.182692307692308	-0.231707317073171	7898.531	350.3355	-7548.1955
0.180576923076923	-0.231707317073171	7744.022	351.2463	-7392.7757
0.178846153846154	-0.231707317073171	7587.425	349.9193	-7237.5057
0.176730769230769	-0.231707317073171	7475.447	347.325	-7128.122
0.175	-0.231707317073171	7375.488	344.3249	-7031.1631
0.173076923076923	-0.231707317073171	7278.741	337.6683	-6941.0727
0.170961538461538	-0.231707317073171	7171.862	331.4412	-6840.4208
0.169230769230769	-0.231707317073171	7093.486	328.1321	-6765.3539
0.167115384615385	-0.231707317073171	7013.723	337.5324	-6676.1906
0.165384615384615	-0.231707317073171	6937.741	336.3901	-6601.3509
0.163461538461538	-0.231707317073171	6843.911	335.8654	-6508.0456
0.161346153846154	-0.231707317073171	6759.374	335.6087	-6423.7653
0.159615384615385	-0.231707317073171	6678.36	336.952	-6341.408
0.1575	-0.231707317073171	6537.101	338.7072	-6198.3938
0.155769230769231	-0.231707317073171	6440.638	341.1411	-6099.4969
0.153846153846154	-0.231707317073171	6355.755	343.1144	-6012.6406
0.151923076923077	-0.231707317073171	6269.981	344.8832	-5925.0978
0.149807692307692	-0.231707317073171	6181.301	347.0309	-5834.2701
0.147884615384615	-0.231707317073171	6072.086	350.0787	-5722.0073
0.145961538461538	-0.231707317073171	5983.557	352.9233	-5630.6337
0.144230769230769	-0.231707317073171	5896.266	359.0613	-5537.2047
0.142307692307692	-0.231707317073171	5807.055	365.795	-5441.26
0.140192307692308	-0.231707317073171	5705.717	372.8493	-5332.8677
0.138269230769231	-0.231707317073171	5619.066	380.6634	-5238.4026
0.136346153846154	-0.231707317073171	5532.403	390.3781	-5142.0249
0.134615384615385	-0.231707317073171	5450.776	401.4216	-5049.3544
0.132692307692308	-0.231707317073171	5352.571	411.9053	-4940.6657
0.130576923076923	-0.231707317073171	5271.843	419.6311	-4852.2119
0.128653846153846	-0.231707317073171	5191.523	430.2012	-4761.3218
0.126730769230769	-0.231707317073171	5114.547	435.795	-4678.752
0.125	-0.231707317073171	5027.431	440.6785	-4586.7525
0.122884615384615	-0.231707317073171	4953.186	444.803	-4508.383
0.120961538461538	-0.231707317073171	4884.071	451.5359	-4432.5351
0.119038461538462	-0.231707317073171	4814.634	462.5893	-4352.0447
0.117115384615385	-0.231707317073171	4739.344	481.2507	-4258.0933
0.115384615384615	-0.231707317073171	4676.737	501.8233	-4174.9137
0.113269230769231	-0.231707317073171	4610.097	523.7852	-4086.3118
0.111346153846154	-0.231707317073171	4544	544.2705	-3999.7295
0.109423076923077	-0.231707317073171	4461.419	564.0679	-3897.3511
0.1075	-0.231707317073171	4383.598	581.4356	-3802.1624
0.105769230769231	-0.231707317073171	4286.926	595.181	-3691.745
0.103653846153846	-0.231707317073171	4172.328	600.7925	-3571.5355
0.101730769230769	-0.231707317073171	4034.709	603.0038	-3431.7052
0.0998076923076923	-0.231707317073171	3907.415	596.6259	-3310.7891
0.0978846153846154	-0.231707317073171	3583.753	585.2984	-2998.4546
0.0961538461538462	-0.231707317073171	3282.028	573.4259	-2708.6021
0.0940384615384615	-0.231707317073171	2916.618	558.6004	-2358.0176
0.0921153846153846	-0.231707317073171	2607.662	535.1642	-2072.4978
0.0901923076923077	-0.231707317073171	2190.639	499.1247	-1691.5143
0.0882692307692308	-0.231707317073171	1804.271	471.2974	-1332.9736
0.0865384615384615	-0.231707317073171	1630.162	439.681	-1190.481
0.0844230769230769	-0.231707317073171	1473.305	414.6227	-1058.6823
0.0825	-0.231707317073171	1319.084	398.3605	-920.7235
0.0805769230769231	-0.231707317073171	1179.977	384.5567	-795.4203
0.0786538461538462	-0.231707317073171	1044.703	371.941	-672.762
0.0769230769230769	-0.231707317073171	950.0791	358.3224	-591.7567
0.0748076923076923	-0.231707317073171	870.9879	345.8982	-525.0897
0.0728846153846154	-0.231707317073171	805.2749	323.8762	-481.3987
0.0709615384615385	-0.231707317073171	748.8544	305.969	-442.8854
0.0690384615384615	-0.231707317073171	699.259	296.4438	-402.8152
0.0673076923076923	-0.231707317073171	654.4633	288.6267	-365.8366
0.0651923076923077	-0.231707317073171	598.8321	281.5278	-317.3043
0.0632692307692308	-0.231707317073171	550.2615	275.1881	-275.0734
0.0613461538461538	-0.231707317073171	532.178	270.5696	-261.6084
0.0594230769230769	-0.231707317073171	516.1196	266.6668	-249.4528
0.0576923076923077	-0.231707317073171	498.5809	261.0709	-237.51
0.0555769230769231	-0.231707317073171	490.4375	256.4327	-234.0048
0.0536538461538462	-0.231707317073171	484.545	252.4844	-232.0606
0.0517307692307692	-0.231707317073171	480.0928	247.9692	-232.1236
0.0498076923076923	-0.231707317073171	471.8608	242.0609	-229.7999
0.0480769230769231	-0.231707317073171	463.6753	237.3832	-226.2921
0.0459615384615385	-0.231707317073171	451.9027	233.4867	-218.416
0.0440384615384615	-0.231707317073171	442.526	230.8879	-211.6381
0.0421153846153846	-0.231707317073171	434.7298	225.4352	-209.2946
0.0401923076923077	-0.231707317073171	427.8385	223.5948	-204.2437
0.0384615384615385	-0.231707317073171	423.0117	222.0364	-200.9753
0.0363461538461538	-0.231707317073171	417.3172	218.0242	-199.293
0.0344230769230769	-0.231707317073171	411.24	212.2893	-198.9507
0.0325	-0.231707317073171	405.8414	209.1963	-196.6451
0.0305769230769231	-0.231707317073171	398.8164	208.7036	-190.1128
0.0286538461538462	-0.231707317073171	393.6205	207.6686	-185.9519
0.0267307692307692	-0.231707317073171	388.0426	204.6234	-183.4192
0.0248076923076923	-0.231707317073171	382.0676	202.664	-179.4036
0.0228846153846154	-0.231707317073171	377.4492	200.988	-176.4612
0.0209615384615385	-0.231707317073171	369.5517	199.2411	-170.3106
0.0190384615384615	-0.231707317073171	361.8927	198.5376	-163.3551
0.0171153846153846	-0.231707317073171	356.9462	198.7733	-158.1729
0.0151923076923077	-0.231707317073171	354.4504	199.0095	-155.4409
0.0132692307692308	-0.231707317073171	353.2644	195.6624	-157.602
0.0113461538461538	-0.231707317073171	351.6828	192.3757	-159.3071
0.00961538461538462	-0.231707317073171	351.0909	190.3278	-160.7631
0.0075	-0.231707317073171	351.0971	188.8935	-162.2036
0.00557692307692308	-0.231707317073171	348.1259	188.7697	-159.3562
0.00365384615384615	-0.231707317073171	345.1699	187.4536	-157.7163
0.00173076923076923	-0.231707317073171	341.0106	185.017	-155.9936
0	-0.231707317073171	339.5981	182.4034	-157.1947
-0.00211538461538462	-0.231707317073171	340.7064	179.8953	-160.8111
-0.00384615384615385	-0.231707317073171	341.9862	178.2496	-163.7366
-0.00596153846153846	-0.231707317073171	340.6841	174.8109	-165.8732
-0.00788461538461538	-0.231707317073171	336.4683	172.8689	-163.5994
-0.00980769230769231	-0.231707317073171	333.5043	171.5545	-161.9498
-0.0117307692307692	-0.231707317073171	333.107	169.3289	-163.7781
-0.0134615384615385	-0.231707317073171	332.091	168.18	-163.911
-0.0155769230769231	-0.231707317073171	333.4358	166.3555	-167.0803
-0.0175	-0.231707317073171	335.3036	165.6787	-169.6249
-0.0192307692307692	-0.231707317073171	340.1292	163.6258	-176.5034
-0.0213461538461538	-0.231707317073171	342.1666	163.0121	-179.1545
-0.0230769230769231	-0.231707317073171	343.0355	162.4379	-180.5976
-0.0251923076923077	-0.231707317073171	342.4326	160.8334	-181.5992
-0.0271153846153846	-0.231707317073171	340.5343	158.8508	-181.6835
-0.0290384615384615	-0.231707317073171	337.5738	158.1514	-179.4224
-0.0309615384615385	-0.231707317073171	338.1236	156.6325	-181.4911
-0.0326923076923077	-0.231707317073171	340.8276	155.8152	-185.0124
-0.0348076923076923	-0.231707317073171	343.567	153.3758	-190.1912
-0.0367307692307692	-0.231707317073171	346.5087	152.8563	-193.6524
-0.0386538461538461	-0.231707317073171	352.0938	151.7382	-200.3556
-0.0405769230769231	-0.231707317073171	362.201	150.794	-211.407
-0.0423076923076923	-0.231707317073171	372.7356	148.7551	-223.9805
-0.0444230769230769	-0.231707317073171	381.3613	149.2037	-232.1576
-0.0463461538461538	-0.231707317073171	388.5175	149.5247	-238.9928
-0.0480769230769231	-0.231707317073171	394.9258	146.3381	-248.5877
-0.0501923076923077	-0.231707317073171	404.932	143.2928	-261.6392
-0.0519230769230769	-0.231707317073171	413.2784	142.7165	-270.5619
-0.0540384615384615	-0.231707317073171	419.7208	139.6471	-280.0737
-0.0559615384615385	-0.231707317073171	427.5844	138.5745	-289.0099
-0.0576923076923077	-0.231707317073171	435.5048	138.8003	-296.7045
-0.0598076923076923	-0.231707317073171	443.9446	140.5949	-303.3497
-0.0617307692307692	-0.231707317073171	452.3489	139.0838	-313.2651
-0.0636538461538462	-0.231707317073171	465.6048	135.8383	-329.7665
-0.0655769230769231	-0.231707317073171	482.4306	135.8383	-346.5923
-0.0673076923076923	-0.231707317073171	503.3151	139.5828	-363.7323
-0.0694230769230769	-0.231707317073171	523.8305	138.4597	-385.3708
-0.0713461538461539	-0.231707317073171	545.8258	136.4048	-409.421
-0.0732692307692308	-0.231707317073171	565.0729	134.1378	-430.9351
-0.0751923076923077	-0.231707317073171	580.3066	133.3479	-446.9587
-0.0769230769230769	-0.231707317073171	589.2577	132.5683	-456.6894
-0.0790384615384615	-0.231707317073171	596.3991	129.1909	-467.2082
-0.0809615384615385	-0.231707317073171	602.3421	127.0653	-475.2768
-0.0828846153846154	-0.231707317073171	605.2914	127.9987	-477.2927
-0.0848076923076923	-0.231707317073171	601.2482	127.8805	-473.3677
-0.0865384615384615	-0.231707317073171	589.1085	126.2274	-462.8811
-0.0886538461538462	-0.231707317073171	567.2109	125.3647	-441.8462
-0.0905769230769231	-0.231707317073171	534.5084	126.592	-407.9164
-0.0925	-0.231707317073171	507.0421	126.7451	-380.297
-0.0944230769230769	-0.231707317073171	478.8956	121.4211	-357.4745
-0.0961538461538462	-0.231707317073171	452.4614	123.6993	-328.7621
-0.0982692307692308	-0.231707317073171	427.4069	122.9554	-304.4515
-0.100192307692308	-0.231707317073171	405.8941	126.6258	-279.2683
-0.102115384615385	-0.231707317073171	384.2099	125.8585	-258.3514
-0.104038461538462	-0.231707317073171	355.162	124.1706	-230.9914
-0.105769230769231	-0.231707317073171	334.1222	120.9851	-213.1371
-0.107884615384615	-0.231707317073171	319.0199	117.1974	-201.8225
-0.109807692307692	-0.231707317073171	305.9692	113.8	-192.1692
-0.111730769230769	-0.231707317073171	297.9247	116.7145	-181.2102
-0.113653846153846	-0.231707317073171	292.3662	117.3876	-174.9786
-0.115384615384615	-0.231707317073171	287.7508	114.8743	-172.8765
-0.1175	-0.231707317073171	284.2873	117.34	-166.9473
-0.119423076923077	-0.231707317073171	279.6832	113.6129	-166.0703
-0.121346153846154	-0.231707317073171	275.7291	115.5943	-160.1348
-0.123269230769231	-0.231707317073171	269.6333	113.7543	-155.879
-0.125	-0.231707317073171	266.7059	114.0142	-152.6917
-0.127115384615385	-0.231707317073171	261.6697	111.2537	-150.416
-0.129038461538462	-0.231707317073171	257.4037	109.6731	-147.7306
-0.130961538461538	-0.231707317073171	252.0725	111.8672	-140.2053
-0.132884615384615	-0.231707317073171	246.9813	110.2157	-136.7656
-0.134615384615385	-0.231707317073171	241.8214	111.9381	-129.8833
-0.136730769230769	-0.231707317073171	234.3441	113.5891	-120.755
-0.138653846153846	-0.231707317073171	229.3071	108.6827	-120.6244
-0.140576923076923	-0.231707317073171	223.0165	106.5828	-116.4337
-0.1425	-0.231707317073171	216.9877	107.786	-109.2017
-0.144230769230769	-0.231707317073171	212.0946	110.1685	-101.9261
-0.146346153846154	-0.231707317073171	207.2975	112.1975	-95.1
-0.148269230769231	-0.231707317073171	207.7503	111.1833	-96.567
-0.150192307692308	-0.231707317073171	205.7638	109.9801	-95.7837
-0.152115384615385	-0.231707317073171	201.6065	108.3524	-93.2541
-0.153846153846154	-0.231707317073171	199.8614	109.744	-90.1174
-0.155961538461538	-0.231707317073171	199.9558	107.3273	-92.6285
-0.157884615384615	-0.231707317073171	201.5914	109.0258	-92.5656
-0.159615384615385	-0.231707317073171	202.8443	108.4937	-94.3506
-0.161730769230769	-0.231707317073171	200.3147	110.9472	-89.3675
-0.163461538461538	-0.231707317073171	193.7958	111.0885	-82.7073
-0.165576923076923	-0.231707317073171	190.8694	111.0545	-79.8149
-0.1675	-0.231707317073171	191.6305	110.2289	-81.4016
-0.169230769230769	-0.231707317073171	194.4674	108.5775	-85.8899
-0.171346153846154	-0.231707317073171	192.4863	108.9078	-83.5785
-0.173076923076923	-0.231707317073171	191.4705	108.9654	-82.5051
-0.175192307692308	-0.231707317073171	191.7303	108.3995	-83.3308
-0.177115384615385	-0.231707317073171	186.1009	105.1674	-80.9335
-0.178846153846154	-0.231707317073171	182.0831	106.2763	-75.8068
-0.180961538461538	-0.231707317073171	177.4108	108.0925	-69.3183
-0.182692307692308	-0.231707317073171	173.8959	107.055	-66.8409
-0.184807692307692	-0.231707317073171	172.6204	108.0925	-64.5279
-0.186730769230769	-0.231707317073171	171.4693	107.6918	-63.7775
-0.188461538461538	-0.231707317073171	169.8467	108.153	-61.6937
-0.190576923076923	-0.231707317073171	168.0909	106.4312	-61.6597
-0.192307692307692	-0.231707317073171	167.083	105.9222	-61.1608
-0.194423076923077	-0.231707317073171	164.5318	106.6066	-57.9252
-0.196346153846154	-0.231707317073171	163.6101	105.6395	-57.9706
-0.198076923076923	-0.231707317073171	162.9252	110.0981	-52.8271
-0.200192307692308	-0.231707317073171	162.1455	111.0414	-51.1041
-0.201923076923077	-0.231707317073171	159.1931	105.0022	-54.1909
-0.204038461538462	-0.231707317073171	155.8151	105.4977	-50.3174
-0.205961538461538	-0.231707317073171	153.3344	106.0402	-47.2942
-0.207692307692308	-0.231707317073171	154.421	106.0402	-48.3808
-0.209807692307692	-0.231707317073171	152.9331	104.5067	-48.4264
-0.211538461538462	-0.231707317073171	150.0984	105.7337	-44.3647
-0.213653846153846	-0.231707317073171	147.7264	104.8609	-42.8655
-0.215576923076923	-0.231707317073171	143.3795	105.4505	-37.929
-0.217307692307692	-0.231707317073171	143.5215	105.8751	-37.6464
-0.219423076923077	-0.231707317073171	144.6083	106.5828	-38.0255
-0.221153846153846	-0.231707317073171	142.5901	104.9789	-37.6112
-0.223269230769231	-0.231707317073171	139.6366	103.4687	-36.1679
-0.225192307692308	-0.231707317073171	138.5877	103.7519	-34.8358
-0.226923076923077	-0.231707317073171	138.1991	104.4464	-33.7527
-0.229038461538462	-0.231707317073171	138.0103	104.8238	-33.1865
-0.230769230769231	-0.231707317073171	134.4889	103.6677	-30.8212
-0.232884615384615	-0.231707317073171	132.7511	102.1951	-30.556
-0.234807692307692	-0.231707317073171	132.6223	103.5868	-29.0355
-0.236538461538462	-0.231707317073171	131.9134	102.7615	-29.1519
-0.238653846153846	-0.231707317073171	132.6695	102.3836	-30.2859
-0.240384615384615	-0.231707317073171	131.2516	101.4165	-29.8351
-0.2425	-0.231707317073171	128.3919	101.3222	-27.0697
-0.244423076923077	-0.231707317073171	127.7178	102.8656	-24.8522
-0.246153846153846	-0.231707317073171	126.7963	104.3892	-22.4071
-0.248269230769231	-0.231707317073171	124.6583	104.6719	-19.9864
-0.25	-0.231707317073171	122.8738	103.7757	-19.0981
-0.252115384615385	-0.231707317073171	120.9713	103.4925	-17.4788
-0.254038461538462	-0.231707317073171	119.8968	103.799	-16.0978
-0.255769230769231	-0.231707317073171	117.7115	102.9261	-14.7854
-0.257884615384615	-0.231707317073171	116.1765	104.8609	-11.3156
-0.259615384615385	-0.231707317073171	116.7085	103.186	-13.5225
-0.261730769230769	-0.231707317073171	114.4768	101.1809	-13.2959
-0.263653846153846	-0.231707317073171	114.4296	99.81256	-14.61704
-0.265384615384615	-0.231707317073171	115.0688	101.0862	-13.9826
-0.2675	-0.231707317073171	115.5536	101.9828	-13.5708
-0.269230769230769	-0.231707317073171	112.4368	102.1242	-10.3126
-0.271346153846154	-0.231707317073171	112.0375	101.3222	-10.7153
-0.273269230769231	-0.231707317073171	112.0613	100.7325	-11.3288
-0.275	-0.231707317073171	111.2821	101.6287	-9.65340000000001
-0.277115384615385	-0.231707317073171	107.8255	101.8177	-6.00779999999998
-0.278846153846154	-0.231707317073171	107.5789	102.9028	-4.67609999999999
-0.280961538461538	-0.231707317073171	107.9431	102.9028	-5.0403
-0.282884615384615	-0.231707317073171	106.1963	102.2893	-3.90699999999998
-0.284615384615385	-0.231707317073171	104.5205	100.6616	-3.85890000000001
-0.286730769230769	-0.231707317073171	104.7467	100.9448	-3.8019
-0.288461538461538	-0.231707317073171	105.0401	101.0862	-3.95390000000001
-0.290576923076923	-0.231707317073171	105.1481	100.9681	-4.17999999999998
-0.2925	-0.231707317073171	103.58	100.7559	-2.8241
-0.294230769230769	-0.231707317073171	103.8872	102.8319	-1.0553
-0.296346153846154	-0.231707317073171	104.5952	102.1713	-2.4239
-0.298076923076923	-0.231707317073171	102.292	101.5583	-0.733700000000013
-0.300192307692308	-0.231707317073171	101.5979	100.5203	-1.07759999999999
-0.302115384615385	-0.231707317073171	99.85151	99.74163	-0.10987999999999
-0.303846153846154	-0.231707317073171	99.61534	99.85967	0.244330000000005
-0.305961538461538	-0.231707317073171	99.37917	98.91587	-0.463300000000004
-0.307692307692308	-0.231707317073171	100.3705	97.35908	-3.01142
0.3075	-0.230487804878049	6292.924	8100.274	1807.35
0.305769230769231	-0.230487804878049	5818.406	13955.97	8137.564
0.303846153846154	-0.230487804878049	5636.152	21875.79	16239.638
0.301730769230769	-0.230487804878049	5639.518	42959.39	37319.872
0.3	-0.230487804878049	5639.642	60618.9	54979.258
0.298076923076923	-0.230487804878049	5980.601	79582.32	73601.719
0.296153846153846	-0.230487804878049	6506.69	95625.62	89118.93
0.294230769230769	-0.230487804878049	7159.768	100354.7	93194.932
0.292115384615385	-0.230487804878049	8058.12	89418.55	81360.43
0.290384615384615	-0.230487804878049	9427.952	66845.76	57417.808
0.288461538461538	-0.230487804878049	10843.01	58168.17	47325.16
0.286538461538462	-0.230487804878049	13478.4	47705.9	34227.5
0.284615384615385	-0.230487804878049	17483.86	12590.46	-4893.4
0.2825	-0.230487804878049	26514.3	4921.742	-21592.558
0.280769230769231	-0.230487804878049	52071.19	3313.665	-48757.525
0.278846153846154	-0.230487804878049	77577.65	2372.337	-75205.313
0.276923076923077	-0.230487804878049	96627.6	2001.344	-94626.256
0.275	-0.230487804878049	102174.9	1657.858	-100517.042
0.272884615384615	-0.230487804878049	104663.1	1361.596	-103301.504
0.271153846153846	-0.230487804878049	104767	1227.248	-103539.752
0.269230769230769	-0.230487804878049	102657	1113.438	-101543.562
0.267307692307692	-0.230487804878049	99722.69	995.2521	-98727.4379
0.265384615384615	-0.230487804878049	95384.89	834.7259	-94550.1641
0.263269230769231	-0.230487804878049	90558.87	762.8648	-89796.0052
0.261538461538462	-0.230487804878049	87555.63	696.0993	-86859.5307
0.259615384615385	-0.230487804878049	85269.45	647.2838	-84622.1662
0.257692307692308	-0.230487804878049	84203.35	610.4919	-83592.8581
0.255769230769231	-0.230487804878049	82710.66	579.2086	-82131.4514
0.253653846153846	-0.230487804878049	80738.9	551.6443	-80187.2557
0.251923076923077	-0.230487804878049	77972.05	530.803	-77441.247
0.25	-0.230487804878049	74545.35	512.3637	-74032.9863
0.248076923076923	-0.230487804878049	70775.54	498.1897	-70277.3503
0.246153846153846	-0.230487804878049	68005.35	486.0312	-67519.3188
0.244038461538462	-0.230487804878049	65477.39	475.2641	-65002.1259
0.242307692307692	-0.230487804878049	63254.97	469.4257	-62785.5443
0.240384615384615	-0.230487804878049	60904.01	461.9631	-60442.0469
0.238461538461538	-0.230487804878049	59143.01	446.2764	-58696.7336
0.236538461538462	-0.230487804878049	57680.52	432.0247	-57248.4953
0.234423076923077	-0.230487804878049	57071.4	427.1099	-56644.2901
0.232692307692308	-0.230487804878049	58925.37	422.477	-58502.893
0.230769230769231	-0.230487804878049	62409.91	417.2287	-61992.6813
0.228653846153846	-0.230487804878049	65277.97	407.8173	-64870.1527
0.226923076923077	-0.230487804878049	65484.57	401.7148	-65082.8552
0.224807692307692	-0.230487804878049	62078.51	397.192	-61681.318
0.223076923076923	-0.230487804878049	56836.54	393.5123	-56443.0277
0.221153846153846	-0.230487804878049	50719.7	389.4681	-50330.2319
0.219038461538462	-0.230487804878049	44647.07	382.0937	-44264.9763
0.217307692307692	-0.230487804878049	35783.74	378.3508	-35405.3892
0.215192307692308	-0.230487804878049	31416.28	376.1983	-31040.0817
0.213461538461538	-0.230487804878049	27955.44	374.8844	-27580.5556
0.211538461538462	-0.230487804878049	23161.31	373.4276	-22787.8824
0.209423076923077	-0.230487804878049	20978.85	372.3858	-20606.4642
0.207692307692308	-0.230487804878049	18272.42	368.6054	-17903.8146
0.205576923076923	-0.230487804878049	16737.41	366.413	-16370.997
0.203846153846154	-0.230487804878049	15660.98	360.7563	-15300.2237
0.201923076923077	-0.230487804878049	14724.09	356.0908	-14367.9992
0.199807692307692	-0.230487804878049	13940.62	352.0968	-13588.5232
0.198076923076923	-0.230487804878049	12869.23	351.0289	-12518.2011
0.195961538461538	-0.230487804878049	12313.25	352.3793	-11960.8707
0.194230769230769	-0.230487804878049	11837.44	351.6109	-11485.8291
0.192307692307692	-0.230487804878049	11379.06	349.7022	-11029.3578
0.190192307692308	-0.230487804878049	11013.24	347.1152	-10666.1248
0.188461538461538	-0.230487804878049	10660.5	345.6837	-10314.8163
0.186346153846154	-0.230487804878049	10326.73	343.4438	-9983.2862
0.184615384615385	-0.230487804878049	9843.172	341.2731	-9501.8989
0.182692307692308	-0.230487804878049	9597.031	340.1766	-9256.8544
0.180576923076923	-0.230487804878049	9379.474	337.12	-9042.354
0.178846153846154	-0.230487804878049	9144.723	335.0135	-8809.7095
0.176730769230769	-0.230487804878049	8963.232	334.4569	-8628.7751
0.175	-0.230487804878049	8798.036	336.1308	-8461.9052
0.173076923076923	-0.230487804878049	8633.043	336.3357	-8296.7073
0.170961538461538	-0.230487804878049	8454.665	335.0546	-8119.6104
0.169230769230769	-0.230487804878049	8303.698	333.3775	-7970.3205
0.167115384615385	-0.230487804878049	8163.19	333.455	-7829.735
0.165384615384615	-0.230487804878049	8034.749	334.4809	-7700.2681
0.163461538461538	-0.230487804878049	7892.119	335.5862	-7556.5328
0.161346153846154	-0.230487804878049	7780.662	336.5966	-7444.0654
0.159615384615385	-0.230487804878049	7684.372	341.1143	-7343.2577
0.1575	-0.230487804878049	7589.026	347.0524	-7241.9736
0.155769230769231	-0.230487804878049	7488.197	351.5075	-7136.6895
0.153846153846154	-0.230487804878049	7411.917	354.2086	-7057.7084
0.151923076923077	-0.230487804878049	7339.02	355.6782	-6983.3418
0.149807692307692	-0.230487804878049	7268.463	360.0256	-6908.4374
0.147884615384615	-0.230487804878049	7193.208	365.7128	-6827.4952
0.145961538461538	-0.230487804878049	7124.352	373.7593	-6750.5927
0.144230769230769	-0.230487804878049	7062.573	385.6468	-6676.9262
0.142307692307692	-0.230487804878049	6997.86	401.8136	-6596.0464
0.140192307692308	-0.230487804878049	6919.585	412.33	-6507.255
0.138269230769231	-0.230487804878049	6854.072	417.4432	-6436.6288
0.136346153846154	-0.230487804878049	6786.968	420.5661	-6366.4019
0.134615384615385	-0.230487804878049	6719.994	426.1964	-6293.7976
0.132692307692308	-0.230487804878049	6640.304	429.6946	-6210.6094
0.130576923076923	-0.230487804878049	6516.253	434.5751	-6081.6779
0.128653846153846	-0.230487804878049	6438.62	437.0342	-6001.5858
0.126730769230769	-0.230487804878049	6356.768	448.8854	-5907.8826
0.125	-0.230487804878049	6289.19	463.5917	-5825.5983
0.122884615384615	-0.230487804878049	6220.317	476.5523	-5743.7647
0.120961538461538	-0.230487804878049	6148.412	488.423	-5659.989
0.119038461538462	-0.230487804878049	6060.817	506.2833	-5554.5337
0.117115384615385	-0.230487804878049	5987.109	528.7653	-5458.3437
0.115384615384615	-0.230487804878049	5916.426	554.0183	-5362.4077
0.113269230769231	-0.230487804878049	5840.839	575.6419	-5265.1971
0.111346153846154	-0.230487804878049	5743.768	590.2901	-5153.4779
0.109423076923077	-0.230487804878049	5640.681	596.711	-5043.97
0.1075	-0.230487804878049	5515.82	600.787	-4915.033
0.105769230769231	-0.230487804878049	5351.18	601.6393	-4749.5407
0.103653846153846	-0.230487804878049	5067.443	599.4549	-4467.9881
0.101730769230769	-0.230487804878049	4742.03	594.3208	-4147.7092
0.0998076923076923	-0.230487804878049	4373.139	589.3295	-3783.8095
0.0978846153846154	-0.230487804878049	3964.214	579.1276	-3385.0864
0.0961538461538462	-0.230487804878049	3180.961	558.5658	-2622.3952
0.0940384615384615	-0.230487804878049	2769.359	533.558	-2235.801
0.0921153846153846	-0.230487804878049	2262.09	495.6105	-1766.4795
0.0901923076923077	-0.230487804878049	1962.05	429.5166	-1532.5334
0.0882692307692308	-0.230487804878049	1628.608	408.4847	-1220.1233
0.0865384615384615	-0.230487804878049	1459.718	389.3388	-1070.3792
0.0844230769230769	-0.230487804878049	1311.998	372.493	-939.505
0.0825	-0.230487804878049	1082.68	354.1184	-728.5616
0.0805769230769231	-0.230487804878049	918.0831	341.4302	-576.6529
0.0786538461538462	-0.230487804878049	845.7332	330.7569	-514.9763
0.0769230769230769	-0.230487804878049	782.6161	312.8578	-469.7583
0.0748076923076923	-0.230487804878049	736.5058	296.5195	-439.9863
0.0728846153846154	-0.230487804878049	697.4477	291.4397	-406.008
0.0709615384615385	-0.230487804878049	663.6867	285.0686	-378.6181
0.0690384615384615	-0.230487804878049	574.6888	275.873	-298.8158
0.0673076923076923	-0.230487804878049	532.1647	271.6117	-260.553
0.0651923076923077	-0.230487804878049	506.9788	267.5662	-239.4126
0.0632692307692308	-0.230487804878049	499.7365	263.3189	-236.4176
0.0613461538461538	-0.230487804878049	489.8627	259.6476	-230.2151
0.0594230769230769	-0.230487804878049	481.1904	255.8397	-225.3507
0.0576923076923077	-0.230487804878049	475.2986	252.7894	-222.5092
0.0555769230769231	-0.230487804878049	471.7568	249.361	-222.3958
0.0536538461538462	-0.230487804878049	465.2	244.778	-220.422
0.0517307692307692	-0.230487804878049	460.4594	241.8727	-218.5867
0.0498076923076923	-0.230487804878049	458.5915	238.5894	-220.0021
0.0480769230769231	-0.230487804878049	452.6613	235.8043	-216.857
0.0459615384615385	-0.230487804878049	443.3305	229.3587	-213.9718
0.0440384615384615	-0.230487804878049	436.3946	223.7148	-212.6798
0.0421153846153846	-0.230487804878049	429.5615	217.6754	-211.8861
0.0401923076923077	-0.230487804878049	425.1588	215.7159	-209.4429
0.0384615384615385	-0.230487804878049	421.4328	215.6241	-205.8087
0.0363461538461538	-0.230487804878049	415.7861	213.098	-202.6881
0.0344230769230769	-0.230487804878049	408.9511	209.085	-199.8661
0.0325	-0.230487804878049	400.7213	207.1495	-193.5718
0.0305769230769231	-0.230487804878049	396.1943	209.2741	-186.9202
0.0286538461538462	-0.230487804878049	391.9562	208.2386	-183.7176
0.0267307692307692	-0.230487804878049	387.1342	204.816	-182.3182
0.0248076923076923	-0.230487804878049	381.3506	200.591	-180.7596
0.0228846153846154	-0.230487804878049	375.6816	198.5185	-177.1631
0.0209615384615385	-0.230487804878049	370.9001	198.2161	-172.684
0.0190384615384615	-0.230487804878049	363.5873	197.5081	-166.0792
0.0171153846153846	-0.230487804878049	358.7361	194.8175	-163.9186
0.0151923076923077	-0.230487804878049	355.9408	192.2916	-163.6492
0.0132692307692308	-0.230487804878049	354.1119	191.6074	-162.5045
0.0113461538461538	-0.230487804878049	354.2945	192.0607	-162.2338
0.00961538461538462	-0.230487804878049	353.3822	191.8955	-161.4867
0.0075	-0.230487804878049	350.281	189.8188	-160.4622
0.00557692307692308	-0.230487804878049	348.7044	187.0629	-161.6415
0.00365384615384615	-0.230487804878049	348.6824	184.6323	-164.0501
0.00173076923076923	-0.230487804878049	347.6303	182.7448	-164.8855
0	-0.230487804878049	347.4061	182.6506	-164.7555
-0.00211538461538462	-0.230487804878049	343.964	182.0136	-161.9504
-0.00384615384615385	-0.230487804878049	338.7647	179.0874	-159.6773
-0.00596153846153846	-0.230487804878049	335.5628	176.2157	-159.3471
-0.00788461538461538	-0.230487804878049	332.8375	174.3588	-158.4787
-0.00980769230769231	-0.230487804878049	330.5231	172.5354	-157.9877
-0.0117307692307692	-0.230487804878049	332.0588	171.5444	-160.5144
-0.0134615384615385	-0.230487804878049	335.9681	170.105	-165.8631
-0.0155769230769231	-0.230487804878049	334.9537	169.3029	-165.6508
-0.0175	-0.230487804878049	331.4076	166.5898	-164.8178
-0.0192307692307692	-0.230487804878049	330.6788	164.4193	-166.2595
-0.0213461538461538	-0.230487804878049	333.2572	164.5374	-168.7198
-0.0230769230769231	-0.230487804878049	336.0104	163.3341	-172.6763
-0.0251923076923077	-0.230487804878049	338.2236	161.6115	-176.6121
-0.0271153846153846	-0.230487804878049	337.0042	160.361	-176.6432
-0.0290384615384615	-0.230487804878049	336.7951	160.943	-175.8521
-0.0309615384615385	-0.230487804878049	339.4188	158.8432	-180.5756
-0.0326923076923077	-0.230487804878049	343.6409	156.5936	-187.0473
-0.0348076923076923	-0.230487804878049	347.1514	153.9038	-193.2476
-0.0367307692307692	-0.230487804878049	352.9255	152.0156	-200.9099
-0.0386538461538461	-0.230487804878049	361.4068	152.1483	-209.2585
-0.0405769230769231	-0.230487804878049	366.8158	152.6207	-214.1951
-0.0423076923076923	-0.230487804878049	378.1085	149.5763	-228.5322
-0.0444230769230769	-0.230487804878049	389.4399	146.3332	-243.1067
-0.0463461538461538	-0.230487804878049	401.6265	143.4205	-258.206
-0.0480769230769231	-0.230487804878049	410.5881	142.2303	-268.3578
-0.0501923076923077	-0.230487804878049	419.2666	142.6318	-276.6348
-0.0519230769230769	-0.230487804878049	426.5165	140.7905	-285.726
-0.0540384615384615	-0.230487804878049	428.1185	137.7952	-290.3233
-0.0559615384615385	-0.230487804878049	427.252	136.3785	-290.8735
-0.0576923076923077	-0.230487804878049	427.8156	136.8876	-290.928
-0.0598076923076923	-0.230487804878049	432.1234	138.1524	-293.971
-0.0617307692307692	-0.230487804878049	442.0867	138.7293	-303.3574
-0.0636538461538462	-0.230487804878049	455.2885	136.7694	-318.5191
-0.0655769230769231	-0.230487804878049	471.5892	135.2008	-336.3884
-0.0673076923076923	-0.230487804878049	492.6561	135.6599	-356.9962
-0.0694230769230769	-0.230487804878049	519.7795	132.2121	-387.5674
-0.0713461538461539	-0.230487804878049	536.6882	128.6592	-408.029
-0.0732692307692308	-0.230487804878049	553.5324	129.7455	-423.7869
-0.0751923076923077	-0.230487804878049	570.3357	131.3749	-438.9608
-0.0769230769230769	-0.230487804878049	585.2436	129.7563	-455.4873
-0.0790384615384615	-0.230487804878049	594.0958	123.9118	-470.184
-0.0809615384615385	-0.230487804878049	601.7696	124.0651	-477.7045
-0.0828846153846154	-0.230487804878049	604.5298	120.3358	-484.194
-0.0848076923076923	-0.230487804878049	599.7588	124.2893	-475.4695
-0.0865384615384615	-0.230487804878049	586.4344	122.4484	-463.986
-0.0886538461538462	-0.230487804878049	563.297	123.357	-439.94
-0.0905769230769231	-0.230487804878049	533.5518	123.4626	-410.0892
-0.0925	-0.230487804878049	497.9491	119.2155	-378.7336
-0.0944230769230769	-0.230487804878049	471.3969	120.454	-350.9429
-0.0961538461538462	-0.230487804878049	452.3023	116.9851	-335.3172
-0.0982692307692308	-0.230487804878049	429.2291	117.6817	-311.5474
-0.100192307692308	-0.230487804878049	400.6623	115.5112	-285.1511
-0.102115384615385	-0.230487804878049	377.4617	118.7084	-258.7533
-0.104038461538462	-0.230487804878049	353.5267	120.2772	-233.2495
-0.105769230769231	-0.230487804878049	333.8984	116.8446	-217.0538
-0.107884615384615	-0.230487804878049	315.314	115.1697	-200.1443
-0.109807692307692	-0.230487804878049	301.5185	116.1374	-185.3811
-0.111730769230769	-0.230487804878049	292.3479	118.5903	-173.7576
-0.113653846153846	-0.230487804878049	286.8338	114.5567	-172.2771
-0.115384615384615	-0.230487804878049	282.8342	113.9433	-168.8909
-0.1175	-0.230487804878049	277.6339	112.0085	-165.6254
-0.119423076923077	-0.230487804878049	271.5514	112.0795	-159.4719
-0.121346153846154	-0.230487804878049	267.1754	114.0613	-153.1141
-0.123269230769231	-0.230487804878049	261.6444	114.5329	-147.1115
-0.125	-0.230487804878049	256.0976	113.6362	-142.4614
-0.127115384615385	-0.230487804878049	224.1176	117.7413	-106.3763
-0.129038461538462	-0.230487804878049	207.8917	113.6839	-94.2078
-0.130961538461538	-0.230487804878049	204.4203	112.4807	-91.9396
-0.132884615384615	-0.230487804878049	206.4584	113.4949	-92.9635
-0.134615384615385	-0.230487804878049	207.0736	112.3388	-94.7348
-0.136730769230769	-0.230487804878049	210.3481	108.1029	-102.2452
-0.138653846153846	-0.230487804878049	209.8545	109.5556	-100.2989
-0.140576923076923	-0.230487804878049	209.2433	109.2147	-100.0286
-0.1425	-0.230487804878049	208.3484	108.2343	-100.1141
-0.144230769230769	-0.230487804878049	204.6641	109.9457	-94.7184
-0.146346153846154	-0.230487804878049	201.2605	109.3428	-91.9177
-0.148269230769231	-0.230487804878049	203.8372	110.1818	-93.6554
-0.150192307692308	-0.230487804878049	205.4246	112.4098	-93.0148
-0.152115384615385	-0.230487804878049	203.3721	110.0034	-93.3687
-0.153846153846154	-0.230487804878049	201.155	108.339	-92.816
-0.155961538461538	-0.230487804878049	197.6856	110.6747	-87.0109
-0.157884615384615	-0.230487804878049	193.1523	106.8866	-86.2657
-0.159615384615385	-0.230487804878049	191.0492	107.1227	-83.9265
-0.161730769230769	-0.230487804878049	191.1962	108.0191	-83.1771
-0.163461538461538	-0.230487804878049	192.8262	109.6836	-83.1426
-0.165576923076923	-0.230487804878049	193.3463	112.6096	-80.7367
-0.1675	-0.230487804878049	189.3824	109.8594	-79.523
-0.169230769230769	-0.230487804878049	183.406	110.2739	-73.1321
-0.171346153846154	-0.230487804878049	179.2483	110.8165	-68.4318
-0.173076923076923	-0.230487804878049	180.7367	106.9575	-73.7792
-0.175192307692308	-0.230487804878049	181.9711	106.0976	-75.8735
-0.177115384615385	-0.230487804878049	178.4819	108.2919	-70.19
-0.178846153846154	-0.230487804878049	178.2927	109.6238	-68.6689
-0.180961538461538	-0.230487804878049	178.5352	110.4259	-68.1093
-0.182692307692308	-0.230487804878049	174.7803	109.4952	-65.2851
-0.184807692307692	-0.230487804878049	168.2463	106.7008	-61.5455
-0.186730769230769	-0.230487804878049	167.0657	107.3615	-59.7042
-0.188461538461538	-0.230487804878049	167.9866	105.9324	-62.0542
-0.190576923076923	-0.230487804878049	166.0267	107.7254	-58.3013
-0.192307692307692	-0.230487804878049	165.0115	107.9853	-57.0262
-0.194423076923077	-0.230487804878049	163.4136	106.4177	-56.9959
-0.196346153846154	-0.230487804878049	159.3676	105.2722	-54.0954
-0.198076923076923	-0.230487804878049	155.3856	106.5226	-48.863
-0.200192307692308	-0.230487804878049	152.4817	107.8673	-44.6144
-0.201923076923077	-0.230487804878049	155.3623	106.9943	-48.368
-0.204038461538462	-0.230487804878049	155.4244	105.707	-49.7174
-0.205961538461538	-0.230487804878049	151.9057	105.0224	-46.8833
-0.207692307692308	-0.230487804878049	152.1035	106.1787	-45.9248
-0.209807692307692	-0.230487804878049	152.5198	106.3439	-46.1759
-0.211538461538462	-0.230487804878049	148.2602	107.3718	-40.8884
-0.213653846153846	-0.230487804878049	142.3561	105.6968	-36.6593
-0.215576923076923	-0.230487804878049	141.8368	107.1828	-34.654
-0.217307692307692	-0.230487804878049	144.0466	106.7111	-37.3355
-0.219423076923077	-0.230487804878049	144.1787	104.3183	-39.8604
-0.221153846153846	-0.230487804878049	139.7854	103.2564	-36.529
-0.223269230769231	-0.230487804878049	137.1057	104.1393	-32.9664
-0.225192307692308	-0.230487804878049	136.1713	103.2564	-32.9149
-0.226923076923077	-0.230487804878049	137.2478	103.7148	-33.533
-0.229038461538462	-0.230487804878049	136.1611	106.0033	-30.1578
-0.230769230769231	-0.230487804878049	134.0351	104.3283	-29.7068
-0.232884615384615	-0.230487804878049	133.4446	104.871	-28.5736
-0.234807692307692	-0.230487804878049	133.2792	104.0689	-29.2103
-0.236538461538462	-0.230487804878049	129.1687	101.1766	-27.9921
-0.238653846153846	-0.230487804878049	126.2867	100.9643	-25.3224
-0.240384615384615	-0.230487804878049	126.2507	101.5681	-24.6826
-0.2425	-0.230487804878049	124.3971	103.4316	-20.9655
-0.244423076923077	-0.230487804878049	124.8812	103.3611	-21.5201
-0.246153846153846	-0.230487804878049	123.7117	103.6205	-20.0912
-0.248269230769231	-0.230487804878049	123.2867	103.3844	-19.9023
-0.25	-0.230487804878049	121.8929	102.0062	-19.8867
-0.252115384615385	-0.230487804878049	121.9878	102.3603	-19.6275
-0.254038461538462	-0.230487804878049	120.0515	103.5496	-16.5019
-0.255769230769231	-0.230487804878049	117.9025	102.2992	-15.6033
-0.257884615384615	-0.230487804878049	117.1243	102.323	-14.8013
-0.259615384615385	-0.230487804878049	116.0981	101.4733	-14.6248
-0.261730769230769	-0.230487804878049	115.945	101.3222	-14.6228
-0.263653846153846	-0.230487804878049	115.2856	102.148	-13.1376
-0.265384615384615	-0.230487804878049	114.7318	102.2992	-12.4326
-0.2675	-0.230487804878049	114.4497	102.6906	-11.7591
-0.269230769230769	-0.230487804878049	111.8201	101.9357	-9.88439999999999
-0.271346153846154	-0.230487804878049	108.2576	100.6383	-7.6193
-0.273269230769231	-0.230487804878049	107.3848	100.4022	-6.98259999999999
-0.275	-0.230487804878049	104.8508	101.6385	-3.21229999999999
-0.277115384615385	-0.230487804878049	102.2086	102.4644	0.255799999999979
-0.278846153846154	-0.230487804878049	103.9542	102.2283	-1.7259
-0.280961538461538	-0.230487804878049	104.9587	102.8319	-2.1268
-0.282884615384615	-0.230487804878049	104.0622	104.106	0.0438000000000187
-0.284615384615385	-0.230487804878049	103.7086	102.6668	-1.0418
-0.286730769230769	-0.230487804878049	101.6189	102.6668	1.0479
-0.288461538461538	-0.230487804878049	101.869	99.657	-2.21200000000002
-0.290576923076923	-0.230487804878049	102.7749	97.59515	-5.17975
-0.2925	-0.230487804878049	105.0529	96.66065	-8.39225000000001
-0.294230769230769	-0.230487804878049	102.3639	95.08855	-7.27535
-0.296346153846154	-0.230487804878049	101.5761	94.7916	-6.7845
-0.298076923076923	-0.230487804878049	101.1652	98.35508	-2.81011999999998
-0.300192307692308	-0.230487804878049	100.1985	99.32247	-0.876029999999986
-0.302115384615385	-0.230487804878049	100.5996	100.2291	-0.370499999999993
-0.303846153846154	-0.230487804878049	99.94885	100.9978	1.04895000000001
-0.305961538461538	-0.230487804878049	99.79744	100.2524	0.45496
-0.307692307692308	-0.230487804878049	98.57142	98.63836	0.0669400000000024
0.3075	-0.229390243902439	1887.16	2275.396	388.236
0.305769230769231	-0.229390243902439	1480.079	2996.018	1515.939
0.303846153846154	-0.229390243902439	1280.486	3441.243	2160.757
0.301730769230769	-0.229390243902439	1362.213	3725.817	2363.604
0.3	-0.229390243902439	1524.551	3719.927	2195.376
0.298076923076923	-0.229390243902439	1890.671	3438.015	1547.344
0.296153846153846	-0.229390243902439	2167.197	3443.876	1276.679
0.294230769230769	-0.229390243902439	2471.473	3775.285	1303.812
0.292115384615385	-0.229390243902439	3090.689	4403.035	1312.346
0.290384615384615	-0.229390243902439	3134.667	7321.195	4186.528
0.288461538461538	-0.229390243902439	3110.393	14411.17	11300.777
0.286538461538462	-0.229390243902439	3080.485	22494.68	19414.195
0.284615384615385	-0.229390243902439	3321.361	45890.53	42569.169
0.2825	-0.229390243902439	3921.777	60699.58	56777.803
0.280769230769231	-0.229390243902439	4463.529	77157.05	72693.521
0.278846153846154	-0.229390243902439	5674.396	90797.44	85123.044
0.276923076923077	-0.229390243902439	7534.397	92394.13	84859.733
0.275	-0.229390243902439	8874.198	75200.19	66325.992
0.272884615384615	-0.229390243902439	10285.37	60035.97	49750.6
0.271153846153846	-0.229390243902439	13713.68	48697.61	34983.93
0.269230769230769	-0.229390243902439	16279.72	29286.08	13006.36
0.267307692307692	-0.229390243902439	26802.17	7429.124	-19373.046
0.265384615384615	-0.229390243902439	50582.42	4699.119	-45883.301
0.263269230769231	-0.229390243902439	79345.08	3151.565	-76193.515
0.261538461538462	-0.229390243902439	102414.2	2199.422	-100214.778
0.259615384615385	-0.229390243902439	110395.8	1862.229	-108533.571
0.257692307692308	-0.229390243902439	114231	1514.655	-112716.345
0.255769230769231	-0.229390243902439	115121.1	1334.313	-113786.787
0.253653846153846	-0.229390243902439	113785.7	1213.193	-112572.507
0.251923076923077	-0.229390243902439	110849.4	1104.023	-109745.377
0.25	-0.229390243902439	106857.5	927.3032	-105930.1968
0.248076923076923	-0.229390243902439	101488.9	796.9766	-100691.9234
0.246153846153846	-0.229390243902439	95537.61	727.7361	-94809.8739
0.244038461538462	-0.229390243902439	91051.42	670.0186	-90381.4014
0.242307692307692	-0.229390243902439	87187.25	618.7587	-86568.4913
0.240384615384615	-0.229390243902439	84323.59	582.5911	-83740.9989
0.238461538461538	-0.229390243902439	81933.87	553.365	-81380.505
0.236538461538462	-0.229390243902439	79963.4	529.4399	-79433.9601
0.234423076923077	-0.229390243902439	78255.24	509.3076	-77745.9324
0.232692307692308	-0.229390243902439	76272.53	497.857	-75774.673
0.230769230769231	-0.229390243902439	73560.83	484.8324	-73075.9976
0.228653846153846	-0.229390243902439	71085.91	467.1174	-70618.7926
0.226923076923077	-0.229390243902439	68768.7	454.9152	-68313.7848
0.224807692307692	-0.229390243902439	66164.19	452.908	-65711.282
0.223076923076923	-0.229390243902439	63529.85	443.4784	-63086.3716
0.221153846153846	-0.229390243902439	61389.54	436.1655	-60953.3745
0.219038461538462	-0.229390243902439	59523.79	433.9696	-59089.8204
0.217307692307692	-0.229390243902439	57934.98	428.3294	-57506.6506
0.215192307692308	-0.229390243902439	56103.69	417.633	-55686.057
0.213461538461538	-0.229390243902439	54914.16	409.5167	-54504.6433
0.211538461538462	-0.229390243902439	54764.54	403.7453	-54360.7947
0.209423076923077	-0.229390243902439	56662.13	403.475	-56258.655
0.207692307692308	-0.229390243902439	60978.57	400.3767	-60578.1933
0.205576923076923	-0.229390243902439	64340.36	396.6093	-63943.7507
0.203846153846154	-0.229390243902439	65753.91	392.0785	-65361.8315
0.201923076923077	-0.229390243902439	64521.35	386.9934	-64134.3566
0.199807692307692	-0.229390243902439	60378.67	386.1538	-59992.5162
0.198076923076923	-0.229390243902439	55347.75	378.075	-54969.675
0.195961538461538	-0.229390243902439	49408.6	371.9732	-49036.6268
0.194230769230769	-0.229390243902439	43929.73	368.8225	-43560.9075
0.192307692307692	-0.229390243902439	35250.62	366.5192	-34884.1008
0.190192307692308	-0.229390243902439	30942.41	362.9919	-30579.4181
0.188461538461538	-0.229390243902439	27567.63	360.7889	-27206.8411
0.186346153846154	-0.229390243902439	22598.3	357.9571	-22240.3429
0.184615384615385	-0.229390243902439	20463.8	350.8325	-20112.9675
0.182692307692308	-0.229390243902439	17689.91	348.7311	-17341.1789
0.180576923076923	-0.229390243902439	16102.35	348.8196	-15753.5304
0.178846153846154	-0.229390243902439	15069.26	348.0032	-14721.2568
0.176730769230769	-0.229390243902439	14139.06	347.1605	-13791.8995
0.175	-0.229390243902439	13372.9	345.6805	-13027.2195
0.173076923076923	-0.229390243902439	12306.67	344.1539	-11962.5161
0.170961538461538	-0.229390243902439	11780.08	342.8042	-11437.2758
0.169230769230769	-0.229390243902439	11331.66	340.0436	-10991.6164
0.167115384615385	-0.229390243902439	10841.72	339.0262	-10502.6938
0.165384615384615	-0.229390243902439	10493.31	337.7254	-10155.5846
0.163461538461538	-0.229390243902439	10185.85	336.313	-9849.537
0.161346153846154	-0.229390243902439	9738.772	335.8506	-9402.9214
0.159615384615385	-0.229390243902439	9447.386	334.4569	-9112.9291
0.1575	-0.229390243902439	9235.757	334.5654	-8901.1916
0.155769230769231	-0.229390243902439	9046.712	335.7188	-8710.9932
0.153846153846154	-0.229390243902439	8859.595	336.7151	-8522.8799
0.151923076923077	-0.229390243902439	8659.269	337.8829	-8321.3861
0.149807692307692	-0.229390243902439	8491.112	338.8462	-8152.2658
0.147884615384615	-0.229390243902439	8331.941	339.7292	-7992.2118
0.145961538461538	-0.229390243902439	8181.784	341.3553	-7840.4287
0.144230769230769	-0.229390243902439	8030.933	344.1667	-7686.7663
0.142307692307692	-0.229390243902439	7908.91	346.8217	-7562.0883
0.140192307692308	-0.229390243902439	7796.54	352.8627	-7443.6773
0.138269230769231	-0.229390243902439	7694.683	357.9834	-7336.6996
0.136346153846154	-0.229390243902439	7586.459	363.9931	-7222.4659
0.134615384615385	-0.229390243902439	7502.99	374.2721	-7128.7179
0.132692307692308	-0.229390243902439	7424.322	389.5342	-7034.7878
0.130576923076923	-0.229390243902439	7347.357	401.486	-6945.871
0.128653846153846	-0.229390243902439	7253.753	407.3595	-6846.3935
0.126730769230769	-0.229390243902439	7180.729	410.0079	-6770.7211
0.125	-0.229390243902439	7107.933	418.1604	-6689.7726
0.122884615384615	-0.229390243902439	7035.855	431.7195	-6604.1355
0.120961538461538	-0.229390243902439	6942.5	438.2105	-6504.2895
0.119038461538462	-0.229390243902439	6867.398	442.9993	-6424.3987
0.117115384615385	-0.229390243902439	6788.444	454.3297	-6334.1143
0.115384615384615	-0.229390243902439	6713.426	467.6188	-6245.8072
0.113269230769231	-0.229390243902439	6547.27	484.3373	-6062.9327
0.111346153846154	-0.229390243902439	6457.066	496.8834	-5960.1826
0.109423076923077	-0.229390243902439	6381.078	513.0472	-5868.0308
0.1075	-0.229390243902439	6289.412	530.5888	-5758.8232
0.105769230769231	-0.229390243902439	6149.921	550.9963	-5598.9247
0.103653846153846	-0.229390243902439	5908.744	571.2593	-5337.4847
0.101730769230769	-0.229390243902439	5560.812	585.6225	-4975.1895
0.0998076923076923	-0.229390243902439	5025.466	592.7441	-4432.7219
0.0978846153846154	-0.229390243902439	4529.511	593.876	-3935.635
0.0961538461538462	-0.229390243902439	4009.785	589.1233	-3420.6617
0.0940384615384615	-0.229390243902439	3188.518	582.191	-2606.327
0.0921153846153846	-0.229390243902439	2635.077	570.4066	-2064.6704
0.0901923076923077	-0.229390243902439	2096.686	553.0106	-1543.6754
0.0882692307692308	-0.229390243902439	1698.664	531.0408	-1167.6232
0.0865384615384615	-0.229390243902439	1485.16	495.8017	-989.3583
0.0844230769230769	-0.229390243902439	1321.798	470.2333	-851.5647
0.0825	-0.229390243902439	1091.491	434.9997	-656.4913
0.0805769230769231	-0.229390243902439	923.851	410.2432	-513.6078
0.0786538461538462	-0.229390243902439	837.9182	395.6021	-442.3161
0.0769230769230769	-0.229390243902439	774.6091	383.0046	-391.6045
0.0748076923076923	-0.229390243902439	719.871	371.6309	-348.2401
0.0728846153846154	-0.229390243902439	680.3429	359.2908	-321.0521
0.0709615384615385	-0.229390243902439	647.0376	349.8267	-297.2109
0.0690384615384615	-0.229390243902439	637.9146	333.7379	-304.1767
0.0673076923076923	-0.229390243902439	622.3154	317.4088	-304.9066
0.0651923076923077	-0.229390243902439	574.1239	301.1099	-273.014
0.0632692307692308	-0.229390243902439	544.6355	290.4097	-254.2258
0.0613461538461538	-0.229390243902439	520.4826	282.5421	-237.9405
0.0594230769230769	-0.229390243902439	506.7264	274.7742	-231.9522
0.0576923076923077	-0.229390243902439	496.9517	268.9215	-228.0302
0.0555769230769231	-0.229390243902439	485.6959	263.5825	-222.1134
0.0536538461538462	-0.229390243902439	475.5438	259.485	-216.0588
0.0517307692307692	-0.229390243902439	464.8169	253.4545	-211.3624
0.0498076923076923	-0.229390243902439	457.682	250.0259	-207.6561
0.0480769230769231	-0.229390243902439	452.6063	247.0949	-205.5114
0.0459615384615385	-0.229390243902439	443.5606	244.4486	-199.112
0.0440384615384615	-0.229390243902439	432.4695	240.3131	-192.1564
0.0421153846153846	-0.229390243902439	425.4876	236.534	-188.9536
0.0401923076923077	-0.229390243902439	421.7129	234.3369	-187.376
0.0384615384615385	-0.229390243902439	419.3272	230.8879	-188.4393
0.0363461538461538	-0.229390243902439	413.0663	226.2832	-186.7831
0.0344230769230769	-0.229390243902439	405.7622	224.3704	-181.3918
0.0325	-0.229390243902439	398.1171	222.6458	-175.4713
0.0305769230769231	-0.229390243902439	391.4665	216.6729	-174.7936
0.0286538461538462	-0.229390243902439	386.0237	213.8149	-172.2088
0.0267307692307692	-0.229390243902439	381.3953	208.6696	-172.7257
0.0248076923076923	-0.229390243902439	378.424	205.0603	-173.3637
0.0228846153846154	-0.229390243902439	374.7036	201.2824	-173.4212
0.0209615384615385	-0.229390243902439	370.2441	198.2125	-172.0316
0.0190384615384615	-0.229390243902439	363.5152	195.0294	-168.4858
0.0171153846153846	-0.229390243902439	358.3292	196.3091	-162.0201
0.0151923076923077	-0.229390243902439	356.2615	197.1593	-159.1022
0.0132692307692308	-0.229390243902439	354.7758	196.8049	-157.9709
0.0113461538461538	-0.229390243902439	348.7775	195.1998	-153.5777
0.00961538461538462	-0.229390243902439	346.8809	194.0474	-152.8335
0.0075	-0.229390243902439	347.1126	191.757	-155.3556
0.00557692307692308	-0.229390243902439	343.41	190.8126	-152.5974
0.00365384615384615	-0.229390243902439	340.169	190.695	-149.474
0.00173076923076923	-0.229390243902439	339.9601	188.8827	-151.0774
0	-0.229390243902439	341.7962	186.1916	-155.6046
-0.00211538461538462	-0.229390243902439	339.9566	183.1228	-156.8338
-0.00384615384615385	-0.229390243902439	333.1887	180.0545	-153.1342
-0.00596153846153846	-0.229390243902439	331.2709	178.473	-152.7979
-0.00788461538461538	-0.229390243902439	333.2821	177.7411	-155.541
-0.00980769230769231	-0.229390243902439	335.1027	176.5678	-158.5349
-0.0117307692307692	-0.229390243902439	337.2686	175.3169	-161.9517
-0.0134615384615385	-0.229390243902439	337.8682	173.624	-164.2442
-0.0155769230769231	-0.229390243902439	336.9151	171.9889	-164.9262
-0.0175	-0.229390243902439	332.5622	171.2099	-161.3523
-0.0192307692307692	-0.229390243902439	330.6468	168.4248	-162.222
-0.0213461538461538	-0.229390243902439	330.0775	164.2711	-165.8064
-0.0230769230769231	-0.229390243902439	330.7095	162.1469	-168.5626
-0.0251923076923077	-0.229390243902439	332.6387	160.9193	-171.7194
-0.0271153846153846	-0.229390243902439	333.7111	159.9835	-173.7276
-0.0290384615384615	-0.229390243902439	335.102	161.4466	-173.6554
-0.0309615384615385	-0.229390243902439	337.0946	162.076	-175.0186
-0.0326923076923077	-0.229390243902439	339.6707	160.6836	-178.9871
-0.0348076923076923	-0.229390243902439	341.933	157.9608	-183.9722
-0.0367307692307692	-0.229390243902439	343.3088	156.6389	-186.6699
-0.0386538461538461	-0.229390243902439	349.0488	154.5144	-194.5344
-0.0405769230769231	-0.229390243902439	359.7698	153.193	-206.5768
-0.0423076923076923	-0.229390243902439	373.1832	151.4369	-221.7463
-0.0444230769230769	-0.229390243902439	381.0027	150.0444	-230.9583
-0.0463461538461538	-0.229390243902439	385.9374	149.9734	-235.964
-0.0480769230769231	-0.229390243902439	394.3368	149.1143	-245.2225
-0.0501923076923077	-0.229390243902439	402.718	146.8009	-255.9171
-0.0519230769230769	-0.229390243902439	407.1153	145.0677	-262.0476
-0.0540384615384615	-0.229390243902439	410.3353	142.9565	-267.3788
-0.0559615384615385	-0.229390243902439	415.3054	139.9	-275.4054
-0.0576923076923077	-0.229390243902439	422.4074	138.8847	-283.5227
-0.0598076923076923	-0.229390243902439	427.3408	138.6484	-288.6924
-0.0617307692307692	-0.229390243902439	432.4081	136.9139	-295.4942
-0.0636538461538462	-0.229390243902439	440.0382	136.0639	-303.9743
-0.0655769230769231	-0.229390243902439	452.4366	138.9115	-313.5251
-0.0673076923076923	-0.229390243902439	469.3979	138.3549	-331.043
-0.0694230769230769	-0.229390243902439	489.9949	136.2657	-353.7292
-0.0713461538461539	-0.229390243902439	512.2168	134.0222	-378.1946
-0.0732692307692308	-0.229390243902439	531.593	135.3212	-396.2718
-0.0751923076923077	-0.229390243902439	551.8204	135.3212	-416.4992
-0.0769230769230769	-0.229390243902439	567.7651	132.227	-435.5381
-0.0790384615384615	-0.229390243902439	584.9465	127.5975	-457.349
-0.0809615384615385	-0.229390243902439	593.941	129.3926	-464.5484
-0.0828846153846154	-0.229390243902439	600.2729	132.3924	-467.8805
-0.0848076923076923	-0.229390243902439	606.3186	128.0935	-478.2251
-0.0865384615384615	-0.229390243902439	606.2675	127.7033	-478.5642
-0.0886538461538462	-0.229390243902439	597.227	128.116	-469.111
-0.0905769230769231	-0.229390243902439	579.3761	128.5048	-450.8713
-0.0925	-0.229390243902439	555.9139	121.8344	-434.0795
-0.0944230769230769	-0.229390243902439	523.4202	123.0621	-400.3581
-0.0961538461538462	-0.229390243902439	495.1434	123.4159	-371.7275
-0.0982692307692308	-0.229390243902439	470.4874	124.4898	-345.9976
-0.100192307692308	-0.229390243902439	450.9493	120.0053	-330.944
-0.102115384615385	-0.229390243902439	432.4511	120.607	-311.8441
-0.104038461538462	-0.229390243902439	415.7967	120.1707	-295.626
-0.105769230769231	-0.229390243902439	396.1082	121.4446	-274.6636
-0.107884615384615	-0.229390243902439	370.995	123.0493	-247.9457
-0.109807692307692	-0.229390243902439	347.073	120.5011	-226.5719
-0.111730769230769	-0.229390243902439	323.3261	119.5928	-203.7333
-0.113653846153846	-0.229390243902439	309.5839	118.4718	-191.1121
-0.115384615384615	-0.229390243902439	299.563	116.5022	-183.0608
-0.1175	-0.229390243902439	291.0069	114.1775	-176.8294
-0.119423076923077	-0.229390243902439	284.6802	116.5731	-168.1071
-0.121346153846154	-0.229390243902439	279.7572	114.7219	-165.0353
-0.123269230769231	-0.229390243902439	276.5932	114.5329	-162.0603
-0.125	-0.229390243902439	270.5571	111.2411	-159.316
-0.127115384615385	-0.229390243902439	265.6418	111.194	-154.4478
-0.129038461538462	-0.229390243902439	259.0057	110.0849	-148.9208
-0.130961538461538	-0.229390243902439	255.003	107.3009	-147.7021
-0.132884615384615	-0.229390243902439	263.4439	111.1702	-152.2737
-0.134615384615385	-0.229390243902439	267.1538	109.1648	-157.989
-0.136730769230769	-0.229390243902439	254.0489	110.6275	-143.4214
-0.138653846153846	-0.229390243902439	241.4213	112.5749	-128.8464
-0.140576923076923	-0.229390243902439	227.1175	110.5095	-116.608
-0.1425	-0.229390243902439	216.8382	108.824	-108.0142
-0.144230769230769	-0.229390243902439	209.0846	109.3904	-99.6942
-0.146346153846154	-0.229390243902439	206.0427	105.4034	-100.6393
-0.148269230769231	-0.229390243902439	202.3837	107.4795	-94.9042
-0.150192307692308	-0.229390243902439	200.5643	109.3195	-91.2448
-0.152115384615385	-0.229390243902439	199.4814	109.33	-90.1514
-0.153846153846154	-0.229390243902439	201.5404	111.0181	-90.5223
-0.155961538461538	-0.229390243902439	202.419	110.0034	-92.4156
-0.157884615384615	-0.229390243902439	198.5444	114.0375	-84.5069
-0.159615384615385	-0.229390243902439	194.5801	110.5698	-84.0103
-0.161730769230769	-0.229390243902439	191.9808	111.0414	-80.9394
-0.163461538461538	-0.229390243902439	192.2458	110.2157	-82.0301
-0.165576923076923	-0.229390243902439	189.388	107.2672	-82.1208
-0.1675	-0.229390243902439	188.3067	108.8478	-79.4589
-0.169230769230769	-0.229390243902439	189.3459	108.2814	-81.0645
-0.171346153846154	-0.229390243902439	188.3886	109.3666	-79.022
-0.173076923076923	-0.229390243902439	183.3354	109.5317	-73.8037
-0.175192307692308	-0.229390243902439	179.0438	110.9943	-68.0495
-0.177115384615385	-0.229390243902439	178.0287	107.5975	-70.4312
-0.178846153846154	-0.229390243902439	175.5021	108.4332	-67.0689
-0.180961538461538	-0.229390243902439	174.5813	110.203	-64.3783
-0.182692307692308	-0.229390243902439	172.5578	109.1543	-63.4035
-0.184807692307692	-0.229390243902439	173.4856	106.5124	-66.9732
-0.186730769230769	-0.229390243902439	169.0001	108.7769	-60.2232
-0.188461538461538	-0.229390243902439	163.4526	108.6589	-54.7937
-0.190576923076923	-0.229390243902439	163.2955	108.7769	-54.5186
-0.192307692307692	-0.229390243902439	160.982	106.9602	-54.0218
-0.194423076923077	-0.229390243902439	159.1409	107.0783	-52.0626
-0.196346153846154	-0.229390243902439	158.6928	107.4557	-51.2371
-0.198076923076923	-0.229390243902439	156.0255	107.4324	-48.5931
-0.200192307692308	-0.229390243902439	153.122	108.7531	-44.3689
-0.201923076923077	-0.229390243902439	155.5531	106.5828	-48.9703
-0.204038461538462	-0.229390243902439	155.5059	107.8331	-47.6728
-0.205961538461538	-0.229390243902439	153.373	105.8751	-47.4979
-0.207692307692308	-0.229390243902439	148.557	106.866	-41.691
-0.209807692307692	-0.229390243902439	146.7396	106.3705	-40.3691
-0.211538461538462	-0.229390243902439	148.8637	106.1821	-42.6816
-0.213653846153846	-0.229390243902439	147.0366	106.7247	-40.3119
-0.215576923076923	-0.229390243902439	146.9895	105.5215	-41.468
-0.217307692307692	-0.229390243902439	146.0357	105.3695	-40.6662
-0.219423076923077	-0.229390243902439	145.3175	105.4774	-39.8401
-0.221153846153846	-0.229390243902439	141.0199	105.0291	-35.9908
-0.223269230769231	-0.229390243902439	137.8323	106.7745	-31.0578
-0.225192307692308	-0.229390243902439	137.5859	104.3554	-33.2305
-0.226923076923077	-0.229390243902439	135.1531	104.7227	-30.4304
-0.229038461538462	-0.229390243902439	133.1225	104.5342	-28.5883
-0.230769230769231	-0.229390243902439	133.3822	102.765	-30.6172
-0.232884615384615	-0.229390243902439	133.8072	103.4964	-30.3108
-0.234807692307692	-0.229390243902439	131.9414	102.0243	-29.9171
-0.236538461538462	-0.229390243902439	129.308	103.8267	-25.4813
-0.238653846153846	-0.229390243902439	126.9936	105.2317	-21.7619
-0.240384615384615	-0.229390243902439	127.7021	106.1985	-21.5036
-0.2425	-0.229390243902439	127.773	104.1802	-23.5928
-0.244423076923077	-0.229390243902439	125.9784	104.0051	-21.9733
-0.246153846153846	-0.229390243902439	123.2391	103.4865	-19.7526
-0.248269230769231	-0.229390243902439	125.0337	102.9301	-22.1036
-0.25	-0.229390243902439	124.5145	102.6371	-21.8774
-0.252115384615385	-0.229390243902439	123.5578	104.0993	-19.4585
-0.254038461538462	-0.229390243902439	123.2864	105.1608	-18.1256
-0.255769230769231	-0.229390243902439	118.5056	105.019	-13.4866
-0.257884615384615	-0.229390243902439	118.86	104.7597	-14.1003
-0.259615384615385	-0.229390243902439	118.2942	104.9015	-13.3927
-0.261730769230769	-0.229390243902439	117.3274	102.7318	-14.5956
-0.263653846153846	-0.229390243902439	115.2157	103.84	-11.3757
-0.265384615384615	-0.229390243902439	115.5583	102.4958	-13.0625
-0.2675	-0.229390243902439	114.0142	101.7314	-12.2828
-0.269230769230769	-0.229390243902439	113.3298	101.9198	-11.41
-0.271346153846154	-0.229390243902439	112.3989	100.4204	-11.9785
-0.273269230769231	-0.229390243902439	111.2668	99.85414	-11.41266
-0.275	-0.229390243902439	110.0531	100.6564	-9.39669999999998
-0.277115384615385	-0.229390243902439	109.3217	102.604	-6.7177
-0.278846153846154	-0.229390243902439	107.3067	102.8632	-4.4435
-0.280961538461538	-0.229390243902439	106.552	103.2167	-3.3353
-0.282884615384615	-0.229390243902439	105.9863	103.1225	-2.8638
-0.284615384615385	-0.229390243902439	105.9392	102.0145	-3.92469999999997
-0.286730769230769	-0.229390243902439	105.7032	102.3778	-3.32539999999999
-0.288461538461538	-0.229390243902439	104.7364	100.6797	-4.05670000000001
-0.290576923076923	-0.229390243902439	103.0992	101.5523	-1.54689999999999
-0.2925	-0.229390243902439	103.9009	101.1041	-2.79680000000001
-0.294230769230769	-0.229390243902439	102.5569	99.65615	-2.90075
-0.296346153846154	-0.229390243902439	100.7783	97.58089	-3.19741000000002
-0.298076923076923	-0.229390243902439	102.3581	98.72701	-3.63109000000002
-0.300192307692308	-0.229390243902439	102.9103	99.3873	-3.52300000000001
-0.302115384615385	-0.229390243902439	102.7824	99.70324	-3.07916000000002
-0.303846153846154	-0.229390243902439	102.7824	99.50529	-3.27711000000001
-0.305961538461538	-0.229390243902439	101.5566	98.71271	-2.84389
-0.307692307692308	-0.229390243902439	101.4245	97.68948	-3.73502000000001
0.3075	-0.228170731707317	1985.611	2844.226	858.615
0.305769230769231	-0.228170731707317	1759.435	3397.181	1637.746
0.303846153846154	-0.228170731707317	1589.001	4657.718	3068.717
0.301730769230769	-0.228170731707317	1576.304	5625.162	4048.858
0.3	-0.228170731707317	1634.25	6358.514	4724.264
0.298076923076923	-0.228170731707317	1793.538	6843.806	5050.268
0.296153846153846	-0.228170731707317	2066.055	7850.862	5784.807
0.294230769230769	-0.228170731707317	2259.016	11021.34	8762.324
0.292115384615385	-0.228170731707317	2498.579	18177.75	15679.171
0.290384615384615	-0.228170731707317	2821.697	36617.48	33795.783
0.288461538461538	-0.228170731707317	3626.341	48006.88	44380.539
0.286538461538462	-0.228170731707317	4184.875	61843.98	57659.105
0.284615384615385	-0.228170731707317	4627.842	79467.08	74839.238
0.2825	-0.228170731707317	5223.341	91506.22	86282.879
0.280769230769231	-0.228170731707317	5781.358	91519.76	85738.402
0.278846153846154	-0.228170731707317	6408.521	55184.25	48775.729
0.276923076923077	-0.228170731707317	7185.894	12706.4	5520.506
0.275	-0.228170731707317	7871.042	4807.817	-3063.225
0.272884615384615	-0.228170731707317	8764.04	3191.034	-5573.006
0.271153846153846	-0.228170731707317	9906.061	2257.686	-7648.375
0.269230769230769	-0.228170731707317	11452.78	1830.303	-9622.477
0.267307692307692	-0.228170731707317	14420.34	1453.899	-12966.441
0.265384615384615	-0.228170731707317	16624.65	1292.186	-15332.464
0.263269230769231	-0.228170731707317	23000.49	1167.473	-21833.017
0.261538461538462	-0.228170731707317	29422.57	1041.566	-28381.004
0.259615384615385	-0.228170731707317	48880.08	849.1371	-48030.9429
0.257692307692308	-0.228170731707317	72379.55	778.1736	-71601.3764
0.255769230769231	-0.228170731707317	104426.5	714.3056	-103712.1944
0.253653846153846	-0.228170731707317	126209.5	652.2573	-125557.2427
0.251923076923077	-0.228170731707317	132757.7	610.2786	-132147.4214
0.25	-0.228170731707317	134913.9	576.5936	-134337.3064
0.248076923076923	-0.228170731707317	133753.1	553.8872	-133199.2128
0.246153846153846	-0.228170731707317	131645.8	530.2987	-131115.5013
0.244038461538462	-0.228170731707317	129349.3	513.0454	-128836.2546
0.242307692307692	-0.228170731707317	125679.2	502.071	-125177.129
0.240384615384615	-0.228170731707317	122110.8	492.4457	-121618.3543
0.238461538461538	-0.228170731707317	117885.5	479.1361	-117406.3639
0.236538461538462	-0.228170731707317	112579	469.8506	-112109.1494
0.234423076923077	-0.228170731707317	106540.9	460.8987	-106080.0013
0.232692307692308	-0.228170731707317	102181.5	446.8772	-101734.6228
0.230769230769231	-0.228170731707317	98042.72	435.6283	-97607.0917
0.228653846153846	-0.228170731707317	94034.96	432.7568	-93602.2032
0.226923076923077	-0.228170731707317	90583.8	425.6247	-90158.1753
0.224807692307692	-0.228170731707317	87876.56	415.8195	-87460.7405
0.223076923076923	-0.228170731707317	84987.97	409.6133	-84578.3567
0.221153846153846	-0.228170731707317	80796.87	402.3484	-80394.5216
0.219038461538462	-0.228170731707317	77392.17	394.1854	-76997.9846
0.217307692307692	-0.228170731707317	74455.85	392.903	-74062.947
0.215192307692308	-0.228170731707317	71610.36	390.2424	-71220.1176
0.213461538461538	-0.228170731707317	69415.07	388.0426	-69027.0274
0.211538461538462	-0.228170731707317	66788.33	386.5882	-66401.7418
0.209423076923077	-0.228170731707317	64649.38	387.0966	-64262.2834
0.207692307692308	-0.228170731707317	62703.36	384.4885	-62318.8715
0.205576923076923	-0.228170731707317	60901.36	383.267	-60518.093
0.203846153846154	-0.228170731707317	59213.01	380.5845	-58832.4255
0.201923076923077	-0.228170731707317	57842.01	374.4321	-57467.5779
0.199807692307692	-0.228170731707317	56669.73	372.4482	-56297.2818
0.198076923076923	-0.228170731707317	55721.01	366.0428	-55354.9672
0.195961538461538	-0.228170731707317	54865.82	359.4927	-54506.3273
0.194230769230769	-0.228170731707317	54870.5	356.1125	-54514.3875
0.192307692307692	-0.228170731707317	56067.71	353.144	-55714.566
0.190192307692308	-0.228170731707317	58825.05	350.8523	-58474.1977
0.188461538461538	-0.228170731707317	62769.39	349.6678	-62419.7222
0.186346153846154	-0.228170731707317	66158.45	348.6147	-65809.8353
0.184615384615385	-0.228170731707317	68009.46	346.6119	-67662.8481
0.182692307692308	-0.228170731707317	68184.11	345.5944	-67838.5156
0.180576923076923	-0.228170731707317	66171.25	342.2148	-65829.0352
0.178846153846154	-0.228170731707317	62880.39	339.8683	-62540.5217
0.176730769230769	-0.228170731707317	58630.03	339.3733	-58290.6567
0.175	-0.228170731707317	54082.3	337.503	-53744.797
0.173076923076923	-0.228170731707317	48614.28	335.9184	-48278.3616
0.170961538461538	-0.228170731707317	43955.03	334.6812	-43620.3488
0.169230769230769	-0.228170731707317	37574.66	334.6967	-37239.9633
0.167115384615385	-0.228170731707317	33209.48	334.7741	-32874.7059
0.165384615384615	-0.228170731707317	30254.13	334.2673	-29919.8627
0.163461538461538	-0.228170731707317	26298.57	334.2483	-25964.3217
0.161346153846154	-0.228170731707317	23861.98	336.5725	-23525.4075
0.159615384615385	-0.228170731707317	22127.43	339.8751	-21787.5549
0.1575	-0.228170731707317	20571.57	341.1698	-20230.4002
0.155769230769231	-0.228170731707317	18456.43	340.6627	-18115.7673
0.153846153846154	-0.228170731707317	17103.18	339.7142	-16763.4658
0.151923076923077	-0.228170731707317	16145.21	340.9473	-15804.2627
0.149807692307692	-0.228170731707317	15325.49	346.2302	-14979.2598
0.147884615384615	-0.228170731707317	14625.82	352.051	-14273.769
0.145961538461538	-0.228170731707317	13895.42	360.6838	-13534.7362
0.144230769230769	-0.228170731707317	13051.12	371.688	-12679.432
0.142307692307692	-0.228170731707317	12587.86	381.876	-12205.984
0.140192307692308	-0.228170731707317	12109.19	394.4006	-11714.7894
0.138269230769231	-0.228170731707317	11767.65	402.6464	-11365.0036
0.136346153846154	-0.228170731707317	11447.87	408.4681	-11039.4019
0.134615384615385	-0.228170731707317	11160.22	413.341	-10746.879
0.132692307692308	-0.228170731707317	10859.19	423.6808	-10435.5092
0.130576923076923	-0.228170731707317	10599.57	433.9702	-10165.5998
0.128653846153846	-0.228170731707317	10370.53	441.647	-9928.883
0.126730769230769	-0.228170731707317	10021.02	443.9174	-9577.1026
0.125	-0.228170731707317	9801.919	448.3289	-9353.5901
0.122884615384615	-0.228170731707317	9616.877	456.9178	-9159.9592
0.120961538461538	-0.228170731707317	9450.056	472.6425	-8977.4135
0.119038461538462	-0.228170731707317	9296.815	490.4205	-8806.3945
0.117115384615385	-0.228170731707317	9118.186	512.3487	-8605.8373
0.115384615384615	-0.228170731707317	8980.696	534.4254	-8446.2706
0.113269230769231	-0.228170731707317	8826.639	554.4158	-8272.2232
0.111346153846154	-0.228170731707317	8615.678	570.7418	-8044.9362
0.109423076923077	-0.228170731707317	8245.131	586.0126	-7659.1184
0.1075	-0.228170731707317	7869.865	596.3651	-7273.4999
0.105769230769231	-0.228170731707317	7481.4	601.8714	-6879.5286
0.103653846153846	-0.228170731707317	6945.173	603.4551	-6341.7179
0.101730769230769	-0.228170731707317	5992.079	601.7052	-5390.3738
0.0998076923076923	-0.228170731707317	5456.737	596.5269	-4860.2101
0.0978846153846154	-0.228170731707317	4905.06	585.6914	-4319.3686
0.0961538461538462	-0.228170731707317	4240.932	574.2401	-3666.6919
0.0940384615384615	-0.228170731707317	3372.477	560.6459	-2811.8311
0.0921153846153846	-0.228170731707317	2890.148	537.7641	-2352.3839
0.0901923076923077	-0.228170731707317	2243.423	498.7191	-1744.7039
0.0882692307692308	-0.228170731707317	1828.722	442.8899	-1385.8321
0.0865384615384615	-0.228170731707317	1632.158	422.2754	-1209.8826
0.0844230769230769	-0.228170731707317	1427.241	403.9733	-1023.2677
0.0825	-0.228170731707317	1288.552	390.7776	-897.7744
0.0805769230769231	-0.228170731707317	1105.573	378.8165	-726.7565
0.0786538461538462	-0.228170731707317	939.3458	352.8154	-586.5304
0.0769230769230769	-0.228170731707317	873.1608	327.5996	-545.5612
0.0748076923076923	-0.228170731707317	812.6796	307.4031	-505.2765
0.0728846153846154	-0.228170731707317	764.5627	299.218	-465.3447
0.0709615384615385	-0.228170731707317	714.9908	292.2204	-422.7704
0.0690384615384615	-0.228170731707317	672.789	284.7071	-388.0819
0.0673076923076923	-0.228170731707317	641.8232	277.7105	-364.1127
0.0651923076923077	-0.228170731707317	632.7381	272.5586	-360.1795
0.0632692307692308	-0.228170731707317	604.3086	270.1026	-334.206
0.0613461538461538	-0.228170731707317	573.4888	266.3521	-307.1367
0.0594230769230769	-0.228170731707317	544.3235	262.3981	-281.9254
0.0576923076923077	-0.228170731707317	514.3554	257.6409	-256.7145
0.0555769230769231	-0.228170731707317	500.1178	250.6889	-249.4289
0.0536538461538462	-0.228170731707317	487.7542	245.4883	-242.2659
0.0517307692307692	-0.228170731707317	473.1874	240.5248	-232.6626
0.0498076923076923	-0.228170731707317	461.0673	236.8152	-224.2521
0.0480769230769231	-0.228170731707317	452.8262	233.2718	-219.5544
0.0459615384615385	-0.228170731707317	443.9715	229.2788	-214.6927
0.0440384615384615	-0.228170731707317	435.5028	225.38	-210.1228
0.0421153846153846	-0.228170731707317	424.881	221.1058	-203.7752
0.0401923076923077	-0.228170731707317	416.4128	218.6016	-197.8112
0.0384615384615385	-0.228170731707317	409.9167	214.8717	-195.045
0.0363461538461538	-0.228170731707317	407.8586	212.108	-195.7506
0.0344230769230769	-0.228170731707317	404.6595	211.3318	-193.3277
0.0325	-0.228170731707317	401.9878	210.3163	-191.6715
0.0305769230769231	-0.228170731707317	397.0191	208.1194	-188.8997
0.0286538461538462	-0.228170731707317	391.3327	205.6395	-185.6932
0.0267307692307692	-0.228170731707317	382.1768	203.2339	-178.9429
0.0248076923076923	-0.228170731707317	378.45	202.3605	-176.0895
0.0228846153846154	-0.228170731707317	373.8437	199.9746	-173.8691
0.0209615384615385	-0.228170731707317	365.8633	200.565	-165.2983
0.0190384615384615	-0.228170731707317	358.2063	200.428	-157.7783
0.0171153846153846	-0.228170731707317	353.7986	198.7509	-155.0477
0.0151923076923077	-0.228170731707317	354.8317	198.0424	-156.7893
0.0132692307692308	-0.228170731707317	352.7744	195.9175	-156.8569
0.0113461538461538	-0.228170731707317	349.2541	194.5477	-154.7064
0.00961538461538462	-0.228170731707317	347.547	190.91	-156.637
0.0075	-0.228170731707317	345.7803	189.1334	-156.6469
0.00557692307692308	-0.228170731707317	343.9524	188.8499	-155.1025
0.00365384615384615	-0.228170731707317	340.0318	188.6374	-151.3944
0.00173076923076923	-0.228170731707317	337.11	186.8424	-150.2676
0	-0.228170731707317	334.081	183.424	-150.657
-0.00211538461538462	-0.228170731707317	332.7016	178.7887	-153.9129
-0.00384615384615385	-0.228170731707317	334.3016	172.4356	-161.866
-0.00596153846153846	-0.228170731707317	335.3452	162.0515	-173.2937
-0.00788461538461538	-0.228170731707317	335.6129	156.3603	-179.2526
-0.00980769230769231	-0.228170731707317	337.5762	168.09	-169.4862
-0.0117307692307692	-0.228170731707317	339.1265	171.5146	-167.6119
-0.0134615384615385	-0.228170731707317	339.4062	170.2628	-169.1434
-0.0155769230769231	-0.228170731707317	338.9934	169.9793	-169.0141
-0.0175	-0.228170731707317	338.9751	168.0824	-170.8927
-0.0192307692307692	-0.228170731707317	337.945	166.9559	-170.9891
-0.0213461538461538	-0.228170731707317	337.2	165.1848	-172.0152
-0.0230769230769231	-0.228170731707317	338.3692	163.571	-174.7982
-0.0251923076923077	-0.228170731707317	340.5199	163.8073	-176.7126
-0.0271153846153846	-0.228170731707317	343.2393	162.3901	-180.8492
-0.0290384615384615	-0.228170731707317	342.7648	160.752	-182.0128
-0.0309615384615385	-0.228170731707317	341.1658	159.2403	-181.9255
-0.0326923076923077	-0.228170731707317	339.4717	156.3345	-183.1372
-0.0348076923076923	-0.228170731707317	340.2783	155.9804	-184.2979
-0.0367307692307692	-0.228170731707317	342.3046	153.4765	-188.8281
-0.0386538461538461	-0.228170731707317	350.4673	154.2323	-196.235
-0.0405769230769231	-0.228170731707317	365.6058	152.3097	-213.2961
-0.0423076923076923	-0.228170731707317	378.4445	151.6155	-226.829
-0.0444230769230769	-0.228170731707317	386.941	149.3155	-237.6255
-0.0463461538461538	-0.228170731707317	396.7204	147.2974	-249.423
-0.0480769230769231	-0.228170731707317	407.4397	147.1791	-260.2606
-0.0501923076923077	-0.228170731707317	413.0735	147.0751	-265.9984
-0.0519230769230769	-0.228170731707317	412.3937	143.9224	-268.4713
-0.0540384615384615	-0.228170731707317	416.796	141.0996	-275.6964
-0.0559615384615385	-0.228170731707317	424.005	140.5793	-283.4257
-0.0576923076923077	-0.228170731707317	434.4827	140.461	-294.0217
-0.0598076923076923	-0.228170731707317	439.7432	141.8322	-297.911
-0.0617307692307692	-0.228170731707317	444.4365	139.1476	-305.2889
-0.0636538461538462	-0.228170731707317	453.0326	135.7334	-317.2992
-0.0655769230769231	-0.228170731707317	474.4341	134.9532	-339.4809
-0.0673076923076923	-0.228170731707317	494.1362	135.7806	-358.3556
-0.0694230769230769	-0.228170731707317	518.2771	137.1046	-381.1725
-0.0713461538461539	-0.228170731707317	540.4206	138.7356	-401.685
-0.0732692307692308	-0.228170731707317	564.9513	137.27	-427.6813
-0.0751923076923077	-0.228170731707317	578.8599	135.8279	-443.032
-0.0769230769230769	-0.228170731707317	588.3751	134.6227	-453.7524
-0.0790384615384615	-0.228170731707317	595.7532	132.7313	-463.0219
-0.0809615384615385	-0.228170731707317	601.5666	130.9586	-470.608
-0.0828846153846154	-0.228170731707317	604.8491	131.8094	-473.0397
-0.0848076923076923	-0.228170731707317	602.5636	129.3151	-473.2485
-0.0865384615384615	-0.228170731707317	591.944	127.9441	-463.9999
-0.0886538461538462	-0.228170731707317	569.6659	126.5848	-443.0811
-0.0905769230769231	-0.228170731707317	545.1505	125.0715	-420.079
-0.0925	-0.228170731707317	519.3568	124.4211	-394.9357
-0.0944230769230769	-0.228170731707317	491.8603	126.3699	-365.4904
-0.0961538461538462	-0.228170731707317	464.0761	127.279	-336.7971
-0.0982692307692308	-0.228170731707317	439.2273	126.759	-312.4683
-0.100192307692308	-0.228170731707317	413.7658	126.6286	-287.1372
-0.102115384615385	-0.228170731707317	397.7255	125.0227	-272.7028
-0.104038461538462	-0.228170731707317	374.7089	121.2792	-253.4297
-0.105769230769231	-0.228170731707317	354.7028	121.0784	-233.6244
-0.107884615384615	-0.228170731707317	333.9642	121.1022	-212.862
-0.109807692307692	-0.228170731707317	313.7745	123.9947	-189.7798
-0.111730769230769	-0.228170731707317	303.9507	119.8624	-184.0883
-0.113653846153846	-0.228170731707317	296.6773	119.2606	-177.4167
-0.115384615384615	-0.228170731707317	290.7795	117.8439	-172.9356
-0.1175	-0.228170731707317	285.3008	118.8357	-166.4651
-0.119423076923077	-0.228170731707317	280.2316	115.1759	-165.0557
-0.121346153846154	-0.228170731707317	275.4876	115.9673	-159.5203
-0.123269230769231	-0.228170731707317	271.0358	118.6352	-152.4006
-0.125	-0.228170731707317	266.9976	118.5051	-148.4925
-0.127115384615385	-0.228170731707317	262.6832	116.3451	-146.3381
-0.129038461538462	-0.228170731707317	258.7721	114.4914	-144.2807
-0.130961538461538	-0.228170731707317	251.3366	114.5618	-136.7748
-0.132884615384615	-0.228170731707317	270.4079	112.6259	-157.782
-0.134615384615385	-0.228170731707317	275.7765	110.9258	-164.8507
-0.136730769230769	-0.228170731707317	262.9265	111.0678	-151.8587
-0.138653846153846	-0.228170731707317	246.5765	112.969	-133.6075
-0.140576923076923	-0.228170731707317	231.2259	112.3192	-118.9067
-0.1425	-0.228170731707317	217.9835	111.6108	-106.3727
-0.144230769230769	-0.228170731707317	215.3375	113.2052	-102.1323
-0.146346153846154	-0.228170731707317	209.0979	111.9301	-97.1678
-0.148269230769231	-0.228170731707317	204.5148	112.8855	-91.6293
-0.150192307692308	-0.228170731707317	200.0696	111.3507	-88.7189
-0.152115384615385	-0.228170731707317	199.6015	112.1664	-87.4351
-0.153846153846154	-0.228170731707317	198.4191	110.7737	-87.6454
-0.155961538461538	-0.228170731707317	196.3907	111.5524	-84.8383
-0.157884615384615	-0.228170731707317	193.8378	111.4348	-82.403
-0.159615384615385	-0.228170731707317	193.649	113.3234	-80.3256
-0.161730769230769	-0.228170731707317	191.502	111.8358	-79.6662
-0.163461538461538	-0.228170731707317	188.9021	108.7903	-80.1118
-0.165576923076923	-0.228170731707317	189.2859	111.0333	-78.2526
-0.1675	-0.228170731707317	189.3854	110.1126	-79.2728
-0.169230769230769	-0.228170731707317	189.3382	110.5268	-78.8114
-0.171346153846154	-0.228170731707317	190.9503	113.501	-77.4493
-0.173076923076923	-0.228170731707317	204.0656	113.0057	-91.0599
-0.175192307692308	-0.228170731707317	199.1744	111.2111	-87.9633
-0.177115384615385	-0.228170731707317	190.8326	111.6365	-79.1961
-0.178846153846154	-0.228170731707317	182.6801	108.5779	-74.1022
-0.180961538461538	-0.228170731707317	178.3381	109.9129	-68.4252
-0.182692307692308	-0.228170731707317	176.738	110.1253	-66.6127
-0.184807692307692	-0.228170731707317	176.0828	108.2136	-67.8692
-0.186730769230769	-0.228170731707317	171.8074	108.8508	-62.9566
-0.188461538461538	-0.228170731707317	167.2395	107.8359	-59.4036
-0.190576923076923	-0.228170731707317	165.0036	108.8613	-56.1423
-0.192307692307692	-0.228170731707317	167.1528	109.7582	-57.3946
-0.194423076923077	-0.228170731707317	167.6483	110.3488	-57.2995
-0.196346153846154	-0.228170731707317	163.4923	109.9367	-53.5556
-0.198076923076923	-0.228170731707317	160.8709	109.9838	-50.8871
-0.200192307692308	-0.228170731707317	159.7607	109.087	-50.6737
-0.201923076923077	-0.228170731707317	158.1313	108.8613	-49.27
-0.204038461538462	-0.228170731707317	156.1712	106.4871	-49.6841
-0.205961538461538	-0.228170731707317	157.2813	105.1785	-52.1028
-0.207692307692308	-0.228170731707317	154.1077	101.9812	-52.1265
-0.209807692307692	-0.228170731707317	150.4562	94.39025	-56.06595
-0.211538461538462	-0.228170731707317	150.055	89.57154	-60.48346
-0.213653846153846	-0.228170731707317	150.1255	105.6625	-44.463
-0.215576923076923	-0.228170731707317	147.1973	105.2383	-41.959
-0.217307692307692	-0.228170731707317	144.3068	104.8474	-39.4594
-0.219423076923077	-0.228170731707317	144.708	105.979	-38.729
-0.221153846153846	-0.228170731707317	140.6963	104.4702	-36.2261
-0.223269230769231	-0.228170731707317	137.1767	106.0732	-31.1035
-0.225192307692308	-0.228170731707317	136.883	104.2581	-32.6249
-0.226923076923077	-0.228170731707317	138.6075	103.4328	-35.1747
-0.229038461538462	-0.228170731707317	138.9482	102.7156	-36.2326
-0.230769230769231	-0.228170731707317	137.6257	103.7529	-33.8728
-0.232884615384615	-0.228170731707317	135.9486	103.8942	-32.0544
-0.234807692307692	-0.228170731707317	134.9797	104.7532	-30.2265
-0.236538461538462	-0.228170731707317	132.6649	105.2246	-27.4403
-0.238653846153846	-0.228170731707317	132.2287	103.5508	-28.6779
-0.240384615384615	-0.228170731707317	129.5466	104.1163	-25.4303
-0.2425	-0.228170731707317	127.6098	105.1305	-22.4793
-0.244423076923077	-0.228170731707317	127.279	103.5508	-23.7282
-0.246153846153846	-0.228170731707317	126.3339	102.6784	-23.6555
-0.248269230769231	-0.228170731707317	126.6647	102.3146	-24.3501
-0.25	-0.228170731707317	125.2945	101.8769	-23.4176
-0.252115384615385	-0.228170731707317	122.4597	102.8336	-19.6261
-0.254038461538462	-0.228170731707317	119.696	101.7491	-17.9469
-0.255769230769231	-0.228170731707317	118.0672	101.9375	-16.1297
-0.257884615384615	-0.228170731707317	116.9928	102.9515	-14.0413
-0.259615384615385	-0.228170731707317	116.3091	103.1398	-13.1693
-0.261730769230769	-0.228170731707317	124.1599	103.6588	-20.5011
-0.263653846153846	-0.228170731707317	120.1937	103.4228	-16.7709
-0.265384615384615	-0.228170731707317	115.6495	104.0592	-11.5903
-0.2675	-0.228170731707317	113.8916	103.8942	-9.99740000000001
-0.269230769230769	-0.228170731707317	112.4774	104.1063	-8.37109999999999
-0.271346153846154	-0.228170731707317	110.508	100.8298	-9.67820000000002
-0.273269230769231	-0.228170731707317	110.6275	100.9239	-9.70359999999998
-0.275	-0.228170731707317	109.2591	100.6977	-8.56140000000001
-0.277115384615385	-0.228170731707317	108.3053	102.7627	-5.54259999999999
-0.278846153846154	-0.228170731707317	108.3995	103.682	-4.7175
-0.280961538461538	-0.228170731707317	108.0454	102.0083	-6.0371
-0.282884615384615	-0.228170731707317	106.7718	99.69827	-7.07352999999999
-0.284615384615385	-0.228170731707317	106.6299	99.79243	-6.83747
-0.286730769230769	-0.228170731707317	105.0022	100.2167	-4.7855
-0.288461538461538	-0.228170731707317	104.908	100.3817	-4.52630000000001
-0.290576923076923	-0.228170731707317	103.8738	99.79243	-4.08136999999999
-0.2925	-0.228170731707317	101.9161	99.93368	-1.98241999999999
-0.294230769230769	-0.228170731707317	102.5766	99.39147	-3.18513
-0.296346153846154	-0.228170731707317	101.6801	99.74535	-1.93475000000001
-0.298076923076923	-0.228170731707317	100.2649	100.038	-0.226899999999972
-0.300192307692308	-0.228170731707317	101.3265	100.519	-0.807500000000005
-0.302115384615385	-0.228170731707317	99.08576	100.4481	1.36234
-0.303846153846154	-0.228170731707317	99.13286	100.0238	0.890940000000001
-0.305961538461538	-0.228170731707317	100.6797	99.09472	-1.58498
-0.307692307692308	-0.228170731707317	100.7744	99.73115	-1.04325
0.3075	-0.226951219512195	1505.489	1677.332	171.843
0.305769230769231	-0.226951219512195	1243.851	1915.901	672.05
0.303846153846154	-0.226951219512195	1154.085	2099.381	945.296000000001
0.301730769230769	-0.226951219512195	1115.844	2421.294	1305.45
0.3	-0.226951219512195	1208.884	2701.559	1492.675
0.298076923076923	-0.226951219512195	1309.066	3040.27	1731.204
0.296153846153846	-0.226951219512195	1456.986	3259.755	1802.769
0.294230769230769	-0.226951219512195	1615.468	3615.068	1999.6
0.292115384615385	-0.226951219512195	1786.39	4318.078	2531.688
0.290384615384615	-0.226951219512195	1947.827	8658.655	6710.828
0.288461538461538	-0.226951219512195	2111.603	16424.66	14313.057
0.286538461538462	-0.226951219512195	2252.243	36900.09	34647.847
0.284615384615385	-0.226951219512195	2433.704	50166.3	47732.596
0.2825	-0.226951219512195	2651.764	71641.92	68990.156
0.280769230769231	-0.226951219512195	4112.826	92276.81	88163.984
0.278846153846154	-0.226951219512195	5028.425	109630.2	104601.775
0.276923076923077	-0.226951219512195	6346.172	112096.9	105750.728
0.275	-0.226951219512195	7033.846	97573.91	90540.064
0.272884615384615	-0.226951219512195	7957.792	73831.39	65873.598
0.271153846153846	-0.226951219512195	9227.095	36794.58	27567.485
0.269230769230769	-0.226951219512195	10410.01	11961.88	1551.87
0.267307692307692	-0.226951219512195	12919.58	4809.797	-8109.783
0.265384615384615	-0.226951219512195	15065.45	3198.645	-11866.805
0.263269230769231	-0.226951219512195	17512.93	2218.463	-15294.467
0.261538461538462	-0.226951219512195	20454.84	1804.189	-18650.651
0.259615384615385	-0.226951219512195	28688.66	1432.991	-27255.669
0.257692307692308	-0.226951219512195	55320.6	1285.168	-54035.432
0.255769230769231	-0.226951219512195	83353.06	1158.976	-82194.084
0.253653846153846	-0.226951219512195	120617.6	1022.272	-119595.328
0.251923076923077	-0.226951219512195	129653.6	842.291	-128811.309
0.25	-0.226951219512195	136125.4	769.9783	-135355.4217
0.248076923076923	-0.226951219512195	139767.2	710.6064	-139056.5936
0.246153846153846	-0.226951219512195	140391.1	651.6459	-139739.4541
0.244038461538462	-0.226951219512195	139242	606.8273	-138635.1727
0.242307692307692	-0.226951219512195	136268.4	566.8213	-135701.5787
0.240384615384615	-0.226951219512195	131498.7	536.5424	-130962.1576
0.238461538461538	-0.226951219512195	127364.3	515.5403	-126848.7597
0.236538461538462	-0.226951219512195	122461.7	501.6924	-121960.0076
0.234423076923077	-0.226951219512195	116449.5	490.8177	-115958.6823
0.232692307692308	-0.226951219512195	109273	481.2905	-108791.7095
0.230769230769231	-0.226951219512195	103280.1	473.3453	-102806.7547
0.228653846153846	-0.226951219512195	97828.93	468.7038	-97360.2262
0.226923076923077	-0.226951219512195	94101.1	464.7334	-93636.3666
0.224807692307692	-0.226951219512195	90244.48	453.5852	-89790.8948
0.223076923076923	-0.226951219512195	85412.11	441.43	-84970.68
0.221153846153846	-0.226951219512195	82674.88	430.8118	-82244.0682
0.219038461538462	-0.226951219512195	79258.88	422.8336	-78836.0464
0.217307692307692	-0.226951219512195	76159.71	418.7331	-75740.9769
0.215192307692308	-0.226951219512195	73135.62	411.6211	-72723.9989
0.213461538461538	-0.226951219512195	70924.32	407.9526	-70516.3674
0.211538461538462	-0.226951219512195	68763.02	401.7539	-68361.2661
0.209423076923077	-0.226951219512195	66956.37	392.9769	-66563.3931
0.207692307692308	-0.226951219512195	65266.96	389.7452	-64877.2148
0.205576923076923	-0.226951219512195	63675.71	387.8055	-63287.9045
0.203846153846154	-0.226951219512195	61899.04	383.6801	-61515.3599
0.201923076923077	-0.226951219512195	60236.99	380.0589	-59856.9311
0.199807692307692	-0.226951219512195	58405.59	372.3203	-58033.2697
0.198076923076923	-0.226951219512195	56766.66	370.0278	-56396.6322
0.195961538461538	-0.226951219512195	55456.51	367.7014	-55088.8086
0.194230769230769	-0.226951219512195	54890.27	365.471	-54524.799
0.192307692307692	-0.226951219512195	54659.08	361.0999	-54297.9801
0.190192307692308	-0.226951219512195	55197.9	356.5757	-54841.3243
0.188461538461538	-0.226951219512195	57581.76	352.567	-57229.193
0.186346153846154	-0.226951219512195	61050.85	349.8801	-60700.9699
0.184615384615385	-0.226951219512195	64476.79	348.1597	-64128.6303
0.182692307692308	-0.226951219512195	67225.88	346.4744	-66879.4056
0.180576923076923	-0.226951219512195	68368.62	345.898	-68022.722
0.178846153846154	-0.226951219512195	67237.29	346.875	-66890.415
0.176730769230769	-0.226951219512195	64494.9	345.776	-64149.124
0.175	-0.226951219512195	60204.44	343.9499	-59860.4901
0.173076923076923	-0.226951219512195	54722.44	342.994	-54379.446
0.170961538461538	-0.226951219512195	49659.7	341.6923	-49318.0077
0.169230769230769	-0.226951219512195	44779.4	339.3459	-44440.0541
0.167115384615385	-0.226951219512195	37790.36	336.2532	-37454.1068
0.165384615384615	-0.226951219512195	33749	331.1226	-33417.8774
0.163461538461538	-0.226951219512195	30493.72	328.7327	-30164.9873
0.161346153846154	-0.226951219512195	27689.9	331.1845	-27358.7155
0.159615384615385	-0.226951219512195	24100.83	332.7657	-23768.0643
0.1575	-0.226951219512195	21812.79	333.9826	-21478.8074
0.155769230769231	-0.226951219512195	20272.19	334.533	-19937.657
0.153846153846154	-0.226951219512195	18136.12	335.3692	-17800.7508
0.151923076923077	-0.226951219512195	16850.7	335.906	-16514.794
0.149807692307692	-0.226951219512195	15903.85	338.6709	-15565.1791
0.147884615384615	-0.226951219512195	15096.7	342.5404	-14754.1596
0.145961538461538	-0.226951219512195	14411.03	345.4469	-14065.5831
0.144230769230769	-0.226951219512195	13701.17	347.485	-13353.685
0.142307692307692	-0.226951219512195	12930.99	348.8935	-12582.0965
0.140192307692308	-0.226951219512195	12502.57	353.0658	-12149.5042
0.138269230769231	-0.226951219512195	12099.36	357.7121	-11741.6479
0.136346153846154	-0.226951219512195	11666.64	363.7206	-11302.9194
0.134615384615385	-0.226951219512195	11339.11	371.5915	-10967.5185
0.132692307692308	-0.226951219512195	11042.14	382.7236	-10659.4164
0.130576923076923	-0.226951219512195	10768.76	395.9371	-10372.8229
0.128653846153846	-0.226951219512195	10468.65	404.41	-10064.24
0.126730769230769	-0.226951219512195	10244.7	411.8105	-9832.8895
0.125	-0.226951219512195	9923.302	423.5641	-9499.7379
0.122884615384615	-0.226951219512195	9700.239	430.9964	-9269.2426
0.120961538461538	-0.226951219512195	9538.805	439.0973	-9099.7077
0.119038461538462	-0.226951219512195	9383.963	446.5427	-8937.4203
0.117115384615385	-0.226951219512195	9236.699	450.3297	-8786.3693
0.115384615384615	-0.226951219512195	9057.244	465.9969	-8591.2471
0.113269230769231	-0.226951219512195	8902.279	486.4751	-8415.8039
0.111346153846154	-0.226951219512195	8745.871	505.7758	-8240.0952
0.109423076923077	-0.226951219512195	8549.735	526.8422	-8022.8928
0.1075	-0.226951219512195	8242.57	557.7162	-7684.8538
0.105769230769231	-0.226951219512195	7961.592	579.0664	-7382.5256
0.103653846153846	-0.226951219512195	7595.168	590.4273	-7004.7407
0.101730769230769	-0.226951219512195	7050.562	597.4054	-6453.1566
0.0998076923076923	-0.226951219512195	5833.302	599.9275	-5233.3745
0.0978846153846154	-0.226951219512195	5088.513	598.842	-4489.671
0.0961538461538462	-0.226951219512195	4405.374	596.2464	-3809.1276
0.0940384615384615	-0.226951219512195	3306.463	590.0271	-2716.4359
0.0921153846153846	-0.226951219512195	2813.643	582.2575	-2231.3855
0.0901923076923077	-0.226951219512195	2226.887	569.0989	-1657.7881
0.0882692307692308	-0.226951219512195	1758.937	548.6627	-1210.2743
0.0865384615384615	-0.226951219512195	1564.899	521.7783	-1043.1207
0.0844230769230769	-0.226951219512195	1406.062	480.9368	-925.1252
0.0825	-0.226951219512195	1212.079	426.8101	-785.2689
0.0805769230769231	-0.226951219512195	1066.876	410.133	-656.743
0.0786538461538462	-0.226951219512195	975.2118	391.742	-583.4698
0.0769230769230769	-0.226951219512195	880.7197	379.5268	-501.1929
0.0748076923076923	-0.226951219512195	807.7366	368.9073	-438.8293
0.0728846153846154	-0.226951219512195	747.0644	347.4892	-399.5752
0.0709615384615385	-0.226951219512195	697.8193	329.8366	-367.9827
0.0690384615384615	-0.226951219512195	650.7547	313.7854	-336.9693
0.0673076923076923	-0.226951219512195	550.6662	298.2055	-252.4607
0.0651923076923077	-0.226951219512195	493.462	286.2428	-207.2192
0.0632692307692308	-0.226951219512195	478.5952	278.6074	-199.9878
0.0613461538461538	-0.226951219512195	477.1126	273.892	-203.2206
0.0594230769230769	-0.226951219512195	477.8343	269.3536	-208.4807
0.0576923076923077	-0.226951219512195	472.4208	264.9939	-207.4269
0.0555769230769231	-0.226951219512195	468.2538	261.2314	-207.0224
0.0536538461538462	-0.226951219512195	464.9986	256.4305	-208.5681
0.0517307692307692	-0.226951219512195	457.6683	252.8132	-204.8551
0.0498076923076923	-0.226951219512195	448.666	250.1177	-198.5483
0.0480769230769231	-0.226951219512195	439.7558	245.9828	-193.773
0.0459615384615385	-0.226951219512195	431.5276	241.4238	-190.1038
0.0440384615384615	-0.226951219512195	424.9288	236.2748	-188.654
0.0421153846153846	-0.226951219512195	418.5674	232.2595	-186.3079
0.0401923076923077	-0.226951219512195	413.0837	230.182	-182.9017
0.0384615384615385	-0.226951219512195	412.9478	227.1591	-185.7887
0.0363461538461538	-0.226951219512195	409.9405	223.3113	-186.6292
0.0344230769230769	-0.226951219512195	404.3016	220.5272	-183.7744
0.0325	-0.226951219512195	396.0419	218.3548	-177.6871
0.0305769230769231	-0.226951219512195	390.3089	214.8366	-175.4723
0.0286538461538462	-0.226951219512195	383.8339	211.6281	-172.2058
0.0267307692307692	-0.226951219512195	377.5487	208.515	-169.0337
0.0248076923076923	-0.226951219512195	371.2143	208.7984	-162.4159
0.0228846153846154	-0.226951219512195	364.7901	206.3664	-158.4237
0.0209615384615385	-0.226951219512195	359.0554	200.9603	-158.0951
0.0190384615384615	-0.226951219512195	355.3511	196.5974	-158.7537
0.0171153846153846	-0.226951219512195	352.4009	194.2365	-158.1644
0.0151923076923077	-0.226951219512195	349.8816	195.7944	-154.0872
0.0132692307692308	-0.226951219512195	348.1112	195.039	-153.0722
0.0113461538461538	-0.226951219512195	347.6902	193.2258	-154.4644
0.00961538461538462	-0.226951219512195	348.5885	193.0839	-155.5046
0.0075	-0.226951219512195	346.5358	190.7471	-155.7887
0.00557692307692308	-0.226951219512195	342.1046	189.1422	-152.9624
0.00365384615384615	-0.226951219512195	338.9321	187.8912	-151.0409
0.00173076923076923	-0.226951219512195	336.2986	185.867	-150.4316
0	-0.226951219512195	331.1937	184.7575	-146.4362
-0.00211538461538462	-0.226951219512195	328.5626	184.5923	-143.9703
-0.00384615384615385	-0.226951219512195	332.5232	180.58	-151.9432
-0.00596153846153846	-0.226951219512195	333.5992	177.2521	-156.3471
-0.00788461538461538	-0.226951219512195	333.7399	173.8435	-159.8964
-0.00980769230769231	-0.226951219512195	332.296	172.1138	-160.1822
-0.0117307692307692	-0.226951219512195	335.1933	171.4767	-163.7166
-0.0134615384615385	-0.226951219512195	337.4703	169.7303	-167.74
-0.0155769230769231	-0.226951219512195	337.7373	168.5738	-169.1635
-0.0175	-0.226951219512195	338.5735	168.7157	-169.8578
-0.0192307692307692	-0.226951219512195	340.3297	168.0781	-172.2516
-0.0213461538461538	-0.226951219512195	341.3079	167.0164	-174.2915
-0.0230769230769231	-0.226951219512195	339.9132	167.0324	-172.8808
-0.0251923076923077	-0.226951219512195	338.8827	165.0263	-173.8564
-0.0271153846153846	-0.226951219512195	339.9409	163.5864	-176.3545
-0.0290384615384615	-0.226951219512195	342.0756	161.1317	-180.9439
-0.0309615384615385	-0.226951219512195	343.5935	159.4327	-184.1608
-0.0326923076923077	-0.226951219512195	344.0677	158.7951	-185.2726
-0.0348076923076923	-0.226951219512195	345.8704	158.8581	-187.0123
-0.0367307692307692	-0.226951219512195	352.1798	158.5747	-193.6051
-0.0386538461538461	-0.226951219512195	359.5672	156.2141	-203.3531
-0.0405769230769231	-0.226951219512195	369.7676	153.4287	-216.3389
-0.0423076923076923	-0.226951219512195	378.572	151.366	-227.206
-0.0444230769230769	-0.226951219512195	388.6792	150.894	-237.7852
-0.0463461538461538	-0.226951219512195	398.3521	147.7073	-250.6448
-0.0480769230769231	-0.226951219512195	406.2138	144.8745	-261.3393
-0.0501923076923077	-0.226951219512195	413.556	144.133	-269.423
-0.0519230769230769	-0.226951219512195	416.3282	142.2815	-274.0467
-0.0540384615384615	-0.226951219512195	420.8744	141.28	-279.5944
-0.0559615384615385	-0.226951219512195	427.7939	139.4512	-288.3427
-0.0576923076923077	-0.226951219512195	440.3662	140.0182	-300.348
-0.0598076923076923	-0.226951219512195	450.4759	140.17	-310.3059
-0.0617307692307692	-0.226951219512195	466.3541	140.1596	-326.1945
-0.0636538461538462	-0.226951219512195	488.2345	141.1045	-347.13
-0.0655769230769231	-0.226951219512195	514.6467	141.047	-373.5997
-0.0673076923076923	-0.226951219512195	536.1618	138.8847	-397.2771
-0.0694230769230769	-0.226951219512195	555.8168	135.615	-420.2018
-0.0713461538461539	-0.226951219512195	572.431	132.6393	-439.7917
-0.0732692307692308	-0.226951219512195	586.3775	132.332	-454.0455
-0.0751923076923077	-0.226951219512195	596.7126	132.403	-464.3096
-0.0769230769230769	-0.226951219512195	604.5222	130.5954	-473.9268
-0.0790384615384615	-0.226951219512195	609.2805	131.4221	-477.8584
-0.0809615384615385	-0.226951219512195	605.4345	128.5882	-476.8463
-0.0828846153846154	-0.226951219512195	590.2023	129.1552	-461.0471
-0.0848076923076923	-0.226951219512195	566.4291	129.5205	-436.9086
-0.0865384615384615	-0.226951219512195	539.0771	128.1385	-410.9386
-0.0886538461538462	-0.226951219512195	502.0739	127.5483	-374.5256
-0.0905769230769231	-0.226951219512195	475.7497	128.2319	-347.5178
-0.0925	-0.226951219512195	452.6629	127.146	-325.5169
-0.0944230769230769	-0.226951219512195	434.4462	121.3268	-313.1194
-0.0961538461538462	-0.226951219512195	416.4423	123.5574	-292.8849
-0.0982692307692308	-0.226951219512195	386.4366	125.7166	-260.72
-0.100192307692308	-0.226951219512195	362.0134	123.6164	-238.397
-0.102115384615385	-0.226951219512195	334.1391	123.6874	-210.4517
-0.104038461538462	-0.226951219512195	321.5932	124.9144	-196.6788
-0.105769230769231	-0.226951219512195	310.6986	123.1907	-187.5079
-0.107884615384615	-0.226951219512195	300.4649	119.8758	-180.5891
-0.109807692307692	-0.226951219512195	293.9194	117.6817	-176.2377
-0.111730769230769	-0.226951219512195	288.5619	117.3626	-171.1993
-0.113653846153846	-0.226951219512195	283.537	115.0866	-168.4504
-0.115384615384615	-0.226951219512195	277.5079	117.0919	-160.416
-0.1175	-0.226951219512195	272.6825	117.0686	-155.6139
-0.119423076923077	-0.226951219512195	268.7153	116.727	-151.9883
-0.121346153846154	-0.226951219512195	264.6867	115.6652	-149.0215
-0.123269230769231	-0.226951219512195	258.6721	113.8723	-144.7998
-0.125	-0.226951219512195	252.8961	115.1697	-137.7264
-0.127115384615385	-0.226951219512195	236.4753	115.1935	-121.2818
-0.129038461538462	-0.226951219512195	230.0435	114.5329	-115.5106
-0.130961538461538	-0.226951219512195	225.9064	115.6292	-110.2772
-0.132884615384615	-0.226951219512195	224.9169	115.1935	-109.7234
-0.134615384615385	-0.226951219512195	223.786	114.8394	-108.9466
-0.136730769230769	-0.226951219512195	220.2186	114.0142	-106.2044
-0.138653846153846	-0.226951219512195	218.3749	112.1612	-106.2137
-0.140576923076923	-0.226951219512195	216.6047	114.1903	-102.4144
-0.1425	-0.226951219512195	213.2246	110.7456	-102.479
-0.144230769230769	-0.226951219512195	210.5573	111.1702	-99.3871000000001
-0.146346153846154	-0.226951219512195	206.0154	110.7563	-95.2591
-0.148269230769231	-0.226951219512195	202.8052	111.4641	-91.3411
-0.150192307692308	-0.226951219512195	198.4608	112.4677	-85.9931
-0.152115384615385	-0.226951219512195	197.5239	112.29	-85.2339
-0.153846153846154	-0.226951219512195	193.8378	112.172	-81.6658
-0.155961538461538	-0.226951219512195	190.1516	115.1337	-75.0179
-0.157884615384615	-0.226951219512195	190.1044	109.744	-80.3604
-0.159615384615385	-0.226951219512195	192.6375	111.6078	-81.0297
-0.161730769230769	-0.226951219512195	193.3981	111.5607	-81.8374
-0.163461538461538	-0.226951219512195	190.3508	111.3008	-79.05
-0.165576923076923	-0.226951219512195	187.7344	109.6498	-78.0846
-0.1675	-0.226951219512195	188.5374	110.1452	-78.3922
-0.169230769230769	-0.226951219512195	188.4249	110.1818	-78.2431
-0.171346153846154	-0.226951219512195	187.3442	110.6534	-76.6908
-0.173076923076923	-0.226951219512195	182.2253	109.9457	-72.2796
-0.175192307692308	-0.226951219512195	177.8805	109.4741	-68.4064
-0.177115384615385	-0.226951219512195	175.3135	108.2948	-67.0187
-0.178846153846154	-0.226951219512195	172.4873	109.2618	-63.2255
-0.180961538461538	-0.226951219512195	172.4163	110.7952	-61.6211
-0.182692307692308	-0.226951219512195	172.3997	110.2289	-62.1708
-0.184807692307692	-0.226951219512195	171.5428	109.12	-62.4228
-0.186730769230769	-0.226951219512195	168.1429	110.4649	-57.678
-0.188461538461538	-0.226951219512195	168.1743	108.7664	-59.4079
-0.190576923076923	-0.226951219512195	167.9852	108.3652	-59.62
-0.192307692307692	-0.226951219512195	164.7038	108.4495	-56.2543
-0.194423076923077	-0.226951219512195	161.7295	107.8595	-53.87
-0.196346153846154	-0.226951219512195	160.7146	109.1095	-51.6051
-0.198076923076923	-0.226951219512195	161.2337	106.9867	-54.247
-0.200192307692308	-0.226951219512195	161.7057	107.6472	-54.0585
-0.201923076923077	-0.226951219512195	156.1581	107.8491	-48.309
-0.204038461538462	-0.226951219512195	150.7054	106.2456	-44.4598
-0.205961538461538	-0.226951219512195	150.9411	108.7455	-42.1956
-0.207692307692308	-0.226951219512195	152.4995	107.6943	-44.8052
-0.209807692307692	-0.226951219512195	152.6171	107.6136	-45.0035
-0.211538461538462	-0.226951219512195	147.934	106.9532	-40.9808
-0.213653846153846	-0.226951219512195	145.6108	104.7025	-40.9083
-0.215576923076923	-0.226951219512195	142.9427	105.5852	-37.3575
-0.217307692307692	-0.226951219512195	141.6203	104.9486	-36.6717
-0.219423076923077	-0.226951219512195	140.3591	106.5991	-33.76
-0.221153846153846	-0.226951219512195	142.5077	106.3165	-36.1912
-0.223269230769231	-0.226951219512195	142.2618	105.2317	-37.0301
-0.225192307692308	-0.226951219512195	141.7186	104.9719	-36.7467
-0.226923076923077	-0.226951219512195	140.0047	105.693	-34.3117
-0.229038461538462	-0.226951219512195	138.5069	105.4672	-33.0397
-0.230769230769231	-0.226951219512195	134.5499	105.6692	-28.8807
-0.232884615384615	-0.226951219512195	131.8455	106.8351	-25.0104
-0.234807692307692	-0.226951219512195	131.2553	106.1883	-25.067
-0.236538461538462	-0.226951219512195	130.2289	104.7496	-25.4793
-0.238653846153846	-0.226951219512195	128.4576	102.5093	-25.9483
-0.240384615384615	-0.226951219512195	129.7205	105.0565	-24.664
-0.2425	-0.226951219512195	129.9329	103.958	-25.9749
-0.244423076923077	-0.226951219512195	127.1229	104.6518	-22.4711
-0.246153846153846	-0.226951219512195	124.1009	102.3365	-21.7644
-0.248269230769231	-0.226951219512195	121.1732	105.2145	-15.9587
-0.25	-0.226951219512195	119.9218	105.757	-14.1648
-0.252115384615385	-0.226951219512195	119.4969	105.7809	-13.716
-0.254038461538462	-0.226951219512195	120.2524	105.2145	-15.0379
-0.255769230769231	-0.226951219512195	119.2138	103.8938	-15.32
-0.257884615384615	-0.226951219512195	118.5294	104.4834	-14.046
-0.259615384615385	-0.226951219512195	117.1727	105.026	-12.1467
-0.261730769230769	-0.226951219512195	118.4828	103.5396	-14.9432
-0.263653846153846	-0.226951219512195	115.3566	102.879	-12.4776
-0.265384615384615	-0.226951219512195	115.0495	102.7139	-12.3356
-0.2675	-0.226951219512195	114.0239	102.2422	-11.7817
-0.269230769230769	-0.226951219512195	113.8709	103.5396	-10.3313
-0.271346153846154	-0.226951219512195	112.4314	102.0771	-10.3543
-0.273269230769231	-0.226951219512195	110.8636	102.2562	-8.6074
-0.275	-0.226951219512195	109.5661	101.8079	-7.75820000000002
-0.277115384615385	-0.226951219512195	108.9892	104.4025	-4.58670000000001
-0.278846153846154	-0.226951219512195	107.2905	103.8466	-3.44389999999999
-0.280961538461538	-0.226951219512195	107.7389	102.704	-5.03489999999999
-0.282884615384615	-0.226951219512195	106.5828	101.6525	-4.93030000000002
-0.284615384615385	-0.226951219512195	105.7337	101.5014	-4.2323
-0.286730769230769	-0.226951219512195	104.1531	101.228	-2.92509999999999
-0.288461538461538	-0.226951219512195	104.6248	102.3406	-2.2842
-0.290576923076923	-0.226951219512195	104.7428	101.2318	-3.511
-0.2925	-0.226951219512195	101.8886	100.8312	-1.05739999999999
-0.294230769230769	-0.226951219512195	101.346	99.61401	-1.73199
-0.296346153846154	-0.226951219512195	102.2795	98.6613	-3.61819999999999
-0.298076923076923	-0.226951219512195	103.6715	100.194	-3.47750000000001
-0.300192307692308	-0.226951219512195	102.822	99.95847	-2.86353
-0.302115384615385	-0.226951219512195	101.515	99.22707	-2.28792999999999
-0.303846153846154	-0.226951219512195	100.7938	99.61401	-1.17979
-0.305961538461538	-0.226951219512195	101.2654	102.6098	1.34439999999999
-0.307692307692308	-0.226951219512195	100.0152	100.8312	0.816000000000017
0.3075	-0.225731707317073	1059.627	1207.693	148.066
0.305769230769231	-0.225731707317073	978.0691	1490.771	512.7019
0.303846153846154	-0.225731707317073	903.2465	1726.893	823.6465
0.301730769230769	-0.225731707317073	889.9631	2015.788	1125.8249
0.3	-0.225731707317073	931.7179	2857.396	1925.6781
0.298076923076923	-0.225731707317073	1017.715	3359.163	2341.448
0.296153846153846	-0.225731707317073	1193.621	3936.04	2742.419
0.294230769230769	-0.225731707317073	1416.235	5879.051	4462.816
0.292115384615385	-0.225731707317073	1560.513	11378.78	9818.267
0.290384615384615	-0.225731707317073	1741.626	21329.69	19588.064
0.288461538461538	-0.225731707317073	1981.818	41285.41	39303.592
0.286538461538462	-0.225731707317073	2232.887	54969.84	52736.953
0.284615384615385	-0.225731707317073	2427.118	75043.32	72616.202
0.2825	-0.225731707317073	3081.687	94754.53	91672.843
0.280769230769231	-0.225731707317073	4131.678	110588.2	106456.522
0.278846153846154	-0.225731707317073	4700.919	112554.5	107853.581
0.276923076923077	-0.225731707317073	6149.534	97560.43	91410.896
0.275	-0.225731707317073	6842.322	71796.98	64954.658
0.272884615384615	-0.225731707317073	7812.018	29949.85	22137.832
0.271153846153846	-0.225731707317073	9081.332	5540.285	-3541.047
0.269230769230769	-0.225731707317073	10119.92	3543.872	-6576.048
0.267307692307692	-0.225731707317073	12300.32	2340.38	-9959.94
0.265384615384615	-0.225731707317073	14244.34	1920.411	-12323.929
0.263269230769231	-0.225731707317073	15926.98	1514.911	-14412.069
0.261538461538462	-0.225731707317073	17613.74	1336.573	-16277.167
0.259615384615385	-0.225731707317073	19564.1	1218.7	-18345.4
0.257692307692308	-0.225731707317073	24085.33	1106.338	-22978.992
0.255769230769231	-0.225731707317073	28281.02	925.1642	-27355.8558
0.253653846153846	-0.225731707317073	35021.91	789.506	-34232.404
0.251923076923077	-0.225731707317073	44825.91	718.7665	-44107.1435
0.25	-0.225731707317073	55254.6	662.6616	-54591.9384
0.248076923076923	-0.225731707317073	79501.93	614.3945	-78887.5355
0.246153846153846	-0.225731707317073	105984.2	577.4868	-105406.7132
0.244038461538462	-0.225731707317073	130887.7	548.6813	-130339.0187
0.242307692307692	-0.225731707317073	140983.8	528.7714	-140455.0286
0.240384615384615	-0.225731707317073	144195.8	507.9718	-143687.8282
0.238461538461538	-0.225731707317073	145006.4	494.5082	-144511.8918
0.236538461538462	-0.225731707317073	144836.3	489.4773	-144346.8227
0.234423076923077	-0.225731707317073	144246.1	482.4884	-143763.6116
0.232692307692308	-0.225731707317073	143669.5	468.3687	-143201.1313
0.230769230769231	-0.225731707317073	142955.9	458.751	-142497.149
0.228653846153846	-0.225731707317073	141700.9	452.1978	-141248.7022
0.226923076923077	-0.225731707317073	138921.1	447.8423	-138473.2577
0.224807692307692	-0.225731707317073	134833.7	438.1807	-134395.5193
0.223076923076923	-0.225731707317073	130448.4	428.9993	-130019.4007
0.221153846153846	-0.225731707317073	126311.9	421.9375	-125889.9625
0.219038461538462	-0.225731707317073	121399.2	418.5007	-120980.6993
0.217307692307692	-0.225731707317073	117339.4	411.0475	-116928.3525
0.215192307692308	-0.225731707317073	113433.8	404.4059	-113029.3941
0.213461538461538	-0.225731707317073	110226.2	399.4507	-109826.7493
0.211538461538462	-0.225731707317073	105944	395.1754	-105548.8246
0.209423076923077	-0.225731707317073	101963.3	390.2609	-101573.0391
0.207692307692308	-0.225731707317073	98381.28	384.5464	-97996.7336
0.205576923076923	-0.225731707317073	95522.64	378.7019	-95143.9381
0.203846153846154	-0.225731707317073	92894.45	372.6317	-92521.8183
0.201923076923077	-0.225731707317073	90398.02	370.112	-90027.908
0.199807692307692	-0.225731707317073	87822.37	365.8648	-87456.5052
0.198076923076923	-0.225731707317073	84418.01	363.1931	-84054.8169
0.195961538461538	-0.225731707317073	81691.69	362.254	-81329.436
0.194230769230769	-0.225731707317073	79286.81	361.0999	-78925.7101
0.192307692307692	-0.225731707317073	76638.74	355.8742	-76282.8658
0.190192307692308	-0.225731707317073	74464.4	350.3831	-74114.0169
0.188461538461538	-0.225731707317073	72472.94	348.9965	-72123.9435
0.186346153846154	-0.225731707317073	70535.27	348.7519	-70186.5181
0.184615384615385	-0.225731707317073	68492.89	347.9969	-68144.8931
0.182692307692308	-0.225731707317073	66534.91	346.9585	-66187.9515
0.180576923076923	-0.225731707317073	64465.07	344.23	-64120.84
0.178846153846154	-0.225731707317073	62888.05	343.4788	-62544.5712
0.176730769230769	-0.225731707317073	61202.57	342.2232	-60860.3468
0.175	-0.225731707317073	59443.91	340.1477	-59103.7623
0.173076923076923	-0.225731707317073	57505	337.4376	-57167.5624
0.170961538461538	-0.225731707317073	56413.91	335.3783	-56078.5317
0.169230769230769	-0.225731707317073	55864.44	330.6147	-55533.8253
0.167115384615385	-0.225731707317073	55596.14	328.985	-55267.155
0.165384615384615	-0.225731707317073	55631.9	331.2778	-55300.6222
0.163461538461538	-0.225731707317073	56350.74	335.6087	-56015.1313
0.161346153846154	-0.225731707317073	58269.82	338.2804	-57931.5396
0.159615384615385	-0.225731707317073	61216.28	339.9225	-60876.3575
0.1575	-0.225731707317073	65417.63	340.5536	-65077.0764
0.155769230769231	-0.225731707317073	68122.9	342.0996	-67780.8004
0.153846153846154	-0.225731707317073	69637.6	345.4469	-69292.1531
0.151923076923077	-0.225731707317073	69581.19	348.3859	-69232.8041
0.149807692307692	-0.225731707317073	67628.43	349.097	-67279.333
0.147884615384615	-0.225731707317073	64592.3	350.0926	-64242.2074
0.145961538461538	-0.225731707317073	60819.42	353.6481	-60465.7719
0.144230769230769	-0.225731707317073	56524.45	360.2248	-56164.2252
0.142307692307692	-0.225731707317073	50903.62	368.6519	-50534.9681
0.140192307692308	-0.225731707317073	46314.62	376.8547	-45937.7653
0.138269230769231	-0.225731707317073	42222.6	383.8142	-41838.7858
0.136346153846154	-0.225731707317073	36322.79	391.2039	-35931.5861
0.134615384615385	-0.225731707317073	32853.28	398.9636	-32454.3164
0.132692307692308	-0.225731707317073	30062.8	408.2448	-29654.5552
0.130576923076923	-0.225731707317073	26464.46	410.4689	-26053.9911
0.128653846153846	-0.225731707317073	24195.92	415.9513	-23779.9687
0.126730769230769	-0.225731707317073	22615.68	425.7096	-22189.9704
0.125	-0.225731707317073	21224.71	436.2282	-20788.4818
0.122884615384615	-0.225731707317073	19157.04	444.8153	-18712.2247
0.120961538461538	-0.225731707317073	17908.52	454.1619	-17454.3581
0.119038461538462	-0.225731707317073	16923.9	471.739	-16452.161
0.117115384615385	-0.225731707317073	16058.34	499.3132	-15559.0268
0.115384615384615	-0.225731707317073	15322.04	523.5228	-14798.5172
0.113269230769231	-0.225731707317073	14468.81	543.7431	-13925.0669
0.111346153846154	-0.225731707317073	13639.95	561.8644	-13078.0856
0.109423076923077	-0.225731707317073	12342.74	576.2729	-11766.4671
0.1075	-0.225731707317073	11442.49	583.8823	-10858.6077
0.105769230769231	-0.225731707317073	10775.47	587.218	-10188.252
0.103653846153846	-0.225731707317073	10119.77	585.3887	-9534.3813
0.101730769230769	-0.225731707317073	9040.218	574.0872	-8466.1308
0.0998076923076923	-0.225731707317073	8048.69	557.4019	-7491.2881
0.0978846153846154	-0.225731707317073	7041.559	538.0442	-6503.5148
0.0961538461538462	-0.225731707317073	5578.335	511.1063	-5067.2287
0.0940384615384615	-0.225731707317073	4551.446	475.8322	-4075.6138
0.0921153846153846	-0.225731707317073	3820.344	441.231	-3379.113
0.0901923076923077	-0.225731707317073	2899.586	420.8517	-2478.7343
0.0882692307692308	-0.225731707317073	2199.265	408.2515	-1791.0135
0.0865384615384615	-0.225731707317073	1770.733	396.5094	-1374.2236
0.0844230769230769	-0.225731707317073	1562.848	389.1577	-1173.6903
0.0825	-0.225731707317073	1361.358	378.0945	-983.2635
0.0805769230769231	-0.225731707317073	1179.129	349.8199	-829.3091
0.0786538461538462	-0.225731707317073	1014.021	322.9193	-691.1017
0.0769230769230769	-0.225731707317073	910.027	308.0402	-601.9868
0.0748076923076923	-0.225731707317073	835.5804	299.3261	-536.2543
0.0728846153846154	-0.225731707317073	771.8513	288.8812	-482.9701
0.0709615384615385	-0.225731707317073	718.9487	280.428	-438.5207
0.0690384615384615	-0.225731707317073	669.6043	273.0819	-396.5224
0.0673076923076923	-0.225731707317073	637.3614	268.0528	-369.3086
0.0651923076923077	-0.225731707317073	600.0773	264.4956	-335.5817
0.0632692307692308	-0.225731707317073	556.4188	260.9702	-295.4486
0.0613461538461538	-0.225731707317073	536.9127	254.918	-281.9947
0.0594230769230769	-0.225731707317073	515.0325	251.1599	-263.8726
0.0576923076923077	-0.225731707317073	492.2587	248.0403	-244.2184
0.0555769230769231	-0.225731707317073	480.2789	245.0377	-235.2412
0.0536538461538462	-0.225731707317073	475.7749	239.1315	-236.6434
0.0517307692307692	-0.225731707317073	469.7874	233.7464	-236.041
0.0498076923076923	-0.225731707317073	463.1272	231.6676	-231.4596
0.0480769230769231	-0.225731707317073	458.1956	230.8173	-227.3783
0.0459615384615385	-0.225731707317073	448.518	229.4	-219.118
0.0440384615384615	-0.225731707317073	438.6062	227.628	-210.9782
0.0421153846153846	-0.225731707317073	428.6002	225.0058	-203.5944
0.0401923076923077	-0.225731707317073	423.1397	222.1949	-200.9448
0.0384615384615385	-0.225731707317073	417.0712	218.3446	-198.7266
0.0363461538461538	-0.225731707317073	413.1495	214.4026	-198.7469
0.0344230769230769	-0.225731707317073	410.9545	212.749	-198.2055
0.0325	-0.225731707317073	406.2786	209.8233	-196.4553
0.0305769230769231	-0.225731707317073	398.9156	204.9386	-193.977
0.0286538461538462	-0.225731707317073	392.042	202.9075	-189.1345
0.0267307692307692	-0.225731707317073	386.3283	203.5926	-182.7357
0.0248076923076923	-0.225731707317073	381.0691	202.27	-178.7991
0.0228846153846154	-0.225731707317073	374.0233	199.1805	-174.8428
0.0209615384615385	-0.225731707317073	366.3291	197.6694	-168.6597
0.0190384615384615	-0.225731707317073	362.0109	193.4614	-168.5495
0.0171153846153846	-0.225731707317073	360.1764	184.8703	-175.3061
0.0151923076923077	-0.225731707317073	356.2827	171.7956	-184.4871
0.0132692307692308	-0.225731707317073	352.5703	163.0202	-189.5501
0.0113461538461538	-0.225731707317073	350.0859	163.4607	-186.6252
0.00961538461538462	-0.225731707317073	349.6351	187.4012	-162.2339
0.0075	-0.225731707317073	346.9622	182.6509	-164.3113
0.00557692307692308	-0.225731707317073	343.0671	179.211	-163.8561
0.00365384615384615	-0.225731707317073	342.1774	175.765	-166.4124
0.00173076923076923	-0.225731707317073	343.267	175.6707	-167.5963
0	-0.225731707317073	345.755	176.473	-169.282
-0.00211538461538462	-0.225731707317073	343.6408	175.9069	-167.7339
-0.00384615384615385	-0.225731707317073	336.2036	174.585	-161.6186
-0.00596153846153846	-0.225731707317073	333.2382	173.0579	-160.1803
-0.00788461538461538	-0.225731707317073	332.6352	171.6346	-161.0006
-0.00980769230769231	-0.225731707317073	332.1905	170.4785	-161.712
-0.0117307692307692	-0.225731707317073	331.5883	167.8896	-163.6987
-0.0134615384615385	-0.225731707317073	331.9194	166.4736	-165.4458
-0.0155769230769231	-0.225731707317073	330.8894	165.8837	-165.0057
-0.0175	-0.225731707317073	330.7608	163.8697	-166.8911
-0.0192307692307692	-0.225731707317073	331.4886	160.5889	-170.8997
-0.0213461538461538	-0.225731707317073	331.5667	160.4713	-171.0954
-0.0230769230769231	-0.225731707317073	332.025	159.5424	-172.4826
-0.0251923076923077	-0.225731707317073	330.8056	159.6605	-171.1451
-0.0271153846153846	-0.225731707317073	331.9285	158.7314	-173.1971
-0.0290384615384615	-0.225731707317073	335.9156	157.5512	-178.3644
-0.0309615384615385	-0.225731707317073	339.523	157.1026	-182.4204
-0.0326923076923077	-0.225731707317073	342.4657	154.9308	-187.5349
-0.0348076923076923	-0.225731707317073	345.6934	153.3253	-192.3681
-0.0367307692307692	-0.225731707317073	353.2404	152.2779	-200.9625
-0.0386538461538461	-0.225731707317073	367.2901	149.6007	-217.6894
-0.0405769230769231	-0.225731707317073	381.4721	149.9696	-231.5025
-0.0423076923076923	-0.225731707317073	392.1446	147.9625	-244.1821
-0.0444230769230769	-0.225731707317073	399.2011	145.0008	-254.2003
-0.0463461538461538	-0.225731707317073	404.1869	141.5567	-262.6302
-0.0480769230769231	-0.225731707317073	411.8167	140.423	-271.3937
-0.0501923076923077	-0.225731707317073	416.2192	140.2343	-275.9849
-0.0519230769230769	-0.225731707317073	418.8607	138.7089	-280.1518
-0.0540384615384615	-0.225731707317073	423.2603	136.7856	-286.4747
-0.0559615384615385	-0.225731707317073	430.1881	136.0532	-294.1349
-0.0576923076923077	-0.225731707317073	440.6273	135.274	-305.3533
-0.0598076923076923	-0.225731707317073	451.7394	135.0848	-316.6546
-0.0617307692307692	-0.225731707317073	461.2952	135.5701	-325.7251
-0.0636538461538462	-0.225731707317073	478.3784	133.6333	-344.7451
-0.0655769230769231	-0.225731707317073	497.328	135.2161	-362.1119
-0.0673076923076923	-0.225731707317073	519.7124	132.4757	-387.2367
-0.0694230769230769	-0.225731707317073	542.0496	128.1059	-413.9437
-0.0713461538461539	-0.225731707317073	563.1498	129.6409	-433.5089
-0.0732692307692308	-0.225731707317073	577.6836	130.0899	-447.5937
-0.0751923076923077	-0.225731707317073	586.9394	128.5295	-458.4099
-0.0769230769230769	-0.225731707317073	592.6068	127.2073	-465.3995
-0.0790384615384615	-0.225731707317073	598.1891	127.3714	-470.8177
-0.0809615384615385	-0.225731707317073	602.3452	124.3843	-477.9609
-0.0828846153846154	-0.225731707317073	600.4543	126.0835	-474.3708
-0.0848076923076923	-0.225731707317073	590.7905	127.8066	-462.9839
-0.0865384615384615	-0.225731707317073	572.0207	124.809	-447.2117
-0.0886538461538462	-0.225731707317073	546.5066	126.8155	-419.6911
-0.0905769230769231	-0.225731707317073	517.4548	126.6264	-390.8284
-0.0925	-0.225731707317073	492.0142	121.5275	-370.4867
-0.0944230769230769	-0.225731707317073	467.9695	121.9524	-346.0171
-0.0961538461538462	-0.225731707317073	451.6104	125.3043	-326.3061
-0.0982692307692308	-0.225731707317073	416.2624	121.4449	-294.8175
-0.100192307692308	-0.225731707317073	390.5357	122.4484	-268.0873
-0.102115384615385	-0.225731707317073	364.1804	121.9527	-242.2277
-0.104038461538462	-0.225731707317073	338.3837	118.6957	-219.688
-0.105769230769231	-0.225731707317073	324.9931	119.6866	-205.3065
-0.107884615384615	-0.225731707317073	313.215	116.843	-196.372
-0.109807692307692	-0.225731707317073	301.0199	117.2795	-183.7404
-0.111730769230769	-0.225731707317073	295.1749	113.1596	-182.0153
-0.113653846153846	-0.225731707317073	289.7189	115.5562	-174.1627
-0.115384615384615	-0.225731707317073	285.9819	115.3926	-170.5893
-0.1175	-0.225731707317073	280.5619	113.7173	-166.8446
-0.119423076923077	-0.225731707317073	277.0136	117.127	-159.8866
-0.121346153846154	-0.225731707317073	271.5049	116.3953	-155.1096
-0.123269230769231	-0.225731707317073	265.3399	112.5966	-152.7433
-0.125	-0.225731707317073	260.7415	112.7147	-148.0268
-0.127115384615385	-0.225731707317073	255.5522	112.9508	-142.6014
-0.129038461538462	-0.225731707317073	255.9049	111.2882	-144.6167
-0.130961538461538	-0.225731707317073	252.921	112.7038	-140.2172
-0.132884615384615	-0.225731707317073	246.1999	112.6675	-133.5324
-0.134615384615385	-0.225731707317073	236.5466	114.0833	-122.4633
-0.136730769230769	-0.225731707317073	228.242	112.9964	-115.2456
-0.138653846153846	-0.225731707317073	222.6853	113.2088	-109.4765
-0.140576923076923	-0.225731707317073	219.5893	111.2607	-108.3286
-0.1425	-0.225731707317073	214.6934	111.3316	-103.3618
-0.144230769230769	-0.225731707317073	208.8782	112.5587	-96.3195000000001
-0.146346153846154	-0.225731707317073	204.1993	114.5887	-89.6106
-0.148269230769231	-0.225731707317073	204.7986	112.0869	-92.7117
-0.150192307692308	-0.225731707317073	203.502	111.439	-92.063
-0.152115384615385	-0.225731707317073	199.4401	112.9146	-86.5255
-0.153846153846154	-0.225731707317073	196.9344	111.8291	-85.1053
-0.155961538461538	-0.225731707317073	194.1216	111.3573	-82.7643
-0.157884615384615	-0.225731707317073	194.7835	113.1507	-81.6328
-0.159615384615385	-0.225731707317073	195.1191	113.6335	-81.4856
-0.161730769230769	-0.225731707317073	195.053	114.0587	-80.9943
-0.163461538461538	-0.225731707317073	196.2634	114.2239	-82.0395
-0.165576923076923	-0.225731707317073	194.4958	114.5067	-79.9891
-0.1675	-0.225731707317073	193.1242	112.6898	-80.4344
-0.169230769230769	-0.225731707317073	188.734	113.1378	-75.5962
-0.171346153846154	-0.225731707317073	185.4025	109.6688	-75.7337
-0.173076923076923	-0.225731707317073	184.0143	111.8416	-72.1727
-0.175192307692308	-0.225731707317073	180.3349	113.1507	-67.1842
-0.177115384615385	-0.225731707317073	179.3665	110.7796	-68.5869
-0.178846153846154	-0.225731707317073	176.4607	111.4045	-65.0562
-0.180961538461538	-0.225731707317073	173.7746	111.1099	-62.6647
-0.182692307692308	-0.225731707317073	174.4127	111.5697	-62.843
-0.184807692307692	-0.225731707317073	173.451	112.0415	-61.4095
-0.186730769230769	-0.225731707317073	171.7743	109.3278	-62.4465
-0.188461538461538	-0.225731707317073	170.5623	110.4259	-60.1364
-0.190576923076923	-0.225731707317073	167.9952	110.662	-57.3332
-0.192307692307692	-0.225731707317073	164.8303	108.8345	-55.9958
-0.194423076923077	-0.225731707317073	165.1451	108.2448	-56.9003
-0.196346153846154	-0.225731707317073	163.0906	109.5894	-53.5012
-0.198076923076923	-0.225731707317073	159.1943	109.8017	-49.3926
-0.200192307692308	-0.225731707317073	156.0058	109.5661	-46.4397
-0.201923076923077	-0.225731707317073	154.0929	108.2448	-45.8481
-0.204038461538462	-0.225731707317073	153.1486	108.0796	-45.069
-0.205961538461538	-0.225731707317073	153.9662	109.034	-44.9322
-0.207692307692308	-0.225731707317073	151.0139	109.6238	-41.3901
-0.209807692307692	-0.225731707317073	148.7139	109.8594	-38.8545
-0.211538461538462	-0.225731707317073	151.8081	108.03	-43.7781
-0.213653846153846	-0.225731707317073	153.3196	108.3604	-44.9592
-0.215576923076923	-0.225731707317073	153.8072	107.3324	-46.4748
-0.217307692307692	-0.225731707317073	148.61	108.03	-40.58
-0.219423076923077	-0.225731707317073	144.9723	105.4815	-39.4908
-0.221153846153846	-0.225731707317073	144.7359	108.3371	-36.3988
-0.223269230769231	-0.225731707317073	144.1925	108.2661	-35.9264
-0.225192307692308	-0.225731707317073	141.7022	106.4359	-35.2663
-0.226923076923077	-0.225731707317073	138.5364	106.5437	-31.9927
-0.229038461538462	-0.225731707317073	136.6938	106.4727	-30.2211
-0.230769230769231	-0.225731707317073	138.901	107.1227	-31.7783
-0.232884615384615	-0.225731707317073	137.7911	108.3261	-29.465
-0.234807692307692	-0.225731707317073	135.0979	108.0429	-27.055
-0.236538461538462	-0.225731707317073	132.6411	107.7358	-24.9053
-0.238653846153846	-0.225731707317073	128.011	106.9575	-21.0535
-0.240384615384615	-0.225731707317073	127.2552	106.1549	-21.1003
-0.2425	-0.225731707317073	127.9167	105.518	-22.3987
-0.244423076923077	-0.225731707317073	123.901	106.4853	-17.4157
-0.246153846153846	-0.225731707317073	123.6412	107.5473	-16.0939
-0.248269230769231	-0.225731707317073	121.7982	106.6169	-15.1813
-0.25	-0.225731707317073	122.46	107.1828	-15.2772
-0.252115384615385	-0.225731707317073	123.2391	106.9943	-16.2448
-0.254038461538462	-0.225731707317073	121.7513	106.8763	-14.875
-0.255769230769231	-0.225731707317073	120.2641	105.2114	-15.0527
-0.257884615384615	-0.225731707317073	117.9627	104.008	-13.9547
-0.259615384615385	-0.225731707317073	116.9478	106.2865	-10.6613
-0.261730769230769	-0.225731707317073	117.5975	108.2919	-9.3056
-0.263653846153846	-0.225731707317073	117.9053	111.1702	-6.7351
-0.265384615384615	-0.225731707317073	115.3455	115.9595	0.613999999999976
-0.2675	-0.225731707317073	113.245	117.3287	4.08370000000001
-0.269230769230769	-0.225731707317073	113.611	103.1761	-10.4349
-0.271346153846154	-0.225731707317073	113.2226	104.3792	-8.84339999999999
-0.273269230769231	-0.225731707317073	111.6186	104.9789	-6.63969999999998
-0.275	-0.225731707317073	110.9817	103.6848	-7.29690000000001
-0.277115384615385	-0.225731707317073	109.6365	103.2232	-6.41329999999999
-0.278846153846154	-0.225731707317073	108.5984	102.5528	-6.04560000000001
-0.280961538461538	-0.225731707317073	107.4795	103.3313	-4.1482
-0.282884615384615	-0.225731707317073	107.3615	103.1895	-4.172
-0.284615384615385	-0.225731707317073	106.1821	103.2842	-2.89789999999999
-0.286730769230769	-0.225731707317073	105.0868	102.1754	-2.91139999999999
-0.288461538461538	-0.225731707317073	105.2145	102.1516	-3.06289999999999
-0.290576923076923	-0.225731707317073	104.6719	102.2324	-2.4395
-0.2925	-0.225731707317073	104.2474	103.8366	-0.410799999999995
-0.294230769230769	-0.225731707317073	103.7048	102.6569	-1.04789999999998
-0.296346153846154	-0.225731707317073	104.0489	101.5485	-2.50040000000001
-0.298076923076923	-0.225731707317073	102.1853	101.737	-0.448299999999975
-0.300192307692308	-0.225731707317073	101.1473	100.2746	-0.872700000000009
-0.302115384615385	-0.225731707317073	101.0434	100.8171	-0.226300000000009
-0.303846153846154	-0.225731707317073	100.4538	100.6757	0.221900000000005
-0.305961538461538	-0.225731707317073	98.34053	101.8214	3.48087
-0.307692307692308	-0.225731707317073	98.82643	102.3639	3.53747
0.3075	-0.224390243902439	822.708	855.5839	32.8759
0.305769230769231	-0.224390243902439	840.049	986.5261	146.4771
0.303846153846154	-0.224390243902439	885.7733	1401.094	515.3207
0.301730769230769	-0.224390243902439	902.742	1658.487	755.745
0.3	-0.224390243902439	866.3195	2038.699	1172.3795
0.298076923076923	-0.224390243902439	828.6226	2949.968	2121.3454
0.296153846153846	-0.224390243902439	827.5445	6137.486	5309.9415
0.294230769230769	-0.224390243902439	920.7915	12917.64	11996.8485
0.292115384615385	-0.224390243902439	1075.712	34975.94	33900.228
0.290384615384615	-0.224390243902439	1320.026	47540.8	46220.774
0.288461538461538	-0.224390243902439	1653.014	75878.13	74225.116
0.286538461538462	-0.224390243902439	2040.8	102636.2	100595.4
0.284615384615385	-0.224390243902439	2454.233	127988.7	125534.467
0.2825	-0.224390243902439	3766.846	142639.8	138872.954
0.280769230769231	-0.224390243902439	4440.738	146315	141874.262
0.278846153846154	-0.224390243902439	5418.819	140336	134917.181
0.276923076923077	-0.224390243902439	6377.958	117412.3	111034.342
0.275	-0.224390243902439	7041.462	14729.7	7688.238
0.272884615384615	-0.224390243902439	7797.968	3690.624	-4107.344
0.271153846153846	-0.224390243902439	8551.056	2114.805	-6436.251
0.269230769230769	-0.224390243902439	9370.132	1757.964	-7612.168
0.267307692307692	-0.224390243902439	10427.63	1417.401	-9010.229
0.265384615384615	-0.224390243902439	12364.4	1294.541	-11069.859
0.263269230769231	-0.224390243902439	13721.22	1195.895	-12525.325
0.261538461538462	-0.224390243902439	15611.26	1105.339	-14505.921
0.259615384615385	-0.224390243902439	17302.5	1007.622	-16294.878
0.257692307692308	-0.224390243902439	18652.3	852.7368	-17799.5632
0.255769230769231	-0.224390243902439	20107.65	790.1726	-19317.4774
0.253653846153846	-0.224390243902439	22507.79	727.0131	-21780.7769
0.251923076923077	-0.224390243902439	26044.49	681.208	-25363.282
0.25	-0.224390243902439	29681.67	641.9954	-29039.6746
0.248076923076923	-0.224390243902439	37304.94	610.5063	-36694.4337
0.246153846153846	-0.224390243902439	42253.53	566.3341	-41687.1959
0.244038461538462	-0.224390243902439	54784.72	533.4016	-54251.3184
0.242307692307692	-0.224390243902439	68091.61	512.9175	-67578.6925
0.240384615384615	-0.224390243902439	98275.05	502.1296	-97772.9204
0.238461538461538	-0.224390243902439	113354.8	493.695	-112861.105
0.236538461538462	-0.224390243902439	136033.7	481.434	-135552.266
0.234423076923077	-0.224390243902439	143659.6	479.5171	-143180.0829
0.232692307692308	-0.224390243902439	147323	477.986	-146845.014
0.230769230769231	-0.224390243902439	149218	471.1428	-148746.8572
0.228653846153846	-0.224390243902439	150116.5	455.397	-149661.103
0.226923076923077	-0.224390243902439	150777.3	440.8555	-150336.4445
0.224807692307692	-0.224390243902439	151236.2	425.7873	-150810.4127
0.223076923076923	-0.224390243902439	151469.3	413.2648	-151056.0352
0.221153846153846	-0.224390243902439	150955	408.5926	-150546.4074
0.219038461538462	-0.224390243902439	149482.7	407.9706	-149074.7294
0.217307692307692	-0.224390243902439	146928.4	408.0741	-146520.3259
0.215192307692308	-0.224390243902439	142637.9	406.7911	-142231.1089
0.213461538461538	-0.224390243902439	138398.8	403.8324	-137994.9676
0.211538461538462	-0.224390243902439	134181.1	402.5495	-133778.5505
0.209423076923077	-0.224390243902439	130505.3	396.9168	-130108.3832
0.207692307692308	-0.224390243902439	126804.6	392.6805	-126411.9195
0.205576923076923	-0.224390243902439	123751.6	386.5912	-123365.0088
0.203846153846154	-0.224390243902439	120789.7	378.6261	-120411.0739
0.201923076923077	-0.224390243902439	117932.7	372.6891	-117560.0109
0.199807692307692	-0.224390243902439	114953.5	368.3098	-114585.1902
0.198076923076923	-0.224390243902439	113210.7	363.8023	-112846.8977
0.195961538461538	-0.224390243902439	111411.9	359.229	-111052.671
0.194230769230769	-0.224390243902439	109129.3	354.0874	-108775.2126
0.192307692307692	-0.224390243902439	105780.9	351.2066	-105429.6934
0.190192307692308	-0.224390243902439	103155	350.4717	-102804.5283
0.188461538461538	-0.224390243902439	101273	350.0227	-100922.9773
0.186346153846154	-0.224390243902439	99967.51	347.6839	-99619.8261
0.184615384615385	-0.224390243902439	99115.16	345.0609	-98770.0991
0.182692307692308	-0.224390243902439	98412.39	344.0551	-98068.3349
0.180576923076923	-0.224390243902439	97282.17	344.8442	-96937.3258
0.178846153846154	-0.224390243902439	95945.83	343.7312	-95602.0988
0.176730769230769	-0.224390243902439	94263.74	340.2414	-93923.4986
0.175	-0.224390243902439	92213.91	336.1681	-91877.7419
0.173076923076923	-0.224390243902439	90870.47	333.109	-90537.361
0.170961538461538	-0.224390243902439	88430.17	332.252	-88097.918
0.169230769230769	-0.224390243902439	85497.19	332.1063	-85165.0837
0.167115384615385	-0.224390243902439	82358.13	333.2915	-82024.8385
[truncated: 113,560 more rows]
