# Supplementary material for: Giant ferroelectric polarization in a bilayer graphene heterostructure
Source: Nat Commun. 2022 Oct 21;13:6241. doi: 10.1038/s41467-022-34104-z (PMC9587233; doi:10.1038/s41467-022-34104-z)
Supplement: Supplementary file 4 — Source Data [file 41467_2022_34104_MOESM4_ESM.zip › SI/Fig.S16/Fig.S16b.dat]

0	-0.231707317073171	171.3042	168.4248	-2.8794
-0.00384615384615385	-0.231707317073171	174.4669	166.5367	-7.93020000000002
-0.00769230769230769	-0.231707317073171	178.1725	164.0349	-14.1376
-0.0117307692307692	-0.231707317073171	180.5974	162.4617	-18.1357
-0.0155769230769231	-0.231707317073171	179.8422	160.7153	-19.1269
-0.0192307692307692	-0.231707317073171	179.6059	154.5318	-25.0741
-0.0232692307692308	-0.231707317073171	180.0074	150.6142	-29.3932
-0.0271153846153846	-0.231707317073171	182.1318	148.5993	-33.5325
-0.0309615384615385	-0.231707317073171	184.6572	145.9463	-38.7109
-0.0346153846153846	-0.231707317073171	186.003	144.3648	-41.6382
-0.0384615384615385	-0.231707317073171	185.6958	144.402	-41.2938
-0.0425	-0.231707317073171	184.3328	141.8901	-42.4427
-0.0463461538461538	-0.231707317073171	181.9962	140.0855	-41.9107
-0.05	-0.231707317073171	181.1287	140.3456	-40.7831
-0.0540384615384615	-0.231707317073171	180.4917	140.2171	-40.2746
-0.0576923076923077	-0.231707317073171	181.0112	137.9738	-43.0374
-0.0617307692307692	-0.231707317073171	181.17	134.4923	-46.6777
-0.0655769230769231	-0.231707317073171	182.4743	132.6138	-49.8605
-0.0692307692307692	-0.231707317073171	180.846	131.6219	-49.2241
-0.0732692307692308	-0.231707317073171	180.9164	129.366	-51.5504
-0.0769230769230769	-0.231707317073171	182.5862	127.5831	-55.0031
-0.0809615384615385	-0.231707317073171	182.7985	123.9589	-58.8396
-0.0848076923076923	-0.231707317073171	180.6034	123.0384	-57.565
-0.0886538461538462	-0.231707317073171	180.9338	123.5693	-57.3645
-0.0925	-0.231707317073171	184.0732	118.7669	-65.3063
-0.0963461538461538	-0.231707317073171	185.0701	118.3781	-66.692
-0.100192307692308	-0.231707317073171	185.1644	116.7975	-68.3669
-0.104038461538462	-0.231707317073171	184.9049	113.1537	-71.7512
-0.107884615384615	-0.231707317073171	182.002	109.9351	-72.0669
-0.111730769230769	-0.231707317073171	179.1466	110.3125	-68.8341
-0.115576923076923	-0.231707317073171	177.8249	111.0201	-66.8048
-0.119423076923077	-0.231707317073171	178.1082	110.0769	-68.0313
-0.123269230769231	-0.231707317073171	182.6395	108.6275	-74.012
-0.127115384615385	-0.231707317073171	183.7722	106.1985	-77.5737
-0.130961538461538	-0.231707317073171	182.9638	107.684	-75.2798
-0.134807692307692	-0.231707317073171	182.6395	105.5381	-77.1014
-0.138653846153846	-0.231707317073171	181.6244	107.2596	-74.3648
-0.1425	-0.231707317073171	183.0347	105.9863	-77.0484
-0.146346153846154	-0.231707317073171	183.7013	106.2354	-77.4659
-0.150192307692308	-0.231707317073171	182.3148	107.5665	-74.7483
-0.154038461538462	-0.231707317073171	180.586	105.3021	-75.2839
-0.157884615384615	-0.231707317073171	181.1526	104.2173	-76.9353
-0.161538461538462	-0.231707317073171	178.8872	104.1702	-74.717
-0.165384615384615	-0.231707317073171	177.5416	105.5381	-72.0035
-0.169423076923077	-0.231707317073171	179.6483	104.9719	-74.6764
-0.173076923076923	-0.231707317073171	178.6039	104.3252	-74.2787
-0.177115384615385	-0.231707317073171	176.0552	105.292	-70.7632
-0.180769230769231	-0.231707317073171	175.3303	105.2585	-70.0718
-0.184807692307692	-0.231707317073171	171.6254	105.1036	-66.5218
-0.188653846153846	-0.231707317073171	168.8879	106.6836	-62.2043
-0.192307692307692	-0.231707317073171	167.1014	105.3158	-61.7856
-0.196346153846154	-0.231707317073171	165.3082	103.2504	-62.0578
-0.2	-0.231707317073171	162.6652	102.3877	-60.2775
-0.204038461538462	-0.231707317073171	159.6215	101.973	-57.6485
-0.207884615384615	-0.231707317073171	156.0037	102.9202	-53.0835
-0.211538461538462	-0.231707317073171	151.0628	102.0947	-48.9681
-0.215576923076923	-0.231707317073171	148.7407	102.7452	-45.9955
-0.219230769230769	-0.231707317073171	145.6391	102.8161	-42.823
-0.223269230769231	-0.231707317073171	145.6391	102.1418	-43.4973
-0.227115384615385	-0.231707317073171	140.7667	101.4012	-39.3655
-0.230769230769231	-0.231707317073171	126.8871	101.307	-25.5801
-0.234807692307692	-0.231707317073171	126.2152	100.6326	-25.5826
-0.238461538461538	-0.231707317073171	127.4431	100.4675	-26.9756
-0.2425	-0.231707317073171	127.2778	100.8448	-26.433
-0.246346153846154	-0.231707317073171	127.0542	101.515	-25.5392
-0.25	-0.231707317073171	126.5815	102.7417	-23.8398
-0.254038461538462	-0.231707317073171	122.8258	100.194	-22.6318
-0.257692307692308	-0.231707317073171	120.6295	100.2746	-20.3549
-0.261730769230769	-0.231707317073171	118.3155	99.88297	-18.43253
-0.265576923076923	-0.231707317073171	116.0855	100.8977	-15.1878
-0.269230769230769	-0.231707317073171	114.2092	100.4397	-13.7695
-0.273269230769231	-0.231707317073171	111.1086	101.4538	-9.6548
-0.276923076923077	-0.231707317073171	109.9653	102.1242	-7.8411
-0.280961538461538	-0.231707317073171	109.2463	101.6525	-7.5938
-0.284807692307692	-0.231707317073171	107.1931	100.5203	-6.6728
-0.288461538461538	-0.231707317073171	105.9091	99.81256	-6.09653999999999
-0.2925	-0.231707317073171	105.98	99.78875	-6.19125000000001
-0.296153846153846	-0.231707317073171	103.9371	98.29342	-5.64368
-0.300192307692308	-0.231707317073171	103.6776	97.93933	-5.73827
-0.304038461538462	-0.231707317073171	103.6538	98.81213	-4.84167000000001
-0.307692307692308	-0.231707317073171	102.134	103.3412	1.2072
0	-0.229390243902439	174.0989	172.9433	-1.15559999999999
-0.00384615384615385	-0.229390243902439	176.6233	168.4847	-8.1386
-0.00769230769230769	-0.229390243902439	181.571	164.3564	-17.2146
-0.0117307692307692	-0.229390243902439	185.1338	159.9528	-25.181
-0.0155769230769231	-0.229390243902439	186.5494	157.0046	-29.5448
-0.0192307692307692	-0.229390243902439	186.101	155.2973	-30.8037
-0.0232692307692308	-0.229390243902439	184.7564	151.3341	-33.4223
-0.0271153846153846	-0.229390243902439	185.8416	147.6304	-38.2112
-0.0309615384615385	-0.229390243902439	185.9597	143.2803	-42.6794
-0.0346153846153846	-0.229390243902439	186.3133	139.4715	-46.8418
-0.0384615384615385	-0.229390243902439	185.4875	137.9517	-47.5358
-0.0425	-0.229390243902439	184.3789	137.4932	-46.8857
-0.0463461538461538	-0.229390243902439	183.9305	135.8541	-48.0764
-0.05	-0.229390243902439	184.8506	133.6013	-51.2493
-0.0540384615384615	-0.229390243902439	183.3584	133.3308	-50.0276
-0.0576923076923077	-0.229390243902439	183.0104	133.1184	-49.892
-0.0617307692307692	-0.229390243902439	185.6764	131.0171	-54.6593
-0.0655769230769231	-0.229390243902439	187.8998	129.0577	-58.8421
-0.0692307692307692	-0.229390243902439	186.2662	126.8155	-59.4507
-0.0732692307692308	-0.229390243902439	186.7146	127.7833	-58.9313
-0.0769230769230769	-0.229390243902439	187.092	126.7445	-60.3475
-0.0809615384615385	-0.229390243902439	186.0777	124.2893	-61.7884
-0.0848076923076923	-0.229390243902439	186.7199	122.1177	-64.6022
-0.0886538461538462	-0.229390243902439	188.6308	124.3469	-64.2839
-0.0925	-0.229390243902439	187.6637	121.5514	-66.1123
-0.0963461538461538	-0.229390243902439	185.3992	120.4547	-64.9445
-0.100192307692308	-0.229390243902439	182.7805	117.8848	-64.8957
-0.104038461538462	-0.229390243902439	180.8225	113.8175	-67.005
-0.107884615384615	-0.229390243902439	179.9729	111.8134	-68.1595
-0.111730769230769	-0.229390243902439	180.6103	111.3074	-69.3029
-0.115576923076923	-0.229390243902439	177.6613	108.9971	-68.6642
-0.119423076923077	-0.229390243902439	177.1187	109.987	-67.1317
-0.123269230769231	-0.229390243902439	177.6613	111.1317	-66.5296
-0.127115384615385	-0.229390243902439	179.8554	109.293	-70.5624
-0.130961538461538	-0.229390243902439	179.1239	107.36	-71.7639
-0.134807692307692	-0.229390243902439	177.7555	108.6566	-69.0989
-0.138653846153846	-0.229390243902439	178.3219	108.0673	-70.2546
-0.1425	-0.229390243902439	177.8736	106.3931	-71.4805
-0.146346153846154	-0.229390243902439	179.2247	108.3736	-70.8511
-0.150192307692308	-0.229390243902439	178.2338	106.5213	-71.7125
-0.154038461538462	-0.229390243902439	179.6963	108.7745	-70.9218
-0.157884615384615	-0.229390243902439	182.3618	107.9964	-74.3654
-0.161538461538462	-0.229390243902439	185.3164	104.7432	-80.5732
-0.165384615384615	-0.229390243902439	182.2971	105.3325	-76.9646
-0.169423076923077	-0.229390243902439	180.6807	105.0495	-75.6312
-0.173076923076923	-0.229390243902439	182.2317	105.8849	-76.3468
-0.177115384615385	-0.229390243902439	178.9116	106.747	-72.1646
-0.180769230769231	-0.229390243902439	175.491	105.2383	-70.2527
-0.184807692307692	-0.229390243902439	172.8724	106.747	-66.1254
-0.188653846153846	-0.229390243902439	172.7144	106.3227	-66.3917
-0.192307692307692	-0.229390243902439	169.4117	105.7907	-63.621
-0.196346153846154	-0.229390243902439	165.5119	105.8038	-59.7081
-0.2	-0.229390243902439	163.8685	104.2243	-59.6442
-0.204038461538462	-0.229390243902439	160.1888	101.7491	-58.4397
-0.207884615384615	-0.229390243902439	157.4611	100.5938	-56.8673
-0.211538461538462	-0.229390243902439	153.6638	102.1734	-51.4904
-0.215576923076923	-0.229390243902439	148.7721	104.0359	-44.7362
-0.219230769230769	-0.229390243902439	148.7626	103.4699	-45.2927
-0.223269230769231	-0.229390243902439	145.3658	103.9418	-41.424
-0.227115384615385	-0.229390243902439	143.7614	101.82	-41.9414
-0.230769230769231	-0.229390243902439	139.6704	101.9752	-37.6952
-0.234807692307692	-0.229390243902439	135.2005	102.4564	-32.7441
-0.238461538461538	-0.229390243902439	131.8636	103.352	-28.5116
-0.2425	-0.229390243902439	130.2241	105.0965	-25.1276
-0.246346153846154	-0.229390243902439	126.8847	104.7903	-22.0944
-0.25	-0.229390243902439	126.4363	103.7058	-22.7305
-0.254038461538462	-0.229390243902439	124.4305	104.7432	-19.6873
-0.257692307692308	-0.229390243902439	121.1032	103.8709	-17.2323
-0.261730769230769	-0.229390243902439	118.4133	103.0928	-15.3205
-0.265576923076923	-0.229390243902439	115.6652	102.1832	-13.482
-0.269230769230769	-0.229390243902439	114.1555	101.9473	-12.2082
-0.273269230769231	-0.229390243902439	113.8961	99.98076	-13.91534
-0.276923076923077	-0.229390243902439	113.7324	101.0652	-12.6672
-0.280961538461538	-0.229390243902439	110.9987	101.9851	-9.0136
-0.284807692307692	-0.229390243902439	108.3235	101.3249	-6.9986
-0.288461538461538	-0.229390243902439	107.5691	99.25023	-8.31887000000001
-0.2925	-0.229390243902439	106.9559	98.96722	-7.98868
-0.296153846153846	-0.229390243902439	107.4852	98.95771	-8.52749
-0.300192307692308	-0.229390243902439	104.8676	97.78865	-7.07894999999999
-0.304038461538462	-0.229390243902439	102.4523	97.85902	-4.59327999999999
-0.307692307692308	-0.229390243902439	103.1265	97.18491	-5.94158999999999
0	-0.226951219512195	179.0397	175.8831	-3.1566
-0.00384615384615385	-0.226951219512195	180.6684	172.4846	-8.18379999999999
-0.00769230769230769	-0.226951219512195	183.7367	168.2362	-15.5005
-0.0117307692307692	-0.226951219512195	185.5013	165.1444	-20.3569
-0.0155769230769231	-0.226951219512195	185.7375	161.5569	-24.1806
-0.0192307692307692	-0.226951219512195	186.4457	158.3856	-28.0601
-0.0232692307692308	-0.226951219512195	186.6815	154.4202	-32.2613
-0.0271153846153846	-0.226951219512195	187.4606	152.0037	-35.4569
-0.0309615384615385	-0.226951219512195	187.1301	148.4155	-38.7146
-0.0346153846153846	-0.226951219512195	187.3192	144.605	-42.7142
-0.0384615384615385	-0.226951219512195	187.6317	144.2412	-43.3905
-0.0425	-0.226951219512195	187.9145	143.7259	-44.1886
-0.0463461538461538	-0.226951219512195	188.2978	140.396	-47.9018
-0.05	-0.226951219512195	187.0178	135.5076	-51.5102
-0.0540384615384615	-0.226951219512195	186.6455	134.1145	-52.531
-0.0576923076923077	-0.226951219512195	186.8287	131.7872	-55.0415
-0.0617307692307692	-0.226951219512195	187.012	130.701	-56.311
-0.0655769230769231	-0.226951219512195	186.1916	130.2289	-55.9627
-0.0692307692307692	-0.226951219512195	185.2239	131.4566	-53.7673
-0.0732692307692308	-0.226951219512195	186.9707	133.1097	-53.861
-0.0769230769230769	-0.226951219512195	187.6788	130.4288	-57.25
-0.0809615384615385	-0.226951219512195	188.8169	126.7684	-62.0485
-0.0848076923076923	-0.226951219512195	188.534	123.7226	-64.8114
-0.0886538461538462	-0.226951219512195	187.826	123.9469	-63.8791
-0.0925	-0.226951219512195	186.8107	120.6309	-66.1798
-0.0963461538461538	-0.226951219512195	184.6865	119.6522	-65.0343
-0.100192307692308	-0.226951219512195	183.8194	115.843	-67.9764
-0.104038461538462	-0.226951219512195	183.7484	115.4778	-68.2706
-0.107884615384615	-0.226951219512195	185.8724	113.3789	-72.4935
-0.111730769230769	-0.226951219512195	187.8783	113.4621	-74.4162
-0.115576923076923	-0.226951219512195	186.8166	113.8756	-72.941
-0.119423076923077	-0.226951219512195	186.2792	110.5875	-75.6917
-0.123269230769231	-0.226951219512195	187.2471	110.2573	-76.9898
-0.127115384615385	-0.226951219512195	186.303	110.0685	-76.2345
-0.130961538461538	-0.226951219512195	184.2076	109.5156	-74.692
-0.134807692307692	-0.226951219512195	182.7686	111.5434	-71.2252
-0.138653846153846	-0.226951219512195	183.9482	107.5825	-76.3657
-0.1425	-0.226951219512195	187.1333	108.2056	-78.9277
-0.146346153846154	-0.226951219512195	186.166	107.2286	-78.9374
-0.150192307692308	-0.226951219512195	183.8017	105.6358	-78.1659
-0.154038461538462	-0.226951219512195	184.1321	108.785	-75.3471
-0.157884615384615	-0.226951219512195	183.3061	107.9493	-75.3568
-0.161538461538462	-0.226951219512195	182.5039	106.5581	-75.9458
-0.165384615384615	-0.226951219512195	181.1351	106.8649	-74.2702
-0.169423076923077	-0.226951219512195	180.8757	108.0435	-72.8322
-0.173076923076923	-0.226951219512195	179.1584	106.4169	-72.7415
-0.177115384615385	-0.226951219512195	180.0552	106.9932	-73.062
-0.180769230769231	-0.226951219512195	180.527	107.6767	-72.8503
-0.184807692307692	-0.226951219512195	179.5955	106.0499	-73.5456
-0.188653846153846	-0.226951219512195	176.2221	105.6489	-70.5732
-0.192307692307692	-0.226951219512195	171.0795	106.9694	-64.1101
-0.196346153846154	-0.226951219512195	164.5687	106.7334	-57.8353
-0.2	-0.226951219512195	161.0145	104.8945	-56.12
-0.204038461538462	-0.226951219512195	158.1282	105.696	-52.4322
-0.207884615384615	-0.226951219512195	154.4953	105.3897	-49.1056
-0.211538461538462	-0.226951219512195	151.2161	104.9654	-46.2507
-0.215576923076923	-0.226951219512195	150.1781	103.5978	-46.5803
-0.219230769230769	-0.226951219512195	146.9606	104.0692	-42.8914
-0.223269230769231	-0.226951219512195	146.0546	104.7532	-41.3014
-0.227115384615385	-0.226951219512195	144.9221	103.1265	-41.7956
-0.230769230769231	-0.226951219512195	141.1138	103.1498	-37.964
-0.234807692307692	-0.226951219512195	135.322	102.7156	-32.6064
-0.238461538461538	-0.226951219512195	132.2428	102.1734	-30.0694
-0.2425	-0.226951219512195	131.1226	101.9613	-29.1613
-0.246346153846154	-0.226951219512195	128.2791	102.4093	-25.8698
-0.25	-0.226951219512195	126.5671	101.655	-24.9121
-0.254038461538462	-0.226951219512195	123.4279	101.4661	-21.9618
-0.257692307692308	-0.226951219512195	121.563	101.8433	-19.7197
-0.261730769230769	-0.226951219512195	118.6019	101.82	-16.7819
-0.265576923076923	-0.226951219512195	117.1157	102.5035	-14.6122
-0.269230769230769	-0.226951219512195	115.2878	101.7491	-13.5387
-0.273269230769231	-0.226951219512195	124.7236	102.6923	-22.0313
-0.276923076923077	-0.226951219512195	127.9551	101.8904	-26.0647
-0.280961538461538	-0.226951219512195	118.9101	102.1496	-16.7605
-0.284807692307692	-0.226951219512195	113.3099	101.2205	-12.0894
-0.288461538461538	-0.226951219512195	109.5605	100.4759	-9.08460000000001
-0.2925	-0.226951219512195	107.4645	100.1225	-7.342
-0.296153846153846	-0.226951219512195	106.1441	100.4526	-5.69149999999999
-0.300192307692308	-0.226951219512195	104.366	99.83951	-4.52649
-0.304038461538462	-0.226951219512195	102.1496	99.25023	-2.89937000000001
-0.307692307692308	-0.226951219512195	101.5841	100.806	-0.778100000000009
0	-0.224390243902439	178.8872	176.1325	-2.75470000000001
-0.00384615384615385	-0.224390243902439	182.0729	171.5477	-10.5252
-0.00769230769230769	-0.224390243902439	185.9374	168.4871	-17.4503
-0.0117307692307692	-0.224390243902439	188.4869	166.3633	-22.1236
-0.0155769230769231	-0.224390243902439	189.8975	163.862	-26.0355
-0.0192307692307692	-0.224390243902439	189.0059	162.5642	-26.4417
-0.0232692307692308	-0.224390243902439	189.7378	161.5176	-28.2202
-0.0271153846153846	-0.224390243902439	192.1502	158.3551	-33.7951
-0.0309615384615385	-0.224390243902439	192.2211	154.4524	-37.7687
-0.0346153846153846	-0.224390243902439	191.6307	150.1952	-41.4355
-0.0384615384615385	-0.224390243902439	190.6111	144.473	-46.1381
-0.0425	-0.224390243902439	189.7561	143.7886	-45.9675
-0.0463461538461538	-0.224390243902439	189.643	142.0315	-47.6115
-0.05	-0.224390243902439	188.3688	139.8497	-48.5191
-0.0540384615384615	-0.224390243902439	189.6668	138.9289	-50.7379
-0.0576923076923077	-0.224390243902439	190.2042	139.0466	-51.1576
-0.0617307692307692	-0.224390243902439	190.8235	137.0635	-53.76
-0.0655769230769231	-0.224390243902439	189.6668	134.4296	-55.2372
-0.0692307692307692	-0.224390243902439	189.5908	130.0857	-59.5051
-0.0732692307692308	-0.224390243902439	191.2195	125.0335	-66.186
-0.0769230769230769	-0.224390243902439	192.3053	126.4378	-65.8675
-0.0809615384615385	-0.224390243902439	193.6091	128.6096	-64.9995
-0.0848076923076923	-0.224390243902439	195.8986	124.7491	-71.1495
-0.0886538461538462	-0.224390243902439	196.0921	121.6928	-74.3993
-0.0925	-0.224390243902439	194.0436	122.1528	-71.8908
-0.0963461538461538	-0.224390243902439	192.4659	118.5556	-73.9103
-0.100192307692308	-0.224390243902439	190.2009	120.6199	-69.581
-0.104038461538462	-0.224390243902439	188.4548	120.4193	-68.0355
-0.107884615384615	-0.224390243902439	187.7236	117.5779	-70.1457
-0.111730769230769	-0.224390243902439	188.3797	112.4136	-75.9661
-0.115576923076923	-0.224390243902439	188.5019	111.659	-76.8429
-0.119423076923077	-0.224390243902439	187.7427	113.016	-74.7267
-0.123269230769231	-0.224390243902439	186.2841	110.4351	-75.849
-0.127115384615385	-0.224390243902439	186.4493	110.1996	-76.2497
-0.130961538461538	-0.224390243902439	187.0629	110.024	-77.0389
-0.134807692307692	-0.224390243902439	186.2841	108.1615	-78.1226
-0.138653846153846	-0.224390243902439	185.1045	109.0337	-76.0708
-0.1425	-0.224390243902439	186.3842	109.175	-77.2092
-0.146346153846154	-0.224390243902439	189.3806	110.1182	-79.2624
-0.150192307692308	-0.224390243902439	189.4986	109.8352	-79.6634
-0.154038461538462	-0.224390243902439	188.5309	110.3303	-78.2006
-0.157884615384615	-0.224390243902439	185.228	107.3362	-77.8918
-0.161538461538462	-0.224390243902439	184.2842	108.3498	-75.9344
-0.165384615384615	-0.224390243902439	188.8612	108.9867	-79.8745
-0.169423076923077	-0.224390243902439	191.4146	108.5857	-82.8289
-0.173076923076923	-0.224390243902439	190.2768	109.1279	-81.1489
-0.177115384615385	-0.224390243902439	190.3056	109.9531	-80.3525
-0.180769230769231	-0.224390243902439	186.3192	107.6425	-78.6767
-0.184807692307692	-0.224390243902439	183.5116	106.747	-76.7646
-0.188653846153846	-0.224390243902439	178.8174	104.3189	-74.4985
-0.192307692307692	-0.224390243902439	174.2878	106.2756	-68.0122
-0.196346153846154	-0.224390243902439	171.2991	106.1577	-65.1414
-0.2	-0.224390243902439	168.044	105.2616	-62.7824
-0.204038461538462	-0.224390243902439	165.7009	105.1912	-60.5097
-0.207884615384615	-0.224390243902439	162.3746	105.5446	-56.83
-0.211538461538462	-0.224390243902439	157.845	103.7058	-54.1392
-0.215576923076923	-0.224390243902439	155.3444	103.1636	-52.1808
-0.219230769230769	-0.224390243902439	148.2343	103.1869	-45.0474
-0.223269230769231	-0.224390243902439	143.5535	103.7058	-39.8477
-0.227115384615385	-0.224390243902439	144.087	102.4093	-41.6777
-0.230769230769231	-0.224390243902439	143.5957	101.4899	-42.1058
-0.234807692307692	-0.224390243902439	138.7235	101.2778	-37.4457
-0.238461538461538	-0.224390243902439	137.7686	102.4093	-35.3593
-0.2425	-0.224390243902439	135.3611	104.2243	-31.1368
-0.246346153846154	-0.224390243902439	135.23	102.4797	-32.7503
-0.25	-0.224390243902439	130.934	101.4428	-29.4912
-0.254038461538462	-0.224390243902439	128.822	100.8531	-27.9689
-0.257692307692308	-0.224390243902439	126.3669	101.6312	-24.7357
-0.261730769230769	-0.224390243902439	124.5018	101.7394	-22.7624
-0.265576923076923	-0.224390243902439	118.7899	102.1636	-16.6263
-0.269230769230769	-0.224390243902439	118.5781	102.9178	-15.6603
-0.273269230769231	-0.224390243902439	117.0335	102.2205	-14.813
-0.276923076923077	-0.224390243902439	113.9794	100.4997	-13.4797
-0.280961538461538	-0.224390243902439	113.4621	101.9142	-11.5479
-0.284807692307692	-0.224390243902439	111.3056	102.1025	-9.20309999999999
-0.288461538461538	-0.224390243902439	110.4928	102.2675	-8.22530000000001
-0.2925	-0.224390243902439	108.1352	101.1361	-6.9991
-0.296153846153846	-0.224390243902439	107.2053	101.5132	-5.6921
-0.300192307692308	-0.224390243902439	103.5607	102.1636	-1.39709999999999
-0.304038461538462	-0.224390243902439	103.527	101.5272	-1.99980000000001
-0.307692307692308	-0.224390243902439	106.2621	101.7253	-4.5368
0	-0.222073170731707	184.9109	181.3713	-3.53960000000001
-0.00384615384615385	-0.222073170731707	186.6275	175.4068	-11.2207
-0.00769230769230769	-0.222073170731707	187.755	169.225	-18.53
-0.0117307692307692	-0.222073170731707	188.7935	164.1281	-24.6654
-0.0155769230769231	-0.222073170731707	191.012	162.7362	-28.2758
-0.0192307692307692	-0.222073170731707	191.29	161.9812	-29.3088
-0.0232692307692308	-0.222073170731707	192.7534	159.8576	-32.8958
-0.0271153846153846	-0.222073170731707	192.2343	155.9804	-36.2539
-0.0309615384615385	-0.222073170731707	191.951	153.2106	-38.7404
-0.0346153846153846	-0.222073170731707	191.2851	148.6226	-42.6625
-0.0384615384615385	-0.222073170731707	193.0134	146.7726	-46.2408
-0.0425	-0.222073170731707	193.5568	145.0631	-48.4937
-0.0463461538461538	-0.222073170731707	194.0526	142.8108	-51.2418
-0.05	-0.222073170731707	193.4387	141.5595	-51.8792
-0.0540384615384615	-0.222073170731707	194.1991	138.585	-55.6141
-0.0576923076923077	-0.222073170731707	195.3841	136.9793	-58.4048
-0.0617307692307692	-0.222073170731707	193.8267	136.1529	-57.6738
-0.0655769230769231	-0.222073170731707	194.1094	136.6254	-57.484
-0.0692307692307692	-0.222073170731707	193.9914	133.4851	-60.5063
-0.0732692307692308	-0.222073170731707	192.1735	129.8841	-62.2894
-0.0769230769230769	-0.222073170731707	190.881	129.1759	-61.7051
-0.0809615384615385	-0.222073170731707	190.687	126.3663	-64.3207
-0.0848076923076923	-0.222073170731707	191.1827	125.4912	-65.6915
-0.0886538461538462	-0.222073170731707	191.0175	124.5353	-66.4822
-0.0925	-0.222073170731707	191.8669	124.7827	-67.0842
-0.0963461538461538	-0.222073170731707	192.1788	120.36	-71.8188
-0.100192307692308	-0.222073170731707	191.4947	118.4619	-73.0328
-0.104038461538462	-0.222073170731707	191.8251	120.2078	-71.6173
-0.107884615384615	-0.222073170731707	190.1914	117.4141	-72.7773
-0.111730769230769	-0.222073170731707	189.9319	115.4334	-74.4985
-0.115576923076923	-0.222073170731707	189.229	114.6319	-74.5971
-0.119423076923077	-0.222073170731707	188.8514	112.6879	-76.1635
-0.123269230769231	-0.222073170731707	189.5361	109.7881	-79.748
-0.127115384615385	-0.222073170731707	190.055	111.9331	-78.1219
-0.130961538461538	-0.222073170731707	192.155	110.8963	-81.2587
-0.134807692307692	-0.222073170731707	190.8572	110.7312	-80.126
-0.138653846153846	-0.222073170731707	190.4092	111.8157	-78.5935
-0.1425	-0.222073170731707	188.4977	110.2123	-78.2854
-0.146346153846154	-0.222073170731707	187.8888	107.7605	-80.1283
-0.150192307692308	-0.222073170731707	190.6022	109.7881	-80.8141
-0.154038461538462	-0.222073170731707	194.1658	109.741	-84.4248
-0.157884615384615	-0.222073170731707	195.8172	111.5559	-84.2613
-0.161538461538462	-0.222073170731707	194.968	111.7681	-83.1999
-0.165384615384615	-0.222073170731707	191.8761	110.6366	-81.2395
-0.169423076923077	-0.222073170731707	191.9232	109.3062	-82.617
-0.173076923076923	-0.222073170731707	193.0324	109.293	-83.7394
-0.177115384615385	-0.222073170731707	192.1593	109.7172	-82.4421
-0.180769230769231	-0.222073170731707	188.809	107.3362	-81.4728
-0.184807692307692	-0.222073170731707	185.6764	106.511	-79.1654
-0.188653846153846	-0.222073170731707	181.9485	107.8076	-74.1409
-0.192307692307692	-0.222073170731707	179.5424	107.6798	-71.8626
-0.196346153846154	-0.222073170731707	177.7727	107.8919	-69.8808
-0.2	-0.222073170731707	172.96	107.8076	-65.1524
-0.204038461538462	-0.222073170731707	167.1397	106.6896	-60.4501
-0.207884615384615	-0.222073170731707	163.8296	108.2794	-55.5502
-0.211538461538462	-0.222073170731707	160.1571	105.8985	-54.2586
-0.215576923076923	-0.222073170731707	155.6193	106.8411	-48.7782
-0.219230769230769	-0.222073170731707	149.8389	108.3736	-41.4653
-0.223269230769231	-0.222073170731707	147.5174	110.6239	-36.8935
-0.227115384615385	-0.222073170731707	144.7006	112.57	-32.1306
-0.230769230769231	-0.222073170731707	141.2688	106.2859	-34.9829
-0.234807692307692	-0.222073170731707	139.4654	108.0172	-31.4482
-0.238461538461538	-0.222073170731707	137.2834	106.2723	-31.0111
-0.2425	-0.222073170731707	136.376	104.0459	-32.3301
-0.246346153846154	-0.222073170731707	134.9125	103.2345	-31.678
-0.25	-0.222073170731707	132.4573	101.8769	-30.5804
-0.254038461538462	-0.222073170731707	130.9466	102.3721	-28.5745
-0.257692307692308	-0.222073170731707	128.8453	103.2444	-25.6009
-0.261730769230769	-0.222073170731707	129.1759	104.7532	-24.4227
-0.265576923076923	-0.222073170731707	125.7054	104.2581	-21.4473
-0.269230769230769	-0.222073170731707	122.3886	104.221	-18.1676
-0.273269230769231	-0.222073170731707	118.5903	103.2444	-15.3459
-0.276923076923077	-0.222073170731707	114.8411	103.9042	-10.9369
-0.280961538461538	-0.222073170731707	112.3557	104.4602	-7.8955
-0.284807692307692	-0.222073170731707	110.87	103.9042	-6.9658
-0.288461538461538	-0.222073170731707	110.5292	102.2913	-8.2379
-0.2925	-0.222073170731707	134.6143	102.2205	-32.3938
-0.296153846153846	-0.222073170731707	125.4659	102.7022	-22.7637
-0.300192307692308	-0.222073170731707	114.6679	103.527	-11.1409
-0.304038461538462	-0.222073170731707	107.7605	103.6216	-4.13889999999999
-0.307692307692308	-0.222073170731707	104.0592	102.5371	-1.52210000000001
0	-0.219512195121951	187.7346	185.116	-2.61859999999999
-0.00384615384615385	-0.219512195121951	189.7869	180.0206	-9.7663
-0.00769230769230769	-0.219512195121951	188.2482	176.465	-11.7832
-0.0117307692307692	-0.219512195121951	188.767	171.983	-16.784
-0.0155769230769231	-0.219512195121951	188.4134	167.6899	-20.7235
-0.0192307692307692	-0.219512195121951	189.7869	163.6958	-26.0911
-0.0232692307692308	-0.219512195121951	189.834	160.723	-29.111
-0.0271153846153846	-0.219512195121951	189.2681	160.5108	-28.7573
-0.0309615384615385	-0.219512195121951	189.2205	157.8926	-31.3279
-0.0346153846153846	-0.219512195121951	189.6926	156.6336	-33.059
-0.0384615384615385	-0.219512195121951	190.9901	154.5013	-36.4888
-0.0425	-0.219512195121951	190.9662	152.1654	-38.8008
-0.0463461538461538	-0.219512195121951	191.2494	149.3967	-41.8527
-0.05	-0.219512195121951	191.6507	146.0363	-45.6144
-0.0540384615384615	-0.219512195121951	190.6831	143.44	-47.2431
-0.0576923076923077	-0.219512195121951	191.6036	141.434	-50.1696
-0.0617307692307692	-0.219512195121951	191.7449	140.2542	-51.4907
-0.0655769230769231	-0.219512195121951	191.3437	138.2483	-53.0954
-0.0692307692307692	-0.219512195121951	192.1932	136.8662	-55.327
-0.0732692307692308	-0.219512195121951	191.6036	136.0169	-55.5867
-0.0769230769230769	-0.219512195121951	191.6269	132.9827	-58.6442
-0.0809615384615385	-0.219512195121951	190.9901	129.9377	-61.0524
-0.0848076923076923	-0.219512195121951	191.5559	127.1179	-64.438
-0.0886538461538462	-0.219512195121951	191.3962	122.1884	-69.2078
-0.0925	-0.219512195121951	190.7778	119.8892	-70.8886
-0.0963461538461538	-0.219512195121951	189.7869	119.4766	-70.3103
-0.100192307692308	-0.219512195121951	189.6455	113.0413	-76.6042
-0.104038461538462	-0.219512195121951	188.2063	108.5857	-79.6206
-0.107884615384615	-0.219512195121951	188.1353	116.8606	-71.2747
-0.111730769230769	-0.219512195121951	188.5128	116.048	-72.4648
-0.115576923076923	-0.219512195121951	188.8669	114.9161	-73.9508
-0.119423076923077	-0.219512195121951	188.6126	114.528	-74.0846
-0.123269230769231	-0.219512195121951	188.9667	115.3768	-73.5899
-0.127115384615385	-0.219512195121951	188.8249	112.6663	-76.1586
-0.130961538461538	-0.219512195121951	188.5604	115.5651	-72.9953
-0.134807692307692	-0.219512195121951	186.7728	113.4205	-73.3523
-0.138653846153846	-0.219512195121951	187.8346	113.5597	-74.2749
-0.1425	-0.219512195121951	187.0089	114.6807	-72.3282
-0.146346153846154	-0.219512195121951	188.6126	112.2416	-76.371
-0.150192307692308	-0.219512195121951	190.8065	110.097	-80.7095
-0.154038461538462	-0.219512195121951	193.8215	110.7206	-83.1009
-0.157884615384615	-0.219512195121951	195.473	111.4511	-84.0219
-0.161538461538462	-0.219512195121951	195.8078	108.871	-86.9368
-0.165384615384615	-0.219512195121951	193.0946	110.4503	-82.6443
-0.169423076923077	-0.219512195121951	189.7032	110.4974	-79.2058
-0.173076923076923	-0.219512195121951	188.4294	108.494	-79.9354
-0.177115384615385	-0.219512195121951	187.1851	110.0605	-77.1246
-0.180769230769231	-0.219512195121951	186.4776	110.8041	-75.6735
-0.184807692307692	-0.219512195121951	185.2217	110.097	-75.1247
-0.188653846153846	-0.219512195121951	183.4824	109.9685	-73.5139
-0.192307692307692	-0.219512195121951	180.2815	108.6828	-71.5987
-0.196346153846154	-0.219512195121951	177.8693	109.2249	-68.6444
-0.2	-0.219512195121951	173.648	108.6828	-64.9652
-0.204038461538462	-0.219512195121951	170.1104	107.5515	-62.5589
-0.207884615384615	-0.219512195121951	165.2917	108.7403	-56.5514
-0.211538461538462	-0.219512195121951	159.9458	107.0667	-52.8791
-0.215576923076923	-0.219512195121951	160.5591	106.5614	-53.9977
-0.219230769230769	-0.219512195121951	158.6402	107.3865	-51.2537
-0.223269230769231	-0.219512195121951	156.108	107.1506	-48.9574
-0.227115384615385	-0.219512195121951	148.6684	105.9722	-42.6962
-0.230769230769231	-0.219512195121951	145.0827	104.9113	-40.1714
-0.234807692307692	-0.219512195121951	144.3888	103.228	-41.1608
-0.238461538461538	-0.219512195121951	143.86	103.8742	-39.9858
-0.2425	-0.219512195121951	141.7603	106.3255	-35.4348
-0.246346153846154	-0.219512195121951	143.6385	105.7262	-37.9123
-0.25	-0.219512195121951	140.9758	105.006	-35.9698
-0.254038461538462	-0.219512195121951	136.1505	106.8206	-29.3299
-0.257692307692308	-0.219512195121951	131.1697	105.1133	-26.0564
-0.261730769230769	-0.219512195121951	128.432	103.6051	-24.8269
-0.265576923076923	-0.219512195121951	124.6431	103.5109	-21.1322
-0.269230769230769	-0.219512195121951	121.1142	103.0967	-18.0175
-0.273269230769231	-0.219512195121951	117.7884	104.0392	-13.7492
-0.276923076923077	-0.219512195121951	116.2675	103.46	-12.8075
-0.280961538461538	-0.219512195121951	114.4999	101.6825	-12.8174
-0.284807692307692	-0.219512195121951	112.6387	100.0795	-12.5592
-0.288461538461538	-0.219512195121951	110.388	100.5983	-9.78970000000001
-0.2925	-0.219512195121951	112.8401	99.77324	-13.06686
-0.296153846153846	-0.219512195121951	108.6328	100.1033	-8.5295
-0.300192307692308	-0.219512195121951	107.195	101.0933	-6.1017
-0.304038461538462	-0.219512195121951	107.1106	100.9754	-6.13520000000001
-0.307692307692308	-0.219512195121951	105.4606	102.9649	-2.4957
0	-0.217195121951219	185.0336	182.2317	-2.80190000000002
-0.00384615384615385	-0.217195121951219	190.13	178.1972	-11.9328
-0.00769230769230769	-0.217195121951219	192.5368	174.5169	-18.0199
-0.0117307692307692	-0.217195121951219	192.6034	172.8253	-19.7781
-0.0155769230769231	-0.217195121951219	190.7436	169.0035	-21.7401
-0.0192307692307692	-0.217195121951219	192.5839	165.937	-26.6469
-0.0232692307692308	-0.217195121951219	191.6599	161.1165	-30.5434
-0.0271153846153846	-0.217195121951219	191.2818	159.3621	-31.9197
-0.0309615384615385	-0.217195121951219	191.8251	158.5522	-33.2729
-0.0346153846153846	-0.217195121951219	191.5928	155.3108	-36.282
-0.0384615384615385	-0.217195121951219	189.5543	152.9891	-36.5652
-0.0425	-0.217195121951219	189.7013	151.4841	-38.2172
-0.0463461538461538	-0.217195121951219	189.347	150.2801	-39.0669
-0.05	-0.217195121951219	188.4449	148.014	-40.4309
-0.0540384615384615	-0.217195121951219	190.3566	144.1896	-46.167
-0.0576923076923077	-0.217195121951219	192.9105	143.5052	-49.4053
-0.0617307692307692	-0.217195121951219	193.0281	142.7732	-50.2549
-0.0655769230769231	-0.217195121951219	192.3202	138.2544	-54.0658
-0.0692307692307692	-0.217195121951219	192.8158	134.4638	-58.352
-0.0732692307692308	-0.217195121951219	191.4237	132.9875	-58.4362
-0.0769230769230769	-0.217195121951219	190.8616	133.3761	-57.4855
-0.0809615384615385	-0.217195121951219	192.1317	131.6274	-60.5043
-0.0848076923076923	-0.217195121951219	193.737	128.4761	-65.2609
-0.0886538461538462	-0.217195121951219	191.914	125.019	-66.895
-0.0925	-0.217195121951219	191.5602	126.0688	-65.4914
-0.0963461538461538	-0.217195121951219	192.1788	121.0443	-71.1345
-0.100192307692308	-0.217195121951219	192.6034	123.2256	-69.3778
-0.104038461538462	-0.217195121951219	194.3269	121.5396	-72.7873
-0.107884615384615	-0.217195121951219	192.4854	121.0443	-71.4411
-0.111730769230769	-0.217195121951219	191.4514	119.5475	-71.9039
-0.115576923076923	-0.217195121951219	190.1731	116.7538	-73.4193
-0.119423076923077	-0.217195121951219	190.1067	114.5848	-75.5219
-0.123269230769231	-0.217195121951219	190.4092	116.1519	-74.2573
-0.127115384615385	-0.217195121951219	188.8986	113.4532	-75.4454
-0.130961538461538	-0.217195121951219	186.303	110.2102	-76.0928
-0.134807692307692	-0.217195121951219	185.4349	114.7621	-70.6728
-0.138653846153846	-0.217195121951219	185.3401	116.7659	-68.5742
-0.1425	-0.217195121951219	190.2009	111.8389	-78.362
-0.146346153846154	-0.217195121951219	193.4104	111.7919	-81.6185
-0.150192307692308	-0.217195121951219	195.5627	112.6404	-82.9223
-0.154038461538462	-0.217195121951219	195.1848	113.1355	-82.0493
-0.157884615384615	-0.217195121951219	192.1408	112.5808	-79.56
-0.161538461538462	-0.217195121951219	189.5275	112.5917	-76.9358
-0.165384615384615	-0.217195121951219	186.7379	113.0393	-73.6986
-0.169423076923077	-0.217195121951219	185.6293	110.9409	-74.6884
-0.173076923076923	-0.217195121951219	185.6114	113.7705	-71.8409
-0.177115384615385	-0.217195121951219	187.1391	112.1565	-74.9826
-0.180769230769231	-0.217195121951219	190.6359	112.0148	-78.6211
-0.184807692307692	-0.217195121951219	191.6036	112.4737	-79.1299
-0.188653846153846	-0.217195121951219	190.8249	109.0309	-81.794
-0.192307692307692	-0.217195121951219	189.0735	111.0715	-78.002
-0.196346153846154	-0.217195121951219	184.9508	110.0944	-74.8564
-0.2	-0.217195121951219	180.2328	107.6663	-72.5665
-0.204038461538462	-0.217195121951219	175.9394	109.4342	-66.5052
-0.207884615384615	-0.217195121951219	173.2265	109.2221	-64.0044
-0.211538461538462	-0.217195121951219	170.4427	109.057	-61.3857
-0.215576923076923	-0.217195121951219	166.5267	109.01	-57.5167
-0.219230769230769	-0.217195121951219	165.3235	109.6574	-55.6661
-0.223269230769231	-0.217195121951219	159.7559	107.3362	-52.4197
-0.227115384615385	-0.217195121951219	157.3176	107.03	-50.2876
-0.230769230769231	-0.217195121951219	155.6576	106.0159	-49.6417
-0.234807692307692	-0.217195121951219	148.4998	107.4071	-41.0927
-0.238461538461538	-0.217195121951219	143.2986	108.2556	-35.043
-0.2425	-0.217195121951219	139.1582	106.2518	-32.9064
-0.246346153846154	-0.217195121951219	134.8155	105.6388	-29.1767
-0.25	-0.217195121951219	132.657	106.6761	-25.9809
-0.254038461538462	-0.217195121951219	130.1549	106.6896	-23.4653
-0.257692307692308	-0.217195121951219	130.2963	105.8985	-24.3978
-0.261730769230769	-0.217195121951219	142.2738	105.2616	-37.0122
-0.265576923076923	-0.217195121951219	142.4999	103.7767	-38.7232
-0.269230769230769	-0.217195121951219	132.9165	103.2816	-29.6349
-0.273269230769231	-0.217195121951219	127.2978	103.517	-23.7808
-0.276923076923077	-0.217195121951219	121.5279	104.649	-16.8789
-0.280961538461538	-0.217195121951219	117.6459	103.2816	-14.3643
-0.284807692307692	-0.217195121951219	114.0846	103.4699	-10.6147
-0.288461538461538	-0.217195121951219	112.517	101.7021	-10.8149
-0.2925	-0.217195121951219	111.3032	101.8433	-9.45990000000001
-0.296153846153846	-0.217195121951219	109.8171	103.1869	-6.6302
-0.300192307692308	-0.217195121951219	106.9532	104.1301	-2.8231
-0.304038461538462	-0.217195121951219	106.3063	104.4364	-1.86989999999999
-0.307692307692308	-0.217195121951219	103.8067	102.9515	-0.855200000000011
0	-0.214756097560976	191.395	188.5863	-2.80870000000002
-0.00384615384615385	-0.214756097560976	190.493	182.3795	-8.11349999999999
-0.00769230769230769	-0.214756097560976	190.0916	176.6922	-13.3994
-0.0117307692307692	-0.214756097560976	188.6993	170.9646	-17.7347
-0.0155769230769231	-0.214756097560976	188.7879	167.3939	-21.394
-0.0192307692307692	-0.214756097560976	188.5232	164.9792	-23.544
-0.0232692307692308	-0.214756097560976	191.4503	163.6102	-27.8401
-0.0271153846153846	-0.214756097560976	192.8482	162.3278	-30.5204
-0.0309615384615385	-0.214756097560976	190.7183	160.0297	-30.6886
-0.0346153846153846	-0.214756097560976	193.793	158.6604	-35.1326
-0.0384615384615385	-0.214756097560976	196.8141	156.1027	-40.7114
-0.0425	-0.214756097560976	197.8295	153.544	-44.2855
-0.0463461538461538	-0.214756097560976	197.8485	151.0558	-46.7927
-0.05	-0.214756097560976	196.8141	148.6709	-48.1432
-0.0540384615384615	-0.214756097560976	197.0504	145.5776	-51.4728
-0.0576923076923077	-0.214756097560976	197.1213	142.5548	-54.5665
-0.0617307692307692	-0.214756097560976	196.0117	138.6955	-57.3162
-0.0655769230769231	-0.214756097560976	195.6812	137.8456	-57.8356
-0.0692307692307692	-0.214756097560976	195.5115	139.2153	-56.2962
-0.0732692307692308	-0.214756097560976	195.0202	141.0437	-53.9765
-0.0769230769230769	-0.214756097560976	194.1184	139.1414	-54.977
-0.0809615384615385	-0.214756097560976	194.855	135.644	-59.211
-0.0848076923076923	-0.214756097560976	194.7369	132.586	-62.1509
-0.0886538461538462	-0.214756097560976	193.2444	129.2691	-63.9753
-0.0925	-0.214756097560976	192.3053	124.4305	-67.8748
-0.0963461538461538	-0.214756097560976	193.6749	126.3403	-67.3346
-0.100192307692308	-0.214756097560976	192.4938	127.4727	-65.0211
-0.104038461538462	-0.214756097560976	195.705	127.1068	-68.5982
-0.107884615384615	-0.214756097560976	197.0265	122.5773	-74.4492
-0.111730769230769	-0.214756097560976	197.6404	121.8228	-75.8176
-0.115576923076923	-0.214756097560976	198.188	121.7281	-76.4599
-0.119423076923077	-0.214756097560976	197.9709	120.4547	-77.5162
-0.123269230769231	-0.214756097560976	196.2951	116.5036	-79.7915
-0.127115384615385	-0.214756097560976	195.6579	117.9075	-77.7504
-0.130961538461538	-0.214756097560976	192.3524	115.3963	-76.9561
-0.134807692307692	-0.214756097560976	191.8095	114.4999	-77.3096
-0.138653846153846	-0.214756097560976	189.2421	115.7736	-73.4685
-0.1425	-0.214756097560976	188.7226	112.5061	-76.2165
-0.146346153846154	-0.214756097560976	188.274	112.2468	-76.0272
-0.150192307692308	-0.214756097560976	189.9918	110.7501	-79.2417
-0.154038461538462	-0.214756097560976	193.4387	113.061	-80.3777
-0.157884615384615	-0.214756097560976	196.2762	115.2783	-80.9979
-0.161538461538462	-0.214756097560976	194.9072	112.7075	-82.1997
-0.165384615384615	-0.214756097560976	195.6152	115.5376	-80.0776
-0.169423076923077	-0.214756097560976	193.2072	113.0139	-80.1933
-0.173076923076923	-0.214756097560976	192.1215	113.0139	-79.1076
-0.177115384615385	-0.214756097560976	192.2396	111.5285	-80.7111
-0.180769230769231	-0.214756097560976	193.6847	109.3112	-84.3735
-0.184807692307692	-0.214756097560976	191.9378	108.756	-83.1818
-0.188653846153846	-0.214756097560976	192.4335	110.4305	-82.003
-0.192307692307692	-0.214756097560976	190.3095	110.7501	-79.5594
-0.196346153846154	-0.214756097560976	184.7397	110.3018	-74.4379
-0.2	-0.214756097560976	181.2235	108.5566	-72.6669
-0.204038461538462	-0.214756097560976	178.8162	110.6088	-68.2074
-0.207884615384615	-0.214756097560976	175.2291	108.7217	-66.5074
-0.211538461538462	-0.214756097560976	173.0108	110.197	-62.8138
-0.215576923076923	-0.214756097560976	170.3911	110.7758	-59.6153
-0.219230769230769	-0.214756097560976	166.5606	108.5124	-58.0482
-0.223269230769231	-0.214756097560976	163.0359	108.7246	-54.3113
-0.227115384615385	-0.214756097560976	162.6973	108.2294	-54.4679
-0.230769230769231	-0.214756097560976	160.7772	106.7204	-54.0568
-0.234807692307692	-0.214756097560976	158.1956	107.6032	-50.5924
-0.238461538461538	-0.214756097560976	154.7393	107.7916	-46.9477
-0.2425	-0.214756097560976	149.6484	107.5691	-42.0793
-0.246346153846154	-0.214756097560976	145.5776	108.7717	-36.8059
-0.25	-0.214756097560976	142.1436	108.9605	-33.1831
-0.254038461538462	-0.214756097560976	139.2724	108.3003	-30.9721
-0.257692307692308	-0.214756097560976	136.5468	108.1114	-28.4354
-0.261730769230769	-0.214756097560976	133.1097	108.8792	-24.2305
-0.265576923076923	-0.214756097560976	130.772	108.7479	-22.0241
-0.269230769230769	-0.214756097560976	129.6608	107.8521	-21.8087
-0.273269230769231	-0.214756097560976	126.6614	110.2467	-16.4147
-0.276923076923077	-0.214756097560976	122.3539	112.2848	-10.0691
-0.280961538461538	-0.214756097560976	117.8939	118.2383	0.344399999999993
-0.284807692307692	-0.214756097560976	115.7594	107.6736	-8.08580000000001
-0.288461538461538	-0.214756097560976	114.0864	103.2975	-10.7889
-0.2925	-0.214756097560976	111.3163	103.0283	-8.288
-0.296153846153846	-0.214756097560976	108.4049	104.6316	-3.77329999999999
-0.300192307692308	-0.214756097560976	107.8387	103.3818	-4.45690000000001
-0.304038461538462	-0.214756097560976	106.4844	101.7687	-4.7157
-0.307692307692308	-0.214756097560976	103.0754	102.2168	-0.858599999999996
0	-0.21219512195122	182.9928	177.9445	-5.04829999999998
-0.00384615384615385	-0.21219512195122	187.4514	173.8633	-13.5881
-0.00769230769230769	-0.21219512195122	189.3568	171.0086	-18.3482
-0.0117307692307692	-0.21219512195122	189.9232	168.3428	-21.5804
-0.0155769230769231	-0.21219512195122	190.8433	166.4718	-24.3715
-0.0192307692307692	-0.21219512195122	193.6045	163.9238	-29.6807
-0.0232692307692308	-0.21219512195122	194.0524	160.7307	-33.3217
-0.0271153846153846	-0.21219512195122	194.4775	159.5982	-34.8793
-0.0309615384615385	-0.21219512195122	194.7602	157.5377	-37.2225
-0.0346153846153846	-0.21219512195122	193.6465	153.6824	-39.9641
-0.0384615384615385	-0.21219512195122	191.2863	153.3434	-37.9429
-0.0425	-0.21219512195122	188.9742	149.2603	-39.7139
-0.0463461538461538	-0.21219512195122	188.5967	144.8367	-43.76
-0.05	-0.21219512195122	189.6162	143.0333	-46.5829
-0.0540384615384615	-0.21219512195122	188.3657	140.6253	-47.7404
-0.0576923076923077	-0.21219512195122	189.451	139.728	-49.723
-0.0617307692307692	-0.21219512195122	190.9142	139.5156	-51.3986
-0.0655769230769231	-0.21219512195122	192.5183	138.2882	-54.2301
-0.0692307692307692	-0.21219512195122	192.8486	137.8634	-54.9852
-0.0732692307692308	-0.21219512195122	192.82	134.3095	-58.5105
-0.0769230769230769	-0.21219512195122	193.4394	130.0356	-63.4038
-0.0809615384615385	-0.21219512195122	193.7697	128.547	-65.2227
-0.0848076923076923	-0.21219512195122	193.7697	127.4494	-66.3203
-0.0886538461538462	-0.21219512195122	193.7645	126.9888	-66.7757
-0.0925	-0.21219512195122	193.0562	128.3448	-64.7114
-0.0963461538461538	-0.21219512195122	191.8528	124.4285	-67.4243
-0.100192307692308	-0.21219512195122	191.8528	122.707	-69.1458
-0.104038461538462	-0.21219512195122	191.7109	124.075	-67.6359
-0.107884615384615	-0.21219512195122	192.1593	120.3136	-71.8457
-0.111730769230769	-0.21219512195122	191.5039	115.9747	-75.5292
-0.115576923076923	-0.21219512195122	192.8957	116.8472	-76.0485
-0.119423076923077	-0.21219512195122	192.6363	116.6238	-76.0125
-0.123269230769231	-0.21219512195122	193.2022	116.7884	-76.4138
-0.127115384615385	-0.21219512195122	195.1144	114.808	-80.3064
-0.130961538461538	-0.21219512195122	196.8365	118.0381	-78.7984
-0.134807692307692	-0.21219512195122	195.7468	116.5529	-79.1939
-0.138653846153846	-0.21219512195122	193.8117	115.2561	-78.5556
-0.1425	-0.21219512195122	191.5457	115.9756	-75.5701
-0.146346153846154	-0.21219512195122	190.7723	116.2237	-74.5486
-0.150192307692308	-0.21219512195122	190.8145	114.7388	-76.0757
-0.154038461538462	-0.21219512195122	190.5075	113.3476	-77.1599
-0.157884615384615	-0.21219512195122	189.682	115.4694	-74.2126
-0.161538461538462	-0.21219512195122	190.5268	116.3887	-74.1381
-0.165384615384615	-0.21219512195122	193.2928	114.3489	-78.9439
-0.169423076923077	-0.21219512195122	194.0007	114.6679	-79.3328
-0.173076923076923	-0.21219512195122	195.0389	114.2199	-80.819
-0.177115384615385	-0.21219512195122	195.8643	113.7124	-82.1519
-0.180769230769231	-0.21219512195122	196.9735	115.0091	-81.9644
-0.184807692307692	-0.21219512195122	195.1144	112.3449	-82.7695
-0.188653846153846	-0.21219512195122	194.0524	112.6279	-81.4245
-0.192307692307692	-0.21219512195122	192.7544	112.8401	-79.9143
-0.196346153846154	-0.21219512195122	188.9793	111.4492	-77.5301
-0.2	-0.21219512195122	183.8596	110.6604	-73.1992
-0.204038461538462	-0.21219512195122	177.3652	110.5662	-66.799
-0.207884615384615	-0.21219512195122	174.0382	109.2459	-64.7923
-0.211538461538462	-0.21219512195122	172.8114	110.3065	-62.5049
-0.215576923076923	-0.21219512195122	167.0305	110.388	-56.6425
-0.219230769230769	-0.21219512195122	159.3311	110.553	-48.7781
-0.223269230769231	-0.21219512195122	155.7593	110.9434	-44.8159
-0.227115384615385	-0.21219512195122	152.3282	110.4953	-41.8329
-0.230769230769231	-0.21219512195122	151.0447	109.1041	-41.9406
-0.234807692307692	-0.21219512195122	151.626	110.4245	-41.2015
-0.238461538461538	-0.21219512195122	151.0831	108.4207	-42.6624
-0.2425	-0.21219512195122	147.6125	108.8216	-38.7909
-0.246346153846154	-0.21219512195122	144.7092	106.9591	-37.7501
-0.25	-0.21219512195122	144.1896	107.6425	-36.5471
-0.254038461538462	-0.21219512195122	139.5627	106.6761	-32.8866
-0.257692307692308	-0.21219512195122	137.3438	106.6052	-30.7386
-0.261730769230769	-0.21219512195122	134.4638	107.1479	-27.3159
-0.265576923076923	-0.21219512195122	130.3911	107.5013	-22.8898
-0.269230769230769	-0.21219512195122	127.534	105.3558	-22.1782
-0.273269230769231	-0.21219512195122	123.4978	104.8373	-18.6605
-0.276923076923077	-0.21219512195122	120.6431	105.4737	-15.1694
-0.280961538461538	-0.21219512195122	117.8008	104.3422	-13.4586
-0.284807692307692	-0.21219512195122	115.1714	105.6053	-9.56610000000001
-0.288461538461538	-0.21219512195122	112.8255	104.6622	-8.16330000000001
-0.2925	-0.21219512195122	111.7532	105.1335	-6.61970000000001
-0.296153846153846	-0.21219512195122	108.9001	103.6017	-5.2984
-0.300192307692308	-0.21219512195122	105.7741	101.3384	-4.43570000000001
-0.304038461538462	-0.21219512195122	106.4238	101.8671	-4.55670000000001
-0.307692307692308	-0.21219512195122	106.4714	102.2675	-4.20390000000001
0	-0.209878048780488	196.5343	194.3407	-2.1936
-0.00384615384615385	-0.209878048780488	198.2097	189.6217	-8.588
-0.00769230769230769	-0.209878048780488	198.4219	182.0728	-16.3491
-0.0117307692307692	-0.209878048780488	197.3601	174.1227	-23.2374
-0.0155769230769231	-0.209878048780488	195.1898	169.3809	-25.8089
-0.0192307692307692	-0.209878048780488	193.6045	166.8803	-26.7242
-0.0232692307692308	-0.209878048780488	194.2885	165.0874	-29.2011
-0.0271153846153846	-0.209878048780488	195.0672	162.6734	-32.3938
-0.0309615384615385	-0.209878048780488	195.4209	160.3927	-35.0282
-0.0346153846153846	-0.209878048780488	194.142	156.9932	-37.1488
-0.0384615384615385	-0.209878048780488	191.6876	154.7745	-36.9131
-0.0425	-0.209878048780488	192.4002	153.8683	-38.5319
-0.0463461538461538	-0.209878048780488	194.7131	151.6022	-43.1109
-0.05	-0.209878048780488	196.3366	149.5719	-46.7647
-0.0540384615384615	-0.209878048780488	198.3701	147.7687	-50.6014
-0.0576923076923077	-0.209878048780488	200.0644	145.4786	-54.5858
-0.0617307692307692	-0.209878048780488	200.7251	143.1175	-57.6076
-0.0655769230769231	-0.209878048780488	201.5549	142.3484	-59.2065
-0.0692307692307692	-0.209878048780488	202.2627	140.6014	-61.6613
-0.0732692307692308	-0.209878048780488	200.7296	139.2322	-61.4974
-0.0769230769230769	-0.209878048780488	200.4697	137.5769	-62.8928
-0.0809615384615385	-0.209878048780488	199.7811	134.2365	-65.5446
-0.0848076923076923	-0.209878048780488	198.3654	131.2266	-67.1388
-0.0886538461538462	-0.209878048780488	198.9557	126.2583	-72.6974
-0.0925	-0.209878048780488	199.0028	125.7977	-73.2051
-0.0963461538461538	-0.209878048780488	197.7994	128.0268	-69.7726
-0.100192307692308	-0.209878048780488	197.1858	124.2402	-72.9456
-0.104038461538462	-0.209878048780488	196.4828	121.8345	-74.6483
-0.107884615384615	-0.209878048780488	196.5017	123.6624	-72.8393
-0.111730769230769	-0.209878048780488	196.7184	121.3391	-75.3793
-0.115576923076923	-0.209878048780488	196.9307	118.5799	-78.3508
-0.119423076923077	-0.209878048780488	197.9688	120.5135	-77.4553
-0.123269230769231	-0.209878048780488	198.9365	118.745	-80.1915
-0.127115384615385	-0.209878048780488	198.9174	119.4996	-79.4178
-0.130961538461538	-0.209878048780488	198.2049	115.5138	-82.6911
-0.134807692307692	-0.209878048780488	198.0869	119.3583	-78.7286
-0.138653846153846	-0.209878048780488	199.3332	119.1223	-80.2109
-0.1425	-0.209878048780488	201.8104	121.6931	-80.1173
-0.146346153846154	-0.209878048780488	201.7866	119.04	-82.7466
-0.150192307692308	-0.209878048780488	202.5226	118.1084	-84.4142
-0.154038461538462	-0.209878048780488	203.7767	117.2949	-86.4818
-0.157884615384615	-0.209878048780488	202.6445	116.1397	-86.5048
-0.161538461538462	-0.209878048780488	203.4702	115.2434	-88.2268
-0.165384615384615	-0.209878048780488	200.8749	115.8329	-85.042
-0.169423076923077	-0.209878048780488	199.271	114.8428	-84.4282
-0.173076923076923	-0.209878048780488	199.5071	116.4223	-83.0848
-0.177115384615385	-0.209878048780488	197.53	116.8943	-80.6357
-0.180769230769231	-0.209878048780488	195.1898	116.2101	-78.9797
-0.184807692307692	-0.209878048780488	195.1189	114.572	-80.5469
-0.188653846153846	-0.209878048780488	192.7829	115.0783	-77.7046
-0.192307692307692	-0.209878048780488	189.9049	114.3709	-75.534
-0.196346153846154	-0.209878048780488	189.1263	114.6068	-74.5195
-0.2	-0.209878048780488	186.1773	111.7061	-74.4712
-0.204038461538462	-0.209878048780488	185.3992	111.4469	-73.9523
-0.207884615384615	-0.209878048780488	179.8143	110.7996	-69.0147
-0.211538461538462	-0.209878048780488	173.1085	109.2902	-63.8183
-0.215576923076923	-0.209878048780488	167.1397	108.1114	-59.0283
-0.219230769230769	-0.209878048780488	163.4364	104.9046	-58.5318
-0.223269230769231	-0.209878048780488	161.8087	99.33066	-62.47804
-0.227115384615385	-0.209878048780488	159.0011	97.75097	-61.25013
-0.230769230769231	-0.209878048780488	158.8432	111.1424	-47.7008
-0.234807692307692	-0.209878048780488	158.1825	111.1424	-47.0401
-0.238461538461538	-0.209878048780488	152.8971	112.793	-40.1041
-0.2425	-0.209878048780488	149.5996	110.671	-38.9286
-0.246346153846154	-0.209878048780488	144.2189	109.6807	-34.5382
-0.25	-0.209878048780488	138.8853	109.1018	-29.7835
-0.254038461538462	-0.209878048780488	137.1759	108.9501	-28.2258
-0.257692307692308	-0.209878048780488	135.2039	108.0539	-27.15
-0.261730769230769	-0.209878048780488	134.4721	108.1719	-26.3002
-0.265576923076923	-0.209878048780488	131.6141	107.5587	-24.0554
-0.269230769230769	-0.209878048780488	129.8084	106.872	-22.9364
-0.273269230769231	-0.209878048780488	129.2062	105.7639	-23.4423
-0.276923076923077	-0.209878048780488	127.3069	106.6598	-20.6471
-0.280961538461538	-0.209878048780488	122.5301	106.9429	-15.5872
-0.284807692307692	-0.209878048780488	118.8173	106.1747	-12.6426
-0.288461538461538	-0.209878048780488	115.4694	106.8958	-8.5736
-0.2925	-0.209878048780488	112.3471	106.1883	-6.1588
-0.296153846153846	-0.209878048780488	111.5112	106.6462	-4.86500000000001
-0.300192307692308	-0.209878048780488	110.8274	105.5042	-5.3232
-0.304038461538462	-0.209878048780488	108.1303	104.8813	-3.24900000000001
-0.307692307692308	-0.209878048780488	107.6823	105.0935	-2.58879999999999
0	-0.207317073170732	194.4921	193.1266	-1.3655
-0.00384615384615385	-0.207317073170732	195.6049	190.7674	-4.83749999999998
-0.00769230769230769	-0.207317073170732	199.9194	189.375	-10.5444
-0.0117307692307692	-0.207317073170732	204.0283	185.0574	-18.9709
-0.0155769230769231	-0.207317073170732	205.8453	179.2055	-26.6398
-0.0192307692307692	-0.207317073170732	204.4974	175.4777	-29.0197
-0.0232692307692308	-0.207317073170732	204.0018	172.1269	-31.8749
-0.0271153846153846	-0.207317073170732	203.8133	168.3452	-35.4681
-0.0309615384615385	-0.207317073170732	200.3162	165.8127	-34.5035
-0.0346153846153846	-0.207317073170732	195.8797	162.8078	-33.0719
-0.0384615384615385	-0.207317073170732	192.9762	158.8342	-34.142
-0.0425	-0.207317073170732	192.9762	155.5447	-37.4315
-0.0463461538461538	-0.207317073170732	195.3886	154.4266	-40.962
-0.05	-0.207317073170732	198.9759	152.2216	-46.7543
-0.0540384615384615	-0.207317073170732	201.3353	150.1437	-51.1916
-0.0576923076923077	-0.207317073170732	202.704	151.6314	-51.0726
-0.0617307692307692	-0.207317073170732	202.775	148.0664	-54.7086
-0.0655769230769231	-0.207317073170732	201.9917	145.7289	-56.2628
-0.0692307692307692	-0.207317073170732	201.5908	144.0049	-57.5859
-0.0732692307692308	-0.207317073170732	201.4728	142.5745	-58.8983
-0.0769230769230769	-0.207317073170732	200.7176	139.8362	-60.8814
-0.0809615384615385	-0.207317073170732	201.1855	137.3544	-63.8311
-0.0848076923076923	-0.207317073170732	201.1379	134.0603	-67.0776
-0.0886538461538462	-0.207317073170732	201.9879	131.5094	-70.4785
-0.0925	-0.207317073170732	201.9169	128.865	-73.0519
-0.0963461538461538	-0.207317073170732	201.6851	127.2249	-74.4602
-0.100192307692308	-0.207317073170732	200.5053	124.9837	-75.5216
-0.104038461538462	-0.207317073170732	200.7176	126.3631	-74.3545
-0.107884615384615	-0.207317073170732	201.1185	127.4011	-73.7174
-0.111730769230769	-0.207317073170732	200.0096	124.9829	-75.0267
-0.115576923076923	-0.207317073170732	200.2027	122.471	-77.7317
-0.119423076923077	-0.207317073170732	198.2441	121.8936	-76.3505
-0.123269230769231	-0.207317073170732	197.1819	119.9596	-77.2223
-0.127115384615385	-0.207317073170732	198.4564	118.1317	-80.3247
-0.130961538461538	-0.207317073170732	198.6688	120.4432	-78.2256
-0.134807692307692	-0.207317073170732	197.9846	117.6835	-80.3011
-0.138653846153846	-0.207317073170732	196.5722	119.4054	-77.1668
-0.1425	-0.207317073170732	196.2185	120.9739	-75.2446
-0.146346153846154	-0.207317073170732	195.9824	120.502	-75.4804
-0.150192307692308	-0.207317073170732	195.6287	123.2847	-72.344
-0.154038461538462	-0.207317073170732	194.9406	119.323	-75.6176
-0.157884615384615	-0.207317073170732	195.6956	118.2383	-77.4573
-0.161538461538462	-0.207317073170732	195.9551	117.6721	-78.283
-0.165384615384615	-0.207317073170732	199.023	120.0067	-79.0163
-0.169423076923077	-0.207317073170732	198.763	119.0638	-79.6992
-0.173076923076923	-0.207317073170732	199.7811	118.4034	-81.3777
-0.177115384615385	-0.207317073170732	197.3272	118.097	-79.2302
-0.180769230769231	-0.207317073170732	194.1892	118.2854	-75.9038
-0.184807692307692	-0.207317073170732	191.3859	117.2007	-74.1852
-0.188653846153846	-0.207317073170732	192.4002	116.2572	-76.143
-0.192307692307692	-0.207317073170732	189.9753	117.4129	-72.5624
-0.196346153846154	-0.207317073170732	187.5404	114.1715	-73.3689
-0.2	-0.207317073170732	182.3259	114.1006	-68.2253
-0.204038461538462	-0.207317073170732	178.905	112.5917	-66.3133
-0.207884615384615	-0.207317073170732	175.6022	112.3557	-63.2465
-0.211538461538462	-0.207317073170732	170.7657	113.3223	-57.4434
-0.215576923076923	-0.207317073170732	167.1086	113.6525	-53.4561
-0.219230769230769	-0.207317073170732	163.4754	112.4266	-51.0488
-0.223269230769231	-0.207317073170732	159.3149	111.342	-47.9729
-0.227115384615385	-0.207317073170732	159.8267	111.3074	-48.5193
-0.230769230769231	-0.207317073170732	161.1245	110.2102	-50.9143
-0.234807692307692	-0.207317073170732	156.7186	110.1394	-46.5792
-0.238461538461538	-0.207317073170732	152.3196	111.224	-41.0956
-0.2425	-0.207317073170732	149.1327	111.9206	-37.2121
-0.246346153846154	-0.207317073170732	144.8367	111.9784	-32.8583
-0.25	-0.207317073170732	140.8713	111.8605	-29.0108
-0.254038461538462	-0.207317073170732	138.1097	111.9677	-26.142
-0.257692307692308	-0.207317073170732	134.8995	110.152	-24.7475
-0.261730769230769	-0.207317073170732	132.7041	109.7172	-22.9869
-0.265576923076923	-0.207317073170732	131.6057	107.3362	-24.2695
-0.269230769230769	-0.207317073170732	131.4861	105.7334	-25.7527
-0.273269230769231	-0.207317073170732	128.0739	105.2616	-22.8123
-0.276923076923077	-0.207317073170732	126.7876	105.2985	-21.4891
-0.280961538461538	-0.207317073170732	122.3535	105.7131	-16.6404
-0.284807692307692	-0.207317073170732	120.3962	106.1163	-14.2799
-0.288461538461538	-0.207317073170732	117.2723	105.8703	-11.402
-0.2925	-0.207317073170732	114.8568	106.1866	-8.67020000000001
-0.296153846153846	-0.207317073170732	111.9807	105.8334	-6.1473
-0.300192307692308	-0.207317073170732	110.8963	105.4326	-5.4637
-0.304038461538462	-0.207317073170732	108.9995	104.8673	-4.1322
-0.307692307692308	-0.207317073170732	107.986	105.3855	-2.60050000000001
0	-0.205	190.4237	189.103	-1.32069999999999
-0.00384615384615385	-0.205	192.5421	188.8198	-3.72230000000002
-0.00769230769230769	-0.205	192.6549	187.5457	-5.10919999999999
-0.0117307692307692	-0.205	193.2208	183.1813	-10.0395
-0.0155769230769231	-0.205	195.4124	179.8078	-15.6046
-0.0192307692307692	-0.205	196.596	175.9627	-20.6333
-0.0232692307692308	-0.205	196.5217	170.2776	-26.2441
-0.0271153846153846	-0.205	196.9735	165.6226	-31.3509
-0.0309615384615385	-0.205	197.4219	163.1846	-34.2373
-0.0346153846153846	-0.205	195.7939	161.1007	-34.6932
-0.0384615384615385	-0.205	196.5217	157.9542	-38.5675
-0.0425	-0.205	196.6193	155.68	-40.9393
-0.0463461538461538	-0.205	197.3981	155.1372	-42.2609
-0.05	-0.205	199.4746	153.5939	-45.8807
-0.0540384615384615	-0.205	201.6924	151.871	-49.8214
-0.0576923076923077	-0.205	203.1081	149.2979	-53.8102
-0.0617307692307692	-0.205	201.5039	146.4795	-55.0244
-0.0655769230769231	-0.205	201.602	144.8745	-56.7275
-0.0692307692307692	-0.205	202.4988	143.1276	-59.3712
-0.0732692307692308	-0.205	209.5731	141.7918	-67.7813
-0.0769230769230769	-0.205	207.8508	138.403	-69.4478
-0.0809615384615385	-0.205	204.4767	136.6772	-67.7995
-0.0848076923076923	-0.205	202.306	135.3765	-66.9295
-0.0886538461538462	-0.205	202.0937	132.721	-69.3727
-0.0925	-0.205	200.7722	130.1954	-70.5768
-0.0963461538461538	-0.205	200.3476	128.1312	-72.2164
-0.100192307692308	-0.205	199.1882	124.8414	-74.3468
-0.104038461538462	-0.205	199.6833	124.122	-75.5613
-0.107884615384615	-0.205	199.8014	125.4891	-74.3123
-0.111730769230769	-0.205	200.0613	121.7051	-78.3562
-0.115576923076923	-0.205	199.5926	119.0408	-80.5518
-0.119423076923077	-0.205	198.3654	120.0429	-78.3225
-0.123269230769231	-0.205	196.6902	120.3259	-76.3643
-0.127115384615385	-0.205	195.7939	121.9996	-73.7943
-0.130961538461538	-0.205	197.0677	119.9365	-77.1312
-0.134807692307692	-0.205	199.1913	122.4124	-76.7789
-0.138653846153846	-0.205	199.7811	119.6302	-80.1509
-0.1425	-0.205	198.4172	123.0608	-75.3564
-0.146346153846154	-0.205	197.0726	122.6836	-74.389
-0.150192307692308	-0.205	197.9217	118.8406	-79.0811
-0.154038461538462	-0.205	196.5814	118.8406	-77.7408
-0.157884615384615	-0.205	197.124	117.1436	-79.9804
-0.161538461538462	-0.205	197.4543	117.662	-79.7923
-0.165384615384615	-0.205	198.6813	116.8368	-81.8445
-0.169423076923077	-0.205	197.9027	121.4341	-76.4686
-0.173076923076923	-0.205	197.2187	128.6008	-68.6179
-0.177115384615385	-0.205	196.5532	137.8183	-58.7349
-0.180769230769231	-0.205	194.4588	135.7096	-58.7492
-0.184807692307692	-0.205	191.9334	116.2825	-75.6509
-0.188653846153846	-0.205	191.2256	117.3903	-73.8353
-0.192307692307692	-0.205	192.8538	118.0267	-74.8271
-0.196346153846154	-0.205	192.2404	116.8718	-75.3686
-0.2	-0.205	189.8628	116.6359	-73.2269
-0.204038461538462	-0.205	185.5876	118.4986	-67.089
-0.207884615384615	-0.205	181.9077	115.0689	-66.8388
-0.211538461538462	-0.205	176.7413	114.0316	-62.7097
-0.215576923076923	-0.205	169.9235	115.4223	-54.5012
-0.219230769230769	-0.205	167.1164	117.2723	-49.8441
-0.223269230769231	-0.205	165.5279	114.561	-50.9669
-0.227115384615385	-0.205	160.1016	115.7053	-44.3963
-0.230769230769231	-0.205	155.4924	115.399	-40.0934
-0.234807692307692	-0.205	154.2723	112.8871	-41.3852
-0.238461538461538	-0.205	150.8975	113.4423	-37.4552
-0.2425	-0.205	150.204	112.452	-37.752
-0.246346153846154	-0.205	145.9085	113.4185	-32.49
-0.25	-0.205	140.7732	112.0278	-28.7454
-0.254038461538462	-0.205	138.602	110.9667	-27.6353
-0.257692307692308	-0.205	135.5236	112.3579	-23.1657
-0.261730769230769	-0.205	133.2923	110.8963	-22.396
-0.265576923076923	-0.205	130.66	110.3774	-20.2826
-0.269230769230769	-0.205	128.3333	108.4207	-19.9126
-0.273269230769231	-0.205	129.0177	107.09	-21.9277
-0.276923076923077	-0.205	127.483	107.1138	-20.3692
-0.280961538461538	-0.205	123.2138	107.9493	-15.2645
-0.284807692307692	-0.205	120.4788	109.8822	-10.5966
-0.288461538461538	-0.205	117.6149	111.121	-6.49390000000001
-0.2925	-0.205	115.9883	108.3498	-7.6385
-0.296153846153846	-0.205	114.9161	106.8546	-8.0615
-0.300192307692308	-0.205	113.5146	105.9955	-7.5191
-0.304038461538462	-0.205	109.8246	105.7364	-4.0882
-0.307692307692308	-0.205	105.5243	107.5147	1.99040000000001
0	-0.202560975609756	197.8603	195.7373	-2.12299999999999
-0.00384615384615385	-0.202560975609756	197.2231	192.6987	-4.52439999999999
-0.00769230769230769	-0.202560975609756	196.2749	189.3021	-6.97280000000001
-0.0117307692307692	-0.202560975609756	196.6524	185.004	-11.6484
-0.0155769230769231	-0.202560975609756	197.9969	180.876	-17.1209
-0.0192307692307692	-0.202560975609756	200.4504	176.0167	-24.4337
-0.0232692307692308	-0.202560975609756	198.8936	170.4427	-28.4509
-0.0271153846153846	-0.202560975609756	194.553	166.1886	-28.3644
-0.0309615384615385	-0.202560975609756	194.8124	162.6891	-32.1233
-0.0346153846153846	-0.202560975609756	194.0524	161.0372	-33.0152
-0.0384615384615385	-0.202560975609756	192.7829	157.2696	-35.5133
-0.0425	-0.202560975609756	195.0485	154.4762	-40.5723
-0.0463461538461538	-0.202560975609756	196.1098	150.8795	-45.2303
-0.05	-0.202560975609756	195.8926	150.1713	-45.7213
-0.0540384615384615	-0.202560975609756	196.511	149.0146	-47.4964
-0.0576923076923077	-0.202560975609756	196.0344	147.4949	-48.5395
-0.0617307692307692	-0.202560975609756	196.1098	144.8745	-51.2353
-0.0655769230769231	-0.202560975609756	197.5491	141.438	-56.1111
-0.0692307692307692	-0.202560975609756	197.8555	138.6863	-59.1692
-0.0732692307692308	-0.202560975609756	197.1716	136.5125	-60.6591
-0.0769230769230769	-0.202560975609756	198.0916	135.9191	-62.1725
-0.0809615384615385	-0.202560975609756	199.082	134.4538	-64.6282
-0.0848076923076923	-0.202560975609756	199.2756	131.6343	-67.6413
-0.0886538461538462	-0.202560975609756	201.2335	129.9706	-71.2629
-0.0925	-0.202560975609756	201.1625	129.3562	-71.8063
-0.0963461538461538	-0.202560975609756	201.2806	128.6255	-72.6551
-0.100192307692308	-0.202560975609756	201.1387	127.2218	-73.9169
-0.104038461538462	-0.202560975609756	201.4496	123.4141	-78.0355
-0.107884615384615	-0.202560975609756	201.709	124.1923	-77.5167
-0.111730769230769	-0.202560975609756	201.3792	121.5754	-79.8038
-0.115576923076923	-0.202560975609756	200.7658	121.057	-79.7088
-0.119423076923077	-0.202560975609756	198.9024	120.3021	-78.6003
-0.123269230769231	-0.202560975609756	196.7325	120.6322	-76.1003
-0.127115384615385	-0.202560975609756	195.1051	122.2356	-72.8695
-0.130961538461538	-0.202560975609756	195.6005	118.3578	-77.2427
-0.134807692307692	-0.202560975609756	195.4825	118.5937	-76.8888
-0.138653846153846	-0.202560975609756	195.8598	117.5327	-78.3271
-0.1425	-0.202560975609756	196.7796	120.9507	-75.8289
-0.146346153846154	-0.202560975609756	199.2564	120.5148	-78.7416
-0.150192307692308	-0.202560975609756	199.9402	121.87	-78.0702
-0.154038461538462	-0.202560975609756	197.374	118.1928	-79.1812
-0.157884615384615	-0.202560975609756	198.3361	120.9036	-77.4325
-0.161538461538462	-0.202560975609756	199.8222	120.5503	-79.2719
-0.165384615384615	-0.202560975609756	199.2326	123.4261	-75.8065
-0.169423076923077	-0.202560975609756	200.4782	121.2924	-79.1858
-0.173076923076923	-0.202560975609756	202.1728	119.6658	-82.507
-0.177115384615385	-0.202560975609756	202.6683	120.1131	-82.5552
-0.180769230769231	-0.202560975609756	201.8508	118.6855	-83.1653
-0.184807692307692	-0.202560975609756	199.5583	119.0396	-80.5187
-0.188653846153846	-0.202560975609756	199.1338	118.5204	-80.6134
-0.192307692307692	-0.202560975609756	197.4401	118.6622	-78.7779
-0.196346153846154	-0.202560975609756	194.8929	116.7988	-78.0941
-0.2	-0.202560975609756	189.9155	116.7046	-73.2109
-0.204038461538462	-0.202560975609756	185.3397	115.2423	-70.0974
-0.207884615384615	-0.202560975609756	180.0504	118.5913	-61.4591
-0.211538461538462	-0.202560975609756	178.4162	118.392	-60.0242
-0.215576923076923	-0.202560975609756	176.3702	116.1062	-60.264
-0.219230769230769	-0.202560975609756	173.4859	115.8232	-57.6627
-0.223269230769231	-0.202560975609756	172.1176	114.2798	-57.8378
-0.227115384615385	-0.202560975609756	166.1812	114.3269	-51.8543
-0.230769230769231	-0.202560975609756	162.1861	115.4112	-46.7749
-0.234807692307692	-0.202560975609756	160.4637	112.7837	-47.68
-0.238461538461538	-0.202560975609756	157.3963	113.9626	-43.4337
-0.2425	-0.202560975609756	156.098	112.2887	-43.8093
-0.246346153846154	-0.202560975609756	153.2191	111.0501	-42.169
-0.25	-0.202560975609756	147.0839	112.7604	-34.3235
-0.254038461538462	-0.202560975609756	141.5288	112.7496	-28.7792
-0.257692307692308	-0.202560975609756	138.7777	111.7125	-27.0652
-0.261730769230769	-0.202560975609756	136.7683	112.5137	-24.2546
-0.265576923076923	-0.202560975609756	132.2023	111.9354	-20.2669
-0.269230769230769	-0.202560975609756	129.8543	111.3588	-18.4955
-0.273269230769231	-0.202560975609756	126.4918	110.6153	-15.8765
-0.276923076923077	-0.202560975609756	126.149	110.1678	-15.9812
-0.280961538461538	-0.202560975609756	123.7913	109.5443	-14.247
-0.284807692307692	-0.202560975609756	121.3987	109.6152	-11.7835
-0.288461538461538	-0.202560975609756	120.5857	108.4236	-12.1621
-0.2925	-0.202560975609756	120.3383	108.1407	-12.1976
-0.296153846153846	-0.202560975609756	117.192	108.4469	-8.7451
-0.300192307692308	-0.202560975609756	110.7352	107.9989	-2.7363
-0.304038461538462	-0.202560975609756	112.7035	107.0094	-5.69410000000001
-0.307692307692308	-0.202560975609756	109.5565	105.4671	-4.0894
0	-0.2	193.3632	189.9415	-3.42170000000002
-0.00384615384615385	-0.2	197.2296	185.2647	-11.9649
-0.00769230769230769	-0.2	201.8071	182.0321	-19.775
-0.0117307692307692	-0.2	203.4787	181.4184	-22.0603
-0.0155769230769231	-0.2	206.9244	181.0171	-25.9073
-0.0192307692307692	-0.2	209.7326	176.6684	-33.0642
-0.0232692307692308	-0.2	210.771	174.6625	-36.1085
-0.0271153846153846	-0.2	211.5733	171.1225	-40.4508
-0.0309615384615385	-0.2	211.7857	166.9615	-44.8242
-0.0346153846153846	-0.2	207.7738	163.4921	-44.2817
-0.0384615384615385	-0.2	205.2489	163.1773	-42.0716
-0.0425	-0.2	205.4811	162.8625	-42.6186
-0.0463461538461538	-0.2	206.1891	160.7217	-45.4674
-0.05	-0.2	206.8263	158.0065	-48.8198
-0.0540384615384615	-0.2	207.4401	156.2831	-51.157
-0.0576923076923077	-0.2	208.6433	154.8664	-53.7769
-0.0617307692307692	-0.2	208.6709	151.9149	-56.756
-0.0655769230769231	-0.2	209.4493	148.6328	-60.8165
-0.0692307692307692	-0.2	210.2723	146.1771	-64.0952
-0.0732692307692308	-0.2	209.0214	143.4719	-65.5495
-0.0769230769230769	-0.2	208.2186	141.7583	-66.4603
-0.0809615384615385	-0.2	207.9829	137.4249	-70.558
-0.0848076923076923	-0.2	207.7029	134.6011	-73.1018
-0.0886538461538462	-0.2	207.1368	132.0498	-75.087
-0.0925	-0.2	208.2223	129.6307	-78.5916
-0.0963461538461538	-0.2	207.8919	127.9203	-79.9716
-0.100192307692308	-0.2	207.5377	126.5754	-80.9623
-0.104038461538462	-0.2	207.302	125.3252	-81.9768
-0.107884615384615	-0.2	207.7538	125.1718	-82.582
-0.111730769230769	-0.2	206.3107	122.8368	-83.4739
-0.115576923076923	-0.2	205.4846	121.0089	-84.4757
-0.119423076923077	-0.2	205.5084	125.136	-80.3724
-0.123269230769231	-0.2	205.886	132.1514	-73.7346
-0.127115384615385	-0.2	205.7952	140.0141	-65.7811
-0.130961538461538	-0.2	207.1168	142.3919	-64.7249
-0.134807692307692	-0.2	205.9093	119.2177	-86.6916
-0.138653846153846	-0.2	204.8511	119.2177	-85.6334
-0.1425	-0.2	205.0873	121.8346	-83.2527
-0.146346153846154	-0.2	204.2613	122.4477	-81.8136
-0.150192307692308	-0.2	203.5772	121.057	-82.5202
-0.154038461538462	-0.2	202.4241	121.5045	-80.9196
-0.157884615384615	-0.2	202.5654	121.0453	-81.5201
-0.161538461538462	-0.2	204.6419	120.5973	-84.0446
-0.165384615384615	-0.2	205.4911	121.7642	-83.7269
-0.169423076923077	-0.2	205.3969	117.7799	-87.617
-0.173076923076923	-0.2	202.7544	120.3259	-82.4285
-0.177115384615385	-0.2	201.2484	121.2691	-79.9793
-0.180769230769231	-0.2	199.4315	117.9098	-81.5217
-0.184807692307692	-0.2	200.4935	118.782	-81.7115
-0.188653846153846	-0.2	200.3992	116.8726	-83.5266
-0.192307692307692	-0.2	200.2812	117.3802	-82.901
-0.196346153846154	-0.2	198.5395	116.1543	-82.3852
-0.2	-0.2	196.6524	116.5081	-80.1443
-0.204038461538462	-0.2	193.2556	114.894	-78.3616
-0.207884615384615	-0.2	191.2023	116.5201	-74.6822
-0.211538461538462	-0.2	185.234	116.4731	-68.7609
-0.215576923076923	-0.2	176.7413	115.436	-61.3053
-0.219230769230769	-0.2	169.7112	114.399	-55.3122
-0.223269230769231	-0.2	165.8271	115.931	-49.8961
-0.227115384615385	-0.2	160.865	114.9759	-45.8891
-0.230769230769231	-0.2	157.7181	115.9781	-41.74
-0.234807692307692	-0.2	157.0723	115.5069	-41.5654
-0.238461538461538	-0.2	156.7268	115.7428	-40.984
-0.2425	-0.2	153.5558	117.8049	-35.7509
-0.246346153846154	-0.2	152.942	117.852	-35.09
-0.25	-0.2	151.0773	116.061	-35.0163
-0.254038461538462	-0.2	146.168	113.4214	-32.7466
-0.257692307692308	-0.2	144.1147	109.1795	-34.9352
-0.261730769230769	-0.2	141.4477	108.9785	-32.4692
-0.265576923076923	-0.2	137.8103	112.2795	-25.5308
-0.269230769230769	-0.2	135.1642	110.2164	-24.9478
-0.273269230769231	-0.2	131.7539	108.7217	-23.0322
-0.276923076923077	-0.2	128.6041	109.169	-19.4351
-0.280961538461538	-0.2	125.9615	109.4757	-16.4858
-0.284807692307692	-0.2	123.3199	110.6066	-12.7133
-0.288461538461538	-0.2	119.1821	108.58	-10.6021
-0.2925	-0.2	116.2004	108.2501	-7.9503
-0.296153846153846	-0.2	114.5267	105.3855	-9.14120000000001
-0.300192307692308	-0.2	112.9704	107.038	-5.9324
-0.304038461538462	-0.2	112.9363	105.719	-7.21730000000001
-0.307692307692308	-0.2	110.5318	107.4961	-3.03570000000001
0	-0.197682926829268	196.6392	194.7516	-1.88759999999999
-0.00384615384615385	-0.197682926829268	198.2632	192.4149	-5.84830000000002
-0.00769230769230769	-0.197682926829268	198.1409	191.7774	-6.36349999999999
-0.0117307692307692	-0.197682926829268	199.3959	192.1355	-7.26040000000001
-0.0155769230769231	-0.197682926829268	201.4877	187.7427	-13.745
-0.0192307692307692	-0.197682926829268	204.3478	182.4329	-21.9149
-0.0232692307692308	-0.197682926829268	206.2596	178.1553	-28.1043
-0.0271153846153846	-0.197682926829268	207.0148	174.0254	-32.9894
-0.0309615384615385	-0.197682926829268	208.4309	170.6438	-37.7871
-0.0346153846153846	-0.197682926829268	208.4548	167.4023	-41.0525
-0.0384615384615385	-0.197682926829268	205.9728	164.9638	-41.009
-0.0425	-0.197682926829268	204.0608	162.3119	-41.7489
-0.0463461538461538	-0.197682926829268	205.9256	158.9193	-47.0063
-0.05	-0.197682926829268	205.0756	155.4949	-49.5807
-0.0540384615384615	-0.197682926829268	205.6661	152.5436	-53.1225
-0.0576923076923077	-0.197682926829268	207.3419	150.3235	-57.0184
-0.0617307692307692	-0.197682926829268	208.1682	148.5766	-59.5916
-0.0655769230769231	-0.197682926829268	206.9371	147.4194	-59.5177
-0.0692307692307692	-0.197682926829268	205.1663	145.091	-60.0753
-0.0732692307692308	-0.197682926829268	204.8632	142.494	-62.3692
-0.0769230769230769	-0.197682926829268	206.4919	141.4181	-65.0738
-0.0809615384615385	-0.197682926829268	207.6253	139.6674	-67.9579
-0.0848076923076923	-0.197682926829268	206.7519	137.6346	-69.1173
-0.0886538461538462	-0.197682926829268	205.8785	133.9267	-71.9518
-0.0925	-0.197682926829268	206.3033	132.4854	-73.8179
-0.0963461538461538	-0.197682926829268	207.7905	131.4581	-76.3324
-0.100192307692308	-0.197682926829268	208.8053	130.3968	-78.4085
-0.104038461538462	-0.197682926829268	209.3244	126.198	-83.1264
-0.107884615384615	-0.197682926829268	209.3514	124.8887	-84.4627
-0.111730769230769	-0.197682926829268	210.2283	122.6128	-87.6155
-0.115576923076923	-0.197682926829268	209.8238	123.1081	-86.7157
-0.119423076923077	-0.197682926829268	208.9976	123.1667	-85.8309
-0.123269230769231	-0.197682926829268	208.5019	121.3391	-87.1628
-0.127115384615385	-0.197682926829268	206.9677	124.075	-82.8927
-0.130961538461538	-0.197682926829268	205.6463	122.9074	-82.7389
-0.134807692307692	-0.197682926829268	206.6139	121.7285	-84.8854
-0.138653846153846	-0.197682926829268	207.6757	123.768	-83.9077
-0.1425	-0.197682926829268	206.8972	120.2665	-86.6307
-0.146346153846154	-0.197682926829268	206.4759	120.2782	-86.1977
-0.150192307692308	-0.197682926829268	206.3345	120.5264	-85.8081
-0.154038461538462	-0.197682926829268	205.5789	121.422	-84.1569
-0.157884615384615	-0.197682926829268	204.7569	121.8701	-82.8868
-0.161538461538462	-0.197682926829268	204.804	122.3182	-82.4858
-0.165384615384615	-0.197682926829268	207.1168	119.4298	-87.687
-0.169423076923077	-0.197682926829268	205.5591	120.0667	-85.4924
-0.173076923076923	-0.197682926829268	206.1018	121.1511	-84.9507
-0.177115384615385	-0.197682926829268	204.2644	120.8443	-83.4201
-0.180769230769231	-0.197682926829268	202.7544	119.9488	-82.8056
-0.184807692307692	-0.197682926829268	199.4274	119.9488	-79.4786
-0.188653846153846	-0.197682926829268	200.2767	118.7226	-81.5541
-0.192307692307692	-0.197682926829268	199.3373	119.1944	-80.1429
-0.196346153846154	-0.197682926829268	196.1807	118.1804	-78.0003
-0.2	-0.197682926829268	194.3407	118.0153	-76.3254
-0.204038461538462	-0.197682926829268	190.3056	120.2788	-70.0268
-0.207884615384615	-0.197682926829268	186.2482	117.7215	-68.5267
-0.211538461538462	-0.197682926829268	182.0257	117.0614	-64.9643
-0.215576923076923	-0.197682926829268	177.5433	118.2751	-59.2682
-0.219230769230769	-0.197682926829268	171.8111	118.7112	-53.0999
-0.223269230769231	-0.197682926829268	167.0692	117.7215	-49.3477
-0.227115384615385	-0.197682926829268	162.3431	117.4273	-44.9158
-0.230769230769231	-0.197682926829268	157.616	117.9223	-39.6937
-0.234807692307692	-0.197682926829268	154.635	116.9793	-37.6557
-0.238461538461538	-0.197682926829268	152.346	116.6372	-35.7088
-0.2425	-0.197682926829268	150.7323	117.8395	-32.8928
-0.246346153846154	-0.197682926829268	151.2192	118.0749	-33.1443
-0.25	-0.197682926829268	150.8033	114.987	-35.8163
-0.254038461538462	-0.197682926829268	148.6321	113.3134	-35.3187
-0.257692307692308	-0.197682926829268	148.2074	114.3977	-33.8097
-0.261730769230769	-0.197682926829268	143.45	112.8183	-30.6317
-0.265576923076923	-0.197682926829268	137.736	113.1013	-24.6347
-0.269230769230769	-0.197682926829268	134.7029	114.0439	-20.659
-0.273269230769231	-0.197682926829268	131.0807	114.7278	-16.3529
-0.276923076923077	-0.197682926829268	130.6077	114.0439	-16.5638
-0.280961538461538	-0.197682926829268	128.2245	111.8883	-16.3362
-0.284807692307692	-0.197682926829268	125.6538	111.0395	-14.6143
-0.288461538461538	-0.197682926829268	121.1157	109.8955	-11.2202
-0.2925	-0.197682926829268	117.5452	110.3197	-7.2255
-0.296153846153846	-0.197682926829268	118.7706	109.4475	-9.3231
-0.300192307692308	-0.197682926829268	116.2251	108.8582	-7.3669
-0.304038461538462	-0.197682926829268	113.9987	108.5282	-5.4705
-0.307692307692308	-0.197682926829268	112.6079	109.4713	-3.1366
0	-0.195121951219512	190.8249	186.5786	-4.24630000000002
-0.00384615384615385	-0.195121951219512	199.271	188.1353	-11.1357
-0.00769230769230769	-0.195121951219512	200.5644	190.4946	-10.0698
-0.0117307692307692	-0.195121951219512	200.7767	190.5655	-10.2112
-0.0155769230769231	-0.195121951219512	202.664	188.0411	-14.6229
-0.0192307692307692	-0.195121951219512	201.8853	183.6296	-18.2557
-0.0232692307692308	-0.195121951219512	201.9562	179.36	-22.5962
-0.0271153846153846	-0.195121951219512	204.8816	175.2788	-29.6028
-0.0309615384615385	-0.195121951219512	204.6222	169.909	-34.7132
-0.0346153846153846	-0.195121951219512	204.457	162.7998	-41.6572
-0.0384615384615385	-0.195121951219512	204.1505	160.5972	-43.5533
-0.0425	-0.195121951219512	204.5041	161.1084	-43.3957
-0.0463461538461538	-0.195121951219512	202.4988	159.259	-43.2398
-0.05	-0.195121951219512	200.9181	156.4654	-44.4527
-0.0540384615384615	-0.195121951219512	200.7767	152.7352	-48.0415
-0.0576923076923077	-0.195121951219512	201.9562	147.6267	-54.3295
-0.0617307692307692	-0.195121951219512	202.8805	143.2357	-59.6448
-0.0655769230769231	-0.195121951219512	203.466	142.7064	-60.7596
-0.0692307692307692	-0.195121951219512	203.6079	144.548	-59.0599
-0.0732692307692308	-0.195121951219512	204.9328	141.4278	-63.505
-0.0769230769230769	-0.195121951219512	206.0412	138.3354	-67.7058
-0.0809615384615385	-0.195121951219512	207.8308	136.444	-71.3868
-0.0848076923076923	-0.195121951219512	208.1845	135.6156	-72.5689
-0.0886538461538462	-0.195121951219512	208.2792	133.8086	-74.4706
-0.0925	-0.195121951219512	209.5529	131.5888	-77.9641
-0.0963461538461538	-0.195121951219512	210.8743	131.1171	-79.7572
-0.100192307692308	-0.195121951219512	211.9629	131.4003	-80.5626
-0.104038461538462	-0.195121951219512	211.2755	131.3624	-79.9131
-0.107884615384615	-0.195121951219512	211.8682	124.6054	-87.2628
-0.111730769230769	-0.195121951219512	211.6797	121.3866	-90.2931
-0.115576923076923	-0.195121951219512	210.3823	121.3628	-89.0195
-0.119423076923077	-0.195121951219512	211.7269	122.2002	-89.5267
-0.123269230769231	-0.195121951219512	210.7831	121.422	-89.3611
-0.127115384615385	-0.195121951219512	207.8108	124.8644	-82.9464
-0.130961538461538	-0.195121951219512	206.9851	125.0999	-81.8852
-0.134807692307692	-0.195121951219512	208.1644	123.1668	-84.9976
-0.138653846153846	-0.195121951219512	206.8199	122.2706	-84.5493
-0.1425	-0.195121951219512	205.0741	123.084	-81.9901
-0.146346153846154	-0.195121951219512	204.4135	121.3395	-83.074
-0.150192307692308	-0.195121951219512	205.6167	124.6165	-81.0002
-0.154038461538462	-0.195121951219512	207.5747	121.8817	-85.693
-0.157884615384615	-0.195121951219512	209.6037	120.373	-89.2307
-0.161538461538462	-0.195121951219512	210.4056	121.5992	-88.8064
-0.165384615384615	-0.195121951219512	209.3914	124.1923	-85.1991
-0.169423076923077	-0.195121951219512	206.7257	120.8681	-85.8576
-0.173076923076923	-0.195121951219512	205.1689	121.7166	-83.4523
-0.177115384615385	-0.195121951219512	202.6683	120.1371	-82.5312
-0.180769230769231	-0.195121951219512	201.2761	120.774	-80.5021
-0.184807692307692	-0.195121951219512	197.7613	123.1549	-74.6064
-0.188653846153846	-0.195121951219512	198.162	118.9114	-79.2506
-0.192307692307692	-0.195121951219512	195.4021	119.9488	-75.4533
-0.196346153846154	-0.195121951219512	193.7272	120.9152	-72.812
-0.2	-0.195121951219512	191.061	121.2924	-69.7686
-0.204038461538462	-0.195121951219512	187.9231	121.4225	-66.5006
-0.207884615384615	-0.195121951219512	183.5116	119.5007	-64.0109
-0.211538461538462	-0.195121951219512	180.3271	120.0669	-60.2602
-0.215576923076923	-0.195121951219512	179.1239	121.057	-58.0669
-0.219230769230769	-0.195121951219512	174.7763	120.5387	-54.2376
-0.223269230769231	-0.195121951219512	172.7405	118.6527	-54.0878
-0.227115384615385	-0.195121951219512	170.6035	118.3465	-52.257
-0.230769230769231	-0.195121951219512	168.2833	116.9793	-51.304
-0.234807692307692	-0.195121951219512	163.5788	117.628	-45.9508
-0.238461538461538	-0.195121951219512	162.2806	118.2756	-44.005
-0.2425	-0.195121951219512	158.5509	118.004	-40.5469
-0.246346153846154	-0.195121951219512	157.8899	115.9189	-41.971
-0.25	-0.195121951219512	156.096	114.4448	-41.6512
-0.254038461538462	-0.195121951219512	151.1157	114.0567	-37.059
-0.257692307692308	-0.195121951219512	148.897	114.4686	-34.4284
-0.261730769230769	-0.195121951219512	144.6953	113.3734	-31.3219
-0.265576923076923	-0.195121951219512	143.2747	114.4576	-28.8171
-0.269230769230769	-0.195121951219512	140.9344	112.6896	-28.2448
-0.273269230769231	-0.195121951219512	136.708	113.3858	-23.3222
-0.276923076923077	-0.195121951219512	131.8831	113.7158	-18.1673
-0.280961538461538	-0.195121951219512	127.8842	114.3629	-13.5213
-0.284807692307692	-0.195121951219512	125.3249	113.0087	-12.3162
-0.288461538461538	-0.195121951219512	122.6125	110.9114	-11.7011
-0.2925	-0.195121951219512	120.5264	110.7934	-9.73299999999999
-0.296153846153846	-0.195121951219512	117.8979	111.7125	-6.1854
-0.300192307692308	-0.195121951219512	116.8839	110.1461	-6.73779999999999
-0.304038461538462	-0.195121951219512	114.7731	110.7352	-4.03789999999999
-0.307692307692308	-0.195121951219512	112.8763	110.9234	-1.9529
0	-0.19280487804878	193.1365	190.2823	-2.85420000000002
-0.00384615384615385	-0.19280487804878	196.8603	189.2443	-7.61599999999999
-0.00769230769230769	-0.19280487804878	197.45	189.3623	-8.08769999999999
-0.0117307692307692	-0.19280487804878	199.8759	190.1643	-9.71160000000001
-0.0155769230769231	-0.19280487804878	204.0796	186.2482	-17.8314
-0.0192307692307692	-0.19280487804878	208.8689	180.9109	-27.958
-0.0232692307692308	-0.19280487804878	211.4844	174.6756	-36.8088
-0.0271153846153846	-0.19280487804878	209.3406	172.1978	-37.1428
-0.0309615384615385	-0.19280487804878	207.261	168.9589	-38.3021
-0.0346153846153846	-0.19280487804878	204.5005	166.7729	-37.7276
-0.0384615384615385	-0.19280487804878	204.2613	163.8383	-40.423
-0.0425	-0.19280487804878	205.9162	162.6268	-43.2894
-0.0463461538461538	-0.19280487804878	206.338	160.5493	-45.7887
-0.05	-0.19280487804878	206.1018	156.4887	-49.6131
-0.0540384615384615	-0.19280487804878	206.5974	156.197	-50.4004
-0.0576923076923077	-0.19280487804878	207.6618	155.4649	-52.1969
-0.0617307692307692	-0.19280487804878	209.2194	153.2696	-55.9498
-0.0655769230769231	-0.19280487804878	211.7909	150.8614	-60.9295
-0.0692307692307692	-0.19280487804878	212.971	148.5098	-64.4612
-0.0732692307692308	-0.19280487804878	214.0093	144.544	-69.4653
-0.0769230769230769	-0.19280487804878	214.7404	142.7695	-71.9709
-0.0809615384615385	-0.19280487804878	213.9383	141.2647	-72.6736
-0.0848076923076923	-0.19280487804878	214.1506	139.3162	-74.8344
-0.0886538461538462	-0.19280487804878	214.6493	138.5718	-76.0775
-0.0925	-0.19280487804878	212.337	135.031	-77.306
-0.0963461538461538	-0.19280487804878	210.3519	132.9658	-77.3861
-0.100192307692308	-0.19280487804878	209.526	133.4954	-76.0306
-0.104038461538462	-0.19280487804878	209.7124	131.0428	-78.6696
-0.107884615384615	-0.19280487804878	208.9574	127.5171	-81.4403
-0.111730769230769	-0.19280487804878	209.4789	126.1732	-83.3057
-0.115576923076923	-0.19280487804878	208.771	126.7034	-82.0676
-0.119423076923077	-0.19280487804878	208.3697	124.6756	-83.6941
-0.123269230769231	-0.19280487804878	208.6768	124.6874	-83.9894
-0.127115384615385	-0.19280487804878	209.526	122.6598	-86.8662
-0.130961538461538	-0.19280487804878	210.9888	121.9055	-89.0833
-0.134807692307692	-0.19280487804878	211.0831	123.9563	-87.1268
-0.138653846153846	-0.19280487804878	210.6113	121.7166	-88.8947
-0.1425	-0.19280487804878	209.9744	121.7404	-88.234
-0.146346153846154	-0.19280487804878	209.4317	122.801	-86.6307
-0.150192307692308	-0.19280487804878	209.3846	120.7502	-88.6344
-0.154038461538462	-0.19280487804878	208.9362	122.8486	-86.0876
-0.157884615384615	-0.19280487804878	209.9035	124.6874	-85.2161
-0.161538461538462	-0.19280487804878	210.0925	123.485	-86.6075
-0.165384615384615	-0.19280487804878	211.909	124.0981	-87.8109
-0.169423076923077	-0.19280487804878	212.2632	119.7128	-92.5504
-0.173076923076923	-0.19280487804878	208.3935	122.754	-85.6395
-0.177115384615385	-0.19280487804878	207.898	124.0272	-83.8708
-0.180769230769231	-0.19280487804878	205.8924	122.4948	-83.3976
-0.184807692307692	-0.19280487804878	205.3026	123.9801	-81.3225
-0.188653846153846	-0.19280487804878	205.1136	123.7913	-81.3223
-0.192307692307692	-0.19280487804878	206.2501	121.8584	-84.3917
-0.196346153846154	-0.19280487804878	201.8896	122.2826	-79.607
-0.2	-0.19280487804878	196.6291	123.6733	-72.9558
-0.204038461538462	-0.19280487804878	193.2975	120.8211	-72.4764
-0.207884615384615	-0.19280487804878	189.0502	119.2538	-69.7964
-0.211538461538462	-0.19280487804878	184.3789	119.8193	-64.5596
-0.215576923076923	-0.19280487804878	184.4493	121.6933	-62.756
-0.219230769230769	-0.19280487804878	181.7066	119.1474	-62.5592
-0.223269230769231	-0.19280487804878	178.7571	120.8803	-57.8768
-0.227115384615385	-0.19280487804878	176.3856	118.4401	-57.9455
-0.230769230769231	-0.19280487804878	174.3423	118.2513	-56.091
-0.234807692307692	-0.19280487804878	172.2816	118.2626	-54.019
-0.238461538461538	-0.19280487804878	168.1976	118.6869	-49.5107
-0.2425	-0.19280487804878	161.8948	117.3086	-44.5862
-0.246346153846154	-0.19280487804878	159.8729	118.0862	-41.7867
-0.25	-0.19280487804878	155.695	117.1436	-38.5514
-0.254038461538462	-0.19280487804878	151.7767	117.662	-34.1147
-0.257692307692308	-0.19280487804878	146.149	117.5565	-28.5925
-0.261730769230769	-0.19280487804878	143.6705	118.169	-25.5015
-0.265576923076923	-0.19280487804878	139.843	117.3557	-22.4873
-0.269230769230769	-0.19280487804878	137.8469	117.1669	-20.68
-0.273269230769231	-0.19280487804878	136.4146	116.3184	-20.0962
-0.276923076923077	-0.19280487804878	133.1461	115.2339	-17.9122
-0.280961538461538	-0.19280487804878	130.3605	114.4087	-15.9518
-0.284807692307692	-0.19280487804878	127.5765	114.1966	-13.3799
-0.288461538461538	-0.19280487804878	125.713	111.6739	-14.0391
-0.2925	-0.19280487804878	120.8211	111.2026	-9.6185
-0.296153846153846	-0.19280487804878	117.2973	111.1919	-6.1054
-0.300192307692308	-0.19280487804878	114.3397	110.7783	-3.56139999999999
-0.304038461538462	-0.19280487804878	113.3734	109.2221	-4.15130000000001
-0.307692307692308	-0.19280487804878	112.0766	109.2692	-2.8074
0	-0.190243902439024	196.4639	195.284	-1.1799
-0.00384615384615385	-0.190243902439024	199.6438	196.2988	-3.345
-0.00769230769230769	-0.190243902439024	200.2103	195.355	-4.8553
-0.0117307692307692	-0.190243902439024	201.6258	193.2075	-8.41829999999999
-0.0155769230769231	-0.190243902439024	217.3858	189.2205	-28.1653
-0.0192307692307692	-0.190243902439024	221.6539	185.7766	-35.8773
-0.0232692307692308	-0.190243902439024	221.1112	181.4059	-39.7053
-0.0271153846153846	-0.190243902439024	221.3698	175.5719	-45.7979
-0.0309615384615385	-0.190243902439024	220.2605	171.0827	-49.1778
-0.0346153846153846	-0.190243902439024	215.8005	167.9057	-47.8948
-0.0384615384615385	-0.190243902439024	211.8362	166.9304	-44.9058
-0.0425	-0.190243902439024	210.6094	162.6739	-47.9355
-0.0463461538461538	-0.190243902439024	208.5089	161.6585	-46.8504
-0.05	-0.190243902439024	206.338	160.3369	-46.0011
-0.0540384615384615	-0.190243902439024	208.7683	156.7011	-52.0672
-0.0576923076923077	-0.190243902439024	211.3663	153.6797	-57.6866
-0.0617307692307692	-0.190243902439024	213.0159	151.1064	-61.9095
-0.0655769230769231	-0.190243902439024	212.8746	148.6751	-64.1995
-0.0692307692307692	-0.190243902439024	214.8114	148.236	-66.5754
-0.0732692307692308	-0.190243902439024	216.109	145.9556	-70.1534
-0.0769230769230769	-0.190243902439024	215.8258	143.1434	-72.6824
-0.0809615384615385	-0.190243902439024	215.5192	141.5343	-73.9849
-0.0848076923076923	-0.190243902439024	216.4865	139.5389	-76.9476
-0.0886538461538462	-0.190243902439024	217.2182	137.1431	-80.0751
-0.0925	-0.190243902439024	216.298	136.0319	-80.2661
-0.0963461538461538	-0.190243902439024	213.9855	134.7452	-79.2403
-0.100192307692308	-0.190243902439024	212.6151	134.9444	-77.6707
-0.104038461538462	-0.190243902439024	212.9217	132.7048	-80.2169
-0.107884615384615	-0.190243902439024	212.853	128.9081	-83.9449
-0.111730769230769	-0.190243902439024	212.0014	126.7742	-85.2272
-0.115576923076923	-0.190243902439024	209.8092	125.3358	-84.4734
-0.119423076923077	-0.190243902439024	210.2105	123.5678	-86.6427
-0.123269230769231	-0.190243902439024	210.6585	124.3222	-86.3363
-0.127115384615385	-0.190243902439024	211.2721	122.7425	-88.5296
-0.130961538461538	-0.190243902439024	212.7349	124.3926	-88.3423
-0.134807692307692	-0.190243902439024	212.3574	121.1861	-91.1713
-0.138653846153846	-0.190243902439024	211.1069	121.5754	-89.5315
-0.1425	-0.190243902439024	212.0037	120.5851	-91.4186
-0.146346153846154	-0.190243902439024	213.4195	120.2788	-93.1407
-0.150192307692308	-0.190243902439024	214.3396	122.4477	-91.8919
-0.154038461538462	-0.190243902439024	215.1651	125.866	-89.2991
-0.157884615384615	-0.190243902439024	215.8288	123.1311	-92.6977
-0.161538461538462	-0.190243902439024	215.4985	124.6636	-90.8349
-0.165384615384615	-0.190243902439024	213.4726	123.8384	-89.6342
-0.169423076923077	-0.190243902439024	210.9953	126.8091	-84.1862
-0.173076923076923	-0.190243902439024	212.1985	124.4985	-87.7
-0.177115384615385	-0.190243902439024	211.0901	123.1078	-87.9823
-0.180769230769231	-0.190243902439024	210.5237	124.1923	-86.3314
-0.184807692307692	-0.190243902439024	205.1213	121.7404	-83.3809
-0.188653846153846	-0.190243902439024	200.309	124.8053	-75.5037
-0.192307692307692	-0.190243902439024	197.3649	123.6733	-73.6916
-0.196346153846154	-0.190243902439024	196.0676	121.7875	-74.2801
-0.2	-0.190243902439024	196.02	123.1078	-72.9122
-0.204038461538462	-0.190243902439024	193.0708	122.5418	-70.529
-0.207884615384615	-0.190243902439024	189.5326	119.1003	-70.4323
-0.211538461538462	-0.190243902439024	185.9239	121.7525	-64.1714
-0.215576923076923	-0.190243902439024	181.5128	119.8664	-61.6464
-0.219230769230769	-0.190243902439024	177.6375	122.2709	-55.3666
-0.223269230769231	-0.190243902439024	174.0285	119.9134	-54.1151
-0.227115384615385	-0.190243902439024	172.5825	119.796	-52.7865
-0.230769230769231	-0.190243902439024	168.7766	119.0412	-49.7354
-0.234807692307692	-0.190243902439024	164.8055	118.4758	-46.3297
-0.238461538461538	-0.190243902439024	161.069	120.3852	-40.6838
-0.2425	-0.190243902439024	157.1986	121.0808	-36.1178
-0.246346153846154	-0.190243902439024	154.0367	118.452	-35.5847
-0.25	-0.190243902439024	152.1955	119.1833	-33.0122
-0.254038461538462	-0.190243902439024	148.1603	119.0421	-29.1182
-0.257692307692308	-0.190243902439024	147.7589	116.4969	-31.262
-0.261730769230769	-0.190243902439024	146.8805	117.1098	-29.7707
-0.265576923076923	-0.190243902439024	144.4359	114.894	-29.5419
-0.269230769230769	-0.190243902439024	139.7646	116.3789	-23.3857
-0.273269230769231	-0.190243902439024	135.1512	118.5585	-16.5927
-0.276923076923077	-0.190243902439024	131.3638	117.5572	-13.8066
-0.280961538461538	-0.190243902439024	128.5918	116.3319	-12.2599
-0.284807692307692	-0.190243902439024	126.5277	116.461	-10.0667
-0.288461538461538	-0.190243902439024	123.65	113.5146	-10.1354
-0.2925	-0.190243902439024	119.7952	111.7233	-8.0719
-0.296153846153846	-0.190243902439024	117.1072	113.1375	-3.9697
-0.300192307692308	-0.190243902439024	116.9547	113.1375	-3.8172
-0.304038461538462	-0.190243902439024	116.2004	111.0162	-5.18420000000001
-0.307692307692308	-0.190243902439024	114.7388	112.5245	-2.21429999999999
0	-0.187926829268293	210.279	208.7212	-1.55779999999999
-0.00384615384615385	-0.187926829268293	208.1985	201.3387	-6.85980000000001
-0.00769230769230769	-0.187926829268293	206.7791	195.086	-11.6931
-0.0117307692307692	-0.187926829268293	208.5729	192.8248	-15.7481
-0.0155769230769231	-0.187926829268293	211.5232	189.7398	-21.7834
-0.0192307692307692	-0.187926829268293	210.8385	191.2966	-19.5419
-0.0232692307692308	-0.187926829268293	211.1218	193.3969	-17.7249
-0.0271153846153846	-0.187926829268293	216.3616	189.7109	-26.6507
-0.0309615384615385	-0.187926829268293	219.2882	186.0777	-33.2105
-0.0346153846153846	-0.187926829268293	218.4831	179.5359	-38.9472
-0.0384615384615385	-0.187926829268293	218.0135	173.5536	-44.4599
-0.0425	-0.187926829268293	220.7515	170.2895	-50.462
-0.0463461538461538	-0.187926829268293	221.1762	166.8833	-54.2929
-0.05	-0.187926829268293	218.0606	164.7986	-53.262
-0.0540384615384615	-0.187926829268293	217.9663	162.6973	-55.269
-0.0576923076923077	-0.187926829268293	217.164	159.2897	-57.8743
-0.0617307692307692	-0.187926829268293	216.0312	154.4737	-61.5575
-0.0655769230769231	-0.187926829268293	214.9662	151.7821	-63.1841
-0.0692307692307692	-0.187926829268293	216.8544	150.6723	-66.1821
-0.0732692307692308	-0.187926829268293	217.9163	148.2031	-69.7132
-0.0769230769230769	-0.187926829268293	217.043	145.2993	-71.7437
-0.0809615384615385	-0.187926829268293	219.0287	142.9348	-76.0939
-0.0848076923076923	-0.187926829268293	219.5948	141.5343	-78.0605
-0.0886538461538462	-0.187926829268293	218.2496	140.7421	-77.5075
-0.0925	-0.187926829268293	216.5973	139.2661	-77.3312
-0.0963461538461538	-0.187926829268293	214.7093	136.1863	-78.523
-0.100192307692308	-0.187926829268293	215.205	133.6029	-81.6021
-0.104038461538462	-0.187926829268293	218.8158	132.3165	-86.4993
-0.107884615384615	-0.187926829268293	221.8843	131.5619	-90.3224
-0.111730769230769	-0.187926829268293	222.569	128.979	-93.59
-0.115576923076923	-0.187926829268293	221.1291	124.6996	-96.4295
-0.119423076923077	-0.187926829268293	221.2213	125.5129	-95.7084
-0.123269230769231	-0.187926829268293	221.8585	125.2299	-96.6286
-0.127115384615385	-0.187926829268293	222.0966	123.5678	-98.5288
-0.130961538461538	-0.187926829268293	221.719	123.0959	-98.6231
-0.134807692307692	-0.187926829268293	220.2531	121.5162	-98.7369
-0.138653846153846	-0.187926829268293	218.9317	121.1157	-97.816
-0.1425	-0.187926829268293	219.3591	123.2257	-96.1334
-0.146346153846154	-0.187926829268293	219.831	122.2002	-97.6308
-0.150192307692308	-0.187926829268293	219.2644	121.4575	-97.8069
-0.154038461538462	-0.187926829268293	218.8158	123.5559	-95.2599
-0.157884615384615	-0.187926829268293	219.0049	124.3926	-94.6123
-0.161538461538462	-0.187926829268293	218.8185	124.8644	-93.9541
-0.165384615384615	-0.187926829268293	218.2996	123.7561	-94.5435
-0.169423076923077	-0.187926829268293	217.3316	126.1723	-91.1593
-0.173076923076923	-0.187926829268293	217.733	121.7642	-95.9688
-0.177115384615385	-0.187926829268293	215.8685	121.9643	-93.9042
-0.180769230769231	-0.187926829268293	211.4349	125.2767	-86.1582
-0.184807692307692	-0.187926829268293	208.5089	122.471	-86.0379
-0.188653846153846	-0.187926829268293	203.9102	120.9623	-82.9479
-0.192307692307692	-0.187926829268293	201.5593	123.0137	-78.5456
-0.196346153846154	-0.187926829268293	200.6626	123.8855	-76.7771
-0.2	-0.187926829268293	200.0968	121.6933	-78.4035
-0.204038461538462	-0.187926829268293	199.9549	124.6165	-75.3384
-0.207884615384615	-0.187926829268293	199.9316	121.057	-78.8746
-0.211538461538462	-0.187926829268293	199.5542	121.057	-78.4972
-0.215576923076923	-0.187926829268293	197.4543	122.8957	-74.5586
-0.219230769230769	-0.187926829268293	190.5184	120.6322	-69.8862
-0.223269230769231	-0.187926829268293	184.3611	119.8546	-64.5065
-0.227115384615385	-0.187926829268293	176.6403	121.1982	-55.4421
-0.230769230769231	-0.187926829268293	169.98	120.8211	-49.1589
-0.234807692307692	-0.187926829268293	167.3701	119.2177	-48.1524
-0.238461538461538	-0.187926829268293	165.1518	120.0429	-45.1089
-0.2425	-0.187926829268293	165.3097	119.3124	-45.9973
-0.246346153846154	-0.187926829268293	159.8103	116.5538	-43.2565
-0.25	-0.187926829268293	155.9628	119.1706	-36.7922
-0.254038461538462	-0.187926829268293	155.0191	119.6187	-35.4004
-0.257692307692308	-0.187926829268293	153.721	117.6149	-36.1061
-0.261730769230769	-0.187926829268293	151.9744	117.8032	-34.1712
-0.265576923076923	-0.187926829268293	147.8674	116.73	-31.1374
-0.269230769230769	-0.187926829268293	144.4498	118.1447	-26.3051
-0.273269230769231	-0.187926829268293	142.0395	118.1804	-23.8591
-0.276923076923077	-0.187926829268293	139.2795	118.4634	-20.8161
-0.280961538461538	-0.187926829268293	137.1876	118.2984	-18.8892
-0.284807692307692	-0.187926829268293	132.0572	116.9547	-15.1025
-0.288461538461538	-0.187926829268293	129.9223	115.3154	-14.6069
-0.2925	-0.187926829268293	127.3984	116.3654	-11.033
-0.296153846153846	-0.187926829268293	124.9466	116.2713	-8.67530000000001
-0.300192307692308	-0.187926829268293	121.2099	114.9382	-6.27170000000001
-0.304038461538462	-0.187926829268293	120.3737	112.392	-7.98170000000001
-0.307692307692308	-0.187926829268293	115.9422	110.6604	-5.2818
0	-0.185365853658537	215.3966	213.0131	-2.3835
-0.00384615384615385	-0.185365853658537	213.9303	206.2869	-7.64339999999999
-0.00769230769230769	-0.185365853658537	213.2693	203.4787	-9.79059999999999
-0.0117307692307692	-0.185365853658537	214.1193	200.1556	-13.9637
-0.0155769230769231	-0.185365853658537	218.4382	197.0206	-21.4176
-0.0192307692307692	-0.185365853658537	219.4719	196.2229	-23.249
-0.0232692307692308	-0.185365853658537	219.7552	192.5368	-27.2184
-0.0271153846153846	-0.185365853658537	220.7468	187.9593	-32.7875
-0.0309615384615385	-0.185365853658537	222.1161	187.1052	-35.0109
-0.0346153846153846	-0.185365853658537	224.807	184.0788	-40.7282
-0.0384615384615385	-0.185365853658537	225.7747	178.5972	-47.1775
-0.0425	-0.185365853658537	225.2318	172.8246	-52.4072
-0.0463461538461538	-0.185365853658537	224.4764	168.953	-55.5234
-0.05	-0.185365853658537	223.5087	166.4906	-57.0181
-0.0540384615384615	-0.185365853658537	225.0904	165.5932	-59.4972
-0.0576923076923077	-0.185365853658537	227.0497	162.4772	-64.5725
-0.0617307692307692	-0.185365853658537	227.1912	158.6757	-68.5155
-0.0655769230769231	-0.185365853658537	227.8051	156.8581	-70.947
-0.0692307692307692	-0.185365853658537	227.5927	154.1665	-73.4262
-0.0732692307692308	-0.185365853658537	226.9535	151.366	-75.5875
-0.0769230769230769	-0.185365853658537	226.5757	148.6608	-77.9149
-0.0809615384615385	-0.185365853658537	225.2302	146.0596	-79.1706
-0.0848076923076923	-0.185365853658537	221.9722	144.0114	-77.9608
-0.0886538461538462	-0.185365853658537	220.0598	143.3369	-76.7229
-0.0925	-0.185365853658537	221.7598	139.5627	-82.1971
-0.0963461538461538	-0.185365853658537	224.8286	134.3834	-90.4452
-0.100192307692308	-0.185365853658537	227.1187	131.6926	-95.4261
-0.104038461538462	-0.185365853658537	212.6022	130.2883	-82.3139
-0.107884615384615	-0.185365853658537	208.2587	127.9067	-80.352
-0.111730769230769	-0.185365853658537	211.0275	126.9277	-84.0998
-0.115576923076923	-0.185365853658537	214.8777	127.6113	-87.2664
-0.119423076923077	-0.185365853658537	217.733	128.2839	-89.4491
-0.123269230769231	-0.185365853658537	220.827	125.1119	-95.7151
-0.127115384615385	-0.185365853658537	221.535	123.5559	-97.9791
-0.130961538461538	-0.185365853658537	222.3617	123.0255	-99.3362
-0.134807692307692	-0.185365853658537	224.2021	122.0114	-102.1907
-0.138653846153846	-0.185365853658537	226.4675	123.5559	-102.9116
-0.1425	-0.185365853658537	226.2096	124.4985	-101.7111
-0.146346153846154	-0.185365853658537	224.9337	125.6892	-99.2445
-0.150192307692308	-0.185365853658537	225.0063	123.143	-101.8633
-0.154038461538462	-0.185365853658537	224.9592	124.7465	-100.2127
-0.157884615384615	-0.185365853658537	223.8502	126.0431	-97.8071
-0.161538461538462	-0.185365853658537	222.2204	123.2962	-98.9242
-0.165384615384615	-0.185365853658537	222.4327	122.5418	-99.8909
-0.169423076923077	-0.185365853658537	222.2694	122.6836	-99.5858
-0.173076923076923	-0.185365853658537	220.4059	123.6971	-96.7088
-0.177115384615385	-0.185365853658537	220.29	126.7383	-93.5517
-0.180769230769231	-0.185365853658537	219.3229	123.2962	-96.0267
-0.184807692307692	-0.185365853658537	214.9114	125.3238	-89.5876
-0.188653846153846	-0.185365853658537	211.892	126.2198	-85.6722
-0.192307692307692	-0.185365853658537	207.2682	125.9601	-81.3081
-0.196346153846154	-0.185365853658537	202.6445	123.768	-78.8765
-0.2	-0.185365853658537	200.4033	122.801	-77.6023
-0.204038461538462	-0.185365853658537	197.9498	124.1214	-73.8284
-0.207884615384615	-0.185365853658537	194.8124	122.8957	-71.9167
-0.211538461538462	-0.185365853658537	193.4912	122.5889	-70.9023
-0.215576923076923	-0.185365853658537	192.7829	121.8817	-70.9012
-0.219230769230769	-0.185365853658537	188.6961	121.1982	-67.4979
-0.223269230769231	-0.185365853658537	183.7359	122.813	-60.9229
-0.227115384615385	-0.185365853658537	178.6866	120.3852	-58.3014
-0.230769230769231	-0.185365853658537	173.2941	121.3987	-51.8954
-0.234807692307692	-0.185365853658537	171.847	119.2424	-52.6046
-0.238461538461538	-0.185365853658537	171.3683	120.9628	-50.4055
-0.2425	-0.185365853658537	169.9828	122.047	-47.9358
-0.246346153846154	-0.185365853658537	164.2631	122.8483	-41.4148
-0.25	-0.185365853658537	158.9757	119.6665	-39.3092
-0.254038461538462	-0.185365853658537	157.6861	118.0164	-39.6697
-0.257692307692308	-0.185365853658537	157.4028	119.0774	-38.3254
-0.261730769230769	-0.185365853658537	154.0748	118.3465	-35.7283
-0.265576923076923	-0.185365853658537	150.9387	118.4292	-32.5095
-0.269230769230769	-0.185365853658537	148.0691	119.1363	-28.9328
-0.273269230769231	-0.185365853658537	144.422	119.82	-24.602
-0.276923076923077	-0.185365853658537	141.5741	121.1982	-20.3759
-0.280961538461538	-0.185365853658537	137.3628	117.7806	-19.5822
-0.284807692307692	-0.185365853658537	134.1299	116.9322	-17.1977
-0.288461538461538	-0.185365853658537	132.2074	118.2285	-13.9789
-0.2925	-0.185365853658537	129.7794	115.3419	-14.4375
-0.296153846153846	-0.185365853658537	127.6216	114.9649	-12.6567
-0.300192307692308	-0.185365853658537	123.8616	115.5651	-8.2965
-0.304038461538462	-0.185365853658537	119.2542	117.0264	-2.2278
-0.307692307692308	-0.185365853658537	117.4982	115.0119	-2.4863
0	-0.183048780487805	218.1315	213.7417	-4.38979999999998
-0.00384615384615385	-0.183048780487805	222.6138	206.6139	-15.9999
-0.00769230769230769	-0.183048780487805	222.4038	200.3594	-22.0444
-0.0117307692307692	-0.183048780487805	223.511	196.7762	-26.7348
-0.0155769230769231	-0.183048780487805	222.9204	195.0962	-27.8242
-0.0192307692307692	-0.183048780487805	224.1715	194.3643	-29.8072
-0.0232692307692308	-0.183048780487805	223.6996	192.4049	-31.2947
-0.0271153846153846	-0.183048780487805	225.6805	185.8611	-39.8194
-0.0309615384615385	-0.183048780487805	227.7812	182.5032	-45.278
-0.0346153846153846	-0.183048780487805	226.0348	181.7479	-44.2869
-0.0384615384615385	-0.183048780487805	226.1524	179.4281	-46.7243
-0.0425	-0.183048780487805	224.9013	174.7163	-50.185
-0.0463461538461538	-0.183048780487805	223.8392	170.0339	-53.8053
-0.05	-0.183048780487805	224.8541	166.3111	-58.543
-0.0540384615384615	-0.183048780487805	225.6095	163.2403	-62.3692
-0.0576923076923077	-0.183048780487805	227.1207	161.3508	-65.7699
-0.0617307692307692	-0.183048780487805	227.144	160.3432	-66.8008
-0.0655769230769231	-0.183048780487805	226.4596	158.6192	-67.8404
-0.0692307692307692	-0.183048780487805	225.7276	157.0368	-68.6908
-0.0732692307692308	-0.183048780487805	226.6249	153.6679	-72.957
-0.0769230769230769	-0.183048780487805	227.0026	149.5064	-77.4962
-0.0809615384615385	-0.183048780487805	228.0413	145.4646	-82.5767
-0.0848076923076923	-0.183048780487805	227.9465	141.296	-86.6505
-0.0886538461538462	-0.183048780487805	228.7024	139.6172	-89.0852
-0.0925	-0.183048780487805	228.3247	138.5887	-89.736
-0.0963461538461538	-0.183048780487805	226.4125	137.9139	-88.4986
-0.100192307692308	-0.183048780487805	226.2001	135.4577	-90.7424
-0.104038461538462	-0.183048780487805	226.9083	133.4764	-93.4319
-0.107884615384615	-0.183048780487805	228.2299	130.881	-97.3489
-0.111730769230769	-0.183048780487805	229.623	128.9577	-100.6653
-0.115576923076923	-0.183048780487805	231.2741	128.439	-102.8351
-0.119423076923077	-0.183048780487805	231.5585	128.2029	-103.3556
-0.123269230769231	-0.183048780487805	228.6063	126.8114	-101.7949
-0.127115384615385	-0.183048780487805	221.2659	127.472	-93.7939
-0.130961538461538	-0.183048780487805	221.4312	126.7172	-94.714
-0.134807692307692	-0.183048780487805	220.8437	128.1325	-92.7112
-0.138653846153846	-0.183048780487805	222.1652	125.0897	-97.0755
-0.1425	-0.183048780487805	222.6138	126.505	-96.1088
-0.146346153846154	-0.183048780487805	224.8325	125.9148	-98.9177
-0.150192307692308	-0.183048780487805	224.8563	125.0305	-99.8258
-0.154038461538462	-0.183048780487805	225.4701	127.4126	-98.0575
-0.157884615384615	-0.183048780487805	225.3537	128.557	-96.7967
-0.161538461538462	-0.183048780487805	225.2339	126.4102	-98.8237
-0.165384615384615	-0.183048780487805	224.3367	125.7497	-98.587
-0.169423076923077	-0.183048780487805	223.8648	126.6934	-97.1714
-0.173076923076923	-0.183048780487805	224.2191	127.1528	-97.0663
-0.177115384615385	-0.183048780487805	222.5666	128.686	-93.8806
-0.180769230769231	-0.183048780487805	219.4745	128.922	-90.5525
-0.184807692307692	-0.183048780487805	215.8892	130.0778	-85.8114
-0.188653846153846	-0.183048780487805	213.2521	130.3372	-82.9149
-0.192307692307692	-0.183048780487805	209.86	129.2409	-80.6191
-0.196346153846154	-0.183048780487805	204.0832	127.6248	-76.4584
-0.2	-0.183048780487805	203.5883	126.5632	-77.0251
-0.204038461538462	-0.183048780487805	199.6955	126.7521	-72.9434
-0.207884615384615	-0.183048780487805	195.7091	128.4143	-67.2948
-0.211538461538462	-0.183048780487805	195.591	125.7255	-69.8655
-0.215576923076923	-0.183048780487805	194.6943	126.9406	-67.7537
-0.219230769230769	-0.183048780487805	191.981	124.2163	-67.7647
-0.223269230769231	-0.183048780487805	186.1427	122.6128	-63.5299
-0.227115384615385	-0.183048780487805	178.6157	122.943	-55.6727
-0.230769230769231	-0.183048780487805	173.8369	120.0067	-53.8302
-0.234807692307692	-0.183048780487805	173.3341	116.2946	-57.0395
-0.238461538461538	-0.183048780487805	166.9304	122.648	-44.2824
-0.2425	-0.183048780487805	162.2097	123.261	-38.9487
-0.246346153846154	-0.183048780487805	159.9046	122.1529	-37.7517
-0.25	-0.183048780487805	158.6537	123.8616	-34.7921
-0.254038461538462	-0.183048780487805	156.6238	121.5758	-35.048
-0.257692307692308	-0.183048780487805	157.3318	120.1971	-37.1347
-0.261730769230769	-0.183048780487805	156.2229	120.5033	-35.7196
-0.265576923076923	-0.183048780487805	154.3756	118.5471	-35.8285
-0.269230769230769	-0.183048780487805	150.3489	118.9594	-31.3895
-0.273269230769231	-0.183048780487805	147.5123	118.6998	-28.8125
-0.276923076923077	-0.183048780487805	143.158	117.0502	-26.1078
-0.280961538461538	-0.183048780487805	140.2299	116.9918	-23.2381
-0.284807692307692	-0.183048780487805	135.1701	117.6989	-17.4712
-0.288461538461538	-0.183048780487805	130.7477	116.0257	-14.722
-0.2925	-0.183048780487805	129.4617	114.399	-15.0627
-0.296153846153846	-0.183048780487805	126.432	114.894	-11.538
-0.300192307692308	-0.183048780487805	123.2962	115.8131	-7.48309999999999
-0.304038461538462	-0.183048780487805	120.3852	113.4799	-6.9053
-0.307692307692308	-0.183048780487805	117.8628	113.5745	-4.28829999999999
0	-0.180609756097561	221.3002	217.0763	-4.22389999999999
-0.00384615384615385	-0.180609756097561	227.4812	205.8686	-21.6126
-0.00769230769230769	-0.180609756097561	233.546	195.3688	-38.1772
-0.0117307692307692	-0.180609756097561	233.546	190.1538	-43.3922
-0.0155769230769231	-0.180609756097561	235.198	195.3454	-39.8526
-0.0192307692307692	-0.180609756097561	233.1909	196.714	-36.4769
-0.0232692307692308	-0.180609756097561	231.3502	195.3652	-35.985
-0.0271153846153846	-0.180609756097561	230.1687	194.2088	-35.9599
-0.0309615384615385	-0.180609756097561	229.7911	191.0408	-38.7503
-0.0346153846153846	-0.180609756097561	229.2954	186.4803	-42.8151
-0.0384615384615385	-0.180609756097561	230.1699	181.2584	-48.9115
-0.0425	-0.180609756097561	229.0831	176.578	-52.5051
-0.0463461538461538	-0.180609756097561	229.5078	172.7536	-56.7542
-0.05	-0.180609756097561	229.6963	168.332	-61.3643
-0.0540384615384615	-0.180609756097561	231.1834	164.594	-66.5894
-0.0576923076923077	-0.180609756097561	232.0567	162.398	-69.6587
-0.0617307692307692	-0.180609756097561	232.812	160.887	-71.925
-0.0655769230769231	-0.180609756097561	231.9858	156.3774	-75.6084
-0.0692307692307692	-0.180609756097561	229.7661	152.7413	-77.0248
-0.0732692307692308	-0.180609756097561	228.5622	150.4743	-78.0879
-0.0769230769230769	-0.180609756097561	227.8541	148.5337	-79.3204
-0.0809615384615385	-0.180609756097561	229.058	146.2768	-82.7812
-0.0848076923076923	-0.180609756097561	229.4356	141.6094	-87.8262
-0.0886538461538462	-0.180609756097561	229.5549	139.2691	-90.2858
-0.0925	-0.180609756097561	228.6094	139.0201	-89.5893
-0.0963461538461538	-0.180609756097561	228.6107	137.3554	-91.2553
-0.100192307692308	-0.180609756097561	229.1756	135.809	-93.3666
-0.104038461538462	-0.180609756097561	229.7661	134.4885	-95.2776
-0.107884615384615	-0.180609756097561	229.6952	131.493	-98.2022
-0.111730769230769	-0.180609756097561	230.6406	128.2254	-102.4152
-0.115576923076923	-0.180609756097561	230.4743	128.1079	-102.3664
-0.119423076923077	-0.180609756097561	230.4521	128.8734	-101.5787
-0.123269230769231	-0.180609756097561	229.3664	128.1426	-101.2238
-0.127115384615385	-0.180609756097561	228.894	124.6287	-104.2653
-0.130961538461538	-0.180609756097561	227.6198	126.0203	-101.5995
-0.134807692307692	-0.180609756097561	227.785	127.7183	-100.0667
-0.138653846153846	-0.180609756097561	227.456	128.2368	-99.2192
-0.1425	-0.180609756097561	227.8102	128.9205	-98.8897
-0.146346153846154	-0.180609756097561	228.164	129.2507	-98.9133
-0.150192307692308	-0.180609756097561	227.9987	129.2507	-98.748
-0.154038461538462	-0.180609756097561	227.8102	127.4114	-100.3988
-0.157884615384615	-0.180609756097561	227.7154	126.9039	-100.8115
-0.161538461538462	-0.180609756097561	227.5488	126.1261	-101.4227
-0.165384615384615	-0.180609756097561	225.6841	127.4823	-98.2018
-0.169423076923077	-0.180609756097561	225.7079	126.8219	-98.886
-0.173076923076923	-0.180609756097561	227.0079	127.4823	-99.5256
-0.177115384615385	-0.180609756097561	227.6921	130.0057	-97.6864
-0.180769230769231	-0.180609756097561	228.2807	129.6279	-98.6528
-0.184807692307692	-0.180609756097561	224.813	128.3187	-96.4943
-0.188653846153846	-0.180609756097561	220.001	129.5684	-90.4326
-0.192307692307692	-0.180609756097561	215.6373	132.3148	-83.3225
-0.196346153846154	-0.180609756097561	211.1069	131.3822	-79.7247
-0.2	-0.180609756097561	207.6856	126.7145	-80.9711
-0.204038461538462	-0.180609756097561	205.0665	126.6319	-78.4346
-0.207884615384615	-0.180609756097561	202.4945	125.0054	-77.4891
-0.211538461538462	-0.180609756097561	199.8485	125.9718	-73.8767
-0.215576923076923	-0.180609756097561	196.8992	127.009	-69.8902
-0.219230769230769	-0.180609756097561	193.9727	126.8673	-67.1054
-0.223269230769231	-0.180609756097561	189.6775	124.4866	-65.1909
-0.227115384615385	-0.180609756097561	184.3915	123.4142	-60.9773
-0.230769230769231	-0.180609756097561	184.427	123.9325	-60.4945
-0.234807692307692	-0.180609756097561	184.4448	125.4176	-59.0272
-0.238461538461538	-0.180609756097561	183.7072	125.4296	-58.2776
-0.2425	-0.180609756097561	177.5224	125.9597	-51.5627
-0.246346153846154	-0.180609756097561	175.3507	122.1767	-53.174
-0.25	-0.180609756097561	173.2022	123.1545	-50.0477
-0.254038461538462	-0.180609756097561	168.2686	123.7442	-44.5244
-0.257692307692308	-0.180609756097561	163.0988	122.1412	-40.9576
-0.261730769230769	-0.180609756097561	159.6287	122.2829	-37.3458
-0.265576923076923	-0.180609756097561	155.8576	120.0669	-35.7907
-0.269230769230769	-0.180609756097561	155.5509	121.2574	-34.2935
-0.273269230769231	-0.180609756097561	154.2464	119.4422	-34.8042
-0.276923076923077	-0.180609756097561	151.0685	119.6665	-31.402
-0.280961538461538	-0.180609756097561	146.4792	118.5353	-27.9439
-0.284807692307692	-0.180609756097561	142.4777	119.5015	-22.9762
-0.288461538461538	-0.180609756097561	139.0067	117.7573	-21.2494
-0.2925	-0.180609756097561	135.3006	116.9906	-18.31
-0.296153846153846	-0.180609756097561	132.4816	118.004	-14.4776
-0.300192307692308	-0.180609756097561	129.3216	116.8255	-12.4961
-0.304038461538462	-0.180609756097561	127.1276	115.5889	-11.5387
-0.307692307692308	-0.180609756097561	122.0823	116.0601	-6.0222
0	-0.178048780487805	207.072	201.241	-5.83099999999999
-0.00384615384615385	-0.178048780487805	214.5737	198.6688	-15.9049
-0.00769230769230769	-0.178048780487805	219.1517	197.54	-21.6117
-0.0117307692307692	-0.178048780487805	225.5226	200.1353	-25.3873
-0.0155769230769231	-0.178048780487805	229.3914	206.1047	-23.2867
-0.0192307692307692	-0.178048780487805	229.3443	206.8364	-22.5079
-0.0232692307692308	-0.178048780487805	227.9516	201.1497	-26.8019
-0.0271153846153846	-0.178048780487805	229.0843	198.2441	-30.8402
-0.0309615384615385	-0.178048780487805	231.1834	195.2138	-35.9696
-0.0346153846153846	-0.178048780487805	231.7278	192.1633	-39.5645
-0.0384615384615385	-0.178048780487805	230.334	187.584	-42.75
-0.0425	-0.178048780487805	230.4521	182.6685	-47.7836
-0.0463461538461538	-0.178048780487805	232.6705	176.666	-56.0045
-0.05	-0.178048780487805	233.0481	171.3065	-61.7416
-0.0540384615384615	-0.178048780487805	233.4257	168.9384	-64.4873
-0.0576923076923077	-0.178048780487805	232.8358	167.4746	-65.3612
-0.0617307692307692	-0.178048780487805	231.042	165.704	-65.338
-0.0655769230769231	-0.178048780487805	231.8206	162.083	-69.7376
-0.0692307692307692	-0.178048780487805	231.7734	157.5106	-74.2628
-0.0732692307692308	-0.178048780487805	231.8206	153.4582	-78.3624
-0.0769230769230769	-0.178048780487805	231.2777	150.965	-80.3127
-0.0809615384615385	-0.178048780487805	231.632	149.9683	-81.6637
-0.0848076923076923	-0.178048780487805	232.3887	146.7302	-85.6585
-0.0886538461538462	-0.178048780487805	232.5763	143.4216	-89.1547
-0.0925	-0.178048780487805	232.6953	140.4589	-92.2364
-0.0963461538461538	-0.178048780487805	232.4815	139.3975	-93.084
-0.100192307692308	-0.178048780487805	232.0806	137.9688	-94.1118
-0.104038461538462	-0.178048780487805	233.5438	135.4083	-98.1355
-0.107884615384615	-0.178048780487805	233.1662	134.2629	-98.9033
-0.111730769230769	-0.178048780487805	233.2843	132.353	-100.9313
-0.115576923076923	-0.178048780487805	233.2367	130.9254	-102.3113
-0.119423076923077	-0.178048780487805	234.3946	131.845	-102.5496
-0.123269230769231	-0.178048780487805	232.222	130.9361	-101.2859
-0.127115384615385	-0.178048780487805	232.222	130.3937	-101.8283
-0.130961538461538	-0.178048780487805	231.7486	130.1232	-101.6254
-0.134807692307692	-0.178048780487805	233.4954	127.6351	-105.8603
-0.138653846153846	-0.178048780487805	233.1416	126.6917	-106.4499
-0.1425	-0.178048780487805	233.5425	128.4367	-105.1058
-0.146346153846154	-0.178048780487805	232.551	130.0999	-102.4511
-0.150192307692308	-0.178048780487805	232.1972	130.6894	-101.5078
-0.154038461538462	-0.178048780487805	232.3625	130.0403	-102.3222
-0.157884615384615	-0.178048780487805	231.5833	131.29	-100.2933
-0.161538461538462	-0.178048780487805	232.0806	131.5964	-100.4842
-0.165384615384615	-0.178048780487805	231.7015	131.5128	-100.1887
-0.169423076923077	-0.178048780487805	232.3858	128.7782	-103.6076
-0.173076923076923	-0.178048780487805	231.8667	128.3063	-103.5604
-0.177115384615385	-0.178048780487805	231.2306	128.0471	-103.1835
-0.180769230769231	-0.178048780487805	228.4693	127.4816	-100.9877
-0.184807692307692	-0.178048780487805	224.1283	126.3373	-97.791
-0.188653846153846	-0.178048780487805	218.5851	124.2751	-94.31
-0.192307692307692	-0.178048780487805	215.1636	127.1863	-87.9773
-0.196346153846154	-0.178048780487805	212.8036	126.597	-86.2066
-0.2	-0.178048780487805	210.845	126.9975	-83.8475
-0.204038461538462	-0.178048780487805	207.9218	127.6338	-80.288
-0.207884615384615	-0.178048780487805	205.2054	126.762	-78.4434
-0.211538461538462	-0.178048780487805	202.7945	127.5867	-75.2078
-0.215576923076923	-0.178048780487805	201.2882	123.9331	-77.3551
-0.219230769230769	-0.178048780487805	201.3075	125.5709	-75.7366
-0.223269230769231	-0.178048780487805	197.5081	126.9852	-70.5229
-0.227115384615385	-0.178048780487805	195.7567	125.9009	-69.8558
-0.230769230769231	-0.178048780487805	194.4302	124.3686	-70.0616
-0.234807692307692	-0.178048780487805	187.3664	123.084	-64.2824
-0.238461538461538	-0.178048780487805	182.5504	125.665	-56.8854
-0.2425	-0.178048780487805	176.5309	127.4095	-49.1214
-0.246346153846154	-0.178048780487805	168.6463	124.2036	-44.4427
-0.25	-0.178048780487805	164.9638	124.1332	-40.8306
-0.254038461538462	-0.178048780487805	163.0749	124.2392	-38.8357
-0.257692307692308	-0.178048780487805	158.3299	123.5792	-34.7507
-0.261730769230769	-0.178048780487805	158.2356	124.2983	-33.9373
-0.265576923076923	-0.178048780487805	156.4654	123.1193	-33.3461
-0.269230769230769	-0.178048780487805	153.8005	121.6579	-32.1426
-0.273269230769231	-0.178048780487805	149.7352	119.6427	-30.0925
-0.276923076923077	-0.178048780487805	145.3187	120.5619	-24.7568
-0.280961538461538	-0.178048780487805	142.9928	120.609	-22.3838
-0.284807692307692	-0.178048780487805	140.7956	117.3093	-23.4863
-0.288461538461538	-0.178048780487805	139.0608	118.5353	-20.5255
-0.2925	-0.178048780487805	136.9359	118.0873	-18.8486
-0.296153846153846	-0.178048780487805	133.5748	113.6306	-19.9442
-0.300192307692308	-0.178048780487805	129.7323	112.3341	-17.3982
-0.304038461538462	-0.178048780487805	125.3826	113.5127	-11.8699
-0.307692307692308	-0.178048780487805	122.813	119.0765	-3.73650000000001
0	-0.175609756097561	216.2063	211.5821	-4.6242
-0.00384615384615385	-0.175609756097561	220.5002	204.3861	-16.1141
-0.00769230769230769	-0.175609756097561	228.9937	202.3098	-26.6839
-0.0117307692307692	-0.175609756097561	235.2213	204.9054	-30.3159
-0.0155769230769231	-0.175609756097561	237.5341	207.1031	-30.431
-0.0192307692307692	-0.175609756097561	239.681	205.4987	-34.1823
-0.0232692307692308	-0.175609756097561	243.4334	202.951	-40.4824
-0.0271153846153846	-0.175609756097561	244.9908	197.1668	-47.824
-0.0309615384615385	-0.175609756097561	247.2329	193.5755	-53.6574
-0.0346153846153846	-0.175609756097561	247.5157	189.7717	-57.744
-0.0384615384615385	-0.175609756097561	248.1532	186.1557	-61.9975
-0.0425	-0.175609756097561	247.3981	181.7775	-65.6206
-0.0463461538461538	-0.175609756097561	244.8963	178.3721	-66.5242
-0.05	-0.175609756097561	244.4244	175.4619	-68.9625
-0.0540384615384615	-0.175609756097561	243.8343	174.3927	-69.4416
-0.0576923076923077	-0.175609756097561	243.2682	172.5039	-70.7643
-0.0617307692307692	-0.175609756097561	243.1735	168.1591	-75.0144
-0.0655769230769231	-0.175609756097561	242.3945	165.9164	-76.4781
-0.0692307692307692	-0.175609756097561	243.6215	163.4608	-80.1607
-0.0732692307692308	-0.175609756097561	245.0379	159.2897	-85.7482
-0.0769230769230769	-0.175609756097561	245.5807	156.7011	-88.8796
-0.0809615384615385	-0.175609756097561	246.1472	153.5616	-92.5856
-0.0848076923076923	-0.175609756097561	245.7934	150.1424	-95.651
-0.0886538461538462	-0.175609756097561	246.4305	146.494	-99.9365
-0.0925	-0.175609756097561	246.6667	142.7848	-103.8819
-0.0963461538461538	-0.175609756097561	247.8228	142.7001	-105.1227
-0.100192307692308	-0.175609756097561	246.9971	142.3936	-104.6035
-0.104038461538462	-0.175609756097561	247.1386	138.4875	-108.6511
-0.107884615384615	-0.175609756097561	246.9028	135.8458	-111.057
-0.111730769230769	-0.175609756097561	247.2333	132.8606	-114.3727
-0.115576923076923	-0.175609756097561	246.3123	132.7774	-113.5349
-0.119423076923077	-0.175609756097561	246.879	132.7303	-114.1487
-0.123269230769231	-0.175609756097561	246.5723	131.881	-114.6913
-0.127115384615385	-0.175609756097561	247.4691	133.189	-114.2801
-0.130961538461538	-0.175609756097561	246.8319	132.5525	-114.2794
-0.134807692307692	-0.175609756097561	246.9024	132.3763	-114.5261
-0.138653846153846	-0.175609756097561	245.1794	131.3026	-113.8768
-0.1425	-0.175609756097561	246.1476	131.0428	-115.1048
-0.146346153846154	-0.175609756097561	247.0914	128.7792	-118.3122
-0.150192307692308	-0.175609756097561	247.3271	127.4352	-119.8919
-0.154038461538462	-0.175609756097561	246.3834	128.331	-118.0524
-0.157884615384615	-0.175609756097561	246.4301	129.2983	-117.1318
-0.161538461538462	-0.175609756097561	246.0288	130.1578	-115.871
-0.165384615384615	-0.175609756097561	246.0055	131.4313	-114.5742
-0.169423076923077	-0.175609756097561	246.5942	133.0349	-113.5593
-0.173076923076923	-0.175609756097561	246.6885	133.8023	-112.8862
-0.177115384615385	-0.175609756097561	243.6209	131.7503	-111.8706
-0.180769230769231	-0.175609756097561	240.9075	130.1703	-110.7372
-0.184807692307692	-0.175609756097561	237.5334	128.0485	-109.4849
-0.188653846153846	-0.175609756097561	234.0425	126.3616	-107.6809
-0.192307692307692	-0.175609756097561	228.1459	126.5388	-101.6071
-0.196346153846154	-0.175609756097561	223.6401	127.5765	-96.0636
-0.2	-0.175609756097561	217.1055	128.8972	-88.2083
-0.204038461538462	-0.175609756097561	213.0243	128.9914	-84.0329
-0.207884615384615	-0.175609756097561	205.6876	127.1759	-78.5117
-0.211538461538462	-0.175609756097561	201.3748	125.9965	-75.3783
-0.215576923076923	-0.175609756097561	199.374	128.0608	-71.3132
-0.219230769230769	-0.175609756097561	195.5013	127.6952	-67.8061
-0.223269230769231	-0.175609756097561	195.284	126.5399	-68.7441
-0.227115384615385	-0.175609756097561	191.9572	125.9144	-66.0428
-0.230769230769231	-0.175609756097561	187.1682	127.2579	-59.9103
-0.234807692307692	-0.175609756097561	185.3401	128.5076	-56.8325
-0.238461538461538	-0.175609756097561	184.769	127.2456	-57.5234
-0.2425	-0.175609756097561	181.2235	127.8002	-53.4233
-0.246346153846154	-0.175609756097561	176.9284	128.8486	-48.0798
-0.25	-0.175609756097561	173.884	127.5286	-46.3554
-0.254038461538462	-0.175609756097561	170.7925	126.3732	-44.4193
-0.257692307692308	-0.175609756097561	168.5266	123.9093	-44.6173
-0.261730769230769	-0.175609756097561	163.075	123.3908	-39.6842
-0.265576923076923	-0.175609756097561	159.9919	123.6722	-36.3197
-0.269230769230769	-0.175609756097561	157.082	123.4012	-33.6808
-0.273269230769231	-0.175609756097561	151.3905	122.7299	-28.6606
-0.276923076923077	-0.175609756097561	149.1917	124.5209	-24.6708
-0.280961538461538	-0.175609756097561	145.2488	122.9772	-22.2716
-0.284807692307692	-0.175609756097561	141.6608	121.6575	-20.0033
-0.288461538461538	-0.175609756097561	140.0342	121.9404	-18.0938
-0.2925	-0.175609756097561	137.9701	120.8094	-17.1607
-0.296153846153846	-0.175609756097561	136.1548	118.2052	-17.9496
-0.300192307692308	-0.175609756097561	132.853	117.5572	-15.2958
-0.304038461538462	-0.175609756097561	128.529	115.4001	-13.1289
-0.307692307692308	-0.175609756097561	125.7117	117.8281	-7.88359999999999
0	-0.173170731707317	228.6395	225.3129	-3.32659999999999
-0.00384615384615385	-0.173170731707317	235.3865	222.6945	-12.692
-0.00769230769230769	-0.173170731707317	238.0999	217.5748	-20.5251
-0.0117307692307692	-0.173170731707317	243.8108	211.1104	-32.7004
-0.0155769230769231	-0.173170731707317	247.4923	204.528	-42.9643
-0.0192307692307692	-0.173170731707317	246.7134	198.6253	-48.0881
-0.0232692307692308	-0.173170731707317	247.4923	201.0991	-46.3932
-0.0271153846153846	-0.173170731707317	249.6164	207.9689	-41.6475
-0.0309615384615385	-0.173170731707317	247.6343	194.5246	-53.1097
-0.0346153846153846	-0.173170731707317	247.8699	196.9735	-50.8964
-0.0384615384615385	-0.173170731707317	246.7138	193.9727	-52.7411
-0.0425	-0.173170731707317	246.1944	187.6898	-58.5046
-0.0463461538461538	-0.173170731707317	247.28	180.1553	-67.1247
-0.05	-0.173170731707317	245.8638	174.6322	-71.2316
-0.0540384615384615	-0.173170731707317	246.4305	172.6665	-73.764
-0.0576923076923077	-0.173170731707317	246.7372	171.014	-75.7232
-0.0617307692307692	-0.173170731707317	248.5076	166.5766	-81.931
-0.0655769230769231	-0.173170731707317	247.5633	163.1302	-84.4331
-0.0692307692307692	-0.173170731707317	247.8466	159.991	-87.8556
-0.0732692307692308	-0.173170731707317	247.7047	156.0338	-91.6709
-0.0769230769230769	-0.173170731707317	246.5015	154.4614	-92.0401
-0.0809615384615385	-0.173170731707317	245.6282	150.883	-94.7452
-0.0848076923076923	-0.173170731707317	245.8169	148.4799	-97.337
-0.0886538461538462	-0.173170731707317	245.7697	147.4748	-98.2949
-0.0925	-0.173170731707317	248.4365	144.3803	-104.0562
-0.0963461538461538	-0.173170731707317	247.799	143.1029	-104.6961
-0.100192307692308	-0.173170731707317	247.6576	141.392	-106.2656
-0.104038461538462	-0.173170731707317	245.9111	138.0304	-107.8807
-0.107884615384615	-0.173170731707317	245.6988	136.5451	-109.1537
-0.111730769230769	-0.173170731707317	244.6365	133.669	-110.9675
-0.115576923076923	-0.173170731707317	244.7784	131.0633	-113.7151
-0.119423076923077	-0.173170731707317	244.1414	130.2382	-113.9032
-0.123269230769231	-0.173170731707317	244.6368	130.5449	-114.0919
-0.127115384615385	-0.173170731707317	245.156	130.6629	-114.4931
-0.130961538461538	-0.173170731707317	246.1469	130.1911	-115.9558
-0.134807692307692	-0.173170731707317	245.9349	130.8512	-115.0837
-0.138653846153846	-0.173170731707317	247.091	132.1349	-114.9561
-0.1425	-0.173170731707317	246.8786	131.6055	-115.2731
-0.146346153846154	-0.173170731707317	247.5866	131.5584	-116.0282
-0.150192307692308	-0.173170731707317	246.5954	131.0745	-115.5209
-0.154038461538462	-0.173170731707317	245.3209	130.8041	-114.5168
-0.157884615384615	-0.173170731707317	245.439	131.8995	-113.5395
-0.161538461538462	-0.173170731707317	245.0853	133.1958	-111.8895
-0.165384615384615	-0.173170731707317	243.5275	131.8287	-111.6988
-0.169423076923077	-0.173170731707317	243.1738	129.1999	-113.9739
-0.173076923076923	-0.173170731707317	241.5211	127.4796	-114.0415
-0.177115384615385	-0.173170731707317	240.4829	126.6308	-113.8521
-0.180769230769231	-0.173170731707317	237.6514	126.3955	-111.2559
-0.184807692307692	-0.173170731707317	236.5195	127.4325	-109.087
-0.188653846153846	-0.173170731707317	234.4437	129.0587	-105.385
-0.192307692307692	-0.173170731707317	229.8195	128.7627	-101.0568
-0.196346153846154	-0.173170731707317	224.5108	130.789	-93.7218
-0.2	-0.173170731707317	217.3415	129.5531	-87.7884
-0.204038461538462	-0.173170731707317	212.7411	130.284	-82.4571
-0.207884615384615	-0.173170731707317	208.4714	134.2433	-74.2281
-0.211538461538462	-0.173170731707317	204.6967	133.5491	-71.1476
[truncated: 12,661 more rows]
