# Supplementary material for: Giant ferroelectric polarization in a bilayer graphene heterostructure
Source: Nat Commun. 2022 Oct 21;13:6241. doi: 10.1038/s41467-022-34104-z (PMC9587233; doi:10.1038/s41467-022-34104-z)
Supplement: Supplementary file 4 — Source Data [file 41467_2022_34104_MOESM4_ESM.zip › SI/Fig.S16/Fig.S16c.dat]

0.3075	-0.207317073170732	324.9551	194.9947	129.9604
0.303846153846154	-0.207317073170732	370.6484	201.2763	169.3721
0.3	-0.207317073170732	419.8541	202.9287	216.9254
0.296153846153846	-0.207317073170732	501.7201	208.3155	293.4046
0.292307692307692	-0.207317073170732	642.7181	219.7902	422.9279
0.288269230769231	-0.207317073170732	883.2686	227.875	655.3936
0.284615384615385	-0.207317073170732	2154.533	242.2742	1912.2588
0.280769230769231	-0.207317073170732	6300.251	256.5011	6043.7499
0.276923076923077	-0.207317073170732	14245.28	267.9059	13977.3741
0.273076923076923	-0.207317073170732	37235.93	285.0077	36950.9223
0.269038461538462	-0.207317073170732	50690.59	304.3738	50386.2162
0.265384615384615	-0.207317073170732	38720.27	323.6067	38396.6633
0.261538461538462	-0.207317073170732	5749.76	345.3043	5404.4557
0.257692307692308	-0.207317073170732	2238.473	371.2819	1867.1911
0.253846153846154	-0.207317073170732	1407.128	391.0432	1016.0848
0.249807692307692	-0.207317073170732	970.6541	409.9027	560.7514
0.246153846153846	-0.207317073170732	729.8518	432.7403	297.1115
0.242307692307692	-0.207317073170732	628.4672	450.0391	178.4281
0.238461538461538	-0.207317073170732	553.5772	522.8005	30.7766999999999
0.234615384615385	-0.207317073170732	512.0575	564.3474	-52.2899
0.230576923076923	-0.207317073170732	482.4965	576.6899	-94.1934
0.226923076923077	-0.207317073170732	459.9053	599.7988	-139.8935
0.223076923076923	-0.207317073170732	444.5426	621.8157	-177.2731
0.219230769230769	-0.207317073170732	430.7662	641.3412	-210.575
0.215384615384615	-0.207317073170732	415.8889	664.3373	-248.4484
0.211346153846154	-0.207317073170732	405.2162	689.2472	-284.031
0.207692307692308	-0.207317073170732	395.9402	718.6401	-322.6999
0.203846153846154	-0.207317073170732	386.3348	742.5357	-356.2009
0.2	-0.207317073170732	381.6884	785.0115	-403.3231
0.196153846153846	-0.207317073170732	374.3148	823.5897	-449.2749
0.192115384615385	-0.207317073170732	370.9336	846.771	-475.8374
0.188461538461538	-0.207317073170732	369.4934	884.172	-514.6786
0.184615384615385	-0.207317073170732	367.7555	905.5434	-537.7879
0.180769230769231	-0.207317073170732	365.5671	929.2746	-563.7075
0.176923076923077	-0.207317073170732	365.8051	1024.74	-658.9349
0.172884615384615	-0.207317073170732	365.3772	1064.803	-699.4258
0.169230769230769	-0.207317073170732	364.5808	1087.445	-722.8642
0.165192307692308	-0.207317073170732	364.6758	1100.902	-736.2262
0.161538461538462	-0.207317073170732	366.1501	1117.13	-750.9799
0.157692307692308	-0.207317073170732	366.8634	1139.429	-772.5656
0.153846153846154	-0.207317073170732	366.483	1143.477	-776.994
0.15	-0.207317073170732	366.1501	1169.921	-803.7709
0.146153846153846	-0.207317073170732	365.3892	1217.413	-852.0238
0.142307692307692	-0.207317073170732	365.7696	1267.839	-902.0694
0.138461538461538	-0.207317073170732	365.7101	1315.267	-949.5569
0.134615384615385	-0.207317073170732	365.5671	1364.01	-998.4429
0.130769230769231	-0.207317073170732	367.042	1415.971	-1048.929
0.126923076923077	-0.207317073170732	367.232	1480.967	-1113.735
0.123076923076923	-0.207317073170732	367.47	1536.868	-1169.398
0.119230769230769	-0.207317073170732	368.2784	1595.224	-1226.9456
0.115384615384615	-0.207317073170732	368.8014	1669.619	-1300.8176
0.111538461538462	-0.207317073170732	369.0394	1755.266	-1386.2266
0.107692307692308	-0.207317073170732	367.565	1892.105	-1524.54
0.103846153846154	-0.207317073170732	366.804	1989.381	-1622.577
0.1	-0.207317073170732	366.7921	2289.753	-1922.9609
0.0961538461538462	-0.207317073170732	367.4101	3641.932	-3274.5219
0.0923076923076923	-0.207317073170732	368.0287	5548.68	-5180.6513
0.0884615384615385	-0.207317073170732	369.5148	43676.33	-43306.8152
0.0846153846153846	-0.207317073170732	368.7064	73003.9	-72635.1936
0.0807692307692308	-0.207317073170732	369.8478	68465.24	-68095.3922
0.0769230769230769	-0.207317073170732	369.2774	50194.98	-49825.7026
0.0730769230769231	-0.207317073170732	366.994	35319.56	-34952.566
0.0692307692307692	-0.207317073170732	367.137	16535.01	-16167.873
0.0653846153846154	-0.207317073170732	365.8526	7110.987	-6745.1344
0.0615384615384615	-0.207317073170732	366.2806	3503.828	-3137.5474
0.0576923076923077	-0.207317073170732	366.9821	2178.111	-1811.1289
0.0538461538461538	-0.207317073170732	369.2774	1312.245	-942.9676
0.05	-0.207317073170732	369.6578	946.2489	-576.5911
0.0461538461538461	-0.207317073170732	368.2309	827.6321	-459.4012
0.0423076923076923	-0.207317073170732	364.4136	734.6804	-370.2668
0.0382692307692308	-0.207317073170732	362.273	668.0307	-305.7577
0.0344230769230769	-0.207317073170732	362.9866	584.4897	-221.5031
0.0307692307692308	-0.207317073170732	366.0205	518.7358	-152.7153
0.0269230769230769	-0.207317073170732	370.0888	495.2213	-125.1325
0.0230769230769231	-0.207317073170732	373.3126	477.7084	-104.3958
0.0190384615384615	-0.207317073170732	374.1353	462.4101	-88.2748
0.0153846153846154	-0.207317073170732	376.0902	448.6863	-72.5961
0.0115384615384615	-0.207317073170732	379.7423	434.2027	-54.4604
0.00769230769230769	-0.207317073170732	382.5382	422.3512	-39.813
0.00384615384615385	-0.207317073170732	388.4304	413.1541	-24.7237
0	-0.207317073170732	397.4806	404.0289	-6.54830000000004
0.3075	-0.202560975609756	212.4925	195.7017	16.7908
0.303846153846154	-0.202560975609756	217.9849	226.9841	-8.9992
0.3	-0.202560975609756	256.4541	214.3863	42.0678
0.296153846153846	-0.202560975609756	297.0928	182.5393	114.5535
0.292307692307692	-0.202560975609756	353.3572	171.3317	182.0255
0.288269230769231	-0.202560975609756	581.2823	173.8842	407.3981
0.284615384615385	-0.202560975609756	1289.445	184.7319	1104.7131
0.280769230769231	-0.202560975609756	2978.204	196.5604	2781.6436
0.276923076923077	-0.202560975609756	6874.128	206.9452	6667.1828
0.273076923076923	-0.202560975609756	19264.89	219.0322	19045.8578
0.269038461538462	-0.202560975609756	32498.18	231.4572	32266.7228
0.265384615384615	-0.202560975609756	44848.37	238.6792	44609.6908
0.261538461538462	-0.202560975609756	57765.29	252.4551	57512.8349
0.257692307692308	-0.202560975609756	5809.243	258.2807	5550.9623
0.253846153846154	-0.202560975609756	2976.112	268.9169	2707.1951
0.249807692307692	-0.202560975609756	1784.526	276.7307	1507.7953
0.246153846153846	-0.202560975609756	1176.322	293.5063	882.8157
0.242307692307692	-0.202560975609756	782.3885	308.479	473.9095
0.238461538461538	-0.202560975609756	644.6041	324.6044	319.9997
0.234615384615385	-0.202560975609756	571.2156	335.7904	235.4252
0.230576923076923	-0.202560975609756	521.8658	337.9429	183.9229
0.226923076923077	-0.202560975609756	483.1187	345.5147	137.604
0.223076923076923	-0.202560975609756	460.9563	346.5386	114.4177
0.219230769230769	-0.202560975609756	445.6365	355.5484	90.0881
0.215384615384615	-0.202560975609756	433.4449	364.5817	68.8632
0.211346153846154	-0.202560975609756	422.052	375.9763	46.0757
0.207692307692308	-0.202560975609756	412.9681	386.9864	25.9817
0.203846153846154	-0.202560975609756	401.7352	393.8417	7.89350000000002
0.2	-0.202560975609756	391.9505	406.2402	-14.2897
0.196153846153846	-0.202560975609756	387.318	408.1963	-20.8783
0.192115384615385	-0.202560975609756	379.3544	402.6233	-23.2689
0.188461538461538	-0.202560975609756	374.5413	411.8438	-37.3025
0.184615384615385	-0.202560975609756	373.5282	412.5865	-39.0583
0.180769230769231	-0.202560975609756	373.2538	418.1483	-44.8945
0.176923076923077	-0.202560975609756	373.075	424.5763	-51.5013
0.172884615384615	-0.202560975609756	373.6095	423.5618	-49.9523
0.169230769230769	-0.202560975609756	373.6095	429.9145	-56.305
0.165192307692308	-0.202560975609756	373.1338	433.2318	-60.098
0.161538461538462	-0.202560975609756	371.4683	453.3783	-81.91
0.157692307692308	-0.202560975609756	370.7545	452.2371	-81.4826
0.153846153846154	-0.202560975609756	371.1832	463.9033	-92.7201
0.15	-0.202560975609756	371.5163	475.6016	-104.0853
0.146153846153846	-0.202560975609756	372.3726	485.7324	-113.3598
0.142307692307692	-0.202560975609756	372.812	506.2092	-133.3972
0.138461538461538	-0.202560975609756	375.0005	521.2401	-146.2396
0.134615384615385	-0.202560975609756	375.1911	544.42	-169.2289
0.130769230769231	-0.202560975609756	374.9419	559.8265	-184.8846
0.126923076923077	-0.202560975609756	375.1911	569.4259	-194.2348
0.123076923076923	-0.202560975609756	374.6674	589.45	-214.7826
0.119230769230769	-0.202560975609756	373.7162	600.7062	-226.99
0.115384615384615	-0.202560975609756	373.3832	618.3399	-244.9567
0.111538461538462	-0.202560975609756	372.717	640.0768	-267.3598
0.107692307692308	-0.202560975609756	372.7532	664.704	-291.9508
0.103846153846154	-0.202560975609756	372.8957	712.4308	-339.5351
0.1	-0.202560975609756	371.2897	749.937	-378.6473
0.0961538461538462	-0.202560975609756	369.5652	862.5224	-492.9572
0.0923076923076923	-0.202560975609756	370.0049	1343.906	-973.9011
0.0884615384615385	-0.202560975609756	370.8616	2145.562	-1774.7004
0.0846153846153846	-0.202560975609756	371.4322	5008.495	-4637.0628
0.0807692307692308	-0.202560975609756	371.4683	44147.72	-43776.2517
0.0769230769230769	-0.202560975609756	371.0401	58019.77	-57648.7299
0.0730769230769231	-0.202560975609756	370.481	44647.61	-44277.129
0.0692307692307692	-0.202560975609756	370.612	32242.14	-31871.528
0.0653846153846154	-0.202560975609756	369.8033	17554.73	-17184.9267
0.0615384615384615	-0.202560975609756	367.329	8389.149	-8021.82
0.0576923076923077	-0.202560975609756	367.7096	4042.738	-3675.0284
0.0538461538461538	-0.202560975609756	369.3271	2546.42	-2177.0929
0.05	-0.202560975609756	368.5781	1440.135	-1071.5569
0.0461538461538461	-0.202560975609756	368.5183	1033.819	-665.3007
0.0423076923076923	-0.202560975609756	367.3408	796.2379	-428.8971
0.0382692307692308	-0.202560975609756	367.8164	711.7364	-343.92
0.0344230769230769	-0.202560975609756	369.5293	643.9733	-274.444
0.0307692307692308	-0.202560975609756	370.9566	592.8943	-221.9377
0.0269230769230769	-0.202560975609756	371.9083	549.3454	-177.4371
0.0230769230769231	-0.202560975609756	374.1107	516.2138	-142.1031
0.0190384615384615	-0.202560975609756	377.6687	492.4871	-114.8184
0.0153846153846154	-0.202560975609756	381.6723	470.461	-88.7887
0.0115384615384615	-0.202560975609756	385.0039	456.521	-71.5171
0.00769230769230769	-0.202560975609756	391.0071	440.0593	-49.0522
0.00384615384615385	-0.202560975609756	399.4285	427.9029	-28.4744
0	-0.202560975609756	409.7967	418.8957	-9.09899999999999
0.3075	-0.197560975609756	139.6763	263.718	-124.0417
0.303846153846154	-0.197560975609756	180.3289	264.6328	-84.3039
0.3	-0.197560975609756	272.227	259.5944	12.6326
0.296153846153846	-0.197560975609756	289.9577	253.5664	36.3913
0.292307692307692	-0.197560975609756	335.374	236.4553	98.9187000000001
0.288269230769231	-0.197560975609756	401.9415	216.6823	185.2592
0.284615384615385	-0.197560975609756	665.7448	217.7389	448.0059
0.280769230769231	-0.197560975609756	896.1813	200.7958	695.3855
0.276923076923077	-0.197560975609756	1574.417	168.4532	1405.9638
0.273076923076923	-0.197560975609756	3209.779	168.7095	3041.0695
0.269038461538462	-0.197560975609756	7073.929	182.8742	6891.0548
0.265384615384615	-0.197560975609756	19891.1	194.6295	19696.4705
0.261538461538462	-0.197560975609756	42014.34	207.483	41806.857
0.257692307692308	-0.197560975609756	58783.63	213.3517	58570.2783
0.253846153846154	-0.197560975609756	79073.45	223.2273	78850.2227
0.249807692307692	-0.197560975609756	5796.91	233.0657	5563.8443
0.246153846153846	-0.197560975609756	2365.642	240.4943	2125.1477
0.242307692307692	-0.197560975609756	1389.548	247.2783	1142.2697
0.238461538461538	-0.197560975609756	1010.871	248.9755	761.8955
0.234615384615385	-0.197560975609756	717.6757	258.0034	459.6723
0.230576923076923	-0.197560975609756	613.5745	263.281	350.2935
0.226923076923077	-0.197560975609756	557.0917	264.6025	292.4892
0.223076923076923	-0.197560975609756	516.7021	264.0152	252.6869
0.219230769230769	-0.197560975609756	490.2435	259.9226	230.3209
0.215384615384615	-0.197560975609756	479.9605	256.8634	223.0971
0.211346153846154	-0.197560975609756	470.1648	263.4972	206.6676
0.207692307692308	-0.197560975609756	462.809	262.9909	199.8181
0.203846153846154	-0.197560975609756	451.8724	268.4566	183.4158
0.2	-0.197560975609756	438.7903	268.9717	169.8186
0.196153846153846	-0.197560975609756	435.1702	272.1377	163.0325
0.192115384615385	-0.197560975609756	429.872	284.3353	145.5367
0.188461538461538	-0.197560975609756	429.7824	291.7261	138.0563
0.184615384615385	-0.197560975609756	432.0744	300.7548	131.3196
0.180769230769231	-0.197560975609756	434.3245	305.6992	128.6253
0.176923076923077	-0.197560975609756	439.5766	308.2946	131.282
0.172884615384615	-0.197560975609756	438.6697	313.4883	125.1814
0.169230769230769	-0.197560975609756	433.0828	314.1515	118.9313
0.165192307692308	-0.197560975609756	433.5129	319.1815	114.3314
0.161538461538462	-0.197560975609756	433.9003	325.103	108.7973
0.157692307692308	-0.197560975609756	432.611	326.2977	106.3133
0.153846153846154	-0.197560975609756	434.6642	334.4521	100.2121
0.15	-0.197560975609756	433.4707	338.2843	95.1864000000001
0.146153846153846	-0.197560975609756	436.7701	336.1762	100.5939
0.142307692307692	-0.197560975609756	433.0888	337.0169	96.0719
0.138461538461538	-0.197560975609756	431.7041	336.4928	95.2113
0.134615384615385	-0.197560975609756	429.9434	341.1072	88.8362
0.130769230769231	-0.197560975609756	428.6065	348.3887	80.2178
0.126923076923077	-0.197560975609756	429.4661	353.0017	76.4644
0.123076923076923	-0.197560975609756	432.8078	357.5699	75.2379
0.119230769230769	-0.197560975609756	432.5212	362.7601	69.7611
0.115384615384615	-0.197560975609756	432.1393	364.3319	67.8074
0.111538461538462	-0.197560975609756	430.3252	372.6741	57.6511
0.107692307692308	-0.197560975609756	431.3756	372.999	58.3766
0.103846153846154	-0.197560975609756	429.5615	376.6904	52.8711
0.1	-0.197560975609756	426.7924	382.8994	43.893
0.0961538461538462	-0.197560975609756	424.5011	390.6029	33.8982
0.0923076923076923	-0.197560975609756	423.4508	406.3234	17.1274
0.0884615384615385	-0.197560975609756	423.1643	449.7674	-26.6031
0.0846153846153846	-0.197560975609756	423.5461	538.3745	-114.8284
0.0807692307692308	-0.197560975609756	421.3568	651.077	-229.7202
0.0769230769230769	-0.197560975609756	421.0226	775.3251	-354.3025
0.0730769230769231	-0.197560975609756	419.0726	972.7617	-553.6891
0.0692307692307692	-0.197560975609756	420.7977	1549.933	-1129.1353
0.0653846153846154	-0.197560975609756	421.1318	2201.249	-1780.1172
0.0615384615384615	-0.197560975609756	422.8977	5372.353	-4949.4553
0.0576923076923077	-0.197560975609756	421.6565	45969.53	-45547.8735
0.0538461538461538	-0.197560975609756	422.6112	69597.5	-69174.8888
0.05	-0.197560975609756	421.8477	52826	-52404.1523
0.0461538461538461	-0.197560975609756	423.3812	36146.33	-35722.9488
0.0423076923076923	-0.197560975609756	422.6112	17083.28	-16660.6688
0.0382692307692308	-0.197560975609756	422.5159	7502.179	-7079.6631
0.0344230769230769	-0.197560975609756	423.9953	3742.193	-3318.1977
0.0307692307692308	-0.197560975609756	423.8042	2282.232	-1858.4278
0.0269230769230769	-0.197560975609756	426.9066	1515.239	-1088.3324
0.0230769230769231	-0.197560975609756	432.58	1227.824	-795.244
0.0190384615384615	-0.197560975609756	438.5892	887.3525	-448.7633
0.0153846153846154	-0.197560975609756	443.6878	774.4388	-330.751
0.0115384615384615	-0.197560975609756	450.746	685.6711	-234.9251
0.00769230769230769	-0.197560975609756	462.8728	613.0647	-150.1919
0.00384615384615385	-0.197560975609756	480.112	559.8802	-79.7681999999999
0	-0.197560975609756	502.8585	521.8405	-18.982
0.3075	-0.19280487804878	191.968	270.8977	-78.9297
0.303846153846154	-0.19280487804878	179.8851	276.459	-96.5739
0.3	-0.19280487804878	196.229	278.6506	-82.4216
0.296153846153846	-0.19280487804878	230.5825	279.9522	-49.3697
0.292307692307692	-0.19280487804878	248.5736	279.07	-30.4964
0.288269230769231	-0.19280487804878	278.4474	278.5661	-0.11869999999999
0.284615384615385	-0.19280487804878	341.6769	274.5186	67.1583
0.280769230769231	-0.19280487804878	400.0075	266.3303	133.6772
0.276923076923077	-0.19280487804878	594.1935	253.7809	340.4126
0.273076923076923	-0.19280487804878	1218.671	242.4921	976.1789
0.269038461538462	-0.19280487804878	4995.924	233.6077	4762.3163
0.265384615384615	-0.19280487804878	14932.42	234.8889	14697.5311
0.261538461538462	-0.19280487804878	30687.89	218.0716	30469.8184
0.257692307692308	-0.19280487804878	44666.63	175.0252	44491.6048
0.253846153846154	-0.19280487804878	60693.8	163.9269	60529.8731
0.249807692307692	-0.19280487804878	41235.39	166.0183	41069.3717
0.246153846153846	-0.19280487804878	5768.284	184.6434	5583.6406
0.242307692307692	-0.19280487804878	2314.348	191.9779	2122.3701
0.238461538461538	-0.19280487804878	1411.814	200.0173	1211.7967
0.234615384615385	-0.19280487804878	862.5041	206.0166	656.4875
0.230576923076923	-0.19280487804878	714.7827	207.7771	507.0056
0.226923076923077	-0.19280487804878	619.1502	207.3385	411.8117
0.223076923076923	-0.19280487804878	561.5031	212.5478	348.9553
0.219230769230769	-0.19280487804878	523.2899	220.2681	303.0218
0.215384615384615	-0.19280487804878	505.5847	224.3073	281.2774
0.211346153846154	-0.19280487804878	488.9981	226.2247	262.7734
0.207692307692308	-0.19280487804878	483.504	234.615	248.889
0.203846153846154	-0.19280487804878	472.2798	234.7586	237.5212
0.2	-0.19280487804878	466.1207	236.0254	230.0953
0.196153846153846	-0.19280487804878	464.9739	240.3012	224.6727
0.192115384615385	-0.19280487804878	462.4428	236.4362	226.0066
0.188461538461538	-0.19280487804878	456.3302	239.9073	216.4229
0.184615384615385	-0.19280487804878	454.7573	234.1827	220.5746
0.180769230769231	-0.19280487804878	457.6225	229.4611	228.1614
0.176923076923077	-0.19280487804878	454.805	229.6353	225.1697
0.172884615384615	-0.19280487804878	450.221	239.2241	210.9969
0.169230769230769	-0.19280487804878	448.8361	243.2603	205.5758
0.165192307692308	-0.19280487804878	451.323	246.4632	204.8598
0.161538461538462	-0.19280487804878	452.4689	248.5172	203.9517
0.157692307692308	-0.19280487804878	451.8003	248.6404	203.1599
0.153846153846154	-0.19280487804878	447.5988	249.3545	198.2443
0.15	-0.19280487804878	446.0704	250.5603	195.5101
0.146153846153846	-0.19280487804878	445.2112	251.1548	194.0564
0.142307692307692	-0.19280487804878	443.9217	256.9588	186.9629
0.138461538461538	-0.19280487804878	443.9699	263.4352	180.5347
0.134615384615385	-0.19280487804878	444.3037	271.9607	172.343
0.130769230769231	-0.19280487804878	442.7327	274.2516	168.4811
0.126923076923077	-0.19280487804878	442.2078	280.6656	161.5422
0.123076923076923	-0.19280487804878	440.7278	276.8926	163.8352
0.119230769230769	-0.19280487804878	441.0138	275.4295	165.5843
0.115384615384615	-0.19280487804878	437.9108	275.7688	162.142
0.111538461538462	-0.19280487804878	437.2899	276.2444	161.0455
0.107692307692308	-0.19280487804878	440.866	276.2723	164.5937
0.103846153846154	-0.19280487804878	441.2957	274.2717	167.024
0.1	-0.19280487804878	443.2105	272.9133	170.2972
0.0961538461538462	-0.19280487804878	446.1186	282.2333	163.8853
0.0923076923076923	-0.19280487804878	449.0352	309.7737	139.2615
0.0884615384615385	-0.19280487804878	445.9751	347.8146	98.1605
0.0846153846153846	-0.19280487804878	441.1574	420.9034	20.254
0.0807692307692308	-0.19280487804878	439.582	592.8998	-153.3178
0.0769230769230769	-0.19280487804878	438.2877	1054.347	-616.0593
0.0730769230769231	-0.19280487804878	438.0538	2702.284	-2264.2302
0.0692307692307692	-0.19280487804878	436.7173	16738.34	-16301.6227
0.0653846153846154	-0.19280487804878	437.0034	32789.14	-32352.1366
0.0615384615384615	-0.19280487804878	435.0885	18979.63	-18544.5415
0.0576923076923077	-0.19280487804878	436.139	8769.143	-8333.004
0.0538461538461538	-0.19280487804878	437.4761	5173.536	-4736.0599
0.05	-0.19280487804878	438.1015	3192.224	-2754.1225
0.0461538461538461	-0.19280487804878	437.5765	2176.304	-1738.7275
0.0423076923076923	-0.19280487804878	436.4307	1332.478	-896.0473
0.0382692307692308	-0.19280487804878	436.6163	993.9698	-557.3535
0.0344230769230769	-0.19280487804878	437.7571	783.3792	-345.6221
0.0307692307692308	-0.19280487804878	437.9961	706.2353	-268.2392
0.0269230769230769	-0.19280487804878	441.7637	657.3677	-215.604
0.0230769230769231	-0.19280487804878	444.9159	634.7275	-189.8116
0.0190384615384615	-0.19280487804878	450.0244	622.4589	-172.4345
0.0153846153846154	-0.19280487804878	457.9946	581.7279	-123.7333
0.0115384615384615	-0.19280487804878	466.0656	557.3515	-91.2859
0.00769230769230769	-0.19280487804878	477.3885	535.7732	-58.3847
0.00384615384615385	-0.19280487804878	486.6091	520.844	-34.2349
0	-0.19280487804878	498.9865	508.9783	-9.99180000000001
0.3075	-0.18780487804878	248.8733	264.2217	-15.3484
0.303846153846154	-0.18780487804878	234.2148	265.3589	-31.1441
0.3	-0.18780487804878	215.0832	269.1839	-54.1007
0.296153846153846	-0.18780487804878	199.3431	272.2348	-72.8917
0.292307692307692	-0.18780487804878	201.9177	275.5236	-73.6059
0.288269230769231	-0.18780487804878	218.8827	278.9211	-60.0384
0.284615384615385	-0.18780487804878	242.521	281.9757	-39.4547
0.280769230769231	-0.18780487804878	261.9691	285.1427	-23.1736
0.276923076923077	-0.18780487804878	297.0949	283.5688	13.5261
0.273076923076923	-0.18780487804878	369.2795	281.8862	87.3933
0.269038461538462	-0.18780487804878	585.1474	277.0649	308.0825
0.265384615384615	-0.18780487804878	1262.588	271.3176	991.2704
0.261538461538462	-0.18780487804878	4987.515	263.491	4724.024
0.257692307692308	-0.18780487804878	14969.21	254.0304	14715.1796
0.253846153846154	-0.18780487804878	38017.93	239.9049	37778.0251
0.249807692307692	-0.18780487804878	54394.78	229.6617	54165.1183
0.246153846153846	-0.18780487804878	72942.48	231.958	72710.522
0.242307692307692	-0.18780487804878	40295.16	239.7549	40055.4051
0.238461538461538	-0.18780487804878	5052.639	234.1314	4818.5076
0.234615384615385	-0.18780487804878	1872.891	252.1891	1620.7019
0.230576923076923	-0.18780487804878	1183.324	298.3668	884.9572
0.226923076923077	-0.18780487804878	778.2638	287.4135	490.8503
0.223076923076923	-0.18780487804878	655.2541	245.8871	409.367
0.219230769230769	-0.18780487804878	587.3629	227.5868	359.7761
0.215384615384615	-0.18780487804878	546.702	222.3105	324.3915
0.211346153846154	-0.18780487804878	522.9763	184.453	338.5233
0.207692307692308	-0.18780487804878	508.4912	164.5913	343.8999
0.203846153846154	-0.18780487804878	492.9632	165.0701	327.8931
0.2	-0.18780487804878	489.2354	170.5281	318.7073
0.196153846153846	-0.18780487804878	478.4452	170.6792	307.766
0.192115384615385	-0.18780487804878	471.3794	172.2567	299.1227
0.188461538461538	-0.18780487804878	467.5618	173.3485	294.2133
0.184615384615385	-0.18780487804878	465.6071	181.9905	283.6166
0.180769230769231	-0.18780487804878	470.2851	188.8844	281.4007
0.176923076923077	-0.18780487804878	469.6644	190.2822	279.3822
0.172884615384615	-0.18780487804878	465.1775	194.668	270.5095
0.169230769230769	-0.18780487804878	466.5138	192.9141	273.5997
0.165192307692308	-0.18780487804878	467.6619	194.5788	273.0831
0.161538461538462	-0.18780487804878	470.3823	194.5845	275.7978
0.157692307692308	-0.18780487804878	468.6182	199.7512	268.867
0.153846153846154	-0.18780487804878	468.2846	207.0657	261.2189
0.15	-0.18780487804878	468.8094	208.449	260.3604
0.146153846153846	-0.18780487804878	467.2346	216.5903	250.6443
0.142307692307692	-0.18780487804878	468.3323	214.1619	254.1704
0.138461538461538	-0.18780487804878	466.2323	213.9356	252.2967
0.134615384615385	-0.18780487804878	464.5641	224.0915	240.4726
0.130769230769231	-0.18780487804878	461.1762	226.8299	234.3463
0.126923076923077	-0.18780487804878	456.4519	226.434	230.0179
0.123076923076923	-0.18780487804878	461.7009	227.7044	233.9965
0.119230769230769	-0.18780487804878	458.7453	228.9759	229.7694
0.115384615384615	-0.18780487804878	459.7922	231.8413	227.9509
0.111538461538462	-0.18780487804878	461.1285	227.6266	233.5019
0.107692307692308	-0.18780487804878	458.9364	222.2886	236.6478
0.103846153846154	-0.18780487804878	461.3219	220.3608	240.9611
0.1	-0.18780487804878	460.8449	220.8677	239.9772
0.0961538461538462	-0.18780487804878	463.8508	233.283	230.5678
0.0923076923076923	-0.18780487804878	464.3283	249.0243	215.304
0.0884615384615385	-0.18780487804878	467.6704	265.0357	202.6347
0.0846153846153846	-0.18780487804878	464.233	301.021	163.212
0.0807692307692308	-0.18780487804878	463.2309	340.0624	123.1685
0.0769230769230769	-0.18780487804878	459.4134	403.1653	56.2481
0.0730769230769231	-0.18780487804878	458.7483	485.1542	-26.4059
0.0692307692307692	-0.18780487804878	459.8461	758.6886	-298.8425
0.0653846153846154	-0.18780487804878	458.3666	942.679	-484.3124
0.0615384615384615	-0.18780487804878	459.0346	1361.49	-902.4554
0.0576923076923077	-0.18780487804878	459.4163	1935.3	-1475.8837
0.0538461538461538	-0.18780487804878	456.4583	3993.182	-3536.7237
0.05	-0.18780487804878	457.0787	17925.09	-17468.0113
0.0461538461538461	-0.18780487804878	454.7848	65366.05	-64911.2652
0.0423076923076923	-0.18780487804878	447.8661	49787.76	-49339.8939
0.0382692307692308	-0.18780487804878	443.9012	35023.37	-34579.4688
0.0344230769230769	-0.18780487804878	441.7967	17293.54	-16851.7433
0.0307692307692308	-0.18780487804878	438.265	7862.982	-7424.717
0.0269230769230769	-0.18780487804878	445.7494	4052.818	-3607.0686
0.0230769230769231	-0.18780487804878	466.9411	2560.138	-2093.1969
0.0190384615384615	-0.18780487804878	472.9532	1829.19	-1356.2368
0.0153846153846154	-0.18780487804878	481.4506	1349.683	-868.2324
0.0115384615384615	-0.18780487804878	494.0145	887.897	-393.8825
0.00769230769230769	-0.18780487804878	505.58	759.6954	-254.1154
0.00384615384615385	-0.18780487804878	522.9442	682.9691	-160.0249
0	-0.18780487804878	566.4772	593.5696	-27.0924
0.3075	-0.182926829268293	262.1405	248.2415	13.899
0.303846153846154	-0.182926829268293	265.7301	247.8111	17.919
0.3	-0.182926829268293	265.6576	248.8831	16.7745
0.296153846153846	-0.182926829268293	261.3611	251.5278	9.83330000000001
0.292307692307692	-0.182926829268293	251.7791	255.3181	-3.53899999999999
0.288269230769231	-0.182926829268293	244.1402	258.5406	-14.4004
0.284615384615385	-0.182926829268293	240.5127	260.7879	-20.2752
0.280769230769231	-0.182926829268293	239.6211	263.6399	-24.0188
0.276923076923077	-0.182926829268293	286.9256	266.4566	20.469
0.273076923076923	-0.182926829268293	336.7079	270.6191	66.0888
0.269038461538462	-0.182926829268293	459.867	276.356	183.511
0.265384615384615	-0.182926829268293	605.3454	280.3663	324.9791
0.261538461538462	-0.182926829268293	1135.935	280.7656	855.1694
0.257692307692308	-0.182926829268293	2461.175	282.7484	2178.4266
0.253846153846154	-0.182926829268293	7971.71	281.1621	7690.5479
0.249807692307692	-0.182926829268293	18954.78	278.038	18676.742
0.246153846153846	-0.182926829268293	41986.21	277.3379	41708.8721
0.242307692307692	-0.182926829268293	62795.06	278.6154	62516.4446
0.238461538461538	-0.182926829268293	6267.697	274.1028	5993.5942
0.234615384615385	-0.182926829268293	2332.011	268.2075	2063.8035
0.230576923076923	-0.182926829268293	1425.812	260.1543	1165.6577
0.226923076923077	-0.182926829268293	1105.347	256.5598	848.7872
0.223076923076923	-0.182926829268293	790.0289	254.0969	535.932
0.219230769230769	-0.182926829268293	687.2703	249.7734	437.4969
0.215384615384615	-0.182926829268293	610.9984	251.3699	359.6285
0.211346153846154	-0.182926829268293	568.8931	253.4272	315.4659
0.207692307692308	-0.182926829268293	537.3199	242.4711	294.8488
0.203846153846154	-0.182926829268293	516.5689	241.091	275.4779
0.2	-0.182926829268293	500.3206	240.5098	259.8108
0.196153846153846	-0.182926829268293	496.1634	230.1515	266.0119
0.192115384615385	-0.182926829268293	490.8589	202.802	288.0569
0.188461538461538	-0.182926829268293	493.9157	203.2648	290.6509
0.184615384615385	-0.182926829268293	488.3277	220.012	268.3157
0.180769230769231	-0.182926829268293	489.0441	234.4851	254.559
0.176923076923077	-0.182926829268293	493.1989	255.2714	237.9275
0.172884615384615	-0.182926829268293	489.6651	274.9208	214.7443
0.169230769230769	-0.182926829268293	491.9094	257.0148	234.8946
0.165192307692308	-0.182926829268293	491.3843	230.7825	260.6018
0.161538461538462	-0.182926829268293	488.1371	228.0739	260.0632
0.157692307692308	-0.182926829268293	483.5049	236.809	246.6959
0.153846153846154	-0.182926829268293	485.7973	241.9386	243.8587
0.15	-0.182926829268293	488.3279	250.286	238.0419
0.146153846153846	-0.182926829268293	489.7127	272.0408	217.6719
0.142307692307692	-0.182926829268293	490.6201	268.6776	221.9425
0.138461538461538	-0.182926829268293	489.1401	224.1766	264.9635
0.134615384615385	-0.182926829268293	486.848	164.47	322.378
0.130769230769231	-0.182926829268293	478.0633	136.9812	341.0821
0.126923076923077	-0.182926829268293	477.1564	167.0538	310.1026
0.123076923076923	-0.182926829268293	477.1083	205.4446	271.6637
0.119230769230769	-0.182926829268293	477.2041	198.2137	278.9904
0.115384615384615	-0.182926829268293	484.557	173.6791	310.8779
0.111538461538462	-0.182926829268293	488.5194	169.0784	319.441
0.107692307692308	-0.182926829268293	485.8462	174.1126	311.7336
0.103846153846154	-0.182926829268293	484.5093	176.5402	307.9691
0.1	-0.182926829268293	481.9799	183.9173	298.0626
0.0961538461538462	-0.182926829268293	476.92	188.7405	288.1795
0.0923076923076923	-0.182926829268293	475.6791	198.9023	276.7768
0.0884615384615385	-0.182926829268293	481.1677	200.8272	280.3405
0.0846153846153846	-0.182926829268293	483.8886	205.7628	278.1258
0.0807692307692308	-0.182926829268293	482.8382	215.5785	267.2597
0.0769230769230769	-0.182926829268293	487.183	225.7955	261.3875
0.0730769230769231	-0.182926829268293	486.4187	238.8613	247.5574
0.0692307692307692	-0.182926829268293	482.218	253.957	228.261
0.0653846153846154	-0.182926829268293	483.3631	265.1273	218.2358
0.0615384615384615	-0.182926829268293	484.0798	287.3757	196.7041
0.0576923076923077	-0.182926829268293	479.8308	333.4755	146.3553
0.0538461538461538	-0.182926829268293	479.6387	495.4161	-15.7774
0.05	-0.182926829268293	479.2568	2701.189	-2221.9322
0.0461538461538461	-0.182926829268293	481.5965	19039.55	-18557.9535
0.0423076923076923	-0.182926829268293	480.0688	115460.4	-114980.3312
0.0382692307692308	-0.182926829268293	477.3472	103046.8	-102569.4528
0.0344230769230769	-0.182926829268293	476.3431	75843.69	-75367.3469
0.0307692307692308	-0.182926829268293	478.3	39674.68	-39196.38
0.0269230769230769	-0.182926829268293	482.0716	16261.77	-15779.6984
0.0230769230769231	-0.182926829268293	489.0918	6435.235	-5946.1432
0.0190384615384615	-0.182926829268293	502.4704	2961.09	-2458.6196
0.0153846153846154	-0.182926829268293	516.1851	1637.095	-1120.9099
0.0115384615384615	-0.182926829268293	531.3868	1195.737	-664.3502
0.00769230769230769	-0.182926829268293	574.6184	897.7077	-323.0893
0.00384615384615385	-0.182926829268293	604.9728	799.9383	-194.9655
0	-0.182926829268293	663.1022	717.1172	-54.015
0.3075	-0.178048780487805	252.5074	231.5809	20.9265
0.303846153846154	-0.178048780487805	254.849	228.6703	26.1787
0.3	-0.178048780487805	251.3978	227.5993	23.7985
0.296153846153846	-0.178048780487805	239.8738	227.3882	12.4856
0.292307692307692	-0.178048780487805	221.3858	230.8451	-9.45930000000001
0.288269230769231	-0.178048780487805	204.1409	234.0389	-29.898
0.284615384615385	-0.178048780487805	208.581	235.9694	-27.3884
0.280769230769231	-0.178048780487805	241.6339	238.9958	2.63810000000001
0.276923076923077	-0.178048780487805	275.2834	243.855	31.4284
0.273076923076923	-0.178048780487805	262.9541	248.7624	14.1917
0.269038461538462	-0.178048780487805	314.8484	254.7439	60.1045
0.265384615384615	-0.178048780487805	388.5868	258.4149	130.1719
0.261538461538462	-0.178048780487805	603.5118	262.6176	340.8942
0.257692307692308	-0.178048780487805	2164.074	265.2988	1898.7752
0.253846153846154	-0.178048780487805	5604.288	267.767	5336.521
0.249807692307692	-0.178048780487805	18565.5	269.2845	18296.2155
0.246153846153846	-0.178048780487805	33322.85	270.7389	33052.1111
0.242307692307692	-0.178048780487805	46739.78	273.9351	46465.8449
0.238461538461538	-0.178048780487805	61986.64	275.6778	61710.9622
0.234615384615385	-0.178048780487805	5755.548	277.8858	5477.6622
0.230576923076923	-0.178048780487805	2180.209	278.0488	1902.1602
0.226923076923077	-0.178048780487805	1380.369	277.5613	1102.8077
0.223076923076923	-0.178048780487805	1106.003	276.5264	829.4766
0.219230769230769	-0.178048780487805	797.1519	277.5944	519.5575
0.215384615384615	-0.178048780487805	691.0579	280.1573	410.9006
0.211346153846154	-0.178048780487805	615.3969	280.5549	334.842
0.207692307692308	-0.178048780487805	567.4293	279.7247	287.7046
0.203846153846154	-0.178048780487805	538.7366	276.4661	262.2705
0.2	-0.178048780487805	517.5155	275.1786	242.3369
0.196153846153846	-0.178048780487805	508.4384	276.6545	231.7839
0.192115384615385	-0.178048780487805	499.4554	275.9934	223.462
0.188461538461538	-0.178048780487805	497.115	275.6891	221.4259
0.184615384615385	-0.178048780487805	496.5899	274.6196	221.9703
0.180769230769231	-0.178048780487805	497.4017	272.7256	224.6761
0.176923076923077	-0.178048780487805	499.5031	272.1101	227.393
0.172884615384615	-0.178048780487805	497.5929	273.7087	223.8842
0.169230769230769	-0.178048780487805	498.8344	276.0762	222.7582
0.165192307692308	-0.178048780487805	498.3093	272.9983	225.311
0.161538461538462	-0.178048780487805	501.6045	273.808	227.7965
0.157692307692308	-0.178048780487805	504.0389	273.7651	230.2738
0.153846153846154	-0.178048780487805	500.5527	271.0442	229.5085
0.15	-0.178048780487805	501.9365	267.5236	234.4129
0.146153846153846	-0.178048780487805	498.5465	259.6113	238.9352
0.142307692307692	-0.178048780487805	503.6078	256.7176	246.8902
0.138461538461538	-0.178048780487805	500.8383	254.691	246.1473
0.134615384615385	-0.178048780487805	502.2707	253.7258	248.5449
0.130769230769231	-0.178048780487805	497.5913	253.0502	244.5411
0.126923076923077	-0.178048780487805	493.1036	246.2897	246.8139
0.123076923076923	-0.178048780487805	500.504	242.2088	258.2952
0.119230769230769	-0.178048780487805	502.5097	252.6178	249.8919
0.115384615384615	-0.178048780487805	503.3199	264.284	239.0359
0.111538461538462	-0.178048780487805	498.0202	264.8174	233.2028
0.107692307692308	-0.178048780487805	491.7659	240.8794	250.8865
0.103846153846154	-0.178048780487805	493.6751	213.3906	280.2845
0.1	-0.178048780487805	490.763	218.5842	272.1788
0.0961538461538462	-0.178048780487805	492.9591	228.9	264.0591
0.0923076923076923	-0.178048780487805	491.6224	235.4696	256.1528
0.0884615384615385	-0.178048780487805	494.1523	192.528	301.6243
0.0846153846153846	-0.178048780487805	490.095	159.2463	330.8487
0.0807692307692308	-0.178048780487805	488.3287	164.3826	323.9461
0.0769230769230769	-0.178048780487805	487.9468	190.2665	297.6803
0.0730769230769231	-0.178048780487805	484.9865	209.3822	275.6043
0.0692307692307692	-0.178048780487805	486.133	215.8938	270.2392
0.0653846153846154	-0.178048780487805	485.3684	214.6638	270.7046
0.0615384615384615	-0.178048780487805	488.1853	224.002	264.1833
0.0576923076923077	-0.178048780487805	483.7461	239.9931	243.753
0.0538461538461538	-0.178048780487805	485.9419	286.5664	199.3755
0.05	-0.178048780487805	485.7512	384.5019	101.2493
0.0461538461538461	-0.178048780487805	484.7486	728.4251	-243.6765
0.0423076923076923	-0.178048780487805	486.3714	2762.168	-2275.7966
0.0382692307692308	-0.178048780487805	483.5073	50888.28	-50404.7727
0.0344230769230769	-0.178048780487805	485.3684	90501.4	-90016.0316
0.0307692307692308	-0.178048780487805	483.9367	68435.45	-67951.5133
0.0269230769230769	-0.178048780487805	485.6069	45741.28	-45255.6731
0.0230769230769231	-0.178048780487805	491.3841	30624.95	-30133.5659
0.0190384615384615	-0.178048780487805	495.9689	13277.56	-12781.5911
0.0153846153846154	-0.178048780487805	503.5187	4481.542	-3978.0233
0.0115384615384615	-0.178048780487805	510.735	2191.096	-1680.361
0.00769230769230769	-0.178048780487805	560.007	1331.133	-771.126
0.00384615384615385	-0.178048780487805	662.9369	1020.225	-357.2881
0	-0.178048780487805	741.6807	814.0405	-72.3598
0.3075	-0.173170731707317	232.0472	220.619	11.4282
0.303846153846154	-0.173170731707317	236.8173	218.162	18.6553
0.3	-0.173170731707317	243.6627	217.131	26.5317
0.296153846153846	-0.173170731707317	250.5753	218.6316	31.9437
0.292307692307692	-0.173170731707317	251.7901	221.2589	30.5312
0.288269230769231	-0.173170731707317	242.8897	222.3131	20.5766
0.284615384615385	-0.173170731707317	225.8504	223.3459	2.50450000000001
0.280769230769231	-0.173170731707317	194.4791	226.3816	-31.9025
0.276923076923077	-0.173170731707317	168.0758	228.8897	-60.8139
0.273076923076923	-0.173170731707317	153.3971	231.7769	-78.3798
0.269038461538462	-0.173170731707317	191.2982	235.5901	-44.2919
0.265384615384615	-0.173170731707317	264.6871	239.3768	25.3103
0.261538461538462	-0.173170731707317	316.203	243.259	72.944
0.257692307692308	-0.173170731707317	416.3266	247.926	168.4006
0.253846153846154	-0.173170731707317	685.6896	250.6651	435.0245
0.249807692307692	-0.173170731707317	2167.943	255.4993	1912.4437
0.246153846153846	-0.173170731707317	5414.519	258.668	5155.851
0.242307692307692	-0.173170731707317	19030.81	261.6257	18769.1843
0.238461538461538	-0.173170731707317	45150.26	263.5349	44886.7251
0.234615384615385	-0.173170731707317	70031.95	263.6337	69768.3163
0.230576923076923	-0.173170731707317	112353.5	265.6157	112087.8843
0.226923076923077	-0.173170731707317	46613.06	268.0079	46345.0521
0.223076923076923	-0.173170731707317	2825.971	268.4932	2557.4778
0.219230769230769	-0.173170731707317	1480.735	269.6663	1211.0687
0.215384615384615	-0.173170731707317	1005.446	271.0098	734.4362
0.211346153846154	-0.173170731707317	734.8609	271.4445	463.4164
0.207692307692308	-0.173170731707317	639.1013	271.5479	367.5534
0.203846153846154	-0.173170731707317	575.6161	272.3172	303.2989
0.2	-0.173170731707317	544.0022	274.3514	269.6508
0.196153846153846	-0.173170731707317	524.7921	276.0288	248.7633
0.192115384615385	-0.173170731707317	514.4818	277.9702	236.5116
0.188461538461538	-0.173170731707317	509.1374	280.2704	228.867
0.184615384615385	-0.173170731707317	510.7101	282.8786	227.8315
0.180769230769231	-0.173170731707317	507.0834	283.1489	223.9345
0.176923076923077	-0.173170731707317	506.3676	281.6709	224.6967
0.172884615384615	-0.173170731707317	504.8406	279.2437	225.5969
0.169230769230769	-0.173170731707317	497.1577	278.3147	218.843
0.165192307692308	-0.173170731707317	496.1078	275.714	220.3938
0.161538461538462	-0.173170731707317	501.2615	277.5653	223.6962
0.157692307692308	-0.173170731707317	499.4015	278.4058	220.9957
0.153846153846154	-0.173170731707317	505.9858	277.8856	228.1002
0.15	-0.173170731707317	508.3721	276.746	231.6261
0.146153846153846	-0.173170731707317	507.3698	279.8941	227.4757
0.142307692307692	-0.173170731707317	508.8491	282.8708	225.9783
0.138461538461538	-0.173170731707317	506.5587	282.2587	224.3
0.134615384615385	-0.173170731707317	511.7579	277.7133	234.0446
0.130769230769231	-0.173170731707317	513.9012	275.1582	238.743
0.126923076923077	-0.173170731707317	509.4657	275.1636	234.3021
0.123076923076923	-0.173170731707317	506.3166	275.9355	230.3811
0.119230769230769	-0.173170731707317	507.271	278.5316	228.7394
0.115384615384615	-0.173170731707317	510.6584	279.2372	231.4212
0.111538461538462	-0.173170731707317	513.1417	277.873	235.2687
0.107692307692308	-0.173170731707317	517.769	277.5707	240.1983
0.103846153846154	-0.173170731707317	518.7219	273.3044	245.4175
0.1	-0.173170731707317	516.5283	273.3619	243.1664
0.0961538461538462	-0.173170731707317	523.112	271.5605	251.5515
0.0923076923076923	-0.173170731707317	524.8285	267.0829	257.7456
0.0884615384615385	-0.173170731707317	518.1489	260.3839	257.765
0.0846153846153846	-0.173170731707317	499.9703	250.6686	249.3017
0.0807692307692308	-0.173170731707317	498.7296	210.1181	288.6115
0.0769230769230769	-0.173170731707317	498.5867	171.8788	326.7079
0.0730769230769231	-0.173170731707317	498.5867	167.5497	331.037
0.0692307692307692	-0.173170731707317	496.9649	184.0809	312.884
0.0653846153846154	-0.173170731707317	500.7812	204.9076	295.8736
0.0615384615384615	-0.173170731707317	497.6805	226.7129	270.9676
0.0576923076923077	-0.173170731707317	498.2527	247.2161	251.0366
0.0538461538461538	-0.173170731707317	492.9571	260.3173	232.6398
0.05	-0.173170731707317	494.627	298.7155	195.9115
0.0461538461538461	-0.173170731707317	495.963	371.5462	124.4168
0.0423076923076923	-0.173170731707317	498.2527	514.2312	-15.9784999999999
0.0382692307692308	-0.173170731707317	499.8269	104870.3	-104370.4731
0.0344230769230769	-0.173170731707317	499.3023	96476.74	-95977.4377
0.0307692307692308	-0.173170731707317	505.792	67386.72	-66880.928
0.0269230769230769	-0.173170731707317	512.4282	46350.16	-45837.7318
0.0230769230769231	-0.173170731707317	530.1831	28880.62	-28350.4369
0.0190384615384615	-0.173170731707317	551.2906	10121.87	-9570.5794
0.0153846153846154	-0.173170731707317	600.4646	3563.784	-2963.3194
0.0115384615384615	-0.173170731707317	626.106	2223.733	-1597.627
0.00769230769230769	-0.173170731707317	641.4984	1333.512	-692.0136
0.00384615384615385	-0.173170731707317	684.1086	1031.555	-347.4464
0	-0.173170731707317	760.7386	825.2828	-64.5441999999999
0.3075	-0.168414634146341	221.3783	201.5273	19.851
0.303846153846154	-0.168414634146341	228.2564	200.4896	27.7668
0.3	-0.168414634146341	236.1476	202.1244	34.0232
0.296153846153846	-0.168414634146341	243.0186	204.2072	38.8114
0.292307692307692	-0.168414634146341	248.9437	206.6392	42.3045
0.288269230769231	-0.168414634146341	252.9986	207.9924	45.0062
0.284615384615385	-0.168414634146341	249.137	210.9906	38.1464
0.280769230769231	-0.168414634146341	238.0459	214.2509	23.795
0.276923076923077	-0.168414634146341	222.8682	217.141	5.72720000000001
0.273076923076923	-0.168414634146341	210.1041	220.2772	-10.1731
0.269038461538462	-0.168414634146341	222.337	223.3742	-1.03720000000001
0.265384615384615	-0.168414634146341	253.331	226.4057	26.9253
0.261538461538462	-0.168414634146341	273.5031	227.7473	45.7558
0.257692307692308	-0.168414634146341	249.062	229.8025	19.2595
0.253846153846154	-0.168414634146341	320.7477	231.5665	89.1812
0.249807692307692	-0.168414634146341	722.0616	233.4239	488.6377
0.246153846153846	-0.168414634146341	2244.843	235.6158	2009.2272
0.242307692307692	-0.168414634146341	10798.75	236.5679	10562.1821
0.238461538461538	-0.168414634146341	36546.32	238.0207	36308.2993
0.234615384615385	-0.168414634146341	60046.35	240.8547	59805.4953
0.230576923076923	-0.168414634146341	112431.9	243.4976	112188.4024
0.226923076923077	-0.168414634146341	145814	245.9498	145568.0502
0.223076923076923	-0.168414634146341	155354.5	247.2592	155107.2408
0.219230769230769	-0.168414634146341	6256.745	247.9969	6008.7481
0.215384615384615	-0.168414634146341	2342.139	249.2578	2092.8812
0.211346153846154	-0.168414634146341	1055.35	251.257	804.093
0.207692307692308	-0.168414634146341	769.383	252.9932	516.3898
0.203846153846154	-0.168414634146341	667.9728	254.4691	413.5037
0.2	-0.168414634146341	616.192	255.968	360.224
0.196153846153846	-0.168414634146341	587.9145	257.4199	330.4946
0.192115384615385	-0.168414634146341	574.4623	258.6096	315.8527
0.188461538461538	-0.168414634146341	570.4972	260.0152	310.482
0.184615384615385	-0.168414634146341	572.0675	262.6125	309.455
0.180769230769231	-0.168414634146341	570.6827	261.591	309.0917
0.176923076923077	-0.168414634146341	574.1144	262.0415	312.0729
0.172884615384615	-0.168414634146341	573.0966	262.0924	311.0042
0.169230769230769	-0.168414634146341	566.4098	261.9512	304.4586
0.165192307692308	-0.168414634146341	560.969	261.5462	299.4228
0.161538461538462	-0.168414634146341	556.8615	260.7861	296.0754
0.157692307692308	-0.168414634146341	556.764	260.5967	296.1673
0.153846153846154	-0.168414634146341	556.3846	264.055	292.3296
0.15	-0.168414634146341	555	265.4666	289.5334
0.146153846153846	-0.168414634146341	555.992	265.9212	290.0708
0.142307692307692	-0.168414634146341	554.6588	269.1883	285.4705
0.138461538461538	-0.168414634146341	561.627	269.8151	291.8119
0.134615384615385	-0.168414634146341	555.6125	270.2256	285.3869
0.130769230769231	-0.168414634146341	550.5517	270.3031	280.2486
0.126923076923077	-0.168414634146341	552.5566	268.6622	283.8944
0.123076923076923	-0.168414634146341	551.5592	268.8145	282.7447
0.119230769230769	-0.168414634146341	555.8022	265.4044	290.3978
0.115384615384615	-0.168414634146341	554.6154	267.7735	286.8419
0.111538461538462	-0.168414634146341	553.7	270.2634	283.4366
0.107692307692308	-0.168414634146341	551.7464	273.2554	278.491
0.103846153846154	-0.168414634146341	551.1721	277.5879	273.5842
0.1	-0.168414634146341	550.5004	276.4324	274.068
0.0961538461538462	-0.168414634146341	551.8387	274.4999	277.3388
0.0923076923076923	-0.168414634146341	549.9239	273.8197	276.1042
0.0884615384615385	-0.168414634146341	552.7898	270.1071	282.6827
0.0846153846153846	-0.168414634146341	548.3499	269.7243	278.6256
0.0807692307692308	-0.168414634146341	552.1695	246.5936	305.5759
0.0769230769230769	-0.168414634146341	551.6028	201.4512	350.1516
0.0730769230769231	-0.168414634146341	557.4277	167.4715	389.9562
0.0692307692307692	-0.168414634146341	551.4593	183.5649	367.8944
0.0653846153846154	-0.168414634146341	548.549	208.5689	339.9801
0.0615384615384615	-0.168414634146341	548.026	230.4274	317.5986
0.0576923076923077	-0.168414634146341	546.3543	244.4094	301.9449
0.0538461538461538	-0.168414634146341	547.4445	253.6858	293.7587
0.05	-0.168414634146341	544.539	272.6649	271.8741
0.0461538461538461	-0.168414634146341	549.1695	309.855	239.3145
0.0423076923076923	-0.168414634146341	551.5592	406.9254	144.6338
0.0382692307692308	-0.168414634146341	553.9949	888.9214	-334.9265
0.0344230769230769	-0.168414634146341	558.9238	2888.123	-2329.1992
0.0307692307692308	-0.168414634146341	580.4843	91206.24	-90625.7557
0.0269230769230769	-0.168414634146341	599.4213	56960.04	-56360.6187
0.0230769230769231	-0.168414634146341	617.796	39673.22	-39055.424
0.0190384615384615	-0.168414634146341	627.247	27377.86	-26750.613
0.0153846153846154	-0.168414634146341	635.5735	9756.929	-9121.3555
0.0115384615384615	-0.168414634146341	674.3649	3842.867	-3168.5021
0.00769230769230769	-0.168414634146341	719.8752	2429.627	-1709.7518
0.00384615384615385	-0.168414634146341	807.4092	1558.91	-751.5008
0	-0.168414634146341	927.6062	1256.211	-328.6048
0.3075	-0.163414634146341	210.6184	190.8506	19.7678
0.303846153846154	-0.163414634146341	221.7122	189.0364	32.6758
0.3	-0.163414634146341	231.4591	190.0843	41.3748
0.296153846153846	-0.163414634146341	239.4413	190.2741	49.1672
0.292307692307692	-0.163414634146341	245.9803	189.7051	56.2752
0.288269230769231	-0.163414634146341	248.4719	190.8849	57.587
0.284615384615385	-0.163414634146341	245.436	195.0947	50.3413
0.280769230769231	-0.163414634146341	232.9309	199.0313	33.8996
0.276923076923077	-0.163414634146341	206.8978	202.4031	4.4947
0.273076923076923	-0.163414634146341	179.707	205.817	-26.11
0.269038461538462	-0.163414634146341	162.5988	210.846	-48.2472
0.265384615384615	-0.163414634146341	187.8999	213.6793	-25.7794
0.261538461538462	-0.163414634146341	263.2337	215.3724	47.8613
0.257692307692308	-0.163414634146341	302.4714	216.977	85.4944
0.253846153846154	-0.163414634146341	403.7376	218.2783	185.4593
0.249807692307692	-0.163414634146341	585.2707	220.1059	365.1648
0.246153846153846	-0.163414634146341	1141.768	221.3163	920.4517
0.242307692307692	-0.163414634146341	2518.113	223.601	2294.512
0.238461538461538	-0.163414634146341	6479.714	225.7936	6253.9204
0.234615384615385	-0.163414634146341	19926.55	226.224	19700.326
0.230576923076923	-0.163414634146341	45729.42	225.9401	45503.4799
0.226923076923077	-0.163414634146341	68833.35	225.513	68607.837
0.223076923076923	-0.163414634146341	7150.601	225.516	6925.085
0.219230769230769	-0.163414634146341	2357.391	225.0891	2132.3019
0.215384615384615	-0.163414634146341	1727.745	224.9224	1502.8226
0.211346153846154	-0.163414634146341	1104.506	226.95	877.556
0.207692307692308	-0.163414634146341	840.8468	228.9514	611.8954
0.203846153846154	-0.163414634146341	727.9668	230.0957	497.8711
0.2	-0.163414634146341	661.3259	230.1701	431.1558
0.196153846153846	-0.163414634146341	631.5619	229.8386	401.7233
0.192115384615385	-0.163414634146341	618.8251	229.9096	388.9155
0.188461538461538	-0.163414634146341	614.6062	232.0515	382.5547
0.184615384615385	-0.163414634146341	610.0031	236.3116	373.6915
0.180769230769231	-0.163414634146341	609.0483	239.5715	369.4768
0.176923076923077	-0.163414634146341	609.6562	240.5478	369.1084
0.172884615384615	-0.163414634146341	613.3743	240.7613	372.613
0.169230769230769	-0.163414634146341	607.6361	241.166	366.4701
0.165192307692308	-0.163414634146341	601.9031	244.1643	357.7388
0.161538461538462	-0.163414634146341	604.4258	242.2372	362.1886
0.157692307692308	-0.163414634146341	601.8444	241.3801	360.4643
0.153846153846154	-0.163414634146341	602.5116	244.0218	358.4898
0.15	-0.163414634146341	597.2051	246.7584	350.4467
0.146153846153846	-0.163414634146341	594.8649	246.4488	348.4161
0.142307692307692	-0.163414634146341	597.2444	245.9494	351.295
0.138461538461538	-0.163414634146341	592.8005	247.2822	345.5183
0.134615384615385	-0.163414634146341	592.8467	249.3525	343.4942
0.130769230769231	-0.163414634146341	591.8922	251.5894	340.3028
0.126923076923077	-0.163414634146341	597.8191	254.4211	343.398
0.123076923076923	-0.163414634146341	601.4522	254.231	347.2212
0.119230769230769	-0.163414634146341	596.9108	255.3972	341.5136
0.115384615384615	-0.163414634146341	597.9628	257.0867	340.8761
0.111538461538462	-0.163414634146341	590.3169	257.5625	332.7544
0.107692307692308	-0.163414634146341	590.5067	256.9201	333.5866
0.103846153846154	-0.163414634146341	591.5587	251.6609	339.8978
0.1	-0.163414634146341	588.5465	250.2333	338.3132
0.0961538461538462	-0.163414634146341	590.1219	254.6847	335.4372
0.0923076923076923	-0.163414634146341	588.6328	260.4806	328.1522
0.0884615384615385	-0.163414634146341	582.9532	269.5124	313.4408
0.0846153846153846	-0.163414634146341	584.821	275.6495	309.1715
0.0807692307692308	-0.163414634146341	588.2018	276.0042	312.1976
0.0769230769230769	-0.163414634146341	587.6784	266.3484	321.33
0.0730769230769231	-0.163414634146341	589.0638	264.2731	324.7907
0.0692307692307692	-0.163414634146341	584.2355	257.4638	326.7717
0.0653846153846154	-0.163414634146341	576.6878	252.3943	324.2935
0.0615384615384615	-0.163414634146341	573.9217	260.7028	313.2189
0.0576923076923077	-0.163414634146341	574.6303	239.1335	335.4968
0.0538461538461538	-0.163414634146341	571.0532	199.0419	372.0113
0.05	-0.163414634146341	571.0532	186.9225	384.1307
0.0461538461538461	-0.163414634146341	565.3675	204.151	361.2165
0.0423076923076923	-0.163414634146341	565.9885	243.9444	322.0441
0.0382692307692308	-0.163414634146341	559.7742	344.0832	215.691
0.0344230769230769	-0.163414634146341	552.1359	521.0734	31.0625
0.0307692307692308	-0.163414634146341	544.4962	2143.532	-1599.0358
0.0269230769230769	-0.163414634146341	551.1551	52695.92	-52144.7649
0.0230769230769231	-0.163414634146341	581.1565	114510.3	-113929.1435
0.0190384615384615	-0.163414634146341	654.1047	66992.13	-66338.0253
0.0153846153846154	-0.163414634146341	696.1239	40790	-40093.8761
0.0115384615384615	-0.163414634146341	748.5697	21410.26	-20661.6903
0.00769230769230769	-0.163414634146341	810.3518	7570.54	-6760.1882
0.00384615384615385	-0.163414634146341	930.3756	3431.186	-2500.8104
0	-0.163414634146341	1337.971	2126.351	-788.38
0.3075	-0.158536585365854	207.2729	183.8035	23.4694
0.303846153846154	-0.158536585365854	214.4108	182.5953	31.8155
0.3	-0.158536585365854	224.5833	182.4118	42.1715
0.296153846153846	-0.158536585365854	231.7623	182.3645	49.3978
0.292307692307692	-0.158536585365854	238.5208	183.1224	55.3984
0.288269230769231	-0.158536585365854	246.2853	184.4251	61.8602
0.284615384615385	-0.158536585365854	252.033	185.9175	66.1155
0.280769230769231	-0.158536585365854	255.8908	188.0202	67.8706
0.276923076923077	-0.158536585365854	253.3074	190.574	62.7334
0.273076923076923	-0.158536585365854	246.0604	191.7063	54.3541
0.269038461538462	-0.158536585365854	233.2146	193.9709	39.2437
0.265384615384615	-0.158536585365854	216.7863	195.9528	20.8335
0.261538461538462	-0.158536585365854	206.8014	198.5229	8.27850000000001
0.257692307692308	-0.158536585365854	214.2132	200.1416	14.0716
0.253846153846154	-0.158536585365854	238.1286	202.8459	35.2827
0.249807692307692	-0.158536585365854	271.3872	204.8712	66.516
0.246153846153846	-0.158536585365854	346.1431	206.4705	139.6726
0.242307692307692	-0.158536585365854	546.0073	209.6167	336.3906
0.238461538461538	-0.158536585365854	1004.016	211.8848	792.1312
0.234615384615385	-0.158536585365854	2280.53	213.7983	2066.7317
0.230576923076923	-0.158536585365854	5171.72	215.1463	4956.5737
0.226923076923077	-0.158536585365854	16373.68	216.0203	16157.6597
0.223076923076923	-0.158536585365854	37905.41	216.4404	37688.9696
0.219230769230769	-0.158536585365854	58337.56	217.7464	58119.8136
0.215384615384615	-0.158536585365854	6418.757	218.9792	6199.7778
0.211346153846154	-0.158536585365854	1989.073	219.9028	1769.1702
0.207692307692308	-0.158536585365854	1294.925	221.3053	1073.6197
0.203846153846154	-0.158536585365854	1078.983	223.0885	855.8945
0.2	-0.158536585365854	858.0408	223.9461	634.0947
0.196153846153846	-0.158536585365854	773.4972	224.8273	548.6699
0.192115384615385	-0.158536585365854	724.9952	224.9005	500.0947
0.188461538461538	-0.158536585365854	696.5462	225.7319	470.8143
0.184615384615385	-0.158536585365854	683.2967	228.8551	454.4416
0.180769230769231	-0.158536585365854	679.6123	228.6168	450.9955
0.176923076923077	-0.158536585365854	683.7283	228.5484	455.1799
0.172884615384615	-0.158536585365854	674.1357	227.8121	446.3236
0.169230769230769	-0.158536585365854	660.0677	227.0049	433.0628
0.165192307692308	-0.158536585365854	662.0121	228.7199	433.2922
0.161538461538462	-0.158536585365854	660.0365	229.9337	430.1028
0.157692307692308	-0.158536585365854	655.2665	231.4581	423.8084
0.153846153846154	-0.158536585365854	653.4992	232.7917	420.7075
0.15	-0.158536585365854	654.2133	232.5551	421.6582
0.146153846153846	-0.158536585365854	651.6291	233.6502	417.9789
0.142307692307692	-0.158536585365854	652.8775	233.9131	418.9644
0.138461538461538	-0.158536585365854	650.2299	231.7248	418.5051
0.134615384615385	-0.158536585365854	648.3138	233.0092	415.3046
0.130769230769231	-0.158536585365854	646.8805	230.3948	416.4857
0.126923076923077	-0.158536585365854	649.7812	228.9914	420.7898
0.123076923076923	-0.158536585365854	646.576	232.1306	414.4454
0.119230769230769	-0.158536585365854	646.4835	231.5847	414.8988
0.115384615384615	-0.158536585365854	642.3989	228.5172	413.8817
0.111538461538462	-0.158536585365854	640.1494	231.9651	408.1843
0.107692307692308	-0.158536585365854	633.6009	234.6762	398.9247
0.103846153846154	-0.158536585365854	631.6235	234.4155	397.208
0.1	-0.158536585365854	630.7608	232.3936	398.3672
0.0961538461538462	-0.158536585365854	634.0167	233.3435	400.6732
0.0923076923076923	-0.158536585365854	631.526	238.9556	392.5704
0.0884615384615385	-0.158536585365854	632.2449	246.257	385.9879
0.0846153846153846	-0.158536585365854	628.609	252.8	375.809
0.0807692307692308	-0.158536585365854	631.2897	256.5403	374.7494
0.0769230769230769	-0.158536585365854	629.8518	259.7142	370.1376
0.0730769230769231	-0.158536585365854	630.237	263.5197	366.7173
0.0692307692307692	-0.158536585365854	625.502	270.6499	354.8521
0.0653846153846154	-0.158536585365854	626.1234	274.461	351.6624
0.0615384615384615	-0.158536585365854	626.0623	274.2578	351.8045
0.0576923076923077	-0.158536585365854	627.2588	268.3608	358.898
0.0538461538461538	-0.158536585365854	633.4773	246.2041	387.2732
0.05	-0.158536585365854	634.9562	205.521	429.4352
0.0461538461538461	-0.158536585365854	644.3442	202.2463	442.0979
0.0423076923076923	-0.158536585365854	656.8749	228.7124	428.1625
0.0382692307692308	-0.158536585365854	664.8331	269.2934	395.5397
0.0344230769230769	-0.158536585365854	658.8728	315.1169	343.7559
0.0307692307692308	-0.158536585365854	641.7589	469.2243	172.5346
0.0269230769230769	-0.158536585365854	669.0644	2048.289	-1379.2246
0.0230769230769231	-0.158536585365854	700.7847	21926.71	-21225.9253
0.0190384615384615	-0.158536585365854	762.7999	166679.1	-165916.3001
0.0153846153846154	-0.158536585365854	857.0591	152415.2	-151558.1409
0.0115384615384615	-0.158536585365854	967.641	109842.2	-108874.559
0.00769230769230769	-0.158536585365854	1323.682	72739.11	-71415.428
0.00384615384615385	-0.158536585365854	2102.143	35355.15	-33253.007
0	-0.158536585365854	4541.463	12740.72	-8199.257
0.3075	-0.153658536585366	195.0524	180.4706	14.5818
0.303846153846154	-0.153658536585366	198.2251	175.238	22.9871
0.3	-0.153658536585366	206.2318	176.588	29.6438
0.296153846153846	-0.153658536585366	213.46	176.9258	36.5342
0.292307692307692	-0.153658536585366	224.8924	178.4948	46.3976
0.288269230769231	-0.153658536585366	238.4724	179.2762	59.1962
0.284615384615385	-0.153658536585366	244.3552	180.9096	63.4456
0.280769230769231	-0.153658536585366	248.9121	182.2588	66.6533
0.276923076923077	-0.153658536585366	248.4676	182.3949	66.0727
0.273076923076923	-0.153658536585366	241.0738	183.8154	57.2584
0.269038461538462	-0.153658536585366	225.6474	184.8984	40.749
0.265384615384615	-0.153658536585366	201.2798	185.8696	15.4102
0.261538461538462	-0.153658536585366	186.2288	185.556	0.672799999999995
0.257692307692308	-0.153658536585366	188.3479	186.1659	2.18200000000002
0.253846153846154	-0.153658536585366	229.5279	187.2553	42.2726
0.249807692307692	-0.153658536585366	263.8627	189.3104	74.5523
0.246153846153846	-0.153658536585366	240.9116	189.6837	51.2279
0.242307692307692	-0.153658536585366	273.3658	190.7494	82.6164
0.238461538461538	-0.153658536585366	487.7826	192.616	295.1666
0.234615384615385	-0.153658536585366	1305.072	196.403	1108.669
0.230576923076923	-0.153658536585366	3049.022	197.6495	2851.3725
0.226923076923077	-0.153658536585366	12085.51	198.8019	11886.7081
0.223076923076923	-0.153658536585366	24586.08	199.7455	24386.3345
0.219230769230769	-0.153658536585366	38204.37	202.5104	38001.8596
0.215384615384615	-0.153658536585366	71821.58	202.8854	71618.6946
0.211346153846154	-0.153658536585366	5772.369	202.4228	5569.9462
0.207692307692308	-0.153658536585366	2074.919	202.3711	1872.5479
0.203846153846154	-0.153658536585366	1414.459	203.3838	1211.0752
0.2	-0.153658536585366	1221.925	204.159	1017.766
0.196153846153846	-0.153658536585366	1037.487	204.1038	833.3832
0.192115384615385	-0.153658536585366	933.8422	205.3101	728.5321
0.188461538461538	-0.153658536585366	871.6296	207.8898	663.7398
0.184615384615385	-0.153658536585366	833.794	207.4754	626.3186
0.180769230769231	-0.153658536585366	821.2812	208.9205	612.3607
0.176923076923077	-0.153658536585366	813.3384	209.3447	603.9937
0.172884615384615	-0.153658536585366	809.4123	211.1713	598.241
0.169230769230769	-0.153658536585366	805.7692	212.0942	593.675
0.165192307692308	-0.153658536585366	803.2929	212.7566	590.5363
0.161538461538462	-0.153658536585366	801.7596	214.7222	587.0374
0.157692307692308	-0.153658536585366	797.5604	217.9277	579.6327
0.153846153846154	-0.153658536585366	791.2377	218.5697	572.668
0.15	-0.153658536585366	790.4865	219.6629	570.8236
0.146153846153846	-0.153658536585366	788.2849	220.466	567.8189
0.142307692307692	-0.153658536585366	784.8332	222.8168	562.0164
0.138461538461538	-0.153658536585366	786.6959	223.5757	563.1202
0.134615384615385	-0.153658536585366	782.6849	224.3839	558.301
0.130769230769231	-0.153658536585366	782.6085	223.7381	558.8704
0.126923076923077	-0.153658536585366	778.2069	224.5442	553.6627
0.123076923076923	-0.153658536585366	778.3171	224.7107	553.6064
0.119230769230769	-0.153658536585366	775.6332	224.7325	550.9007
0.115384615384615	-0.153658536585366	772.7591	223.4948	549.2643
0.111538461538462	-0.153658536585366	770.4832	224.6823	545.8009
0.107692307692308	-0.153658536585366	767.5168	222.9435	544.5733
0.103846153846154	-0.153658536585366	764.6608	224.585	540.0758
0.1	-0.153658536585366	758.2454	225.919	532.3264
0.0961538461538462	-0.153658536585366	756.6396	224.043	532.5966
0.0923076923076923	-0.153658536585366	751.7566	227.1605	524.5961
0.0884615384615385	-0.153658536585366	749.3665	228.1861	521.1804
0.0846153846153846	-0.153658536585366	744.7713	232.2995	512.4718
0.0807692307692308	-0.153658536585366	739.7906	237.5781	502.2125
0.0769230769230769	-0.153658536585366	738.0943	244.0452	494.0491
0.0730769230769231	-0.153658536585366	739.0502	247.0171	492.0331
0.0692307692307692	-0.153658536585366	737.7088	249.276	488.4328
0.0653846153846154	-0.153658536585366	738.1663	255.3889	482.7774
0.0615384615384615	-0.153658536585366	733.4735	262.4616	471.0119
0.0576923076923077	-0.153658536585366	733.2117	266.1971	467.0146
0.0538461538461538	-0.153658536585366	732.3483	264.8975	467.4508
0.05	-0.153658536585366	733.0164	237.4442	495.5722
0.0461538461538461	-0.153658536585366	730.719	182.1937	548.5253
0.0423076923076923	-0.153658536585366	729.8607	166.3187	563.542
0.0382692307692308	-0.153658536585366	731.8441	190.2062	541.6379
0.0344230769230769	-0.153658536585366	737.6627	220.1054	517.5573
0.0307692307692308	-0.153658536585366	748.82	248.4669	500.3531
0.0269230769230769	-0.153658536585366	771.6918	345.8707	425.8211
0.0230769230769231	-0.153658536585366	800.358	791.0681	9.28989999999999
0.0190384615384615	-0.153658536585366	859.4995	3141.752	-2282.2525
0.0153846153846154	-0.153658536585366	956.4075	102872.9	-101916.4925
0.0115384615384615	-0.153658536585366	1131.628	76713.86	-75582.232
0.00769230769230769	-0.153658536585366	1419.624	42315.72	-40896.096
0.00384615384615385	-0.153658536585366	2658.574	21219.79	-18561.216
0	-0.153658536585366	5676.034	11406.26	-5730.226
0.3075	-0.148780487804878	202.1185	170.6662	31.4523
0.303846153846154	-0.148780487804878	206.6394	168.9384	37.701
0.3	-0.148780487804878	214.1075	170.2402	43.8673
0.296153846153846	-0.148780487804878	224.0665	171.6604	52.4061
0.292307692307692	-0.148780487804878	237.2362	175.8973	61.3389
0.288269230769231	-0.148780487804878	248.333	178.9508	69.3822
0.284615384615385	-0.148780487804878	254.6774	179.7087	74.9687
0.280769230769231	-0.148780487804878	257.3667	177.862	79.5047
0.276923076923077	-0.148780487804878	255.7408	178.4776	77.2632
0.273076923076923	-0.148780487804878	247.9266	178.383	69.5436
0.269038461538462	-0.148780487804878	230.0412	179.8978	50.1434
0.265384615384615	-0.148780487804878	210.9271	181.4838	29.4433
0.261538461538462	-0.148780487804878	189.2248	182.8329	6.39189999999999
0.257692307692308	-0.148780487804878	181.3042	181.9337	-0.629499999999979
0.253846153846154	-0.148780487804878	196.6505	180.9394	15.7111
0.249807692307692	-0.148780487804878	221.8169	182.3357	39.4812
0.246153846153846	-0.148780487804878	228.9367	183.4485	45.4882
0.242307692307692	-0.148780487804878	302.0075	184.3421	117.6654
0.238461538461538	-0.148780487804878	621.6374	184.8154	436.822
0.234615384615385	-0.148780487804878	2212.175	185.881	2026.294
0.230576923076923	-0.148780487804878	5338.643	187.1298	5151.5132
0.226923076923077	-0.148780487804878	17251.12	188.0531	17063.0669
0.223076923076923	-0.148780487804878	32122.13	190.0365	31932.0935
0.219230769230769	-0.148780487804878	46844.71	188.9713	46655.7387
0.215384615384615	-0.148780487804878	66097.14	188.8055	65908.3345
0.211346153846154	-0.148780487804878	5751.486	188.1425	5563.3435
0.207692307692308	-0.148780487804878	1731.068	187.4082	1543.6598
0.203846153846154	-0.148780487804878	1153.882	187.9767	965.9053
0.2	-0.148780487804878	910.1601	186.9348	723.2253
0.196153846153846	-0.148780487804878	781.632	186.106	595.526
0.192115384615385	-0.148780487804878	721.1893	186.7871	534.4022
0.188461538461538	-0.148780487804878	684.3655	187.9949	496.3706
0.184615384615385	-0.148780487804878	662.8752	191.9491	470.9261
0.180769230769231	-0.148780487804878	655.6676	193.0575	462.6101
0.176923076923077	-0.148780487804878	652.8127	194.0528	458.7599
0.172884615384615	-0.148780487804878	650.5634	195.8949	454.6685
0.169230769230769	-0.148780487804878	646.3867	196.5772	449.8095
0.165192307692308	-0.148780487804878	645.5754	197.7619	447.8135
0.161538461538462	-0.148780487804878	644.9541	197.4015	447.5526
0.157692307692308	-0.148780487804878	641.606	196.6874	444.9186
0.153846153846154	-0.148780487804878	642.5414	197.2514	445.29
0.15	-0.148780487804878	640.1025	199.2606	440.8419
0.146153846153846	-0.148780487804878	640.5851	201.1522	439.4329
0.142307692307692	-0.148780487804878	638.4016	203.6881	434.7135
0.138461538461538	-0.148780487804878	632.6162	202.2145	430.4017
0.134615384615385	-0.148780487804878	634.4334	199.1098	435.3236
0.130769230769231	-0.148780487804878	630.9325	199.9822	430.9503
0.126923076923077	-0.148780487804878	629.8188	199.8641	429.9547
0.123076923076923	-0.148780487804878	629.6751	198.3898	431.2853
0.119230769230769	-0.148780487804878	633.9605	199.1437	434.8168
0.115384615384615	-0.148780487804878	632	201.8895	430.1105
0.111538461538462	-0.148780487804878	632.7647	207.3359	425.4288
0.107692307692308	-0.148780487804878	633.5189	208.0473	425.4716
0.103846153846154	-0.148780487804878	634.0423	208.3958	425.6465
0.1	-0.148780487804878	629.2187	208.5559	420.6628
0.0961538461538462	-0.148780487804878	622.8608	209.2534	413.6074
0.0923076923076923	-0.148780487804878	620.9981	210.5861	410.412
0.0884615384615385	-0.148780487804878	617.0776	212.6881	404.3895
0.0846153846153846	-0.148780487804878	621.619	220.2356	401.3834
0.0807692307692308	-0.148780487804878	620.567	228.2179	392.3491
0.0769230769230769	-0.148780487804878	615.1174	233.6342	381.4832
0.0730769230769231	-0.148780487804878	616.313	240.9783	375.3347
0.0692307692307692	-0.148780487804878	611.9153	243.1181	368.7972
0.0653846153846154	-0.148780487804878	615.0712	246.3757	368.6955
0.0615384615384615	-0.148780487804878	613.0135	249.4431	363.5704
0.0576923076923077	-0.148780487804878	609.1443	255.7454	353.3989
0.0538461538461538	-0.148780487804878	611.7255	263.1805	348.545
0.05	-0.148780487804878	608.1899	263.166	345.0239
0.0461538461538461	-0.148780487804878	610.9609	261.0841	349.8768
0.0423076923076923	-0.148780487804878	608.5234	226.9728	381.5506
0.0382692307692308	-0.148780487804878	607.7588	180.2304	427.5284
0.0344230769230769	-0.148780487804878	610.771	173.5969	437.1741
0.0307692307692308	-0.148780487804878	615.1636	200.4839	414.6797
0.0269230769230769	-0.148780487804878	620.8636	235.9674	384.8962
0.0230769230769231	-0.148780487804878	627.9044	326.8186	301.0858
0.0190384615384615	-0.148780487804878	631.7435	528.3728	103.3707
0.0153846153846154	-0.148780487804878	646.0698	37920.35	-37274.2802
0.0115384615384615	-0.148780487804878	672.3824	25004.25	-24331.8676
0.00769230769230769	-0.148780487804878	725.3092	12969.4	-12244.0908
0.00384615384615385	-0.148780487804878	920.3086	5266.948	-4346.6394
0	-0.148780487804878	1491.941	2619.835	-1127.894
0.3075	-0.144024390243902	190.3109	173.5707	16.7402
0.303846153846154	-0.144024390243902	201.2761	171.5659	29.7102
0.3	-0.144024390243902	212.5365	171.3763	41.1602
0.296153846153846	-0.144024390243902	222.7718	170.8791	51.8927
0.292307692307692	-0.144024390243902	231.7238	170.5477	61.1761
0.288269230769231	-0.144024390243902	240.0954	172.2287	67.8667
0.284615384615385	-0.144024390243902	251.428	176.0158	75.4122
0.280769230769231	-0.144024390243902	258.9669	179.8978	79.0691
0.276923076923077	-0.144024390243902	263.7614	181.3892	82.3722
0.273076923076923	-0.144024390243902	267.6336	180.5134	87.1202
0.269038461538462	-0.144024390243902	266.4045	179.8267	86.5778
0.265384615384615	-0.144024390243902	262.0081	179.543	82.4651
0.261538461538462	-0.144024390243902	253.5504	178.1228	75.4276
0.257692307692308	-0.144024390243902	241.5832	176.8204	64.7628
0.253846153846154	-0.144024390243902	230.542	176.9155	53.6265
0.249807692307692	-0.144024390243902	272.1763	176.259	95.9173000000001
0.246153846153846	-0.144024390243902	313.1842	176.276	136.9082
0.242307692307692	-0.144024390243902	386.1777	175.7624	210.4153
0.238461538461538	-0.144024390243902	450.3623	176.3945	273.9678
0.234615384615385	-0.144024390243902	666.0459	176.8984	489.1475
0.230576923076923	-0.144024390243902	1237.447	178.0344	1059.4126
0.226923076923077	-0.144024390243902	2521.413	178.5076	2342.9054
0.223076923076923	-0.144024390243902	5635.793	177.7742	5458.0188
0.219230769230769	-0.144024390243902	17796.5	178.0516	17618.4484
0.215384615384615	-0.144024390243902	41860.06	179.6609	41680.3991
0.211346153846154	-0.144024390243902	45050.61	180.5368	44870.0732
0.207692307692308	-0.144024390243902	3175.709	181.0578	2994.6512
0.203846153846154	-0.144024390243902	1773.911	181.4599	1592.4511
0.2	-0.144024390243902	1278.508	181.3654	1097.1426
0.196153846153846	-0.144024390243902	1122.517	180.8682	941.6488
0.192115384615385	-0.144024390243902	1028.958	181.4365	847.5215
0.188461538461538	-0.144024390243902	993.478	181.555	811.923
0.184615384615385	-0.144024390243902	980.694	182.0994	798.5946
0.180769230769231	-0.144024390243902	973.778	183.6376	790.1404
0.176923076923077	-0.144024390243902	971.5649	185.5316	786.0333
0.172884615384615	-0.144024390243902	965.7079	185.129	780.5789
0.169230769230769	-0.144024390243902	961.1931	185.5789	775.6142
0.165192307692308	-0.144024390243902	958.6028	186.2651	772.3377
0.161538461538462	-0.144024390243902	951.3977	185.2474	766.1503
0.157692307692308	-0.144024390243902	949.8659	185.5789	764.287
0.153846153846154	-0.144024390243902	941.8949	186.4254	755.4695
0.15	-0.144024390243902	941.7042	187.4905	754.2137
0.146153846153846	-0.144024390243902	935.3641	189.4609	745.9032
0.142307692307692	-0.144024390243902	930.5714	190.4786	740.0928
0.138461538461538	-0.144024390243902	930.0938	189.4843	740.6095
0.134615384615385	-0.144024390243902	925.3025	187.4251	737.8774
0.130769230769231	-0.144024390243902	918.7808	187.3014	731.4794
0.126923076923077	-0.144024390243902	915.8105	185.8098	730.0007
0.123076923076923	-0.144024390243902	908.6122	187.7035	720.9087
0.119230769230769	-0.144024390243902	905.7411	190.8996	714.8415
0.115384615384615	-0.144024390243902	903.5308	189.9998	713.531
0.111538461538462	-0.144024390243902	897.9664	189.3369	708.6295
0.107692307692308	-0.144024390243902	895.5758	186.7037	708.8721
0.103846153846154	-0.144024390243902	893.6646	190.2312	703.4334
0.1	-0.144024390243902	898.8467	191.0784	707.7683
0.0961538461538462	-0.144024390243902	896.2606	196.3973	699.8633
0.0923076923076923	-0.144024390243902	891.6559	202.1085	689.5474
0.0884615384615385	-0.144024390243902	889.6528	202.8577	686.7951
0.0846153846153846	-0.144024390243902	882.1697	205.915	676.2547
0.0807692307692308	-0.144024390243902	881.6907	210.091	671.5997
0.0769230769230769	-0.144024390243902	870.095	211.2242	658.8708
0.0730769230769231	-0.144024390243902	867.7931	215.423	652.3701
0.0692307692307692	-0.144024390243902	862.5147	226.2015	636.3132
0.0653846153846154	-0.144024390243902	863.5704	239.7684	623.802
0.0615384615384615	-0.144024390243902	863.007	249.4644	613.5426
0.0576923076923077	-0.144024390243902	856.781	255.1936	601.5874
0.0538461538461538	-0.144024390243902	855.1489	258.7656	596.3833
0.05	-0.144024390243902	849.3979	262.8067	586.5912
0.0461538461538461	-0.144024390243902	850.2577	266.0861	584.1716
0.0423076923076923	-0.144024390243902	846.7103	265.0511	581.6592
0.0382692307692308	-0.144024390243902	844.0279	247.0365	596.9914
0.0344230769230769	-0.144024390243902	845.3665	221.3071	624.0594
0.0307692307692308	-0.144024390243902	843.9191	229.0869	614.8322
0.0269230769230769	-0.144024390243902	846.592	258.458	588.134
0.0230769230769231	-0.144024390243902	853.7626	313.7018	540.0608
0.0190384615384615	-0.144024390243902	888.3622	441.717	446.6452
0.0153846153846154	-0.144024390243902	1016.821	1097.611	-80.7900000000001
0.0115384615384615	-0.144024390243902	1331.999	80220.06	-78888.061
0.00769230769230769	-0.144024390243902	1834.022	49245.49	-47411.468
0.00384615384615385	-0.144024390243902	3383.277	30221.73	-26838.453
0	-0.144024390243902	7197.022	15801.12	-8604.098
0.3075	-0.139024390243902	178.9727	168.7547	10.218
0.303846153846154	-0.139024390243902	185.9783	168.147	17.8313
0.3	-0.139024390243902	193.7717	165.7407	28.031
0.296153846153846	-0.139024390243902	197.86	164.338	33.522
0.292307692307692	-0.139024390243902	209.9758	163.8244	46.1514
0.288269230769231	-0.139024390243902	224.8456	167.3257	57.5199
0.284615384615385	-0.139024390243902	236.0102	170.0869	65.9233
0.280769230769231	-0.139024390243902	242.4754	168.3127	74.1627
0.276923076923077	-0.139024390243902	252.3273	168.928	83.3993
0.273076923076923	-0.139024390243902	256.8815	169.0225	87.859
0.269038461538462	-0.139024390243902	260.0724	171.5776	88.4948
0.265384615384615	-0.139024390243902	256.9724	173.5174	83.455
0.261538461538462	-0.139024390243902	248.3051	177.1375	71.1676
0.257692307692308	-0.139024390243902	233.7774	176.8773	56.9001
0.253846153846154	-0.139024390243902	209.5719	176.0074	33.5645
0.249807692307692	-0.139024390243902	184.9037	176.0253	8.8784
0.246153846153846	-0.139024390243902	159.9885	176.4809	-16.4924
0.242307692307692	-0.139024390243902	144.5604	177.5399	-32.9795
0.238461538461538	-0.139024390243902	150.9022	177.7761	-26.8739
0.234615384615385	-0.139024390243902	316.375	176.6645	139.7105
0.230576923076923	-0.139024390243902	533.7245	176.5222	357.2023
0.226923076923077	-0.139024390243902	1115.23	176.9719	938.2581
0.223076923076923	-0.139024390243902	3074.666	178.3442	2896.3218
0.219230769230769	-0.139024390243902	7571.278	179.6454	7391.6326
0.215384615384615	-0.139024390243902	18915.1	180.5447	18734.5553
0.211346153846154	-0.139024390243902	35404.32	179.7637	35224.5563
0.207692307692308	-0.139024390243902	52383.13	179.4086	52203.7214
0.203846153846154	-0.139024390243902	5762.502	179.7811	5582.7209
0.2	-0.139024390243902	2651.545	179.4259	2472.1191
0.196153846153846	-0.139024390243902	1981.557	178.1012	1803.4558
0.192115384615385	-0.139024390243902	1775.623	177.557	1598.066
0.188461538461538	-0.139024390243902	1679.926	178.0301	1501.8959
0.184615384615385	-0.139024390243902	1653.92	178.5032	1475.4168
0.180769230769231	-0.139024390243902	1637.545	181.8634	1455.6816
0.176923076923077	-0.139024390243902	1628.861	181.7211	1447.1399
0.172884615384615	-0.139024390243902	1619.241	182.5556	1436.6854
0.169230769230769	-0.139024390243902	1606.89	182.1236	1424.7664
0.165192307692308	-0.139024390243902	1604.383	180.8993	1423.4837
0.161538461538462	-0.139024390243902	1591.679	178.0301	1413.6489
0.157692307692308	-0.139024390243902	1587.28	178.4626	1408.8174
0.153846153846154	-0.139024390243902	1574.383	180.6153	1393.7677
0.15	-0.139024390243902	1572.105	182.7919	1389.3131
0.146153846153846	-0.139024390243902	1559.605	184.4721	1375.1329
0.142307692307692	-0.139024390243902	1557.138	184.0936	1373.0444
0.138461538461538	-0.139024390243902	1543.443	185.3948	1358.0482
0.134615384615385	-0.139024390243902	1535.386	185.3475	1350.0385
0.130769230769231	-0.139024390243902	1532.295	186.9371	1345.3579
0.126923076923077	-0.139024390243902	1522.888	187.8076	1335.0804
0.123076923076923	-0.139024390243902	1520.225	187.2445	1332.9805
0.119230769230769	-0.139024390243902	1509.088	186.8899	1322.1981
0.115384615384615	-0.139024390243902	1505.615	186.2513	1319.3637
0.111538461538462	-0.139024390243902	1496.838	185.636	1311.202
0.107692307692308	-0.139024390243902	1487.586	184.9263	1302.6597
0.103846153846154	-0.139024390243902	1485.319	187.434	1297.885
0.1	-0.139024390243902	1481.51	187.8124	1293.6976
0.0961538461538462	-0.139024390243902	1470.909	188.5652	1282.3438
0.0923076923076923	-0.139024390243902	1464.019	191.8194	1272.1996
0.0884615384615385	-0.139024390243902	1449.428	194.6219	1254.8061
0.0846153846153846	-0.139024390243902	1446.778	196.8045	1249.9735
0.0807692307692308	-0.139024390243902	1433.345	201.5358	1231.8092
0.0769230769230769	-0.139024390243902	1429.543	209.1887	1220.3543
0.0730769230769231	-0.139024390243902	1415.727	215.8152	1199.9118
0.0692307692307692	-0.139024390243902	1411.295	222.3067	1188.9883
0.0653846153846154	-0.139024390243902	1404.224	226.8122	1177.4118
0.0615384615384615	-0.139024390243902	1396.521	231.4387	1165.0823
0.0576923076923077	-0.139024390243902	1383.425	238.6554	1144.7696
0.0538461538461538	-0.139024390243902	1379.821	248.1535	1131.6675
0.05	-0.139024390243902	1371.735	256.2577	1115.4773
0.0461538461538461	-0.139024390243902	1366.776	262.7119	1104.0641
0.0423076923076923	-0.139024390243902	1361.003	263.892	1097.111
0.0382692307692308	-0.139024390243902	1365.045	260.9028	1104.1422
0.0344230769230769	-0.139024390243902	1369.283	223.1558	1146.1272
0.0307692307692308	-0.139024390243902	1383.48	178.9719	1204.5081
0.0269230769230769	-0.139024390243902	1407.884	168.3174	1239.5666
0.0230769230769231	-0.139024390243902	1466.287	204.9589	1261.3281
0.0190384615384615	-0.139024390243902	1582.783	265.0683	1317.7147
0.0153846153846154	-0.139024390243902	1866.992	361.8071	1505.1849
0.0115384615384615	-0.139024390243902	2831.399	796.0236	2035.3754
0.00769230769230769	-0.139024390243902	4753.438	3005.931	1747.507
0.00384615384615385	-0.139024390243902	14377.17	92116.29	-77739.12
0	-0.139024390243902	35286.38	48477.75	-13191.37
0.3075	-0.134146341463415	177.047	163.5718	13.4752
0.303846153846154	-0.134146341463415	184.3716	161.1124	23.2592
0.3	-0.134146341463415	192.4703	160.1041	32.3662
0.296153846153846	-0.134146341463415	197.4928	157.7394	39.7534
0.292307692307692	-0.134146341463415	204.0473	155.3274	48.7199
0.288269230769231	-0.134146341463415	213.5079	151.3876	62.1203
0.284615384615385	-0.134146341463415	224.1001	148.3615	75.7386
0.280769230769231	-0.134146341463415	233.9511	152.8773	81.0738
0.276923076923077	-0.134146341463415	243.0477	157.1955	85.8522
0.273076923076923	-0.134146341463415	248.8721	157.9993	90.8728
0.269038461538462	-0.134146341463415	252.7086	163.8637	88.8449
0.265384615384615	-0.134146341463415	253.0293	165.8024	87.2269
0.261538461538462	-0.134146341463415	247.6254	166.5279	81.0975
0.257692307692308	-0.134146341463415	236.5372	168.578	67.9592
0.253846153846154	-0.134146341463415	214.1351	169.9567	44.1784
0.249807692307692	-0.134146341463415	187.8722	170.5717	17.3005
0.246153846153846	-0.134146341463415	176.3274	171.3045	5.02290000000002
0.242307692307692	-0.134146341463415	210.0205	173.1256	36.8949
0.238461538461538	-0.134146341463415	285.089	174.6797	110.4093
0.234615384615385	-0.134146341463415	249.9854	175.6258	74.3596
0.230576923076923	-0.134146341463415	255.9082	174.9228	80.9854
0.226923076923077	-0.134146341463415	360.8475	175.4125	185.435
0.223076923076923	-0.134146341463415	971.7453	175.9028	795.8425
0.219230769230769	-0.134146341463415	2318.879	177.1798	2141.6992
0.215384615384615	-0.134146341463415	7551.786	178.5756	7373.2104
0.211346153846154	-0.134146341463415	18882.46	179.7819	18702.6781
0.207692307692308	-0.134146341463415	45069.71	180.042	44889.668
0.203846153846154	-0.134146341463415	71007.02	179.1902	70827.8298
0.2	-0.134146341463415	14583.37	177.2748	14406.0952
0.196153846153846	-0.134146341463415	4010.608	176.423	3834.185
0.192115384615385	-0.134146341463415	3365.493	176.1327	3189.3603
0.188461538461538	-0.134146341463415	3070.168	175.9734	2894.1946
0.184615384615385	-0.134146341463415	2912.652	176.8657	2735.7863
0.180769230769231	-0.134146341463415	2863.153	176.984	2686.169
0.176923076923077	-0.134146341463415	2827.767	177.4097	2650.3573
0.172884615384615	-0.134146341463415	2791.815	178.096	2613.719
0.169230769230769	-0.134146341463415	2764.63	178.924	2585.706
0.165192307692308	-0.134146341463415	2733.428	180.6506	2552.7774
0.161538461538462	-0.134146341463415	2709.179	180.4139	2528.7651
0.157692307692308	-0.134146341463415	2676.385	182.4484	2493.9366
0.153846153846154	-0.134146341463415	2645.806	181.9282	2463.8778
0.15	-0.134146341463415	2618.213	180.5323	2437.6807
0.146153846153846	-0.134146341463415	2587.208	179.2552	2407.9528
0.142307692307692	-0.134146341463415	2553.94	179.5625	2374.3775
0.138461538461538	-0.134146341463415	2530.133	180.7625	2349.3705
0.134615384615385	-0.134146341463415	2504.583	181.2658	2323.3172
0.130769230769231	-0.134146341463415	2483.515	180.8635	2302.6515
0.126923076923077	-0.134146341463415	2459.011	180.8162	2278.1948
0.123076923076923	-0.134146341463415	2431.75	180.4139	2251.3361
0.119230769230769	-0.134146341463415	2412.258	178.829	2233.429
0.115384615384615	-0.134146341463415	2390.881	179.1368	2211.7442
0.111538461538462	-0.134146341463415	2367.718	178.0249	2189.6931
0.107692307692308	-0.134146341463415	2343.828	176.7239	2167.1041
0.103846153846154	-0.134146341463415	2323.583	177.268	2146.315
0.1	-0.134146341463415	2299.832	178.4506	2121.3814
0.0961538461538462	-0.134146341463415	2286.424	180.7923	2105.6317
0.0923076923076923	-0.134146341463415	2265.856	183.702	2082.154
0.0884615384615385	-0.134146341463415	2245.647	186.7773	2058.8697
0.0846153846153846	-0.134146341463415	2223.513	188.7781	2034.7349
0.0807692307692308	-0.134146341463415	2210.291	193.5607	2016.7303
0.0769230769230769	-0.134146341463415	2189.182	198.348	1990.834
0.0730769230769231	-0.134146341463415	2167.445	203.392	1964.053
0.0692307692307692	-0.134146341463415	2149.807	210.1914	1939.6156
0.0653846153846154	-0.134146341463415	2131.962	214.1118	1917.8502
0.0615384615384615	-0.134146341463415	2117.818	217.5205	1900.2975
0.0576923076923077	-0.134146341463415	2102.13	227.1245	1875.0055
0.0538461538461538	-0.134146341463415	2090.308	235.1688	1855.1392
0.05	-0.134146341463415	2077.139	241.8852	1835.2538
0.0461538461538461	-0.134146341463415	2066.875	248.4386	1818.4364
0.0423076923076923	-0.134146341463415	2060.883	253.7164	1807.1666
0.0382692307692308	-0.134146341463415	2060.29	261.8574	1798.4326
0.0344230769230769	-0.134146341463415	2074.229	265.6493	1808.5797
0.0307692307692308	-0.134146341463415	2103.839	258.3004	1845.5386
0.0269230769230769	-0.134146341463415	2151.28	184.5766	1966.7034
0.0230769230769231	-0.134146341463415	2244.37	126.4324	2117.9376
0.0190384615384615	-0.134146341463415	2492.035	168.7876	2323.2474
0.0153846153846154	-0.134146341463415	3164.974	193.7375	2971.2365
0.0115384615384615	-0.134146341463415	4560.039	247.9819	4312.0571
0.00769230769230769	-0.134146341463415	12454.96	384.6134	12070.3466
0.00384615384615385	-0.134146341463415	30620.89	1200.437	29420.453
0	-0.134146341463415	48671.53	85887.76	-37216.23
0.3075	-0.129268292682927	160.4816	156.7957	3.68589999999998
0.303846153846154	-0.129268292682927	165.7168	156.748	8.96880000000002
0.3	-0.129268292682927	166.6491	155.8738	10.7753
0.296153846153846	-0.129268292682927	167.6586	155.1731	12.4855
0.292307692307692	-0.129268292682927	172.2121	156.7329	15.4792
0.288269230769231	-0.129268292682927	180.1755	162.0275	18.148
0.284615384615385	-0.129268292682927	199.1399	166.7313	32.4086
0.280769230769231	-0.129268292682927	203.4983	171.1514	32.3469
0.276923076923077	-0.129268292682927	207.9722	167.1567	40.8155
0.273076923076923	-0.129268292682927	216.4207	165.4945	50.9262
0.269038461538462	-0.129268292682927	228.5373	164.7854	63.7519
0.265384615384615	-0.129268292682927	239.2693	165.258	74.0113
0.261538461538462	-0.129268292682927	249.0389	163.8396	85.1993
0.257692307692308	-0.129268292682927	258.5713	162.9889	95.5824
0.253846153846154	-0.129268292682927	263.6053	162.8706	100.7347
0.249807692307692	-0.129268292682927	263.8527	161.6649	102.1878
0.246153846153846	-0.129268292682927	256.98	163.4615	93.5185
0.242307692307692	-0.129268292682927	240.8035	166.5347	74.2688
0.238461538461538	-0.129268292682927	215.8928	168.284	47.6088
0.234615384615385	-0.129268292682927	193.2404	167.6059	25.6345
0.230576923076923	-0.129268292682927	265.7635	166.4242	99.3393
0.226923076923077	-0.129268292682927	295.3576	167.8658	127.4918
0.223076923076923	-0.129268292682927	355.7382	168.8586	186.8796
0.219230769230769	-0.129268292682927	489.701	167.913	321.788
0.215384615384615	-0.129268292682927	907.2829	167.1333	740.1496
0.211346153846154	-0.129268292682927	2328.946	167.2039	2161.7421
0.207692307692308	-0.129268292682927	5712.192	167.6292	5544.5628
0.203846153846154	-0.129268292682927	14407.34	168.9769	14238.3631
0.2	-0.129268292682927	47179.09	168.8347	47010.2553
0.196153846153846	-0.129268292682927	74296.13	169.7093	74126.4207
0.192115384615385	-0.129268292682927	49687.18	169.2531	49517.9269
0.188461538461538	-0.129268292682927	3289.195	169.1348	3120.0602
0.184615384615385	-0.129268292682927	2574.082	169.4658	2404.6162
0.180769230769231	-0.129268292682927	2361.629	170.7425	2190.8865
0.176923076923077	-0.129268292682927	2269.18	171.8298	2097.3502
0.172884615384615	-0.129268292682927	2240.113	171.806	2068.307
0.169230769230769	-0.129268292682927	2217	173.3426	2043.6574
0.165192307692308	-0.129268292682927	2200.682	174.5243	2026.1577
0.161538461538462	-0.129268292682927	2182.257	175.2807	2006.9763
0.157692307692308	-0.129268292682927	2167.687	177.1483	1990.5387
0.153846153846154	-0.129268292682927	2149.099	177.4793	1971.6197
0.15	-0.129268292682927	2136.495	177.2194	1959.2756
0.146153846153846	-0.129268292682927	2117.672	177.5265	1940.1455
0.142307692307692	-0.129268292682927	2107.2	177.0772	1930.1228
0.138461538461538	-0.129268292682927	2091.693	175.3279	1916.3651
0.134615384615385	-0.129268292682927	2075.809	173.768	1902.041
0.130769230769231	-0.129268292682927	2062.448	173.5553	1888.8927
0.126923076923077	-0.129268292682927	2052.174	174.9264	1877.2476
0.123076923076923	-0.129268292682927	2034.758	174.5243	1860.2337
0.119230769230769	-0.129268292682927	2024.685	174.9975	1849.6875
0.115384615384615	-0.129268292682927	2005.923	174.8792	1831.0438
0.111538461538462	-0.129268292682927	1995.671	175.9665	1819.7045
0.107692307692308	-0.129268292682927	1986.377	176.1792	1810.1978
0.103846153846154	-0.129268292682927	1971.874	174.9736	1796.9004
0.1	-0.129268292682927	1961.82	174.0989	1787.7211
0.0961538461538462	-0.129268292682927	1944.038	175.0919	1768.9461
0.0923076923076923	-0.129268292682927	1939.209	175.5411	1763.6679
0.0884615384615385	-0.129268292682927	1926.651	177.2899	1749.3611
0.0846153846153846	-0.129268292682927	1918.344	179.6952	1738.6488
0.0807692307692308	-0.129268292682927	1904.245	181.6574	1722.5876
0.0769230769230769	-0.129268292682927	1899.229	185.5699	1713.6591
0.0730769230769231	-0.129268292682927	1881.471	191.9153	1689.5557
0.0692307692307692	-0.129268292682927	1866.028	198.1948	1667.8332
0.0653846153846154	-0.129268292682927	1860.429	207.0889	1653.3401
0.0615384615384615	-0.129268292682927	1846.726	212.4237	1634.3023
0.0576923076923077	-0.129268292682927	1839.968	217.4095	1622.5585
0.0538461538461538	-0.129268292682927	1825.114	222.071	1603.043
0.05	-0.129268292682927	1817.973	225.9535	1592.0195
0.0461538461538461	-0.129268292682927	1808.528	233.5851	1574.9429
0.0423076923076923	-0.129268292682927	1808.153	241.0095	1567.1435
0.0382692307692308	-0.129268292682927	1807.381	252.2362	1555.1448
0.0344230769230769	-0.129268292682927	1817.998	261.0173	1556.9807
0.0307692307692308	-0.129268292682927	1835.361	264.9714	1570.3896
0.0269230769230769	-0.129268292682927	1877.235	239.8444	1637.3906
0.0230769230769231	-0.129268292682927	1974.763	182.0646	1792.6984
0.0190384615384615	-0.129268292682927	2090.618	201.5808	1889.0372
0.0153846153846154	-0.129268292682927	2509.136	218.4709	2290.6651
0.0115384615384615	-0.129268292682927	3483.578	238.0905	3245.4875
0.00769230769230769	-0.129268292682927	8768.714	324.8706	8443.8434
0.00384615384615385	-0.129268292682927	27047.98	786.6991	26261.2809
0	-0.129268292682927	45338.14	3169.229	42168.911
0.3075	-0.124390243902439	165.2984	154.7388	10.5596
0.303846153846154	-0.124390243902439	168.452	153.3915	15.0605
0.3	-0.124390243902439	171.8276	151.3112	20.5164
0.296153846153846	-0.124390243902439	177.8945	152.4935	25.401
0.292307692307692	-0.124390243902439	189.3003	153.5098	35.7905
0.288269230769231	-0.124390243902439	196.8659	156.8191	40.0468
0.284615384615385	-0.124390243902439	199.1826	158.813	40.3696
0.280769230769231	-0.124390243902439	207.9228	158.8368	49.086
0.276923076923077	-0.124390243902439	217.4328	162.0514	55.3814
0.273076923076923	-0.124390243902439	226.2917	166.3531	59.9386
0.269038461538462	-0.124390243902439	236.9197	160.3106	76.6091
0.265384615384615	-0.124390243902439	246.3276	161.1846	85.143
0.261538461538462	-0.124390243902439	251.1355	162.8392	88.2963
0.257692307692308	-0.124390243902439	254.2669	160.6887	93.5782
0.253846153846154	-0.124390243902439	251.2278	159.7665	91.4613
0.249807692307692	-0.124390243902439	240.8423	160.8303	80.012
0.246153846153846	-0.124390243902439	227.1427	160.8303	66.3124
0.242307692307692	-0.124390243902439	209.4385	160.4994	48.9391
0.238461538461538	-0.124390243902439	209.528	161.5394	47.9886
0.234615384615385	-0.124390243902439	226.072	160.9247	65.1473
0.230576923076923	-0.124390243902439	299.4875	159.5305	139.957
0.226923076923077	-0.124390243902439	321.4388	159.0342	162.4046
0.223076923076923	-0.124390243902439	347.4422	159.7193	187.7229
0.219230769230769	-0.124390243902439	418.4785	160.5233	257.9552
0.215384615384615	-0.124390243902439	633.086	161.6576	471.4284
0.211346153846154	-0.124390243902439	2195.406	162.5554	2032.8506
0.207692307692308	-0.124390243902439	4993.344	164.4465	4828.8975
0.203846153846154	-0.124390243902439	13719.31	164.7297	13554.5803
0.2	-0.124390243902439	43497.78	165.2733	43332.5067
0.196153846153846	-0.124390243902439	66278.37	165.8719	66112.4981
0.192115384615385	-0.124390243902439	101149.4	165.3995	100984.0005
0.188461538461538	-0.124390243902439	11821.14	164.5251	11656.6149
0.184615384615385	-0.124390243902439	4645.778	164.0446	4481.7334
0.180769230769231	-0.124390243902439	4030.079	162.658	3867.421
0.176923076923077	-0.124390243902439	3776.491	164.2652	3612.2258
0.172884615384615	-0.124390243902439	3669.533	165.0214	3504.5116
0.169230769230769	-0.124390243902439	3606.542	166.1084	3440.4336
0.165192307692308	-0.124390243902439	3553.118	167.3137	3385.8043
0.161538461538462	-0.124390243902439	3507.541	165.8958	3341.6452
0.157692307692308	-0.124390243902439	3459.82	166.3444	3293.4756
0.153846153846154	-0.124390243902439	3409.05	165.6514	3243.3986
0.15	-0.124390243902439	3358.558	164.5643	3193.9937
0.146153846153846	-0.124390243902439	3329.234	167.3609	3161.8731
0.142307692307692	-0.124390243902439	3290.218	167.1877	3123.0303
0.138461538461538	-0.124390243902439	3247.089	165.8247	3081.2643
0.134615384615385	-0.124390243902439	3195.357	167.2265	3028.1305
0.130769230769231	-0.124390243902439	3158.488	167.1483	2991.3397
0.126923076923077	-0.124390243902439	3121.847	167.5969	2954.2501
0.123076923076923	-0.124390243902439	3078.859	168.3536	2910.5054
0.119230769230769	-0.124390243902439	3040.106	169.4167	2870.6893
0.115384615384615	-0.124390243902439	2997.185	169.535	2827.65
0.111538461538462	-0.124390243902439	2959.73	171.1889	2788.5411
0.107692307692308	-0.124390243902439	2927.548	171.2127	2756.3353
0.103846153846154	-0.124390243902439	2892.554	169.842	2722.712
0.1	-0.124390243902439	2856.113	169.0148	2687.0982
0.0961538461538462	-0.124390243902439	2821.344	170.315	2651.029
0.0923076923076923	-0.124390243902439	2794.949	171.3003	2623.6487
0.0884615384615385	-0.124390243902439	2759.043	173.1909	2585.8521
0.0846153846153846	-0.124390243902439	2732.003	176.2095	2555.7935
0.0807692307692308	-0.124390243902439	2700.352	179.0159	2521.3361
0.0769230769230769	-0.124390243902439	2666.342	181.9231	2484.4189
0.0730769230769231	-0.124390243902439	2638.06	184.0684	2453.9916
0.0692307692307692	-0.124390243902439	2611.342	187.3908	2423.9512
0.0653846153846154	-0.124390243902439	2581.588	193.7316	2387.8564
0.0615384615384615	-0.124390243902439	2551.009	199.0853	2351.9237
0.0576923076923077	-0.124390243902439	2522.578	206.0198	2316.5582
0.0538461538461538	-0.124390243902439	2498.03	210.8127	2287.2173
0.05	-0.124390243902439	2467.73	218.2151	2249.5149
0.0461538461538461	-0.124390243902439	2438.211	226.4331	2211.7779
0.0423076923076923	-0.124390243902439	2413.141	234.0393	2179.1017
0.0382692307692308	-0.124390243902439	2395.609	243.3582	2152.2508
0.0344230769230769	-0.124390243902439	2382.43	252.0944	2130.3356
0.0307692307692308	-0.124390243902439	2390.958	258.6113	2132.3467
0.0269230769230769	-0.124390243902439	2440.73	261.5558	2179.1742
0.0230769230769231	-0.124390243902439	2636.886	259.1911	2377.6949
0.0190384615384615	-0.124390243902439	2863.438	222.6302	2640.8078
0.0153846153846154	-0.124390243902439	3522.537	134.6278	3387.9092
0.0115384615384615	-0.124390243902439	5259.257	171.6091	5087.6479
0.00769230769230769	-0.124390243902439	13608.28	201.2863	13406.9937
0.00384615384615385	-0.124390243902439	26582.99	321.627	26261.363
0	-0.124390243902439	46043.52	1193.055	44850.465
0.3075	-0.119634146341463	164.6989	147.9166	16.7823
0.303846153846154	-0.119634146341463	168.6638	142.9391	25.7247
0.3	-0.119634146341463	172.48	144.1445	28.3355
0.296153846153846	-0.119634146341463	173.9631	145.8225	28.1406
0.292307692307692	-0.119634146341463	176.2208	143.6482	32.5726
0.288269230769231	-0.119634146341463	181.4435	142.254	39.1895
0.284615384615385	-0.119634146341463	186.1819	142.5711	43.6108
0.280769230769231	-0.119634146341463	193.9118	145.7519	48.1599
0.276923076923077	-0.119634146341463	199.76	147.3684	52.3916
0.273076923076923	-0.119634146341463	207.2062	149.0934	58.1128
0.269038461538462	-0.119634146341463	215.0041	153.9702	61.0339
0.265384615384615	-0.119634146341463	222.3154	152.009	70.3064
0.261538461538462	-0.119634146341463	230.2055	150.2603	79.9452
0.257692307692308	-0.119634146341463	237.6565	150.3785	87.278
0.253846153846154	-0.119634146341463	245.5906	150.0715	95.5191
0.249807692307692	-0.119634146341463	249.4474	150.8515	98.5959
0.246153846153846	-0.119634146341463	249.4069	151.9146	97.4923
0.242307692307692	-0.119634146341463	240.5119	153.7104	86.8015
0.238461538461538	-0.119634146341463	223.0748	156.924	66.1508
0.234615384615385	-0.119634146341463	192.6765	160.4213	32.2552
0.230576923076923	-0.119634146341463	147.7861	164.9177	-17.1316
0.226923076923077	-0.119634146341463	105.9051	166.241	-60.3359
0.223076923076923	-0.119634146341463	186.0461	165.5555	20.4906
0.219230769230769	-0.119634146341463	202.9052	164.0277	38.8775
0.215384615384615	-0.119634146341463	282.0302	162.3189	119.7113
0.211346153846154	-0.119634146341463	539.4898	160.8619	378.6279
0.207692307692308	-0.119634146341463	1064.621	158.9248	905.6962
0.203846153846154	-0.119634146341463	2480.372	158.8691	2321.5029
0.2	-0.119634146341463	5717.604	159.0584	5558.5456
0.196153846153846	-0.119634146341463	14758.34	158.074	14600.266
0.192115384615385	-0.119634146341463	45396.79	158.4287	45238.3613
0.188461538461538	-0.119634146341463	67193.31	158.5788	67034.7312
0.184615384615385	-0.119634146341463	89649.74	159.7364	89490.0036
0.180769230769231	-0.119634146341463	4746.635	160.0195	4586.6155
0.176923076923077	-0.119634146341463	3184.634	159.1931	3025.4409
0.172884615384615	-0.119634146341463	2836.738	159.5	2677.238
0.169230769230769	-0.119634146341463	2712.33	158.6174	2553.7126
0.165192307692308	-0.119634146341463	2641.203	158.8066	2482.3964
0.161538461538462	-0.119634146341463	2608.632	159.3262	2449.3058
0.157692307692308	-0.119634146341463	2581.901	158.523	2423.378
0.153846153846154	-0.119634146341463	2552.58	158.6174	2393.9626
0.15	-0.119634146341463	2523.338	158.2008	2365.1372
0.146153846153846	-0.119634146341463	2498.174	158.6498	2339.5242
0.142307692307692	-0.119634146341463	2474.778	159.6887	2315.0893
0.138461538461538	-0.119634146341463	2442.519	161.3192	2281.1998
0.134615384615385	-0.119634146341463	2419.141	162.6417	2256.4993
0.130769230769231	-0.119634146341463	2389.374	163.1378	2226.2362
0.126923076923077	-0.119634146341463	2366.792	164.0829	2202.7091
0.123076923076923	-0.119634146341463	2345.809	164.7916	2181.0174
0.119230769230769	-0.119634146341463	2323.472	165.5002	2157.9718
0.115384615384615	-0.119634146341463	2300.515	165.2638	2135.2512
0.111538461538462	-0.119634146341463	2279.514	164.8859	2114.6281
0.107692307692308	-0.119634146341463	2258.522	164.2011	2094.3209
0.103846153846154	-0.119634146341463	2234.105	163.9885	2070.1165
0.1	-0.119634146341463	2214.654	163.6735	2050.9805
0.0961538461538462	-0.119634146341463	2190.971	165.2087	2025.7623
0.0923076923076923	-0.119634146341463	2174.081	167.784	2006.297
0.0884615384615385	-0.119634146341463	2150.825	170.4939	1980.3311
0.0846153846153846	-0.119634146341463	2134.532	173.701	1960.831
0.0807692307692308	-0.119634146341463	2116.688	177.4451	1939.2429
0.0769230769230769	-0.119634146341463	2098.27	180.2747	1917.9953
0.0730769230769231	-0.119634146341463	2080.65	183.6019	1897.0481
0.0692307692307692	-0.119634146341463	2064.577	189.1457	1875.4313
0.0653846153846154	-0.119634146341463	2053.343	196.0266	1857.3164
0.0615384615384615	-0.119634146341463	2033.595	203.4117	1830.1833
0.0576923076923077	-0.119634146341463	2022.365	212.3826	1809.9824
0.0538461538461538	-0.119634146341463	1998.765	221.0182	1777.7468
0.05	-0.119634146341463	1986.971	231.0804	1755.8906
0.0461538461538461	-0.119634146341463	1971.883	243.7613	1728.1217
0.0423076923076923	-0.119634146341463	1964.916	253.0684	1711.8476
0.0382692307692308	-0.119634146341463	1950.223	259.3041	1690.9189
0.0344230769230769	-0.119634146341463	1946.16	263.3967	1682.7633
0.0307692307692308	-0.119634146341463	1935.143	244.3074	1690.8356
0.0269230769230769	-0.119634146341463	1931.469	161.444	1770.025
0.0230769230769231	-0.119634146341463	1940.948	169.2823	1771.6657
0.0190384615384615	-0.119634146341463	1983.69	212.6534	1771.0366
0.0153846153846154	-0.119634146341463	2106.442	223.4454	1882.9966
0.0115384615384615	-0.119634146341463	2548.915	284.4652	2264.4498
0.00769230769230769	-0.119634146341463	3392.805	493.3377	2899.4673
0.00384615384615385	-0.119634146341463	5378.241	1188.724	4189.517
0	-0.119634146341463	11245.95	24341.21	-13095.26
0.3075	-0.114634146341463	159.4266	145.8506	13.576
0.303846153846154	-0.114634146341463	164.6123	144.2906	20.3217
0.3	-0.114634146341463	170.0368	142.6835	27.3533
0.296153846153846	-0.114634146341463	174.6661	141.7849	32.8812
0.292307692307692	-0.114634146341463	178.9356	142.0449	36.8907
0.288269230769231	-0.114634146341463	179.7686	143.3549	36.4137
0.284615384615385	-0.114634146341463	182.4542	143.4021	39.0521
0.280769230769231	-0.114634146341463	188.3134	143.8986	44.4148
0.276923076923077	-0.114634146341463	198.4725	146.8532	51.6193
0.273076923076923	-0.114634146341463	208.4037	149.2499	59.1538
0.269038461538462	-0.114634146341463	219.6911	152.0149	67.6762
0.265384615384615	-0.114634146341463	233.01	154.1182	78.8918
0.261538461538462	-0.114634146341463	239.2721	154.6856	84.5865
0.257692307692308	-0.114634146341463	246.2555	154.1654	92.0901
0.253846153846154	-0.114634146341463	254.8894	151.6927	103.1967
0.249807692307692	-0.114634146341463	257.0877	147.9591	109.1286
0.246153846153846	-0.114634146341463	258.1487	148.0535	110.0952
0.242307692307692	-0.114634146341463	256.7346	149.8117	106.9229
0.238461538461538	-0.114634146341463	248.871	151.702	97.169
0.234615384615385	-0.114634146341463	236.7945	154.0174	82.7771
0.230576923076923	-0.114634146341463	218.6117	157.5857	61.026
0.226923076923077	-0.114634146341463	195.1394	160.5937	34.5457
0.223076923076923	-0.114634146341463	181.0055	158.0893	22.9162
0.219230769230769	-0.114634146341463	186.0272	157.4282	28.599
0.215384615384615	-0.114634146341463	207.8811	156.081	51.8001
0.211346153846154	-0.114634146341463	238.4086	156.2231	82.1855
0.207692307692308	-0.114634146341463	359.0494	154.3326	204.7168
0.203846153846154	-0.114634146341463	638.3269	156.1282	482.1987
0.2	-0.114634146341463	1942.528	166.4769	1776.0511
0.196153846153846	-0.114634146341463	4964.508	165.9031	4798.6049
0.192115384615385	-0.114634146341463	23765.76	162.4215	23603.3385
0.188461538461538	-0.114634146341463	48415.86	159.066	48256.794
0.184615384615385	-0.114634146341463	74024.92	156.49	73868.43
0.180769230769231	-0.114634146341463	110697.8	155.9081	110541.8919
0.176923076923077	-0.114634146341463	31691.07	155.1992	31535.8708
0.172884615384615	-0.114634146341463	11633.59	155.6955	11477.8945
0.169230769230769	-0.114634146341463	9948.449	156.837	9791.612
0.165192307692308	-0.114634146341463	9348.045	156.4911	9191.5539
0.161538461538462	-0.114634146341463	8955.027	156.7747	8798.2523
0.157692307692308	-0.114634146341463	8731.873	156.6804	8575.1926
0.153846153846154	-0.114634146341463	8515.123	156.4206	8358.7024
0.15	-0.114634146341463	8279.094	155.4044	8123.6896
0.146153846153846	-0.114634146341463	8111.361	155.239	7956.122
0.142307692307692	-0.114634146341463	7935.145	155.8301	7779.3149
0.138461538461538	-0.114634146341463	7726.947	155.1685	7571.7785
0.134615384615385	-0.114634146341463	7553.675	154.4598	7399.2152
0.130769230769231	-0.114634146341463	7390.101	155.3811	7234.7199
0.126923076923077	-0.114634146341463	7210.242	155.9955	7054.2465
0.123076923076923	-0.114634146341463	7071.846	155.8301	6916.0159
0.119230769230769	-0.114634146341463	6940.233	156.0339	6784.1991
0.115384615384615	-0.114634146341463	6782.459	157.7823	6624.6767
0.111538461538462	-0.114634146341463	6651.91	157.7745	6494.1355
0.107692307692308	-0.114634146341463	6528.479	157.4987	6370.9803
0.103846153846154	-0.114634146341463	6390.831	158.6327	6232.1983
0.1	-0.114634146341463	6261.012	158.9402	6102.0718
0.0961538461538462	-0.114634146341463	6152.048	160.9012	5991.1468
0.0923076923076923	-0.114634146341463	6050.24	163.0204	5887.2196
0.0884615384615385	-0.114634146341463	5938.88	165.1868	5773.6932
0.0846153846153846	-0.114634146341463	5830.171	168.0861	5662.0849
0.0807692307692308	-0.114634146341463	5713.742	170.5367	5543.2053
0.0769230769230769	-0.114634146341463	5620.02	173.3898	5446.6302
0.0730769230769231	-0.114634146341463	5528.989	177.5675	5351.4215
0.0692307692307692	-0.114634146341463	5441.014	182.5907	5258.4233
0.0653846153846154	-0.114634146341463	5332.232	188.1422	5144.0898
0.0615384615384615	-0.114634146341463	5217.636	195.8093	5021.8267
0.0576923076923077	-0.114634146341463	5081.763	203.8058	4877.9572
0.0538461538461538	-0.114634146341463	4989.76	212.3525	4777.4075
0.05	-0.114634146341463	4912.753	221.8836	4690.8694
0.0461538461538461	-0.114634146341463	4834.03	230.0997	4603.9303
0.0423076923076923	-0.114634146341463	4733.481	239.1107	4494.3703
0.0382692307692308	-0.114634146341463	4662.696	250.4098	4412.2862
0.0344230769230769	-0.114634146341463	4615.402	258.4764	4356.9256
0.0307692307692308	-0.114634146341463	4591.346	260.8781	4330.4679
0.0269230769230769	-0.114634146341463	4629.526	242.2318	4387.2942
0.0230769230769231	-0.114634146341463	4727.593	137.1591	4590.4339
0.0190384615384615	-0.114634146341463	4931.413	159.249	4772.164
0.0153846153846154	-0.114634146341463	5350.737	166.6629	5184.0741
0.0115384615384615	-0.114634146341463	6616.955	200.9097	6416.0453
0.00769230769230769	-0.114634146341463	11570.4	354.7359	11215.6641
0.00384615384615385	-0.114634146341463	20431.18	1178.813	19252.367
0	-0.114634146341463	37501.41	53203.66	-15702.25
0.3075	-0.109756097560976	151.5711	138.3946	13.1765
0.303846153846154	-0.109756097560976	155.5429	137.1889	18.354
0.3	-0.109756097560976	159.0091	137.3411	21.668
0.296153846153846	-0.109756097560976	163.7138	137.8376	25.8762
0.292307692307692	-0.109756097560976	169.7584	136.6319	33.1265
0.288269230769231	-0.109756097560976	173.7472	137.2462	36.501
0.284615384615385	-0.109756097560976	178.1499	139.6102	38.5397
0.280769230769231	-0.109756097560976	184.6245	143.9597	40.6648
0.276923076923077	-0.109756097560976	189.5768	143.4632	46.1136
0.273076923076923	-0.109756097560976	198.0111	142.754	55.2571
0.269038461538462	-0.109756097560976	204.291	144.4561	59.8349
0.265384615384615	-0.109756097560976	208.4678	142.2576	66.2102
0.261538461538462	-0.109756097560976	217.9489	139.6574	78.2915
0.257692307692308	-0.109756097560976	225.853	142.6124	83.2406
0.253846153846154	-0.109756097560976	233.4328	140.6976	92.7352
0.249807692307692	-0.109756097560976	243.1431	138.7594	104.3837
0.246153846153846	-0.109756097560976	251.4172	138.7594	112.6578
0.242307692307692	-0.109756097560976	257.0449	139.1714	117.8735
0.238461538461538	-0.109756097560976	257.1601	140.9439	116.2162
0.234615384615385	-0.109756097560976	246.3623	142.9296	103.4327
0.230576923076923	-0.109756097560976	220.5401	144.6787	75.8614
0.226923076923077	-0.109756097560976	174.0841	147.9638	26.1203
0.223076923076923	-0.109756097560976	227.056	148.4602	78.5958
0.219230769230769	-0.109756097560976	334.7647	148.6496	186.1151
0.215384615384615	-0.109756097560976	423.5143	149.5569	273.9574
0.211346153846154	-0.109756097560976	385.3567	150.4314	234.9253
0.207692307692308	-0.109756097560976	448.5036	151.8256	296.678
0.203846153846154	-0.109756097560976	767.2774	152.6767	614.6007
0.2	-0.109756097560976	1434.223	153.4887	1280.7343
0.196153846153846	-0.109756097560976	2529.703	154.4108	2375.2922
0.192115384615385	-0.109756097560976	4114.052	154.1271	3959.9249
0.188461538461538	-0.109756097560976	6435.059	151.1492	6283.9098
0.184615384615385	-0.109756097560976	9908.772	150.3225	9758.4495
0.180769230769231	-0.109756097560976	11970.47	150.5678	11819.9022
0.176923076923077	-0.109756097560976	14030.59	151.3949	13879.1951
0.172884615384615	-0.109756097560976	16007.63	152.387	15855.243
0.169230769230769	-0.109756097560976	16695.4	141.2812	16554.1188
0.165192307692308	-0.109756097560976	17402.34	139.8634	17262.4766
0.161538461538462	-0.109756097560976	18170.93	142.3346	18028.5954
0.157692307692308	-0.109756097560976	19204.5	144.698	19059.802
0.153846153846154	-0.109756097560976	20151.14	148.2571	20002.8829
0.15	-0.109756097560976	21115.42	150.2987	20965.1213
0.146153846153846	-0.109756097560976	22212.93	152.5671	22060.3629
0.142307692307692	-0.109756097560976	23055.42	153.8286	22901.5914
0.138461538461538	-0.109756097560976	23778.51	154.947	23623.563
0.134615384615385	-0.109756097560976	24609.2	154.2777	24454.9223
0.130769230769231	-0.109756097560976	25415.16	154.2305	25260.9295
0.126923076923077	-0.109756097560976	26336.38	154.3803	26181.9997
0.123076923076923	-0.109756097560976	27427.53	154.4747	27273.0553
0.119230769230769	-0.109756097560976	29127.76	155.6797	28972.0803
0.115384615384615	-0.109756097560976	30865.08	154.5929	30710.4871
0.111538461538462	-0.109756097560976	35969.4	154.0966	35815.3034
0.107692307692308	-0.109756097560976	38677.62	154.1762	38523.4438
0.103846153846154	-0.109756097560976	41581.93	153.7272	41428.2028
0.1	-0.109756097560976	44551.81	155.4521	44396.3579
0.0961538461538462	-0.109756097560976	48656.02	157.3653	48498.6547
0.0923076923076923	-0.109756097560976	52393.96	157.3891	52236.5709
0.0884615384615385	-0.109756097560976	56172.33	158.1298	56014.2002
0.0846153846153846	-0.109756097560976	60695.32	161.4763	60533.8437
0.0807692307692308	-0.109756097560976	64730.95	164.9649	64565.9851
0.0769230769230769	-0.109756097560976	68970.67	167.392	68803.278
0.0730769230769231	-0.109756097560976	74719.91	170.8347	74549.0753
0.0692307692307692	-0.109756097560976	80204.2	174.9095	80029.2905
0.0653846153846154	-0.109756097560976	86869.99	179.8195	86690.1705
0.0615384615384615	-0.109756097560976	96161.42	184.6832	95976.7368
0.0576923076923077	-0.109756097560976	113473.4	190.7433	113282.6567
0.0538461538461538	-0.109756097560976	141476.2	198.2224	141277.9776
0.05	-0.109756097560976	161780.1	207.045	161573.055
0.0461538461538461	-0.109756097560976	183238.6	218.8426	183019.7574
0.0423076923076923	-0.109756097560976	210236.1	229.4228	210006.6772
0.0382692307692308	-0.109756097560976	250681.5	240.7964	250440.7036
0.0344230769230769	-0.109756097560976	275845.9	249.7174	275596.1826
0.0307692307692308	-0.109756097560976	302468	257.582	302210.418
0.0269230769230769	-0.109756097560976	319659.4	262.4519	319396.9481
0.0230769230769231	-0.109756097560976	325754.5	261.2713	325493.2287
0.0190384615384615	-0.109756097560976	316621.5	235.5435	316385.9565
0.0153846153846154	-0.109756097560976	292761.2	157.0844	292604.1156
0.0115384615384615	-0.109756097560976	101848.3	223.2662	101625.0338
0.00769230769230769	-0.109756097560976	13478.02	343.0118	13135.0082
0.00384615384615385	-0.109756097560976	2390.931	284.2834	2106.6476
0	-0.109756097560976	374.1782	229.8048	144.3734
0.3075	-0.104878048780488	154.866	138.0975	16.7685
0.303846153846154	-0.104878048780488	158.7577	139.3265	19.4312
0.3	-0.104878048780488	161.2868	139.2559	22.0309
0.296153846153846	-0.104878048780488	165.8489	139.6102	26.2387
0.292307692307692	-0.104878048780488	170.7754	139.1138	31.6616
0.288269230769231	-0.104878048780488	174.8587	136.6792	38.1795
0.284615384615385	-0.104878048780488	180.0479	136.4898	43.5581
0.280769230769231	-0.104878048780488	184.465	135.6152	48.8498
0.276923076923077	-0.104878048780488	189.4447	133.7004	55.7443
0.273076923076923	-0.104878048780488	195.0626	133.2044	61.8582
0.269038461538462	-0.104878048780488	203.2853	133.6531	69.6322
0.265384615384615	-0.104878048780488	209.3074	135.8517	73.4557
0.261538461538462	-0.104878048780488	212.6551	138.0131	74.642
0.257692307692308	-0.104878048780488	217.4487	140.8831	76.5656
0.253846153846154	-0.104878048780488	226.4205	141.8287	84.5918
0.249807692307692	-0.104878048780488	234.2671	142.7265	91.5406
0.246153846153846	-0.104878048780488	240.6021	142.3722	98.2299
0.242307692307692	-0.104878048780488	242.0265	138.5906	103.4359
0.238461538461538	-0.104878048780488	238.1728	136.7	101.4728
0.234615384615385	-0.104878048780488	227.8855	133.2731	94.6124
0.230576923076923	-0.104878048780488	208.4193	133.8639	74.5554
0.226923076923077	-0.104878048780488	182.3119	139.1207	43.1912
0.223076923076923	-0.104878048780488	143.945	141.5313	2.41370000000001
0.219230769230769	-0.104878048780488	171.5341	142.3722	29.1619
0.215384615384615	-0.104878048780488	365.2091	144.8302	220.3789
0.211346153846154	-0.104878048780488	520.3955	147.4156	372.9799
0.207692307692308	-0.104878048780488	533.3413	148.6209	384.7204
0.203846153846154	-0.104878048780488	392.5086	149.0318	243.4768
0.2	-0.104878048780488	356.9761	147.2502	209.7259
0.196153846153846	-0.104878048780488	613.1329	144.8495	468.2834
0.192115384615385	-0.104878048780488	855.3841	144.235	711.1491
0.188461538461538	-0.104878048780488	1043.607	144.8495	898.7575
0.184615384615385	-0.104878048780488	1464.387	144.8495	1319.5375
0.180769230769231	-0.104878048780488	1615.939	149.2531	1466.6859
0.176923076923077	-0.104878048780488	1728.037	150.8595	1577.1775
0.172884615384615	-0.104878048780488	1771.58	151.852	1619.728
0.169230769230769	-0.104878048780488	1793.337	151.1996	1642.1374
0.165192307692308	-0.104878048780488	1778.858	149.8054	1629.0526
0.161538461538462	-0.104878048780488	1767.221	149.3569	1617.8641
0.157692307692308	-0.104878048780488	1756.812	148.2697	1608.5423
0.153846153846154	-0.104878048780488	1768.014	148.0571	1619.9569
0.15	-0.104878048780488	1780.422	147.4433	1632.9787
0.146153846153846	-0.104878048780488	1798.211	147.8775	1650.3335
0.142307692307692	-0.104878048780488	1822.618	149.3426	1673.2754
0.138461538461538	-0.104878048780488	1843.136	149.7205	1693.4155
0.134615384615385	-0.104878048780488	1883.522	149.6256	1733.8964
0.130769230769231	-0.104878048780488	1908.471	150.8543	1757.6167
0.126923076923077	-0.104878048780488	1956.643	150.6889	1805.9541
0.123076923076923	-0.104878048780488	1996.625	151.0575	1845.5675
0.119230769230769	-0.104878048780488	2056.569	151.7045	1904.8645
0.115384615384615	-0.104878048780488	2108.121	151.8227	1956.2983
0.111538461538462	-0.104878048780488	2177.016	152.1768	2024.8392
0.107692307692308	-0.104878048780488	2211.677	152.4604	2059.2166
0.103846153846154	-0.104878048780488	2241.417	152.6024	2088.8146
0.1	-0.104878048780488	2241.981	151.8227	2090.1583
0.0961538461538462	-0.104878048780488	2248.865	152.3422	2096.5228
0.0923076923076923	-0.104878048780488	2221.097	152.7439	2068.3531
0.0884615384615385	-0.104878048780488	2173.34	154.7284	2018.6116
0.0846153846153846	-0.104878048780488	2149.291	156.5237	1992.7673
0.0807692307692308	-0.104878048780488	2146.351	159.429	1986.922
0.0769230769230769	-0.104878048780488	2160.472	163.3113	1997.1607
0.0730769230769231	-0.104878048780488	2192.431	167.1555	2025.2755
0.0692307692307692	-0.104878048780488	2235.34	171.3237	2064.0163
0.0653846153846154	-0.104878048780488	2317.305	176.6115	2140.6935
0.0615384615384615	-0.104878048780488	2377.171	182.2308	2194.9402
0.0576923076923077	-0.104878048780488	2454.467	188.1946	2266.2724
0.0538461538461538	-0.104878048780488	2528.974	193.1875	2335.7865
0.05	-0.104878048780488	2648.433	199.937	2448.496
0.0461538461538461	-0.104878048780488	2774.942	209.7336	2565.2084
0.0423076923076923	-0.104878048780488	2877.302	219.7626	2657.5394
0.0382692307692308	-0.104878048780488	2951.362	231.0081	2720.3539
0.0344230769230769	-0.104878048780488	3010.112	243.2151	2766.8969
0.0307692307692308	-0.104878048780488	3047.403	252.5422	2794.8608
0.0269230769230769	-0.104878048780488	3073.636	260.1751	2813.4609
0.0230769230769231	-0.104878048780488	3059.476	263.6714	2795.8046
0.0190384615384615	-0.104878048780488	2982.552	259.6051	2722.9469
0.0153846153846154	-0.104878048780488	2830.186	209.6727	2620.5133
0.0115384615384615	-0.104878048780488	2360.206	188.1238	2172.0822
0.00769230769230769	-0.104878048780488	2008.251	279.7352	1728.5158
0.00384615384615385	-0.104878048780488	1097.586	256.5633	841.0227
0	-0.104878048780488	424.0982	272.9237	151.1745
0.3075	-0.1	141.0116	136.4294	4.5822
0.303846153846154	-0.1	147.3446	136.9731	10.3715
0.3	-0.1	150.5969	136.5477	14.0492
0.296153846153846	-0.1	153.669	136.5238	17.1452
0.292307692307692	-0.1	160.2312	134.4547	25.7765
0.288269230769231	-0.1	165.8966	133.8639	32.0327
0.284615384615385	-0.1	170.1675	133.071	37.0965
0.280769230769231	-0.1	175.4801	134.3473	41.1328
0.276923076923077	-0.1	181.095	135.0563	46.0387
0.273076923076923	-0.1	186.7354	135.6708	51.0646
0.269038461538462	-0.1	192.5203	135.3399	57.1804
0.265384615384615	-0.1	199.199	135.3399	63.8591
0.261538461538462	-0.1	206.8993	136.9466	69.9527
0.257692307692308	-0.1	216.4269	137.041	79.3859
0.253846153846154	-0.1	224.2563	136.4372	87.8191
0.249807692307692	-0.1	232.7825	133.8142	98.9683
0.246153846153846	-0.1	241.4598	134.0609	107.3989
0.242307692307692	-0.1	251.4518	137.2171	114.2347
0.238461538461538	-0.1	259.5309	137.2881	122.2428
0.234615384615385	-0.1	261.8714	139.2586	122.6128
0.230576923076923	-0.1	255.5377	147.4336	108.1041
0.226923076923077	-0.1	243.5214	148.6387	94.8827
0.223076923076923	-0.1	223.2869	150.0325	73.2544
0.219230769230769	-0.1	200.5184	151.0721	49.4463
0.215384615384615	-0.1	169.4863	152.7825	16.7038
0.211346153846154	-0.1	158.4693	148.5533	9.916
0.207692307692308	-0.1	177.0461	143.0116	34.0345
0.203846153846154	-0.1	204.1317	138.972	65.1597
0.2	-0.1	258.3877	138.4287	119.959
0.196153846153846	-0.1	329.2254	136.468	192.7574
0.192115384615385	-0.1	416.4749	137.1296	279.3453
0.188461538461538	-0.1	481.2893	136.4919	344.7974
0.184615384615385	-0.1	485.4433	140.0115	345.4318
0.180769230769231	-0.1	499.6302	142.4211	357.2091
0.176923076923077	-0.1	504.9639	143.045	361.9189
0.172884615384615	-0.1	511.0326	142.5017	368.5309
0.169230769230769	-0.1	511.5288	140.8953	370.6335
0.165192307692308	-0.1	513.447	141.4152	372.0318
0.161538461538462	-0.1	523.0072	142.0158	380.9914
0.157692307692308	-0.1	517.3825	143.1255	374.257
0.153846153846154	-0.1	524.0168	142.984	381.0328
0.15	-0.1	520.2052	142.2755	377.9297
0.146153846153846	-0.1	532.3858	142.7477	389.6381
0.142307692307692	-0.1	538.9906	143.2909	395.6997
0.138461538461538	-0.1	534.2509	144.5997	389.6512
0.134615384615385	-0.1	542.1333	145.0008	397.1325
0.130769230769231	-0.1	562.5099	144.279	418.2309
0.126923076923077	-0.1	574.4795	143.651	430.8285
0.123076923076923	-0.1	603.8294	141.9509	461.8785
0.119230769230769	-0.1	624.7087	141.9981	482.7106
0.115384615384615	-0.1	632.4667	141.2426	491.2241
0.111538461538462	-0.1	642.8322	140.7331	502.0991
0.107692307692308	-0.1	641.6454	141.9372	499.7082
0.103846153846154	-0.1	651.7957	141.3942	510.4015
0.1	-0.1	650.7942	142.2815	508.5127
0.0961538461538462	-0.1	662.0342	144.0759	517.9583
0.0923076923076923	-0.1	662.0041	145.1952	516.8089
0.0884615384615385	-0.1	673.0483	147.7591	525.2892
0.0846153846153846	-0.1	681.3909	151.9002	529.4907
0.0807692307692308	-0.1	679.0636	156.3774	522.6862
0.0769230769230769	-0.1	685.1908	159.7771	525.4137
0.0730769230769231	-0.1	676.0164	162.9806	513.0358
0.0692307692307692	-0.1	676.7263	166.0427	510.6836
0.0653846153846154	-0.1	663.7398	168.2949	495.4449
0.0615384615384615	-0.1	667.698	172.3507	495.3473
0.0576923076923077	-0.1	675.1323	175.9885	499.1438
0.0538461538461538	-0.1	671.1927	180.9786	490.2141
0.05	-0.1	681.6652	187.3185	494.3467
0.0461538461538461	-0.1	682.2966	195.2705	487.0261
0.0423076923076923	-0.1	692.849	201.4715	491.3775
0.0382692307692308	-0.1	694.1873	210.2509	483.9364
0.0344230769230769	-0.1	683.8578	218.64	465.2178
0.0307692307692308	-0.1	687.8019	228.6253	459.1766
0.0269230769230769	-0.1	680.4736	237.5304	442.9432
0.0230769230769231	-0.1	676.3009	246.1555	430.1454
0.0190384615384615	-0.1	645.3745	253.3638	392.0107
0.0153846153846154	-0.1	579.0117	260.9137	318.098
0.0115384615384615	-0.1	375.5623	266.0842	109.4781
0.00769230769230769	-0.1	273.833	265.3749	8.4581
0.00384615384615385	-0.1	207.1425	227.4942	-20.3517
0	-0.1	171.4915	170.3474	1.14410000000001
0.3075	-0.0951219512195122	141.9129	137.2329	4.68000000000001
0.303846153846154	-0.0951219512195122	144.5838	140.1165	4.4673
0.3	-0.0951219512195122	149.2876	140.1643	9.1233
0.296153846153846	-0.0951219512195122	153.3767	140.6602	12.7165
0.292307692307692	-0.0951219512195122	156.3937	138.9115	17.4822
0.288269230769231	-0.0951219512195122	159.3014	136.3452	22.9562
0.284615384615385	-0.0951219512195122	164.0051	135.4235	28.5816
0.280769230769231	-0.0951219512195122	169.9006	133.8038	36.0968
0.276923076923077	-0.0951219512195122	176.6256	132.8694	43.7562
0.273076923076923	-0.0951219512195122	181.0529	132.3387	48.7142
0.269038461538462	-0.0951219512195122	183.928	133.4729	50.4551
0.265384615384615	-0.0951219512195122	187.2705	131.924	55.3465
0.261538461538462	-0.0951219512195122	193.5321	133.6488	59.8833
0.257692307692308	-0.0951219512195122	202.6687	136.39	66.2787
0.253846153846154	-0.0951219512195122	209.315	138.6919	70.6231
0.249807692307692	-0.0951219512195122	220.6039	138.1718	82.4321
0.246153846153846	-0.0951219512195122	233.1118	136.0453	97.0665
0.242307692307692	-0.0951219512195122	242.0534	132.9613	109.0921
0.238461538461538	-0.0951219512195122	252.377	133.4336	118.9434
0.234615384615385	-0.0951219512195122	261.738	132.9246	128.8134
0.230576923076923	-0.0951219512195122	265.6464	135.3104	130.336
0.226923076923077	-0.0951219512195122	263.6648	137.3893	126.2755
0.223076923076923	-0.0951219512195122	253.6155	136.3737	117.2418
0.219230769230769	-0.0951219512195122	236.0842	135.8537	100.2305
0.215384615384615	-0.0951219512195122	213.0951	135.4053	77.6898
0.211346153846154	-0.0951219512195122	186.0742	132.4629	53.6113
0.207692307692308	-0.0951219512195122	166.3107	134.6598	31.6509
0.203846153846154	-0.0951219512195122	186.3114	137.5414	48.77
0.2	-0.0951219512195122	227.8689	141.2732	86.5957
0.196153846153846	-0.0951219512195122	236.1622	139.2759	96.8863
0.192115384615385	-0.0951219512195122	241.9417	141.0845	100.8572
0.188461538461538	-0.0951219512195122	257.1115	141.0709	116.0406
0.184615384615385	-0.0951219512195122	273.4981	141.0237	132.4744
0.180769230769231	-0.0951219512195122	256.743	139.3807	117.3623
0.176923076923077	-0.0951219512195122	251.0736	137.0427	114.0309
0.172884615384615	-0.0951219512195122	258.278	134.6338	123.6442
0.169230769230769	-0.0951219512195122	298.2076	133.5708	164.6368
0.165192307692308	-0.0951219512195122	297.161	132.8862	164.2748
0.161538461538462	-0.0951219512195122	299.6294	133.5108	166.1186
0.157692307692308	-0.0951219512195122	275.2469	136.2871	138.9598
0.153846153846154	-0.0951219512195122	250.2864	137.7613	112.5251
0.15	-0.0951219512195122	243.388	138.0686	105.3194
0.146153846153846	-0.0951219512195122	250.2419	137.0529	113.189
0.142307692307692	-0.0951219512195122	287.108	137.596	149.512
0.138461538461538	-0.0951219512195122	314.0471	136.8272	177.2199
0.134615384615385	-0.0951219512195122	354.835	136.4495	218.3855
0.130769230769231	-0.0951219512195122	363.874	136.851	227.023
0.126923076923077	-0.0951219512195122	359.4181	137.6775	221.7406
0.123076923076923	-0.0951219512195122	326.6808	138.6793	188.0015
0.119230769230769	-0.0951219512195122	300.5587	137.2288	163.3299
0.115384615384615	-0.0951219512195122	271.1607	136.0007	135.16
0.111538461538462	-0.0951219512195122	267.9771	136.9925	130.9846
0.107692307692308	-0.0951219512195122	267.0777	138.3725	128.7052
0.103846153846154	-0.0951219512195122	250.139	139.1041	111.0349
0.1	-0.0951219512195122	303.767	139.5663	164.2007
0.0961538461538462	-0.0951219512195122	357.6	139.7414	217.8586
0.0923076923076923	-0.0951219512195122	421.5999	141.7481	279.8518
0.0884615384615385	-0.0951219512195122	449.786	143.1885	306.5975
0.0846153846153846	-0.0951219512195122	446.6595	146.6827	299.9768
0.0807692307692308	-0.0951219512195122	450.4598	149.2562	301.2036
0.0769230769230769	-0.0951219512195122	431.1704	152.0184	279.152
0.0730769230769231	-0.0951219512195122	443.8084	155.4799	288.3285
0.0692307692307692	-0.0951219512195122	448.198	158.4938	289.7042
0.0653846153846154	-0.0951219512195122	437.9886	163.327	274.6616
0.0615384615384615	-0.0951219512195122	429.3403	167.4919	261.8484
0.0576923076923077	-0.0951219512195122	436.7576	172.4217	264.3359
0.0538461538461538	-0.0951219512195122	437.6801	177.062	260.6181
0.05	-0.0951219512195122	435.9651	181.1731	254.792
0.0461538461538461	-0.0951219512195122	448.1281	186.9292	261.1989
0.0423076923076923	-0.0951219512195122	440.2047	195.9415	244.2632
0.0382692307692308	-0.0951219512195122	440.4979	205.6478	234.8501
0.0344230769230769	-0.0951219512195122	436.7224	214.2952	222.4272
0.0307692307692308	-0.0951219512195122	428.5225	223.1151	205.4074
0.0269230769230769	-0.0951219512195122	402.4297	233.8366	168.5931
0.0230769230769231	-0.0951219512195122	365.6864	241.6054	124.081
0.0190384615384615	-0.0951219512195122	331.0756	248.24	82.8356
0.0153846153846154	-0.0951219512195122	274.8554	256.5139	18.3415
0.0115384615384615	-0.0951219512195122	221.3506	262.7308	-41.3802
0.00769230769230769	-0.0951219512195122	182.5536	265.7337	-83.1801
0.00384615384615385	-0.0951219512195122	136.1982	265.7847	-129.5865
0	-0.0951219512195122	161.4581	218.4024	-56.9443
0.3075	-0.0902439024390244	142.5652	140.1539	2.41130000000001
0.303846153846154	-0.0902439024390244	145.0942	138.2863	6.80789999999999
0.3	-0.0902439024390244	146.3471	138.5467	7.80040000000003
0.296153846153846	-0.0902439024390244	151.0513	139.8603	11.191
0.292307692307692	-0.0902439024390244	155.7939	137.6954	18.0985
0.288269230769231	-0.0902439024390244	158.2293	139.1848	19.0445
0.284615384615385	-0.0902439024390244	161.515	139.3031	22.2119
0.280769230769231	-0.0902439024390244	165.1169	139.1138	26.0031
0.276923076923077	-0.0902439024390244	169.7603	137.3411	32.4192
0.273076923076923	-0.0902439024390244	173.2535	135.7203	37.5332
0.269038461538462	-0.0902439024390244	178.5389	134.9879	43.551
0.265384615384615	-0.0902439024390244	184.247	134.6097	49.6373
0.261538461538462	-0.0902439024390244	188.3539	136.1457	52.2082
0.257692307692308	-0.0902439024390244	195.1568	136.6528	58.504
0.253846153846154	-0.0902439024390244	203.502	137.0913	66.4107
0.249807692307692	-0.0902439024390244	207.2363	138.2597	68.9766
0.246153846153846	-0.0902439024390244	211.5385	136.8183	74.7202
0.242307692307692	-0.0902439024390244	216.2452	132.8006	83.4446
0.238461538461538	-0.0902439024390244	228.7781	132.2204	96.5577
0.234615384615385	-0.0902439024390244	236.1004	133.4386	102.6618
0.230576923076923	-0.0902439024390244	244.4961	133.8982	110.5979
0.226923076923077	-0.0902439024390244	253.2046	132.0422	121.1624
0.223076923076923	-0.0902439024390244	257.0502	128.4978	128.5524
0.219230769230769	-0.0902439024390244	261.9676	128.6394	133.3282
0.215384615384615	-0.0902439024390244	261.6966	133.0348	128.6618
0.211346153846154	-0.0902439024390244	250.869	137.156	113.713
0.207692307692308	-0.0902439024390244	231.3375	135.4655	95.872
0.203846153846154	-0.0902439024390244	204.1496	128.8031	75.3465
0.2	-0.0902439024390244	180.9513	128.378	52.5733
0.196153846153846	-0.0902439024390244	174.1265	128.5667	45.5598
0.192115384615385	-0.0902439024390244	204.8744	130.7878	74.0866
0.188461538461538	-0.0902439024390244	227.3249	134.1533	93.1716
0.184615384615385	-0.0902439024390244	231.003	135.9247	95.0783
0.180769230769231	-0.0902439024390244	249.0581	135.5701	113.488
0.176923076923077	-0.0902439024390244	276.5535	136.0429	140.5106
0.172884615384615	-0.0902439024390244	277.1053	134.1766	142.9287
0.169230769230769	-0.0902439024390244	278.0646	132.9485	145.1161
0.165192307692308	-0.0902439024390244	285.9341	131.3657	154.5684
0.161538461538462	-0.0902439024390244	284.7346	132.4867	152.2479
0.157692307692308	-0.0902439024390244	274.8798	135.4394	139.4404
0.153846153846154	-0.0902439024390244	236.0047	136.0298	99.9749
0.15	-0.0902439024390244	211.5706	137.649	73.9216
0.146153846153846	-0.0902439024390244	195.8493	139.0768	56.7725
0.142307692307692	-0.0902439024390244	213.2476	139.2655	73.9821
0.138461538461538	-0.0902439024390244	209.215	138.6518	70.5632
0.134615384615385	-0.0902439024390244	209.3077	138.2972	71.0105
0.130769230769231	-0.0902439024390244	206.9046	137.8588	69.0458
0.126923076923077	-0.0902439024390244	204.2396	138.1185	66.1211
0.123076923076923	-0.0902439024390244	217.4681	138.8271	78.641
0.119230769230769	-0.0902439024390244	221.713	138.908	82.805
0.115384615384615	-0.0902439024390244	216.905	136.5701	80.3349
0.111538461538462	-0.0902439024390244	209.6	135.8854	73.7146
0.107692307692308	-0.0902439024390244	191.8435	135.8144	56.0291
0.103846153846154	-0.0902439024390244	190.9546	134.7048	56.2498
0.1	-0.0902439024390244	190.6849	135.4838	55.2011
0.0961538461538462	-0.0902439024390244	179.8737	137.1239	42.7498
[truncated: 4,965 more rows]
