# Supplementary material for: Giant ferroelectric polarization in a bilayer graphene heterostructure
Source: Nat Commun. 2022 Oct 21;13:6241. doi: 10.1038/s41467-022-34104-z (PMC9587233; doi:10.1038/s41467-022-34104-z)
Supplement: Supplementary file 4 — Source Data [file 41467_2022_34104_MOESM4_ESM.zip › SI/Fig.S17/Fig.S17a.dat]

0.153846153846154	-0.207317073170732	342.4369	346.1661	3.72919999999999
0.149807692307692	-0.207317073170732	340.033	351.6835	11.6505
0.145961538461538	-0.207317073170732	339.2149	362.5003	23.2854
0.142307692307692	-0.207317073170732	337.5889	376.1579	38.5690000000001
0.138269230769231	-0.207317073170732	333.5154	400.3929	66.8775000000001
0.134423076923077	-0.207317073170732	331.1777	415.8749	84.6972
0.130576923076923	-0.207317073170732	329.7555	435.9327	106.1772
0.126730769230769	-0.207317073170732	326.4214	448.97	122.5486
0.123076923076923	-0.207317073170732	328.0331	471.4416	143.4085
0.119038461538462	-0.207317073170732	328.7916	491.804	163.0124
0.115192307692308	-0.207317073170732	331.0045	523.0721	192.0676
0.111346153846154	-0.207317073170732	332.9009	546.0793	213.1784
0.1075	-0.207317073170732	333.8021	560.8003	226.9982
0.103846153846154	-0.207317073170732	331.0045	565.8906	234.8861
0.0998076923076923	-0.207317073170732	330.7358	552.114	221.3782
0.0959615384615385	-0.207317073170732	333.1382	524.8745	191.7363
0.0921153846153846	-0.207317073170732	334.0393	496.2015	162.1622
0.0882692307692308	-0.207317073170732	334.3712	440.4877	106.1165
0.0846153846153846	-0.207317073170732	332.0003	401.7303	69.73
0.0805769230769231	-0.207317073170732	329.914	370.8979	40.9839000000001
0.0767307692307692	-0.207317073170732	328.4915	347.8419	19.3504
0.0728846153846154	-0.207317073170732	326.5951	323.5903	-3.00479999999999
0.0690384615384615	-0.207317073170732	327.9858	303.1913	-24.7945
0.0651923076923077	-0.207317073170732	328.4915	287.8185	-40.673
0.0613461538461538	-0.207317073170732	327.6065	273.9963	-53.6102
0.0576923076923077	-0.207317073170732	329.6448	263.8144	-65.8304
0.0536538461538462	-0.207317073170732	331.9209	255.1206	-76.8003
0.0498076923076923	-0.207317073170732	332.1581	247.3753	-84.7828
0.0459615384615385	-0.207317073170732	330.1039	236.8693	-93.2346
0.0421153846153846	-0.207317073170732	331.147	228.0646	-103.0824
0.0384615384615385	-0.207317073170732	328.7761	222.0213	-106.7548
0.0344230769230769	-0.207317073170732	331.0365	218.386	-112.6505
0.0305769230769231	-0.207317073170732	334.261	213.9509	-120.3101
0.0267307692307692	-0.207317073170732	333.1704	210.4376	-122.7328
0.0228846153846154	-0.207317073170732	335.4464	209.5876	-125.8588
0.0192307692307692	-0.207317073170732	333.5497	207.3724	-126.1773
0.0151923076923077	-0.207317073170732	334.261	202.6526	-131.6084
0.0113461538461538	-0.207317073170732	336.5848	197.6733	-138.9115
0.0075	-0.207317073170732	333.8817	193.9914	-139.8903
0.00365384615384615	-0.207317073170732	333.2651	193.5853	-139.6798
0	-0.207317073170732	330.7365	198.3532	-132.3833
-0.00403846153846154	-0.207317073170732	328.9189	200.9255	-127.9934
-0.00788461538461538	-0.207317073170732	327.8754	200.595	-127.2804
-0.0115384615384615	-0.207317073170732	327.8754	198.0461	-129.8293
-0.0155769230769231	-0.207317073170732	332.4609	197.428	-135.0329
-0.0192307692307692	-0.207317073170732	335.0222	199.4343	-135.5879
-0.0232692307692308	-0.207317073170732	337.3941	201.2049	-136.1892
-0.0271153846153846	-0.207317073170732	336.7299	204.0374	-132.6925
-0.0309615384615385	-0.207317073170732	334.7849	203.565	-131.2199
-0.0348076923076923	-0.207317073170732	333.8365	201.0907	-132.7458
-0.0384615384615385	-0.207317073170732	332.2866	198.9194	-133.3672
-0.0425	-0.207317073170732	328.1601	198.1833	-129.9768
-0.0463461538461538	-0.207317073170732	326.9586	198.2071	-128.7515
-0.0501923076923077	-0.207317073170732	328.7761	197.1918	-131.5843
-0.0540384615384615	-0.207317073170732	333.4852	195.2564	-138.2288
-0.0576923076923077	-0.207317073170732	333.3432	193.0082	-140.335
-0.0617307692307692	-0.207317073170732	336.173	196.314	-139.859
-0.0655769230769231	-0.207317073170732	342.5925	197.2579	-145.3346
-0.0694230769230769	-0.207317073170732	349.2997	196.2668	-153.0329
-0.0732692307692308	-0.207317073170732	364.1692	194.9919	-169.1773
-0.0769230769230769	-0.207317073170732	376.9475	195.8892	-181.0583
-0.0809615384615385	-0.207317073170732	389.6662	196.7388	-192.9274
-0.0848076923076923	-0.207317073170732	398.7469	196.1959	-202.551
-0.0886538461538462	-0.207317073170732	408.5259	195.8842	-212.6417
-0.0925	-0.207317073170732	424.873	195.6479	-229.2251
-0.0963461538461538	-0.207317073170732	450.5862	196.4039	-254.1823
-0.100192307692308	-0.207317073170732	483.1362	199.6188	-283.5174
-0.104038461538462	-0.207317073170732	525.5741	200.7478	-324.8263
-0.107884615384615	-0.207317073170732	557.1965	199.7795	-357.417
-0.111730769230769	-0.207317073170732	579.8039	198.2172	-381.5867
-0.115576923076923	-0.207317073170732	589.2395	197.6032	-391.6363
-0.119423076923077	-0.207317073170732	566.5249	198.8779	-367.647
-0.123269230769231	-0.207317073170732	529.0369	197.4851	-331.5518
-0.127115384615385	-0.207317073170732	483.4	196.7578	-286.6422
-0.130961538461538	-0.207317073170732	431.6193	194.6096	-237.0097
-0.134807692307692	-0.207317073170732	393.5063	196.994	-196.5123
-0.138653846153846	-0.207317073170732	360.5636	196.4982	-164.0654
-0.1425	-0.207317073170732	331.3629	195.3462	-136.0167
-0.146346153846154	-0.207317073170732	311.2711	196.5026	-114.7685
-0.150192307692308	-0.207317073170732	296.3742	197.0412	-99.333
-0.154038461538462	-0.207317073170732	283.5103	197.6551	-85.8552
0.153846153846154	-0.205	336.4618	341.1513	4.68950000000001
0.149807692307692	-0.205	329.4989	347.5325	18.0336
0.145961538461538	-0.205	326.3566	359.6716	33.3149999999999
0.142307692307692	-0.205	324.8893	370.0974	45.2081
0.138269230769231	-0.205	325.9156	388.6333	62.7177000000001
0.134423076923077	-0.205	326.8795	409.4492	82.5697
0.130576923076923	-0.205	327.243	424.7348	97.4918
0.126730769230769	-0.205	328.5226	446.835	118.3124
0.123076923076923	-0.205	327.5275	467.0629	139.5354
0.119038461538462	-0.205	327.0531	497.758	170.7049
0.115192307692308	-0.205	328.5705	524.6216	196.0511
0.111346153846154	-0.205	328.8072	553.7289	224.9217
0.1075	-0.205	327.3376	567.075	239.7374
0.103846153846154	-0.205	328.6652	565.2624	236.5972
0.0998076923076923	-0.205	326.1053	548.0164	221.9111
0.0959615384615385	-0.205	323.1663	517.3292	194.1629
0.0921153846153846	-0.205	325.6788	471.1317	145.4529
0.0882692307692308	-0.205	325.473	406.8934	81.4204
0.0846153846153846	-0.205	323.6715	371.0377	47.3662
0.0805769230769231	-0.205	322.6919	345.6684	22.9765
0.0767307692307692	-0.205	320.3692	319.9682	-0.40100000000001
0.0728846153846154	-0.205	323.4976	299.6297	-23.8679
0.0690384615384615	-0.205	326.8007	282.8066	-43.9941
0.0651923076923077	-0.205	329.8028	270.805	-58.9978
0.0613461538461538	-0.205	327.7169	261.3782	-66.3387
0.0576923076923077	-0.205	327.9541	252.1693	-75.7848
0.0536538461538462	-0.205	325.9155	242.1573	-83.7582
0.0498076923076923	-0.205	325.2517	237.176	-88.0757
0.0459615384615385	-0.205	325.1411	242.1816	-82.9595
0.0421153846153846	-0.205	323.5455	237.2951	-86.2504
0.0384615384615385	-0.205	322.1066	233.8484	-88.2582
0.0344230769230769	-0.205	324.6193	231.7253	-92.894
0.0305769230769231	-0.205	327.1637	226.416	-100.7477
0.0267307692307692	-0.205	324.9827	219.3803	-105.6024
0.0228846153846154	-0.205	326.0732	217.043	-109.0302
0.0192307692307692	-0.205	323.5129	215.1045	-108.4084
0.0151923076923077	-0.205	323.9709	216.0048	-107.9661
0.0113461538461538	-0.205	328.3812	214.069	-114.3122
0.0075	-0.205	329.0296	215.1993	-113.8303
0.00365384615384615	-0.205	329.6931	215.5091	-114.184
0	-0.205	330.9585	215.1786	-115.7799
-0.00403846153846154	-0.205	328.1601	215.8365	-112.3236
-0.00788461538461538	-0.205	325.599	216.9696	-108.6294
-0.0115384615384615	-0.205	324.8243	216.8753	-107.949
-0.0155769230769231	-0.205	326.4999	217.843	-108.6569
-0.0192307692307692	-0.205	329.2354	218.4331	-110.8023
-0.0232692307692308	-0.205	328.8086	221.2426	-107.566
-0.0271153846153846	-0.205	325.2511	223.4849	-101.7662
-0.0309615384615385	-0.205	326.342	224.5003	-101.8417
-0.0348076923076923	-0.205	330.4211	227.6165	-102.8046
-0.0384615384615385	-0.205	330.2944	232.4782	-97.8162
-0.0425	-0.205	332.7286	240.5281	-92.2005
-0.0463461538461538	-0.205	331.3685	239.0865	-92.282
-0.0501923076923077	-0.205	333.3905	224.1851	-109.2054
-0.0540384615384615	-0.205	334.9698	223.5925	-111.3773
-0.0576923076923077	-0.205	337.7195	223.6187	-114.1008
-0.0617307692307692	-0.205	337.1509	223.9017	-113.2492
-0.0655769230769231	-0.205	339.791	223.8783	-115.9127
-0.0694230769230769	-0.205	351.4002	222.6739	-128.7263
-0.0732692307692308	-0.205	359.8993	222.5771	-137.3222
-0.0769230769230769	-0.205	375.9179	221.7033	-154.2146
-0.0809615384615385	-0.205	387.1561	222.5771	-164.579
-0.0848076923076923	-0.205	399.2574	222.8135	-176.4439
-0.0886538461538462	-0.205	417.8877	222.5324	-195.3553
-0.0925	-0.205	445.1128	221.1129	-223.9999
-0.0963461538461538	-0.205	482.9465	219.3418	-263.6047
-0.100192307692308	-0.205	520.9786	220.0975	-300.8811
-0.104038461538462	-0.205	553.9558	222.0811	-331.8747
-0.107884615384615	-0.205	573.9234	220.7112	-353.2122
-0.111730769230769	-0.205	571.8376	219.7408	-352.0968
-0.115576923076923	-0.205	544.6965	221.6536	-323.0429
-0.119423076923077	-0.205	500.674	223.6141	-277.0599
-0.123269230769231	-0.205	456.6351	224.25	-232.3851
-0.127115384615385	-0.205	418.5881	224.6063	-193.9818
-0.130961538461538	-0.205	383.4783	225.2915	-158.1868
-0.134807692307692	-0.205	351.9132	225.3859	-126.5273
-0.138653846153846	-0.205	330.2549	225.3366	-104.9183
-0.1425	-0.205	309.1805	229.7307	-79.4498
-0.146346153846154	-0.205	293.4031	238.1162	-55.2869
-0.150192307692308	-0.205	282.6792	252.4319	-30.2473
-0.154038461538462	-0.205	268.9612	261.1734	-7.78779999999995
0.153846153846154	-0.202560975609756	338.3505	336.5789	-1.77160000000004
0.149807692307692	-0.202560975609756	340.1373	336.1006	-4.03669999999994
0.145961538461538	-0.202560975609756	341.6256	330.6356	-10.99
0.142307692307692	-0.202560975609756	341.6256	327.7618	-13.8638
0.138269230769231	-0.202560975609756	339.3203	330.2721	-9.04820000000001
0.134423076923077	-0.202560975609756	335.9385	338.1526	2.21409999999997
0.130576923076923	-0.202560975609756	337.9776	346.9978	9.02020000000005
0.126730769230769	-0.202560975609756	339.0685	356.7075	17.639
0.123076923076923	-0.202560975609756	341.8195	371.2595	29.44
0.119038461538462	-0.202560975609756	342.3084	387.1313	44.8229
0.115192307692308	-0.202560975609756	343.9064	405.1052	61.1988
0.111346153846154	-0.202560975609756	344.2999	416.5942	72.2943
0.1075	-0.202560975609756	345.6614	442.4774	96.8160000000001
0.103846153846154	-0.202560975609756	346.1355	458.1002	111.9647
0.0998076923076923	-0.202560975609756	343.7497	476.0791	132.3294
0.0959615384615385	-0.202560975609756	341.298	504.3226	163.0246
0.0921153846153846	-0.202560975609756	342.232	537.573	195.341
0.0882692307692308	-0.202560975609756	341.8526	547.1759	205.3233
0.0846153846153846	-0.202560975609756	342.8488	538.2044	195.3556
0.0805769230769231	-0.202560975609756	342.5783	518.0178	175.4395
0.0767307692307692	-0.202560975609756	344.5705	490.3866	145.8161
0.0728846153846154	-0.202560975609756	343.3844	442.3678	98.9834
0.0690384615384615	-0.202560975609756	342.863	390.1719	47.3089
0.0651923076923077	-0.202560975609756	343.0861	355.9858	12.8997000000001
0.0613461538461538	-0.202560975609756	342.3746	324.4013	-17.9733
0.0576923076923077	-0.202560975609756	344.1292	301.4722	-42.657
0.0536538461538462	-0.202560975609756	344.6512	285.1175	-59.5337
0.0498076923076923	-0.202560975609756	345.8034	268.3208	-77.4826
0.0459615384615385	-0.202560975609756	346.8193	260.5019	-86.3174
0.0421153846153846	-0.202560975609756	345.2535	253.0876	-92.1659
0.0384615384615385	-0.202560975609756	345.0167	248.7207	-96.296
0.0344230769230769	-0.202560975609756	341.5535	241.4024	-100.1511
0.0305769230769231	-0.202560975609756	338.992	236.2808	-102.7112
0.0267307692307692	-0.202560975609756	340.4625	231.4891	-108.9734
0.0228846153846154	-0.202560975609756	339.5136	229.5299	-109.9837
0.0192307692307692	-0.202560975609756	341.1267	227.1945	-113.9322
0.0151923076923077	-0.202560975609756	339.9883	226.5574	-113.4309
0.0113461538461538	-0.202560975609756	340.2581	225.9913	-114.2668
0.0075	-0.202560975609756	338.8693	223.8671	-115.0022
0.00365384615384615	-0.202560975609756	334.2673	222.0733	-112.194
0	-0.202560975609756	330.5033	221.3627	-109.1406
-0.00403846153846154	-0.202560975609756	331.9743	223.674	-108.3003
-0.00788461538461538	-0.202560975609756	337.7487	226.1545	-111.5942
-0.0115384615384615	-0.202560975609756	340.9757	227.5469	-113.4288
-0.0155769230769231	-0.202560975609756	343.7283	225.8711	-117.8572
-0.0192307692307692	-0.202560975609756	345.7691	223.9591	-121.81
-0.0232692307692308	-0.202560975609756	346.8127	221.1007	-125.712
-0.0271153846153846	-0.202560975609756	345.5651	222.659	-122.9061
-0.0309615384615385	-0.202560975609756	340.5343	226.743	-113.7913
-0.0348076923076923	-0.202560975609756	337.5918	229.6701	-107.9217
-0.0384615384615385	-0.202560975609756	332.1643	230.827	-101.3373
-0.0425	-0.202560975609756	329.3939	231.1808	-98.2131
-0.0463461538461538	-0.202560975609756	330.279	228.891	-101.388
-0.0501923076923077	-0.202560975609756	329.915	225.3971	-104.5179
-0.0540384615384615	-0.202560975609756	329.582	222.7533	-106.8287
-0.0576923076923077	-0.202560975609756	332.1902	222.3757	-109.8145
-0.0617307692307692	-0.202560975609756	333.2485	223.6012	-109.6473
-0.0655769230769231	-0.202560975609756	333.0435	223.1502	-109.8933
-0.0694230769230769	-0.202560975609756	337.8029	221.6392	-116.1637
-0.0732692307692308	-0.202560975609756	351.1361	222.5128	-128.6233
-0.0769230769230769	-0.202560975609756	364.2647	224.6595	-139.6052
-0.0809615384615385	-0.202560975609756	381.1188	225.0156	-156.1032
-0.0848076923076923	-0.202560975609756	391.7955	226.3851	-165.4104
-0.0886538461538462	-0.202560975609756	404.3658	223.8823	-180.4835
-0.0925	-0.202560975609756	420.9546	224.2129	-196.7417
-0.0963461538461538	-0.202560975609756	446.0909	227.0915	-218.9994
-0.100192307692308	-0.202560975609756	485.8484	225.6747	-260.1737
-0.104038461538462	-0.202560975609756	521.1933	225.1316	-296.0617
-0.107884615384615	-0.202560975609756	553.2548	223.3823	-329.8725
-0.111730769230769	-0.202560975609756	577.7876	222.9317	-354.8559
-0.115576923076923	-0.202560975609756	579.1808	224.0652	-355.1156
-0.119423076923077	-0.202560975609756	553.3437	224.7244	-328.6193
-0.123269230769231	-0.202560975609756	514.7338	224.1124	-290.6214
-0.127115384615385	-0.202560975609756	467.4063	223.6635	-243.7428
-0.130961538461538	-0.202560975609756	425.9095	224.7716	-201.1379
-0.134807692307692	-0.202560975609756	385.8594	226.0473	-159.8121
-0.138653846153846	-0.202560975609756	348.9484	223.801	-125.1474
-0.1425	-0.202560975609756	324.3678	218.3208	-106.047
-0.146346153846154	-0.202560975609756	306.6965	210.9235	-95.773
-0.150192307692308	-0.202560975609756	288.8986	198.308	-90.5906
-0.154038461538462	-0.202560975609756	277.3479	197.1551	-80.1928
0.153846153846154	-0.2	331.4301	330.6078	-0.822299999999984
0.149807692307692	-0.2	332.0781	327.6058	-4.47230000000002
0.145961538461538	-0.2	334.9399	327.6359	-7.30399999999998
0.142307692307692	-0.2	337.2009	328.2197	-8.9812
0.138269230769231	-0.2	339.6523	333.3203	-6.332
0.134423076923077	-0.2	340.5063	338.3418	-2.16450000000003
0.130576923076923	-0.2	342.4504	344.2374	1.78699999999998
0.126730769230769	-0.2	342.1515	351.0199	8.86840000000001
0.123076923076923	-0.2	342.9103	359.8804	16.9701
0.119038461538462	-0.2	342.1042	375.8513	33.7471
0.115192307692308	-0.2	340.8707	390.3124	49.4417
0.111346153846154	-0.2	340.6339	408.7612	68.1273000000001
0.1075	-0.2	339.4957	420.7274	81.2317
0.103846153846154	-0.2	339.5905	439.7394	100.1489
0.0998076923076923	-0.2	339.2584	455.2633	116.0049
0.0959615384615385	-0.2	341.2506	489.2355	147.9849
0.0921153846153846	-0.2	340.7287	520.424	179.6953
0.0882692307692308	-0.2	341.4874	554.5391	213.0517
0.0846153846153846	-0.2	340.809	571.0225	230.2135
0.0805769230769231	-0.2	342.9909	574.2397	231.2488
0.0767307692307692	-0.2	344.3998	559.9687	215.5689
0.0728846153846154	-0.2	345.9316	524.6634	178.7318
0.0690384615384615	-0.2	346.4872	438.7677	92.2805
0.0651923076923077	-0.2	346.7857	388.0934	41.3077
0.0613461538461538	-0.2	344.1625	351.6493	7.48679999999996
0.0576923076923077	-0.2	343.1667	322.0549	-21.1118
0.0536538461538462	-0.2	341.8383	302.7003	-39.138
0.0498076923076923	-0.2	339.8935	286.0899	-53.8036
0.0459615384615385	-0.2	340.9846	272.0072	-68.9774
0.0421153846153846	-0.2	340.2251	259.6057	-80.6194
0.0384615384615385	-0.2	342.4077	251.8145	-90.5932
0.0344230769230769	-0.2	344.542	242.9365	-101.6055
0.0305769230769231	-0.2	345.823	241.5676	-104.2554
0.0267307692307692	-0.2	346.6629	239.2307	-107.4322
0.0228846153846154	-0.2	345.0641	234.3913	-110.6728
0.0192307692307692	-0.2	344.8127	232.7387	-112.074
0.0151923076923077	-0.2	342.2035	229.6923	-112.5112
0.0113461538461538	-0.2	342.5356	229.598	-112.9376
0.0075	-0.2	340.5775	228.8407	-111.7368
0.00365384615384615	-0.2	338.4898	230.0211	-108.4687
0	-0.2	339.3441	230.9658	-108.3783
-0.00403846153846154	-0.2	341.1801	230.4921	-110.688
-0.00788461538461538	-0.2	343.0165	231.4368	-111.5797
-0.0115384615384615	-0.2	341.925	231.4601	-110.4649
-0.0155769230769231	-0.2	343.1919	231.6949	-111.497
-0.0192307692307692	-0.2	342.4326	232.8536	-109.579
-0.0232692307692308	-0.2	341.9107	233.5135	-108.3972
-0.0271153846153846	-0.2	344.2694	232.8994	-111.37
-0.0309615384615385	-0.2	342.9402	233.301	-109.6392
-0.0348076923076923	-0.2	342.1808	232.7812	-109.3996
-0.0384615384615385	-0.2	340.1546	228.7905	-111.3641
-0.0425	-0.2	337.4491	225.9328	-111.5163
-0.0463461538461538	-0.2	332.8913	226.5449	-106.3464
-0.0501923076923077	-0.2	328.271	227.1591	-101.1119
-0.0540384615384615	-0.2	327.1009	229.8501	-97.2508
-0.0576923076923077	-0.2	327.9067	232.2123	-95.6944
-0.0617307692307692	-0.2	327.4327	232.6846	-94.7481
-0.0655769230769231	-0.2	329.6931	234.3854	-95.3077
-0.0694230769230769	-0.2	329.5675	235.3298	-94.2377
-0.0732692307692308	-0.2	344.4683	234.7859	-109.6824
-0.0769230769230769	-0.2	354.2373	233.0378	-121.1995
-0.0809615384615385	-0.2	371.1725	229.6597	-141.5128
-0.0848076923076923	-0.2	387.3556	229.4705	-157.8851
-0.0886538461538462	-0.2	397.3765	230.3446	-167.0319
-0.0925	-0.2	407.2592	231.1699	-176.0893
-0.0963461538461538	-0.2	428.6564	230.2962	-198.3602
-0.100192307692308	-0.2	458.0521	228.0738	-229.9783
-0.104038461538462	-0.2	492.9691	228.1674	-264.8017
-0.107884615384615	-0.2	535.2494	229.16	-306.0894
-0.111730769230769	-0.2	564.7347	230.6722	-334.0625
-0.115576923076923	-0.2	579.6777	230.6239	-349.0538
-0.119423076923077	-0.2	574.4181	230.4096	-344.0085
-0.123269230769231	-0.2	536.9183	230.6239	-306.2944
-0.127115384615385	-0.2	494.0012	231.5911	-262.4101
-0.130961538461538	-0.2	448.9063	231.9946	-216.9117
-0.134807692307692	-0.2	400.052	232.396	-167.656
-0.138653846153846	-0.2	368.9124	234.7355	-134.1769
-0.1425	-0.2	341.341	240.3128	-101.0282
-0.146346153846154	-0.2	314.9635	249.3641	-65.5994
-0.150192307692308	-0.2	299.4908	262.6955	-36.7953
-0.154038461538462	-0.2	286.8645	267.2338	-19.6307
0.153846153846154	-0.197682926829268	334.9075	333.453	-1.45450000000005
0.149807692307692	-0.197682926829268	337.2488	330.7345	-6.51430000000005
0.145961538461538	-0.197682926829268	338.0255	330.1963	-7.82920000000007
0.142307692307692	-0.197682926829268	339.9225	329.0411	-10.8814
0.138269230769231	-0.197682926829268	339.908	330.0835	-9.8245
0.134423076923077	-0.197682926829268	341.3784	334.5564	-6.822
0.130576923076923	-0.197682926829268	341.5679	339.1089	-2.459
0.126730769230769	-0.197682926829268	342.3746	347.5048	5.1302
0.123076923076923	-0.197682926829268	343.655	356.8633	13.2083000000001
0.119038461538462	-0.197682926829268	343.4177	372.9748	29.5570999999999
0.115192307692308	-0.197682926829268	344.6372	386.0536	41.4164
0.111346153846154	-0.197682926829268	345.4101	404.8804	59.4703
0.1075	-0.197682926829268	343.5935	423.9805	80.387
0.103846153846154	-0.197682926829268	341.1411	435.4315	94.2904
0.0998076923076923	-0.197682926829268	341.933	456.1589	114.2259
0.0959615384615385	-0.197682926829268	343.9256	484.3588	140.4332
0.0921153846153846	-0.197682926829268	342.5499	524.1521	181.6022
0.0882692307692308	-0.197682926829268	342.7872	567.6944	224.9072
0.0846153846153846	-0.197682926829268	343.4035	591.3157	247.9122
0.0805769230769231	-0.197682926829268	341.1267	591.8876	250.7609
0.0767307692307692	-0.197682926829268	340.6525	573.9801	233.3276
0.0728846153846154	-0.197682926829268	340.2251	519.0911	178.866
0.0690384615384615	-0.197682926829268	340.8564	427.3355	86.4791
0.0651923076923077	-0.197682926829268	340.8893	382.9185	42.0292
0.0613461538461538	-0.197682926829268	339.6562	343.8485	4.19229999999999
0.0576923076923077	-0.197682926829268	341.4588	317.9904	-23.4684
0.0536538461538462	-0.197682926829268	341.5205	298.0572	-43.4633
0.0498076923076923	-0.197682926829268	340.6195	279.7865	-60.833
0.0459615384615385	-0.197682926829268	341.0793	266.3436	-74.7357
0.0421153846153846	-0.197682926829268	339.3715	260.8149	-78.5566
0.0384615384615385	-0.197682926829268	340.5099	254.6485	-85.8614
0.0344230769230769	-0.197682926829268	343.8309	250.0203	-93.8106
0.0305769230769231	-0.197682926829268	345.4909	246.2892	-99.2017
0.0267307692307692	-0.197682926829268	345.2535	241.2365	-104.017
0.0228846153846154	-0.197682926829268	347.185	237.4833	-109.7017
0.0192307692307692	-0.197682926829268	347.0424	233.6593	-113.3831
0.0151923076923077	-0.197682926829268	347.3271	231.628	-115.6991
0.0113461538461538	-0.197682926829268	345.9391	232.9031	-113.036
0.0075	-0.197682926829268	341.8588	232.6659	-109.1929
0.00365384615384615	-0.197682926829268	339.8658	233.8934	-105.9724
0	-0.197682926829268	338.395	232.8545	-105.5405
-0.00403846153846154	-0.197682926829268	338.6178	232.5006	-106.1172
-0.00788461538461538	-0.197682926829268	340.8005	231.0839	-109.7166
-0.0115384615384615	-0.197682926829268	339.0448	232.2643	-106.7805
-0.0155769230769231	-0.197682926829268	339.5046	231.2715	-108.2331
-0.0192307692307692	-0.197682926829268	337.2269	231.5768	-105.6501
-0.0232692307692308	-0.197682926829268	338.9203	230.1836	-108.7367
-0.0271153846153846	-0.197682926829268	336.1679	229.8751	-106.2928
-0.0309615384615385	-0.197682926829268	337.9861	229.2376	-108.7485
-0.0348076923076923	-0.197682926829268	337.9241	229.6137	-108.3104
-0.0384615384615385	-0.197682926829268	337.0842	230.2058	-106.8784
-0.0425	-0.197682926829268	332.0984	229.828	-102.2704
-0.0463461538461538	-0.197682926829268	330.6904	232.8747	-97.8157
-0.0501923076923077	-0.197682926829268	327.8124	234.6451	-93.1673
-0.0540384615384615	-0.197682926829268	329.6139	235.402	-94.2119
-0.0576923076923077	-0.197682926829268	331.8104	233.8893	-97.9211
-0.0617307692307692	-0.197682926829268	335.5862	233.5572	-102.029
-0.0655769230769231	-0.197682926829268	338.2886	233.5572	-104.7314
-0.0694230769230769	-0.197682926829268	334.3234	231.1714	-103.152
-0.0732692307692308	-0.197682926829268	335.9534	232.044	-103.9094
-0.0769230769230769	-0.197682926829268	338.2804	234.9262	-103.3542
-0.0809615384615385	-0.197682926829268	349.945	235.0683	-114.8767
-0.0848076923076923	-0.197682926829268	361.0824	234.7613	-126.3211
-0.0886538461538462	-0.197682926829268	378.1682	232.6584	-145.5098
-0.0925	-0.197682926829268	388.6089	229.4454	-159.1635
-0.0963461538461538	-0.197682926829268	402.564	229.8001	-172.7639
-0.100192307692308	-0.197682926829268	415.9627	232.7294	-183.2333
-0.104038461538462	-0.197682926829268	442.4613	235.2325	-207.2288
-0.107884615384615	-0.197682926829268	477.1758	234.6185	-242.5573
-0.111730769230769	-0.197682926829268	520.883	234.6185	-286.2645
-0.115576923076923	-0.197682926829268	553.8681	234.0512	-319.8169
-0.119423076923077	-0.197682926829268	573.0604	232.5853	-340.4751
-0.123269230769231	-0.197682926829268	567.6098	230.7893	-336.8205
-0.127115384615385	-0.197682926829268	537.5379	228.7789	-308.759
-0.130961538461538	-0.197682926829268	495.8017	227.7628	-268.0389
-0.134807692307692	-0.197682926829268	446.3525	228.0226	-218.3299
-0.138653846153846	-0.197682926829268	406.6167	227.8553	-178.7614
-0.1425	-0.197682926829268	371.9297	226.3899	-145.5398
-0.146346153846154	-0.197682926829268	342.0755	222.348	-119.7275
-0.150192307692308	-0.197682926829268	316.0248	220.7623	-95.2625000000001
-0.154038461538462	-0.197682926829268	298.0961	232.3927	-65.7034
0.153846153846154	-0.195121951219512	330.4027	330.0224	-0.380299999999977
0.149807692307692	-0.195121951219512	330.2294	328.8519	-1.3775
0.145961538461538	-0.195121951219512	332.2206	330.9992	-1.22140000000002
0.142307692307692	-0.195121951219512	332.9488	330.573	-2.37580000000003
0.138269230769231	-0.195121951219512	334.2137	336.9402	2.72649999999999
0.134423076923077	-0.195121951219512	336.9168	341.3988	4.48199999999997
0.130576923076923	-0.195121951219512	335.8587	348.8935	13.0348
0.126730769230769	-0.195121951219512	336.6174	355.8454	19.2280000000001
0.123076923076923	-0.195121951219512	336.1753	373.6145	37.4392
0.119038461538462	-0.195121951219512	336.1753	388.0583	51.8830000000001
0.115192307692308	-0.195121951219512	335.0521	405.5149	70.4628
0.111346153846154	-0.195121951219512	335.6687	417.1268	81.4581000000001
0.1075	-0.195121951219512	335.3841	437.7719	102.3878
0.103846153846154	-0.195121951219512	336.6648	455.4939	118.8291
0.0998076923076923	-0.195121951219512	336.3328	481.8739	145.5411
0.0959615384615385	-0.195121951219512	335.0994	520.8463	185.7469
0.0921153846153846	-0.195121951219512	336.0955	551.2627	215.1672
0.0882692307692308	-0.195121951219512	336.4127	568.1025	231.6898
0.0846153846153846	-0.195121951219512	334.3257	564.9365	230.6108
0.0805769230769231	-0.195121951219512	335.9859	542.9519	206.966
0.0767307692307692	-0.195121951219512	337.2041	497.7597	160.5556
0.0728846153846154	-0.195121951219512	335.4639	405.6238	70.1599
0.0690384615384615	-0.195121951219512	334.7375	361.672	26.9345
0.0651923076923077	-0.195121951219512	333.1875	330.3026	-2.88490000000002
0.0613461538461538	-0.195121951219512	334.3257	307.1712	-27.1545
0.0576923076923077	-0.195121951219512	333.1402	286.6842	-46.456
0.0536538461538462	-0.195121951219512	332.4609	274.4628	-57.9981
0.0498076923076923	-0.195121951219512	330.7058	267.0479	-63.6579
0.0459615384615385	-0.195121951219512	333.1724	259.9363	-73.2361
0.0421153846153846	-0.195121951219512	333.4722	256.1575	-77.3147000000001
0.0384615384615385	-0.195121951219512	334.5007	252.8995	-81.6012
0.0344230769230769	-0.195121951219512	333.5669	247.0681	-86.4988000000001
0.0305769230769231	-0.195121951219512	336.1131	243.5742	-92.5389
0.0267307692307692	-0.195121951219512	335.1797	239.2307	-95.949
0.0228846153846154	-0.195121951219512	335.5591	237.5075	-98.0516
0.0192307692307692	-0.195121951219512	335.0696	235.6663	-99.4033000000001
0.0151923076923077	-0.195121951219512	335.292	234.7928	-100.4992
0.0113461538461538	-0.195121951219512	332.5878	237.1532	-95.4346
0.0075	-0.195121951219512	334.3904	236.5869	-97.8035
0.00365384615384615	-0.195121951219512	332.6352	237.8614	-94.7738
0	-0.195121951219512	331.971	235.2886	-96.6824000000001
-0.00403846153846154	-0.195121951219512	330.7852	237.3894	-93.3958
-0.00788461538461538	-0.195121951219512	333.4894	236.9164	-96.5730000000001
-0.0115384615384615	-0.195121951219512	332.6825	233.9419	-98.7406
-0.0155769230769231	-0.195121951219512	336.193	233.6113	-102.5817
-0.0192307692307692	-0.195121951219512	339.3569	236.8221	-102.5348
-0.0232692307692308	-0.195121951219512	338.8348	236.6087	-102.2261
-0.0271153846153846	-0.195121951219512	338.9774	235.0505	-103.9269
-0.0309615384615385	-0.195121951219512	336.7477	233.7043	-103.0434
-0.0348076923076923	-0.195121951219512	335.8935	234.4365	-101.457
-0.0384615384615385	-0.195121951219512	337.9957	233.5854	-104.4103
-0.0425	-0.195121951219512	333.5518	234.4365	-99.1153000000001
-0.0463461538461538	-0.195121951219512	333.6143	233.8922	-99.7221
-0.0501923076923077	-0.195121951219512	331.8425	235.3328	-96.5097
-0.0540384615384615	-0.195121951219512	332.1423	236.2065	-95.9358000000001
-0.0576923076923077	-0.195121951219512	329.2816	236.9149	-92.3667
-0.0617307692307692	-0.195121951219512	331.5569	236.2293	-95.3276
-0.0655769230769231	-0.195121951219512	329.9927	236.3708	-93.6219
-0.0694230769230769	-0.195121951219512	330.356	235.9225	-94.4335
-0.0732692307692308	-0.195121951219512	328.8553	237.5281	-91.3272
-0.0769230769230769	-0.195121951219512	338.5651	236.8663	-101.6988
-0.0809615384615385	-0.195121951219512	349.03	237.7635	-111.2665
-0.0848076923076923	-0.195121951219512	359.8951	237.1731	-122.722
-0.0886538461538462	-0.195121951219512	374.5851	235.8731	-138.712
-0.0925	-0.195121951219512	390.701	235.7077	-154.9933
-0.0963461538461538	-0.195121951219512	404.7522	236.7942	-167.958
-0.100192307692308	-0.195121951219512	428.1099	235.8958	-192.2141
-0.104038461538462	-0.195121951219512	462.2844	235.2116	-227.0728
-0.107884615384615	-0.195121951219512	506.1532	235.4474	-270.7058
-0.111730769230769	-0.195121951219512	540.644	235.8253	-304.8187
-0.115576923076923	-0.195121951219512	565.8783	235.5417	-330.3366
-0.119423076923077	-0.195121951219512	578.0116	234.8802	-343.1314
-0.123269230769231	-0.195121951219512	563.6647	236.3686	-327.2961
-0.127115384615385	-0.195121951219512	534.8141	235.0456	-299.7685
-0.130961538461538	-0.195121951219512	495.2211	234.8802	-260.3409
-0.134807692307692	-0.195121951219512	453.8357	235.2098	-218.6259
-0.138653846153846	-0.195121951219512	406.3103	230.46	-175.8503
-0.1425	-0.195121951219512	370.6137	226.9631	-143.6506
-0.146346153846154	-0.195121951219512	342.7625	223.0164	-119.7461
-0.150192307692308	-0.195121951219512	318.9598	221.5986	-97.3612000000001
-0.154038461538462	-0.195121951219512	300.9607	232.16	-68.8007
0.153846153846154	-0.19280487804878	329.0411	330.4625	1.42140000000006
0.149807692307692	-0.19280487804878	328.8853	333.6369	4.75159999999994
0.145961538461538	-0.19280487804878	329.1861	336.2146	7.02850000000001
0.142307692307692	-0.19280487804878	330.6718	339.2181	8.54629999999998
0.138269230769231	-0.19280487804878	332.0781	342.4931	10.415
0.134423076923077	-0.19280487804878	332.6642	350.0451	17.3809
0.130576923076923	-0.19280487804878	334.4983	365.6766	31.1783
0.126730769230769	-0.19280487804878	334.7356	381.9681	47.2325
0.123076923076923	-0.19280487804878	335.8587	402.0579	66.1992
0.119038461538462	-0.19280487804878	333.8193	422.0436	88.2243
0.115192307692308	-0.19280487804878	333.3452	436.9149	103.5697
0.111346153846154	-0.19280487804878	334.5307	458.6092	124.0785
0.1075	-0.19280487804878	333.582	485.8376	152.2556
0.103846153846154	-0.19280487804878	333.1079	524.2131	191.1052
0.0998076923076923	-0.19280487804878	331.3058	557.926	226.6202
0.0959615384615385	-0.19280487804878	332.1593	578.2899	246.1306
0.0921153846153846	-0.19280487804878	332.918	579.8908	246.9728
0.0882692307692308	-0.19280487804878	333.7719	564.3784	230.6065
0.0846153846153846	-0.19280487804878	328.8242	541.0563	212.2321
0.0805769230769231	-0.19280487804878	325.9784	494.4836	168.5052
0.0767307692307692	-0.19280487804878	329.6149	422.0711	92.4562
0.0728846153846154	-0.19280487804878	334.3581	384.3547	49.9966
0.0690384615384615	-0.19280487804878	334.3107	352.6184	18.3077
0.0651923076923077	-0.19280487804878	335.449	324.387	-11.062
0.0613461538461538	-0.19280487804878	332.793	306.1317	-26.6613
0.0576923076923077	-0.19280487804878	332.9351	291.1016	-41.8335
0.0536538461538462	-0.19280487804878	329.6777	274.5603	-55.1174
0.0498076923076923	-0.19280487804878	331.1953	267.2837	-63.9116
0.0459615384615385	-0.19280487804878	333.8516	262.6521	-71.1995
0.0421153846153846	-0.19280487804878	332.9028	257.9294	-74.9734
0.0384615384615385	-0.19280487804878	327.9863	254.2927	-73.6936
0.0344230769230769	-0.19280487804878	331.2432	250.1845	-81.0587
0.0305769230769231	-0.19280487804878	333.4248	248.9803	-84.4445
0.0267307692307692	-0.19280487804878	333.4722	245.5335	-87.9387000000001
0.0228846153846154	-0.19280487804878	333.6143	245.2978	-88.3165
0.0192307692307692	-0.19280487804878	336.128	243.598	-92.53
0.0151923076923077	-0.19280487804878	337.4414	243.1494	-94.292
0.0113461538461538	-0.19280487804878	337.5835	243.2908	-94.2927
0.0075	-0.19280487804878	335.7337	241.3553	-94.3784
0.00365384615384615	-0.19280487804878	334.216	240.2222	-93.9938
0	-0.19280487804878	335.3069	241.7562	-93.5507
-0.00403846153846154	-0.19280487804878	337.0946	240.434	-96.6606
-0.00788461538461538	-0.19280487804878	332.161	237.6009	-94.5601
-0.0115384615384615	-0.19280487804878	323.4326	236.8693	-86.5633
-0.0155769230769231	-0.19280487804878	319.4479	238.4043	-81.0436
-0.0192307692307692	-0.19280487804878	316.3642	239.3016	-77.0626
-0.0232692307692308	-0.19280487804878	318.9258	240.5993	-78.3265000000001
-0.0271153846153846	-0.19280487804878	322.4836	238.9711	-83.5125
-0.0309615384615385	-0.19280487804878	328.6031	237.5309	-91.0722
-0.0348076923076923	-0.19280487804878	328.0336	237.8372	-90.1964
-0.0384615384615385	-0.19280487804878	325.6305	238.0734	-87.5571000000001
-0.0425	-0.19280487804878	327.4487	238.5684	-88.8803
-0.0463461538461538	-0.19280487804878	328.2387	239.7495	-88.4892
-0.0501923076923077	-0.19280487804878	331.2417	238.6627	-92.579
-0.0540384615384615	-0.19280487804878	333.8645	238.285	-95.5795
-0.0576923076923077	-0.19280487804878	331.7941	238.0254	-93.7687
-0.0617307692307692	-0.19280487804878	329.2816	237.7891	-91.4925
-0.0655769230769231	-0.19280487804878	324.3039	236.7968	-87.5071
-0.0694230769230769	-0.19280487804878	323.9082	237.6714	-86.2368
-0.0732692307692308	-0.19280487804878	328.8553	238.4499	-90.4054
-0.0769230769230769	-0.19280487804878	332.0662	238.6627	-93.4035
-0.0809615384615385	-0.19280487804878	343.3155	237.8601	-105.4554
-0.0848076923076923	-0.19280487804878	356.2522	237.954	-118.2982
-0.0886538461538462	-0.19280487804878	367.9192	238.5442	-129.375
-0.0925	-0.19280487804878	382.5834	238.828	-143.7554
-0.0963461538461538	-0.19280487804878	392.6415	237.7177	-154.9238
-0.100192307692308	-0.19280487804878	407.0682	237.1989	-169.8693
-0.104038461538462	-0.19280487804878	422.5485	235.9702	-186.5783
-0.107884615384615	-0.19280487804878	448.829	235.38	-213.449
-0.111730769230769	-0.19280487804878	493.1036	235.4026	-257.701
-0.115576923076923	-0.19280487804878	529.8056	236.3475	-293.4581
-0.119423076923077	-0.19280487804878	557.3992	236.9134	-320.4858
-0.123269230769231	-0.19280487804878	572.7104	236.4884	-336.222
-0.127115384615385	-0.19280487804878	569.3649	236.8424	-332.5225
-0.130961538461538	-0.19280487804878	545.8717	234.6458	-311.2259
-0.134807692307692	-0.19280487804878	509.7967	231.7868	-278.0099
-0.138653846153846	-0.19280487804878	464.9029	226.1888	-238.7141
-0.1425	-0.19280487804878	425.2264	221.6303	-203.5961
-0.146346153846154	-0.19280487804878	389.9062	214.9194	-174.9868
-0.150192307692308	-0.19280487804878	354.3222	214.8245	-139.4977
-0.154038461538462	-0.19280487804878	330.4865	226.823	-103.6635
0.153846153846154	-0.190243902439024	330.2921	329.1861	-1.10599999999999
0.149807692307692	-0.190243902439024	333.3432	327.7326	-5.61060000000003
0.145961538461538	-0.190243902439024	333.8968	329.0571	-4.83969999999999
0.142307692307692	-0.190243902439024	335.6836	330.0989	-5.5847
0.138269230769231	-0.190243902439024	337.3761	332.1361	-5.24000000000001
0.134423076923077	-0.190243902439024	340.0646	331.8365	-8.22809999999999
0.130576923076923	-0.190243902439024	339.0211	335.9626	-3.05849999999998
0.126730769230769	-0.190243902439024	335.639	339.791	4.15199999999999
0.123076923076923	-0.190243902439024	334.9748	347.1178	12.143
0.119038461538462	-0.190243902439024	335.6863	355.355	19.6687
0.115192307692308	-0.190243902439024	336.2878	373.3931	37.1053
0.111346153846154	-0.190243902439024	340.6525	393.4304	52.7779
0.1075	-0.190243902439024	342.3267	413.114	70.7873
0.103846153846154	-0.190243902439024	341.9473	426.2506	84.3033
0.0998076923076923	-0.190243902439024	342.5167	447.4761	104.9594
0.0959615384615385	-0.190243902439024	346.4398	466.5816	120.1418
0.0921153846153846	-0.190243902439024	343.6883	497.31	153.6217
0.0882692307692308	-0.190243902439024	341.8383	526.4699	184.6316
0.0846153846153846	-0.190243902439024	342.7872	556.4792	213.692
0.0805769230769231	-0.190243902439024	342.3267	572.1052	229.7785
0.0767307692307692	-0.190243902439024	343.0714	572.689	229.6176
0.0728846153846154	-0.190243902439024	339.718	555.8605	216.1425
0.0690384615384615	-0.190243902439024	335.2122	511.8109	176.5987
0.0651923076923077	-0.190243902439024	337.4888	434.1458	96.6570000000001
0.0613461538461538	-0.190243902439024	338.802	389.8981	51.0961
0.0576923076923077	-0.190243902439024	341.5535	358.7316	17.1781
0.0536538461538462	-0.190243902439024	339.9883	327.7484	-12.2399
0.0498076923076923	-0.190243902439024	341.4588	306.3147	-35.1441
0.0459615384615385	-0.190243902439024	338.802	291.7069	-47.0951
0.0421153846153846	-0.190243902439024	338.7546	275.8564	-62.8982
0.0384615384615385	-0.190243902439024	338.5178	265.745	-72.7728
0.0344230769230769	-0.190243902439024	340.9367	261.0682	-79.8685000000001
0.0305769230769231	-0.190243902439024	341.7435	256.4633	-85.2802000000001
0.0267307692307692	-0.190243902439024	339.7509	254.103	-85.6479
0.0228846153846154	-0.190243902439024	340.0212	254.1501	-85.8711
0.0192307692307692	-0.190243902439024	339.0722	254.3864	-84.6858
0.0151923076923077	-0.190243902439024	340.0558	251.4826	-88.5732
0.0113461538461538	-0.190243902439024	339.7237	251.4826	-88.2411
0.0075	-0.190243902439024	341.8588	251.766	-90.0928
0.00365384615384615	-0.190243902439024	342.2857	251.4116	-90.8741
0	-0.190243902439024	340.3406	251.3173	-89.0233
-0.00403846153846154	-0.190243902439024	337.4464	249.5001	-87.9463
-0.00788461538461538	-0.190243902439024	339.1067	248.2488	-90.8579
-0.0115384615384615	-0.190243902439024	337.6833	249.3588	-88.3245
-0.0155769230769231	-0.190243902439024	339.1067	249.406	-89.7007
-0.0192307692307692	-0.190243902439024	338.2856	250.3268	-87.9588
-0.0232692307692308	-0.190243902439024	339.9132	248.8398	-91.0733999999999
-0.0271153846153846	-0.190243902439024	342.191	249.0522	-93.1388
-0.0309615384615385	-0.190243902439024	338.7272	248.391	-90.3362
-0.0348076923076923	-0.190243902439024	338.7272	249.4772	-89.25
-0.0384615384615385	-0.190243902439024	334.3147	247.7536	-86.5611
-0.0425	-0.190243902439024	331.5152	247.352	-84.1632
-0.0463461538461538	-0.190243902439024	329.9789	248.7926	-81.1863
-0.0501923076923077	-0.190243902439024	326.7531	249.2176	-77.5355
-0.0540384615384615	-0.190243902439024	329.8831	250.871	-79.0121
-0.0576923076923077	-0.190243902439024	329.1399	251.0832	-78.0567
-0.0617307692307692	-0.190243902439024	328.5071	250.8472	-77.6599
-0.0655769230769231	-0.190243902439024	331.6836	249.6897	-81.9939
-0.0694230769230769	-0.190243902439024	329.3763	248.1547	-81.2216
-0.0732692307692308	-0.190243902439024	329.6927	248.3438	-81.3489
-0.0769230769230769	-0.190243902439024	333.4077	247.3991	-86.0086000000001
-0.0809615384615385	-0.190243902439024	336.872	247.1866	-89.6854
-0.0848076923076923	-0.190243902439024	342.191	248.391	-93.8
-0.0886538461538462	-0.190243902439024	348.7315	248.6978	-100.0337
-0.0925	-0.190243902439024	361.6023	248.462	-113.1403
-0.0963461538461538	-0.190243902439024	377.2604	248.2728	-128.9876
-0.100192307692308	-0.190243902439024	392.0137	248.391	-143.6227
-0.104038461538462	-0.190243902439024	402.4811	248.4621	-154.019
-0.107884615384615	-0.190243902439024	419.4083	248.7217	-170.6866
-0.111730769230769	-0.190243902439024	442.5132	247.4463	-195.0669
-0.115576923076923	-0.190243902439024	472.941	245.0379	-227.9031
-0.119423076923077	-0.190243902439024	499.4202	242.2278	-257.1924
-0.123269230769231	-0.190243902439024	527.5866	238.7559	-288.8307
-0.127115384615385	-0.190243902439024	550.3161	232.3786	-317.9375
-0.130961538461538	-0.190243902439024	558.2221	225.4606	-332.7615
-0.134807692307692	-0.190243902439024	538.8846	221.7976	-317.087
-0.138653846153846	-0.190243902439024	503.5217	232.0951	-271.4266
-0.1425	-0.190243902439024	464.9532	254.9585	-209.9947
-0.146346153846154	-0.190243902439024	418.2696	257.6286	-160.641
-0.150192307692308	-0.190243902439024	383.382	261.8807	-121.5013
-0.154038461538462	-0.190243902439024	353.4707	267.4339	-86.0368
0.153846153846154	-0.187926829268293	330.5625	329.2027	-1.35980000000001
0.149807692307692	-0.187926829268293	332.9028	327.7169	-5.18590000000006
0.145961538461538	-0.187926829268293	335.1643	328.0644	-7.09989999999999
0.142307692307692	-0.187926829268293	336.0509	328.3327	-7.71820000000003
0.138269230769231	-0.187926829268293	336.7004	330.6078	-6.09260000000001
0.134423076923077	-0.187926829268293	337.6833	331.1609	-6.52240000000001
0.130576923076923	-0.187926829268293	337.716	333.9747	-3.74130000000002
0.126730769230769	-0.187926829268293	337.4312	337.6755	0.24430000000001
0.123076923076923	-0.187926829268293	336.0229	342.123	6.1001
0.119038461538462	-0.187926829268293	336.2125	350.0127	13.8002
0.115192307692308	-0.187926829268293	336.4973	362.8845	26.3872
0.111346153846154	-0.187926829268293	335.8935	376.4192	40.5257
0.1075	-0.187926829268293	338.5505	392.5203	53.9698
0.103846153846154	-0.187926829268293	337.4594	407.8625	70.4031
0.0998076923076923	-0.187926829268293	337.9483	430.8807	92.9324
0.0959615384615385	-0.187926829268293	337.1746	449.5136	112.339
0.0921153846153846	-0.187926829268293	337.2694	471.2047	133.9353
0.0882692307692308	-0.187926829268293	336.273	507.7907	171.5177
0.0846153846153846	-0.187926829268293	335.8461	540.3441	204.498
0.0805769230769231	-0.187926829268293	337.032	558.5944	221.5624
0.0767307692307692	-0.187926829268293	338.2658	557.1182	218.8524
0.0728846153846154	-0.187926829268293	336.193	538.3637	202.1707
0.0690384615384615	-0.187926829268293	337.0946	504.5195	167.4249
0.0651923076923077	-0.187926829268293	335.6241	449.0138	113.3897
0.0613461538461538	-0.187926829268293	334.4228	399.2795	64.8567
0.0576923076923077	-0.187926829268293	334.3431	362.1919	27.8488
0.0536538461538462	-0.187926829268293	335.6715	332.9258	-2.7457
0.0498076923076923	-0.187926829268293	333.9959	309.0437	-24.9522
0.0459615384615385	-0.187926829268293	333.8059	291.4562	-42.3497
0.0421153846153846	-0.187926829268293	335.2771	283.2083	-52.0688
0.0384615384615385	-0.187926829268293	334.4378	277.2291	-57.2087
0.0344230769230769	-0.187926829268293	332.4457	272.1487	-60.297
0.0305769230769231	-0.187926829268293	330.0736	270.9891	-59.0845
0.0267307692307692	-0.187926829268293	329.8841	267.5414	-62.3427
0.0228846153846154	-0.187926829268293	328.8723	264.1885	-64.6838
0.0192307692307692	-0.187926829268293	332.0984	260.363	-71.7354
0.0151923076923077	-0.187926829268293	334.5516	258.3321	-76.2195000000001
0.0113461538461538	-0.187926829268293	332.7626	255.4513	-77.3113
0.0075	-0.187926829268293	333.4743	254.7429	-78.7314
0.00365384615384615	-0.187926829268293	332.5117	255.3815	-77.1302
0	-0.187926829268293	333.8878	255.3815	-78.5063
-0.00403846153846154	-0.187926829268293	334.9791	258.5933	-76.3858
-0.00788461538461538	-0.187926829268293	338.2529	258.2155	-80.0374
-0.0115384615384615	-0.187926829268293	338.6324	257.7682	-80.8642
-0.0155769230769231	-0.187926829268293	339.0248	258.6876	-80.3372
-0.0192307692307692	-0.187926829268293	340.7328	258.146	-82.5868000000001
-0.0232692307692308	-0.187926829268293	342.2035	257.8376	-84.3659
-0.0271153846153846	-0.187926829268293	343.9115	257.6733	-86.2382
-0.0309615384615385	-0.187926829268293	343.8309	260.4603	-83.3706
-0.0348076923076923	-0.187926829268293	338.74	260.7438	-77.9962
-0.0384615384615385	-0.187926829268293	337.1746	261.4996	-75.675
-0.0425	-0.187926829268293	331.8762	260.7438	-71.1324
-0.0463461538461538	-0.187926829268293	328.4136	261.4776	-66.936
-0.0501923076923077	-0.187926829268293	325.2826	260.3439	-64.9387000000001
-0.0540384615384615	-0.187926829268293	324.5082	261.0525	-63.4557
-0.0576923076923077	-0.187926829268293	323.9709	261.0745	-62.8964
-0.0617307692307692	-0.187926829268293	325.5992	260.1075	-65.4917000000001
-0.0655769230769231	-0.187926829268293	328.5226	260.3439	-68.1787
-0.0694230769230769	-0.187926829268293	330.7358	260.4383	-70.2975
-0.0732692307692308	-0.187926829268293	330.6879	261.2192	-69.4687
-0.0769230769230769	-0.187926829268293	332.1271	260.9833	-71.1438
-0.0809615384615385	-0.187926829268293	335.2745	260.1798	-75.0947
-0.0848076923076923	-0.187926829268293	336.1782	259.849	-76.3292
-0.0886538461538462	-0.187926829268293	346.9278	259.3767	-87.5511
-0.0925	-0.187926829268293	357.0424	259.7075	-97.3349
-0.0963461538461538	-0.187926829268293	368.0402	259.9439	-108.0963
-0.100192307692308	-0.187926829268293	382.6711	259.4239	-123.2472
-0.104038461538462	-0.187926829268293	395.9837	260.9356	-135.0481
-0.107884615384615	-0.187926829268293	413.192	260.9356	-152.2564
-0.111730769230769	-0.187926829268293	443.9235	260.9356	-182.9879
-0.115576923076923	-0.187926829268293	475.4886	258.9045	-216.5841
-0.119423076923077	-0.187926829268293	513.6131	260.0854	-253.5277
-0.123269230769231	-0.187926829268293	543.5058	260.227	-283.2788
-0.127115384615385	-0.187926829268293	565.8332	261.9751	-303.8581
-0.130961538461538	-0.187926829268293	577.0466	263.0617	-313.9849
-0.134807692307692	-0.187926829268293	566.0729	264.1738	-301.8991
-0.138653846153846	-0.187926829268293	536.41	264.0322	-272.3778
-0.1425	-0.187926829268293	494.7765	263.6325	-231.144
-0.146346153846154	-0.187926829268293	444.3269	266.1168	-178.2101
-0.150192307692308	-0.187926829268293	404.9216	268.3165	-136.6051
-0.154038461538462	-0.187926829268293	371.2721	274.6495	-96.6226000000001
0.153846153846154	-0.185365853658537	328.4766	326.7846	-1.69199999999995
0.149807692307692	-0.185365853658537	331.212	323.3548	-7.85719999999998
0.145961538461538	-0.185365853658537	335.0397	321.4595	-13.5802
0.142307692307692	-0.185365853658537	337.8586	321.7441	-16.1145
0.138269230769231	-0.185365853658537	339.125	321.634	-17.491
0.134423076923077	-0.185365853658537	340.7238	323.0086	-17.7152
0.130576923076923	-0.185365853658537	341.2462	324.0194	-17.2268
0.126730769230769	-0.185365853658537	342.3852	325.7576	-16.6276
0.123076923076923	-0.185365853658537	343.6189	336.383	-7.23589999999996
0.119038461538462	-0.185365853658537	344.0939	345.7547	1.6608
0.115192307692308	-0.185365853658537	344.3168	355.9284	11.6116
0.111346153846154	-0.185365853658537	343.2872	367.1251	23.8378999999999
0.1075	-0.185365853658537	342.67	385.9128	43.2428000000001
0.103846153846154	-0.185365853658537	341.7206	401.4923	59.7717
0.0998076923076923	-0.185365853658537	342.0055	423.3967	81.3912
0.0959615384615385	-0.185365853658537	341.7206	440.2666	98.546
0.0921153846153846	-0.185365853658537	343.3487	459.8691	116.5204
0.0882692307692308	-0.185365853658537	344.8672	484.2896	139.4224
0.0846153846153846	-0.185365853658537	345.4982	512.5327	167.0345
0.0805769230769231	-0.185365853658537	342.7459	538.8416	196.0957
0.0767307692307692	-0.185365853658537	343.505	551.8288	208.3238
0.0728846153846154	-0.185365853658537	342.5563	550.5968	208.0405
0.0690384615384615	-0.185365853658537	342.3189	530.7405	188.4216
0.0651923076923077	-0.185365853658537	342.7932	493.153	150.3598
0.0613461538461538	-0.185365853658537	342.9359	446.6262	103.6903
0.0576923076923077	-0.185365853658537	343.4103	392.5734	49.1631
0.0536538461538462	-0.185365853658537	346.9218	360.563	13.6412
0.0498076923076923	-0.185365853658537	348.9624	335.9761	-12.9863
0.0459615384615385	-0.185365853658537	347.335	315.8847	-31.4503
0.0421153846153846	-0.185365853658537	344.976	298.3993	-46.5767
0.0384615384615385	-0.185365853658537	345.2608	286.6604	-58.6004
0.0344230769230769	-0.185365853658537	344.2309	277.379	-66.8519
0.0305769230769231	-0.185365853658537	344.0887	272.7729	-71.3158
0.0267307692307692	-0.185365853658537	344.0413	270.0347	-74.0066
0.0228846153846154	-0.185365853658537	345.7496	270.6696	-75.08
0.0192307692307692	-0.185365853658537	344.2642	267.9321	-76.3321
0.0151923076923077	-0.185365853658537	343.9325	264.083	-79.8495
0.0113461538461538	-0.185365853658537	340.8953	261.0148	-79.8804999999999
0.0075	-0.185365853658537	343.2207	260.4016	-82.8191
0.00365384615384615	-0.185365853658537	342.1767	261.0148	-81.1619
0	-0.185365853658537	341.4793	261.0368	-80.4425
-0.00403846153846154	-0.185365853658537	342.583	261.462	-81.121
-0.00788461538461538	-0.185365853658537	340.7802	262.5727	-78.2075000000001
-0.0115384615384615	-0.185365853658537	339.3569	260.024	-79.3329
-0.0155769230769231	-0.185365853658537	338.0284	261.062	-76.9664
-0.0192307692307692	-0.185365853658537	334.8651	260.8734	-73.9917
-0.0232692307692308	-0.185365853658537	336.193	258.4661	-77.7269
-0.0271153846153846	-0.185365853658537	339.0867	259.0105	-80.0762
-0.0309615384615385	-0.185365853658537	338.7546	259.1741	-79.5805
-0.0348076923076923	-0.185365853658537	339.4188	259.4824	-79.9364
-0.0384615384615385	-0.185365853658537	336.952	260.2627	-76.6893
-0.0425	-0.185365853658537	332.7456	260.0992	-72.6464
-0.0463461538461538	-0.185365853658537	328.0654	260.7628	-67.3026
-0.0501923076923077	-0.185365853658537	327.891	261.3329	-66.5581
-0.0540384615384615	-0.185365853658537	325.1726	262.655	-62.5176
-0.0576923076923077	-0.185365853658537	325.2044	261.805	-63.3994
-0.0617307692307692	-0.185365853658537	322.7553	260.9079	-61.8474
-0.0655769230769231	-0.185365853658537	321.7454	258.6876	-63.0578
-0.0694230769230769	-0.185365853658537	322.3305	259.1852	-63.1453
-0.0732692307692308	-0.185365853658537	322.3305	260.9802	-61.3503
-0.0769230769230769	-0.185365853658537	323.499	262.3973	-61.1017
-0.0809615384615385	-0.185365853658537	323.4664	264.2866	-59.1798
-0.0848076923076923	-0.185365853658537	327.9858	263.5309	-64.4549
-0.0886538461538462	-0.185365853658537	330.9585	262.2081	-68.7504
-0.0925	-0.185365853658537	338.1236	262.4192	-75.7044
-0.0963461538461538	-0.185365853658537	351.9794	260.8382	-91.1412
-0.100192307692308	-0.185365853658537	365.2848	261.216	-104.0688
-0.104038461538462	-0.185365853658537	379.9053	262.5169	-117.3884
-0.107884615384615	-0.185365853658537	390.1086	262.4698	-127.6388
-0.111730769230769	-0.185365853658537	405.9668	261.6191	-144.3477
-0.115576923076923	-0.185365853658537	428.2945	263.2727	-165.0218
-0.119423076923077	-0.185365853658537	457.2486	263.1566	-194.092
-0.123269230769231	-0.185365853658537	492.7497	263.5345	-229.2152
-0.127115384615385	-0.185365853658537	522.9471	264.3375	-258.6096
-0.130961538461538	-0.185365853658537	549.61	265.3298	-284.2802
-0.134807692307692	-0.185365853658537	565.5816	267.2194	-298.3622
-0.138653846153846	-0.185365853658537	563.1818	268.1904	-294.9914
-0.1425	-0.185365853658537	539.604	269.0147	-270.5893
-0.146346153846154	-0.185365853658537	501.5497	270.1274	-231.4223
-0.150192307692308	-0.185365853658537	452.3497	274.2648	-178.0849
-0.154038461538462	-0.185365853658537	413.0512	279.4908	-133.5604
0.153846153846154	-0.183048780487805	333.3452	331.0365	-2.30869999999999
0.149807692307692	-0.183048780487805	341.9473	328.6496	-13.2977
0.145961538461538	-0.183048780487805	346.4734	325.8208	-20.6526
0.142307692307692	-0.183048780487805	348.9624	324.7464	-24.216
0.138269230769231	-0.183048780487805	349.9315	326.6743	-23.2572
0.134423076923077	-0.183048780487805	352.0539	325.6948	-26.3591
0.130576923076923	-0.183048780487805	357.0853	324.036	-33.0493
0.126730769230769	-0.183048780487805	359.316	326.2952	-33.0208000000001
0.123076923076923	-0.183048780487805	359.5535	326.0101	-33.5434
0.119038461538462	-0.183048780487805	358.3665	328.081	-30.2855
0.115192307692308	-0.183048780487805	356.9905	334.5516	-22.4389
0.111346153846154	-0.183048780487805	358.2371	343.8	-14.4371
0.1075	-0.183048780487805	358.5566	356.6339	-1.92269999999996
0.103846153846154	-0.183048780487805	359.851	370.422	10.571
0.0998076923076923	-0.183048780487805	357.6678	388.509	30.8412
0.0959615384615385	-0.183048780487805	352.0672	408.2376	56.1704
0.0921153846153846	-0.183048780487805	350.5351	431.5655	81.0303999999999
0.0882692307692308	-0.183048780487805	348.1753	454.4157	106.2404
0.0846153846153846	-0.183048780487805	351.4027	477.4735	126.0708
0.0805769230769231	-0.183048780487805	354.7248	516.027	161.3022
0.0767307692307692	-0.183048780487805	355.0701	540.3743	185.3042
0.0728846153846154	-0.183048780487805	355.4847	551.0246	195.5399
0.0690384615384615	-0.183048780487805	355.8299	555.2345	199.4046
0.0651923076923077	-0.183048780487805	356.5283	541.9647	185.4364
0.0613461538461538	-0.183048780487805	356.1487	510.0894	153.9407
0.0576923076923077	-0.183048780487805	356.2914	471.4437	115.1523
0.0536538461538462	-0.183048780487805	355.2472	425.3086	70.0614
0.0498076923076923	-0.183048780487805	352.2573	377.4114	25.1541
0.0459615384615385	-0.183048780487805	353.9181	344.9233	-8.99480000000006
0.0421153846153846	-0.183048780487805	355.5795	323.1266	-32.4529
0.0384615384615385	-0.183048780487805	357.2403	304.1246	-53.1157
0.0344230769230769	-0.183048780487805	357.383	294.2247	-63.1583
0.0305769230769231	-0.183048780487805	359.851	286.1683	-73.6827
0.0267307692307692	-0.183048780487805	358.4745	282.7214	-75.7531
0.0228846153846154	-0.183048780487805	358.0475	274.5726	-83.4749000000001
0.0192307692307692	-0.183048780487805	356.4809	271.6452	-84.8357
0.0151923076923077	-0.183048780487805	356.1358	269.4732	-86.6626
0.0113461538461538	-0.183048780487805	358.8415	266.7816	-92.0599
0.0075	-0.183048780487805	357.3702	267.9837	-89.3865
0.00365384615384615	-0.183048780487805	357.9869	266.2368	-91.7501
0	-0.183048780487805	356.8952	266.945	-89.9502
-0.00403846153846154	-0.183048780487805	357.1801	266.9707	-90.2094
-0.00788461538461538	-0.183048780487805	355.2342	266.1676	-89.0666
-0.0115384615384615	-0.183048780487805	357.8921	264.2319	-93.6602
-0.0155769230769231	-0.183048780487805	359.6957	266.0046	-93.6911
-0.0192307692307692	-0.183048780487805	361.5942	267.6099	-93.9843
-0.0232692307692308	-0.183048780487805	359.3634	266.8802	-92.4832
-0.0271153846153846	-0.183048780487805	356.9426	267.0693	-89.8733
-0.0309615384615385	-0.183048780487805	353.7286	267.7048	-86.0238
-0.0348076923076923	-0.183048780487805	347.6672	265.8155	-81.8517
-0.0384615384615385	-0.183048780487805	343.4576	266.6187	-76.8389
-0.0425	-0.183048780487805	341.2419	265.794	-75.4479
-0.0463461538461538	-0.183048780487805	337.0663	268.5592	-68.5071000000001
-0.0501923076923077	-0.183048780487805	328.0336	268.3228	-59.7108000000001
-0.0540384615384615	-0.183048780487805	321.8357	268.3918	-53.4439
-0.0576923076923077	-0.183048780487805	316.3671	268.087	-48.2801
-0.0617307692307692	-0.183048780487805	316.1165	267.6615	-48.455
-0.0655769230769231	-0.183048780487805	316.8138	268.512	-48.3018
-0.0694230769230769	-0.183048780487805	318.378	268.0612	-50.3168
-0.0732692307692308	-0.183048780487805	318.378	266.7387	-51.6393
-0.0769230769230769	-0.183048780487805	320.7958	264.7766	-56.0192
-0.0809615384615385	-0.183048780487805	323.4182	263.6433	-59.7749
-0.0848076923076923	-0.183048780487805	323.18	264.1159	-59.0641
-0.0886538461538462	-0.183048780487805	325.0452	264.7039	-60.3413000000001
-0.0925	-0.183048780487805	326.0273	265.3906	-60.6367
-0.0963461538461538	-0.183048780487805	339.3695	266.1676	-73.2019
-0.100192307692308	-0.183048780487805	349.8924	266.1933	-83.6991000000001
-0.104038461538462	-0.183048780487805	367.3869	268.5074	-98.8795
-0.107884615384615	-0.183048780487805	382.1092	268.9795	-113.1297
-0.111730769230769	-0.183048780487805	400.0839	267.2793	-132.8046
-0.115576923076923	-0.183048780487805	428.2021	267.537	-160.6651
-0.119423076923077	-0.183048780487805	456.7785	266.3824	-190.3961
-0.123269230769231	-0.183048780487805	489.4334	265.6996	-223.7338
-0.127115384615385	-0.183048780487805	527.0709	265.6525	-261.4184
-0.130961538461538	-0.183048780487805	552.8864	266.1717	-286.7147
-0.134807692307692	-0.183048780487805	566.2988	267.1636	-299.1352
-0.138653846153846	-0.183048780487805	556.4825	268.3918	-288.0907
-0.1425	-0.183048780487805	526.2041	270.5903	-255.6138
-0.146346153846154	-0.183048780487805	487.1436	273.8284	-213.3152
-0.150192307692308	-0.183048780487805	447.0042	278.3895	-168.6147
-0.154038461538462	-0.183048780487805	404.7714	285.5504	-119.221
0.153846153846154	-0.180609756097561	332.3001	330.7984	-1.50170000000003
0.149807692307692	-0.180609756097561	336.9789	330.308	-6.67090000000002
0.145961538461538	-0.180609756097561	342.8156	328.4752	-14.3404
0.142307692307692	-0.180609756097561	348.0188	327.7009	-20.3179
0.138269230769231	-0.180609756097561	351.4209	328.0466	-23.3743
0.134423076923077	-0.180609756097561	352.9255	331.8044	-21.1211
0.130576923076923	-0.180609756097561	354.2062	333.8739	-20.3323
0.126730769230769	-0.180609756097561	353.6258	333.766	-19.8598
0.123076923076923	-0.180609756097561	354.1949	326.7375	-27.4574
0.119038461538462	-0.180609756097561	356.1516	331.2891	-24.8625
0.115192307692308	-0.180609756097561	357.9544	336.3203	-21.6341
0.111346153846154	-0.180609756097561	357.4323	344.92	-12.5123
0.1075	-0.180609756097561	356.8633	356.2321	-0.631200000000035
0.103846153846154	-0.180609756097561	356.0453	377.0831	21.0378
0.0998076923076923	-0.180609756097561	355.144	393.6469	38.5029
0.0959615384615385	-0.180609756097561	355.5236	412.0334	56.5098
0.0921153846153846	-0.180609756097561	356.5201	430.1601	73.64
0.0882692307692308	-0.180609756097561	357.1365	451.7733	94.6368
0.0846153846153846	-0.180609756097561	356.5311	472.9231	116.392
0.0805769230769231	-0.180609756097561	353.7793	501.3906	147.6113
0.0767307692307692	-0.180609756097561	354.8705	529.559	174.6885
0.0728846153846154	-0.180609756097561	354.0167	546.3579	192.3412
0.0690384615384615	-0.180609756097561	353.5898	554.6251	201.0353
0.0651923076923077	-0.180609756097561	354.5271	549.6184	195.0913
0.0613461538461538	-0.180609756097561	356.3411	529.3433	173.0022
0.0576923076923077	-0.180609756097561	355.4762	492.7262	137.25
0.0536538461538462	-0.180609756097561	355.2973	449.8018	94.5045
0.0498076923076923	-0.180609756097561	355.9979	398.6864	42.6885
0.0459615384615385	-0.180609756097561	356.8522	366.3393	9.48710000000006
0.0421153846153846	-0.180609756097561	355.0966	340.1617	-14.9349
0.0384615384615385	-0.180609756097561	353.341	319.0657	-34.2753
0.0344230769230769	-0.180609756097561	351.3007	303.31	-47.9907
0.0305769230769231	-0.180609756097561	353.341	291.8069	-61.5341
0.0267307692307692	-0.180609756097561	353.768	285.3382	-68.4298
0.0228846153846154	-0.180609756097561	354.2897	275.2544	-79.0353
0.0192307692307692	-0.180609756097561	372.7356	270.0135	-102.7221
0.0151923076923077	-0.180609756097561	375.6665	270.6274	-105.0391
0.0113461538461538	-0.180609756097561	369.2956	271.6662	-97.6294000000001
0.0075	-0.180609756097561	363.8377	271.7605	-92.0772000000001
0.00365384615384615	-0.180609756097561	359.2212	269.3525	-89.8687
0	-0.180609756097561	355.4238	269.9192	-85.5046
-0.00403846153846154	-0.180609756097561	354.7118	269.683	-85.0288000000001
-0.00788461538461538	-0.180609756097561	354.9019	270.2969	-84.605
-0.0115384615384615	-0.180609756097561	355.1389	269.0696	-86.0693
-0.0155769230769231	-0.180609756097561	353.7149	271.4771	-82.2378
-0.0192307692307692	-0.180609756097561	351.769	269.825	-81.944
-0.0232692307692308	-0.180609756097561	349.0159	272.0439	-76.9720000000001
-0.0271153846153846	-0.180609756097561	346.6429	273.6965	-72.9464
-0.0309615384615385	-0.180609756097561	341.7537	274.7824	-66.9713
-0.0348076923076923	-0.180609756097561	339.4756	272.9407	-66.5349
-0.0384615384615385	-0.180609756097561	336.2953	271.8076	-64.4877
-0.0425	-0.180609756097561	337.0221	272.5158	-64.5063
-0.0463461538461538	-0.180609756097561	336.4197	271.1727	-65.247
-0.0501923076923077	-0.180609756097561	336.245	273.1297	-63.1153
-0.0540384615384615	-0.180609756097561	331.7374	272.3535	-59.3839
-0.0576923076923077	-0.180609756097561	329.2992	273.1089	-56.1903
-0.0617307692307692	-0.180609756097561	324.9505	272.3797	-52.5708
-0.0655769230769231	-0.180609756097561	324.1288	273.2767	-50.8521
-0.0694230769230769	-0.180609756097561	321.394	274.1949	-47.1991
-0.0732692307692308	-0.180609756097561	315.9571	273.6544	-42.3027
-0.0769230769230769	-0.180609756097561	317.6644	272.8518	-44.8126
-0.0809615384615385	-0.180609756097561	320.9199	271.9071	-49.0128
-0.0848076923076923	-0.180609756097561	322.9105	271.6924	-51.2181
-0.0886538461538462	-0.180609756097561	324.8564	272.9883	-51.8681
-0.0925	-0.180609756097561	326.1378	272.8726	-53.2652000000001
-0.0963461538461538	-0.180609756097561	336.1909	273.2032	-62.9877
-0.100192307692308	-0.180609756097561	344.7051	273.1824	-71.5227
-0.104038461538462	-0.180609756097561	361.5965	272.3116	-89.2849
-0.107884615384615	-0.180609756097561	381.9794	272.8518	-109.1276
-0.111730769230769	-0.180609756097561	397.0446	272.8309	-124.2137
-0.115576923076923	-0.180609756097561	411.9089	273.1615	-138.7474
-0.119423076923077	-0.180609756097561	429.5561	270.2596	-159.2965
-0.123269230769231	-0.180609756097561	455.3802	268.3228	-187.0574
-0.127115384615385	-0.180609756097561	480.1344	267.1679	-212.9665
-0.130961538461538	-0.180609756097561	508.5815	266.9101	-241.6714
-0.134807692307692	-0.180609756097561	541.0458	267.5502	-273.4956
-0.138653846153846	-0.180609756097561	557.6346	271.5659	-286.0687
-0.1425	-0.180609756097561	553.6874	276.1488	-277.5386
-0.146346153846154	-0.180609756097561	521.2305	279.6922	-241.5383
-0.150192307692308	-0.180609756097561	481.9794	284.4912	-197.4882
-0.154038461538462	-0.180609756097561	439.8988	291.8904	-148.0084
0.153846153846154	-0.178048780487805	333.0435	330.1193	-2.92419999999999
0.149807692307692	-0.178048780487805	338.879	327.4802	-11.3988
0.145961538461538	-0.178048780487805	345.2535	326.4214	-18.8321
0.142307692307692	-0.178048780487805	348.8931	323.4677	-25.4254
0.138269230769231	-0.178048780487805	351.4433	322.2515	-29.1918
0.134423076923077	-0.178048780487805	354.1001	321.3988	-32.7013
0.130576923076923	-0.178048780487805	355.1784	323.1038	-32.0746
0.126730769230769	-0.178048780487805	355.8902	324.588	-31.3022
0.123076923076923	-0.178048780487805	355.8428	328.6342	-27.2086000000001
0.119038461538462	-0.178048780487805	357.2664	333.7301	-23.5363
0.115192307692308	-0.178048780487805	357.728	343.7904	-13.9376
0.111346153846154	-0.178048780487805	356.5072	355.264	-1.24319999999995
0.1075	-0.178048780487805	356.7787	370.6609	13.8822
0.103846153846154	-0.178048780487805	356.9687	388.2017	31.233
0.0998076923076923	-0.178048780487805	357.1109	409.6496	52.5387
0.0959615384615385	-0.178048780487805	356.2569	423.3052	67.0483
0.0921153846153846	-0.178048780487805	357.301	445.1114	87.8104000000001
0.0882692307692308	-0.178048780487805	356.5546	461.9612	105.4066
0.0846153846153846	-0.178048780487805	357.1711	489.1889	132.0178
0.0805769230769231	-0.178048780487805	358.1203	514.2878	156.1675
0.0767307692307692	-0.178048780487805	358.2625	536.4127	178.1502
0.0728846153846154	-0.178048780487805	357.1711	552.8429	195.6718
0.0690384615384615	-0.178048780487805	358.1677	558.109	199.9413
0.0651923076923077	-0.178048780487805	357.8829	543.7472	185.8643
0.0613461538461538	-0.178048780487805	358.2151	516.0038	157.7887
0.0576923076923077	-0.178048780487805	357.8228	467.7097	109.8869
0.0536538461538462	-0.178048780487805	359.3886	425.4031	66.0145000000001
0.0498076923076923	-0.178048780487805	359.1517	387.3177	28.166
0.0459615384615385	-0.178048780487805	358.4872	362.0994	3.61220000000003
0.0421153846153846	-0.178048780487805	356.1621	336.0408	-20.1213
0.0384615384615385	-0.178048780487805	353.172	319.2364	-33.9356
0.0344230769230769	-0.178048780487805	352.1146	306.8285	-45.2861
0.0305769230769231	-0.178048780487805	352.9692	297.3329	-55.6363
0.0267307692307692	-0.178048780487805	353.6333	295.1599	-58.4734
0.0228846153846154	-0.178048780487805	356.6236	291.0694	-65.5542000000001
0.0192307692307692	-0.178048780487805	357.383	288.8966	-68.4864
0.0151923076923077	-0.178048780487805	356.2311	286.0152	-70.2159
0.0113461538461538	-0.178048780487805	356.908	282.614	-74.294
0.0075	-0.178048780487805	356.5283	281.1025	-75.4258000000001
0.00365384615384615	-0.178048780487805	357.5725	278.599	-78.9735000000001
0	-0.178048780487805	357.0379	277.7757	-79.2622
-0.00403846153846154	-0.178048780487805	359.9806	278.8623	-81.1183
-0.00788461538461538	-0.178048780487805	359.0785	279.618	-79.4605
-0.0115384615384615	-0.178048780487805	358.0348	278.8623	-79.1725
-0.0155769230769231	-0.178048780487805	356.3259	280.9881	-75.3378
-0.0192307692307692	-0.178048780487805	356.3259	279.9959	-76.33
-0.0232692307692308	-0.178048780487805	353.7628	280.3738	-73.389
-0.0271153846153846	-0.178048780487805	352.3862	279.0038	-73.3824
-0.0309615384615385	-0.178048780487805	348.8263	281.366	-67.4603
-0.0348076923076923	-0.178048780487805	347.8768	281.3389	-66.5379000000001
-0.0384615384615385	-0.178048780487805	344.0324	279.1453	-64.8871
-0.0425	-0.178048780487805	341.1988	277.2558	-63.943
-0.0463461538461538	-0.178048780487805	337.3069	276.8308	-60.4761
-0.0501923076923077	-0.178048780487805	335.3283	279.9488	-55.3795
-0.0540384615384615	-0.178048780487805	335.1536	279.476	-55.6776
-0.0576923076923077	-0.178048780487805	331.7053	281.1567	-50.5486
-0.0617307692307692	-0.178048780487805	331.5915	280.3537	-51.2378
-0.0655769230769231	-0.178048780487805	329.6941	281.2511	-48.4430000000001
-0.0694230769230769	-0.178048780487805	326.421	281.1366	-45.2844
-0.0732692307692308	-0.178048780487805	322.4847	281.7982	-40.6865
-0.0769230769230769	-0.178048780487805	322.2001	280.7115	-41.4886
-0.0809615384615385	-0.178048780487805	320.3506	281.5146	-38.836
-0.0848076923076923	-0.178048780487805	320.7921	281.2782	-39.5139
-0.0886538461538462	-0.178048780487805	320.6973	282.3377	-38.3596
-0.0925	-0.178048780487805	321.8659	281.7033	-40.1626
-0.0963461538461538	-0.178048780487805	325.2669	281.8454	-43.4215
-0.100192307692308	-0.178048780487805	332.4892	280.8059	-51.6833
-0.104038461538462	-0.178048780487805	345.9184	281.9198	-63.9986
-0.107884615384615	-0.178048780487805	360.9476	281.0694	-79.8782
-0.111730769230769	-0.178048780487805	384.3357	279.5097	-104.826
-0.115576923076923	-0.178048780487805	402.4891	280.7386	-121.7505
-0.119423076923077	-0.178048780487805	414.9725	281.4287	-133.5438
-0.123269230769231	-0.178048780487805	431.0482	280.5306	-150.5176
-0.127115384615385	-0.178048780487805	458.6589	280.625	-178.0339
-0.130961538461538	-0.178048780487805	488.5691	281.2867	-207.2824
-0.134807692307692	-0.178048780487805	519.2982	282.468	-236.8302
-0.138653846153846	-0.178048780487805	544.7676	283.2718	-261.4958
-0.1425	-0.178048780487805	557.6004	286.5878	-271.0126
-0.146346153846154	-0.178048780487805	546.8087	290.369	-256.4397
-0.150192307692308	-0.178048780487805	516.3871	295.3322	-221.0549
-0.154038461538462	-0.178048780487805	479.612	303.1135	-176.4985
0.153846153846154	-0.175731707317073	338.7187	333.6751	-5.04360000000003
0.149807692307692	-0.175731707317073	344.774	330.324	-14.45
0.145961538461538	-0.175731707317073	350.6619	327.5432	-23.1187
0.142307692307692	-0.175731707317073	353.6732	326.7689	-26.9043
0.138269230769231	-0.175731707317073	355.4976	325.0472	-30.4504
0.134423076923077	-0.175731707317073	356.0884	322.6784	-33.41
0.130576923076923	-0.175731707317073	357.8793	322.2993	-35.58
0.126730769230769	-0.175731707317073	358.259	322.2665	-35.9925
0.123076923076923	-0.175731707317073	357.7845	324.8252	-32.9593
0.119038461538462	-0.175731707317073	356.8823	326.2157	-30.6666
0.115192307692308	-0.175731707317073	355.8509	331.2793	-24.5715999999999
0.111346153846154	-0.175731707317073	357.4048	336.2857	-21.1190999999999
0.1075	-0.175731707317073	359.5535	346.2177	-13.3358
0.103846153846154	-0.175731707317073	359.316	359.0209	-0.295100000000048
0.0998076923076923	-0.175731707317073	360.3129	377.5786	17.2657
0.0959615384615385	-0.175731707317073	360.8224	396.395	35.5726
0.0921153846153846	-0.175731707317073	360.49	417.6709	57.1809
0.0882692307692308	-0.175731707317073	359.493	439.0455	79.5525
0.0846153846153846	-0.175731707317073	359.9332	458.4548	98.5216
0.0805769230769231	-0.175731707317073	359.1133	476.3813	117.268
0.0767307692307692	-0.175731707317073	356.753	495.3166	138.5636
0.0728846153846154	-0.175731707317073	357.1801	527.7612	170.5811
0.0690384615384615	-0.175731707317073	356.7056	547.8594	191.1538
0.0651923076923077	-0.175731707317073	357.2147	553.9839	196.7692
0.0613461538461538	-0.175731707317073	357.547	544.0775	186.5305
0.0576923076923077	-0.175731707317073	358.8289	513.4957	154.6668
0.0536538461538462	-0.175731707317073	359.1133	477.4514	118.3381
0.0498076923076923	-0.175731707317073	364.3474	433.8658	69.5184
0.0459615384615385	-0.175731707317073	368.5245	386.5698	18.0453
0.0421153846153846	-0.175731707317073	366.6256	356.5941	-10.0314999999999
0.0384615384615385	-0.175731707317073	362.3062	334.5911	-27.7151
0.0344230769230769	-0.175731707317073	361.6895	316.9212	-44.7683
0.0305769230769231	-0.175731707317073	359.5061	301.3778	-58.1283
0.0267307692307692	-0.175731707317073	359.2212	290.8139	-68.4073
0.0228846153846154	-0.175731707317073	356.8004	289.1131	-67.6873
0.0192307692307692	-0.175731707317073	357.0379	288.6408	-68.3971
0.0151923076923077	-0.175731707317073	355.1389	289.1603	-65.9786
0.0113461538461538	-0.175731707317073	353.9181	290.436	-63.4821000000001
0.0075	-0.175731707317073	355.7216	291.664	-64.0576
0.00365384615384615	-0.175731707317073	355.3764	289.0659	-66.3105
0	-0.175731707317073	356.5283	289.3495	-67.1788
-0.00403846153846154	-0.175731707317073	357.0379	287.6959	-69.3419999999999
-0.00788461538461538	-0.175731707317073	354.8071	289.9637	-64.8434
-0.0115384615384615	-0.175731707317073	355.7561	291.7398	-64.0163
-0.0155769230769231	-0.175731707317073	357.81	289.8496	-67.9604000000001
-0.0192307692307692	-0.175731707317073	357.3228	287.1569	-70.1659
-0.0232692307692308	-0.175731707317073	357.1801	286.4954	-70.6847
-0.0271153846153846	-0.175731707317073	355.8509	288.5271	-67.3238
-0.0309615384615385	-0.175731707317073	357.1801	287.5349	-69.6452
-0.0348076923076923	-0.175731707317073	354.2504	285.5504	-68.7000000000001
-0.0384615384615385	-0.175731707317073	353.8839	287.5821	-66.3018
-0.0425	-0.175731707317073	347.7283	288.3379	-59.3904
-0.0463461538461538	-0.175731707317073	342.9027	286.5231	-56.3796
-0.0501923076923077	-0.175731707317073	336.7004	286.9482	-49.7522
-0.0540384615384615	-0.175731707317073	334.6278	284.8691	-49.7587
-0.0576923076923077	-0.175731707317073	330.6431	285.6728	-44.9703
-0.0617307692307692	-0.175731707317073	328.3974	285.3892	-43.0082
-0.0655769230769231	-0.175731707317073	328.5233	286.1923	-42.331
-0.0694230769230769	-0.175731707317073	324.1768	284.5383	-39.6385
-0.0732692307692308	-0.175731707317073	324.0507	284.2827	-39.768
-0.0769230769230769	-0.175731707317073	319.9736	285.8143	-34.1593
-0.0809615384615385	-0.175731707317073	320.2887	286.0783	-34.2104
-0.0848076923076923	-0.175731707317073	321.283	287.0522	-34.2307999999999
-0.0886538461538462	-0.175731707317073	323.7168	286.6741	-37.0427
-0.0925	-0.175731707317073	324.6036	285.7765	-38.8271
-0.0963461538461538	-0.175731707317073	324.9664	285.2564	-39.71
-0.100192307692308	-0.175731707317073	334.6236	283.5351	-51.0885
-0.104038461538462	-0.175731707317073	344.2206	283.8659	-60.3547
-0.107884615384615	-0.175731707317073	366.9608	283.4879	-83.4729000000001
-0.111730769230769	-0.175731707317073	390.7785	282.3064	-108.4721
-0.115576923076923	-0.175731707317073	409.214	283.3935	-125.8205
-0.119423076923077	-0.175731707317073	419.3531	284.1222	-135.2309
-0.123269230769231	-0.175731707317073	432.9877	284.0552	-148.9325
-0.127115384615385	-0.175731707317073	452.6504	284.244	-168.4064
-0.130961538461538	-0.175731707317073	481.1754	285.7568	-195.4186
-0.134807692307692	-0.175731707317073	517.717	286.8715	-230.8455
-0.138653846153846	-0.175731707317073	545.3109	289.5183	-255.7926
-0.1425	-0.175731707317073	560.2903	293.8009	-266.4894
-0.146346153846154	-0.175731707317073	557.4312	300.8736	-256.5576
-0.150192307692308	-0.175731707317073	529.1563	310.5654	-218.5909
-0.154038461538462	-0.175731707317073	490.6488	325.5365	-165.1123
0.153846153846154	-0.173170731707317	341.9804	337.5835	-4.39690000000002
0.149807692307692	-0.173170731707317	346.2713	331.9225	-14.3488
0.145961538461538	-0.173170731707317	349.7893	328.0175	-21.7718
0.142307692307692	-0.173170731707317	353.2878	326.3899	-26.8979
0.138269230769231	-0.173170731707317	357.3441	325.3154	-32.0287
0.134423076923077	-0.173170731707317	358.9458	322.8354	-36.1104
0.130576923076923	-0.173170731707317	360.4525	321.319	-39.1335
0.126730769230769	-0.173170731707317	360.9746	322.8344	-38.1402000000001
0.123076923076923	-0.173170731707317	361.1524	322.6596	-38.4928000000001
0.119038461538462	-0.173170731707317	362.1498	326.1836	-35.9662
0.115192307692308	-0.173170731707317	361.3297	329.6818	-31.6479
0.111346153846154	-0.173170731707317	361.2946	337.4927	-23.8019
0.1075	-0.173170731707317	361.105	343.5599	-17.5451000000001
0.103846153846154	-0.173170731707317	359.3953	356.2898	-3.10550000000001
0.0998076923076923	-0.173170731707317	357.6381	372.8321	15.194
0.0959615384615385	-0.173170731707317	356.749	393.1236	36.3746
0.0921153846153846	-0.173170731707317	356.9732	413.4169	56.4437
0.0882692307692308	-0.173170731707317	356.701	435.4004	78.6994
0.0846153846153846	-0.173170731707317	357.6509	449.3645	91.7135999999999
0.0805769230769231	-0.173170731707317	359.5501	462.6828	103.1327
0.0767307692307692	-0.173170731707317	360.0727	486.242	126.1693
0.0728846153846154	-0.173170731707317	360.0727	514.3905	154.3178
0.0690384615384615	-0.173170731707317	360.0852	537.1997	177.1145
0.0651923076923077	-0.173170731707317	359.3256	550.5808	191.2552
0.0613461538461538	-0.173170731707317	358.6134	543.9352	185.3218
0.0576923076923077	-0.173170731707317	357.6509	522.5771	164.9262
0.0536538461538462	-0.173170731707317	357.6035	474.9478	117.3443
0.0498076923076923	-0.173170731707317	356.749	426.1716	69.4226
0.0459615384615385	-0.173170731707317	358.3284	387.0715	28.7431
0.0421153846153846	-0.173170731707317	358.458	352.1794	-6.27859999999998
0.0384615384615385	-0.173170731707317	358.6134	330.7003	-27.9131
0.0344230769230769	-0.173170731707317	357.6637	311.5395	-46.1242
0.0305769230769231	-0.173170731707317	356.8092	299.1076	-57.7016000000001
0.0267307692307692	-0.173170731707317	356.3346	285.0822	-71.2524
0.0228846153846154	-0.173170731707317	357.2839	282.7487	-74.5352
0.0192307692307692	-0.173170731707317	356.9989	281.3519	-75.647
0.0151923076923077	-0.173170731707317	358.281	278.7071	-79.5739
0.0113461538461538	-0.173170731707317	359.5975	279.274	-80.3235
0.0075	-0.173170731707317	360.0852	278.2351	-81.8501
0.00365384615384615	-0.173170731707317	361.3545	279.5575	-81.797
0	-0.173170731707317	360.75	277.1961	-83.5539
-0.00403846153846154	-0.173170731707317	358.6956	279.0854	-79.6102
-0.00788461538461538	-0.173170731707317	357.6509	278.8491	-78.8018
-0.0115384615384615	-0.173170731707317	359.2177	280.8798	-78.3379
-0.0155769230769231	-0.173170731707317	359.5027	278.5185	-80.9842
-0.0192307692307692	-0.173170731707317	359.7403	276.9604	-82.7799
-0.0232692307692308	-0.173170731707317	359.1703	276.252	-82.9183
-0.0271153846153846	-0.173170731707317	359.0881	276.5826	-82.5055
-0.0309615384615385	-0.173170731707317	361.3674	275.5437	-85.8237
-0.0348076923076923	-0.173170731707317	361.0474	277.5063	-83.5411
-0.0384615384615385	-0.173170731707317	360.1577	280.3871	-79.7706
-0.0425	-0.173170731707317	353.0508	279.8679	-73.1829000000001
-0.0463461538461538	-0.173170731707317	348.3654	280.0565	-68.3089000000001
-0.0501923076923077	-0.173170731707317	340.5961	277.6745	-62.9216
-0.0540384615384615	-0.173170731707317	335.7707	278.0732	-57.6975
-0.0576923076923077	-0.173170731707317	332.9387	277.6955	-55.2432
-0.0617307692307692	-0.173170731707317	332.81	278.876	-53.934
-0.0655769230769231	-0.173170731707317	332.3031	278.5453	-53.7578
-0.0694230769230769	-0.173170731707317	329.0615	280.0093	-49.0522
-0.0732692307692308	-0.173170731707317	326.9903	279.0175	-47.9728000000001
-0.0769230769230769	-0.173170731707317	322.2641	281.0955	-41.1686
-0.0809615384615385	-0.173170731707317	318.2308	279.7528	-38.478
-0.0848076923076923	-0.173170731707317	316.3642	278.95	-37.4142
-0.0886538461538462	-0.173170731707317	318.657	278.5722	-40.0848000000001
-0.0925	-0.173170731707317	318.3699	279.1392	-39.2307
-0.0963461538461538	-0.173170731707317	321.8329	278.8288	-43.0041
-0.100192307692308	-0.173170731707317	327.8314	277.5063	-50.3251
-0.104038461538462	-0.173170731707317	338.1648	277.3444	-60.8204
-0.107884615384615	-0.173170731707317	349.7438	276.0218	-73.722
-0.111730769230769	-0.173170731707317	374.238	276.8246	-97.4134000000001
-0.115576923076923	-0.173170731707317	403.8205	276.6359	-127.1846
-0.119423076923077	-0.173170731707317	414.2251	275.1713	-139.0538
-0.123269230769231	-0.173170731707317	418.6916	274.2062	-144.4854
-0.127115384615385	-0.173170731707317	428.6126	275.0356	-153.577
-0.130961538461538	-0.173170731707317	453.6948	277.7281	-175.9667
-0.134807692307692	-0.173170731707317	483.8549	279.2873	-204.5676
-0.138653846153846	-0.173170731707317	515.8878	281.6019	-234.2859
-0.1425	-0.173170731707317	542.4851	285.9283	-256.5568
-0.146346153846154	-0.173170731707317	560.3161	292.6844	-267.6317
-0.150192307692308	-0.173170731707317	573.7827	304.3362	-269.4465
-0.154038461538462	-0.173170731707317	558.5833	318.6835	-239.8998
0.153846153846154	-0.170853658536585	349.7603	345.8034	-3.95689999999996
0.149807692307692	-0.170853658536585	355.1784	339.3348	-15.8436
0.145961538461538	-0.170853658536585	362.7689	332.8062	-29.9627
0.142307692307692	-0.170853658536585	367.5752	329.2816	-38.2936
0.138269230769231	-0.170853658536585	370.3892	326.3583	-44.0309
0.134423076923077	-0.170853658536585	372.0404	324.1625	-47.8779
0.130576923076923	-0.170853658536585	375.3089	321.4299	-53.879
0.126730769230769	-0.170853658536585	376.0689	321.1455	-54.9234000000001
0.123076923076923	-0.170853658536585	376.7341	321.3501	-55.384
0.119038461538462	-0.170853658536585	377.1141	322.8344	-54.2797000000001
0.115192307692308	-0.170853658536585	375.8787	323.9228	-51.9559
0.111346153846154	-0.170853658536585	375.594	327.6249	-47.9691
0.1075	-0.170853658536585	376.3066	331.2036	-45.103
0.103846153846154	-0.170853658536585	376.2587	337.3121	-38.9466
0.0998076923076923	-0.170853658536585	376.4015	350.5873	-25.8142
0.0959615384615385	-0.170853658536585	376.6867	366.8667	-9.81999999999994
0.0921153846153846	-0.170853658536585	376.2952	387.3709	11.0757
0.0882692307692308	-0.170853658536585	375.3452	408.7168	33.3716
0.0846153846153846	-0.170853658536585	375.7838	430.2612	54.4774
0.0805769230769231	-0.170853658536585	374.2051	448.8454	74.6403
0.0767307692307692	-0.170853658536585	374.026	457.1659	83.1399
0.0728846153846154	-0.170853658536585	375.2135	470.5369	95.3234
0.0690384615384615	-0.170853658536585	375.6889	501.8765	126.1876
0.0651923076923077	-0.170853658536585	375.2135	531.4119	156.1984
0.0613461538461538	-0.170853658536585	375.974	548.1112	172.1372
0.0576923076923077	-0.170853658536585	374.8335	553.1094	178.2759
0.0536538461538462	-0.170853658536585	374.5963	534.5442	159.9479
0.0498076923076923	-0.170853658536585	373.825	507.0084	133.1834
0.0459615384615385	-0.170853658536585	373.9311	466.5342	92.6031000000001
0.0421153846153846	-0.170853658536585	372.9695	416.6851	43.7156000000001
0.0384615384615385	-0.170853658536585	373.0282	385.5009	12.4727
0.0344230769230769	-0.170853658536585	374.026	360.0088	-14.0172
0.0305769230769231	-0.170853658536585	376.427	341.4558	-34.9712
0.0267307692307692	-0.170853658536585	373.6347	328.5747	-45.0600000000001
0.0228846153846154	-0.170853658536585	373.4444	318.3715	-55.0729
0.0192307692307692	-0.170853658536585	373.4924	313.1928	-60.2996
0.0151923076923077	-0.170853658536585	373.5398	308.2806	-65.2592
0.0113461538461538	-0.170853658536585	373.4924	306.2972	-67.1952
0.0075	-0.170853658536585	373.0169	303.227	-69.7899000000001
0.00365384615384615	-0.170853658536585	374.0622	305.2581	-68.8041
0	-0.170853658536585	373.8724	305.4762	-68.3962
-0.00403846153846154	-0.170853658536585	372.3878	302.5005	-69.8873000000001
-0.00788461538461538	-0.170853658536585	369.3469	302.624	-66.7229
-0.0115384615384615	-0.170853658536585	366.8286	301.9153	-64.9133
-0.0155769230769231	-0.170853658536585	365.2607	303.6161	-61.6446000000001
-0.0192307692307692	-0.170853658536585	368.2066	304.8442	-63.3624
-0.0232692307692308	-0.170853658536585	369.6321	306.7989	-62.8332
-0.0271153846153846	-0.170853658536585	370.5583	307.0172	-63.5411
-0.0309615384615385	-0.170853658536585	367.6223	308.1985	-59.4238
-0.0348076923076923	-0.170853658536585	365.8772	307.5667	-58.3105
-0.0384615384615385	-0.170853658536585	361.4024	306.8581	-54.5443
-0.0425	-0.170853658536585	357.547	302.3696	-55.1774
-0.0463461538461538	-0.170853658536585	351.1992	300.3384	-50.8608000000001
-0.0501923076923077	-0.170853658536585	347.9042	300.2912	-47.613
-0.0540384615384615	-0.170853658536585	339.1395	299.9127	-39.2268
-0.0576923076923077	-0.170853658536585	335.8803	301.7086	-34.1717
-0.0617307692307692	-0.170853658536585	330.4057	303.8818	-26.5239
-0.0655769230769231	-0.170853658536585	323.5907	305.0628	-18.5279
-0.0694230769230769	-0.170853658536585	321.8686	304.3362	-17.5324
-0.0732692307692308	-0.170853658536585	318.1384	301.3301	-16.8083
-0.0769230769230769	-0.170853658536585	319.3407	298.5718	-20.7689
-0.0809615384615385	-0.170853658536585	320.668	297.2201	-23.4479
-0.0848076923076923	-0.170853658536585	322.9593	295.1884	-27.7709
-0.0886538461538462	-0.170853658536585	322.8631	296.3221	-26.5410000000001
-0.0925	-0.170853658536585	322.8799	297.0785	-25.8014
-0.0963461538461538	-0.170853658536585	323.5268	295.897	-27.6298
-0.100192307692308	-0.170853658536585	323.399	297.721	-25.678
-0.104038461538462	-0.170853658536585	328.0395	299.2806	-28.7589
-0.107884615384615	-0.170853658536585	343.5146	299.5165	-43.9981
-0.111730769230769	-0.170853658536585	362.0972	300.2542	-61.843
-0.115576923076923	-0.170853658536585	389.9703	299.3566	-90.6137
-0.119423076923077	-0.170853658536585	407.1178	298.7253	-108.3925
-0.123269230769231	-0.170853658536585	412.9499	298.6781	-114.2718
-0.127115384615385	-0.170853658536585	417.1935	299.9066	-117.2869
-0.130961538461538	-0.170853658536585	429.2691	301.7025	-127.5666
-0.134807692307692	-0.170853658536585	449.5152	303.7168	-145.7984
-0.138653846153846	-0.170853658536585	484.3378	307.4976	-176.8402
-0.1425	-0.170853658536585	515.2897	316.7919	-198.4978
-0.146346153846154	-0.170853658536585	541.9723	328.4517	-213.5206
-0.150192307692308	-0.170853658536585	556.3581	343.6119	-212.7462
-0.154038461538462	-0.170853658536585	550.971	362.605	-188.366
0.153846153846154	-0.168414634146341	343.318	331.3517	-11.9663
0.149807692307692	-0.168414634146341	351.7929	329.0444	-22.7485
0.145961538461538	-0.168414634146341	355.6559	325.426	-30.2299
0.142307692307692	-0.168414634146341	356.6387	322.2977	-34.341
0.138269230769231	-0.168414634146341	357.5275	322.3138	-35.2137
0.134423076923077	-0.168414634146341	358.8447	322.1233	-36.7214
0.130576923076923	-0.168414634146341	358.4051	321.6002	-36.8049
0.126730769230769	-0.168414634146341	357.3484	322.4675	-34.8809000000001
0.123076923076923	-0.168414634146341	356.9816	325.5047	-31.4769
0.119038461538462	-0.168414634146341	355.9246	330.6209	-25.3037
0.115192307692308	-0.168414634146341	354.8936	337.3825	-17.5111
0.111346153846154	-0.168414634146341	355.7001	348.4112	-7.28890000000001
0.1075	-0.168414634146341	355.6183	362.914	7.29570000000001
0.103846153846154	-0.168414634146341	356.5201	382.9331	26.413
0.0998076923076923	-0.168414634146341	355.6769	406.398	50.7211
0.0959615384615385	-0.168414634146341	355.0735	421.7604	66.6868999999999
0.0921153846153846	-0.168414634146341	353.603	433.5539	79.9509
0.0882692307692308	-0.168414634146341	354.2672	434.7589	80.4917000000001
0.0846153846153846	-0.168414634146341	354.4093	438.5901	84.1807999999999
0.0805769230769231	-0.168414634146341	355.0735	458.4251	103.3516
0.0767307692307692	-0.168414634146341	354.1245	485.8187	131.6942
0.0728846153846154	-0.168414634146341	354.9917	515.786	160.7943
0.0690384615384615	-0.168414634146341	354.5171	544.933	190.4159
0.0651923076923077	-0.168414634146341	355.1812	555.8531	200.6719
0.0613461538461538	-0.168414634146341	354.707	556.4033	201.6963
0.0576923076923077	-0.168414634146341	355.1812	541.1219	185.9407
0.0536538461538462	-0.168414634146341	354.5649	510.7929	156.228
0.0498076923076923	-0.168414634146341	352.6331	473.6715	121.0384
0.0459615384615385	-0.168414634146341	353.5345	434.7744	81.2399
0.0421153846153846	-0.168414634146341	353.2025	394.1498	40.9473
0.0384615384615385	-0.168414634146341	352.8231	375.2214	22.3983
0.0344230769230769	-0.168414634146341	353.8534	361.6744	7.82100000000003
0.0305769230769231	-0.168414634146341	354.185	353.5022	-0.682799999999986
0.0267307692307692	-0.168414634146341	356.4621	347.1719	-9.29019999999992
0.0228846153846154	-0.168414634146341	357.3631	344.0539	-13.3092
0.0192307692307692	-0.168414634146341	355.798	341.3138	-14.4842
0.0151923076923077	-0.168414634146341	356.8889	340.3221	-16.5668
0.0113461538461538	-0.168414634146341	360.1966	337.7712	-22.4254
0.0075	-0.168414634146341	358.5966	336.637	-21.9596
0.00365384615384615	-0.168414634146341	358.3119	335.3618	-22.9501
0	-0.168414634146341	356.9363	335.9761	-20.9602
-0.00403846153846154	-0.168414634146341	357.8378	333.3303	-24.5075
-0.00788461538461538	-0.168414634146341	354.5649	331.2044	-23.3605
-0.0115384615384615	-0.168414634146341	353.7108	327.0948	-26.616
-0.0155769230769231	-0.168414634146341	351.2916	328.3228	-22.9688
-0.0192307692307692	-0.168414634146341	353.3314	329.8816	-23.4498
-0.0232692307692308	-0.168414634146341	353.6161	329.5513	-24.0647999999999
-0.0271153846153846	-0.168414634146341	356.7942	331.0157	-25.7785
-0.0309615384615385	-0.168414634146341	355.8454	331.3307	-24.5147000000001
-0.0348076923076923	-0.168414634146341	356.8889	329.9134	-26.9755
-0.0384615384615385	-0.168414634146341	357.0182	330.4333	-26.5849
-0.0425	-0.168414634146341	351.9084	329.3939	-22.5145
-0.0463461538461538	-0.168414634146341	347.2737	330.7641	-16.5096
-0.0501923076923077	-0.168414634146341	341.5491	328.6852	-12.8639
-0.0540384615384615	-0.168414634146341	339.0029	329.3785	-9.62439999999998
-0.0576923076923077	-0.168414634146341	333.9764	330.3236	-3.65280000000001
-0.0617307692307692	-0.168414634146341	332.3322	328.7641	-3.56810000000002
-0.0655769230769231	-0.168414634146341	328.6496	329.2364	0.586799999999982
-0.0694230769230769	-0.168414634146341	322.5499	328.0553	5.50539999999995
-0.0732692307692308	-0.168414634146341	319.8808	327.7089	7.82810000000001
-0.0769230769230769	-0.168414634146341	317.4801	325.5825	8.10240000000005
-0.0809615384615385	-0.168414634146341	314.6805	326.0549	11.3744
-0.0848076923076923	-0.168414634146341	311.1078	326.9389	15.8311
-0.0886538461538462	-0.168414634146341	314.565	327.1277	12.5627
-0.0925	-0.168414634146341	319.0205	325.9936	6.97309999999999
-0.0963461538461538	-0.168414634146341	321.8672	326.0879	4.22069999999997
-0.100192307692308	-0.168414634146341	322.8774	325.1431	2.26569999999998
-0.104038461538462	-0.168414634146341	325.22	323.7253	-1.49470000000002
-0.107884615384615	-0.168414634146341	342.9451	325.6155	-17.3296
-0.111730769230769	-0.168414634146341	363.4905	327.2069	-36.2836
-0.115576923076923	-0.168414634146341	381.8662	328.9235	-52.9427
-0.119423076923077	-0.168414634146341	398.1234	327.821	-70.3024
-0.123269230769231	-0.168414634146341	403.9713	327.8526	-76.1187
-0.127115384615385	-0.168414634146341	407.1566	326.3874	-80.7692
-0.130961538461538	-0.168414634146341	419.6387	327.0964	-92.5423
-0.134807692307692	-0.168414634146341	448.752	328.4989	-120.2531
-0.138653846153846	-0.168414634146341	483.912	332.9423	-150.9697
-0.1425	-0.168414634146341	517.7843	339.4519	-178.3324
-0.146346153846154	-0.168414634146341	543.9772	349.0015	-194.9757
-0.150192307692308	-0.168414634146341	552.9396	364.2952	-188.6444
-0.154038461538462	-0.168414634146341	534.6753	383.7565	-150.9188
0.153846153846154	-0.165853658536585	334.7805	329.9927	-4.78780000000006
0.149807692307692	-0.165853658536585	343.2848	327.0534	-16.2314
0.145961538461538	-0.165853658536585	350.4176	323.1833	-27.2343
0.142307692307692	-0.165853658536585	353.6766	320.5608	-33.1158
0.138269230769231	-0.165853658536585	355.1208	319.5184	-35.6024
0.134423076923077	-0.165853658536585	357.5749	320.3236	-37.2513
0.130576923076923	-0.165853658536585	359.4251	319.7055	-39.7196
0.126730769230769	-0.165853658536585	359.5565	317.9963	-41.5602000000001
0.123076923076923	-0.165853658536585	357.3266	318.0555	-39.2711000000001
0.119038461538462	-0.165853658536585	356.175	322.3392	-33.8358
0.115192307692308	-0.165853658536585	356.175	328.2929	-27.8821
0.111346153846154	-0.165853658536585	358.9269	334.3514	-24.5755
0.1075	-0.165853658536585	359.2117	341.8968	-17.3149
0.103846153846154	-0.165853658536585	360.1135	357.6366	-2.4769
0.0998076923076923	-0.165853658536585	360.8378	375.4905	14.6527
0.0959615384615385	-0.165853658536585	360.9905	395.819	34.8285
0.0921153846153846	-0.165853658536585	357.5749	411.9056	54.3306999999999
0.0882692307692308	-0.165853658536585	354.4436	421.1656	66.722
0.0846153846153846	-0.165853658536585	353.3884	427.6855	74.2971000000001
0.0805769230769231	-0.165853658536585	355.3814	439.1643	83.7829000000001
0.0767307692307692	-0.165853658536585	357.7061	458.4915	100.7854
0.0728846153846154	-0.165853658536585	358.5126	485.9143	127.4017
0.0690384615384615	-0.165853658536585	359.6991	514.8754	155.1763
0.0651923076923077	-0.165853658536585	360.4108	538.3904	177.9796
0.0613461538461538	-0.165853658536585	361.2173	556.6421	195.4248
0.0576923076923077	-0.165853658536585	359.5198	556.2074	196.6876
0.0536538461538462	-0.165853658536585	357.0891	548.8156	191.7265
0.0498076923076923	-0.165853658536585	358.1913	526.9098	168.7185
0.0459615384615385	-0.165853658536585	357.8118	490.0782	132.2664
0.0421153846153846	-0.165853658536585	358.8556	447.6888	88.8332
0.0384615384615385	-0.165853658536585	358.0965	408.6726	50.5761
0.0344230769230769	-0.165853658536585	358.8082	382.9903	24.1821
0.0305769230769231	-0.165853658536585	358.133	367.9927	9.85970000000003
0.0267307692307692	-0.165853658536585	356.5675	359.7406	3.17309999999998
0.0228846153846154	-0.165853658536585	356.5675	354.4993	-2.06819999999999
0.0192307692307692	-0.165853658536585	357.1365	351.4635	-5.673
0.0151923076923077	-0.165853658536585	357.1365	346.5994	-10.5371
0.0113461538461538	-0.165853658536585	355.5106	346.7272	-8.78340000000003
0.0075	-0.165853658536585	356.33	346.8215	-9.50850000000003
0.00365384615384615	-0.165853658536585	353.958	348.4748	-5.48319999999995
0	-0.165853658536585	355.1914	346.1602	-9.03119999999996
-0.00403846153846154	-0.165853658536585	354.6697	346.113	-8.55669999999998
-0.00788461538461538	-0.165853658536585	356.5675	346.0187	-10.5488
-0.0115384615384615	-0.165853658536585	356.8996	347.8941	-9.00549999999999
-0.0155769230769231	-0.165853658536585	358.4652	344.6489	-13.8163
-0.0192307692307692	-0.165853658536585	358.6552	343.0904	-15.5648000000001
-0.0232692307692308	-0.165853658536585	356.757	344.5546	-12.2024
-0.0271153846153846	-0.165853658536585	357.0054	342.1456	-14.8598
-0.0309615384615385	-0.165853658536585	355.9979	340.5872	-15.4107
-0.0348076923076923	-0.165853658536585	358.0857	338.7774	-19.3083
-0.0384615384615385	-0.165853658536585	358.133	337.2334	-20.8996
-0.0425	-0.165853658536585	358.7974	336.0852	-22.7122
-0.0463461538461538	-0.165853658536585	358.8082	337.7386	-21.0696
-0.0501923076923077	-0.165853658536585	352.546	339.2501	-13.2959
-0.0540384615384615	-0.165853658536585	348.4793	339.1557	-9.32359999999994
-0.0576923076923077	-0.165853658536585	342.2794	341.5172	-0.762200000000007
-0.0617307692307692	-0.165853658536585	338.6271	341.2337	2.60660000000001
-0.0655769230769231	-0.165853658536585	336.5701	341.5172	4.94709999999998
-0.0694230769230769	-0.165853658536585	331.8104	338.683	6.87259999999998
-0.0732692307692308	-0.165853658536585	327.8115	336.2739	8.46239999999995
-0.0769230769230769	-0.165853658536585	322.8978	335.5653	12.6675
-0.0809615384615385	-0.165853658536585	317.5722	335.9437	18.3715
-0.0848076923076923	-0.165853658536585	315.2969	336.9205	21.6236
-0.0886538461538462	-0.165853658536585	316.0824	336.0704	19.988
-0.0925	-0.165853658536585	315.29	336.0232	20.7332
-0.0963461538461538	-0.165853658536585	317.2809	335.5505	18.2696
-0.100192307692308	-0.165853658536585	318.0684	336.5751	18.5067
-0.104038461538462	-0.165853658536585	320.8015	335.9608	15.1593
-0.107884615384615	-0.165853658536585	326.9308	335.2998	8.36899999999997
-0.111730769230769	-0.165853658536585	343.2634	334.8741	-8.38930000000005
-0.115576923076923	-0.165853658536585	360.5641	333.9767	-26.5874
-0.119423076923077	-0.165853658536585	378.7637	333.8347	-44.929
-0.123269230769231	-0.165853658536585	387.7368	334.0711	-53.6657
-0.127115384615385	-0.165853658536585	393.3788	334.9213	-58.4575
-0.130961538461538	-0.165853658536585	406.5442	337.0474	-69.4968
-0.134807692307692	-0.165853658536585	433.9381	338.6394	-95.2987
-0.138653846153846	-0.165853658536585	463.0722	340.1985	-122.8737
-0.1425	-0.165853658536585	496.3909	346.705	-149.6859
-0.146346153846154	-0.165853658536585	530.3212	355.1165	-175.2047
-0.150192307692308	-0.165853658536585	552.5199	366.0691	-186.4508
-0.154038461538462	-0.165853658536585	562.2184	380.1315	-182.0869
0.153846153846154	-0.163536585365854	337.4203	331.4149	-6.00540000000001
0.149807692307692	-0.163536585365854	345.0726	329.2497	-15.8229
0.145961538461538	-0.163536585365854	348.7777	326.2952	-22.4825
0.142307692307692	-0.163536585365854	352.4778	320.7664	-31.7114
0.138269230769231	-0.163536585365854	356.7206	317.7811	-38.9395
0.134423076923077	-0.163536585365854	359.5565	318.6009	-40.9556000000001
0.130576923076923	-0.163536585365854	362.5455	321.2697	-41.2758
0.126730769230769	-0.163536585365854	364.3363	324.745	-39.5913
0.123076923076923	-0.163536585365854	365.1908	327.0077	-38.1831
0.119038461538462	-0.163536585365854	371.7864	328.0211	-43.7653
0.115192307692308	-0.163536585365854	375.7249	331.9068	-43.8181
0.111346153846154	-0.163536585365854	374.6587	334.1863	-40.4724
0.1075	-0.163536585365854	372.0959	346.3447	-25.7512
0.103846153846154	-0.163536585365854	368.9633	360.7678	-8.19550000000004
0.0998076923076923	-0.163536585365854	368.9633	380.2162	11.2529
0.0959615384615385	-0.163536585365854	371.0402	403.9181	32.8779
0.0921153846153846	-0.163536585365854	370.3756	413.1944	42.8188
0.0882692307692308	-0.163536585365854	369.5688	419.03	49.4612
0.0846153846153846	-0.163536585365854	366.6256	425.2792	58.6536000000001
0.0805769230769231	-0.163536585365854	364.9646	446.6126	81.648
0.0767307692307692	-0.163536585365854	364.3595	471.9504	107.5909
0.0728846153846154	-0.163536585365854	364.3	499.7825	135.4825
0.0690384615384615	-0.163536585365854	363.9324	528.6912	164.7588
0.0651923076923077	-0.163536585365854	361.8915	547.5157	185.6242
0.0613461538461538	-0.163536585365854	361.3222	555.9817	194.6595
0.0576923076923077	-0.163536585365854	360.8473	558.6201	197.7728
0.0536538461538462	-0.163536585365854	360.8952	541.4375	180.5423
0.0498076923076923	-0.163536585365854	360.9426	516.3652	155.4226
0.0459615384615385	-0.163536585365854	361.6545	484.2638	122.6093
0.0421153846153846	-0.163536585365854	361.1321	450.4712	89.3390999999999
0.0384615384615385	-0.163536585365854	363.1257	423.4002	60.2745000000001
0.0344230769230769	-0.163536585365854	363.3275	406.3493	43.0218
0.0305769230769231	-0.163536585365854	363.5176	396.5778	33.0602
0.0267307692307692	-0.163536585365854	361.7616	386.5604	24.7988
0.0228846153846154	-0.163536585365854	361.5592	383.962	22.4028
0.0192307692307692	-0.163536585365854	362.983	382.1196	19.1366
0.0151923076923077	-0.163536585365854	361.5592	384.0194	22.4602
0.0113461538461538	-0.163536585365854	359.4234	383.8779	24.4545
0.0075	-0.163536585365854	358.712	382.7437	24.0317
0.00365384615384615	-0.163536585365854	357.6678	380.9962	23.3284
0	-0.163536585365854	358.949	379.2954	20.3464
-0.00403846153846154	-0.163536585365854	358.2371	376.2718	18.0347
-0.00788461538461538	-0.163536585365854	358.0001	373.485	15.4848999999999
-0.0115384615384615	-0.163536585365854	360.8473	377.4423	16.595
-0.0155769230769231	-0.163536585365854	359.2465	379.9463	20.6998
-0.0192307692307692	-0.163536585365854	360.3728	378.9541	18.5812999999999
-0.0232692307692308	-0.163536585365854	358.155	378.4925	20.3375
-0.0271153846153846	-0.163536585365854	356.5283	375.1271	18.5988
-0.0309615384615385	-0.163536585365854	356.9559	376.0831	19.1272
-0.0348076923076923	-0.163536585365854	356.6236	374.5599	17.9363
-0.0384615384615385	-0.163536585365854	357.7626	375.9887	18.2261
-0.0425	-0.163536585365854	356.7658	374.0876	17.3218000000001
-0.0463461538461538	-0.163536585365854	357.6806	375.3635	17.6829
-0.0501923076923077	-0.163536585365854	353.2805	373.2374	19.9569
-0.0540384615384615	-0.163536585365854	347.185	374.0405	26.8555
-0.0576923076923077	-0.163536585365854	340.9697	372.5287	31.559
-0.0617307692307692	-0.163536585365854	338.8972	372.8595	33.9623
-0.0655769230769231	-0.163536585365854	336.4304	370.1191	33.6887
-0.0694230769230769	-0.163536585365854	331.1953	367.2726	36.0773
-0.0732692307692308	-0.163536585365854	329.1717	366.8003	37.6286
-0.0769230769230769	-0.163536585365854	323.8448	365.0992	41.2544
-0.0809615384615385	-0.163536585365854	322.3115	365.9966	43.6851
-0.0848076923076923	-0.163536585365854	322.39	367.3198	44.9298000000001
-0.0886538461538462	-0.163536585365854	319.4643	367.1664	47.7020999999999
-0.0925	-0.163536585365854	318.6245	367.1311	48.5066
-0.0963461538461538	-0.163536585365854	316.2509	366.5048	50.2539
-0.100192307692308	-0.163536585365854	314.7764	367.9225	53.1460999999999
-0.104038461538462	-0.163536585365854	314.4044	367.308	52.9036
-0.107884615384615	-0.163536585365854	307.9299	366.7879	58.8580000000001
-0.111730769230769	-0.163536585365854	325.4572	364.0003	38.5431
-0.115576923076923	-0.163536585365854	350.572	362.1943	11.6223
-0.119423076923077	-0.163536585365854	369.4577	362.0994	-7.35829999999999
-0.123269230769231	-0.163536585365854	380.0139	362.7611	-17.2528
-0.127115384615385	-0.163536585365854	387.7937	364.5569	-23.2368
-0.130961538461538	-0.163536585365854	394.5433	365.4431	-29.1002
-0.134807692307692	-0.163536585365854	416.6463	367.5695	-49.0768
-0.138653846153846	-0.163536585365854	445.7051	371.5282	-74.1769
-0.1425	-0.163536585365854	480.8843	379.3747	-101.5096
-0.146346153846154	-0.163536585365854	517.5695	391.3259	-126.2436
-0.150192307692308	-0.163536585365854	541.4295	408.0049	-133.4246
-0.154038461538462	-0.163536585365854	552.1641	429.0789	-123.0852
0.153846153846154	-0.160975609756098	344.0772	338.7333	-5.34390000000002
0.149807692307692	-0.160975609756098	350.2141	331.9361	-18.278
0.145961538461538	-0.160975609756098	358.6787	326.5003	-32.1784
0.142307692307692	-0.160975609756098	366.3989	324.2572	-42.1417
0.138269230769231	-0.160975609756098	371.9172	321.6832	-50.234
0.134423076923077	-0.160975609756098	376.1664	318.2714	-57.8950000000001
0.130576923076923	-0.160975609756098	378.1601	316.5966	-61.5635
0.126730769230769	-0.160975609756098	379.0617	315.8181	-63.2436
0.123076923076923	-0.160975609756098	379.9053	315.9877	-63.9176
0.119038461538462	-0.160975609756098	381.3768	315.541	-65.8358
0.115192307692308	-0.160975609756098	380.9602	317.6721	-63.2881
0.111346153846154	-0.160975609756098	380.9128	319.9776	-60.9352
0.1075	-0.160975609756098	380.8654	324.7759	-56.0895
0.103846153846154	-0.160975609756098	381.4352	331.1276	-50.3076000000001
0.0998076923076923	-0.160975609756098	381.2925	340.6881	-40.6044000000001
0.0959615384615385	-0.160975609756098	382.6691	356.4763	-26.1927999999999
0.0921153846153846	-0.160975609756098	383.9509	373.2771	-10.6738
0.0882692307692308	-0.160975609756098	383.8556	390.3447	6.48910000000001
0.0846153846153846	-0.160975609756098	383.7608	401.3605	17.5997
0.0805769230769231	-0.160975609756098	382.7639	403.1019	20.338
0.0767307692307692	-0.160975609756098	383.7134	415.6232	31.9098
0.0728846153846154	-0.160975609756098	384.3306	431.1292	46.7986
0.0690384615384615	-0.160975609756098	385.9915	455.5315	69.5400000000001
0.0651923076923077	-0.160975609756098	385.0527	483.5026	98.4499
0.0613461538461538	-0.160975609756098	385.1475	515.3424	130.1949
0.0576923076923077	-0.160975609756098	382.954	537.8621	154.9081
0.0536538461538462	-0.160975609756098	382.8592	551.3364	168.4772
0.0498076923076923	-0.160975609756098	381.6722	546.4564	164.7842
0.0459615384615385	-0.160975609756098	381.9571	532.5406	150.5835
0.0421153846153846	-0.160975609756098	382.9643	498.1143	115.15
0.0384615384615385	-0.160975609756098	382.1472	462.1927	80.0455000000001
0.0344230769230769	-0.160975609756098	381.3983	424.2097	42.8114
0.0305769230769231	-0.160975609756098	380.2482	394.0738	13.8256
0.0267307692307692	-0.160975609756098	379.5948	381.8567	2.26189999999997
0.0228846153846154	-0.160975609756098	380.106	370.4256	-9.68040000000002
0.0192307692307692	-0.160975609756098	380.7811	365.2891	-15.492
0.0151923076923077	-0.160975609756098	379.7263	363.0693	-16.657
0.0113461538461538	-0.160975609756098	379.5948	362.9273	-16.6675
0.0075	-0.160975609756098	380.818	362.266	-18.552
0.00365384615384615	-0.160975609756098	380.8285	363.4472	-17.3813
0	-0.160975609756098	380.4489	362.5967	-17.8522
-0.00403846153846154	-0.160975609756098	380.6389	361.3217	-19.3172
-0.00788461538461538	-0.160975609756098	380.9712	359.8099	-21.1613
-0.0115384615384615	-0.160975609756098	378.2075	358.1698	-20.0377
-0.0155769230769231	-0.160975609756098	378.2075	357.6373	-20.5701999999999
-0.0192307692307692	-0.160975609756098	377.4002	358.5821	-18.8181
-0.0232692307692308	-0.160975609756098	376.6408	356.9765	-19.6643
-0.0271153846153846	-0.160975609756098	377.6377	358.9945	-18.6432
-0.0309615384615385	-0.160975609756098	375.1805	359.6088	-15.5717
-0.0348076923076923	-0.160975609756098	373.7567	356.0188	-17.7379
-0.0384615384615385	-0.160975609756098	373.6369	357.3888	-16.2481
-0.0425	-0.160975609756098	369.0819	355.0138	-14.0681
-0.0463461538461538	-0.160975609756098	364.5385	354.2711	-10.2674
-0.0501923076923077	-0.160975609756098	359.7224	352.5233	-7.19909999999999
-0.0540384615384615	-0.160975609756098	355.4056	353.4546	-1.95100000000002
-0.0576923076923077	-0.160975609756098	347.4025	353.5153	6.11279999999999
-0.0617307692307692	-0.160975609756098	336.65	353.7381	17.0881
-0.0655769230769231	-0.160975609756098	330.7997	352.1322	21.3325
-0.0694230769230769	-0.160975609756098	325.5992	351.8486	26.2494
-0.0732692307692308	-0.160975609756098	323.403	351.7676	28.3645999999999
-0.0769230769230769	-0.160975609756098	320.6533	350.9508	30.2975
-0.0809615384615385	-0.160975609756098	321.0803	350.4786	29.3983000000001
-0.0848076923076923	-0.160975609756098	320.4476	350.715	30.2674
-0.0886538461538462	-0.160975609756098	318.7076	352.0373	33.3297000000001
-0.0925	-0.160975609756098	318.4207	350.7621	32.3414
-0.0963461538461538	-0.160975609756098	316.5843	351.2344	34.6501
-0.100192307692308	-0.160975609756098	317.5465	350.6206	33.0741000000001
-0.104038461538462	-0.160975609756098	317.5707	351.221	33.6503
-0.107884615384615	-0.160975609756098	320.9432	351.5046	30.5614
-0.111730769230769	-0.160975609756098	340.4233	350.276	9.85270000000003
-0.115576923076923	-0.160975609756098	355.2829	349.0478	-6.23509999999999
-0.119423076923077	-0.160975609756098	367.9036	347.4752	-20.4284
-0.123269230769231	-0.160975609756098	377.7892	347.5696	-30.2196
-0.127115384615385	-0.160975609756098	386.2459	349.5403	-36.7056
-0.130961538461538	-0.160975609756098	393.3098	351.3831	-41.9267
-0.134807692307692	-0.160975609756098	408.0091	353.3567	-54.6524000000001
-0.138653846153846	-0.160975609756098	436.0092	358.3661	-77.6431
-0.1425	-0.160975609756098	466.669	365.3954	-101.2736
-0.146346153846154	-0.160975609756098	498.7506	378.4297	-120.3209
-0.150192307692308	-0.160975609756098	531.0024	393.6327	-137.3697
-0.154038461538462	-0.160975609756098	550.3567	413.4815	-136.8752
0.153846153846154	-0.158658536585366	350.9595	346.3728	-4.58669999999995
0.149807692307692	-0.158658536585366	359.485	340.0606	-19.4244000000001
0.145961538461538	-0.158658536585366	367.9549	334.1017	-33.8532
0.142307692307692	-0.158658536585366	377.4955	329.5183	-47.9772
0.138269230769231	-0.158658536585366	383.3234	324.3513	-58.9721
0.134423076923077	-0.158658536585366	386.494	319.7692	-66.7248
0.130576923076923	-0.158658536585366	388.5253	317.3657	-71.1596
0.126730769230769	-0.158658536585366	390.1312	316.3671	-73.7641
0.123076923076923	-0.158658536585366	392.1732	316.8691	-75.3041
0.119038461538462	-0.158658536585366	393.6452	317.0214	-76.6238
0.115192307692308	-0.158658536585366	394.6424	317.6015	-77.0409
0.111346153846154	-0.158658536585366	394.0342	319.2246	-74.8096
0.1075	-0.158658536585366	392.9329	323.6939	-69.239
0.103846153846154	-0.158658536585366	392.6578	330.6776	-61.9802
0.0998076923076923	-0.158658536585366	392.8	339.5976	-53.2024
0.0959615384615385	-0.158658536585366	391.7649	352.8382	-38.9267
0.0921153846153846	-0.158658536585366	390.9579	368.3484	-22.6095
0.0882692307692308	-0.158658536585366	389.4292	386.3392	-3.09000000000003
0.0846153846153846	-0.158658536585366	389.0494	394.8677	5.81830000000002
0.0805769230769231	-0.158658536585366	389.0117	399.2782	10.2665
0.0767307692307692	-0.158658536585366	389.6759	408.5985	18.9226
0.0728846153846154	-0.158658536585366	389.1065	423.9919	34.8854
0.0690384615384615	-0.158658536585366	388.7252	446.156	57.4308
0.0651923076923077	-0.158658536585366	388.82	469.6368	80.8168
0.0613461538461538	-0.158658536585366	388.0981	507.8722	119.7741
0.0576923076923077	-0.158658536585366	387.016	529.8212	142.8052
0.0536538461538462	-0.158658536585366	385.7819	548.8852	163.1033
0.0498076923076923	-0.158658536585366	385.7239	554.2749	168.551
0.0459615384615385	-0.158658536585366	387.3483	548.0683	160.72
0.0421153846153846	-0.158658536585366	387.3009	524.3151	137.0142
0.0384615384615385	-0.158658536585366	388.1553	492.253	104.0977
0.0344230769230769	-0.158658536585366	389.0117	462.0458	73.0341
0.0305769230769231	-0.158658536585366	388.3454	431.7967	43.4513000000001
0.0267307692307692	-0.158658536585366	388.3454	417.5356	29.1902
0.0228846153846154	-0.158658536585366	386.731	409.8326	23.1016
0.0192307692307692	-0.158658536585366	386.8264	407.1917	20.3653000000001
0.0151923076923077	-0.158658536585366	385.1645	406.5241	21.3596000000001
0.0113461538461538	-0.158658536585366	382.9808	409.116	26.1352000000001
0.0075	-0.158658536585366	385.7819	409.2576	23.4757
0.00365384615384615	-0.158658536585366	388.3928	408.4542	20.0614
0	-0.158658536585366	388.7252	408.7379	20.0127
-0.00403846153846154	-0.158658536585366	388.383	407.6588	19.2758
-0.00788461538461538	-0.158658536585366	386.5888	409.7855	23.1967
-0.0115384615384615	-0.158658536585366	386.3513	409.1294	22.7781
-0.0155769230769231	-0.158658536585366	386.6362	408.3734	21.7371999999999
-0.0192307692307692	-0.158658536585366	388.0131	408.5092	20.4961
-0.0232692307692308	-0.158658536585366	386.5788	404.6811	18.1023
-0.0271153846153846	-0.158658536585366	383.1127	404.5867	21.474
-0.0309615384615385	-0.158658536585366	382.4005	402.0348	19.6343
-0.0348076923076923	-0.158658536585366	379.6097	403.5942	23.9845
-0.0384615384615385	-0.158658536585366	378.4338	403.5859	25.1521
-0.0425	-0.158658536585366	370.3282	399.4829	29.1547000000001
-0.0463461538461538	-0.158658536585366	364.1699	396.9221	32.7522
-0.0501923076923077	-0.158658536585366	362.1763	398.5288	36.3525
-0.0540384615384615	-0.158658536585366	357.3611	398.3395	40.9784
-0.0576923076923077	-0.158658536585366	351.9176	396.7889	44.8713
-0.0617307692307692	-0.158658536585366	347.185	397.167	49.982
-0.0655769230769231	-0.158658536585366	342.0135	396.8907	54.8772
-0.0694230769230769	-0.158658536585366	333.7413	394.3314	60.5901
-0.0732692307692308	-0.158658536585366	329.6458	393.9062	64.2604
-0.0769230769230769	-0.158658536585366	325.868	392.772	66.904
-0.0809615384615385	-0.158658536585366	322.8329	394.4735	71.6406
-0.0848076923076923	-0.158658536585366	321.584	393.188	71.604
-0.0886538461538462	-0.158658536585366	318.8949	391.3825	72.4876
-0.0925	-0.158658536585366	317.9768	391.9494	73.9726
-0.0963461538461538	-0.158658536585366	316.4103	390.6263	74.216
-0.100192307692308	-0.158658536585366	315.9324	388.0365	72.1041
-0.104038461538462	-0.158658536585366	315.6245	386.9951	71.3706
-0.107884615384615	-0.158658536585366	316.4033	386.0397	69.6364
-0.111730769230769	-0.158658536585366	321.3288	385.0469	63.7181
-0.115576923076923	-0.158658536585366	338.0108	385.8509	47.8401
-0.119423076923077	-0.158658536585366	350.0914	388.7357	38.6443
-0.123269230769231	-0.158658536585366	358.7297	389.9077	31.1780000000001
-0.127115384615385	-0.158658536585366	369.0175	390.4746	21.4571
-0.130961538461538	-0.158658536585366	376.1157	392.0728	15.9571
-0.134807692307692	-0.158658536585366	386.7178	396.3278	9.60999999999996
-0.138653846153846	-0.158658536585366	405.225	398.9191	-6.30589999999995
-0.1425	-0.158658536585366	434.2755	407.335	-26.9405
-0.146346153846154	-0.158658536585366	473.3568	417.9125	-55.4443
-0.150192307692308	-0.158658536585366	507.7015	434.2694	-73.4321000000001
-0.154038461538462	-0.158658536585366	533.3208	455.4039	-77.9169
0.153846153846154	-0.156219512195122	354.9917	348.2834	-6.70830000000001
0.149807692307692	-0.156219512195122	362.4734	339.8712	-22.6022
0.145961538461538	-0.156219512195122	369.2831	332.9639	-36.3192
0.142307692307692	-0.156219512195122	376.557	325.5362	-51.0208
0.138269230769231	-0.156219512195122	384.1879	320.7485	-63.4394
0.134423076923077	-0.156219512195122	389.9134	317.0031	-72.9103000000001
0.130576923076923	-0.156219512195122	394.0822	314.3147	-79.7675
0.126730769230769	-0.156219512195122	397.1117	313.1384	-83.9733
0.123076923076923	-0.156219512195122	397.8714	313.3864	-84.485
0.119038461538462	-0.156219512195122	398.5836	313.6768	-84.9068
0.115192307692308	-0.156219512195122	399.4768	314.9675	-84.5093
0.111346153846154	-0.156219512195122	400.0082	317.3325	-82.6757
0.1075	-0.156219512195122	399.0109	322.9135	-76.0974
0.103846153846154	-0.156219512195122	398.2512	329.552	-68.6992
0.0998076923076923	-0.156219512195122	398.2038	339.9275	-58.2763
0.0959615384615385	-0.156219512195122	398.4888	353.9054	-44.5834
0.0921153846153846	-0.156219512195122	397.6906	369.7864	-27.9042
0.0882692307692308	-0.156219512195122	397.0732	381.633	-15.4402
0.0846153846153846	-0.156219512195122	396.2188	386.4052	-9.81360000000007
0.0805769230769231	-0.156219512195122	397.168	396.3177	-0.850300000000004
0.0767307692307692	-0.156219512195122	397.6427	408.5665	10.9238
0.0728846153846154	-0.156219512195122	397.6906	423.7809	26.0903
0.0690384615384615	-0.156219512195122	397.2629	444.4612	47.1983
0.0651923076923077	-0.156219512195122	396.361	471.0583	74.6973
0.0613461538461538	-0.156219512195122	395.4112	501.7171	106.3059
0.0576923076923077	-0.156219512195122	394.1296	528.302	134.1724
0.0536538461538462	-0.156219512195122	393.7498	554.3714	160.6216
0.0498076923076923	-0.156219512195122	393.4174	564.9678	171.5504
0.0459615384615385	-0.156219512195122	392.2874	564.6834	172.396
0.0421153846153846	-0.156219512195122	392.1446	548.0611	155.9165
0.0384615384615385	-0.156219512195122	393.5122	525.8741	132.3619
0.0344230769230769	-0.156219512195122	395.5157	504.5449	109.0292
0.0305769230769231	-0.156219512195122	396.1325	480.0555	83.923
0.0267307692307692	-0.156219512195122	397.177	459.1145	61.9375
0.0228846153846154	-0.156219512195122	397.4145	445.4098	47.9953000000001
0.0192307692307692	-0.156219512195122	397.5093	438.7449	41.2356
0.0151923076923077	-0.156219512195122	395.5157	436.7599	41.2442
0.0113461538461538	-0.156219512195122	393.8539	433.6454	39.7915
0.0075	-0.156219512195122	391.9076	433.1258	41.2182
0.00365384615384615	-0.156219512195122	391.4325	429.1557	37.7232
0	-0.156219512195122	391.5278	427.9206	36.3928000000001
-0.00403846153846154	-0.156219512195122	391.2429	426.1306	34.8877
-0.00788461538461538	-0.156219512195122	390.9484	427.2116	36.2632
-0.0115384615384615	-0.156219512195122	389.0968	426.1716	37.0748
-0.0155769230769231	-0.156219512195122	386.9112	426.5026	39.5914
-0.0192307692307692	-0.156219512195122	385.2493	425.1379	39.8886
-0.0232692307692308	-0.156219512195122	386.6263	425.7525	39.1262
-0.0271153846153846	-0.156219512195122	386.7211	422.9638	36.2426999999999
-0.0309615384615385	-0.156219512195122	386.4361	420.6548	34.2187
-0.0348076923076923	-0.156219512195122	385.4394	415.4961	30.0567
-0.0384615384615385	-0.156219512195122	386.7685	415.7326	28.9641000000001
-0.0425	-0.156219512195122	383.5712	417.1978	33.6266000000001
-0.0463461538461538	-0.156219512195122	379.2992	415.1658	35.8666000000001
-0.0501923076923077	-0.156219512195122	375.6081	416.2452	40.6371
-0.0540384615384615	-0.156219512195122	372.8778	414.9765	42.0987
-0.0576923076923077	-0.156219512195122	369.9	414.0238	44.1238
-0.0617307692307692	-0.156219512195122	364.8335	415.4418	50.6082999999999
-0.0655769230769231	-0.156219512195122	357.4323	411.7948	54.3625
-0.0694230769230769	-0.156219512195122	348.4319	412.7876	64.3556999999999
-0.0732692307692308	-0.156219512195122	342.7393	411.842	69.1027
-0.0769230769230769	-0.156219512195122	337.0767	412.7404	75.6637000000001
-0.0809615384615385	-0.156219512195122	326.753	409.7619	83.0089
-0.0848076923076923	-0.156219512195122	318.9444	411.1329	92.1885
-0.0886538461538462	-0.156219512195122	316.9837	411.6054	94.6217
-0.0925	-0.156219512195122	314.7989	410.235	95.4361
-0.0963461538461538	-0.156219512195122	315.668	411.1801	95.5121
-0.100192307692308	-0.156219512195122	313.1191	409.7619	96.6428
-0.104038461538462	-0.156219512195122	312.4804	408.8562	96.3757999999999
-0.107884615384615	-0.156219512195122	310.2616	409.5176	99.2560000000001
-0.111730769230769	-0.156219512195122	313.032	410.5106	97.4786
-0.115576923076923	-0.156219512195122	319.597	408.5252	88.9282
-0.119423076923077	-0.156219512195122	325.36	410.2268	84.8668
-0.123269230769231	-0.156219512195122	338.3174	408.7613	70.4439000000001
-0.127115384615385	-0.156219512195122	350.2278	409.0922	58.8644
-0.130961538461538	-0.156219512195122	361.569	407.9577	46.3887
-0.134807692307692	-0.156219512195122	371.1007	411.2197	40.119
-0.138653846153846	-0.156219512195122	382.8812	415.7042	32.8229999999999
-0.1425	-0.156219512195122	394.4867	422.9318	28.4451
-0.146346153846154	-0.156219512195122	418.3581	433.282	14.9238999999999
-0.150192307692308	-0.156219512195122	454.4036	449.4477	-4.95590000000004
-0.154038461538462	-0.156219512195122	488.4222	472.1025	-16.3197
0.153846153846154	-0.153658536585366	360.0071	353.7108	-6.29629999999998
0.149807692307692	-0.153658536585366	372.092	345.8982	-26.1938
0.145961538461538	-0.153658536585366	380.412	339.2401	-41.1719000000001
0.142307692307692	-0.153658536585366	388.365	332.5216	-55.8434
0.138269230769231	-0.153658536585366	395.2781	326.6581	-68.62
0.134423076923077	-0.153658536585366	399.3907	321.5069	-77.8838
0.130576923076923	-0.153658536585366	403.2371	317.1903	-86.0468000000001
0.126730769230769	-0.153658536585366	403.7509	314.6563	-89.0946
0.123076923076923	-0.153658536585366	405.4606	313.0371	-92.4235000000001
0.119038461538462	-0.153658536585366	407.5976	312.4895	-95.1081
0.115192307692308	-0.153658536585366	406.9801	314.329	-92.6511
0.111346153846154	-0.153658536585366	406.7036	314.9318	-91.7718
0.1075	-0.153658536585366	407.1229	318.9835	-88.1394
0.103846153846154	-0.153658536585366	407.1783	325.0894	-82.0889
0.0998076923076923	-0.153658536585366	408.3099	334.1702	-74.1397
0.0959615384615385	-0.153658536585366	407.8352	345.3375	-62.4977
0.0921153846153846	-0.153658536585366	408.0802	356.5162	-51.5640000000001
0.0882692307692308	-0.153658536585366	408.2229	370.6057	-37.6172
0.0846153846153846	-0.153658536585366	408.2704	379.7899	-28.4805
0.0805769230769231	-0.153658536585366	405.8486	388.5708	-17.2778
0.0767307692307692	-0.153658536585366	403.3793	403.1873	-0.192000000000007
0.0728846153846154	-0.153658536585366	404.2343	413.3299	9.09560000000005
0.0690384615384615	-0.153658536585366	404.2343	432.4409	28.2066
0.0651923076923077	-0.153658536585366	405.0022	451.6579	46.6557
0.0613461538461538	-0.153658536585366	406.1336	484.1657	78.0321
0.0576923076923077	-0.153658536585366	405.8092	509.7592	103.95
0.0536538461538462	-0.153658536585366	404.005	534.7897	130.7847
0.0498076923076923	-0.153658536585366	404.5276	555.8423	151.3147
0.0459615384615385	-0.153658536585366	404.8992	565.5825	160.6833
0.0421153846153846	-0.153658536585366	405.2316	570.5919	165.3603
0.0384615384615385	-0.153658536585366	405.7537	567.8948	162.1411
0.0344230769230769	-0.153658536585366	406.474	563.1488	156.6748
0.0305769230769231	-0.153658536585366	406.181	553.6852	147.5042
0.0267307692307692	-0.153658536585366	403.1422	550.8393	147.6971
0.0228846153846154	-0.153658536585366	400.4915	547.1074	146.6159
0.0192307692307692	-0.153658536585366	398.0704	548.6226	150.5522
0.0151923076923077	-0.153658536585366	398.0615	545.8349	147.7734
0.0113461538461538	-0.153658536585366	398.0615	545.124	147.0625
0.0075	-0.153658536585366	398.0615	544.5096	146.4481
0.00365384615384615	-0.153658536585366	394.8418	545.5963	150.7545
0	-0.153658536585366	393.7972	546.8688	153.0716
-0.00403846153846154	-0.153658536585366	392.8	548.9962	156.1962
-0.00788461538461538	-0.153658536585366	393.9487	549.0397	155.091
-0.0115384615384615	-0.153658536585366	395.6962	550.2683	154.5721
-0.0155769230769231	-0.153658536585366	398.3549	546.5318	148.1769
-0.0192307692307692	-0.153658536585366	400.4828	545.1171	144.6343
-0.0232692307692308	-0.153658536585366	402.0586	545.9701	143.9115
-0.0271153846153846	-0.153658536585366	401.7736	546.7266	144.953
-0.0309615384615385	-0.153658536585366	400.444	535.8967	135.4527
-0.0348076923076923	-0.153658536585366	399.115	534.8102	135.6952
-0.0384615384615385	-0.153658536585366	396.4558	531.9719	135.5161
-0.0425	-0.153658536585366	396.7024	528.9966	132.2942
-0.0463461538461538	-0.153658536585366	394.8219	527.575	132.7531
-0.0501923076923077	-0.153658536585366	386.1916	526.0213	139.8297
-0.0540384615384615	-0.153658536585366	380.1378	525.3104	145.1726
-0.0576923076923077	-0.153658536585366	372.4621	526.3056	153.8435
-0.0617307692307692	-0.153658536585366	365.6992	524.2694	158.5702
-0.0655769230769231	-0.153658536585366	360.434	520.7251	160.2911
-0.0694230769230769	-0.153658536585366	350.5801	518.6432	168.0631
-0.0732692307692308	-0.153658536585366	340.8856	514.9516	174.066
-0.0769230769230769	-0.153658536585366	332.6964	514.3868	181.6904
-0.0809615384615385	-0.153658536585366	326.6581	510.8422	184.1841
-0.0848076923076923	-0.153658536585366	324.5561	511.5989	187.0428
-0.0886538461538462	-0.153658536585366	319.1981	509.8011	190.603
-0.0925	-0.153658536585366	318.4065	509.378	190.9715
-0.0963461538461538	-0.153658536585366	315.29	509.3289	194.0389
-0.100192307692308	-0.153658536585366	313.7856	508.7635	194.9779
-0.104038461538462	-0.153658536585366	313.0845	509.0479	195.9634
-0.107884615384615	-0.153658536585366	312.3058	507.1063	194.8005
-0.111730769230769	-0.153658536585366	314.8252	506.5401	191.7149
-0.115576923076923	-0.153658536585366	315.7992	504.8833	189.0841
-0.119423076923077	-0.153658536585366	320.9481	501.0529	180.1048
-0.123269230769231	-0.153658536585366	333.1496	501.5258	168.3762
-0.127115384615385	-0.153658536585366	342.6039	502.2366	159.6327
-0.130961538461538	-0.153658536585366	352.8087	504.6968	151.8881
-0.134807692307692	-0.153658536585366	365.2007	508.8617	143.661
-0.138653846153846	-0.153658536585366	376.0771	516.4763	140.3992
-0.1425	-0.153658536585366	391.8204	528.3152	136.4948
-0.146346153846154	-0.153658536585366	415.0413	541.2814	126.2401
-0.150192307692308	-0.153658536585366	450.4444	552.9774	102.533
-0.154038461538462	-0.153658536585366	486.4824	561.0387	74.5563
0.153846153846154	-0.151219512195122	373.906	367.6563	-6.24970000000002
0.149807692307692	-0.151219512195122	383.3068	358.3373	-24.9695
0.145961538461538	-0.151219512195122	392.3062	349.4018	-42.9044
0.142307692307692	-0.151219512195122	399.266	341.9718	-57.2941999999999
0.138269230769231	-0.151219512195122	405.6508	334.4959	-71.1549
0.134423076923077	-0.151219512195122	409.2042	327.7169	-81.4873000000001
0.130576923076923	-0.151219512195122	411.7138	322.0755	-89.6383
0.126730769230769	-0.151219512195122	413.4238	318.1242	-95.2996
0.123076923076923	-0.151219512195122	413.6615	316.8077	-96.8538000000001
0.119038461538462	-0.151219512195122	413.0913	316.8986	-96.1927
0.115192307692308	-0.151219512195122	413.5187	317.4935	-96.0252000000001
0.111346153846154	-0.151219512195122	414.1363	318.642	-95.4943
0.1075	-0.151219512195122	414.7539	318.5031	-96.2508
0.103846153846154	-0.151219512195122	414.4688	319.8733	-94.5955000000001
0.0998076923076923	-0.151219512195122	414.1363	323.959	-90.1773
0.0959615384615385	-0.151219512195122	413.1861	328.9545	-84.2316
0.0921153846153846	-0.151219512195122	412.6639	338.9382	-73.7257
0.0882692307692308	-0.151219512195122	412.0937	349.0907	-63.003
0.0846153846153846	-0.151219512195122	411.7138	362.6902	-49.0236
0.0805769230769231	-0.151219512195122	411.7138	379.2528	-32.461
0.0767307692307692	-0.151219512195122	411.9589	392.7939	-19.165
0.0728846153846154	-0.151219512195122	412.5765	404.5906	-7.98589999999996
0.0690384615384615	-0.151219512195122	413.6214	424.0817	10.4603
0.0651923076923077	-0.151219512195122	413.6688	448.1624	34.4936
0.0613461538461538	-0.151219512195122	412.2914	477.5885	65.2971
0.0576923076923077	-0.151219512195122	411.7768	506.6835	94.9067000000001
0.0536538461538462	-0.151219512195122	410.9691	539.0914	128.1223
0.0498076923076923	-0.151219512195122	411.8716	557.5839	145.7123
0.0459615384615385	-0.151219512195122	411.6739	565.1012	153.4273
0.0421153846153846	-0.151219512195122	412.1566	571.4358	159.2792
0.0384615384615385	-0.151219512195122	412.2515	570.0553	157.8038
0.0344230769230769	-0.151219512195122	411.7768	566.3595	154.5827
0.0305769230769231	-0.151219512195122	412.3463	561.9536	149.6073
0.0267307692307692	-0.151219512195122	410.4072	558.4928	148.0856
0.0228846153846154	-0.151219512195122	411.1194	554.4262	143.3068
0.0192307692307692	-0.151219512195122	409.3547	552.0147	142.66
0.0151923076923077	-0.151219512195122	408.1677	550.3117	142.144
0.0113461538461538	-0.151219512195122	406.6476	555.0913	148.4437
0.0075	-0.151219512195122	407.5976	554.6192	147.0216
0.00365384615384615	-0.151219512195122	407.9775	554.6649	146.6874
0	-0.151219512195122	406.1255	551.5934	145.4679
-0.00403846153846154	-0.151219512195122	406.6396	551.7812	145.1416
-0.00788461538461538	-0.151219512195122	409.2516	552.1569	142.9053
-0.0115384615384615	-0.151219512195122	409.5444	551.7812	142.2368
-0.0155769230769231	-0.151219512195122	408.4918	547.0039	138.5121
-0.0192307692307692	-0.151219512195122	407.5976	545.3489	137.7513
-0.0232692307692308	-0.151219512195122	406.9801	541.0945	134.1144
-0.0271153846153846	-0.151219512195122	408.8321	537.4087	128.5766
-0.0309615384615385	-0.151219512195122	407.0754	537.6422	130.5668
-0.0348076923076923	-0.151219512195122	407.2257	535.6115	128.3858
-0.0384615384615385	-0.151219512195122	405.0889	536.2715	131.1826
-0.0425	-0.151219512195122	402.7792	534.19	131.4108
-0.0463461538461538	-0.151219512195122	394.4422	535.6115	141.1693
-0.0501923076923077	-0.151219512195122	388.0524	533.7178	145.6654
-0.0540384615384615	-0.151219512195122	378.2872	530.2199	151.9327
-0.0576923076923077	-0.151219512195122	372.9937	529.4634	156.4697
-0.0617307692307692	-0.151219512195122	367.9766	526.0619	158.0853
-0.0655769230769231	-0.151219512195122	363.185	524.549	161.364
-0.0694230769230769	-0.151219512195122	352.7757	522.2746	169.4989
-0.0732692307692308	-0.151219512195122	342.0853	524.5032	182.4179
-0.0769230769230769	-0.151219512195122	334.4659	523.508	189.0421
-0.0809615384615385	-0.151219512195122	329.4555	525.4933	196.0378
-0.0848076923076923	-0.151219512195122	322.8016	524.5947	201.7931
-0.0886538461538462	-0.151219512195122	320.9362	523.7418	202.8056
-0.0925	-0.151219512195122	318.9114	521.665	202.7536
-0.0963461538461538	-0.151219512195122	316.6963	520.4362	203.7399
-0.100192307692308	-0.151219512195122	315.8239	515.7093	199.8854
-0.104038461538462	-0.151219512195122	313.413	513.3889	199.9759
-0.107884615384615	-0.151219512195122	312.4549	512.3481	199.8932
-0.111730769230769	-0.151219512195122	315.8731	509.0884	193.2153
-0.115576923076923	-0.151219512195122	319.9355	508.5198	188.5843
-0.119423076923077	-0.151219512195122	320.6444	507.3867	186.7423
-0.123269230769231	-0.151219512195122	327.6609	508.144	180.4831
-0.127115384615385	-0.151219512195122	338.1904	509.1832	170.9928
-0.130961538461538	-0.151219512195122	347.4857	510.7421	163.2564
-0.134807692307692	-0.151219512195122	357.2904	512.97	155.6796
-0.138653846153846	-0.151219512195122	367.668	517.8858	150.2178
-0.1425	-0.151219512195122	378.4368	524.0862	145.6494
-0.146346153846154	-0.151219512195122	398.0044	534.5442	136.5398
-0.150192307692308	-0.151219512195122	428.294	546.1371	117.8431
-0.154038461538462	-0.151219512195122	466.3649	555.1819	88.817
0.153846153846154	-0.148780487804878	386.9984	379.2471	-7.75130000000002
0.149807692307692	-0.148780487804878	395.2781	368.925	-26.3531
0.145961538461538	-0.148780487804878	401.8989	359.8297	-42.0692
0.142307692307692	-0.148780487804878	407.051	351.5897	-55.4613
0.138269230769231	-0.148780487804878	411.6383	344.2666	-67.3717
0.134423076923077	-0.148780487804878	414.372	336.4896	-77.8824
0.130576923076923	-0.148780487804878	416.0832	328.9978	-87.0854000000001
0.126730769230769	-0.148780487804878	418.8871	322.6112	-96.2759
0.123076923076923	-0.148780487804878	419.3153	317.9602	-101.3551
0.119038461538462	-0.148780487804878	420.5034	314.6037	-105.8997
0.115192307692308	-0.148780487804878	421.9293	312.0449	-109.8844
0.111346153846154	-0.148780487804878	425.2563	310.2871	-114.9692
0.1075	-0.148780487804878	422.3095	308.437	-113.8725
0.103846153846154	-0.148780487804878	420.0757	312.6463	-107.4294
0.0998076923076923	-0.148780487804878	418.7447	318.4376	-100.3071
0.0959615384615385	-0.148780487804878	418.4594	322.3053	-96.1541
0.0921153846153846	-0.148780487804878	418.4189	329.3464	-89.0725
0.0882692307692308	-0.148780487804878	417.2309	338.79	-78.4409
0.0846153846153846	-0.148780487804878	418.1816	347.1368	-71.0448000000001
0.0805769230769231	-0.148780487804878	418.141	362.3847	-55.7563
0.0767307692307692	-0.148780487804878	417.5706	378.7536	-38.817
0.0728846153846154	-0.148780487804878	417.8084	387.3588	-30.4496
0.0690384615384615	-0.148780487804878	416.4372	401.7048	-14.7324
0.0651923076923077	-0.148780487804878	417.3398	413.6737	-3.66609999999997
0.0613461538461538	-0.148780487804878	417.3878	442.7692	25.3814
0.0576923076923077	-0.148780487804878	416.9122	467.6041	50.6919
0.0536538461538462	-0.148780487804878	416.0168	497.6003	81.5835000000001
0.0498076923076923	-0.148780487804878	415.6913	524.8528	109.1615
0.0459615384615385	-0.148780487804878	416.7295	546.8483	130.1188
0.0421153846153846	-0.148780487804878	418.3995	566.5273	148.1278
0.0384615384615385	-0.148780487804878	418.1549	570.4954	152.3405
0.0344230769230769	-0.148780487804878	417.157	569.2113	152.0543
0.0305769230769231	-0.148780487804878	417.632	562.6222	144.9902
0.0267307692307692	-0.148780487804878	417.9715	556.8001	138.8286
0.0228846153846154	-0.148780487804878	418.827	547.2882	128.4612
0.0192307692307692	-0.148780487804878	420.0145	545.2506	125.2361
0.0151923076923077	-0.148780487804878	418.827	544.0678	125.2408
0.0113461538461538	-0.148780487804878	415.6087	544.5924	128.9837
0.0075	-0.148780487804878	414.6585	542.3231	127.6646
0.00365384615384615	-0.148780487804878	413.5187	539.7694	126.2507
0	-0.148780487804878	413.7563	539.8595	126.1032
-0.00403846153846154	-0.148780487804878	426.2958	538.7794	112.4836
-0.00788461538461538	-0.148780487804878	427.7682	540.758	112.9898
-0.0115384615384615	-0.148780487804878	422.686	539.3417	116.6557
-0.0155769230769231	-0.148780487804878	419.3613	537.499	118.1377
-0.0192307692307692	-0.148780487804878	418.0717	534.1384	116.0667
-0.0232692307692308	-0.148780487804878	416.036	534.4735	118.4375
-0.0271153846153846	-0.148780487804878	414.509	531.4937	116.9847
-0.0309615384615385	-0.148780487804878	413.8038	530.5952	116.7914
-0.0348076923076923	-0.148780487804878	413.3764	527.1888	113.8124
-0.0384615384615385	-0.148780487804878	412.0538	527.3818	115.328
-0.0425	-0.148780487804878	410.3995	526.0975	115.698
-0.0463461538461538	-0.148780487804878	406.9487	523.6456	116.6969
-0.0501923076923077	-0.148780487804878	405.2561	521.5597	116.3036
-0.0540384615384615	-0.148780487804878	394.8784	520.4278	125.5494
-0.0576923076923077	-0.148780487804878	387.92	520.24	132.32
[truncated: 11,851 more rows]
