# Supplementary material for: Giant ferroelectric polarization in a bilayer graphene heterostructure
Source: Nat Commun. 2022 Oct 21;13:6241. doi: 10.1038/s41467-022-34104-z (PMC9587233; doi:10.1038/s41467-022-34104-z)
Supplement: Supplementary file 4 — Source Data [file 41467_2022_34104_MOESM4_ESM.zip › SI/Fig.S17/Fig.S17b.dat]

x	y	f	b
0.0769230769230769	-0.207317073170732	697.4531	346.3808
0.0730769230769231	-0.207317073170732	598.4954	343.2994
0.0692307692307692	-0.207317073170732	555.9728	345.8456
0.0653846153846154	-0.207317073170732	529.2671	348.6906
0.0615384615384615	-0.207317073170732	511.0396	351.1897
0.0576923076923077	-0.207317073170732	506.5931	351.2375
0.0538461538461538	-0.207317073170732	502.8173	351.3662
0.05	-0.207317073170732	500.6686	351.8403
0.0461538461538461	-0.207317073170732	500.4298	351.5083
0.0423076923076923	-0.207317073170732	498.7558	352.8363
0.0382692307692308	-0.207317073170732	497.034	351.0682
0.0346153846153846	-0.207317073170732	493.6387	352.8231
0.0307692307692308	-0.207317073170732	487.2302	355.0995
0.0269230769230769	-0.207317073170732	483.0202	354.0086
0.0230769230769231	-0.207317073170732	476.4704	356.7123
0.0190384615384615	-0.207317073170732	473.4116	360.2695
0.0153846153846154	-0.207317073170732	468.4896	360.5063
0.0115384615384615	-0.207317073170732	465.0527	363.1626
0.00769230769230769	-0.207317073170732	462.6176	367.2768
0.00384615384615385	-0.207317073170732	456.9335	366.0792
0	-0.207317073170732	447.3806	369.8739
-0.00384615384615385	-0.207317073170732	439.3583	370.2534
-0.00769230769230769	-0.207317073170732	429.5642	369.9687
-0.0115384615384615	-0.207317073170732	417.3066	373.0997
-0.0153846153846154	-0.207317073170732	407.1241	369.8266
-0.0194230769230769	-0.207317073170732	397.5051	369.7792
-0.0230769230769231	-0.207317073170732	388.8986	369.7792
-0.0269230769230769	-0.207317073170732	383.08	372.246
-0.0307692307692308	-0.207317073170732	374.0744	372.092
-0.0348076923076923	-0.207317073170732	360.9564	369.2571
-0.0386538461538461	-0.207317073170732	351.6368	371.0956
-0.0425	-0.207317073170732	349.5038	368.4864
-0.0461538461538461	-0.207317073170732	343.3869	366.8855
-0.05	-0.207317073170732	331.9285	360.5287
-0.0540384615384615	-0.207317073170732	323.8752	355.8324
-0.0578846153846154	-0.207317073170732	322.026	351.861
-0.0617307692307692	-0.207317073170732	326.4368	345.77
-0.0655769230769231	-0.207317073170732	334.0566	348.487
-0.0694230769230769	-0.207317073170732	339.1126	350.7156
-0.0730769230769231	-0.207317073170732	339.5064	346.367
-0.0769230769230769	-0.207317073170732	339.4262	341.7962
0.0769230769230769	-0.202560975609756	333.6256	381.876
0.0730769230769231	-0.202560975609756	336.644	385.386
0.0692307692307692	-0.202560975609756	336.502	392.3611
0.0653846153846154	-0.202560975609756	335.7112	388.0902
0.0615384615384615	-0.202560975609756	333.2465	385.2912
0.0576923076923077	-0.202560975609756	333.8951	388.2796
0.0538461538461538	-0.202560975609756	337.8767	380.8797
0.05	-0.202560975609756	337.7342	375.8986
0.0461538461538461	-0.202560975609756	333.184	382.2361
0.0423076923076923	-0.202560975609756	329.9608	377.9273
0.0382692307692308	-0.202560975609756	329.6608	376.884
0.0346153846153846	-0.202560975609756	333.453	381.9409
0.0307692307692308	-0.202560975609756	332.9791	378.488
0.0269230769230769	-0.202560975609756	329.5183	382.8901
0.0230769230769231	-0.202560975609756	329.1391	378.7142
0.0190384615384615	-0.202560975609756	332.268	375.0131
0.0153846153846154	-0.202560975609756	330.2767	382.131
0.0115384615384615	-0.202560975609756	328.428	381.7514
0.00769230769230769	-0.202560975609756	328.7598	374.0165
0.00384615384615385	-0.202560975609756	329.7081	374.9657
0	-0.202560975609756	333.0586	378.9042
-0.00384615384615385	-0.202560975609756	331.731	376.1993
-0.00769230769230769	-0.202560975609756	330.7984	378.8935
-0.0115384615384615	-0.202560975609756	329.7874	373.4
-0.0153846153846154	-0.202560975609756	327.7486	378.4773
-0.0194230769230769	-0.202560975609756	330.6252	384.7779
-0.0230769230769231	-0.202560975609756	330.4358	382.595
-0.0269230769230769	-0.202560975609756	332.6964	386.4391
-0.0307692307692308	-0.202560975609756	334.8776	380.7443
-0.0348076923076923	-0.202560975609756	339.0981	378.7401
-0.0386538461538461	-0.202560975609756	341.8007	381.4931
-0.0425	-0.202560975609756	339.1928	377.9334
-0.0461538461538461	-0.202560975609756	334.7356	379.7737
-0.05	-0.202560975609756	335.6836	374.8483
-0.0540384615384615	-0.202560975609756	333.6294	376.984
-0.0578846153846154	-0.202560975609756	336.3328	381.8149
-0.0617307692307692	-0.202560975609756	336.2706	380.9233
-0.0655769230769231	-0.202560975609756	338.0582	375.3343
-0.0694230769230769	-0.202560975609756	342.3599	373.1626
-0.0730769230769231	-0.202560975609756	348.4183	366.0093
-0.0769230769230769	-0.202560975609756	360.2682	366.0567
0.0769230769230769	-0.197560975609756	347.2874	372.4982
0.0730769230769231	-0.197560975609756	347.43	367.6583
0.0692307692307692	-0.197560975609756	348.6155	372.9613
0.0653846153846154	-0.197560975609756	345.2959	372.4869
0.0615384615384615	-0.197560975609756	340.6957	379.5948
0.0576923076923077	-0.197560975609756	343.5885	382.785
0.0538461538461538	-0.197560975609756	345.8647	376.984
0.05	-0.197560975609756	344.6792	378.7401
0.0461538461538461	-0.197560975609756	345.9126	376.3565
0.0423076923076923	-0.197560975609756	343.4938	377.8752
0.0382692307692308	-0.197560975609756	341.075	380.106
0.0346153846153846	-0.197560975609756	342.6399	378.2549
0.0307692307692308	-0.197560975609756	342.1042	374.1252
0.0269230769230769	-0.197560975609756	340.3019	377.6269
0.0230769230769231	-0.197560975609756	343.4177	376.6773
0.0190384615384615	-0.197560975609756	345.5048	376.4768
0.0153846153846154	-0.197560975609756	333.7262	379.4675
0.0115384615384615	-0.197560975609756	335.9562	382.7329
0.00769230769230769	-0.197560975609756	338.3131	377.8789
0.00384615384615385	-0.197560975609756	342.0135	377.8315
0	-0.197560975609756	345.0852	370.8516
-0.00384615384615385	-0.197560975609756	345.8443	372.3122
-0.00769230769230769	-0.197560975609756	349.7351	369.5577
-0.0115384615384615	-0.197560975609756	351.0972	373.5941
-0.0153846153846154	-0.197560975609756	349.7689	379.5197
-0.0194230769230769	-0.197560975609756	351.7009	379.4616
-0.0230769230769231	-0.197560975609756	353.9313	380.0787
-0.0269230769230769	-0.197560975609756	357.3484	382.5487
-0.0307692307692308	-0.197560975609756	356.0194	378.5589
-0.0348076923076923	-0.197560975609756	356.8606	383.2509
-0.0386538461538461	-0.197560975609756	361.2274	384.6285
-0.0425	-0.197560975609756	362.4489	383.5277
-0.0461538461538461	-0.197560975609756	361.6545	387.2331
-0.05	-0.197560975609756	363.9324	383.9077
-0.0540384615384615	-0.197560975609756	363.7302	381.0572
-0.0578846153846154	-0.197560975609756	366.7209	385.4278
-0.0617307692307692	-0.197560975609756	368.4292	384.676
-0.0655769230769231	-0.197560975609756	367.148	376.6003
-0.0694230769230769	-0.197560975609756	372.88	371.1611
-0.0730769230769231	-0.197560975609756	377.2472	372.6446
-0.0769230769230769	-0.197560975609756	375.0999	373.2846
0.0769230769230769	-0.19280487804878	346.169	372.8984
0.0730769230769231	-0.19280487804878	342.422	376.495
0.0692307692307692	-0.19280487804878	341.3454	376.2107
0.0653846153846154	-0.19280487804878	338.4523	383.9341
0.0615384615384615	-0.19280487804878	341.8668	380.8864
0.0576923076923077	-0.19280487804878	342.3746	373.4362
0.0538461538461538	-0.19280487804878	341.4258	372.713
0.05	-0.19280487804878	345.2535	366.5427
0.0461538461538461	-0.19280487804878	348.2425	372.2267
0.0423076923076923	-0.19280487804878	348.2425	377.1158
0.0382692307692308	-0.19280487804878	350.9461	378.4445
0.0346153846153846	-0.19280487804878	348.513	377.0205
0.0307692307692308	-0.19280487804878	344.3525	385.4122
0.0269230769230769	-0.19280487804878	347.4698	383.6929
0.0230769230769231	-0.19280487804878	348.0862	378.7554
0.0190384615384615	-0.19280487804878	350.079	378.3648
0.0153846153846154	-0.19280487804878	350.3994	372.24
0.0115384615384615	-0.19280487804878	347.6947	375.0298
0.00769230769230769	-0.19280487804878	351.6195	374.5552
0.00384615384615385	-0.19280487804878	353.5648	374.2227
0	-0.19280487804878	357.4085	378.0583
-0.00384615384615385	-0.19280487804878	356.9213	372.2055
-0.00769230769230769	-0.19280487804878	358.4872	372.7168
-0.0115384615384615	-0.19280487804878	358.7721	367.3496
-0.0153846153846154	-0.19280487804878	355.4023	369.5818
-0.0194230769230769	-0.19280487804878	359.5661	375.1868
-0.0230769230769231	-0.19280487804878	359.8984	377.5505
-0.0269230769230769	-0.19280487804878	363.4932	379.4984
-0.0307692307692308	-0.19280487804878	364.5849	370.7006
-0.0348076923076923	-0.19280487804878	362.2588	366.1397
-0.0386538461538461	-0.19280487804878	364.4422	373.6821
-0.0425	-0.19280487804878	364.1099	378.2801
-0.0461538461538461	-0.19280487804878	367.3375	374.8112
-0.05	-0.19280487804878	366.1391	369.1566
-0.0540384615384615	-0.19280487804878	369.593	372.7204
-0.0578846153846154	-0.19280487804878	368.1565	377.1872
-0.0617307692307692	-0.19280487804878	370.4717	376.5694
-0.0655769230769231	-0.19280487804878	372.3235	376.5329
-0.0694230769230769	-0.19280487804878	367.8602	379.6794
-0.0730769230769231	-0.19280487804878	370.2226	372.3843
-0.0769230769230769	-0.19280487804878	369.1661	369.6409
0.0769230769230769	-0.18780487804878	333.442	343.0448
0.0730769230769231	-0.18780487804878	327.433	345.18
0.0692307692307692	-0.18780487804878	324.8243	343.567
0.0653846153846154	-0.18780487804878	327.243	347.0166
0.0615384615384615	-0.18780487804878	327.702	346.6844
0.0576923076923077	-0.18780487804878	331.1173	343.0781
0.0538461538461538	-0.18780487804878	330.0736	346.3383
0.05	-0.18780487804878	327.0852	348.7925
0.0461538461538461	-0.18780487804878	328.1289	348.2565
0.0423076923076923	-0.18780487804878	331.4494	345.8835
0.0382692307692308	-0.18780487804878	329.4094	348.5888
0.0346153846153846	-0.18780487804878	329.9789	348.8737
0.0307692307692308	-0.18780487804878	333.442	351.091
0.0269230769230769	-0.18780487804878	331.8762	350.9962
0.0230769230769231	-0.18780487804878	334.2807	355.3978
0.0190384615384615	-0.18780487804878	333.8059	357.392
0.0153846153846154	-0.18780487804878	335.406	353.8177
0.0115384615384615	-0.18780487804878	337.1142	356.097
0.00769230769230769	-0.18780487804878	332.7335	361.9245
0.00384615384615385	-0.18780487804878	328.8423	361.6395
0	-0.18780487804878	329.586	365.1888
-0.00384615384615385	-0.18780487804878	331.2472	362.5296
-0.00769230769230769	-0.18780487804878	330.5353	363.8115
-0.0115384615384615	-0.18780487804878	331.3741	368.4063
-0.0153846153846154	-0.18780487804878	328.0993	364.8796
-0.0194230769230769	-0.18780487804878	328.0993	363.3124
-0.0230769230769231	-0.18780487804878	331.2319	367.2068
-0.0269230769230769	-0.18780487804878	329.6978	365.2596
-0.0307692307692308	-0.18780487804878	331.5015	367.6821
-0.0348076923076923	-0.18780487804878	330.7416	371.7667
-0.0386538461538461	-0.18780487804878	330.6468	369.0596
-0.0425	-0.18780487804878	333.115	362.4571
-0.0461538461538461	-0.18780487804878	337.8468	359.5123
-0.05	-0.18780487804878	341.2979	360.402
-0.0540384615384615	-0.18780487804878	340.5384	358.6923
-0.0578846153846154	-0.18780487804878	339.9685	362.5871
-0.0617307692307692	-0.18780487804878	342.0906	362.9671
-0.0655769230769231	-0.18780487804878	342.2328	361.1749
-0.0694230769230769	-0.18780487804878	342.9309	364.8322
-0.0730769230769231	-0.18780487804878	344.7352	356.995
-0.0769230769230769	-0.18780487804878	344.6264	348.7914
0.0769230769230769	-0.182926829268293	327.8441	328.3362
0.0730769230769231	-0.182926829268293	329.5994	329.2224
0.0692307692307692	-0.182926829268293	327.6541	328.0675
0.0653846153846154	-0.182926829268293	327.7968	329.586
0.0615384615384615	-0.182926829268293	330.6431	328.0675
0.0576923076923077	-0.182926829268293	329.157	330.1083
0.0538461538461538	-0.182926829268293	331.3252	327.4505
0.05	-0.182926829268293	330.9936	329.0961
0.0461538461538461	-0.182926829268293	328.7631	331.2793
0.0423076923076923	-0.182926829268293	324.5407	330.5046
0.0382692307692308	-0.182926829268293	326.5174	329.7926
0.0346153846153846	-0.182926829268293	330.8829	331.3587
0.0307692307692308	-0.182926829268293	328.5425	330.5046
0.0269230769230769	-0.182926829268293	328.0675	331.7232
0.0230769230769231	-0.182926829268293	329.7287	328.2103
0.0190384615384615	-0.182926829268293	326.4543	330.3939
0.0153846153846154	-0.182926829268293	322.1196	332.2778
0.0115384615384615	-0.182926829268293	323.0049	331.7079
0.00769230769230769	-0.182926829268293	323.1945	331.898
0.00384615384615385	-0.182926829268293	320.3471	329.0335
0	-0.182926829268293	321.0586	330.1574
-0.00384615384615385	-0.182926829268293	322.1028	328.401
-0.00769230769230769	-0.182926829268293	325.8845	332.4692
-0.0115384615384615	-0.182926829268293	331.8659	334.8758
-0.0153846153846154	-0.182926829268293	330.7736	332.4692
-0.0194230769230769	-0.182926829268293	332.0555	332.5963
-0.0230769230769231	-0.182926829268293	328.5426	335.3036
-0.0269230769230769	-0.182926829268293	327.3403	335.1459
-0.0307692307692308	-0.182926829268293	327.3403	332.296
-0.0348076923076923	-0.182926829268293	325.5204	330.3014
-0.0386538461538461	-0.182926829268293	328.2264	332.2486
-0.0425	-0.182926829268293	328.464	331.8686
-0.0461538461538461	-0.182926829268293	330.7749	333.4207
-0.05	-0.182926829268293	332.4844	330.9505
-0.0540384615384615	-0.182926829268293	330.1894	331.1882
-0.0578846153846154	-0.182926829268293	327.4672	329.7157
-0.0617307692307692	-0.182926829268293	325.8996	329.4642
-0.0655769230769231	-0.182926829268293	323.3824	329.7157
-0.0694230769230769	-0.182926829268293	328.1165	328.4329
-0.0730769230769231	-0.182926829268293	328.4011	331.6309
-0.0769230769230769	-0.182926829268293	332.0588	332.5336
0.0769230769230769	-0.178048780487805	323.5273	324.2703
0.0730769230769231	-0.178048780487805	324.4449	324.1607
0.0692307692307692	-0.178048780487805	326.611	324.0973
0.0653846153846154	-0.178048780487805	324.7131	324.8091
0.0615384615384615	-0.178048780487805	323.1478	323.3694
0.0576923076923077	-0.178048780487805	320.5389	324.0813
0.0538461538461538	-0.178048780487805	320.0168	325.5998
0.05	-0.178048780487805	321.2505	323.322
0.0461538461538461	-0.178048780487805	319.3526	326.2484
0.0423076923076923	-0.178048780487805	321.1389	324.2548
0.0382692307692308	-0.178048780487805	324.0185	324.3501
0.0346153846153846	-0.178048780487805	325.0939	328.0363
0.0307692307692308	-0.178048780487805	324.7143	328.9379
0.0269230769230769	-0.178048780487805	325.7109	330.1249
0.0230769230769231	-0.178048780487805	324.6036	329.9822
0.0190384615384615	-0.178048780487805	324.5871	328.7327
0.0153846153846154	-0.178048780487805	325.4417	326.122
0.0115384615384615	-0.178048780487805	324.6824	324.112
0.00769230769230769	-0.178048780487805	324.9194	325.6311
0.00384615384615385	-0.178048780487805	329.2228	321.4842
0	-0.178048780487805	328.9858	323.5734
-0.00384615384615385	-0.178048780487805	330.3939	326.1852
-0.00769230769230769	-0.178048780487805	332.9098	325.7416
-0.0115384615384615	-0.178048780487805	330.0615	326.8654
-0.0153846153846154	-0.178048780487805	330.7108	323.2563
-0.0194230769230769	-0.178048780487805	330.7108	318.7925
-0.0230769230769231	-0.178048780487805	329.1917	318.0636
-0.0269230769230769	-0.178048780487805	328.6537	320.6756
-0.0307692307692308	-0.178048780487805	325.2354	324.5701
-0.0348076923076923	-0.178048780487805	324.7922	324.3639
-0.0386538461538461	-0.178048780487805	327.0713	323.6201
-0.0425	-0.178048780487805	324.6021	324.649
-0.0461538461538461	-0.178048780487805	324.8237	322.1316
-0.05	-0.178048780487805	321.6893	325.5512
-0.0540384615384615	-0.178048780487805	322.3542	327.784
-0.0578846153846154	-0.178048780487805	324	326.9287
-0.0617307692307692	-0.178048780487805	322.2427	325.5512
-0.0655769230769231	-0.178048780487805	324.4113	325.9791
-0.0694230769230769	-0.178048780487805	326.9287	323.0177
-0.0730769230769231	-0.178048780487805	323.224	325.013
-0.0769230769230769	-0.178048780487805	322.9864	323.6514
0.0769230769230769	-0.173170731707317	319.9075	317.2824
0.0730769230769231	-0.173170731707317	320.4459	318.8475
0.0692307692307692	-0.173170731707317	318.5485	319.1796
0.0653846153846154	-0.173170731707317	319.5446	320.7758
0.0615384615384615	-0.173170731707317	319.3073	318.2142
0.0576923076923077	-0.173170731707317	319.2908	317.4079
0.0538461538461538	-0.173170731707317	321.4562	319.0205
0.05	-0.173170731707317	323.7967	319.953
0.0461538461538461	-0.173170731707317	320.7447	319.0365
0.0423076923076923	-0.173170731707317	318.7054	317.6605
0.0382692307692308	-0.173170731707317	320.7758	316.6645
0.0346153846153846	-0.173170731707317	319.3526	317.5964
0.0307692307692308	-0.173170731707317	317.1231	319.447
0.0269230769230769	-0.173170731707317	319.9694	321.2812
0.0230769230769231	-0.173170731707317	318.7836	318.3864
0.0190384615384615	-0.173170731707317	320.1115	319.0035
0.0153846153846154	-0.173170731707317	319.7156	319.5088
0.0115384615384615	-0.173170731707317	317.676	319.0344
0.00769230769230769	-0.173170731707317	317.7083	316.8512
0.00384615384615385	-0.173170731707317	315.5085	315.0782
0	-0.173170731707317	314.3697	315.6954
-0.00384615384615385	-0.173170731707317	315.6037	312.735
-0.00769230769230769	-0.173170731707317	315.4137	312.9897
-0.0115384615384615	-0.173170731707317	311.458	315.726
-0.0153846153846154	-0.173170731707317	313.9731	315.3763
-0.0194230769230769	-0.173170731707317	312.6271	314.0474
-0.0230769230769231	-0.173170731707317	315.6001	315.7566
-0.0269230769230769	-0.173170731707317	318.5908	315.075
-0.0307692307692308	-0.173170731707317	316.2647	318.9039
-0.0348076923076923	-0.173170731707317	317.9736	322.038
-0.0386538461538461	-0.173170731707317	317.2923	320.7394
-0.0425	-0.173170731707317	317.5773	319.6946
-0.0461538461538461	-0.173170731707317	319.0962	323.2088
-0.05	-0.173170731707317	315.9936	319.7899
-0.0540384615384615	-0.173170731707317	314.1896	316.7504
-0.0578846153846154	-0.173170731707317	316.974	316.5607
-0.0617307692307692	-0.173170731707317	318.3201	315.9126
-0.0655769230769231	-0.173170731707317	319.965	316.2924
-0.0694230769230769	-0.173170731707317	319.3786	315.468
-0.0730769230769231	-0.173170731707317	314.5355	313.6634
-0.0769230769230769	-0.173170731707317	316.1023	315.675
0.0769230769230769	-0.168414634146341	317.129	317.207
0.0730769230769231	-0.168414634146341	317.9822	319.6726
0.0692307692307692	-0.168414634146341	319.9258	317.5697
0.0653846153846154	-0.168414634146341	319.4518	318.755
0.0615384615384615	-0.168414634146341	322.0593	318.8332
0.0576923076923077	-0.168414634146341	323.5928	319.8292
0.0538461538461538	-0.168414634146341	320.8905	321.1404
0.05	-0.168414634146341	320.305	318.864
0.0461538461538461	-0.168414634146341	319.3098	320.9984
0.0423076923076923	-0.168414634146341	321.0951	321.0294
0.0382692307692308	-0.168414634146341	319.7036	320.46
0.0346153846153846	-0.168414634146341	316.811	318.8949
0.0307692307692308	-0.168414634146341	318.5959	318.8784
0.0269230769230769	-0.168414634146341	317.1091	317.2652
0.0230769230769231	-0.168414634146341	316.4283	315.89
0.0190384615384615	-0.168414634146341	317.804	319.2414
0.0153846153846154	-0.168414634146341	317.0451	319.0988
0.0115384615384615	-0.168414634146341	316.8858	319.7956
0.00769230769230769	-0.168414634146341	319.2579	317.7391
0.00384615384615385	-0.168414634146341	317.9768	317.6912
0	-0.168414634146341	318.5463	314.9867
-0.00384615384615385	-0.168414634146341	320.9657	316.2676
-0.00769230769230769	-0.168414634146341	324.0803	317.295
-0.0115384615384615	-0.168414634146341	324.3176	315.539
-0.0153846153846154	-0.168414634146341	322.5789	316.4242
-0.0194230769230769	-0.168414634146341	322.4368	317.8006
-0.0230769230769231	-0.168414634146341	320.1752	319.224
-0.0269230769230769	-0.168414634146341	319.9218	316.7392
-0.0307692307692308	-0.168414634146341	321.0132	313.1798
-0.0348076923076923	-0.168414634146341	319.4779	315.9324
-0.0386538461538461	-0.168414634146341	315.4274	317.8314
-0.0425	-0.168414634146341	316.5496	316.2005
-0.0461538461538461	-0.168414634146341	316.0272	315.2984
-0.05	-0.168414634146341	315.4579	313.5249
-0.0540384615384615	-0.168414634146341	318.3059	314.5998
-0.0578846153846154	-0.168414634146341	318.7804	312.7008
-0.0617307692307692	-0.168414634146341	318.5737	315.7224
-0.0655769230769231	-0.168414634146341	321.2161	316.2144
-0.0694230769230769	-0.168414634146341	319.1271	315.9768
-0.0730769230769231	-0.168414634146341	315.9936	317.5434
-0.0769230769230769	-0.168414634146341	316.7364	316.0716
0.0769230769230769	-0.163414634146341	313.8444	311.2498
0.0730769230769231	-0.163414634146341	314.2709	314.0945
0.0692307692307692	-0.163414634146341	314.2235	314.9003
0.0653846153846154	-0.163414634146341	314.8394	315.5641
0.0615384615384615	-0.163414634146341	316.9251	315.8487
0.0576923076923077	-0.163414634146341	316.8138	313.4306
0.0538461538461538	-0.163414634146341	315.9296	313.2886
0.05	-0.163414634146341	315.9128	315.5641
0.0461538461538461	-0.163414634146341	314.6332	314.8361
0.0423076923076923	-0.163414634146341	314.6332	314.4094
0.0382692307692308	-0.163414634146341	313.4955	316.1165
0.0346153846153846	-0.163414634146341	313.0684	313.8876
0.0307692307692308	-0.163414634146341	315.107	314.2978
0.0269230769230769	-0.163414634146341	314.7583	313.0817
0.0230769230769231	-0.163414634146341	316.1333	314.6771
0.0190384615384615	-0.163414634146341	316.0691	317.4271
0.0153846153846154	-0.163414634146341	315.6893	319.3073
0.0115384615384615	-0.163414634146341	314.2026	318.9753
0.00769230769230769	-0.163414634146341	312.8752	318.6911
0.00384615384615385	-0.163414634146341	316.0351	318.9114
0	-0.163414634146341	315.9709	315.9709
-0.00384615384615385	-0.163414634146341	315.781	314.7854
-0.00769230769230769	-0.163414634146341	317.5193	315.6221
-0.0115384615384615	-0.163414634146341	316.3809	313.7893
-0.0153846153846154	-0.163414634146341	315.3679	314.9106
-0.0194230769230769	-0.163414634146341	314.7511	312.9181
-0.0230769230769231	-0.163414634146341	314.0874	314.0395
-0.0269230769230769	-0.163414634146341	314.6563	315.6526
-0.0307692307692308	-0.163414634146341	317.3131	314.5616
-0.0348076923076923	-0.163414634146341	314.4195	313.8974
-0.0386538461538461	-0.163414634146341	315.5884	314.0874
-0.0425	-0.163414634146341	314.1178	311.9053
-0.0461538461538461	-0.163414634146341	312.4097	313.6126
-0.05	-0.163414634146341	313.3257	316.4589
-0.0540384615384615	-0.163414634146341	317.7391	314.6868
-0.0578846153846154	-0.163414634146341	319.5253	312.1094
-0.0617307692307692	-0.163414634146341	319.241	314.3393
-0.0655769230769231	-0.163414634146341	321.3765	312.4718
-0.0694230769230769	-0.163414634146341	312.1224	309.4172
-0.0730769230769231	-0.163414634146341	301.3972	308.4684
-0.0769230769230769	-0.163414634146341	306.0657	308.9428
0.0769230769230769	-0.158536585365854	312.8318	311.4225
0.0730769230769231	-0.158536585365854	310.5086	312.8752
0.0692307692307692	-0.158536585365854	309.7028	312.116
0.0653846153846154	-0.158536585365854	308.6599	312.8752
0.0615384615384615	-0.158536585365854	308.4227	312.7326
0.0576923076923077	-0.158536585365854	309.0864	314.5345
0.0538461538461538	-0.158536585365854	307.8068	316.0997
0.05	-0.158536585365854	310.6511	315.2458
0.0461538461538461	-0.158536585365854	310.983	315.6863
0.0423076923076923	-0.158536585365854	310.2719	315.5915
0.0382692307692308	-0.158536585365854	312.6892	314.8023
0.0346153846153846	-0.158536585365854	311.6463	316.8584
0.0307692307692308	-0.158536585365854	313.6375	315.5136
0.0269230769230769	-0.158536585365854	312.3402	316.0351
0.0230769230769231	-0.158536585365854	313.5732	313.7893
0.0190384615384615	-0.158536585365854	316.4652	314.738
0.0153846153846154	-0.158536585365854	313.7625	313.4572
0.0115384615384615	-0.158536585365854	314.2843	314.9579
0.00769230769230769	-0.158536585365854	316.3872	313.5823
0.00384615384615385	-0.158536585365854	316.008	312.1119
0	-0.158536585365854	313.9524	309.4085
-0.00384615384615385	-0.158536585365854	312.6248	308.3474
-0.00769230769230769	-0.158536585365854	309.9222	306.9242
-0.0115384615384615	-0.158536585365854	310.2367	308.2048
-0.0153846153846154	-0.158536585365854	309.3361	310.0548
-0.0194230769230769	-0.158536585365854	307.1077	309.2011
-0.0230769230769231	-0.158536585365854	311.1379	309.1238
-0.0269230769230769	-0.158536585365854	314.2195	311.8272
-0.0307692307692308	-0.158536585365854	315.5946	312.5861
-0.0348076923076923	-0.158536585365854	313.8876	309.9948
-0.0386538461538461	-0.158536585365854	313.129	309.8053
-0.0425	-0.158536585365854	312.2284	311.2755
-0.0461538461538461	-0.158536585365854	310.03	307.6236
-0.05	-0.158536585365854	310.504	308.5245
-0.0540384615384615	-0.158536585365854	309.7927	309.7106
-0.0578846153846154	-0.158536585365854	312.1639	308.4123
-0.0617307692307692	-0.158536585365854	312.1639	309.3132
-0.0655769230769231	-0.158536585365854	311.4827	307.606
-0.0694230769230769	-0.158536585365854	308.5899	305.1394
-0.0730769230769231	-0.158536585365854	309.87	305.6314
-0.0769230769230769	-0.158536585365854	309.8527	308.0504
0.0769230769230769	-0.153658536585366	312.6077	318.3283
0.0730769230769231	-0.153658536585366	312.2757	317.2377
0.0692307692307692	-0.153658536585366	312.8449	316.7804
0.0653846153846154	-0.153658536585366	310.7112	317.0478
0.0615384615384615	-0.153658536585366	310.948	314.6771
0.0576923076923077	-0.153658536585366	309.3361	315.1511
0.0538461538461538	-0.153658536585366	307.2971	316.7158
0.05	-0.153658536585366	308.4823	315.1511
0.0461538461538461	-0.153658536585366	307.5817	314.6597
0.0423076923076923	-0.153658536585366	308.0083	312.2586
0.0382692307692308	-0.153658536585366	308.2929	309.396
0.0346153846153846	-0.153658536585366	307.6291	309.0341
0.0307692307692308	-0.153658536585366	310	309.7454
0.0269230769230769	-0.153658536585366	309.5081	310.9781
0.0230769230769231	-0.153658536585366	309.9348	313.0002
0.0190384615384615	-0.153658536585366	309.9348	312.3362
0.0153846153846154	-0.153658536585366	310.7413	311.2454
0.0115384615384615	-0.153658536585366	314.2499	310.4694
0.00769230769230769	-0.153658536585366	315.0564	308.542
0.00384615384615385	-0.153658536585366	317.3797	307.7184
0	-0.153658536585366	314.5345	305.3467
-0.00384615384615385	-0.153658536585366	313.7285	306.7993
-0.00769230769230769	-0.153658536585366	313.9658	306.4199
-0.0115384615384615	-0.153658536585366	312.6379	304.8252
-0.0153846153846154	-0.153658536585366	314.3756	308.0802
-0.0194230769230769	-0.153658536585366	313.1896	313.8026
-0.0230769230769231	-0.153658536585366	314.2634	315.5747
-0.0269230769230769	-0.153658536585366	313.6945	314.2464
-0.0307692307692308	-0.153658536585366	313.4572	312.4913
-0.0348076923076923	-0.153658536585366	315.6863	310.7836
-0.0386538461538461	-0.153658536585366	312.6984	311.9224
-0.0425	-0.153658536585366	312.3492	309.6927
-0.0461538461538461	-0.153658536585366	312.966	310.9262
-0.05	-0.153658536585366	310.7363	309.3132
-0.0540384615384615	-0.153658536585366	310.4521	312.3795
-0.0578846153846154	-0.153658536585366	313.8196	312.8063
-0.0617307692307692	-0.153658536585366	310.9262	309.96
-0.0655769230769231	-0.153658536585366	308.507	311.5253
-0.0694230769230769	-0.153658536585366	309.6453	309.7705
-0.0730769230769231	-0.153658536585366	310.9736	312.7589
-0.0769230769230769	-0.153658536585366	310.2147	310.9262
0.0769230769230769	-0.148780487804878	313.461	310.3019
0.0730769230769231	-0.148780487804878	311.0432	312.1337
0.0692307692307692	-0.148780487804878	309.1462	313.2242
0.0653846153846154	-0.148780487804878	309.4308	313.7625
0.0615384615384615	-0.148780487804878	310.7112	315.2627
0.0576923076923077	-0.148780487804878	308.7196	313.0343
0.0538461538461538	-0.148780487804878	309.6207	310.7586
0.05	-0.148780487804878	311.8964	310.444
0.0461538461538461	-0.148780487804878	310.474	312.5603
0.0423076923076923	-0.148780487804878	311.0733	311.2498
0.0382692307692308	-0.148780487804878	309.1288	310.8059
0.0346153846153846	-0.148780487804878	310.2668	310.3319
0.0307692307692308	-0.148780487804878	310.8833	308.7844
0.0269230769230769	-0.148780487804878	308.4648	311.6592
0.0230769230769231	-0.148780487804878	308.8442	313.6509
0.0190384615384615	-0.148780487804878	309.064	311.3923
0.0153846153846154	-0.148780487804878	308.2579	311.1078
0.0115384615384615	-0.148780487804878	310.5814	309.4956
0.00769230769230769	-0.148780487804878	313.3795	310.474
0.00384615384615385	-0.148780487804878	312.6682	309.6207
0	-0.148780487804878	310.06	306.8705
-0.00384615384615385	-0.148780487804878	310.392	309.0341
-0.00769230769230769	-0.148780487804878	311.6549	309.0341
-0.0115384615384615	-0.148780487804878	310.7536	309.0341
-0.0153846153846154	-0.148780487804878	309.8527	307.2619
-0.0194230769230769	-0.148780487804878	308.7618	306.0468
-0.0230769230769231	-0.148780487804878	307.8131	306.7103
-0.0269230769230769	-0.148780487804878	308.9991	305.3172
-0.0307692307692308	-0.148780487804878	309.0465	307.3092
-0.0348076923076923	-0.148780487804878	310.3441	308.1627
-0.0386538461538461	-0.148780487804878	311.2454	306.5505
-0.0425	-0.148780487804878	310.9608	308.542
-0.0461538461538461	-0.148780487804878	312.0042	308.1153
-0.05	-0.148780487804878	314.0909	310.3268
-0.0540384615384615	-0.148780487804878	310.4393	309.9474
-0.0578846153846154	-0.148780487804878	309.8227	308.7618
-0.0617307692307692	-0.148780487804878	308.874	308.6198
-0.0655769230769231	-0.148780487804878	310.0121	305.1573
-0.0694230769230769	-0.148780487804878	307.8785	305.6018
-0.0730769230769231	-0.148780487804878	308.8566	303.705
-0.0769230769230769	-0.148780487804878	308.1627	307.1672
0.0769230769230769	-0.144024390243902	315.7708	318.8354
0.0730769230769231	-0.144024390243902	316.6545	318.5986
0.0692307692307692	-0.144024390243902	314.9955	317.4916
0.0653846153846154	-0.144024390243902	314.5684	318.5821
0.0615384615384615	-0.144024390243902	314.2674	316.5431
0.0576923076923077	-0.144024390243902	313.2716	316.2585
0.0538461538461538	-0.144024390243902	314.6162	317.3797
0.05	-0.144024390243902	316.5125	317.0171
0.0461538461538461	-0.144024390243902	315.5168	318.9614
0.0423076923076923	-0.144024390243902	317.2544	318.1384
0.0382692307692308	-0.144024390243902	315.168	318.3757
0.0346153846153846	-0.144024390243902	312.8449	316.5737
0.0307692307692308	-0.144024390243902	314.9781	315.3406
0.0269230769230769	-0.144024390243902	317.9182	316.6517
0.0230769230769231	-0.144024390243902	318.2023	317.3631
0.0190384615384615	-0.144024390243902	316.6852	317.1732
0.0153846153846154	-0.144024390243902	318.6768	318.7385
0.0115384615384615	-0.144024390243902	320.9999	318.4065
0.00769230769230769	-0.144024390243902	319.0561	320.0665
0.00384615384615385	-0.144024390243902	319.72	318.4538
0	-0.144024390243902	318.5821	319.2599
-0.00384615384615385	-0.144024390243902	319.5136	317.221
-0.00769230769230769	-0.144024390243902	318.3757	319.9239
-0.0115384615384615	-0.144024390243902	313.8232	320.2559
-0.0153846153846154	-0.144024390243902	314.4229	316.1609
-0.0194230769230769	-0.144024390243902	313.7115	312.8576
-0.0230769230769231	-0.144024390243902	314.8496	313.7893
-0.0269230769230769	-0.144024390243902	312.5256	313.6472
-0.0307692307692308	-0.144024390243902	310.5341	315.3069
-0.0348076923076923	-0.144024390243902	312.7155	319.1961
-0.0386538461538461	-0.144024390243902	313.3322	320.3343
-0.0425	-0.144024390243902	314.3756	319.1014
-0.0461538461538461	-0.144024390243902	317.3631	318.864
-0.05	-0.144024390243902	317.1258	318.0887
-0.0540384615384615	-0.144024390243902	318.6438	318.0887
-0.0578846153846154	-0.144024390243902	318.1052	318.0887
-0.0617307692307692	-0.144024390243902	316.5403	320.8394
-0.0655769230769231	-0.144024390243902	313.7419	319.9385
-0.0694230769230769	-0.144024390243902	314.7685	318.3426
-0.0730769230769231	-0.144024390243902	313.6472	318.2
-0.0769230769230769	-0.144024390243902	312.8879	314.5954
0.0769230769230769	-0.139024390243902	320.9999	323.277
0.0730769230769231	-0.139024390243902	320.4002	320.7338
0.0692307692307692	-0.139024390243902	321.5691	321.5394
0.0653846153846154	-0.139024390243902	321.8699	319.8808
0.0615384615384615	-0.139024390243902	320.9526	318.7902
0.0576923076923077	-0.139024390243902	319.72	319.5799
0.0538461538461538	-0.139024390243902	316.6852	318.7737
0.05	-0.139024390243902	316.5125	319.7055
0.0461538461538461	-0.139024390243902	319.3263	318.5205
0.0423076923076923	-0.139024390243902	319.6581	316.5766
0.0382692307692308	-0.139024390243902	321.5069	315.3442
0.0346153846153846	-0.139024390243902	323.5455	317.7142
0.0307692307692308	-0.139024390243902	320.6533	316.6712
0.0269230769230769	-0.139024390243902	319.8002	317.335
0.0230769230769231	-0.139024390243902	320.9851	317.6195
0.0190384615384615	-0.139024390243902	319.1837	316.8138
0.0153846153846154	-0.139024390243902	318.1408	316.1974
0.0115384615384615	-0.139024390243902	316.8138	317.9041
0.00769230769230769	-0.139024390243902	315.1544	317.193
0.00384615384615385	-0.139024390243902	317.7142	318.4727
0	-0.139024390243902	317.9041	317.9988
-0.00384615384615385	-0.139024390243902	317.193	315.3442
-0.00769230769230769	-0.139024390243902	316.292	316.8611
-0.0115384615384615	-0.139024390243902	318.378	314.9003
-0.0153846153846154	-0.139024390243902	317.6669	314.8056
-0.0194230769230769	-0.139024390243902	314.8698	317.0171
-0.0230769230769231	-0.139024390243902	316.7019	317.0645
-0.0269230769230769	-0.139024390243902	316.1806	318.2023
-0.0307692307692308	-0.139024390243902	317.8709	316.7804
-0.0348076923076923	-0.139024390243902	317.0645	314.3147
-0.0386538461538461	-0.139024390243902	317.8709	314.2674
-0.0425	-0.139024390243902	316.3838	313.461
-0.0461538461538461	-0.139024390243902	315.8624	315.7845
-0.05	-0.139024390243902	317.1903	319.3716
-0.0540384615384615	-0.139024390243902	314.6771	319.6084
-0.0578846153846154	-0.139024390243902	316.8584	318.0271
-0.0617307692307692	-0.139024390243902	317.0951	319.2599
-0.0655769230769231	-0.139024390243902	318.7076	321.2519
-0.0694230769230769	-0.139024390243902	315.8624	320.73
-0.0730769230769231	-0.139024390243902	317.4578	317.7258
-0.0769230769230769	-0.139024390243902	318.1692	317.5052
0.0769230769230769	-0.134146341463415	327.938	331.6057
0.0730769230769231	-0.134146341463415	327.2743	330.4199
0.0692307692307692	-0.134146341463415	328.7436	331.5584
0.0653846153846154	-0.134146341463415	329.5019	331.1312
0.0615384615384615	-0.134146341463415	331.8719	328.6658
0.0576923076923077	-0.134146341463415	334.2892	329.7086
0.0538461538461538	-0.134146341463415	334.0048	328.8079
0.05	-0.134146341463415	331.6347	330.1204
0.0461538461538461	-0.134146341463415	331.3508	330.2151
0.0423076923076923	-0.134146341463415	333.1518	328.6024
0.0382692307692308	-0.134146341463415	333.4207	327.8754
0.0346153846153846	-0.134146341463415	330.7665	325.5517
0.0307692307692308	-0.134146341463415	330.5766	324.745
0.0269230769230769	-0.134146341463415	329.2179	322.3739
0.0230769230769231	-0.134146341463415	332.0938	324.0814
0.0190384615384615	-0.134146341463415	330.7191	325.9311
0.0153846153846154	-0.134146341463415	330.04	325.0138
0.0115384615384615	-0.134146341463415	326.7691	325.4091
0.00769230769230769	-0.134146341463415	323.3556	326.8793
0.00384615384615385	-0.134146341463415	323.7822	328.856
0	-0.134146341463415	325.8208	327.765
-0.00384615384615385	-0.134146341463415	326.3899	328.2392
-0.00769230769230769	-0.134146341463415	328.2859	326.6583
-0.0115384615384615	-0.134146341463415	327.5275	327.9389
-0.0153846153846154	-0.134146341463415	328.2859	325.2352
-0.0194230769230769	-0.134146341463415	328.9342	324.2389
-0.0230769230769231	-0.134146341463415	331.6836	323.7168
-0.0269230769230769	-0.134146341463415	332.095	323.6221
-0.0307692307692308	-0.134146341463415	330.6252	326.8005
-0.0348076923076923	-0.134146341463415	328.9978	329.7415
-0.0386538461538461	-0.134146341463415	328.8708	330.121
-0.0425	-0.134146341463415	325.7891	333.9162
-0.0461538461538461	-0.134146341463415	326.453	331.212
-0.05	-0.134146341463415	327.5435	329.6468
-0.0540384615384615	-0.134146341463415	326.6424	329.3147
-0.0578846153846154	-0.134146341463415	329.8985	331.8762
-0.0617307692307692	-0.134146341463415	331.3058	329.5046
-0.0655769230769231	-0.134146341463415	332.603	330.6431
-0.0694230769230769	-0.134146341463415	332.161	331.9236
-0.0730769230769231	-0.134146341463415	330.0262	328.5557
-0.0769230769230769	-0.134146341463415	325.1878	325.1878
0.0769230769230769	-0.129268292682927	342.7209	339.8055
0.0730769230769231	-0.129268292682927	341.7248	338.8098
0.0692307692307692	-0.129268292682927	342.8156	340.9904
0.0653846153846154	-0.129268292682927	345.3627	340.1847
0.0615384615384615	-0.129268292682927	346.8805	341.2606
0.0576923076923077	-0.129268292682927	347.3073	339.5538
0.0538461538461538	-0.129268292682927	344.6986	337.6575
0.05	-0.129268292682927	342.5167	339.3165
0.0461538461538461	-0.129268292682927	342.5641	340.8341
0.0423076923076923	-0.129268292682927	340.809	339.3494
0.0382692307692308	-0.129268292682927	342.232	340.2031
0.0346153846153846	-0.129268292682927	342.4362	341.3884
0.0307692307692308	-0.129268292682927	339.7325	343.0007
0.0269230769230769	-0.129268292682927	340.2072	343.0812
0.0230769230769231	-0.129268292682927	338.9737	340.4255
0.0190384615384615	-0.129268292682927	339.1163	340.9
0.0153846153846154	-0.129268292682927	339.1491	340.4733
0.0115384615384615	-0.129268292682927	341.4874	337.3761
0.00769230769230769	-0.129268292682927	342.0094	337.3288
0.00384615384615385	-0.129268292682927	339.6707	338.2296
0	-0.129268292682927	339.6233	335.3367
-0.00384615384615385	-0.129268292682927	336.6352	337.9303
-0.00769230769230769	-0.129268292682927	336.2552	337.5982
-0.0115384615384615	-0.129268292682927	336.2878	334.6428
-0.0153846153846154	-0.129268292682927	336.9994	336.2878
-0.0194230769230769	-0.129268292682927	337.9957	338.3751
-0.0230769230769231	-0.129268292682927	341.3167	336.9994
-0.0269230769230769	-0.129268292682927	342.5025	336.0509
-0.0307692307692308	-0.129268292682927	341.8856	332.7304
-0.0348076923076923	-0.129268292682927	339.2293	329.1252
-0.0386538461538461	-0.129268292682927	337.4741	332.5878
-0.0425	-0.129268292682927	337.6636	335.4815
-0.0461538461538461	-0.129268292682927	335.4815	336.0036
-0.05	-0.129268292682927	336.952	336.9046
-0.0540384615384615	-0.129268292682927	335.0073	337.4741
-0.0578846153846154	-0.129268292682927	337.2841	338.9446
-0.0617307692307692	-0.129268292682927	334.3904	333.7736
-0.0655769230769231	-0.129268292682927	333.7736	330.311
-0.0694230769230769	-0.129268292682927	335.7188	329.4094
-0.0730769230769231	-0.129268292682927	336.0835	328.1762
-0.0769230769230769	-0.129268292682927	334.5175	331.6867
0.0769230769230769	-0.124390243902439	346.7936	345.0198
0.0730769230769231	-0.124390243902439	347.6947	344.058
0.0692307692307692	-0.124390243902439	347.0782	341.2133
0.0653846153846154	-0.124390243902439	347.0782	340.6442
0.0615384615384615	-0.124390243902439	347.5048	341.4027
0.0576923076923077	-0.124390243902439	345.8456	340.1702
0.0538461538461538	-0.124390243902439	344.7073	340.7245
0.05	-0.124390243902439	344.5179	339.5064
0.0461538461538461	-0.124390243902439	345.8122	341.2463
0.0423076923076923	-0.124390243902439	344.0106	342.3699
0.0382692307692308	-0.124390243902439	343.0622	341.4687
0.0346153846153846	-0.124390243902439	344.2333	342.6546
0.0307692307692308	-0.124390243902439	342.6688	343.8873
0.0269230769230769	-0.124390243902439	343.4606	343.5885
0.0230769230769231	-0.124390243902439	342.7019	342.0711
0.0190384615384615	-0.124390243902439	341.0421	339.747
0.0153846153846154	-0.124390243902439	344.3139	339.415
0.0115384615384615	-0.124390243902439	344.9779	339.5102
0.00769230769230769	-0.124390243902439	344.3139	340.2216
0.00384615384615385	-0.124390243902439	346.434	339.9843
0	-0.124390243902439	345.5332	338.547
-0.00384615384615385	-0.124390243902439	344.5845	337.5982
-0.00769230769230769	-0.124390243902439	341.7391	338.6417
-0.0115384615384615	-0.124390243902439	343.0197	339.2439
-0.0153846153846154	-0.124390243902439	342.8771	340.0975
-0.0194230769230769	-0.124390243902439	344.442	336.9668
-0.0230769230769231	-0.124390243902439	344.9026	338.1529
-0.0269230769230769	-0.124390243902439	342.6256	336.54
-0.0307692307692308	-0.124390243902439	344.3806	338.4704
-0.0348076923076923	-0.124390243902439	345.078	338.6745
-0.0386538461538461	-0.124390243902439	343.973	336.0509
-0.0425	-0.124390243902439	344.4139	337.4741
-0.0461538461538461	-0.124390243902439	339.7036	336.7151
-0.05	-0.124390243902439	338.992	338.5651
-0.0540384615384615	-0.124390243902439	340.7472	340.2581
-0.0578846153846154	-0.124390243902439	340.9367	339.1195
-0.0617307692307692	-0.124390243902439	342.9767	340.388
-0.0655769230769231	-0.124390243902439	340.7946	341.8114
-0.0694230769230769	-0.124390243902439	337.6162	342.5232
-0.0730769230769231	-0.124390243902439	340.0212	345.7022
-0.0769230769230769	-0.124390243902439	339.6891	342.2509
0.0769230769230769	-0.119634146341463	354.6775	357.8541
0.0730769230769231	-0.119634146341463	357.1301	358.4232
0.0692307692307692	-0.119634146341463	359.7378	358.0313
0.0653846153846154	-0.119634146341463	358.9319	359.1218
0.0615384615384615	-0.119634146341463	358.126	358.6473
0.0576923076923077	-0.119634146341463	358.2206	356.2769
0.0538461538461538	-0.119634146341463	360.2596	356.1343
0.05	-0.119634146341463	361.8715	356.3716
0.0461538461538461	-0.119634146341463	359.6431	357.544
0.0423076923076923	-0.119634146341463	360.1046	356.8327
0.0382692307692308	-0.119634146341463	357.652	356.7854
0.0346153846153846	-0.119634146341463	354.3799	358.35
0.0307692307692308	-0.119634146341463	355.8846	359.3459
0.0269230769230769	-0.119634146341463	355.6947	358.208
0.0230769230769231	-0.119634146341463	355.5048	359.4281
0.0190384615384615	-0.119634146341463	358.1606	357.8632
0.0153846153846154	-0.119634146341463	356.9274	359.5233
0.0115384615384615	-0.119634146341463	355.3628	358.5746
0.00769230769230769	-0.119634146341463	356.9146	356.8672
0.00384615384615385	-0.119634146341463	354.4485	358.0873
0	-0.119634146341463	353.9744	357.1864
-0.00384615384615385	-0.119634146341463	356.6644	358.5619
-0.00769230769230769	-0.119634146341463	355.9191	356.1903
-0.0115384615384615	-0.119634146341463	351.7929	356.2248
-0.0153846153846154	-0.119634146341463	350.2281	354.5649
-0.0194230769230769	-0.119634146341463	352.6805	351.0682
-0.0230769230769231	-0.119634146341463	352.5043	352.8572
-0.0269230769230769	-0.119634146341463	350.4515	354.0429
-0.0307692307692308	-0.119634146341463	348.3171	352.1931
-0.0348076923076923	-0.119634146341463	350.9256	352.654
-0.0386538461538461	-0.119634146341463	351.1969	356.8761
-0.0425	-0.119634146341463	350.4854	357.3977
-0.0461538461538461	-0.119634146341463	348.3035	359.2003
-0.05	-0.119634146341463	349.9165	355.4056
-0.0540384615384615	-0.119634146341463	349.0961	351.8477
-0.0578846153846154	-0.119634146341463	349.4282	353.3656
-0.0617307692307692	-0.119634146341463	348.6693	351.6444
-0.0655769230769231	-0.119634146341463	350.5193	348.7504
-0.0694230769230769	-0.119634146341463	350.2819	349.9363
-0.0730769230769231	-0.119634146341463	348.0525	347.2461
-0.0769230769230769	-0.119634146341463	351.597	350.6619
0.0769230769230769	-0.114634146341463	364.6923	361.1106
0.0730769230769231	-0.114634146341463	364.0878	361.6795
0.0692307692307692	-0.114634146341463	364.7991	361.1106
0.0653846153846154	-0.114634146341463	364.1356	360.8259
0.0615384615384615	-0.114634146341463	363.1397	362.5336
0.0576923076923077	-0.114634146341463	363.6489	363.5772
0.0538461538461538	-0.114634146341463	363.0674	363.9919
0.05	-0.114634146341463	360.614	364.134
0.0461538461538461	-0.114634146341463	361.2775	363.185
0.0423076923076923	-0.114634146341463	361.5498	362.9955
0.0382692307692308	-0.114634146341463	362.8779	361.0508
0.0346153846153846	-0.114634146341463	360.8508	361.2403
0.0307692307692308	-0.114634146341463	360.7087	360.2914
0.0269230769230769	-0.114634146341463	362.0367	357.0182
0.0230769230769231	-0.114634146341463	360.4241	358.6314
0.0190384615384615	-0.114634146341463	360.6614	360.9082
0.0153846153846154	-0.114634146341463	361.0757	359.8171
0.0115384615384615	-0.114634146341463	361.6095	359.9119
0.00769230769230769	-0.114634146341463	363.8262	360.6584
0.00384615384615385	-0.114634146341463	364.8697	359.3777
0	-0.114634146341463	366.1504	359.5198
-0.00384615384615385	-0.114634146341463	364.3008	358.2392
-0.00769230769230769	-0.114634146341463	364.8102	361.5021
-0.0115384615384615	-0.114634146341463	363.1499	363.9215
-0.0153846153846154	-0.114634146341463	361.8221	362.4507
-0.0194230769230769	-0.114634146341463	359.8771	360.9201
-0.0230769230769231	-0.114634146341463	361.6321	361.3944
-0.0269230769230769	-0.114634146341463	363.482	362.6881
-0.0307692307692308	-0.114634146341463	364.1935	361.8816
-0.0348076923076923	-0.114634146341463	364.4782	362.4384
-0.0386538461538461	-0.114634146341463	360.968	363.4824
-0.0425	-0.114634146341463	361.0982	361.1096
-0.0461538461538461	-0.114634146341463	359.2477	359.3065
-0.05	-0.114634146341463	357.3977	360.3504
-0.0540384615384615	-0.114634146341463	361.3824	361.2523
-0.0578846153846154	-0.114634146341463	360.3262	356.6494
-0.0617307692307692	-0.114634146341463	359.5091	355.6054
-0.0655769230769231	-0.114634146341463	362.9128	357.6933
-0.0694230769230769	-0.114634146341463	361.8693	357.2792
-0.0730769230769231	-0.114634146341463	360.4457	357.3611
-0.0769230769230769	-0.114634146341463	361.6319	359.686
0.0769230769230769	-0.109756097560976	367.5971	365.0355
0.0730769230769231	-0.109756097560976	369.5418	365.225
0.0692307692307692	-0.109756097560976	369.056	367.3597
0.0653846153846154	-0.109756097560976	366.8382	367.5024
0.0615384615384615	-0.109756097560976	365.7471	366.6482
0.0576923076923077	-0.109756097560976	366.921	367.9292
0.0538461538461538	-0.109756097560976	366.921	368.1187
0.05	-0.109756097560976	368.7238	368.356
0.0461538461538461	-0.109756097560976	368.7712	368.0122
0.0423076923076923	-0.109756097560976	366.9803	368.5812
0.0382692307692308	-0.109756097560976	365.3676	368.6291
0.0346153846153846	-0.109756097560976	367.3953	369.0086
0.0307692307692308	-0.109756097560976	369.3997	367.7274
0.0269230769230769	-0.109756097560976	369.7318	365.5451
0.0230769230769231	-0.109756097560976	369.625	365.0709
0.0190384615384615	-0.109756097560976	367.3479	364.8808
0.0153846153846154	-0.109756097560976	367.7748	365.535
0.0115384615384615	-0.109756097560976	369.056	364.7759
0.00769230769230769	-0.109756097560976	367.5754	365.6771
0.00384615384615385	-0.109756097560976	367.5275	366.1519
0	-0.109756097560976	368.7238	366.1041
-0.00384615384615385	-0.109756097560976	367.1579	368.6544
-0.00769230769230769	-0.109756097560976	366.162	369.034
-0.0115384615384615	-0.109756097560976	366.6836	369.8411
-0.0153846153846154	-0.109756097560976	365.9145	367.1716
-0.0194230769230769	-0.109756097560976	366.6736	363.6598
-0.0230769230769231	-0.109756097560976	365.535	361.9991
-0.0269230769230769	-0.109756097560976	365.6771	359.9583
-0.0307692307692308	-0.109756097560976	365.9973	361.3346
-0.0348076923076923	-0.109756097560976	365.4876	362.1413
-0.0386538461538461	-0.109756097560976	368.9866	363.458
-0.0425	-0.109756097560976	368.0971	363.5406
-0.0461538461538461	-0.109756097560976	369.1767	362.8286
-0.05	-0.109756097560976	367.0887	365.1542
-0.0540384615384615	-0.109756097560976	366.2822	364.0029
-0.0578846153846154	-0.109756097560976	364.5617	363.4331
-0.0617307692307692	-0.109756097560976	364.8939	363.718
-0.0655769230769231	-0.109756097560976	367.6342	363.9203
-0.0694230769230769	-0.109756097560976	366.3531	366.6735
-0.0730769230769231	-0.109756097560976	367.575	364.8219
-0.0769230769230769	-0.109756097560976	366.1985	366.1511
0.0769230769230769	-0.104878048780488	383.0144	386.9892
0.0730769230769231	-0.104878048780488	385.4233	386.0402
0.0692307692307692	-0.104878048780488	386.0402	386.7518
0.0653846153846154	-0.104878048780488	385.6607	386.9892
0.0615384615384615	-0.104878048780488	385.1965	386.6097
0.0576923076923077	-0.104878048780488	384.817	386.0875
0.0538461538461538	-0.104878048780488	385.5286	385.3759
0.05	-0.104878048780488	387.2261	385.8028
0.0461538461538461	-0.104878048780488	386.7518	385.4625
0.0423076923076923	-0.104878048780488	387.1886	384.7034
0.0382692307692308	-0.104878048780488	387.843	383.4227
0.0346153846153846	-0.104878048780488	386.7518	384.0391
0.0307692307692308	-0.104878048780488	384	383.8022
0.0269230769230769	-0.104878048780488	383.6205	382.9005
0.0230769230769231	-0.104878048780488	383.1462	383.2697
0.0190384615384615	-0.104878048780488	383.2883	381.5613
0.0153846153846154	-0.104878048780488	382.6246	381.1344
0.0115384615384615	-0.104878048780488	382.8615	379.8056
0.00769230769230769	-0.104878048780488	384.7116	379.5213
0.00384615384615385	-0.104878048780488	383.5257	378.7142
0	-0.104878048780488	383.0905	379.6054
-0.00384615384615385	-0.104878048780488	383.47	379.3312
-0.00769230769230769	-0.104878048780488	384.1344	380.3752
-0.0115384615384615	-0.104878048780488	383.175	378.7728
-0.0153846153846154	-0.104878048780488	382.2257	379.3312
-0.0194230769230769	-0.104878048780488	383.8394	378.1343
-0.0230769230769231	-0.104878048780488	382.5106	377.4224
-0.0269230769230769	-0.104878048780488	380.47	377.0793
-0.0307692307692308	-0.104878048780488	377.8968	375.7977
-0.0348076923076923	-0.104878048780488	377.7073	377.0319
-0.0386538461538461	-0.104878048780488	379.2625	378.598
-0.0425	-0.104878048780488	379.5474	376.4986
-0.0461538461538461	-0.104878048780488	381.6352	376.1664
-0.05	-0.104878048780488	380.9712	377.5903
-0.0540384615384615	-0.104878048780488	382.0519	377.258
-0.0578846153846154	-0.104878048780488	381.1029	377.4847
-0.0617307692307692	-0.104878048780488	383.8082	378.2442
-0.0655769230769231	-0.104878048780488	386.0868	377.0571
-0.0694230769230769	-0.104878048780488	384.4254	379.3834
-0.0730769230769231	-0.104878048780488	384.8423	379.336
-0.0769230769230769	-0.104878048780488	383.9406	382.5165
0.0769230769230769	-0.1	391.6401	394.1164
0.0730769230769231	-0.1	394.3914	393.879
0.0692307692307692	-0.1	396.1942	392.788
0.0653846153846154	-0.1	396.5263	392.788
0.0615384615384615	-0.1	395.9573	391.7443
0.0576923076923077	-0.1	395.2074	391.7443
0.0538461538461538	-0.1	395.3495	390.9758
0.05	-0.1	396.2511	390.938
0.0461538461538461	-0.1	395.919	391.8296
0.0423076923076923	-0.1	395.919	391.8296
0.0382692307692308	-0.1	393.8317	391.2606
0.0346153846153846	-0.1	391.6022	391.2606
0.0307692307692308	-0.1	391.3175	390.5011
0.0269230769230769	-0.1	391.7917	391.8221
0.0230769230769231	-0.1	391.0327	392.0122
0.0190384615384615	-0.1	391.2701	392.3818
0.0153846153846154	-0.1	390.3212	392.6192
0.0115384615384615	-0.1	389.1257	393.4258
0.00769230769230769	-0.1	390.8332	392.287
0.00384615384615385	-0.1	392.0196	393.1415
0	-0.1	391.4975	392.6099
-0.00384615384615385	-0.1	392.1144	391.4805
-0.00769230769230769	-0.1	394.1468	392.4297
-0.0115384615384615	-0.1	393.483	391.0061
-0.0153846153846154	-0.1	392.9608	389.9148
-0.0194230769230769	-0.1	393.1982	390.0947
-0.0230769230769231	-0.1	391.4331	390.5217
-0.0269230769230769	-0.1	391.6321	392.3724
-0.0307692307692308	-0.1	391.7179	390.4269
-0.0348076923076923	-0.1	392.1923	389.4776
-0.0386538461538461	-0.1	392.287	387.7201
-0.0425	-0.1	389.6773	388.8131
-0.0461538461538461	-0.1	387.8726	387.9951
-0.05	-0.1	390.2943	390.3699
-0.0540384615384615	-0.1	390.2847	390.797
-0.0578846153846154	-0.1	392.6192	390.1702
-0.0617307692307692	-0.1	391.7558	389.3634
-0.0655769230769231	-0.1	390.9961	389.3634
-0.0694230769230769	-0.1	391.2809	391.3662
-0.0730769230769231	-0.1	389.5729	391.1766
-0.0769230769230769	-0.1	390.0377	391.5089
0.0769230769230769	-0.0951219512195122	407.8732	409.059
0.0730769230769231	-0.0951219512195122	410.7195	408.6321
0.0692307692307692	-0.0951219512195122	412.0953	408.1021
0.0653846153846154	-0.0951219512195122	411.4784	407.9126
0.0615384615384615	-0.0951219512195122	409.3911	409.0512
0.0576923076923077	-0.0951219512195122	407.8732	409.9055
0.0538461538461538	-0.0951219512195122	408.8221	412.4673
0.05	-0.0951219512195122	409.1063	414.7917
0.0461538461538461	-0.0951219512195122	409.5811	418.1125
0.0423076923076923	-0.0951219512195122	408.9168	423.4262
0.0382692307692308	-0.0951219512195122	409.1938	423.4799
0.0346153846153846	-0.0951219512195122	409.5733	411.0989
0.0307692307692308	-0.0951219512195122	408.4426	410.5774
0.0269230769230769	-0.0951219512195122	409.1542	409.9132
0.0230769230769231	-0.0951219512195122	409.9605	410.909
0.0190384615384615	-0.0951219512195122	410.15	411.9526
0.0153846153846154	-0.0951219512195122	410.4347	412.0399
0.0115384615384615	-0.0951219512195122	410.2371	411.1861
0.00769230769230769	-0.0951219512195122	408.2053	412.6041
0.00384615384615385	-0.0951219512195122	408.0153	412.372
0	-0.0951219512195122	408.0548	412.7462
-0.00384615384615385	-0.0951219512195122	408.0548	410.5086
-0.00769230769230769	-0.0951219512195122	409.0512	407.2345
-0.0115384615384615	-0.0951219512195122	408.719	408.7055
-0.0153846153846154	-0.0951219512195122	409.7572	410.3186
-0.0194230769230769	-0.0951219512195122	409.8102	407.8515
-0.0230769230769231	-0.0951219512195122	407.1536	408.0963
-0.0269230769230769	-0.0951219512195122	407.2425	406.9971
-0.0307692307692308	-0.0951219512195122	407.5331	407.7563
-0.0348076923076923	-0.0951219512195122	406.246	405.7636
-0.0386538461538461	-0.0951219512195122	408.0411	403.9604
-0.0425	-0.0951219512195122	407.5193	405.8029
-0.0461538461538461	-0.0951219512195122	407.8989	404.8062
-0.05	-0.0951219512195122	410.1688	405.091
-0.0540384615384615	-0.0951219512195122	410.7385	405.1302
-0.0578846153846154	-0.0951219512195122	408.318	403.0419
-0.0617307692307692	-0.0951219512195122	408.1754	405.3591
-0.0655769230769231	-0.0951219512195122	406.1825	406.2611
-0.0694230769230769	-0.0951219512195122	407.4635	407.7325
-0.0730769230769231	-0.0951219512195122	406.1744	409.3544
-0.0769230769230769	-0.0951219512195122	406.6963	407.4082
0.0769230769230769	-0.0902439024390244	411.6759	409.0194
0.0730769230769231	-0.0902439024390244	412.4423	409.0667
0.0692307692307692	-0.0902439024390244	412.7269	408.3
0.0653846153846154	-0.0902439024390244	411.3514	408.4505
0.0615384615384615	-0.0902439024390244	410.4027	409.3437
0.0576923076923077	-0.0902439024390244	410.45	410.4347
0.0538461538461538	-0.0902439024390244	409.5965	410.8142
0.05	-0.0902439024390244	410.8294	410.9171
0.0461538461538461	-0.0902439024390244	411.2486	409.5337
0.0423076923076923	-0.0902439024390244	410.8773	409.7232
0.0382692307692308	-0.0902439024390244	411.3041	409.6361
0.0346153846153846	-0.0902439024390244	411.7308	410.4347
0.0307692307692308	-0.0902439024390244	411.9128	410.6797
0.0269230769230769	-0.0902439024390244	410.4424	410.6247
0.0230769230769231	-0.0902439024390244	412.1027	408.7825
0.0190384615384615	-0.0902439024390244	412.909	409.3514
0.0153846153846154	-0.0902439024390244	412.909	409.4858
0.0115384615384615	-0.0902439024390244	413.0989	410.6247
0.00769230769230769	-0.0902439024390244	413.0037	411.3363
0.00384615384615385	-0.0902439024390244	413.7553	412.6642
0	-0.0902439024390244	413.2337	411.9925
-0.00384615384615385	-0.0902439024390244	412.4822	411.4709
-0.00769230769230769	-0.0902439024390244	413.8505	410.8011
-0.0115384615384615	-0.0902439024390244	412.38	409.8993
-0.0153846153846154	-0.0902439024390244	410.0079	409.0455
-0.0194230769230769	-0.0902439024390244	409.2963	407.5747
-0.0230769230769231	-0.0902439024390244	407.9679	409.0455
-0.0269230769230769	-0.0902439024390244	407.7784	409.8993
-0.0307692307692308	-0.0902439024390244	408.9168	411.8374
-0.0348076923076923	-0.0902439024390244	409.3911	410.5958
-0.0386538461538461	-0.0902439024390244	410.7118	408.5076
-0.0425	-0.0902439024390244	410.9966	407.6931
-0.0461538461538461	-0.0902439024390244	412.5146	408.3102
-0.05	-0.0902439024390244	410.5637	406.8304
-0.0540384615384615	-0.0902439024390244	410.3268	408.2544
-0.0578846153846154	-0.0902439024390244	408.2311	407.0205
-0.0617307692307692	-0.0902439024390244	409.4569	407.5345
-0.0655769230769231	-0.0902439024390244	409.7418	406.1104
-0.0694230769230769	-0.0902439024390244	411.1579	407.5424
-0.0730769230769231	-0.0902439024390244	409.6387	410.4378
-0.0769230769230769	-0.0902439024390244	409.1565	408.9664
0.0769230769230769	-0.0853658536585366	412.5444	411.1141
0.0730769230769231	-0.0853658536585366	411.7459	410.8294
0.0692307692307692	-0.0853658536585366	411.0346	410.4027
0.0653846153846154	-0.0853658536585366	410.2286	411.1141
0.0615384615384615	-0.0853658536585366	410.7897	411.1217
0.0576923076923077	-0.0853658536585366	413.2558	410.7821
0.0538461538461538	-0.0853658536585366	414.4418	411.0194
0.05	-0.0853658536585366	413.3984	411.1141
0.0461538461538461	-0.0853658536585366	411.7383	410.2683
0.0423076923076923	-0.0853658536585366	411.9283	409.6516
0.0382692307692308	-0.0853658536585366	411.8331	410.3553
0.0346153846153846	-0.0853658536585366	412.9791	410.4027
0.0307692307692308	-0.0853658536585366	414.1571	410.8294
0.0269230769230769	-0.0853658536585366	414.1644	409.9286
0.0230769230769231	-0.0853658536585366	414.3939	409.9759
0.0190384615384615	-0.0853658536585366	413.2558	409.8812
0.0153846153846154	-0.0853658536585366	411.7857	409.4544
0.0115384615384615	-0.0853658536585366	411.0743	409.7865
0.00769230769230769	-0.0853658536585366	412.3002	409.8338
0.00384615384615385	-0.0853658536585366	413.0116	410.3003
0	-0.0853658536585366	413.2958	410.1974
-0.00384615384615385	-0.0853658536585366	413.3431	410.6324
-0.00769230769230769	-0.0853658536585366	412.3949	411.1463
-0.0115384615384615	-0.0853658536585366	412.2448	409.6758
-0.0153846153846154	-0.0853658536585366	410.6797	409.1542
-0.0194230769230769	-0.0853658536585366	409.7309	409.6207
-0.0230769230769231	-0.0853658536585366	409.9682	409.6207
-0.0269230769230769	-0.0853658536585366	409.3911	412.1297
-0.0307692307692308	-0.0853658536585366	410.0079	411.7023
-0.0348076923076923	-0.0853658536585366	408.6321	410.2371
-0.0386538461538461	-0.0853658536585366	408.6795	412.5093
-0.0425	-0.0853658536585366	410.8616	415.1188
-0.0461538461538461	-0.0853658536585366	409.4781	415.0168
-0.05	-0.0853658536585366	409.6681	414.7247
-0.0540384615384615	-0.0853658536585366	408.6659	414.1077
-0.0578846153846154	-0.0853658536585366	409.6624	415.7209
-0.0617307692307692	-0.0853658536585366	409.4724	414.1478
-0.0655769230769231	-0.0853658536585366	411.4579	411.7271
-0.0694230769230769	-0.0853658536585366	412.5492	411.4422
-0.0730769230769231	-0.0853658536585366	410.4536	411.4422
-0.0769230769230769	-0.0853658536585366	407.701	407.6536
0.0769230769230769	-0.0804878048780488	426.2025	425.3367
0.0730769230769231	-0.0804878048780488	426.6297	424.4825
0.0692307692307692	-0.0804878048780488	426.6771	424.5304
0.0653846153846154	-0.0804878048780488	427.2932	425.0931
0.0615384615384615	-0.0804878048780488	429.048	426.611
0.0576923076923077	-0.0804878048780488	428.9	427.3226
0.0538461538461538	-0.0804878048780488	429.8483	428.0341
0.05	-0.0804878048780488	430.655	429.0836
0.0461538461538461	-0.0804878048780488	430.655	428.3248
0.0423076923076923	-0.0804878048780488	431.0344	427.8032
0.0382692307692308	-0.0804878048780488	429.9909	427.2399
0.0346153846153846	-0.0804878048780488	428.1412	426.5819
0.0307692307692308	-0.0804878048780488	428.4259	426.6297
0.0269230769230769	-0.0804878048780488	428.568	425.6275
0.0230769230769231	-0.0804878048780488	428.0939	424.252
0.0190384615384615	-0.0804878048780488	426.8605	425.4788
0.0153846153846154	-0.0804878048780488	425.1055	425.3367
0.0115384615384615	-0.0804878048780488	426.0008	424.951
0.00769230769230769	-0.0804878048780488	426.0955	424.3341
0.00384615384615385	-0.0804878048780488	425.7635	422.8162
0	-0.0804878048780488	424.8687	422.0573
-0.00384615384615385	-0.0804878048780488	425.0993	422.2942
-0.00769230769230769	-0.0804878048780488	425.2419	423.3852
-0.0115384615384615	-0.0804878048780488	424.1505	424.002
-0.0153846153846154	-0.0804878048780488	424.1031	423.5278
-0.0194230769230769	-0.0804878048780488	424.1031	424.5715
-0.0230769230769231	-0.0804878048780488	425.4788	426.4154
-0.0269230769230769	-0.0804878048780488	426.9018	425.5611
-0.0307692307692308	-0.0804878048780488	425.8582	425.5611
-0.0348076923076923	-0.0804878048780488	426.475	423.3314
-0.0386538461538461	-0.0804878048780488	425.4726	421.5286
-0.0425	-0.0804878048780488	426.3741	423.5209
-0.0461538461538461	-0.0804878048780488	426.2789	425.0395
-0.05	-0.0804878048780488	424.0968	424.2284
-0.0540384615384615	-0.0804878048780488	424.4763	422.6155
-0.0578846153846154	-0.0804878048780488	422.8162	422.0867
-0.0617307692307692	-0.0804878048780488	421.576	420.6565
-0.0655769230769231	-0.0804878048780488	421.9081	422.3651
-0.0694230769230769	-0.0804878048780488	421.6663	425.6333
-0.0730769230769231	-0.0804878048780488	423.9852	425.111
-0.0769230769230769	-0.0804878048780488	423.653	424.0262
0.0769230769230769	-0.075609756097561	452.6581	451.7129
0.0730769230769231	-0.075609756097561	452.6107	451.0015
0.0692307692307692	-0.075609756097561	452.8476	449.7647
0.0653846153846154	-0.075609756097561	453.2749	447.7723
0.0615384615384615	-0.075609756097561	455.2668	447.0175
0.0576923076923077	-0.075609756097561	456.3577	445.1162
0.0538461538461538	-0.075609756097561	455.5041	444.5468
0.05	-0.075609756097561	454.4605	443.7406
0.0461538461538461	-0.075609756097561	454.0337	444.2147
0.0423076923076923	-0.075609756097561	452.8954	443.5511
0.0382692307692308	-0.075609756097561	450.3336	442.8396
0.0346153846153846	-0.075609756097561	447.7249	442.2228
0.0307692307692308	-0.075609756097561	446.634	441.8908
0.0269230769230769	-0.075609756097561	447.8196	441.8908
0.0230769230769231	-0.075609756097561	447.9149	442.1755
0.0190384615384615	-0.075609756097561	447.156	440.9419
0.0153846153846154	-0.075609756097561	448.4364	439.9462
0.0115384615384615	-0.075609756097561	448.247	439.8558
0.00769230769230769	-0.075609756097561	448.1996	440.4204
0.00384615384615385	-0.075609756097561	446.966	440.8993
0	-0.075609756097561	446.0172	440.7098
-0.00384615384615385	-0.075609756097561	443.6458	440.3257
-0.00769230769230769	-0.075609756097561	441.0892	440.283
-0.0115384615384615	-0.075609756097561	440.8045	441.5587
-0.0153846153846154	-0.075609756097561	440.6146	441.9855
-0.0194230769230769	-0.075609756097561	440.8993	440.8946
-0.0230769230769231	-0.075609756097561	441.7008	439.0872
-0.0269230769230769	-0.075609756097561	442.4602	437.337
-0.0307692307692308	-0.075609756097561	441.9855	437.7588
-0.0348076923076923	-0.075609756097561	439.9936	437.0946
-0.0386538461538461	-0.075609756097561	440.463	435.3399
-0.0425	-0.075609756097561	441.1793	435.482
-0.0461538461538461	-0.075609756097561	440.9846	434.8178
-0.05	-0.075609756097561	439.0872	435.5767
-0.0540384615384615	-0.075609756097561	438.7078	436.6204
-0.0578846153846154	-0.075609756097561	438.7078	434.9072
-0.0617307692307692	-0.075609756097561	438.3283	433.8161
-0.0655769230769231	-0.075609756097561	438.3283	435.192
-0.0694230769230769	-0.075609756097561	436.2883	433.6708
-0.0730769230769231	-0.075609756097561	436.1936	434.433
-0.0769230769230769	-0.075609756097561	436.2358	435.6663
0.0769230769230769	-0.0707317073170732	484.9601	486.0999
0.0730769230769231	-0.0707317073170732	486.8573	485.1961
0.0692307692307692	-0.0707317073170732	487.8061	485.5282
0.0653846153846154	-0.0707317073170732	487.2846	485.813
0.0615384615384615	-0.0707317073170732	487.142	486.6672
0.0576923076923077	-0.0707317073170732	486.7625	485.813
0.0538461538461538	-0.0707317073170732	486.5252	485.6235
0.05	-0.0707317073170732	485.9563	485.0066
0.0461538461538461	-0.0707317073170732	485.2448	484.5817
0.0423076923076923	-0.0707317073170732	485.2448	483.5852
0.0382692307692308	-0.0707317073170732	483.5371	483.1582
0.0346153846153846	-0.0707317073170732	483.4897	482.3039
0.0307692307692308	-0.0707317073170732	482.6828	481.6379
0.0269230769230769	-0.0707317073170732	483.5839	481.5431
0.0230769230769231	-0.0707317073170732	484.6749	482.4448
0.0190384615384615	-0.0707317073170732	484.9123	482.4448
0.0153846153846154	-0.0707317073170732	484.9123	482.4921
0.0115384615384615	-0.0707317073170732	484.4375	481.211
0.00769230769230769	-0.0707317073170732	484.2007	481.1636
0.00384615384615385	-0.0707317073170732	484.2007	481.3062
0	-0.0707317073170732	484.1059	480.4046
-0.00384615384615385	-0.0707317073170732	484.2007	481.3062
-0.00769230769230769	-0.0707317073170732	484.3428	482.3974
-0.0115384615384615	-0.0707317073170732	483.916	483.109
-0.0153846153846154	-0.0707317073170732	483.5844	482.2081
-0.0194230769230769	-0.0707317073170732	482.5402	481.2583
-0.0230769230769231	-0.0707317073170732	481.782	480.2624
-0.0269230769230769	-0.0707317073170732	482.8723	478.6965
-0.0307692307692308	-0.0707317073170732	483.2518	478.0323
-0.0348076923076923	-0.0707317073170732	482.7308	477.7014
-0.0386538461538461	-0.0707317073170732	481.9233	476.5628
-0.0425	-0.0707317073170732	479.6939	478.1272
-0.0461538461538461	-0.0707317073170732	477.2744	478.6484
-0.05	-0.0707317073170732	477.8913	476.8925
-0.0540384615384615	-0.0707317073170732	478.176	476.3702
-0.0578846153846154	-0.0707317073170732	478.1286	477.3207
-0.0617307692307692	-0.0707317073170732	479.8839	476.8949
-0.0655769230769231	-0.0707317073170732	479.3144	477.7954
-0.0694230769230769	-0.0707317073170732	479.5518	478.9339
-0.0730769230769231	-0.0707317073170732	479.8365	479.6456
-0.0769230769230769	-0.0707317073170732	484.1528	482.8243
0.0769230769230769	-0.0658536585365854	521.9769	524.4943
0.0730769230769231	-0.0658536585365854	524.8256	524.5404
0.0692307692307692	-0.0658536585365854	525.2587	525.0143
0.0653846153846154	-0.0658536585365854	525.1159	524.3975
0.0615384615384615	-0.0658536585365854	524.637	524.7748
0.0576923076923077	-0.0658536585365854	526.1607	524.0665
0.0538461538461538	-0.0658536585365854	525.8703	522.2626
0.05	-0.0658536585365854	525.2995	522.1153
0.0461538461538461	-0.0658536585365854	525.2078	522.6859
0.0423076923076923	-0.0658536585365854	523.8318	522.4006
0.0382692307692308	-0.0658536585365854	522.5939	521.9268
0.0346153846153846	-0.0658536585365854	522.5476	521.1676
0.0307692307692308	-0.0658536585365854	521.029	519.5524
0.0269230769230769	-0.0658536585365854	520.178	517.7997
0.0230769230769231	-0.0658536585365854	520.5551	517.556
0.0190384615384615	-0.0658536585365854	521.1258	516.6543
0.0153846153846154	-0.0658536585365854	521.9263	515.1361
0.0115384615384615	-0.0658536585365854	522.6856	515.0444
0.00769230769230769	-0.0658536585365854	522.2117	514.4672
0.00384615384615385	-0.0658536585365854	521.3098	514.3755
0	-0.0658536585365854	520.6015	513.7591
-0.00384615384615385	-0.0658536585365854	519.8881	514.56
-0.00769230769230769	-0.0658536585365854	518.9403	515.7927
-0.0115384615384615	-0.0658536585365854	518.5123	515.3648
-0.0153846153846154	-0.0658536585365854	517.753	515.2273
-0.0194230769230769	-0.0658536585365854	518.0843	515.6501
-0.0230769230769231	-0.0658536585365854	518.8435	514.8911
-0.0269230769230769	-0.0658536585365854	517.8499	514.4174
-0.0307692307692308	-0.0658536585365854	515.9451	514.0863
-0.0348076923076923	-0.0658536585365854	513.3364	512.8078
-0.0386538461538461	-0.0658536585365854	512.2919	512.8078
-0.0425	-0.0658536585365854	513.6179	512.8078
-0.0461538461538461	-0.0658536585365854	514.6557	512.2832
-0.05	-0.0658536585365854	514.7983	512.329
-0.0540384615384615	-0.0658536585365854	515.2731	511.239
-0.0578846153846154	-0.0658536585365854	514.229	510.2458
-0.0617307692307692	-0.0658536585365854	513.9896	510.9079
-0.0655769230769231	-0.0658536585365854	514.1831	510.531
-0.0694230769230769	-0.0658536585365854	512.9454	510.2458
-0.0730769230769231	-0.0658536585365854	512.5226	510.5804
-0.0769230769230769	-0.0658536585365854	511.8095	510.8606
0.0769230769230769	-0.0609756097560976	552.7496	551.8908
0.0730769230769231	-0.0609756097560976	555.5992	551.8908
0.0692307692307692	-0.0609756097560976	557.1692	550.4177
0.0653846153846154	-0.0609756097560976	556.795	547.7621
0.0615384615384615	-0.0609756097560976	555.2678	547.0485
0.0576923076923077	-0.0609756097560976	555.1251	546.7611
0.0538461538461538	-0.0609756097560976	554.74	545.5736
0.05	-0.0609756097560976	555.4536	546.4247
0.0461538461538461	-0.0609756097560976	554.266	547.1841
0.0423076923076923	-0.0609756097560976	554.215	547.5205
0.0382692307692308	-0.0609756097560976	554.215	547.3778
0.0346153846153846	-0.0609756097560976	554.266	547.8518
0.0307692307692308	-0.0609756097560976	553.9728	547.3778
0.0269230769230769	-0.0609756097560976	553.0248	546.2362
0.0230769230769231	-0.0609756097560976	551.7914	543.8663
0.0190384615384615	-0.0609756097560976	551.2206	543.3872
0.0153846153846154	-0.0609756097560976	549.656	543.3872
0.0115384615384615	-0.0609756097560976	546.7102	543.1527
0.00769230769230769	-0.0609756097560976	546.9038	542.1079
0.00384615384615385	-0.0609756097560976	548.2289	540.491
0	-0.0609756097560976	549.0852	539.3036
-0.00384615384615385	-0.0609756097560976	550.1758	538.4474
-0.00769230769230769	-0.0609756097560976	548.7029	537.1173
-0.0115384615384615	-0.0609756097560976	548.2289	535.5987
-0.0153846153846154	-0.0609756097560976	547.3778	536.3122
-0.0194230769230769	-0.0609756097560976	547.9945	536.4029
-0.0230769230769231	-0.0609756097560976	548.7998	535.2216
-0.0269230769230769	-0.0609756097560976	546.5216	535.456
-0.0307692307692308	-0.0609756097560976	543.3413	534.8394
-0.0348076923076923	-0.0609756097560976	542.8148	535.0789
-0.0386538461538461	-0.0609756097560976	541.9194	535.8382
-0.0425	-0.0609756097560976	541.4913	536.9288
-0.0461538461538461	-0.0609756097560976	542.1013	537.0715
-0.05	-0.0609756097560976	543.3413	535.9809
-0.0540384615384615	-0.0609756097560976	544.0022	535.987
-0.0578846153846154	-0.0609756097560976	542.3934	538.1683
-0.0617307692307692	-0.0609756097560976	542.4851	537.6943
-0.0655769230769231	-0.0609756097560976	543.3413	537.9287
-0.0694230769230769	-0.0609756097560976	542.4851	538.5964
-0.0730769230769231	-0.0609756097560976	541.7257	539.3048
-0.0769230769230769	-0.0609756097560976	541.4913	541.2517
0.0769230769230769	-0.0560975609756098	592.4668	587.1045
0.0730769230769231	-0.0560975609756098	594.7077	585.5391
0.0692307692307692	-0.0560975609756098	597.0391	582.546
0.0653846153846154	-0.0560975609756098	596.8571	581.4902
0.0615384615384615	-0.0560975609756098	596.4677	581.684
0.0576923076923077	-0.0560975609756098	595.8963	579.6394
0.0538461538461538	-0.0560975609756098	595.1362	578.3087
0.05	-0.0560975609756098	592.1926	578.4464
0.0461538461538461	-0.0560975609756098	590.8956	577.2586
0.0423076923076923	-0.0560975609756098	589.1868	577.7226
0.0382692307692308	-0.0560975609756098	586.6121	577.8653
0.0346153846153846	-0.0560975609756098	586.0868	576.7745
0.0307692307692308	-0.0560975609756098	584.5209	576.3921
0.0269230769230769	-0.0560975609756098	592.0633	575.6836
0.0230769230769231	-0.0560975609756098	601.325	576.6317
0.0190384615384615	-0.0560975609756098	600.662	575.4392
0.0153846153846154	-0.0560975609756098	593.9999	575.1997
0.0115384615384615	-0.0560975609756098	590.526	575.2965
0.00769230769230769	-0.0560975609756098	587.6187	573.3494
0.00384615384615385	-0.0560975609756098	584.7578	571.0157
0	-0.0560975609756098	583.3355	569.9709
-0.00384615384615385	-0.0560975609756098	583.279	569.3543
-0.00769230769230769	-0.0560975609756098	581.714	567.6928
-0.0115384615384615	-0.0560975609756098	580.7149	568.2636
-0.0153846153846154	-0.0560975609756098	580.0981	566.123
-0.0194230769230769	-0.0560975609756098	581.7035	564.6552
-0.0230769230769231	-0.0560975609756098	577.9521	565.2209
-0.0269230769230769	-0.0560975609756098	574.6288	565.1751
-0.0307692307692308	-0.0560975609756098	571.4024	565.5063
-0.0348076923076923	-0.0560975609756098	568.6958	563.9876
-0.0386538461538461	-0.0560975609756098	568.4012	562.2343
-0.0425	-0.0560975609756098	570.2564	560.9126
-0.0461538461538461	-0.0560975609756098	570.0627	561.2354
-0.05	-0.0560975609756098	569.7824	559.5739
-0.0540384615384615	-0.0560975609756098	569.9709	558.7228
-0.0578846153846154	-0.0560975609756098	569.3543	559.5739
-0.0617307692307692	-0.0560975609756098	566.8366	558.0093
-0.0655769230769231	-0.0560975609756098	566.9793	558.4374
-0.0694230769230769	-0.0560975609756098	565.3636	557.681
-0.0730769230769231	-0.0560975609756098	562.6201	558.9572
-0.0769230769230769	-0.0560975609756098	561.8521	561.424
0.0769230769230769	-0.051219512195122	664.0723	668.163
0.0730769230769231	-0.051219512195122	666.4981	668.209
0.0692307692307692	-0.051219512195122	668.2549	666.5441
0.0653846153846154	-0.051219512195122	668.2279	666.0232
0.0615384615384615	-0.051219512195122	669.5419	665.7645
0.0576923076923077	-0.051219512195122	670.6999	665.9586
0.0538461538461538	-0.051219512195122	670.5378	665.4651
0.05	-0.051219512195122	669.3019	663.9894
0.0461538461538461	-0.051219512195122	668.3979	663.0857
0.0423076923076923	-0.051219512195122	668.495	661.4999
0.0382692307692308	-0.051219512195122	666.5254	660.2463
0.0346153846153846	-0.051219512195122	665.1977	659.1997
0.0307692307692308	-0.051219512195122	663.676	658.3472
0.0269230769230769	-0.051219512195122	663.6116	657.9005
0.0230769230769231	-0.051219512195122	663.0397	656.7445
0.0190384615384615	-0.051219512195122	662.8324	657.505
0.0153846153846154	-0.051219512195122	660.5321	656.9843
0.0115384615384615	-0.051219512195122	658.4391	655.2059
0.00769230769230769	-0.051219512195122	657.3466	653.2104
0.00384615384615385	-0.051219512195122	658.2502	652.501
0	-0.051219512195122	658.5182	650.0258
-0.00384615384615385	-0.051219512195122	659.4727	648.556
-0.00769230769230769	-0.051219512195122	656.8081	645.4976
-0.0115384615384615	-0.051219512195122	654.2741	644.6403
-0.0153846153846154	-0.051219512195122	653.6055	642.1541
-0.0194230769230769	-0.051219512195122	652.4673	642.7715
-0.0230769230769231	-0.051219512195122	651.7406	642.852
-0.0269230769230769	-0.051219512195122	651.8784	642.1541
-0.0307692307692308	-0.051219512195122	652.9246	641.2398
-0.0348076923076923	-0.051219512195122	652.2611	639.2398
-0.0386538461538461	-0.051219512195122	651.072	637.4229
-0.0425	-0.051219512195122	648.9166	635.5816
-0.0461538461538461	-0.051219512195122	649.1395	633.4335
-0.05	-0.051219512195122	648.7108	632.8621
-0.0540384615384615	-0.051219512195122	648.8537	632.6223
-0.0578846153846154	-0.051219512195122	646.3841	631.7194
-0.0617307692307692	-0.051219512195122	644.9605	631.1021
-0.0655769230769231	-0.051219512195122	642.0622	630.1991
-0.0694230769230769	-0.051219512195122	639.4796	629.5818
-0.0730769230769231	-0.051219512195122	636.4847	630.4848
-0.0769230769230769	-0.051219512195122	634.3314	632.2448
0.0769230769230769	-0.0463414634146341	752.4757	753.0876
0.0730769230769231	-0.0463414634146341	756.6738	750.5152
0.0692307692307692	-0.0463414634146341	759.0578	749.9476
0.0653846153846154	-0.0463414634146341	760.388	748.4696
0.0615384615384615	-0.0463414634146341	759.603	746.4896
0.0576923076923077	-0.0463414634146341	760.2681	744.8737
0.0538461538461538	-0.0463414634146341	759.2194	741.8461
0.05	-0.0463414634146341	756.9052	737.7506
0.0461538461538461	-0.0463414634146341	752.5728	735.5368
0.0423076923076923	-0.0463414634146341	749.9028	733.3947
0.0382692307692308	-0.0463414634146341	746.829	733.727
0.0346153846153846	-0.0463414634146341	746.3022	733.1343
0.0307692307692308	-0.0463414634146341	744.9922	733.1803
0.0269230769230769	-0.0463414634146341	743.279	731.1355
0.0230769230769231	-0.0463414634146341	742.0874	729.3522
0.0190384615384615	-0.0463414634146341	740.3483	727.967
0.0153846153846154	-0.0463414634146341	740.4915	726.3006
0.0115384615384615	-0.0463414634146341	739.4893	723.9238
0.00769230769230769	-0.0463414634146341	737.9909	722.7788
0.00384615384615385	-0.0463414634146341	735.5877	721.3798
0	-0.0463414634146341	734.7746	719.5006
-0.00384615384615385	-0.0463414634146341	732.6121	717.8806
-0.00769230769230769	-0.0463414634146341	730.0153	716.0715
-0.0115384615384615	-0.0463414634146341	728.589	713.644
-0.0153846153846154	-0.0463414634146341	727.1115	713.1687
-0.0194230769230769	-0.0463414634146341	726.682	713.2885
-0.0230769230769231	-0.0463414634146341	725.3283	713.0995
-0.0269230769230769	-0.0463414634146341	722.6599	711.4616
-0.0307692307692308	-0.0463414634146341	723.1353	709.2237
-0.0348076923076923	-0.0463414634146341	722.6357	706.9857
-0.0386538461538461	-0.0463414634146341	719.9215	705.3946
-0.0425	-0.0463414634146341	715.9979	704.3472
-0.0461538461538461	-0.0463414634146341	713.9302	704.9654
-0.05	-0.0463414634146341	714.7376	704.5874
-0.0540384615384615	-0.0463414634146341	714.9778	703.586
-0.0578846153846154	-0.0463414634146341	714.1193	701.9886
-0.0617307692307692	-0.0463414634146341	712.4812	698.3544
-0.0655769230769231	-0.0463414634146341	708.8633	696.975
-0.0694230769230769	-0.0463414634146341	707.4836	697.0209
-0.0730769230769231	-0.0463414634146341	704.392	697.8499
-0.0769230769230769	-0.0463414634146341	701.8677	699.8018
0.0769230769230769	-0.0414634146341463	941.3146	904.2557
0.0730769230769231	-0.0414634146341463	945.7966	901.4911
0.0692307692307692	-0.0414634146341463	937.6766	898.6347
0.0653846153846154	-0.0414634146341463	922.3908	895.6815
0.0615384615384615	-0.0414634146341463	920.0004	893.2107
0.0576923076923077	-0.0414634146341463	918.6695	888.341
0.0538461538461538	-0.0414634146341463	915.7132	883.9542
0.05	-0.0414634146341463	913.9014	881.8579
0.0461538461538461	-0.0414634146341463	909.8913	877.9539
0.0423076923076923	-0.0414634146341463	908.1683	873.7514
0.0382692307692308	-0.0414634146341463	905.2187	871.2784
0.0346153846153846	-0.0414634146341463	901.3988	868.4189
0.0307692307692308	-0.0414634146341463	900.3522	866.6127
0.0269230769230769	-0.0414634146341463	897.8708	863.1796
0.0230769230769231	-0.0414634146341463	896.353	860.8054
0.0190384615384615	-0.0414634146341463	893.6003	858.4179
0.0153846153846154	-0.0414634146341463	889.6845	855.8548
0.0115384615384615	-0.0414634146341463	887.7778	852.3343
0.00769230769230769	-0.0414634146341463	883.4889	850.0446
0.00384615384615385	-0.0414634146341463	880.337	846.4328
0	-0.0414634146341463	876.6232	843.5848
-0.00384615384615385	-0.0414634146341463	872.2366	840.6246
-0.00769230769230769	-0.0414634146341463	869.0005	839.3852
-0.0115384615384615	-0.0414634146341463	866.2335	836.9064
-0.0153846153846154	-0.0414634146341463	866.3388	835.0079
-0.0194230769230769	-0.0414634146341463	865.0015	831.9558
-0.0230769230769231	-0.0414634146341463	862.1509	829.9535
-0.0269230769230769	-0.0414634146341463	858.4403	826.9936
-0.0307692307692308	-0.0414634146341463	854.8187	824.3256
-0.0348076923076923	-0.0414634146341463	852.529	821.8592
-0.0386538461538461	-0.0414634146341463	848.2312	819.8747
-0.0425	-0.0414634146341463	845.4801	817.9649
-0.0461538461538461	-0.0414634146341463	843.3801	817.4092
-0.05	-0.0414634146341463	841.8691	817.7932
-0.0540384615384615	-0.0414634146341463	840.3429	816.6643
-0.0578846153846154	-0.0414634146341463	837.9678	813.9922
-0.0617307692307692	-0.0414634146341463	835.6787	813.7847
-0.0655769230769231	-0.0414634146341463	833.2924	814.4553
-0.0694230769230769	-0.0414634146341463	830.0508	816.5492
-0.0730769230769231	-0.0414634146341463	827.7734	820.2535
-0.0769230769230769	-0.0414634146341463	824.6243	823.1156
0.0769230769230769	-0.0367073170731707	1329.203	1315.954
0.0730769230769231	-0.0367073170731707	1346.43	1306.28
0.0692307692307692	-0.0367073170731707	1352.238	1290.33
0.0653846153846154	-0.0367073170731707	1352.042	1279.897
0.0615384615384615	-0.0367073170731707	1345.852	1268.603
0.0576923076923077	-0.0367073170731707	1333.502	1260.76
0.0538461538461538	-0.0367073170731707	1324.587	1249.093
0.05	-0.0367073170731707	1317.977	1241.073
0.0461538461538461	-0.0367073170731707	1311.149	1230.683
0.0423076923076923	-0.0367073170731707	1301.379	1221.325
0.0382692307692308	-0.0367073170731707	1291.612	1212.933
0.0346153846153846	-0.0367073170731707	1283.543	1202.531
0.0307692307692308	-0.0367073170731707	1273.626	1195.982
0.0269230769230769	-0.0367073170731707	1263.163	1186.66
0.0230769230769231	-0.0367073170731707	1252.38	1180.864
0.0190384615384615	-0.0367073170731707	1243.62	1172.389
0.0153846153846154	-0.0367073170731707	1235.768	1165.184
0.0115384615384615	-0.0367073170731707	1227.971	1160.563
0.00769230769230769	-0.0367073170731707	1217.537	1149.415
0.00384615384615385	-0.0367073170731707	1210.533	1142.693
0	-0.0367073170731707	1199.843	1135.206
-0.00384615384615385	-0.0367073170731707	1192.508	1128.279
-0.00769230769230769	-0.0367073170731707	1182.992	1121.361
-0.0115384615384615	-0.0367073170731707	1176.626	1113.988
-0.0153846153846154	-0.0367073170731707	1166.429	1108.311
-0.0194230769230769	-0.0367073170731707	1161.139	1102.642
-0.0230769230769231	-0.0367073170731707	1154.528	1095.067
-0.0269230769230769	-0.0367073170731707	1146.637	1089.601
-0.0307692307692308	-0.0367073170731707	1139.326	1082.507
-0.0348076923076923	-0.0367073170731707	1131.455	1076.467
-0.0386538461538461	-0.0367073170731707	1123.659	1069.663
-0.0425	-0.0367073170731707	1116.177	1063.62
-0.0461538461538461	-0.0367073170731707	1110.609	1057.009
-0.05	-0.0367073170731707	1102.734	1054.421
-0.0540384615384615	-0.0367073170731707	1096.979	1048.012
-0.0578846153846154	-0.0367073170731707	1091.702	1043.997
-0.0617307692307692	-0.0367073170731707	1085.387	1043.412
-0.0655769230769231	-0.0367073170731707	1077.52	1042.36
-0.0694230769230769	-0.0367073170731707	1071.874	1042.36
-0.0730769230769231	-0.0367073170731707	1067.275	1048.202
-0.0769230769230769	-0.0367073170731707	1061.905	1054.524
0.0769230769230769	-0.0317073170731707	3335.464	2945.417
0.0730769230769231	-0.0317073170731707	3394.368	2893.396
0.0692307692307692	-0.0317073170731707	3431.436	2848.613
0.0653846153846154	-0.0317073170731707	3429.258	2804.145
0.0615384615384615	-0.0317073170731707	3397.932	2760.917
0.0576923076923077	-0.0317073170731707	3362.2	2722.13
0.0538461538461538	-0.0317073170731707	3302.852	2671.444
0.05	-0.0317073170731707	3259.421	2631.158
0.0461538461538461	-0.0317073170731707	3205.707	2584.497
0.0423076923076923	-0.0317073170731707	3158.646	2540.704
0.0382692307692308	-0.0317073170731707	3096.68	2503.807
0.0346153846153846	-0.0317073170731707	3049.984	2462.627
0.0307692307692308	-0.0317073170731707	2999.302	2422.531
0.0269230769230769	-0.0317073170731707	2937.365	2383.199
0.0230769230769231	-0.0317073170731707	2894.267	2353.477
0.0190384615384615	-0.0317073170731707	2848.183	2315.357
0.0153846153846154	-0.0317073170731707	2800.387	2283.008
0.0115384615384615	-0.0317073170731707	2748.312	2253.6
0.00769230769230769	-0.0317073170731707	2708.07	2216.378
0.00384615384615385	-0.0317073170731707	2664.983	2182.934
0	-0.0317073170731707	2627.042	2155.758
-0.00384615384615385	-0.0317073170731707	2581.226	2124.309
-0.00769230769230769	-0.0317073170731707	2536.116	2096.382
-0.0115384615384615	-0.0317073170731707	2500.586	2065
-0.0153846153846154	-0.0317073170731707	2453.481	2040.255
-0.0194230769230769	-0.0317073170731707	2422.336	2015.133
-0.0230769230769231	-0.0317073170731707	2387.546	1984.212
-0.0269230769230769	-0.0317073170731707	2355.275	1963.228
-0.0307692307692308	-0.0317073170731707	2315.038	1940.895
-0.0348076923076923	-0.0317073170731707	2283.434	1915.278
-0.0386538461538461	-0.0317073170731707	2247.973	1894.346
-0.0425	-0.0317073170731707	2217.626	1871.682
-0.0461538461538461	-0.0317073170731707	2185.719	1854.059
-0.05	-0.0317073170731707	2153.053	1830.267
-0.0540384615384615	-0.0317073170731707	2127.461	1815.374
-0.0578846153846154	-0.0317073170731707	2096.63	1805.705
-0.0617307692307692	-0.0317073170731707	2064.819	1804.732
-0.0655769230769231	-0.0317073170731707	2037.349	1813.242
-0.0694230769230769	-0.0317073170731707	2011.462	1836.237
-0.0730769230769231	-0.0317073170731707	1983.824	1880.566
-0.0769230769230769	-0.0317073170731707	1957.009	1928.083
0.0769230769230769	-0.0268292682926829	91600.48	44389.22
0.0730769230769231	-0.0268292682926829	93470.13	40729.41
0.0692307692307692	-0.0268292682926829	92000.11	39736.38
0.0653846153846154	-0.0268292682926829	87168.16	39180.08
0.0615384615384615	-0.0268292682926829	78093.12	38438.08
0.0576923076923077	-0.0268292682926829	68168.53	37645.9
0.0538461538461538	-0.0268292682926829	59061.74	36433.71
0.05	-0.0268292682926829	48905.58	35155.85
0.0461538461538461	-0.0268292682926829	42824.18	33297.73
0.0423076923076923	-0.0268292682926829	38637.25	30299.73
0.0382692307692308	-0.0268292682926829	35584.4	25438.59
0.0346153846153846	-0.0268292682926829	34260.48	21350.14
0.0307692307692308	-0.0268292682926829	33823.68	19122.83
0.0269230769230769	-0.0268292682926829	33907.82	17851.01
0.0230769230769231	-0.0268292682926829	33902	17092.43
0.0190384615384615	-0.0268292682926829	33021.46	16438.89
0.0153846153846154	-0.0268292682926829	30855.62	15783.36
0.0115384615384615	-0.0268292682926829	28068.35	14920.29
0.00769230769230769	-0.0268292682926829	22991.11	13622.32
0.00384615384615385	-0.0268292682926829	19625.72	12570.61
0	-0.0268292682926829	17281.45	11874.64
-0.00384615384615385	-0.0268292682926829	15713.37	11488.58
-0.00769230769230769	-0.0268292682926829	14411.76	11282.34
-0.0115384615384615	-0.0268292682926829	14160.18	11002.58
-0.0153846153846154	-0.0268292682926829	13855.85	10567.36
-0.0194230769230769	-0.0268292682926829	13093.51	10130.48
-0.0230769230769231	-0.0268292682926829	12212.01	9435.096
-0.0269230769230769	-0.0268292682926829	11341.48	8545.265
-0.0307692307692308	-0.0268292682926829	10708.35	8172.966
-0.0348076923076923	-0.0268292682926829	10351.17	7976.873
-0.0386538461538461	-0.0268292682926829	10283.18	7811.625
-0.0425	-0.0268292682926829	10211.22	7673.265
-0.0461538461538461	-0.0268292682926829	10005.28	7456.752
-0.05	-0.0268292682926829	9632.938	7204.641
-0.0540384615384615	-0.0268292682926829	9158.312	7022.583
-0.0578846153846154	-0.0268292682926829	8802.509	6885.174
-0.0617307692307692	-0.0268292682926829	8535.391	6806.968
-0.0655769230769231	-0.0268292682926829	8363.048	6806.968
-0.0694230769230769	-0.0268292682926829	8216.872	7009.831
-0.0730769230769231	-0.0268292682926829	8018.312	7258.947
-0.0769230769230769	-0.0268292682926829	7772.762	7591.967
0.0769230769230769	-0.0219512195121951	6057.753	5035.628
0.0730769230769231	-0.0219512195121951	4929.711	5189.11
0.0692307692307692	-0.0219512195121951	4692.506	5348.423
0.0653846153846154	-0.0219512195121951	4602.9	5495.876
0.0615384615384615	-0.0219512195121951	4594.204	5668.841
0.0576923076923077	-0.0219512195121951	4639.284	5847.481
0.0538461538461538	-0.0219512195121951	4731.847	6012.995
0.05	-0.0219512195121951	4835.875	6201.602
0.0461538461538461	-0.0219512195121951	4954.205	6392.028
0.0423076923076923	-0.0219512195121951	5088.782	6594.741
0.0382692307692308	-0.0219512195121951	5257.386	6966.905
0.0346153846153846	-0.0219512195121951	5404.762	7213.296
0.0307692307692308	-0.0219512195121951	5575.683	7473.967
0.0269230769230769	-0.0219512195121951	5763.47	7957.478
0.0230769230769231	-0.0219512195121951	5934.254	8334.064
0.0190384615384615	-0.0219512195121951	6126.281	8715.408
0.0153846153846154	-0.0219512195121951	6345.146	9110.511
0.0115384615384615	-0.0219512195121951	6616.061	9586.152
0.00769230769230769	-0.0219512195121951	6846.648	10107.43
0.00384615384615385	-0.0219512195121951	7093.988	10581.99
0	-0.0219512195121951	7355.33	11170.17
-0.00384615384615385	-0.0219512195121951	7698.547	11828.22
-0.00769230769230769	-0.0219512195121951	8014.431	12442.06
-0.0115384615384615	-0.0219512195121951	8347.281	13182.33
-0.0153846153846154	-0.0219512195121951	8791.649	14446.3
-0.0194230769230769	-0.0219512195121951	9205.951	15355.95
-0.0230769230769231	-0.0219512195121951	9933.439	17178.82
-0.0269230769230769	-0.0219512195121951	10442.99	18739.93
-0.0307692307692308	-0.0219512195121951	10932.11	20318.04
-0.0348076923076923	-0.0219512195121951	11826.18	22740.24
-0.0386538461538461	-0.0219512195121951	12513.29	25510.59
-0.0425	-0.0219512195121951	13166.44	28655.46
-0.0461538461538461	-0.0219512195121951	13893.89	32449.13
-0.05	-0.0219512195121951	14882.59	37323.53
-0.0540384615384615	-0.0219512195121951	15866.86	42405.01
-0.0578846153846154	-0.0219512195121951	16970.8	47417.88
-0.0617307692307692	-0.0219512195121951	18554.27	51594.59
-0.0655769230769231	-0.0219512195121951	20204.73	53806.31
-0.0694230769230769	-0.0219512195121951	22271.44	52099.85
-0.0730769230769231	-0.0219512195121951	25494.31	46682.88
-0.0769230769230769	-0.0219512195121951	30744.93	34794.9
0.0769230769230769	-0.0170731707317073	1473.958	1384.381
0.0730769230769231	-0.0170731707317073	1392.701	1401.522
0.0692307692307692	-0.0170731707317073	1350.304	1415.412
0.0653846153846154	-0.0170731707317073	1334.257	1427.963
0.0615384615384615	-0.0170731707317073	1330.236	1445.375
0.0576923076923077	-0.0170731707317073	1331.959	1457.121
0.0538461538461538	-0.0170731707317073	1338.088	1471.8
0.05	-0.0170731707317073	1347.09	1486.53
0.0461538461538461	-0.0170731707317073	1357.702	1504.628
0.0423076923076923	-0.0170731707317073	1371.248	1519.325
0.0382692307692308	-0.0170731707317073	1384.742	1535.19
0.0346153846153846	-0.0170731707317073	1396.702	1555.43
0.0307692307692308	-0.0170731707317073	1409.82	1571.451
0.0269230769230769	-0.0170731707317073	1426.201	1588.332
0.0230769230769231	-0.0170731707317073	1440.097	1609.528
0.0190384615384615	-0.0170731707317073	1454.196	1629.437
0.0153846153846154	-0.0170731707317073	1468.922	1647.806
0.0115384615384615	-0.0170731707317073	1485.471	1669.849
0.00769230769230769	-0.0170731707317073	1499.199	1689.811
0.00384615384615385	-0.0170731707317073	1515.23	1711.078
0	-0.0170731707317073	1530.655	1735.856
-0.00384615384615385	-0.0170731707317073	1549.4	1758.142
-0.00769230769230769	-0.0170731707317073	1566.379	1776.778
-0.0115384615384615	-0.0170731707317073	1582.986	1799.281
-0.0153846153846154	-0.0170731707317073	1603.291	1824.682
-0.0194230769230769	-0.0170731707317073	1621.259	1849.338
-0.0230769230769231	-0.0170731707317073	1640.976	1874.003
-0.0269230769230769	-0.0170731707317073	1659.191	1896.957
-0.0307692307692308	-0.0170731707317073	1683.125	1928.021
-0.0348076923076923	-0.0170731707317073	1701.717	1951.968
-0.0386538461538461	-0.0170731707317073	1721.281	1976.309
-0.0425	-0.0170731707317073	1741.466	2005.104
-0.0461538461538461	-0.0170731707317073	1766.022	2030.054
-0.05	-0.0170731707317073	1786.411	2052.688
-0.0540384615384615	-0.0170731707317073	1810.267	2074.184
-0.0578846153846154	-0.0170731707317073	1832.785	2088.701
-0.0617307692307692	-0.0170731707317073	1860.537	2093.145
-0.0655769230769231	-0.0170731707317073	1886.167	2084.628
-0.0694230769230769	-0.0170731707317073	1911.044	2054.8
-0.0730769230769231	-0.0170731707317073	1937.097	2022.887
-0.0769230769230769	-0.0170731707317073	1966.069	1988.478
0.0769230769230769	-0.0123170731707317	803.1286	816.8959
0.0730769230769231	-0.0123170731707317	788.3136	823.5574
0.0692307692307692	-0.0123170731707317	787.2103	830.0133
0.0653846153846154	-0.0123170731707317	794.3618	835.2501
0.0615384615384615	-0.0123170731707317	801.5947	839.2453
0.0576923076923077	-0.0123170731707317	802.4529	846.2757
0.0538461538461538	-0.0123170731707317	806.8253	849.2239
0.05	-0.0123170731707317	811.0139	853.2195
0.0461538461538461	-0.0123170731707317	814.4501	858.3596
0.0423076923076923	-0.0123170731707317	819.3993	865.0224
0.0382692307692308	-0.0123170731707317	823.0154	868.829
0.0346153846153846	-0.0123170731707317	827.191	872.5509
0.0307692307692308	-0.0123170731707317	831.1854	877.0144
0.0269230769230769	-0.0123170731707317	837.2742	882.5327
0.0230769230769231	-0.0123170731707317	842.2238	887.5699
0.0190384615384615	-0.0123170731707317	846.4894	892.8997
0.0153846153846154	-0.0123170731707317	852.4868	897.468
0.0115384615384615	-0.0123170731707317	858.2763	902.221
0.00769230769230769	-0.0123170731707317	861.8935	909.3604
0.00384615384615385	-0.0123170731707317	866.2719	915.7383
0	-0.0123170731707317	869.8765	922.3972
-0.00384615384615385	-0.0123170731707317	875.7659	927.9217
-0.00769230769230769	-0.0123170731707317	880.5233	932.8672
-0.0115384615384615	-0.0123170731707317	886.7115	937.4364
-0.0153846153846154	-0.0123170731707317	894.0392	944.4791
-0.0194230769230769	-0.0123170731707317	899.3643	952.0952
-0.0230769230769231	-0.0123170731707317	904.7916	958.9457
-0.0269230769230769	-0.0123170731707317	909.0742	965.8947
-0.0307692307692308	-0.0123170731707317	913.2597	971.035
-0.0348076923076923	-0.0123170731707317	917.067	975.9872
-0.0386538461538461	-0.0123170731707317	923.9179	982.1796
-0.0425	-0.0123170731707317	929.9131	987.2304
-0.0461538461538461	-0.0123170731707317	935.6209	990.6568
-0.05	-0.0123170731707317	941.0493	995.1366
-0.0540384615384615	-0.0123170731707317	946.0942	1000.946
-0.0578846153846154	-0.0123170731707317	952.0905	1006.951
-0.0617307692307692	-0.0123170731707317	958.8497	1009.999
-0.0655769230769231	-0.0123170731707317	965.5164	1010.761
-0.0694230769230769	-0.0123170731707317	971.7996	1007.042
-0.0730769230769231	-0.0123170731707317	977.8966	1000.757
-0.0769230769230769	-0.0123170731707317	985.7999	992.0887
0.0769230769230769	-0.00731707317073171	633.4962	621.7363
0.0730769230769231	-0.00731707317073171	602.9876	623.1132
0.0692307692307692	-0.00731707317073171	591.8236	627.2799
0.0653846153846154	-0.00731707317073171	587.6815	630.4617
0.0615384615384615	-0.00731707317073171	597.0273	635.2599
0.0576923076923077	-0.00731707317073171	604.8186	637.2995
0.0538461538461538	-0.00731707317073171	606.5268	631.507
0.05	-0.00731707317073171	609.1506	629.7988
0.0461538461538461	-0.00731707317073171	608.5205	632.9652
0.0423076923076923	-0.00731707317073171	610.3256	637.4774
0.0382692307692308	-0.00731707317073171	610.657	641.1442
0.0346153846153846	-0.00731707317073171	613.4021	644.5198
0.0307692307692308	-0.00731707317073171	617.0577	648.4614
0.0269230769230769	-0.00731707317073171	622.09	649.4437
0.0230769230769231	-0.00731707317073171	624.0376	650.7406
0.0190384615384615	-0.00731707317073171	626.1739	652.6375
0.0153846153846154	-0.00731707317073171	628.5499	653.9683
0.0115384615384615	-0.00731707317073171	630.8289	656.6759
0.00769230769230769	-0.00731707317073171	634.5919	659.1898
0.00384615384615385	-0.00731707317073171	636.4939	662.5143
0	-0.00731707317073171	639.9103	663.2741
-0.00384615384615385	-0.00731707317073171	641.0821	665.4616
-0.00769230769230769	-0.00731707317073171	643.6008	666.8842
-0.0115384615384615	-0.00731707317073171	646.6854	668.7352
-0.0153846153846154	-0.00731707317073171	648.3985	672.2535
-0.0194230769230769	-0.00731707317073171	651.7859	676.3524
-0.0230769230769231	-0.00731707317073171	655.2816	678.9634
-0.0269230769230769	-0.00731707317073171	656.9437	683.3337
-0.0307692307692308	-0.00731707317073171	657.372	688.321
-0.0348076923076923	-0.00731707317073171	657.8921	691.9315
-0.0386538461538461	-0.00731707317073171	659.3196	692.7372
-0.0425	-0.00731707317073171	660.8849	692.3599
-0.0461538461538461	-0.00731707317073171	663.2608	691.9017
-0.05	-0.00731707317073171	665.4616	693.09
-0.0540384615384615	-0.00731707317073171	668.312	695.844
-0.0578846153846154	-0.00731707317073171	671.2541	696.5121
-0.0617307692307692	-0.00731707317073171	673.1703	696.4152
-0.0655769230769231	-0.00731707317073171	673.6445	695.7012
-0.0694230769230769	-0.00731707317073171	676.2096	693.7367
-0.0730769230769231	-0.00731707317073171	679.2489	690.6005
-0.0769230769230769	-0.00731707317073171	682.6248	685.8528
0.0769230769230769	-0.0024390243902439	519.0911	521.5122
0.0730769230769231	-0.0024390243902439	510.1167	521.9353
0.0692307692307692	-0.0024390243902439	505.1791	523.8826
0.0653846153846154	-0.0024390243902439	507.5526	529.5296
0.0615384615384615	-0.0024390243902439	511.6814	531.8078
0.0576923076923077	-0.0024390243902439	508.8818	531.0025
0.0538461538461538	-0.0024390243902439	509.5938	534.1318
0.05	-0.0024390243902439	512.9657	536.4609
0.0461538461538461	-0.0024390243902439	514.0105	536.2673
0.0423076923076923	-0.0024390243902439	523.6889	539.7839
0.0382692307692308	-0.0024390243902439	536.0787	538.0715
0.0346153846153846	-0.0024390243902439	534.0859	535.987
0.0307692307692308	-0.0024390243902439	529.815	537.9287
0.0269230769230769	-0.0024390243902439	526.2066	539.4017
0.0230769230769231	-0.0024390243902439	526.7774	542.0621
0.0190384615384615	-0.0024390243902439	526.9201	542.3424
0.0153846153846154	-0.0024390243902439	530.0036	542.6788
0.0115384615384615	-0.0024390243902439	532.4244	546.326
0.00769230769230769	-0.0024390243902439	533.1781	548.1372
0.00384615384615385	-0.0024390243902439	535.456	551.5495
0	-0.0024390243902439	536.4549	551.5495
-0.00384615384615385	-0.0024390243902439	536.5456	552.9636
-0.00769230769230769	-0.0024390243902439	538.2589	554.6757
-0.0115384615384615	-0.0024390243902439	538.9723	556.9534
-0.0153846153846154	-0.0024390243902439	540.7254	558.5637
-0.0194230769230769	-0.0024390243902439	541.6274	560.2758
-0.0230769230769231	-0.0024390243902439	542.1981	561.886
-0.0269230769230769	-0.0024390243902439	542.2899	563.5471
-0.0307692307692308	-0.0024390243902439	544.5729	565.3051
-0.0348076923076923	-0.0024390243902439	546.6572	566.2988
-0.0386538461538461	-0.0024390243902439	548.4081	567.2884
-0.0425	-0.0024390243902439	550.0693	569.1889
-0.0461538461538461	-0.0024390243902439	551.919	569.9939
-0.05	-0.0024390243902439	554.0541	571.6644
-0.0540384615384615	-0.0024390243902439	554.1967	572.0925
-0.0578846153846154	-0.0024390243902439	556.2401	571.1905
-0.0617307692307692	-0.0024390243902439	559.1344	570.7115
-0.0655769230769231	-0.0024390243902439	560.2758	570.3761
-0.0694230769230769	-0.0024390243902439	561.5972	568.9036
-0.0730769230769231	-0.0024390243902439	563.0646	566.9573
-0.0769230769230769	-0.0024390243902439	563.7779	564.923
0.0769230769230769	0.00231707317073171	436.1884	436.3305
0.0730769230769231	0.00231707317073171	431.7341	438.7502
0.0692307692307692	0.00231707317073171	428.5562	438.7078
0.0653846153846154	0.00231707317073171	428.2715	441.3594
0.0615384615384615	0.00231707317073171	427.7973	444.8229
0.0576923076923077	0.00231707317073171	429.7894	444.7325
0.0538461538461538	0.00231707317073171	432.2562	443.3996
0.05	0.00231707317073171	435.1025	446.4398
0.0461538461538461	0.00231707317073171	433.0625	446.9578
0.0423076923076923	0.00231707317073171	432.9678	450.0891
0.0382692307692308	0.00231707317073171	433.4894	451.184
0.0346153846153846	0.00231707317073171	437.9488	452.7966
0.0307692307692308	0.00231707317073171	438.3283	453.1287
0.0269230769230769	0.00231707317073171	441.5541	455.1214
0.0230769230769231	0.00231707317073171	443.7835	459.675
0.0190384615384615	0.00231707317073171	448.053	459.4382
0.0153846153846154	0.00231707317073171	453.7964	457.7303
0.0115384615384615	0.00231707317073171	454.6466	458.6792
0.00769230769230769	0.00231707317073171	454.9314	459.4855
0.00384615384615385	0.00231707317073171	455.2668	461.3829
0	0.00231707317073171	455.9783	462.5187
-0.00384615384615385	0.00231707317073171	455.6429	464.9882
-0.00769230769230769	0.00231707317073171	456.2156	467.4076
-0.0115384615384615	0.00231707317073171	455.4567	469.4002
-0.0153846153846154	0.00231707317073171	456.734	470.2539
-0.0194230769230769	0.00231707317073171	457.6829	471.5344
-0.0230769230769231	0.00231707317073171	458.0624	472.7207
-0.0269230769230769	0.00231707317073171	459.2511	473.195
-0.0307692307692308	0.00231707317073171	461.2882	475.8039
-0.0348076923076923	0.00231707317073171	463.8024	479.2197
-0.0386538461538461	0.00231707317073171	464.846	480.4528
-0.0425	0.00231707317073171	466.9808	481.1644
-0.0461538461538461	0.00231707317073171	468.6887	483.2044
-0.05	0.00231707317073171	469.2576	486.288
-0.0540384615384615	0.00231707317073171	470.2065	487.9007
-0.0578846153846154	0.00231707317073171	472.0565	487.0944
-0.0617307692307692	0.00231707317073171	472.6734	486.0981
-0.0655769230769231	0.00231707317073171	473.9065	484.7227
-0.0694230769230769	0.00231707317073171	476.326	482.8249
-0.0730769230769231	0.00231707317073171	477.5118	481.3544
-0.0769230769230769	0.00231707317073171	479.8839	480.7376
0.0769230769230769	0.00731707317073171	364.3845	354.6775
0.0730769230769231	0.00731707317073171	360.0349	352.8286
0.0692307692307692	0.00731707317073171	357.9014	350.8984
0.0653846153846154	0.00731707317073171	357.9488	353.079
0.0615384615384615	0.00731707317073171	356.4318	355.7814
0.0576923076923077	0.00731707317073171	355.2123	356.0181
0.0538461538461538	0.00731707317073171	354.3592	356.7765
0.05	0.00731707317073171	353.1264	354.6906
0.0461538461538461	0.00731707317073171	352.0834	353.7901
0.0423076923076923	0.00731707317073171	350.282	354.122
0.0382692307692308	0.00731707317073171	348.1014	355.0224
0.0346153846153846	0.00731707317073171	346.4898	355.165
0.0307692307692308	0.00731707317073171	347.3903	357.1557
0.0269230769230769	0.00731707317073171	346.7739	359.0045
0.0230769230769231	0.00731707317073171	350.4719	357.2509
0.0190384615384615	0.00731707317073171	351.6095	358.6253
0.0153846153846154	0.00731707317073171	349.9501	363.1412
0.0115384615384615	0.00731707317073171	348.7651	362.3355
0.00769230769230769	0.00731707317073171	350.2347	361.8139
0.00384615384615385	0.00731707317073171	352.2733	363.8171
0	0.00731707317073171	351.9414	362.3952
-0.00384615384615385	0.00731707317073171	352.8418	361.5895
-0.00769230769230769	0.00731707317073171	352.9976	362.9641
-0.0115384615384615	0.00731707317073171	353.6139	363.4731
-0.0153846153846154	0.00731707317073171	357.6429	364.9898
-0.0194230769230769	0.00731707317073171	357.3584	366.8029
-0.0230769230769231	0.00731707317073171	358.6984	368.462
-0.0269230769230769	0.00731707317073171	358.8877	370.7253
-0.0307692307692308	0.00731707317073171	359.0775	372.5379
-0.0348076923076923	0.00731707317073171	360.4396	373.6758
-0.0386538461538461	0.00731707317073171	361.2927	372.7277
-0.0425	0.00731707317073171	362.8567	373.4386
-0.0461538461538461	0.00731707317073171	364.0894	373.8651
-0.05	0.00731707317073171	366.0327	374.3389
-0.0540384615384615	0.00731707317073171	369.3863	373.2488
-0.0578846153846154	0.00731707317073171	370.6307	372.8697
-0.0617307692307692	0.00731707317073171	372.6217	377.6571
-0.0655769230769231	0.00731707317073171	372.5626	379.7426
-0.0694230769230769	0.00731707317073171	372.6691	378.6998
-0.0730769230769231	0.00731707317073171	375.3707	378.2255
-0.0769230769230769	0.00731707317073171	375.7498	377.3252
0.0769230769230769	0.0121951219512195	360.7964	364.4799
0.0730769230769231	0.0121951219512195	359.1974	362.8342
0.0692307692307692	0.0121951219512195	358.8656	363.4975
0.0653846153846154	0.0121951219512195	359.2925	364.2081
0.0615384615384615	0.0121951219512195	360.619	364.0657
0.0576923076923077	0.0121951219512195	362.0407	362.3128
0.0538461538461538	0.0121951219512195	365.0737	358.7598
0.05	0.0121951219512195	365.9265	356.865
0.0461538461538461	0.0121951219512195	364.7067	356.6284
0.0423076923076923	0.0121951219512195	366.2229	357.5756
0.0382692307692308	0.0121951219512195	368.4024	356.5806
0.0346153846153846	0.0121951219512195	368.223	357.5756
0.0307692307692308	0.0121951219512195	366.9909	361.1759
0.0269230769230769	0.0121951219512195	364.8589	364.4446
0.0230769230769231	0.0121951219512195	363.9116	367.7611
0.0190384615384615	0.0121951219512195	360.0739	370.3192
0.0153846153846154	0.0121951219512195	360.2158	366.8135
0.0115384615384615	0.0121951219512195	368.4122	364.8236
0.00769230769230769	0.0121951219512195	372.2027	364.35
0.00384615384615385	0.0121951219512195	375.2825	365.4869
0	0.0121951219512195	375.898	363.3078
-0.00384615384615385	0.0121951219512195	375.6136	366.7189
-0.00769230769230769	0.0121951219512195	373.3036	368.661
-0.0115384615384615	0.0121951219512195	370.2246	371.0772
-0.0153846153846154	0.0121951219512195	368.3293	372.0362
-0.0194230769230769	0.0121951219512195	366.4819	373.1144
-0.0230769230769231	0.0121951219512195	363.4975	375.1984
-0.0269230769230769	0.0121951219512195	363.0234	378.4198
-0.0307692307692308	0.0121951219512195	364.2081	383.8203
-0.0348076923076923	0.0121951219512195	364.113	387.5158
-0.0386538461538461	0.0121951219512195	366.1029	377.7092
-0.0425	0.0121951219512195	367.1452	371.7405
-0.0461538461538461	0.0121951219512195	367.5241	370.9825
-0.05	0.0121951219512195	368.1401	371.8824
-0.0540384615384615	0.0121951219512195	367.3822	372.214
-0.0578846153846154	0.0121951219512195	367.5714	370.6982
-0.0617307692307692	0.0121951219512195	367.9504	370.7928
-0.0655769230769231	0.0121951219512195	368.9453	371.3615
-0.0694230769230769	0.0121951219512195	367.1925	369.514
-0.0730769230769231	0.0121951219512195	364.9308	369.0399
-0.0769230769230769	0.0121951219512195	366.4464	367.3822
0.0769230769230769	0.0170731707317073	338.3418	338.6886
0.0730769230769231	0.0170731707317073	336.7787	340.2043
0.0692307692307692	0.0170731707317073	335.2629	342.0043
0.0653846153846154	0.0170731707317073	336.3051	342.4778
0.0615384615384615	0.0170731707317073	338.5789	341.7199
0.0576923076923077	0.0170731707317073	337.8356	342.3974
0.0538461538461538	0.0170731707317073	336.8886	342.8709
0.05	0.0170731707317073	337.5991	343.771
0.0461538461538461	0.0170731707317073	337.978	343.3922
0.0423076923076923	0.0170731707317073	339.8398	343.7378
0.0382692307692308	0.0170731707317073	341.3553	345.9163
0.0346153846153846	0.0170731707317073	341.0238	346.1055
0.0307692307692308	0.0170731707317073	342.0658	344.8271
0.0269230769230769	0.0170731707317073	341.1805	343.6432
0.0230769230769231	0.0170731707317073	340.8016	345.3478
0.0190384615384615	0.0170731707317073	339.807	348.0475
0.0153846153846154	0.0170731707317073	336.9181	348.4601
0.0115384615384615	0.0170731707317073	338.0219	348.1285
0.00769230769230769	0.0170731707317073	342.1416	350.4152
0.00384615384615385	0.0170731707317073	345.8829	351.5996
0	0.0170731707317073	347.2227	350.6995
-0.00384615384615385	0.0170731707317073	344.855	348.8188
-0.00769230769230769	0.0170731707317073	346.5125	349.0558
-0.0115384615384615	0.0170731707317073	346.181	348.2509
-0.0153846153846154	0.0170731707317073	346.3228	349.1503
-0.0194230769230769	0.0170731707317073	347.2227	350.5371
-0.0230769230769231	0.0170731707317073	346.9385	351.2001
-0.0269230769230769	0.0170731707317073	346.5736	352.8571
-0.0307692307692308	0.0170731707317073	347.6015	354.2303
-0.0348076923076923	0.0170731707317073	348.0749	356.598
-0.0386538461538461	0.0170731707317073	348.6297	356.3611
-0.0425	0.0170731707317073	349.7661	355.8405
-0.0461538461538461	0.0170731707317073	349.7796	356.301
-0.05	0.0170731707317073	350.1111	356.301
-0.0540384615384615	0.0170731707317073	350.5844	358.3847
-0.0578846153846154	0.0170731707317073	351.8631	357.261
-0.0617307692307692	0.0170731707317073	354.2776	356.172
-0.0655769230769231	0.0170731707317073	354.1488	356.598
-0.0694230769230769	0.0170731707317073	355.1302	356.9423
-0.0730769230769231	0.0170731707317073	354.9536	357.9367
-0.0769230769230769	0.0170731707317073	355.6638	356.0425
0.0769230769230769	0.0219512195121951	316.4726	311.6881
0.0730769230769231	0.0219512195121951	312.8248	312.541
0.0692307692307692	0.0219512195121951	312.3815	314.4829
0.0653846153846154	0.0219512195121951	310.4867	315.0037
0.0615384615384615	0.0219512195121951	310.4394	314.8145
0.0576923076923077	0.0219512195121951	310.7533	315.0515
0.0538461538461538	0.0219512195121951	311.2747	313.8366
0.05	0.0219512195121951	313.2818	314.5471
0.0461538461538461	0.0219512195121951	313.613	314.7199
0.0423076923076923	0.0219512195121951	312.1616	313.979
0.0382692307692308	0.0219512195121951	311.1199	313.3632
0.0346153846153846	0.0219512195121951	311.5633	313.6002
0.0307692307692308	0.0219512195121951	312.7946	312.5108
0.0269230769230769	0.0219512195121951	320.089	314.1682
0.0230769230769231	0.0219512195121951	318.9045	312.8897
0.0190384615384615	0.0219512195121951	317.2638	314.7537
0.0153846153846154	0.0219512195121951	318.4949	317.311
0.0115384615384615	0.0219512195121951	317.0434	317.3277
0.00769230769230769	0.0219512195121951	315.0853	318.0853
0.00384615384615385	0.0219512195121951	314.0433	321.0049
0	0.0219512195121951	316.4115	321.9212
-0.00384615384615385	0.0219512195121951	318.6846	324.9044
-0.00769230769230769	0.0219512195121951	321.3365	326.2778
-0.0115384615384615	0.0219512195121951	320.2472	323.4365
-0.0153846153846154	0.0219512195121951	320.6424	321.7315
-0.0194230769230769	0.0219512195121951	320.9266	322.3946
-0.0230769230769231	0.0219512195121951	322.7261	321.9685
-0.0269230769230769	0.0219512195121951	321.1163	321.7315
-0.0307692307692308	0.0219512195121951	322.7261	322.537
-0.0348076923076923	0.0219512195121951	324.6207	323.9576
-0.0386538461538461	0.0219512195121951	324.8257	324.9203
-0.0425	0.0219512195121951	325.1886	325.4414
-0.0461538461538461	0.0219512195121951	325.6147	326.862
-0.05	0.0219512195121951	326.2778	326.862
-0.0540384615384615	0.0219512195121951	325.9148	326.4832
-0.0578846153846154	0.0219512195121951	324.9681	326.4359
-0.0617307692307692	0.0219512195121951	325.2996	326.6408
-0.0655769230769231	0.0219512195121951	326.3886	327.3982
-0.0694230769230769	0.0219512195121951	326.862	326.5935
-0.0730769230769231	0.0219512195121951	327.9193	324.8889
-0.0769230769230769	0.0219512195121951	328.1401	327.1619
0.0769230769230769	0.0268292682926829	294.4932	295.0618
0.0730769230769231	0.0268292682926829	294.7775	295.2225
0.0692307692307692	0.0268292682926829	293.451	296.5488
0.0653846153846154	0.0268292682926829	291.5564	295.2413
0.0615384615384615	0.0268292682926829	291.4145	295.9995
0.0576923076923077	0.0268292682926829	290.5143	295.8098
0.0538461538461538	0.0268292682926829	289.2829	296.4915
0.05	0.0268292682926829	289.018	296.8231
0.0461538461538461	0.0268292682926829	291.1494	295.3837
0.0423076923076923	0.0268292682926829	291.5283	294.266
0.0382692307692308	0.0268292682926829	291.3864	295.4497
0.0346153846153846	0.0268292682926829	291.5283	296.4443
0.0307692307692308	0.0268292682926829	291.3864	299.6827
0.0269230769230769	0.0268292682926829	292.6839	302.145
0.0230769230769231	0.0268292682926829	294.1331	305.8855
0.0190384615384615	0.0268292682926829	295.6965	308.6967
0.0153846153846154	0.0268292682926829	298.7749	312.5792
0.0115384615384615	0.0268292682926829	303.4639	314.5201
0.00769230769230769	0.0268292682926829	300.4328	311.443
0.00384615384615385	0.0268292682926829	295.8857	310.354
0	0.0268292682926829	297.704	305.0039
-0.00384615384615385	0.0268292682926829	301.1615	302.8733
-0.00769230769230769	0.0268292682926829	302.7714	299.1989
-0.0115384615384615	0.0268292682926829	299.8825	295.8851
-0.0153846153846154	0.0268292682926829	296.6148	295.3168
-0.0194230769230769	0.0268292682926829	295.7625	296.0083
-0.0230769230769231	0.0268292682926829	296.5675	296.0555
-0.0269230769230769	0.0268292682926829	297.5334	296.5002
-0.0307692307692308	0.0268292682926829	297.9595	297.1445
-0.0348076923076923	0.0268292682926829	297.5334	298.423
-0.0386538461538461	0.0268292682926829	295.8758	299.4169
[truncated: 1,527 more rows]
