# Supplementary material for: Giant ferroelectric polarization in a bilayer graphene heterostructure
Source: Nat Commun. 2022 Oct 21;13:6241. doi: 10.1038/s41467-022-34104-z (PMC9587233; doi:10.1038/s41467-022-34104-z)
Supplement: Supplementary file 4 — Source Data [file 41467_2022_34104_MOESM4_ESM.zip › SI/Fig.S18/Fig.S18d.dat]

0	21.2344627380371
5	28.75
10	27.8402709960938
15	36.6636505126953
20	38.4560356140137
25	30.2189254760742
30	19.1444225311279
35	11.7577686309814
40	5.54396533966064
45	6.72287893295288
50	7.60618448257446
55	9.78092193603516
60	18.5463829040527
65	23.3633460998535
70	32.6723136901855
75	29.5773048400879
80	26.1597290039063
85	23.5463829040527
90	17.9097290039063
95	11.2268476486206
100	6.26878261566162
105	5.76370573043823
110	5.58636856079102
115	9.08634757995605
120	14.8634233474731
125	16.6327304840088
130	21.2344627380371
135	21.9922313690186
140	28.2190780639648
145	20.5154609680176
150	10.7036170959473
155	10.2654609680176
160	5.59215927124023
165	4
170	4.72134065628052
175	9.34261131286621
180	15.6211156845093
185	23.3518085479736
190	25.3633460998535
195	32.7963066101074
200	28.871114730835
205	29.43288230896
210	16.358226776123
215	11.4691553115845
220	9.04661273956299
225	5.68650245666504
230	5.38672399520874
235	5.75
240	13.4536943435669
245	17.4844627380371
250	24.0077686309814
255	23.3400402069092
260	23.6133460998535
265	21.2754936218262
270	24.1881561279297
275	10.9291133880615
280	10
285	6.45603466033936
290	5.16495895385742
295	5.18273210525513
300	6.70603466033936
305	13.6055784225464
310	13.6018085479736
315	14.5308446884155
320	18.3118438720703
325	25.371114730835
330	12.7577686309814
335	8.04630565643311
340	8.49223136901855
345	5.34993553161621
350	5.25
355	6.58249664306641
360	13.5463056564331
365	16.5694580078125
370	23.5900402069092
375	23.0155372619629
380	26.1636524200439
385	18.93288230896
390	12.4521112442017
395	10.1157636642456
400	9.47669315338135
405	6.85748147964478
410	5.08265829086304
415	7.63665342330933
420	9.84780883789063
425	13.8426113128662
430	17.5978088378906
435	21.6172695159912
440	25.0439643859863
445	14.6211156845093
450	11.8633470535278
455	8.97450637817383
460	7.096360206604
465	6.67503213882446
470	5.46708202362061
475	5.07887935638428
480	7.87337827682495
485	11.4305419921875
490	16.0309219360352
495	12.3426113128662
500	15.9099597930908
505	16.5231533050537
510	8.93815612792969
515	5.45361757278442
520	4.4902024269104
525	4.57311534881592
530	7.98114824295044
535	6.46146392822266
540	12.31711769104
545	19.7754936218262
550	15.1597290039063
555	17.2191562652588
560	21.3208866119385
565	15.4766931533813
570	10.7268476486206
575	12.5001535415649
580	4.47309255599976
585	5.32303905487061
590	5.31541967391968
595	5.9689245223999
600	14.3379306793213
605	15.9768476486206
610	19
615	16.7060356140137
620	18.2809219360352
625	18.2577686309814
630	12.25
635	6.53092193603516
640	4.91341400146484
645	5.05391883850098
650	7.16331005096436
655	3.68831086158752
660	8.12465572357178
665	12.3711156845093
670	13.8402709960938
675	18.4305419921875
680	18.371114730835
685	15.4844627380371
690	12.0439653396606
695	5.94805145263672
700	5.65746641159058
705	5.61734580993652
710	4.62888431549072
715	8.84027099609375
720	15.0231523513794
