# Supplementary material for: Giant ferroelectric polarization in a bilayer graphene heterostructure
Source: Nat Commun. 2022 Oct 21;13:6241. doi: 10.1038/s41467-022-34104-z (PMC9587233; doi:10.1038/s41467-022-34104-z)
Supplement: Supplementary file 4 — Source Data [file 41467_2022_34104_MOESM4_ESM.zip › SI/Fig.S18/Fig.S18f.dat]

0	17.5694580078125
5	29.5902709960938
10	39.1157646179199
15	35.2060356140137
20	35.3827285766602
25	27.1172695159912
30	21.611083984375
35	9.75
40	6.1828818321228
45	5.26142644882202
50	4.30377292633057
55	6.87111568450928
60	14.4922313690186
65	28.7809219360352
70	28.1018085479736
75	33.75
80	32.9844627380371
85	28.2111568450928
90	15.6172695159912
95	11.6572351455688
100	4.88455247879028
105	5.66495895385742
110	5.30952787399292
115	7.49977016448975
120	12.8745021820068
125	18.0863475799561
130	27.7344627380371
135	32.8672714233398
140	26.3827304840088
145	25.5
150	19.56711769104
155	10.9690780639648
160	6.29788875579834
165	5.76924228668213
170	4.61557388305664
175	8.39042186737061
180	11.9212665557861
185	25.4922313690186
190	24.621114730835
195	30.75
200	30.4611568450928
205	27.3208866119385
210	14.3865766525269
215	11.3865766525269
220	4.25
225	5.82106971740723
230	6.18853378295898
235	5.76546096801758
240	13.8402709960938
245	18.5077686309814
250	30.7422313690186
255	28.0154609680176
260	30.7033863067627
265	25.878885269165
270	19.906774520874
275	17.6018085479736
280	8.15738868713379
285	5.91499280929565
290	5.7305154800415
295	7.71745204925537
300	8.87111568450928
305	23.25
310	25.8827304840088
315	28.2963829040527
320	30.486198425293
325	27.7036170959473
330	24.8518085479736
335	8.62111568450928
340	7.06525278091431
345	5.67504119873047
350	5.35568284988403
355	10.5694580078125
360	13.6782007217407
365	21.2963829040527
370	23.9844627380371
375	26.0926113128662
380	26.8208866119385
385	30.4097290039063
390	19.31711769104
395	11.75
400	9.01546096801758
405	2.9058051109314
410	5.20753812789917
415	11.5439653396606
420	13.9097290039063
425	19.2523403167725
430	26.378885269165
435	34.7291870117188
440	25.8518085479736
445	21.628885269165
450	18.3363475799561
455	12.2476596832275
460	5.87888431549072
465	5.35006427764893
470	6.49019908905029
475	4.39607763290405
480	15.8555784225464
485	19.8402709960938
490	27.9690780639648
495	26.1597290039063
500	24.8981914520264
505	22.3478088378906
510	17.75
515	12.3750381469727
520	4.7597975730896
525	7.48993015289307
530	5.15025663375854
535	5.58227157592773
540	23.7036170959473
545	22.1481914520264
550	31.4099597930908
555	34.5902709960938
560	35.1018104553223
565	27.4536952972412
570	17.1365756988525
575	12.7654609680176
580	5.87496185302734
585	5.25
590	6.64442205429077
595	9.17911338806152
600	17.1726951599121
605	23.7254962921143
610	29.4021911621094
615	28.5
620	32.7745056152344
625	21.871114730835
630	20.5388431549072
635	10.7036943435669
640	9.62337875366211
645	3.94457387924194
650	4.7134804725647
655	9.73453903198242
660	14.75
665	24.6134243011475
670	26.0439643859863
675	24.3478088378906
680	24.4845390319824
685	21.1365756988525
690	15.9922313690186
695	9.95369434356689
700	5.15571403503418
705	4.97501373291016
710	3.7057466506958
715	9.49992370605469
720	14.7060346603394
