# Supplementary material for: Giant ferroelectric polarization in a bilayer graphene heterostructure
Source: Nat Commun. 2022 Oct 21;13:6241. doi: 10.1038/s41467-022-34104-z (PMC9587233; doi:10.1038/s41467-022-34104-z)
Supplement: Supplementary file 4 — Source Data [file 41467_2022_34104_MOESM4_ESM.zip › SI/Fig.S18/Fig.S18h.dat]

1200.2	310	472	646
1200.83	326	484	676
1201.45	322	508	638
1202.08	322	486	656
1202.71	316	524	622
1203.34	308	502	658
1203.97	332	496	650
1204.6	328	472	648
1205.23	328	524	636
1205.86	304	488	632
1206.49	322	512	644
1207.11	318	478	666
1207.74	300	492	638
1208.37	328	518	642
1209	312	484	646
1209.63	326	476	652
1210.25	328	526	638
1210.88	324	506	662
1211.51	330	494	670
1212.14	314	482	658
1212.77	314	494	640
1213.39	348	512	660
1214.02	328	504	650
1214.65	330	506	678
1215.28	318	492	624
1215.91	320	486	640
1216.53	324	478	652
1217.16	322	488	654
1217.79	302	490	654
1218.41	300	518	664
1219.04	330	502	650
1219.67	300	480	612
1220.3	308	498	632
1220.92	332	506	644
1221.55	298	486	650
1222.18	322	502	668
1222.8	310	466	636
1223.43	314	532	632
1224.06	328	498	642
1224.68	310	476	644
1225.31	318	492	654
1225.94	312	502	662
1226.56	322	506	610
1227.19	312	486	666
1227.82	324	492	654
1228.44	320	512	636
1229.07	320	476	626
1229.69	318	496	632
1230.32	314	516	644
1230.95	322	476	656
1231.57	314	482	614
1232.2	326	496	614
1232.82	328	498	680
1233.45	332	470	626
1234.07	314	508	662
1234.7	326	514	654
1235.32	320	490	652
1235.95	332	518	656
1236.58	316	496	630
1237.2	330	516	654
1237.83	318	508	652
1238.45	324	478	628
1239.07	324	488	640
1239.7	320	488	658
1240.33	320	514	686
1240.95	326	516	670
1241.58	320	532	652
1242.2	326	500	658
1242.82	318	476	632
1243.45	324	494	646
1244.07	310	542	644
1244.7	318	502	668
1245.32	328	482	642
1245.95	320	500	638
1246.57	324	500	638
1247.2	298	510	670
1247.82	316	498	654
1248.44	318	494	650
1249.07	330	500	658
1249.69	334	526	660
1250.31	320	506	660
1250.94	318	498	680
1251.56	330	510	650
1252.18	336	504	666
1252.81	300	488	650
1253.43	314	498	650
1254.05	310	518	626
1254.68	326	504	646
1255.3	320	510	662
1255.93	320	508	654
1256.55	334	484	656
1257.17	308	526	664
1257.79	322	486	660
1258.42	314	546	636
1259.04	316	552	658
1259.66	326	498	672
1260.29	310	478	626
1260.91	310	512	688
1261.53	302	498	666
1262.15	328	500	666
1262.78	318	512	634
1263.4	312	498	640
1264.02	320	500	646
1264.64	348	504	662
1265.27	322	484	656
1265.89	326	510	650
1266.51	318	498	646
1267.13	336	508	648
1267.75	322	506	682
1268.38	344	528	688
1269	310	502	660
1269.62	320	516	648
1270.24	326	520	654
1270.86	340	520	640
1271.48	312	532	666
1272.11	328	500	654
1272.73	310	520	682
1273.35	330	502	652
1273.97	322	530	646
1274.59	342	534	664
1275.21	326	494	670
1275.83	324	498	654
1276.45	314	498	682
1277.08	318	498	650
1277.7	332	490	650
1278.32	312	502	638
1278.94	326	528	672
1279.56	308	510	642
1280.18	334	526	658
1280.8	332	536	658
1281.42	318	532	650
1282.04	308	518	664
1282.66	316	528	656
1283.28	334	534	666
1283.9	322	564	674
1284.52	346	484	664
1285.14	330	502	666
1285.76	332	498	632
1286.38	320	500	670
1287	320	506	690
1287.62	306	492	668
1288.24	338	484	650
1288.86	334	526	632
1289.48	330	510	668
1290.1	344	478	666
1290.72	310	502	650
1291.34	330	504	676
1291.96	334	508	656
1292.58	324	536	672
1293.2	324	522	672
1293.82	340	512	642
1294.43	336	502	650
1295.05	320	504	666
1295.67	326	518	702
1296.29	348	506	658
1296.91	328	514	664
1297.53	328	515	674
1298.15	336	514.6	640
1298.77	326	522	688
1299.38	334	516	662
1300	350	498	662
1300.62	322	524	664
1301.24	356	546	676
1301.86	332	534	662
1302.48	342	528	660
1303.09	342	528	678
1303.71	326	502	690
1304.33	328	506	666
1304.95	316	504	658
1305.57	326	506	672
1306.18	318	516	666
1306.8	334	510	658
1307.42	338	500	662
1308.04	314	538	680
1308.65	348	526	682
1309.27	314	524	684
1309.89	324	502	674
1310.51	334	488	674
1311.12	358	532	648
1311.74	326	516	692
1312.36	326	518	676
1312.97	330	518	660
1313.59	330	498	674
1314.21	328	512	680
1314.83	314	492	652
1315.44	320	478	668
1316.06	312	520	660
1316.68	314	518	696
1317.29	324	496	690
1317.91	312	494	696
1318.52	318	484	692
1319.14	310	522	686
1319.76	312	496	702
1320.38	336	504	698
1320.99	330	498	710
1321.61	316	504	700
1322.22	342	522	732
1322.84	316	522	698
1323.46	332	482	692
1324.07	332	528	710
1324.69	320	504	722
1325.3	318	516	734
1325.92	328	512	726
1326.53	320	516	758
1327.15	318	542	750
1327.76	312	536	740
1328.38	324	534	756
1328.99	328	518	766
1329.61	332	530	766
1330.23	344	512	766
1330.84	324	508	738
1331.46	302	538	796
1332.07	324	506	812
1332.69	332	546	836
1333.3	316	522	838
1333.92	328	510	828
1334.53	314	520	812
1335.14	330	530	814
1335.76	320	538	832
1336.37	324	516	820
1336.99	338	510	828
1337.6	334	522	778
1338.22	306	542	788
1338.83	322	518	794
1339.45	338	522	816
1340.06	342	528	772
1340.67	322	500	804
1341.29	322	514	790
1341.9	336	536	812
1342.52	320	508	758
1343.13	312	518	792
1343.74	334	530	766
1344.36	314	542	768
1344.97	308	508	767
1345.58	320	512	764.75
1346.2	336	502	757.55
1346.81	314	524	758
1347.42	334	488	730
1348.04	348	498	702
1348.65	312	502	714
1349.27	314	512	718
1349.88	326	524	702
1350.49	322	528	708
1351.1	320	506	712
1351.72	348	514	724
1352.33	336	538	700
1352.94	324	538	684
1353.56	332	544	688
1354.17	324	496	694
1354.78	320	474	722
1355.39	320	544	702
1356	340	540	682
1356.62	350	486	684
1357.23	344	520	700
1357.84	328	550	712
1358.45	342	528	698
1359.06	334	540	704
1359.68	324	524	684
1360.29	336	510	658
1360.9	324	556	678
1361.51	312	548	702
1362.13	330	514	684
1362.74	330	494	704
1363.35	342	524	666
1363.96	350	514	670
1364.57	324	528	696
1365.18	314	512	660
1365.79	330	510	692
1366.41	332	514	672
1367.02	336	524	650
1367.63	322	526	678
1368.24	336	542	662
1368.85	350	538	720
1369.46	312	516	668
1370.07	336	548	662
1370.68	336	512	694
1371.29	334	502	664
1371.91	346	492	650
1372.52	330	514	676
1373.12	324	518	670
1373.74	338	542	696
1374.35	338	524	698
1374.96	350	502	680
1375.57	336	528	640
1376.18	340	526	674
1376.79	330	530	644
1377.4	328	504	698
1378.01	338	516	692
1378.62	324	544	676
1379.23	326	532	680
1379.84	338	538	674
1380.45	324	534	660
1381.06	314	508	656
1381.67	338	544	684
1382.28	318	506	682
1382.89	318	526	654
1383.49	324	546	670
1384.1	344	536	706
1384.71	312	520	658
1385.32	332	532	648
1385.93	334	520	698
1386.54	348	512	652
1387.15	324	516	678
1387.76	326	538	658
1388.37	334	544	660
1388.98	316	486	668
1389.59	308	528	664
1390.19	326	526	648
1390.8	348	526	686
1391.41	320	542	672
1392.02	328	532	674
1392.63	318	520	636
1393.24	320	512	660
1393.85	320	522	674
1394.45	318	520	676
1395.06	328	492	644
1395.67	308	476	678
1396.28	328	494	646
1396.89	318	524	666
1397.49	320	502	638
1398.1	312	532	686
1398.71	324	508	662
1399.32	318	522	658
1399.93	328	508	658
1400.53	338	506	658
1401.14	334	518	706
1401.75	314	504	658
1402.35	316	500	648
1402.96	322	544	676
1403.57	354	484	694
1404.18	324	520	648
1404.78	322	508	640
1405.39	314	490	660
1406	310	514	656
1406.61	328	520	646
1407.21	316	524	634
1407.82	318	504	666
1408.43	334	504	682
1409.03	300	490	616
1409.64	316	526	660
1410.25	326	512	658
1410.85	306	504	680
1411.46	338	480	672
1412.07	338	482	664
1412.67	342	528	642
1413.28	314	488	674
1413.88	306	506	636
1414.49	328	506	648
1415.1	322	484	652
1415.7	340	512	656
1416.31	320	504.5	680
1416.91	320	506.1	668
1417.52	324	516	666
1418.13	324	514	656
1418.73	326	524	684
1419.34	332	524	662
1419.94	340	494	666
1420.55	310	518	640
1421.15	348	512	658
1421.76	322	504	674
1422.36	304	516	658
1422.97	322	490	662
1423.57	340	512	692
1424.18	322	536	660
1424.78	336	510	664
1425.39	338	500	668
1425.99	332	500	662
1426.6	340	494	668
1427.2	324	536	696
1427.81	324	524	656
1428.41	340	510	672
1429.02	322	528	652
1429.62	352	516	652
1430.23	308	504	660
1430.83	316	526	652
1431.43	334	560	690
1432.04	340	526	664
1432.64	344	528	630
1433.25	326	510	678
1433.85	334	526	678
1434.45	354	546	680
1435.06	318	532	676
1435.66	324	540	670
1436.27	346	524	678
1436.87	336	512	668
1437.47	330	534	680
1438.08	338	566	692
1438.68	352	562	620
1439.28	330	512	668
1439.89	340	548	688
1440.49	328	528	688
1441.09	358	536	688
1441.7	342	560	672
1442.3	348	536	676
1442.9	338	530	686
1443.51	348	526	664
1444.11	346	542	668
1444.71	340	564	708
1445.31	336	524	698
1445.92	344	566	690
1446.52	352	580	688
1447.12	346	582	692
1447.73	342	586	690
1448.33	342	582.667	690
1448.93	346	583.556	690.667
1449.53	334	584.074	690.222
1450.13	338	583.432	690.296
1450.74	350	583.687	690.395
1451.34	374	572.869	690.305
1451.94	346	566.465	690.332
1452.54	366	568.526	694.758
1453.14	334	558	691.079
1453.75	352	540	708
1454.35	358	546	672
1454.95	348	514	714
1455.55	352	572	686
1456.15	334	528	704
1456.76	316	532	676
1457.36	348	516	682
1457.96	340	568	672
1458.56	346	526	702
1459.16	334	514	666
1459.76	342	522	674
1460.36	318	524	670
1460.96	334	530	684
1461.56	318	546	650
1462.16	334	504	674
1462.77	332	512	636
1463.37	320	510	684
1463.97	326	530	654
1464.57	324	542	684
1465.17	322	480	676
1465.77	320	536	684
1466.37	334	544	686
1466.97	324	518	636
1467.57	314	568	672
1468.17	320	526	680
1468.77	324	534	626
1469.37	332	494	680
1469.97	332	528	658
1470.57	322	528	654
1471.17	310	518	660
1471.77	308	506	672
1472.37	318	518	672
1472.97	322	520	660
1473.57	308	482	688
1474.17	318	512	630
1474.77	312	508	630
1475.37	308	486	662
1475.97	334	512	656
1476.57	338	548	678
1477.17	318	508	646
1477.77	304	492	650
1478.37	304	504	646
1478.97	308	508	642
1479.56	318	488	658
1480.16	328	474	664
1480.76	316	498	636
1481.36	312	486	642
1481.96	296	496	642
1482.56	330	498	644
1483.16	314	490	670
1483.76	310	508	638
1484.35	310	486	650
1484.95	314	490	654
1485.55	316	456	656
1486.15	324	470	634
1486.75	312	496	656
1487.35	312	498	660
1487.94	302	486	630
1488.54	312	494	640
1489.14	306	510	646
1489.74	308	478	640
1490.34	298	486	652
1490.93	332	502	670
1491.53	310	480	662
1492.13	312	500	634
1492.73	336	490	642
1493.33	312	472	652
1493.92	298	474	644
1494.52	306	494	680
1495.12	318	476	646
1495.71	322	500	614
1496.31	302	480	628
1496.91	324	516	650
1497.51	324	494	644
1498.1	332	550	686
1498.7	306	508	614
1499.3	304	490	656
1499.89	318	486	654
