# Supplementary material for: Giant ferroelectric polarization in a bilayer graphene heterostructure
Source: Nat Commun. 2022 Oct 21;13:6241. doi: 10.1038/s41467-022-34104-z (PMC9587233; doi:10.1038/s41467-022-34104-z)
Supplement: Supplementary file 4 — Source Data [file 41467_2022_34104_MOESM4_ESM.zip › SI/Fig.S19/Fig.S19a.dat]

-10	6.99	0.205588235294118	-0.4	5.173953	43.33574	38.161787
-10	6.9	0.202941176470588	-0.4	8.483568	41.85762	33.374052
-10	6.8	0.2	-0.4	9.447955	40.53797	31.090015
-10	6.7	0.197058823529412	-0.4	11.70761	38.77758	27.06997
-10	6.6	0.194117647058824	-0.4	13.02616	36.60134	23.57518
-10	6.49	0.190882352941176	-0.4	13.12927	33.8666	20.73733
-10	6.4	0.188235294117647	-0.4	11.74522	31.95896	20.21374
-10	6.3	0.185294117647059	-0.4	12.01781	31.7284	19.71059
-10	6.2	0.182352941176471	-0.4	12.95925	30.39641	17.43716
-10	6.1	0.179411764705882	-0.4	14.03304	29.11257	15.07953
-10	5.99	0.176176470588235	-0.4	15.31348	29.01371	13.70023
-10	5.9	0.173529411764706	-0.4	15.96785	28.7407	12.77285
-10	5.8	0.170588235294118	-0.4	17.17297	28.45363	11.28066
-10	5.7	0.167647058823529	-0.4	19.51265	27.80763	8.29498
-10	5.6	0.164705882352941	-0.4	21.51802	28.16646	6.64844
-10	5.49	0.161470588235294	-0.4	22.58754	27.30144	4.7139
-10	5.4	0.158823529411765	-0.4	25.41682	25.85535	0.43853
-10	5.3	0.155882352941176	-0.4	27.23032	24.01497	-3.21535
-10	5.2	0.152941176470588	-0.4	28.21314	21.02053	-7.19261
-10	5.1	0.15	-0.4	29.70667	17.73038	-11.97629
-10	4.99	0.146764705882353	-0.4	31.25077	14.76159	-16.48918
-10	4.9	0.144117647058824	-0.4	32.64783	12.47347	-20.17436
-10	4.8	0.141176470588235	-0.4	34.72385	12.05505	-22.6688
-10	4.7	0.138235294117647	-0.4	38.81175	12.13501	-26.67674
-10	4.6	0.135294117647059	-0.4	51.07297	13.26008	-37.81289
-10	4.49	0.132058823529412	-0.4	55.01107	13.39706	-41.61401
-10	4.4	0.129411764705882	-0.4	59.85341	12.73331	-47.1201
-10	4.3	0.126470588235294	-0.4	68.34054	12.26254	-56.078
-10	4.2	0.123529411764706	-0.4	76.77179	28.21069	-48.5611
-10	4.1	0.120588235294118	-0.4	95.66153	57.20941	-38.45212
-10	4	0.117647058823529	-0.4	128.2212	91.255	-36.9662
-10	3.9	0.114705882352941	-0.4	147.8557	202.0842	54.2285
-10	3.8	0.111764705882353	-0.4	248.0906	443.2088	195.1182
-10	3.7	0.108823529411765	-0.4	442.7318	1440.913	998.1812
-10	3.6	0.105882352941176	-0.4	1025.479	4697.374	3671.895
-10	3.5	0.102941176470588	-0.4	4208.954	12654.03	8445.076
-10	3.4	0.1	-0.4	11284.01	18962.51	7678.5
-10	3.3	0.0970588235294118	-0.4	20573.51	33000.42	12426.91
-10	3.2	0.0941176470588235	-0.4	28612.6	45092.09	16479.49
-10	3.1	0.0911764705882353	-0.4	37100.2	26721.82	-10378.38
-10	3	0.0882352941176471	-0.4	29627.99	5780.987	-23847.003
-10	2.9	0.0852941176470588	-0.4	12952.25	554.2386	-12398.0114
-10	2.8	0.0823529411764706	-0.4	1113.568	317.1565	-796.4115
-10	2.7	0.0794117647058824	-0.4	357.8985	188.2271	-169.6714
-10	2.6	0.0764705882352941	-0.4	270.8394	75.35708	-195.48232
-10	2.5	0.0735294117647059	-0.4	136.3134	57.28615	-79.02725
-10	2.4	0.0705882352941176	-0.4	85.00896	44.90646	-40.1025
-10	2.3	0.0676470588235294	-0.4	71.41373	37.52089	-33.89284
-10	2.2	0.0647058823529412	-0.4	62.56341	32.57306	-29.99035
-10	2.09	0.0614705882352941	-0.4	55.82651	28.83651	-26.99
-10	2	0.0588235294117647	-0.4	48.61723	23.98185	-24.63538
-10	1.9	0.0558823529411765	-0.4	45.31265	21.48539	-23.82726
-10	1.8	0.0529411764705882	-0.4	41.71511	21.09761	-20.6175
-10	1.7	0.05	-0.4	37.08303	18.8612	-18.22183
-10	1.59	0.0467647058823529	-0.4	33.86679	15.9232	-17.94359
-10	1.5	0.0441176470588235	-0.4	31.4546	14.44015	-17.01445
-10	1.4	0.0411764705882353	-0.4	29.74176	12.96225	-16.77951
-10	1.3	0.0382352941176471	-0.4	28.07227	11.83267	-16.2396
-10	1.2	0.0352941176470588	-0.4	26.37893	11.8713	-14.50763
-10	1.09	0.0320588235294118	-0.4	24.94351	11.1281	-13.81541
-10	0.99	0.0291176470588235	-0.4	21.95314	10.7916	-11.16154
-10	0.9	0.0264705882352941	-0.4	19.26431	11.95403	-7.31028
-10	0.8	0.0235294117647059	-0.4	17.91476	10.88435	-7.03041
-10	0.7	0.0205882352941176	-0.4	14.30768	9.334135	-4.973545
-10	0.6	0.0176470588235294	-0.4	10.26139	8.71728	-1.54411
-10	0.49	0.0144117647058824	-0.4	8.557054	11.63003	3.072976
-10	0.4	0.0117647058823529	-0.4	8.19533	12.70061	4.50528
-10	0.3	0.00882352941176471	-0.4	8.471258	12.56134	4.090082
-10	0.2	0.00588235294117647	-0.4	9.171209	11.6037	2.432491
-10	0.1	0.00294117647058824	-0.4	11.77974	5.972273	-5.807467
-10	0	0	-0.4	15.82979	5.651723	-10.178067
-10	-0.1	-0.00294117647058824	-0.4	15.01337	6.135775	-8.877595
-10	-0.2	-0.00588235294117647	-0.4	13.63239	7.098648	-6.533742
-10	-0.3	-0.00882352941176471	-0.4	12.57086	5.261784	-7.309076
-10	-0.4	-0.0117647058823529	-0.4	10.97454	5.8261	-5.14844
-10	-0.51	-0.015	-0.4	10.53522	6.742993	-3.792227
-10	-0.6	-0.0176470588235294	-0.4	9.702038	8.422203	-1.279835
-10	-0.7	-0.0205882352941176	-0.4	10.35528	7.856988	-2.498292
-10	-0.8	-0.0235294117647059	-0.4	11.12645	7.517953	-3.608497
-10	-0.9	-0.0264705882352941	-0.4	11.85512	7.394777	-4.460343
-10	-1	-0.0294117647058824	-0.4	12.66287	6.298496	-6.364374
-10	-1.1	-0.0323529411764706	-0.4	13.69249	5.470411	-8.222079
-10	-1.2	-0.0352941176470588	-0.4	12.77898	6.467092	-6.311888
-10	-1.3	-0.0382352941176471	-0.4	10.92029	7.303716	-3.616574
-10	-1.4	-0.0411764705882353	-0.4	10.78818	7.425706	-3.362474
-10	-1.5	-0.0441176470588235	-0.4	11.07984	8.083467	-2.996373
-10	-1.6	-0.0470588235294118	-0.4	10.27011	6.983112	-3.286998
-10	-1.7	-0.05	-0.4	9.437765	8.092568	-1.345197
-10	-1.8	-0.0529411764705882	-0.4	8.134888	7.711387	-0.423501
-10	-1.9	-0.0558823529411765	-0.4	7.217954	7.146871	-0.0710829999999998
-10	-2	-0.0588235294117647	-0.4	6.376005	7.983492	1.607487
-10	-2.1	-0.0617647058823529	-0.4	7.221811	8.020795	0.798984
-10	-2.2	-0.0647058823529412	-0.4	7.264127	7.823029	0.558902
-10	-2.3	-0.0676470588235294	-0.4	6.746691	8.147424	1.400733
-10	-2.4	-0.0705882352941176	-0.4	7.456322	6.308962	-1.14736
-10	-2.5	-0.0735294117647059	-0.4	7.343218	4.60243	-2.740788
-10	-2.6	-0.0764705882352941	-0.4	5.077072	4.508409	-0.568663
-10	-2.71	-0.0797058823529412	-0.4	4.437721	5.471947	1.034226
-10	-2.8	-0.0823529411764706	-0.4	4.771306	4.907647	0.136341
-10	-2.9	-0.0852941176470588	-0.4	6.172157	7.220703	1.048546
-10	-3	-0.0882352941176471	-0.4	6.510111	5.650375	-0.859736
-10	-3.1	-0.0911764705882353	-0.4	6.030664	4.508236	-1.522428
-10	-3.2	-0.0941176470588235	-0.4	4.869479	4.794807	-0.0746720000000005
-10	-3.3	-0.0970588235294118	-0.4	5.075899	5.697377	0.621478000000001
-10	-3.4	-0.1	-0.4	5.907775	5.856978	-0.0507970000000002
-10	-3.5	-0.102941176470588	-0.4	6.231831	7.055622	0.823791
-10	-3.6	-0.105882352941176	-0.4	7.025802	6.289424	-0.736377999999999
-10	-3.7	-0.108823529411765	-0.4	6.988208	6.735465	-0.252743000000001
-10	-3.8	-0.111764705882353	-0.4	7.617647	7.346777	-0.27087
-10	-3.91	-0.115	-0.4	7.730726	4.263132	-3.467594
-10	-4.01	-0.117941176470588	-0.4	7.190283	4.507194	-2.683089
-10	-4.1	-0.120588235294118	-0.4	6.659246	5.230795	-1.428451
-10	-4.2	-0.123529411764706	-0.4	6.969941	5.179092	-1.790849
-10	-4.3	-0.126470588235294	-0.4	7.200241	6.522705	-0.677536
-10	-4.41	-0.129705882352941	-0.4	6.025729	6.019644	-0.00608499999999967
-10	-4.51	-0.132647058823529	-0.4	3.750664	6.315683	2.565019
-10	-4.6	-0.135294117647059	-0.4	3.661218	6.188815	2.527597
-10	-4.7	-0.138235294117647	-0.4	4.643489	5.126999	0.48351
-10	-4.8	-0.141176470588235	-0.4	5.245096	5.841531	0.596435
-10	-4.91	-0.144411764705882	-0.4	5.301088	6.659246	1.358158
-10	-5.01	-0.147352941176471	-0.4	5.841531	6.565248	0.723717000000001
-10	-5.1	-0.15	-0.4	5.620655	7.2417	1.621045
-10	-5.21	-0.153235294117647	-0.4	5.630051	7.204098	1.574047
-10	-5.3	-0.155882352941176	-0.4	3.985207	6.780904	2.795697
-10	-5.41	-0.159117647058824	-0.4	4.116788	6.884544	2.767756
-10	-5.51	-0.162058823529412	-0.4	5.371154	4.873233	-0.497921
-10	-5.6	-0.164705882352941	-0.4	5.404259	4.647653	-0.756606
-10	-5.71	-0.167941176470588	-0.4	5.57814	4.990529	-0.587611
-10	-5.8	-0.170588235294118	-0.4	5.756713	9.013342	3.256629
-10	-5.91	-0.173823529411765	-0.4	5.822277	5.418986	-0.403290999999999
-10	-6.01	-0.176764705882353	-0.4	6.475459	5.907549	-0.567909999999999
-10	-6.1	-0.179411764705882	-0.4	6.780904	6.236524	-0.544379999999999
-10	-6.21	-0.182647058823529	-0.4	6.673082	6.908584	0.235502
-10	-6.3	-0.185294117647059	-0.4	7.180329	6.452963	-0.727366000000001
-10	-6.41	-0.188529411764706	-0.4	6.75767	6.161571	-0.596099
-10	-6.51	-0.191470588235294	-0.4	5.916258	5.897694	-0.0185639999999996
-10	-6.6	-0.194117647058824	-0.4	5.634316	5.315187	-0.319129
-10	-6.71	-0.197352941176471	-0.4	5.451256	5.85563	0.404374
-10	-6.8	-0.2	-0.4	5.28699	6.579087	1.292097
-10	-6.91	-0.203235294117647	-0.4	5.1413	6.447511	1.306211
-10	-7	-0.205882352941176	-0.4	4.897305	4.886956	-0.0103490000000006
-9.81	6.99	0.205588235294118	-0.3924	8.492338	56.96557	48.473232
-9.81	6.9	0.202941176470588	-0.3924	2.796374	62.80526	60.008886
-9.81	6.8	0.2	-0.3924	3.554166	66.11221	62.558044
-9.81	6.7	0.197058823529412	-0.3924	8.101927	66.11	58.008073
-9.81	6.6	0.194117647058824	-0.3924	8.182592	63.07822	54.895628
-9.81	6.49	0.190882352941176	-0.3924	10.3385	57.80595	47.46745
-9.81	6.4	0.188235294117647	-0.3924	7.669115	52.93593	45.266815
-9.81	6.3	0.185294117647059	-0.3924	5.070386	48.70202	43.631634
-9.81	6.2	0.182352941176471	-0.3924	5.418767	48.20305	42.784283
-9.81	6.1	0.179411764705882	-0.3924	8.676589	47.06864	38.392051
-9.81	5.99	0.176176470588235	-0.3924	10.62098	46.52909	35.90811
-9.81	5.9	0.173529411764706	-0.3924	11.2848	46.17895	34.89415
-9.81	5.8	0.170588235294118	-0.3924	12.92364	45.08214	32.1585
-9.81	5.7	0.167647058823529	-0.3924	13.39809	40.28064	26.88255
-9.81	5.6	0.164705882352941	-0.3924	14.2748	39.29685	25.02205
-9.81	5.49	0.161470588235294	-0.3924	16.57173	37.56439	20.99266
-9.81	5.4	0.158823529411765	-0.3924	18.71849	36.58525	17.86676
-9.81	5.3	0.155882352941176	-0.3924	20.71937	34.12809	13.40872
-9.81	5.2	0.152941176470588	-0.3924	22.15824	31.76029	9.60205
-9.81	5.1	0.15	-0.3924	22.31827	30.51286	8.19459
-9.81	4.99	0.146764705882353	-0.3924	22.04142	29.49611	7.45469
-9.81	4.9	0.144117647058824	-0.3924	23.36812	28.46986	5.10174
-9.81	4.8	0.141176470588235	-0.3924	24.33873	26.90703	2.5683
-9.81	4.7	0.138235294117647	-0.3924	25.36031	25.92799	0.567680000000003
-9.81	4.6	0.135294117647059	-0.3924	27.79992	23.52724	-4.27268
-9.81	4.49	0.132058823529412	-0.3924	34.48982	22.48219	-12.00763
-9.81	4.4	0.129411764705882	-0.3924	48.28583	21.54075	-26.74508
-9.81	4.3	0.126470588235294	-0.3924	54.34244	18.58523	-35.75721
-9.81	4.2	0.123529411764706	-0.3924	60.21356	13.24796	-46.9656
-9.81	4.1	0.120588235294118	-0.3924	68.47766	15.16401	-53.31365
-9.81	4	0.117647058823529	-0.3924	76.99431	22.59957	-54.39474
-9.81	3.9	0.114705882352941	-0.3924	91.32094	29.07918	-62.24176
-9.81	3.8	0.111764705882353	-0.3924	120.9723	29.61351	-91.35879
-9.81	3.7	0.108823529411765	-0.3924	209.0613	35.42488	-173.63642
-9.81	3.6	0.105882352941176	-0.3924	396.8518	94.41077	-302.44103
-9.81	3.5	0.102941176470588	-0.3924	900.2159	335.7878	-564.4281
-9.81	3.4	0.1	-0.3924	2398.45	1028.972	-1369.478
-9.81	3.3	0.0970588235294118	-0.3924	6097.759	2742.551	-3355.208
-9.81	3.2	0.0941176470588235	-0.3924	14601.59	6608.41	-7993.18
-9.81	3.1	0.0911764705882353	-0.3924	22683.05	10017.02	-12666.03
-9.81	3	0.0882352941176471	-0.3924	29678.91	18524.86	-11154.05
-9.81	2.9	0.0852941176470588	-0.3924	33263.99	23198.95	-10065.04
-9.81	2.8	0.0823529411764706	-0.3924	28053.24	24449.67	-3603.57
-9.81	2.7	0.0794117647058824	-0.3924	1115.174	13140.09	12024.916
-9.81	2.6	0.0764705882352941	-0.3924	428.3955	1113.309	684.9135
-9.81	2.5	0.0735294117647059	-0.3924	221.1784	364.7633	143.5849
-9.81	2.4	0.0705882352941176	-0.3924	131.2879	200.525	69.2371
-9.81	2.3	0.0676470588235294	-0.3924	82.1766	66.77306	-15.40354
-9.81	2.2	0.0647058823529412	-0.3924	69.12121	46.96283	-22.15838
-9.81	2.09	0.0614705882352941	-0.3924	60.65834	36.52166	-24.13668
-9.81	2	0.0588235294117647	-0.3924	53.00428	29.70037	-23.30391
-9.81	1.9	0.0558823529411765	-0.3924	44.656	24.33501	-20.32099
-9.81	1.8	0.0529411764705882	-0.3924	40.69807	21.59618	-19.10189
-9.81	1.7	0.05	-0.3924	36.74631	18.77998	-17.96633
-9.81	1.59	0.0467647058823529	-0.3924	34.07582	16.41011	-17.66571
-9.81	1.5	0.0441176470588235	-0.3924	32.22367	11.26299	-20.96068
-9.81	1.4	0.0411764705882353	-0.3924	30.17615	14.41715	-15.759
-9.81	1.3	0.0382352941176471	-0.3924	27.99658	18.86192	-9.13466
-9.81	1.2	0.0352941176470588	-0.3924	26.38774	15.88206	-10.50568
-9.81	1.09	0.0320588235294118	-0.3924	24.8625	14.63132	-10.23118
-9.81	0.99	0.0291176470588235	-0.3924	22.25718	12.9804	-9.27678
-9.81	0.9	0.0264705882352941	-0.3924	18.41892	9.621245	-8.797675
-9.81	0.8	0.0235294117647059	-0.3924	17.07289	9.167406	-7.905484
-9.81	0.7	0.0205882352941176	-0.3924	14.90375	9.908838	-4.994912
-9.81	0.6	0.0176470588235294	-0.3924	11.78735	10.98709	-0.80026
-9.81	0.49	0.0144117647058824	-0.3924	9.002009	12.75337	3.751361
-9.81	0.4	0.0117647058823529	-0.3924	6.807679	14.06564	7.257961
-9.81	0.3	0.00882352941176471	-0.3924	5.419998	12.8888	7.468802
-9.81	0.2	0.00588235294117647	-0.3924	5.661436	12.31335	6.651914
-9.81	0.1	0.00294117647058824	-0.3924	8.547612	8.159423	-0.388189000000001
-9.81	0	0	-0.3924	13.1689	7.904852	-5.264048
-9.81	-0.1	-0.00294117647058824	-0.3924	13.67748	6.889206	-6.788274
-9.81	-0.2	-0.00588235294117647	-0.3924	12.56534	7.672942	-4.892398
-9.81	-0.3	-0.00882352941176471	-0.3924	10.5868	8.946548	-1.640252
-9.81	-0.4	-0.0117647058823529	-0.3924	10.24746	8.437299	-1.810161
-9.81	-0.51	-0.015	-0.3924	9.4979	7.561456	-1.936444
-9.81	-0.6	-0.0176470588235294	-0.3924	8.273237	5.043546	-3.229691
-9.81	-0.7	-0.0205882352941176	-0.3924	8.165001	4.332772	-3.832229
-9.81	-0.8	-0.0235294117647059	-0.3924	7.816454	4.469022	-3.347432
-9.81	-0.9	-0.0264705882352941	-0.3924	9.109505	4.44986	-4.659645
-9.81	-1	-0.0294117647058824	-0.3924	9.54636	3.753266	-5.793094
-9.81	-1.1	-0.0323529411764706	-0.3924	9.150799	3.992975	-5.157824
-9.81	-1.2	-0.0352941176470588	-0.3924	9.089284	4.157419	-4.931865
-9.81	-1.3	-0.0382352941176471	-0.3924	8.124539	6.038623	-2.085916
-9.81	-1.4	-0.0411764705882353	-0.3924	7.592348	5.553794	-2.038554
-9.81	-1.5	-0.0441176470588235	-0.3924	7.389512	3.573842	-3.81567
-9.81	-1.6	-0.0470588235294118	-0.3924	6.664889	6.066142	-0.598746999999999
-9.81	-1.7	-0.05	-0.3924	7.351311	8.23332	0.882009000000001
-9.81	-1.8	-0.0529411764705882	-0.3924	7.450082	8.002914	0.552832
-9.81	-1.9	-0.0558823529411765	-0.3924	6.532685	6.262914	-0.269771
-9.81	-2	-0.0588235294117647	-0.3924	6.156191	5.674965	-0.481225999999999
-9.81	-2.1	-0.0617647058823529	-0.3924	6.767055	5.608928	-1.158127
-9.81	-2.2	-0.0647058823529412	-0.3924	7.124449	6.708814	-0.415635
-9.81	-2.3	-0.0676470588235294	-0.3924	6.677455	5.369149	-1.308306
-9.81	-2.4	-0.0705882352941176	-0.3924	6.20251	6.346812	0.144302
-9.81	-2.5	-0.0735294117647059	-0.3924	6.179001	7.36672	1.187719
-9.81	-2.6	-0.0764705882352941	-0.3924	6.084712	8.875783	2.791071
-9.81	-2.71	-0.0797058823529412	-0.3924	5.586063	7.22098	1.634917
-9.81	-2.8	-0.0823529411764706	-0.3924	5.421492	8.20822	2.786728
-9.81	-2.9	-0.0852941176470588	-0.3924	5.895943	6.74121	0.845267
-9.81	-3	-0.0882352941176471	-0.3924	5.218903	6.590528	1.371625
-9.81	-3.1	-0.0911764705882353	-0.3924	5.731385	7.337661	1.606276
-9.81	-3.2	-0.0941176470588235	-0.3924	4.762639	6.580356	1.817717
-9.81	-3.3	-0.0970588235294118	-0.3924	4.066816	7.088258	3.021442
-9.81	-3.4	-0.1	-0.3924	4.569528	7.802716	3.233188
-9.81	-3.5	-0.102941176470588	-0.3924	4.818513	6.876737	2.058224
-9.81	-3.6	-0.105882352941176	-0.3924	4.719782	5.532633	0.812850999999999
-9.81	-3.7	-0.108823529411765	-0.3924	4.268321	6.684278	2.415957
-9.81	-3.8	-0.111764705882353	-0.3924	5.006557	9.170893	4.164336
-9.81	-3.91	-0.115	-0.3924	5.598659	8.41377	2.815111
-9.81	-4.01	-0.117941176470588	-0.3924	5.312119	7.788614	2.476495
-9.81	-4.1	-0.120588235294118	-0.3924	4.371743	6.683509	2.311766
-9.81	-4.2	-0.123529411764706	-0.3924	3.882859	5.428591	1.545732
-9.81	-4.3	-0.126470588235294	-0.3924	4.005078	5.099395	1.094317
-9.81	-4.41	-0.129705882352941	-0.3924	4.028589	7.223737	3.195148
-9.81	-4.51	-0.132647058823529	-0.3924	4.080134	6.250863	2.170729
-9.81	-4.6	-0.135294117647059	-0.3924	4.818139	7.086899	2.26876
-9.81	-4.7	-0.138235294117647	-0.3924	4.992066	5.39058	0.398514
-9.81	-4.8	-0.141176470588235	-0.3924	4.343033	4.9913	0.648267
-9.81	-4.91	-0.144411764705882	-0.3924	3.802507	2.942027	-0.86048
-9.81	-5.01	-0.147352941176471	-0.3924	3.915314	3.975954	0.0606400000000002
-9.81	-5.1	-0.15	-0.3924	3.337179	4.727725	1.390546
-9.81	-5.21	-0.153235294117647	-0.3924	3.121092	5.700545	2.579453
-9.81	-5.3	-0.155882352941176	-0.3924	3.478188	6.006013	2.527825
-9.81	-5.41	-0.159117647058824	-0.3924	3.985666	5.57814	1.592474
-9.81	-5.51	-0.162058823529412	-0.3924	5.82788	7.340387	1.512507
-9.81	-5.6	-0.164705882352941	-0.3924	5.653762	6.381975	0.728212999999999
-9.81	-5.71	-0.167941176470588	-0.3924	6.161099	6.720333	0.559234
-9.81	-5.8	-0.170588235294118	-0.3924	6.611986	6.89422	0.282234
-9.81	-5.91	-0.173823529411765	-0.3924	6.49426	5.484145	-1.010115
-9.81	-6.01	-0.176764705882353	-0.3924	5.705013	4.999924	-0.705089
-9.81	-6.1	-0.179411764705882	-0.3924	4.727539	3.514974	-1.212565
-9.81	-6.21	-0.182647058823529	-0.3924	4.079195	4.426276	0.347080999999999
-9.81	-6.3	-0.185294117647059	-0.3924	4.868353	5.337653	0.4693
-9.81	-6.41	-0.188529411764706	-0.3924	5.535845	5.234479	-0.301366
-9.81	-6.51	-0.191470588235294	-0.3924	6.418823	4.999349	-1.419474
-9.81	-6.6	-0.194117647058824	-0.3924	6.174481	3.791787	-2.382694
-9.81	-6.71	-0.197352941176471	-0.3924	5.963253	3.495782	-2.467471
-9.81	-6.8	-0.2	-0.3924	5.432039	4.055385	-1.376654
-9.81	-6.91	-0.203235294117647	-0.3924	5.037525	4.882451	-0.155074
-9.81	-7	-0.205882352941176	-0.3924	5.751789	4.708377	-1.043412
-9.61	6.99	0.205588235294118	-0.3844	7.518177	51.6535	44.135323
-9.61	6.9	0.202941176470588	-0.3844	5.653507	50.43234	44.778833
-9.61	6.8	0.2	-0.3844	7.805041	48.686	40.880959
-9.61	6.7	0.197058823529412	-0.3844	9.843418	45.77533	35.931912
-9.61	6.6	0.194117647058824	-0.3844	9.956016	43.58355	33.627534
-9.61	6.49	0.190882352941176	-0.3844	9.042762	42.6845	33.641738
-9.61	6.4	0.188235294117647	-0.3844	7.169534	41.59239	34.422856
-9.61	6.3	0.185294117647059	-0.3844	7.880365	40.59604	32.715675
-9.61	6.2	0.182352941176471	-0.3844	6.651964	39.78642	33.134456
-9.61	6.1	0.179411764705882	-0.3844	7.476095	38.18578	30.709685
-9.61	5.99	0.176176470588235	-0.3844	11.12001	36.99486	25.87485
-9.61	5.9	0.173529411764706	-0.3844	17.3922	36.59475	19.20255
-9.61	5.8	0.170588235294118	-0.3844	28.37767	36.01097	7.6333
-9.61	5.7	0.167647058823529	-0.3844	33.75935	34.32582	0.566470000000002
-9.61	5.6	0.164705882352941	-0.3844	39.80504	33.29829	-6.50675
-9.61	5.49	0.161470588235294	-0.3844	46.01068	30.88823	-15.12245
-9.61	5.4	0.158823529411765	-0.3844	52.71611	27.8475	-24.86861
-9.61	5.3	0.155882352941176	-0.3844	57.21451	26.42018	-30.79433
-9.61	5.2	0.152941176470588	-0.3844	55.17112	24.4198	-30.75132
-9.61	5.1	0.15	-0.3844	50.03726	22.10306	-27.9342
-9.61	4.99	0.146764705882353	-0.3844	57.26373	17.33972	-39.92401
-9.61	4.9	0.144117647058824	-0.3844	62.65257	13.01374	-49.63883
-9.61	4.8	0.141176470588235	-0.3844	70.83608	9.00876	-61.82732
-9.61	4.7	0.138235294117647	-0.3844	82.57017	8.754603	-73.815567
-9.61	4.6	0.135294117647059	-0.3844	99.03914	9.799921	-89.239219
-9.61	4.49	0.132058823529412	-0.3844	107.289	14.96929	-92.31971
-9.61	4.4	0.129411764705882	-0.3844	142.479	18.31148	-124.16752
-9.61	4.3	0.126470588235294	-0.3844	220.237	25.43097	-194.80603
-9.61	4.2	0.123529411764706	-0.3844	497.1798	41.88773	-455.29207
-9.61	4.1	0.120588235294118	-0.3844	1781.249	59.99674	-1721.25226
-9.61	4	0.117647058823529	-0.3844	4911.983	80.09923	-4831.88377
-9.61	3.9	0.114705882352941	-0.3844	15826.87	186.1626	-15640.7074
-9.61	3.8	0.111764705882353	-0.3844	23742.98	435.2289	-23307.7511
-9.61	3.7	0.108823529411765	-0.3844	34201.68	1826.969	-32374.711
-9.61	3.6	0.105882352941176	-0.3844	48848.83	4881.515	-43967.315
-9.61	3.5	0.102941176470588	-0.3844	54358.71	11771.41	-42587.3
-9.61	3.4	0.1	-0.3844	43808.52	21095.77	-22712.75
-9.61	3.3	0.0970588235294118	-0.3844	28374.37	29226.05	851.680000000001
-9.61	3.2	0.0941176470588235	-0.3844	2269.317	33480.65	31211.333
-9.61	3.1	0.0911764705882353	-0.3844	881.1563	13516.02	12634.8637
-9.61	3	0.0882352941176471	-0.3844	699.8383	2245.116	1545.2777
-9.61	2.9	0.0852941176470588	-0.3844	387.9672	554.3247	166.3575
-9.61	2.8	0.0823529411764706	-0.3844	218.242	221.2382	2.99620000000002
-9.61	2.7	0.0794117647058824	-0.3844	129.1403	73.26657	-55.87373
-9.61	2.6	0.0764705882352941	-0.3844	104.8662	49.77607	-55.09013
-9.61	2.5	0.0735294117647059	-0.3844	81.47458	39.06509	-42.40949
-9.61	2.4	0.0705882352941176	-0.3844	70.42406	30.49289	-39.93117
-9.61	2.3	0.0676470588235294	-0.3844	62.80387	20.16774	-42.63613
-9.61	2.2	0.0647058823529412	-0.3844	56.75611	17.24212	-39.51399
-9.61	2.09	0.0614705882352941	-0.3844	50.96076	13.04535	-37.91541
-9.61	2	0.0588235294117647	-0.3844	45.72636	9.61568	-36.11068
-9.61	1.9	0.0558823529411765	-0.3844	42.94436	12.42175	-30.52261
-9.61	1.8	0.0529411764705882	-0.3844	40.87542	13.18823	-27.68719
-9.61	1.7	0.05	-0.3844	38.7657	12.49612	-26.26958
-9.61	1.59	0.0467647058823529	-0.3844	35.84922	13.40016	-22.44906
-9.61	1.5	0.0441176470588235	-0.3844	33.62327	14.2853	-19.33797
-9.61	1.4	0.0411764705882353	-0.3844	30.72006	13.43312	-17.28694
-9.61	1.3	0.0382352941176471	-0.3844	28.28751	12.13922	-16.14829
-9.61	1.2	0.0352941176470588	-0.3844	27.21937	11.92354	-15.29583
-9.61	1.09	0.0320588235294118	-0.3844	25.86124	13.96948	-11.89176
-9.61	0.99	0.0291176470588235	-0.3844	24.69581	17.25751	-7.4383
-9.61	0.9	0.0264705882352941	-0.3844	23.27378	18.71185	-4.56193
-9.61	0.8	0.0235294117647059	-0.3844	21.42544	21.80789	0.382450000000002
-9.61	0.7	0.0205882352941176	-0.3844	17.53771	24.67365	7.13594
-9.61	0.6	0.0176470588235294	-0.3844	14.414	26.81093	12.39693
-9.61	0.49	0.0144117647058824	-0.3844	12.86295	27.66836	14.80541
-9.61	0.4	0.0117647058823529	-0.3844	11.26566	28.32673	17.06107
-9.61	0.3	0.00882352941176471	-0.3844	10.16782	26.32669	16.15887
-9.61	0.2	0.00588235294117647	-0.3844	9.181737	25.41582	16.234083
-9.61	0.1	0.00294117647058824	-0.3844	11.4755	20.37737	8.90187
-9.61	0	0	-0.3844	14.56978	11.16718	-3.4026
-9.61	-0.1	-0.00294117647058824	-0.3844	13.64028	8.599549	-5.040731
-9.61	-0.2	-0.00588235294117647	-0.3844	12.6364	9.382052	-3.254348
-9.61	-0.3	-0.00882352941176471	-0.3844	10.04036	8.853106	-1.187254
-9.61	-0.4	-0.0117647058823529	-0.3844	10.05332	8.212065	-1.841255
-9.61	-0.51	-0.015	-0.3844	9.322688	5.660732	-3.661956
-9.61	-0.6	-0.0176470588235294	-0.3844	8.272276	4.87962	-3.392656
-9.61	-0.7	-0.0205882352941176	-0.3844	11.52676	4.846316	-6.680444
-9.61	-0.8	-0.0235294117647059	-0.3844	13.16249	7.381805	-5.780685
-9.61	-0.9	-0.0264705882352941	-0.3844	11.65241	8.03106	-3.62135
-9.61	-1	-0.0294117647058824	-0.3844	12.60641	7.682024	-4.924386
-9.61	-1.1	-0.0323529411764706	-0.3844	12.7235	5.865965	-6.857535
-9.61	-1.2	-0.0352941176470588	-0.3844	11.96576	6.867398	-5.098362
-9.61	-1.3	-0.0382352941176471	-0.3844	10.89254	7.483296	-3.409244
-9.61	-1.4	-0.0411764705882353	-0.3844	11.23075	7.450082	-3.780668
-9.61	-1.5	-0.0441176470588235	-0.3844	13.1344	9.236983	-3.897417
-9.61	-1.6	-0.0470588235294118	-0.3844	13.26609	7.712867	-5.553223
-9.61	-1.7	-0.05	-0.3844	12.3716	6.616828	-5.754772
-9.61	-1.8	-0.0529411764705882	-0.3844	12.1036	7.171478	-4.932122
-9.61	-1.9	-0.0558823529411765	-0.3844	12.55034	6.117866	-6.432474
-9.61	-2	-0.0588235294117647	-0.3844	10.14201	6.950191	-3.191819
-9.61	-2.1	-0.0617647058823529	-0.3844	9.328538	8.346481	-0.982056999999999
-9.61	-2.2	-0.0647058823529412	-0.3844	8.961435	8.703523	-0.257911999999999
-9.61	-2.3	-0.0676470588235294	-0.3844	6.699672	9.060876	2.361204
-9.61	-2.4	-0.0705882352941176	-0.3844	5.458472	6.573241	1.114769
-9.61	-2.5	-0.0735294117647059	-0.3844	5.12937	5.162482	0.033112
-9.61	-2.6	-0.0764705882352941	-0.3844	3.831595	6.44134	2.609745
-9.61	-2.71	-0.0797058823529412	-0.3844	2.745588	7.005269	4.259681
-9.61	-2.8	-0.0823529411764706	-0.3844	2.637358	6.610085	3.972727
-9.61	-2.9	-0.0852941176470588	-0.3844	2.985243	6.318361	3.333118
-9.61	-3	-0.0882352941176471	-0.3844	3.31432	7.729005	4.414685
-9.61	-3.1	-0.0911764705882353	-0.3844	3.464489	9.19546	5.730971
-9.61	-3.2	-0.0941176470588235	-0.3844	2.72657	7.987267	5.260697
-9.61	-3.3	-0.0970588235294118	-0.3844	2.9239	6.750867	3.826967
-9.61	-3.4	-0.1	-0.3844	6.383695	6.478205	0.0945099999999996
-9.61	-3.5	-0.102941176470588	-0.3844	6.374531	5.6414	-0.733131
-9.61	-3.6	-0.105882352941176	-0.3844	6.567521	7.63909	1.071569
-9.61	-3.7	-0.108823529411765	-0.3844	6.981497	9.894816	2.913319
-9.61	-3.8	-0.111764705882353	-0.3844	5.514468	4.945251	-0.569217
-9.61	-3.91	-0.115	-0.3844	6.28546	4.225847	-2.059613
-9.61	-4.01	-0.117941176470588	-0.3844	5.824746	5.448022	-0.376724
-9.61	-4.1	-0.120588235294118	-0.3844	5.904437	6.425749	0.521312
-9.61	-4.2	-0.123529411764706	-0.3844	6.567521	6.411401	-0.15612
-9.61	-4.3	-0.126470588235294	-0.3844	6.661296	7.920231	1.258935
-9.61	-4.41	-0.129705882352941	-0.3844	6.440352	7.275991	0.835639
-9.61	-4.51	-0.132647058823529	-0.3844	7.192221	7.496901	0.30468
-9.61	-4.6	-0.135294117647059	-0.3844	7.930245	7.581216	-0.349029
-9.61	-4.7	-0.138235294117647	-0.3844	9.157151	9.080532	-0.0766190000000009
-9.61	-4.8	-0.141176470588235	-0.3844	6.825828	8.699834	1.874006
-9.61	-4.91	-0.144411764705882	-0.3844	5.500153	9.978279	4.478126
-9.61	-5.01	-0.147352941176471	-0.3844	5.344825	9.014388	3.669563
-9.61	-5.1	-0.15	-0.3844	5.330927	8.431928	3.101001
-9.61	-5.21	-0.153235294117647	-0.3844	4.658486	8.704193	4.045707
-9.61	-5.3	-0.155882352941176	-0.3844	5.419818	9.249381	3.829563
-9.61	-5.41	-0.159117647058824	-0.3844	5.711479	9.869802	4.158323
-9.61	-5.51	-0.162058823529412	-0.3844	5.603143	8.732058	3.128915
-9.61	-5.6	-0.164705882352941	-0.3844	6.148415	6.527905	0.37949
-9.61	-5.71	-0.167941176470588	-0.3844	6.980419	6.339679	-0.64074
-9.61	-5.8	-0.170588235294118	-0.3844	5.856753	6.673082	0.816329
-9.61	-5.91	-0.173823529411765	-0.3844	5.335002	6.790299	1.455297
-9.61	-6.01	-0.176764705882353	-0.3844	5.819143	8.354471	2.535328
-9.61	-6.1	-0.179411764705882	-0.3844	5.941362	8.288373	2.347011
-9.61	-6.21	-0.182647058823529	-0.3844	4.968375	8.603177	3.634802
-9.61	-6.3	-0.185294117647059	-0.3844	3.863604	8.579687	4.716083
-9.61	-6.41	-0.188529411764706	-0.3844	2.886072	8.495111	5.609039
-9.61	-6.51	-0.191470588235294	-0.3844	1.84264	8.560571	6.717931
-9.61	-6.6	-0.194117647058824	-0.3844	0.9213572	10.04099	9.1196328
-9.61	-6.71	-0.197352941176471	-0.3844	1.560782	10.67531	9.114528
-9.61	-6.8	-0.2	-0.3844	5.894812	9.726556	3.831744
-9.61	-6.91	-0.203235294117647	-0.3844	5.739905	8.650167	2.910262
-9.61	-7	-0.205882352941176	-0.3844	5.499725	7.682551	2.182826
-9.41	6.99	0.205588235294118	-0.3764	16.59183	61.5435	44.95167
-9.41	6.9	0.202941176470588	-0.3764	12.11855	61.37408	49.25553
-9.41	6.8	0.2	-0.3764	10.36247	59.15225	48.78978
-9.41	6.7	0.197058823529412	-0.3764	9.472217	57.47199	47.999773
-9.41	6.6	0.194117647058824	-0.3764	7.589084	54.40517	46.816086
-9.41	6.49	0.190882352941176	-0.3764	6.713425	51.46795	44.754525
-9.41	6.4	0.188235294117647	-0.3764	5.310285	49.618	44.307715
-9.41	6.3	0.185294117647059	-0.3764	3.163566	48.80376	45.640194
-9.41	6.2	0.182352941176471	-0.3764	2.805786	48.57396	45.768174
-9.41	6.1	0.179411764705882	-0.3764	3.766005	47.80867	44.042665
-9.41	5.99	0.176176470588235	-0.3764	3.992121	46.74669	42.754569
-9.41	5.9	0.173529411764706	-0.3764	4.029779	45.8524	41.822621
-9.41	5.8	0.170588235294118	-0.3764	4.236752	45.62172	41.384968
-9.41	5.7	0.167647058823529	-0.3764	4.726514	45.09273	40.366216
-9.41	5.6	0.164705882352941	-0.3764	7.329865	44.61906	37.289195
-9.41	5.49	0.161470588235294	-0.3764	8.662132	42.60281	33.940678
-9.41	5.4	0.158823529411765	-0.3764	10.58721	39.51186	28.92465
-9.41	5.3	0.155882352941176	-0.3764	12.37699	36.45213	24.07514
-9.41	5.2	0.152941176470588	-0.3764	13.09207	34.87387	21.7818
-9.41	5.1	0.15	-0.3764	14.53259	32.96502	18.43243
-9.41	4.99	0.146764705882353	-0.3764	17.08549	32.42843	15.34294
-9.41	4.9	0.144117647058824	-0.3764	19.94262	30.19396	10.25134
-9.41	4.8	0.141176470588235	-0.3764	21.21283	28.63021	7.41738
-9.41	4.7	0.138235294117647	-0.3764	22.31534	27.20882	4.89348
-9.41	4.6	0.135294117647059	-0.3764	24.37262	26.69215	2.31953
-9.41	4.49	0.132058823529412	-0.3764	24.674	26.6874	2.0134
-9.41	4.4	0.129411764705882	-0.3764	24.63629	26.60745	1.97116
-9.41	4.3	0.126470588235294	-0.3764	23.49699	25.71414	2.21715
-9.41	4.2	0.123529411764706	-0.3764	22.2785	23.87559	1.59709
-9.41	4.1	0.120588235294118	-0.3764	29.71724	21.65842	-8.05882
-9.41	4	0.117647058823529	-0.3764	48.3254	19.9559	-28.3695
-9.41	3.9	0.114705882352941	-0.3764	56.26771	18.66663	-37.60108
-9.41	3.8	0.111764705882353	-0.3764	64.07456	16.31747	-47.75709
-9.41	3.7	0.108823529411765	-0.3764	73.2591	19.28895	-53.97015
-9.41	3.6	0.105882352941176	-0.3764	86.06773	26.48849	-59.57924
-9.41	3.5	0.102941176470588	-0.3764	140.5804	33.0496	-107.5308
-9.41	3.4	0.1	-0.3764	255.7712	42.58626	-213.18494
-9.41	3.3	0.0970588235294118	-0.3764	726.0187	58.72532	-667.29338
-9.41	3.2	0.0941176470588235	-0.3764	2411.788	125.6328	-2286.1552
-9.41	3.1	0.0911764705882353	-0.3764	6549.5	254.0844	-6295.4156
-9.41	3	0.0882352941176471	-0.3764	9685.725	765.3017	-8920.4233
-9.41	2.9	0.0852941176470588	-0.3764	17103.8	2459.224	-14644.576
-9.41	2.8	0.0823529411764706	-0.3764	23773.71	6059.331	-17714.379
-9.41	2.7	0.0794117647058824	-0.3764	27060.55	9400.945	-17659.605
-9.41	2.6	0.0764705882352941	-0.3764	23528.55	15858.16	-7670.39
-9.41	2.5	0.0735294117647059	-0.3764	12577.27	19972.53	7395.26
-9.41	2.4	0.0705882352941176	-0.3764	1113.916	18823.41	17709.494
-9.41	2.3	0.0676470588235294	-0.3764	428.7588	5774.922	5346.1632
-9.41	2.2	0.0647058823529412	-0.3764	221.1784	1110.89	889.7116
-9.41	2.09	0.0614705882352941	-0.3764	130.2415	221.1784	90.9369
-9.41	2	0.0588235294117647	-0.3764	86.83651	83.12803	-3.70848000000001
-9.41	1.9	0.0558823529411765	-0.3764	73.30051	56.71155	-16.58896
-9.41	1.8	0.0529411764705882	-0.3764	65.10068	43.17049	-21.93019
-9.41	1.7	0.05	-0.3764	57.64328	36.16289	-21.48039
-9.41	1.59	0.0467647058823529	-0.3764	48.34024	30.70483	-17.63541
-9.41	1.5	0.0441176470588235	-0.3764	44.15548	26.94468	-17.2108
-9.41	1.4	0.0411764705882353	-0.3764	40.03858	24.26149	-15.77709
-9.41	1.3	0.0382352941176471	-0.3764	37.43036	17.55098	-19.87938
-9.41	1.2	0.0352941176470588	-0.3764	35.29778	17.98957	-17.30821
-9.41	1.09	0.0320588235294118	-0.3764	32.1724	13.62094	-18.55146
-9.41	0.99	0.0291176470588235	-0.3764	28.44917	12.02187	-16.4273
-9.41	0.9	0.0264705882352941	-0.3764	26.49056	11.16373	-15.32683
-9.41	0.8	0.0235294117647059	-0.3764	23.4495	9.706252	-13.743248
-9.41	0.7	0.0205882352941176	-0.3764	19.4126	12.7589	-6.6537
-9.41	0.6	0.0176470588235294	-0.3764	14.48233	15.29541	0.813080000000001
-9.41	0.49	0.0144117647058824	-0.3764	11.97187	16.92532	4.95345
-9.41	0.4	0.0117647058823529	-0.3764	11.39404	18.20427	6.81023
-9.41	0.3	0.00882352941176471	-0.3764	10.82193	16.2253	5.40337
-9.41	0.2	0.00588235294117647	-0.3764	10.25602	15.53633	5.28031
-9.41	0.1	0.00294117647058824	-0.3764	13.5686	10.9656	-2.603
-9.41	0	0	-0.3764	18.64911	5.279133	-13.369977
-9.41	-0.1	-0.00294117647058824	-0.3764	17.82825	6.102584	-11.725666
-9.41	-0.2	-0.00588235294117647	-0.3764	16.29993	5.850311	-10.449619
-9.41	-0.3	-0.00882352941176471	-0.3764	16.21672	6.258816	-9.957904
-9.41	-0.4	-0.0117647058823529	-0.3764	15.1135	4.940226	-10.173274
-9.41	-0.51	-0.015	-0.3764	14.91465	6.322989	-8.591661
-9.41	-0.6	-0.0176470588235294	-0.3764	14.29283	6.425995	-7.866835
-9.41	-0.7	-0.0205882352941176	-0.3764	13.95871	6.688917	-7.269793
-9.41	-0.8	-0.0235294117647059	-0.3764	12.8862	6.989692	-5.896508
-9.41	-0.9	-0.0264705882352941	-0.3764	11.57687	7.855171	-3.721699
-9.41	-1	-0.0294117647058824	-0.3764	12.70119	8.141779	-4.559411
-9.41	-1.1	-0.0323529411764706	-0.3764	13.54668	7.520344	-6.026336
-9.41	-1.2	-0.0352941176470588	-0.3764	13.94662	6.630936	-7.315684
-9.41	-1.3	-0.0382352941176471	-0.3764	13.07461	6.395308	-6.679302
-9.41	-1.4	-0.0411764705882353	-0.3764	12.24653	6.982844	-5.263686
-9.41	-1.5	-0.0441176470588235	-0.3764	12.63238	7.52331	-5.10907
-9.41	-1.6	-0.0470588235294118	-0.3764	11.53992	7.532125	-4.007795
-9.41	-1.7	-0.05	-0.3764	10.79108	7.620877	-3.170203
-9.41	-1.8	-0.0529411764705882	-0.3764	10.62571	6.713261	-3.912449
-9.41	-1.9	-0.0558823529411765	-0.3764	9.877787	7.775714	-2.102073
-9.41	-2	-0.0588235294117647	-0.3764	9.115753	8.711244	-0.404508999999999
-9.41	-2.1	-0.0617647058823529	-0.3764	9.1762	5.965553	-3.210647
-9.41	-2.2	-0.0647058823529412	-0.3764	8.45692	6.567269	-1.889651
-9.41	-2.3	-0.0676470588235294	-0.3764	7.506522	6.421298	-1.085224
-9.41	-2.4	-0.0705882352941176	-0.3764	7.092361	6.176862	-0.915499000000001
-9.41	-2.5	-0.0735294117647059	-0.3764	7.096788	7.742218	0.64543
-9.41	-2.6	-0.0764705882352941	-0.3764	6.819314	8.658197	1.838883
-9.41	-2.71	-0.0797058823529412	-0.3764	6.555688	6.726326	0.170638
-9.41	-2.8	-0.0823529411764706	-0.3764	6.198042	5.3209	-0.877142
-9.41	-2.9	-0.0852941176470588	-0.3764	6.489602	4.690671	-1.798931
-9.41	-3	-0.0882352941176471	-0.3764	6.79501	5.475385	-1.319625
-9.41	-3.1	-0.0911764705882353	-0.3764	6.715071	5.546097	-1.168974
-9.41	-3.2	-0.0941176470588235	-0.3764	6.696258	4.920801	-1.775457
-9.41	-3.3	-0.0970588235294118	-0.3764	5.95775	5.522388	-0.435362
-9.41	-3.4	-0.1	-0.3764	5.243017	5.874647	0.63163
-9.41	-3.5	-0.102941176470588	-0.3764	5.633087	5.912252	0.279165
-9.41	-3.6	-0.105882352941176	-0.3764	6.813562	6.875946	0.0623839999999998
-9.41	-3.7	-0.108823529411765	-0.3764	6.822701	7.265758	0.443057
-9.41	-3.8	-0.111764705882353	-0.3764	6.559135	6.960278	0.401142999999999
-9.41	-3.91	-0.115	-0.3764	6.390111	5.315187	-1.074924
-9.41	-4.01	-0.117941176470588	-0.3764	6.169116	7.161804	0.992688
-9.41	-4.1	-0.120588235294118	-0.3764	7.880361	5.869273	-2.011088
-9.41	-4.2	-0.123529411764706	-0.3764	8.820731	6.249898	-2.570833
-9.41	-4.3	-0.126470588235294	-0.3764	8.727031	7.006197	-1.720834
-9.41	-4.41	-0.129705882352941	-0.3764	7.057532	8.012077	0.954545
-9.41	-4.51	-0.132647058823529	-0.3764	6.385416	7.076954	0.691538
-9.41	-4.6	-0.135294117647059	-0.3764	6.291126	6.470757	0.179631
-9.41	-4.7	-0.138235294117647	-0.3764	6.464846	7.034661	0.569815
-9.41	-4.8	-0.141176470588235	-0.3764	6.004079	8.505167	2.501088
-9.41	-4.91	-0.144411764705882	-0.3764	5.773479	7.79092	2.017441
-9.41	-5.01	-0.147352941176471	-0.3764	5.312731	8.763606	3.450875
-9.41	-5.1	-0.15	-0.3764	4.781255	10.55907	5.777815
-9.41	-5.21	-0.153235294117647	-0.3764	4.165229	10.89354	6.728311
-9.41	-5.3	-0.155882352941176	-0.3764	4.485079	7.190283	2.705204
-9.41	-5.41	-0.159117647058824	-0.3764	5.274717	7.482226	2.207509
-9.41	-5.51	-0.162058823529412	-0.3764	4.818698	9.657564	4.838866
-9.41	-5.6	-0.164705882352941	-0.3764	5.899742	11.9086	6.008858
-9.41	-5.71	-0.167941176470588	-0.3764	5.7352	10.738	5.0028
-9.41	-5.8	-0.170588235294118	-0.3764	4.936042	8.29904	3.362998
-9.41	-5.91	-0.173823529411765	-0.3764	5.354428	7.697533	2.343105
-9.41	-6.01	-0.176764705882353	-0.3764	5.857208	7.47139	1.614182
-9.41	-6.1	-0.179411764705882	-0.3764	5.476441	6.174244	0.697803
-9.41	-6.21	-0.182647058823529	-0.3764	6.510361	5.450629	-1.059732
-9.41	-6.3	-0.185294117647059	-0.3764	6.496515	5.995911	-0.500603999999999
-9.41	-6.41	-0.188529411764706	-0.3764	3.760493	5.69026	1.929767
-9.41	-6.51	-0.191470588235294	-0.3764	3.859207	6.789778	2.930571
-9.41	-6.6	-0.194117647058824	-0.3764	4.531038	6.517252	1.986214
-9.41	-6.71	-0.197352941176471	-0.3764	4.258102	6.531349	2.273247
-9.41	-6.8	-0.2	-0.3764	3.538612	7.616478	4.077866
-9.41	-6.91	-0.203235294117647	-0.3764	4.628497	6.352553	1.724056
-9.41	-7	-0.205882352941176	-0.3764	6.197972	7.842004	1.644032
-9.21	6.99	0.205588235294118	-0.3684	17.6074	14.36625	-3.24115
-9.21	6.9	0.202941176470588	-0.3684	13.79876	14.27259	0.47383
-9.21	6.8	0.2	-0.3684	14.67439	13.60832	-1.06607
-9.21	6.7	0.197058823529412	-0.3684	15.22528	12.14023	-3.08505
-9.21	6.6	0.194117647058824	-0.3684	15.12641	11.33957	-3.78684
-9.21	6.49	0.190882352941176	-0.3684	14.22667	11.54659	-2.68008
-9.21	6.4	0.188235294117647	-0.3684	12.00933	10.39382	-1.61551
-9.21	6.3	0.185294117647059	-0.3684	9.872042	9.437818	-0.434224
-9.21	6.2	0.182352941176471	-0.3684	10.14898	9.607635	-0.541345
-9.21	6.1	0.179411764705882	-0.3684	9.622127	8.651723	-0.970404
-9.21	5.99	0.176176470588235	-0.3684	7.927738	8.736788	0.809050000000001
-9.21	5.9	0.173529411764706	-0.3684	7.343988	8.214281	0.870292999999999
-9.21	5.8	0.170588235294118	-0.3684	8.657431	7.461111	-1.19632
-9.21	5.7	0.167647058823529	-0.3684	8.511162	6.576132	-1.93503
-9.21	5.6	0.164705882352941	-0.3684	7.63557	6.439622	-1.195948
-9.21	5.49	0.161470588235294	-0.3684	9.777516	7.997432	-1.780084
-9.21	5.4	0.158823529411765	-0.3684	10.50249	7.291366	-3.211124
-9.21	5.3	0.155882352941176	-0.3684	10.67192	5.394392	-5.277528
-9.21	5.2	0.152941176470588	-0.3684	9.589181	5.18728	-4.401901
-9.21	5.1	0.15	-0.3684	9.617056	7.884157	-1.732899
-9.21	4.99	0.146764705882353	-0.3684	8.995686	7.88446	-1.111226
-9.21	4.9	0.144117647058824	-0.3684	9.480536	8.048899	-1.431637
-9.21	4.8	0.141176470588235	-0.3684	11.46233	10.27061	-1.19172
-9.21	4.7	0.138235294117647	-0.3684	12.06016	10.61852	-1.44164
-9.21	4.6	0.135294117647059	-0.3684	12.69571	10.90558	-1.79013
-9.21	4.49	0.132058823529412	-0.3684	15.37939	12.82593	-2.55346
-9.21	4.4	0.129411764705882	-0.3684	20.41177	13.24067	-7.1711
-9.21	4.3	0.126470588235294	-0.3684	27.79206	14.67043	-13.12163
-9.21	4.2	0.123529411764706	-0.3684	34.47169	20.03133	-14.44036
-9.21	4.1	0.120588235294118	-0.3684	40.93181	23.80216	-17.12965
-9.21	4	0.117647058823529	-0.3684	47.60887	25.76487	-21.844
-9.21	3.9	0.114705882352941	-0.3684	52.62931	27.57233	-25.05698
-9.21	3.8	0.111764705882353	-0.3684	52.80351	30.53049	-22.27302
-9.21	3.7	0.108823529411765	-0.3684	49.89601	35.10919	-14.78682
-9.21	3.6	0.105882352941176	-0.3684	57.63097	38.86545	-18.76552
-9.21	3.5	0.102941176470588	-0.3684	65.72943	42.06314	-23.66629
-9.21	3.4	0.1	-0.3684	78.04988	44.36189	-33.68799
-9.21	3.3	0.0970588235294118	-0.3684	100.4688	45.62347	-54.84533
-9.21	3.2	0.0941176470588235	-0.3684	138.7446	57.73508	-81.00952
-9.21	3.1	0.0911764705882353	-0.3684	169.6076	110.6755	-58.9321
-9.21	3	0.0882352941176471	-0.3684	271.9696	156.6747	-115.2949
-9.21	2.9	0.0852941176470588	-0.3684	561.3395	387.7253	-173.6142
-9.21	2.8	0.0823529411764706	-0.3684	1968.243	936.1408	-1032.1022
-9.21	2.7	0.0794117647058824	-0.3684	4826.672	3845.426	-981.246
-9.21	2.6	0.0764705882352941	-0.3684	7110.385	7131.964	21.5789999999997
-9.21	2.5	0.0735294117647059	-0.3684	14412.98	10036.09	-4376.89
-9.21	2.4	0.0705882352941176	-0.3684	19117.01	13626.78	-5490.23
-9.21	2.3	0.0676470588235294	-0.3684	11931	16418.02	4487.02
-9.21	2.2	0.0647058823529412	-0.3684	5714.525	15634.91	9920.385
-9.21	2.09	0.0614705882352941	-0.3684	553.9171	5811.496	5257.5789
-9.21	2	0.0588235294117647	-0.3684	221.1101	461.8254	240.7153
-9.21	1.9	0.0558823529411765	-0.3684	135.2194	315.8723	180.6529
-9.21	1.8	0.0529411764705882	-0.3684	85.43711	140.3988	54.96169
-9.21	1.7	0.05	-0.3684	70.91843	88.4023	17.48387
-9.21	1.59	0.0467647058823529	-0.3684	62.00776	75.44969	13.44193
-9.21	1.5	0.0441176470588235	-0.3684	56.26918	67.42809	11.15891
-9.21	1.4	0.0411764705882353	-0.3684	49.56755	59.12084	9.55329000000001
-9.21	1.3	0.0382352941176471	-0.3684	42.75158	53.42205	10.67047
-9.21	1.2	0.0352941176470588	-0.3684	39.09817	47.25598	8.15781
-9.21	1.09	0.0320588235294118	-0.3684	36.12968	38.06891	1.93923
-9.21	0.99	0.0291176470588235	-0.3684	32.01491	34.95189	2.93698
-9.21	0.9	0.0264705882352941	-0.3684	29.16961	32.58694	3.41733
-9.21	0.8	0.0235294117647059	-0.3684	26.59608	30.20635	3.61027
-9.21	0.7	0.0205882352941176	-0.3684	21.57318	27.39936	5.82618
-9.21	0.6	0.0176470588235294	-0.3684	18.52697	22.51086	3.98389
-9.21	0.49	0.0144117647058824	-0.3684	16.27293	18.2428	1.96987
-9.21	0.4	0.0117647058823529	-0.3684	14.3932	16.8536	2.4604
-9.21	0.3	0.00882352941176471	-0.3684	13.34284	15.50269	2.15985
-9.21	0.2	0.00588235294117647	-0.3684	12.23299	13.54235	1.30936
-9.21	0.1	0.00294117647058824	-0.3684	15.14726	16.1637	1.01644
-9.21	0	0	-0.3684	21.38935	22.31985	0.930499999999999
-9.21	-0.1	-0.00294117647058824	-0.3684	21.53274	22.60741	1.07467
-9.21	-0.2	-0.00588235294117647	-0.3684	19.0614	19.0708	0.00939999999999941
-9.21	-0.3	-0.00882352941176471	-0.3684	16.85496	17.74928	0.89432
-9.21	-0.4	-0.0117647058823529	-0.3684	15.44173	18.47663	3.0349
-9.21	-0.51	-0.015	-0.3684	15.34111	17.52466	2.18355
-9.21	-0.6	-0.0176470588235294	-0.3684	15.51343	16.56279	1.04936
-9.21	-0.7	-0.0205882352941176	-0.3684	15.18296	16.99027	1.80731
-9.21	-0.8	-0.0235294117647059	-0.3684	14.42018	16.81024	2.39006
-9.21	-0.9	-0.0264705882352941	-0.3684	14.49014	14.83772	0.347579999999999
-9.21	-1	-0.0294117647058824	-0.3684	13.2994	13.88692	0.58752
-9.21	-1.1	-0.0323529411764706	-0.3684	13.57069	12.93522	-0.635470000000002
-9.21	-1.2	-0.0352941176470588	-0.3684	15.35755	12.58239	-2.77516
-9.21	-1.3	-0.0382352941176471	-0.3684	15.35755	15.70028	0.34273
-9.21	-1.4	-0.0411764705882353	-0.3684	14.94304	15.71797	0.774929999999999
-9.21	-1.5	-0.0441176470588235	-0.3684	14.69679	15.24643	0.54964
-9.21	-1.6	-0.0470588235294118	-0.3684	14.68265	15.45692	0.77427
-9.21	-1.7	-0.05	-0.3684	15.58386	14.52111	-1.06275
-9.21	-1.8	-0.0529411764705882	-0.3684	15.41925	14.4176	-1.00165
-9.21	-1.9	-0.0558823529411765	-0.3684	13.16207	13.06705	-0.0950199999999999
-9.21	-2	-0.0588235294117647	-0.3684	11.74624	10.76351	-0.98273
-9.21	-2.1	-0.0617647058823529	-0.3684	9.860638	11.44909	1.588452
-9.21	-2.2	-0.0647058823529412	-0.3684	9.991539	10.55104	0.559501000000001
-9.21	-2.3	-0.0676470588235294	-0.3684	8.773373	9.779567	1.006194
-9.21	-2.4	-0.0705882352941176	-0.3684	7.955281	9.576992	1.621711
-9.21	-2.5	-0.0735294117647059	-0.3684	8.669266	10.42796	1.758694
-9.21	-2.6	-0.0764705882352941	-0.3684	9.637776	10.54941	0.911633999999999
-9.21	-2.71	-0.0797058823529412	-0.3684	9.49633	10.11692	0.62059
-9.21	-2.8	-0.0823529411764706	-0.3684	8.819368	8.386862	-0.432506
-9.21	-2.9	-0.0852941176470588	-0.3684	8.70654	7.493652	-1.212888
-9.21	-3	-0.0882352941176471	-0.3684	8.640395	5.852953	-2.787442
-9.21	-3.1	-0.0911764705882353	-0.3684	8.452361	5.058265	-3.394096
-9.21	-3.2	-0.0941176470588235	-0.3684	8.908352	5.584771	-3.323581
-9.21	-3.3	-0.0970588235294118	-0.3684	8.696807	6.853771	-1.843036
-9.21	-3.4	-0.1	-0.3684	7.700206	7.57269	-0.127516
-9.21	-3.5	-0.102941176470588	-0.3684	7.464872	7.539782	0.07491
-9.21	-3.6	-0.105882352941176	-0.3684	7.530384	8.522214	0.99183
-9.21	-3.7	-0.108823529411765	-0.3684	6.905205	7.995738	1.090533
-9.21	-3.8	-0.111764705882353	-0.3684	6.815638	9.537909	2.722271
-9.21	-3.91	-0.115	-0.3684	6.862636	11.48828	4.625644
-9.21	-4.01	-0.117941176470588	-0.3684	6.707521	9.763205	3.055684
-9.21	-4.1	-0.120588235294118	-0.3684	6.303284	7.708414	1.40513
-9.21	-4.2	-0.123529411764706	-0.3684	6.110334	6.786915	0.676581
-9.21	-4.3	-0.126470588235294	-0.3684	5.607417	6.049005	0.441588
-9.21	-4.41	-0.129705882352941	-0.3684	6.373547	5.061799	-1.311748
-9.21	-4.51	-0.132647058823529	-0.3684	6.269906	5.061993	-1.207913
-9.21	-4.6	-0.135294117647059	-0.3684	7.421419	6.617457	-0.803962
-9.21	-4.7	-0.138235294117647	-0.3684	8.130816	8.581999	0.451183
-9.21	-4.8	-0.141176470588235	-0.3684	7.345932	6.556103	-0.789829
-9.21	-4.91	-0.144411764705882	-0.3684	8.036811	5.080592	-2.956219
-9.21	-5.01	-0.147352941176471	-0.3684	7.750122	5.949618	-1.800504
-9.21	-5.1	-0.15	-0.3684	8.32351	5.333769	-2.989741
-9.21	-5.21	-0.153235294117647	-0.3684	7.834721	5.080002	-2.754719
-9.21	-5.3	-0.155882352941176	-0.3684	7.778023	5.028312	-2.749711
-9.21	-5.41	-0.159117647058824	-0.3684	7.881119	4.59126	-3.289859
-9.21	-5.51	-0.162058823529412	-0.3684	7.792123	5.714643	-2.07748
-9.21	-5.6	-0.164705882352941	-0.3684	7.984503	7.170934	-0.813569
-9.21	-5.71	-0.167941176470588	-0.3684	7.105421	4.553668	-2.551753
-9.21	-5.8	-0.170588235294118	-0.3684	7.19	6.626084	-0.563916000000001
-9.21	-5.91	-0.173823529411765	-0.3684	7.072522	10.35694	3.284418
-9.21	-6.01	-0.176764705882353	-0.3684	6.733909	14.03224	7.298331
-9.21	-6.1	-0.179411764705882	-0.3684	6.142055	9.23963	3.097575
-9.21	-6.21	-0.182647058823529	-0.3684	7.209638	9.6062	2.396562
-9.21	-6.3	-0.185294117647059	-0.3684	7.68903	7.764222	0.0751920000000004
-9.21	-6.41	-0.188529411764706	-0.3684	7.298939	7.505157	0.206218
-9.21	-6.51	-0.191470588235294	-0.3684	7.562132	6.903881	-0.658251
-9.21	-6.6	-0.194117647058824	-0.3684	6.43911	5.404472	-1.034638
-9.21	-6.71	-0.197352941176471	-0.3684	4.967804	5.865026	0.897222
-9.21	-6.8	-0.2	-0.3684	4.601189	6.884544	2.283355
-9.21	-6.91	-0.203235294117647	-0.3684	4.864402	7.002307	2.137905
-9.21	-7	-0.205882352941176	-0.3684	5.033406	6.236039	1.202633
-9	6.99	0.205588235294118	-0.36	18.08498	26.6529	8.56792
-9	6.9	0.202941176470588	-0.36	17.25571	25.7558	8.50009
-9	6.8	0.2	-0.36	16.31461	25.44978	9.13517
-9	6.7	0.197058823529412	-0.36	14.85914	24.03654	9.1774
-9	6.6	0.194117647058824	-0.36	14.03942	23.75975	9.72033
-9	6.49	0.190882352941176	-0.36	13.98291	22.61963	8.63672
-9	6.4	0.188235294117647	-0.36	13.25737	21.46069	8.20332
-9	6.3	0.185294117647059	-0.36	12.25931	21.18775	8.92844
-9	6.2	0.182352941176471	-0.36	12.22255	22.19035	9.9678
-9	6.1	0.179411764705882	-0.36	12.09034	20.77349	8.68315
-9	5.99	0.176176470588235	-0.36	10.97963	19.10704	8.12741
-9	5.9	0.173529411764706	-0.36	10.14629	19.64372	9.49743
-9	5.8	0.170588235294118	-0.36	9.90144	21.31947	11.41803
-9	5.7	0.167647058823529	-0.36	9.185404	22.60849	13.423086
-9	5.6	0.164705882352941	-0.36	8.775801	21.24334	12.467539
-9	5.49	0.161470588235294	-0.36	8.737795	17.62688	8.889085
-9	5.4	0.158823529411765	-0.36	9.400876	14.84933	5.448454
-9	5.3	0.155882352941176	-0.36	9.518202	12.91074	3.392538
-9	5.2	0.152941176470588	-0.36	8.948619	9.607266	0.658646999999998
-9	5.1	0.15	-0.36	8.656766	10.77513	2.118364
-9	4.99	0.146764705882353	-0.36	8.633554	11.2835	2.649946
-9	4.9	0.144117647058824	-0.36	8.487953	10.13454	1.646587
-9	4.8	0.141176470588235	-0.36	10.44203	10.38402	-0.0580100000000012
-9	4.7	0.138235294117647	-0.36	12.53383	9.743053	-2.790777
-9	4.6	0.135294117647059	-0.36	13.75324	9.140554	-4.612686
-9	4.49	0.132058823529412	-0.36	17.02153	10.51027	-6.51126
-9	4.4	0.129411764705882	-0.36	19.3625	9.451939	-9.910561
-9	4.3	0.126470588235294	-0.36	22.12746	8.435524	-13.691936
-9	4.2	0.123529411764706	-0.36	24.90767	7.757367	-17.150303
-9	4.1	0.120588235294118	-0.36	20.85926	8.119184	-12.740076
-9	4	0.117647058823529	-0.36	22.68654	10.22865	-12.45789
-9	3.9	0.114705882352941	-0.36	25.30989	12.80813	-12.50176
-9	3.8	0.111764705882353	-0.36	27.78719	15.33644	-12.45075
-9	3.7	0.108823529411765	-0.36	31.56555	20.4863	-11.07925
-9	3.6	0.105882352941176	-0.36	37.36803	24.37457	-12.99346
-9	3.5	0.102941176470588	-0.36	52.94095	27.03885	-25.9021
-9	3.4	0.1	-0.36	65.98337	29.7268	-36.25657
-9	3.3	0.0970588235294118	-0.36	73.57853	32.4971	-41.08143
-9	3.2	0.0941176470588235	-0.36	84.14436	33.05389	-51.09047
-9	3.1	0.0911764705882353	-0.36	139.2797	43.64373	-95.63597
-9	3	0.0882352941176471	-0.36	269.8869	71.00555	-198.88135
-9	2.9	0.0852941176470588	-0.36	807.856	118.9478	-688.9082
-9	2.8	0.0823529411764706	-0.36	2508.514	216.9298	-2291.5842
-9	2.7	0.0794117647058824	-0.36	4996.679	457.4037	-4539.2753
-9	2.6	0.0764705882352941	-0.36	9236.541	1793.112	-7443.429
-9	2.5	0.0735294117647059	-0.36	15425.31	4586.931	-10838.379
-9	2.4	0.0705882352941176	-0.36	20276.58	7079.636	-13196.944
-9	2.3	0.0676470588235294	-0.36	19513.3	17271.15	-2242.15
-9	2.2	0.0647058823529412	-0.36	5971.002	23534.87	17563.868
-9	2.09	0.0614705882352941	-0.36	923.7313	28897.47	27973.7387
-9	2	0.0588235294117647	-0.36	356.6396	26192.54	25835.9004
-9	1.9	0.0558823529411765	-0.36	211.0335	554.0671	343.0336
-9	1.8	0.0529411764705882	-0.36	94.79034	329.8473	235.05696
-9	1.7	0.05	-0.36	71.89717	169.7538	97.85663
-9	1.59	0.0467647058823529	-0.36	62.53835	86.31509	23.77674
-9	1.5	0.0441176470588235	-0.36	56.2242	71.08126	14.85706
-9	1.4	0.0411764705882353	-0.36	51.01271	59.41729	8.40458
-9	1.3	0.0382352941176471	-0.36	46.01033	52.38049	6.37016
-9	1.2	0.0352941176470588	-0.36	39.36441	46.84984	7.48543
-9	1.09	0.0320588235294118	-0.36	36.03	38.23849	2.20849
-9	0.99	0.0291176470588235	-0.36	32.4823	34.14271	1.66041
-9	0.9	0.0264705882352941	-0.36	29.67583	30.85109	1.17526
-9	0.8	0.0235294117647059	-0.36	27.22737	28.74931	1.52194
-9	0.7	0.0205882352941176	-0.36	22.17489	25.2415	3.06661
-9	0.6	0.0176470588235294	-0.36	19.24395	21.42917	2.18522
-9	0.49	0.0144117647058824	-0.36	15.90907	17.79277	1.8837
-9	0.4	0.0117647058823529	-0.36	12.69953	13.56127	0.861740000000001
-9	0.3	0.00882352941176471	-0.36	10.91119	11.83569	0.9245
-9	0.2	0.00588235294117647	-0.36	10.83215	10.82543	-0.00671999999999962
-9	0.1	0.00294117647058824	-0.36	14.06523	13.05754	-1.00769
-9	0	0	-0.36	18.80322	19.35418	0.55096
-9	-0.1	-0.00294117647058824	-0.36	18.75611	19.35293	0.596820000000001
-9	-0.2	-0.00588235294117647	-0.36	17.0457	16.7964	-0.249300000000002
-9	-0.3	-0.00882352941176471	-0.36	16.65967	16.49725	-0.162419999999997
-9	-0.4	-0.0117647058823529	-0.36	17.64909	16.37708	-1.27201
-9	-0.51	-0.015	-0.36	15.0193	16.9512	1.9319
-9	-0.6	-0.0176470588235294	-0.36	11.93079	18.53965	6.60886
-9	-0.7	-0.0205882352941176	-0.36	11.51098	18.21428	6.7033
-9	-0.8	-0.0235294117647059	-0.36	10.80898	16.5345	5.72552
-9	-0.9	-0.0264705882352941	-0.36	10.48348	13.80124	3.31776
-9	-1	-0.0294117647058824	-0.36	11.08022	15.43756	4.35734
-9	-1.1	-0.0323529411764706	-0.36	11.67211	15.97338	4.30127
-9	-1.2	-0.0352941176470588	-0.36	12.20373	14.7354	2.53167
-9	-1.3	-0.0382352941176471	-0.36	12.42392	14.3679	1.94398
-9	-1.4	-0.0411764705882353	-0.36	11.76015	11.23886	-0.521289999999999
-9	-1.5	-0.0441176470588235	-0.36	12.84582	11.11101	-1.73481
-9	-1.6	-0.0470588235294118	-0.36	12.37077	10.8844	-1.48637
-9	-1.7	-0.05	-0.36	13.56078	11.46289	-2.09789
-9	-1.8	-0.0529411764705882	-0.36	11.74986	10.56409	-1.18577
-9	-1.9	-0.0558823529411765	-0.36	9.477209	9.510136	0.032926999999999
-9	-2	-0.0588235294117647	-0.36	9.759067	11.9362	2.177133
-9	-2.1	-0.0617647058823529	-0.36	8.780781	12.5758	3.795019
-9	-2.2	-0.0647058823529412	-0.36	8.446525	10.7408	2.294275
-9	-2.3	-0.0676470588235294	-0.36	7.863058	10.38805	2.524992
-9	-2.4	-0.0705882352941176	-0.36	7.354881	11.63004	4.275159
-9	-2.5	-0.0735294117647059	-0.36	5.784217	10.99943	5.215213
-9	-2.6	-0.0764705882352941	-0.36	5.421909	10.64668	5.224771
-9	-2.71	-0.0797058823529412	-0.36	5.21971	8.868774	3.649064
-9	-2.8	-0.0823529411764706	-0.36	4.946774	8.055252	3.108478
-9	-2.9	-0.0852941176470588	-0.36	4.866838	8.121093	3.254255
-9	-3	-0.0882352941176471	-0.36	6.047097	8.886895	2.839798
-9	-3.1	-0.0911764705882353	-0.36	6.992245	9.291272	2.299027
-9	-3.2	-0.0941176470588235	-0.36	7.838043	9.789728	1.951685
-9	-3.3	-0.0970588235294118	-0.36	7.913277	11.2602	3.346923
-9	-3.4	-0.1	-0.36	9.562887	11.57476	2.011873
-9	-3.5	-0.102941176470588	-0.36	10.30025	8.180327	-2.119923
-9	-3.6	-0.105882352941176	-0.36	10.46481	6.962421	-3.502389
-9	-3.7	-0.108823529411765	-0.36	8.316025	7.197477	-1.118548
-9	-3.8	-0.111764705882353	-0.36	7.272142	7.282378	0.0102359999999999
-9	-3.91	-0.115	-0.36	6.378739	7.052018	0.673279
-9	-4.01	-0.117941176470588	-0.36	5.377512	8.377463	2.999951
-9	-4.1	-0.120588235294118	-0.36	4.841839	6.214942	1.373103
-9	-4.2	-0.123529411764706	-0.36	3.967318	5.561269	1.593951
-9	-4.3	-0.126470588235294	-0.36	4.399948	6.374286	1.974338
-9	-4.41	-0.129705882352941	-0.36	4.991874	4.790297	-0.201577
-9	-4.51	-0.132647058823529	-0.36	5.405301	3.60579	-1.799511
-9	-4.6	-0.135294117647059	-0.36	6.021035	3.925318	-2.095717
-9	-4.7	-0.138235294117647	-0.36	6.617965	4.686691	-1.931274
-9	-4.8	-0.141176470588235	-0.36	4.89768	3.680872	-1.216808
-9	-4.91	-0.144411764705882	-0.36	5.123481	3.173041	-1.95044
-9	-5.01	-0.147352941176471	-0.36	3.952913	3.760785	-0.192128
-9	-5.1	-0.15	-0.36	4.653242	3.939269	-0.713973
-9	-5.21	-0.153235294117647	-0.36	5.974029	3.727732	-2.246297
-9	-5.3	-0.155882352941176	-0.36	4.413876	3.436149	-0.977727
-9	-5.41	-0.159117647058824	-0.36	1.941353	3.20112	1.259767
-9	-5.51	-0.162058823529412	-0.36	3.158814	3.938963	0.780149
-9	-5.6	-0.164705882352941	-0.36	4.564294	3.53943	-1.024864
-9	-5.71	-0.167941176470588	-0.36	4.691031	4.658303	-0.0327279999999996
-9	-5.8	-0.170588235294118	-0.36	5.330308	5.316003	-0.0143049999999993
-9	-5.91	-0.173823529411765	-0.36	4.822843	5.437998	0.615155000000001
-9	-6.01	-0.176764705882353	-0.36	4.83224	5.184391	0.352151
-9	-6.1	-0.179411764705882	-0.36	4.91197	4.949001	0.0370309999999998
-9	-6.21	-0.182647058823529	-0.36	4.794251	6.100703	1.306452
-9	-6.3	-0.185294117647059	-0.36	5.254895	5.898379	0.643484
-9	-6.41	-0.188529411764706	-0.36	6.105406	7.181438	1.076032
-9	-6.51	-0.191470588235294	-0.36	6.561561	7.731319	1.169758
-9	-6.6	-0.194117647058824	-0.36	6.044765	6.626345	0.58158
-9	-6.71	-0.197352941176471	-0.36	5.771923	7.228163	1.45624
-9	-6.8	-0.2	-0.36	5.255097	5.239991	-0.0151060000000003
-9	-6.91	-0.203235294117647	-0.36	5.856753	4.210776	-1.645977
-9	-7	-0.205882352941176	-0.36	5.283097	5.047312	-0.235785
-8.81	6.99	0.205588235294118	-0.3524	24.06091	28.53358	4.47267
-8.81	6.9	0.202941176470588	-0.3524	21.73495	27.37937	5.64442
-8.81	6.8	0.2	-0.3524	20.25323	26.26854	6.01531
-8.81	6.7	0.197058823529412	-0.3524	19.16069	23.26657	4.10588
-8.81	6.6	0.194117647058824	-0.3524	17.08877	23.0453	5.95653
-8.81	6.49	0.190882352941176	-0.3524	16.66432	23.44073	6.77641
-8.81	6.4	0.188235294117647	-0.3524	15.6137	20.1741	4.5604
-8.81	6.3	0.185294117647059	-0.3524	15.20931	18.26367	3.05436
-8.81	6.2	0.182352941176471	-0.3524	13.43364	16.83272	3.39908
-8.81	6.1	0.179411764705882	-0.3524	14.51194	16.83401	2.32207
-8.81	5.99	0.176176470588235	-0.3524	13.35831	17.43254	4.07423
-8.81	5.9	0.173529411764706	-0.3524	12.06296	19.77307	7.71011
-8.81	5.8	0.170588235294118	-0.3524	10.18469	20.8418	10.65711
-8.81	5.7	0.167647058823529	-0.3524	10.50957	19.58947	9.0799
-8.81	5.6	0.164705882352941	-0.3524	9.840985	18.11584	8.274855
-8.81	5.49	0.161470588235294	-0.3524	9.704811	15.37592	5.671109
-8.81	5.4	0.158823529411765	-0.3524	9.667144	14.77326	5.106116
-8.81	5.3	0.155882352941176	-0.3524	9.681271	14.8104	5.129129
-8.81	5.2	0.152941176470588	-0.3524	8.38162	18.66126	10.27964
-8.81	5.1	0.15	-0.3524	7.684723	18.8119	11.127177
-8.81	4.99	0.146764705882353	-0.3524	7.859244	13.08692	5.227676
-8.81	4.9	0.144117647058824	-0.3524	7.943701	11.13416	3.190459
-8.81	4.8	0.141176470588235	-0.3524	9.054966	11.49572	2.440754
-8.81	4.7	0.138235294117647	-0.3524	9.662803	11.1949	1.532097
-8.81	4.6	0.135294117647059	-0.3524	10.09131	14.01531	3.924
-8.81	4.49	0.132058823529412	-0.3524	12.72832	10.97835	-1.74997
-8.81	4.4	0.129411764705882	-0.3524	14.05045	9.659824	-4.390626
-8.81	4.3	0.126470588235294	-0.3524	15.82088	9.923062	-5.897818
-8.81	4.2	0.123529411764706	-0.3524	17.07341	10.32316	-6.75025
-8.81	4.1	0.120588235294118	-0.3524	14.48838	10.28555	-4.20283
-8.81	4	0.117647058823529	-0.3524	24.90381	9.668874	-15.234936
-8.81	3.9	0.114705882352941	-0.3524	48.47037	10.37532	-38.09505
-8.81	3.8	0.111764705882353	-0.3524	56.53142	13.6795	-42.85192
-8.81	3.7	0.108823529411765	-0.3524	66.07353	17.49778	-48.57575
-8.81	3.6	0.105882352941176	-0.3524	77.45616	26.36672	-51.08944
-8.81	3.5	0.102941176470588	-0.3524	91.4458	32.05337	-59.39243
-8.81	3.4	0.1	-0.3524	103.8153	38.25781	-65.55749
-8.81	3.3	0.0970588235294118	-0.3524	129.4568	45.01969	-84.43711
-8.81	3.2	0.0941176470588235	-0.3524	157.6409	50.90151	-106.73939
-8.81	3.1	0.0911764705882353	-0.3524	238.4258	52.95148	-185.47432
-8.81	3	0.0882352941176471	-0.3524	503.2192	49.83584	-453.38336
-8.81	2.9	0.0852941176470588	-0.3524	1920.621	62.33258	-1858.28842
-8.81	2.8	0.0823529411764706	-0.3524	5120.578	99.4502	-5021.1278
-8.81	2.7	0.0794117647058824	-0.3524	9381.095	395.6699	-8985.4251
-8.81	2.6	0.0764705882352941	-0.3524	15793.33	945.3344	-14847.9956
-8.81	2.5	0.0735294117647059	-0.3524	20400.58	3246.59	-17153.99
-8.81	2.4	0.0705882352941176	-0.3524	21151.4	6238.972	-14912.428
-8.81	2.3	0.0676470588235294	-0.3524	12381.99	15537.69	3155.7
-8.81	2.2	0.0647058823529412	-0.3524	1112.012	21328.37	20216.358
-8.81	2.09	0.0614705882352941	-0.3524	399.311	26653.07	26253.759
-8.81	2	0.0588235294117647	-0.3524	161.7336	24518.66	24356.9264
-8.81	1.9	0.0558823529411765	-0.3524	123.2153	2253.331	2130.1157
-8.81	1.8	0.0529411764705882	-0.3524	76.3157	447.2027	370.887
-8.81	1.7	0.05	-0.3524	65.63301	221.0759	155.44289
-8.81	1.59	0.0467647058823529	-0.3524	58.33353	89.90658	31.57305
-8.81	1.5	0.0441176470588235	-0.3524	52.66387	69.34865	16.68478
-8.81	1.4	0.0411764705882353	-0.3524	46.66027	59.09923	12.43896
-8.81	1.3	0.0382352941176471	-0.3524	39.88928	51.54333	11.65405
-8.81	1.2	0.0352941176470588	-0.3524	36.93814	46.49072	9.55258000000001
-8.81	1.09	0.0320588235294118	-0.3524	33.56045	40.44988	6.88943
-8.81	0.99	0.0291176470588235	-0.3524	30.37735	34.68403	4.30668
-8.81	0.9	0.0264705882352941	-0.3524	27.68668	30.60718	2.9205
-8.81	0.8	0.0235294117647059	-0.3524	25.43446	26.8024	1.36794
-8.81	0.7	0.0205882352941176	-0.3524	21.06941	23.4582	2.38879
-8.81	0.6	0.0176470588235294	-0.3524	17.85612	19.31596	1.45984
-8.81	0.49	0.0144117647058824	-0.3524	14.77106	14.32485	-0.446210000000001
-8.81	0.4	0.0117647058823529	-0.3524	12.05769	11.62212	-0.435569999999998
-8.81	0.3	0.00882352941176471	-0.3524	11.08268	8.9556	-2.12708
-8.81	0.2	0.00588235294117647	-0.3524	11.53213	8.356056	-3.176074
-8.81	0.1	0.00294117647058824	-0.3524	13.93912	11.50136	-2.43776
-8.81	0	0	-0.3524	19.26904	18.89976	-0.36928
-8.81	-0.1	-0.00294117647058824	-0.3524	19.6125	19.35516	-0.257339999999999
-8.81	-0.2	-0.00588235294117647	-0.3524	17.52674	18.78184	1.2551
-8.81	-0.3	-0.00882352941176471	-0.3524	17.47693	18.00617	0.529240000000001
-8.81	-0.4	-0.0117647058823529	-0.3524	17.60062	18.27307	0.672450000000001
-8.81	-0.51	-0.015	-0.3524	19.8156	16.69367	-3.12193
-8.81	-0.6	-0.0176470588235294	-0.3524	21.20083	15.86884	-5.33199
-8.81	-0.7	-0.0205882352941176	-0.3524	21.84687	15.4541	-6.39277
-8.81	-0.8	-0.0235294117647059	-0.3524	16.67374	13.78656	-2.88718
-8.81	-0.9	-0.0264705882352941	-0.3524	15.50581	13.42793	-2.07788
-8.81	-1	-0.0294117647058824	-0.3524	13.79287	13.14513	-0.647740000000001
-8.81	-1.1	-0.0323529411764706	-0.3524	14.14455	11.38983	-2.75472
-8.81	-1.2	-0.0352941176470588	-0.3524	15.19765	10.4952	-4.70245
-8.81	-1.3	-0.0382352941176471	-0.3524	14.51032	11.29446	-3.21586
-8.81	-1.4	-0.0411764705882353	-0.3524	14.28877	10.80915	-3.47962
-8.81	-1.5	-0.0441176470588235	-0.3524	13.90251	9.736675	-4.165835
-8.81	-1.6	-0.0470588235294118	-0.3524	12.39181	9.782965	-2.608845
-8.81	-1.7	-0.05	-0.3524	10.8019	11.20765	0.405749999999999
-8.81	-1.8	-0.0529411764705882	-0.3524	11.55391	11.74804	0.194129999999999
-8.81	-1.9	-0.0558823529411765	-0.3524	11.45471	12.62702	1.17231
-8.81	-2	-0.0588235294117647	-0.3524	11.24263	11.80778	0.565149999999999
-8.81	-2.1	-0.0617647058823529	-0.3524	9.92139	11.55856	1.63717
-8.81	-2.2	-0.0647058823529412	-0.3524	9.338655	12.11821	2.779555
-8.81	-2.3	-0.0676470588235294	-0.3524	8.727031	9.91236	1.185329
-8.81	-2.4	-0.0705882352941176	-0.3524	8.501656	9.295978	0.794321999999999
-8.81	-2.5	-0.0735294117647059	-0.3524	7.848046	9.788967	1.940921
-8.81	-2.6	-0.0764705882352941	-0.3524	6.912309	8.816036	1.903727
-8.81	-2.71	-0.0797058823529412	-0.3524	6.371554	8.246785	1.875231
-8.81	-2.8	-0.0823529411764706	-0.3524	6.587852	7.715197	1.127345
-8.81	-2.9	-0.0852941176470588	-0.3524	7.433967	7.395495	-0.0384719999999996
-8.81	-3	-0.0882352941176471	-0.3524	6.798933	8.156823	1.35789
-8.81	-3.1	-0.0911764705882353	-0.3524	5.72668	8.076903	2.350223
-8.81	-3.2	-0.0941176470588235	-0.3524	6.206257	9.101789	2.895532
-8.81	-3.3	-0.0970588235294118	-0.3524	6.497512	7.705196	1.207684
-8.81	-3.4	-0.1	-0.3524	6.723434	7.799226	1.075792
-8.81	-3.5	-0.102941176470588	-0.3524	5.670259	7.728709	2.05845
-8.81	-3.6	-0.105882352941176	-0.3524	5.227902	6.882768	1.654866
-8.81	-3.7	-0.108823529411765	-0.3524	6.135025	6.896608	0.761583
-8.81	-3.8	-0.111764705882353	-0.3524	5.284116	5.660208	0.376092
-8.81	-3.91	-0.115	-0.3524	5.321722	5.28882	-0.032902
-8.81	-4.01	-0.117941176470588	-0.3524	5.772815	4.625942	-1.146873
-8.81	-4.1	-0.120588235294118	-0.3524	6.134789	4.249524	-1.885265
-8.81	-4.2	-0.123529411764706	-0.3524	5.942051	4.235255	-1.706796
-8.81	-4.3	-0.126470588235294	-0.3524	6.355734	4.409346	-1.946388
-8.81	-4.41	-0.129705882352941	-0.3524	6.77438	5.208494	-1.565886
-8.81	-4.51	-0.132647058823529	-0.3524	5.504646	5.73006	0.225414
-8.81	-4.6	-0.135294117647059	-0.3524	5.053376	5.034372	-0.0190039999999998
-8.81	-4.7	-0.138235294117647	-0.3524	5.28371	3.360945	-1.922765
-8.81	-4.8	-0.141176470588235	-0.3524	5.96062	5.005976	-0.954643999999999
-8.81	-4.91	-0.144411764705882	-0.3524	4.99677	6.040293	1.043523
-8.81	-5.01	-0.147352941176471	-0.3524	6.749566	5.823847	-0.925719
-8.81	-5.1	-0.15	-0.3524	6.519509	5.715959	-0.80355
-8.81	-5.21	-0.153235294117647	-0.3524	6.246878	5.396111	-0.850766999999999
-8.81	-5.3	-0.155882352941176	-0.3524	5.457001	4.037518	-1.419483
-8.81	-5.41	-0.159117647058824	-0.3524	5.433295	4.056167	-1.377128
-8.81	-5.51	-0.162058823529412	-0.3524	6.424764	3.384055	-3.040709
-8.81	-5.6	-0.164705882352941	-0.3524	6.579851	4.431992	-2.147859
-8.81	-5.71	-0.167941176470588	-0.3524	6.542004	5.776174	-0.76583
-8.81	-5.8	-0.170588235294118	-0.3524	6.659246	7.073343	0.414097
-8.81	-5.91	-0.173823529411765	-0.3524	5.662718	8.234208	2.57149
-8.81	-6.01	-0.176764705882353	-0.3524	6.071564	7.627927	1.556363
-8.81	-6.1	-0.179411764705882	-0.3524	7.218196	6.800754	-0.417441999999999
-8.81	-6.21	-0.182647058823529	-0.3524	6.94067	5.010103	-1.930567
-8.81	-6.3	-0.185294117647059	-0.3524	6.855559	4.446092	-2.409467
-8.81	-6.41	-0.188529411764706	-0.3524	7.123119	3.741113	-3.382006
-8.81	-6.51	-0.191470588235294	-0.3524	6.427725	3.505986	-2.921739
-8.81	-6.6	-0.194117647058824	-0.3524	5.56788	3.562106	-2.005774
-8.81	-6.71	-0.197352941176471	-0.3524	4.806687	3.289678	-1.517009
-8.81	-6.8	-0.2	-0.3524	5.642846	2.932393	-2.710453
-8.81	-6.91	-0.203235294117647	-0.3524	5.877766	2.133585	-3.744181
-8.81	-7	-0.205882352941176	-0.3524	6.056305	2.330967	-3.725338
-8.61	6.99	0.205588235294118	-0.3444	19.04579	31.49787	12.45208
-8.61	6.9	0.202941176470588	-0.3444	17.73719	30.51286	12.77567
-8.61	6.8	0.2	-0.3444	16.59328	29.98569	13.39241
-8.61	6.7	0.197058823529412	-0.3444	15.44471	29.10066	13.65595
-8.61	6.6	0.194117647058824	-0.3444	14.05141	26.26957	12.21816
-8.61	6.49	0.190882352941176	-0.3444	12.57794	22.24515	9.66721
-8.61	6.4	0.188235294117647	-0.3444	11.50899	20.21645	8.70746
-8.61	6.3	0.185294117647059	-0.3444	11.47129	15.02522	3.55393
-8.61	6.2	0.182352941176471	-0.3444	11.05239	11.89493	0.84254
-8.61	6.1	0.179411764705882	-0.3444	10.16711	13.75428	3.58717
-8.61	5.99	0.176176470588235	-0.3444	10.7837	16.06548	5.28178
-8.61	5.9	0.173529411764706	-0.3444	9.489593	18.54001	9.050417
-8.61	5.8	0.170588235294118	-0.3444	8.891447	19.81483	10.923383
-8.61	5.7	0.167647058823529	-0.3444	9.705784	15.12174	5.415956
-8.61	5.6	0.164705882352941	-0.3444	9.080069	12.76904	3.688971
-8.61	5.49	0.161470588235294	-0.3444	7.606448	13.65754	6.051092
-8.61	5.4	0.158823529411765	-0.3444	8.368971	15.41294	7.043969
-8.61	5.3	0.155882352941176	-0.3444	9.36214	15.83175	6.46961
-8.61	5.2	0.152941176470588	-0.3444	9.93172	16.13829	6.20657
-8.61	5.1	0.15	-0.3444	10.66211	14.43457	3.77246
-8.61	4.99	0.146764705882353	-0.3444	10.29535	13.22508	2.92973
-8.61	4.9	0.144117647058824	-0.3444	9.336418	10.17057	0.834152
-8.61	4.8	0.141176470588235	-0.3444	9.271218	10.01566	0.744442000000001
-8.61	4.7	0.138235294117647	-0.3444	7.237112	9.111614	1.874502
-8.61	4.6	0.135294117647059	-0.3444	7.345407	9.347651	2.002244
-8.61	4.49	0.132058823529412	-0.3444	8.969862	10.75032	1.780458
-8.61	4.4	0.129411764705882	-0.3444	12.07236	9.982717	-2.089643
-8.61	4.3	0.126470588235294	-0.3444	15.6137	9.445768	-6.167932
-8.61	4.2	0.123529411764706	-0.3444	20.01163	9.432011	-10.579619
-8.61	4.1	0.120588235294118	-0.3444	24.85099	10.83461	-14.01638
-8.61	4	0.117647058823529	-0.3444	31.0108	13.42794	-17.58286
-8.61	3.9	0.114705882352941	-0.3444	38.90249	17.51863	-21.38386
-8.61	3.8	0.111764705882353	-0.3444	49.09183	23.90671	-25.18512
-8.61	3.7	0.108823529411765	-0.3444	54.80336	30.9106	-23.89276
-8.61	3.6	0.105882352941176	-0.3444	54.54915	37.86418	-16.68497
-8.61	3.5	0.102941176470588	-0.3444	53.9061	45.62637	-8.27973
-8.61	3.4	0.1	-0.3444	63.82761	52.6279	-11.19971
-8.61	3.3	0.0970588235294118	-0.3444	74.12471	55.07048	-19.05423
-8.61	3.2	0.0941176470588235	-0.3444	97.56973	59.14967	-38.42006
-8.61	3.1	0.0911764705882353	-0.3444	126.0887	70.74319	-55.34551
-8.61	3	0.0882352941176471	-0.3444	214.6624	86.79509	-127.86731
-8.61	2.9	0.0852941176470588	-0.3444	489.9062	113.8679	-376.0383
-8.61	2.8	0.0823529411764706	-0.3444	2118.59	140.6793	-1977.9107
-8.61	2.7	0.0794117647058824	-0.3444	5279.365	241.7268	-5037.6382
-8.61	2.6	0.0764705882352941	-0.3444	12704.35	530.9591	-12173.3909
-8.61	2.5	0.0735294117647059	-0.3444	19747.65	2282.919	-17464.731
-8.61	2.4	0.0705882352941176	-0.3444	26453.82	5412.568	-21041.252
-8.61	2.3	0.0676470588235294	-0.3444	33131.79	7692.267	-25439.523
-8.61	2.2	0.0647058823529412	-0.3444	25797.23	11214.73	-14582.5
-8.61	2.09	0.0614705882352941	-0.3444	2247.671	14220.99	11973.319
-8.61	2	0.0588235294117647	-0.3444	481.3717	15437.78	14956.4083
-8.61	1.9	0.0558823529411765	-0.3444	221.1271	5920.128	5699.0009
-8.61	1.8	0.0529411764705882	-0.3444	123.2346	1111.02	987.7854
-8.61	1.7	0.05	-0.3444	76.89985	221.0759	144.17605
-8.61	1.59	0.0467647058823529	-0.3444	63.80279	134.8457	71.04291
-8.61	1.5	0.0441176470588235	-0.3444	55.17999	75.45196	20.27197
-8.61	1.4	0.0411764705882353	-0.3444	49.04673	61.19533	12.1486
-8.61	1.3	0.0382352941176471	-0.3444	44.203	52.30313	8.10013
-8.61	1.2	0.0352941176470588	-0.3444	36.47496	45.64222	9.16726
-8.61	1.09	0.0320588235294118	-0.3444	33.28722	41.34819	8.06097000000001
-8.61	0.99	0.0291176470588235	-0.3444	29.90247	36.30679	6.40432
-8.61	0.9	0.0264705882352941	-0.3444	28.29698	33.13424	4.83726
-8.61	0.8	0.0235294117647059	-0.3444	26.21823	27.16547	0.947240000000001
-8.61	0.7	0.0205882352941176	-0.3444	22.22077	21.86099	-0.359780000000001
-8.61	0.6	0.0176470588235294	-0.3444	18.34309	16.07177	-2.27132
-8.61	0.49	0.0144117647058824	-0.3444	14.11444	13.06181	-1.05263
-8.61	0.4	0.0117647058823529	-0.3444	11.066	10.71769	-0.348310000000001
-8.61	0.3	0.00882352941176471	-0.3444	9.447459	8.438843	-1.008616
-8.61	0.2	0.00588235294117647	-0.3444	9.131158	6.931843	-2.199315
-8.61	0.1	0.00294117647058824	-0.3444	11.72761	10.64785	-1.07976
-8.61	0	0	-0.3444	16.67728	17.13614	0.458860000000001
-8.61	-0.1	-0.00294117647058824	-0.3444	16.68685	17.60072	0.913869999999999
-8.61	-0.2	-0.00588235294117647	-0.3444	15.00212	14.82561	-0.17651
-8.61	-0.3	-0.00882352941176471	-0.3444	14.84452	14.67157	-0.17295
-8.61	-0.4	-0.0117647058823529	-0.3444	15.11526	13.82745	-1.28781
-8.61	-0.51	-0.015	-0.3444	15.41532	13.15342	-2.2619
-8.61	-0.6	-0.0176470588235294	-0.3444	14.97115	14.15941	-0.81174
-8.61	-0.7	-0.0205882352941176	-0.3444	14.40992	13.53253	-0.87739
-8.61	-0.8	-0.0235294117647059	-0.3444	12.97415	12.44463	-0.52952
-8.61	-0.9	-0.0264705882352941	-0.3444	12.62067	11.92191	-0.69876
-8.61	-1	-0.0294117647058824	-0.3444	13.22253	12.45307	-0.76946
-8.61	-1.1	-0.0323529411764706	-0.3444	12.59101	11.2624	-1.32861
-8.61	-1.2	-0.0352941176470588	-0.3444	13.04167	11.72722	-1.31445
-8.61	-1.3	-0.0382352941176471	-0.3444	12.7307	12.3999	-0.3308
-8.61	-1.4	-0.0411764705882353	-0.3444	12.46625	12.88815	0.421899999999999
-8.61	-1.5	-0.0441176470588235	-0.3444	12.62568	12.5542	-0.0714799999999993
-8.61	-1.6	-0.0470588235294118	-0.3444	13.45724	14.39331	0.936069999999999
-8.61	-1.7	-0.05	-0.3444	12.45446	15.02836	2.5739
-8.61	-1.8	-0.0529411764705882	-0.3444	11.67835	14.22401	2.54566
-8.61	-1.9	-0.0558823529411765	-0.3444	12.20888	12.03162	-0.17726
-8.61	-2	-0.0588235294117647	-0.3444	11.88913	11.86652	-0.0226100000000002
-8.61	-2.1	-0.0617647058823529	-0.3444	11.38079	10.58681	-0.793979999999999
-8.61	-2.2	-0.0647058823529412	-0.3444	10.25597	11.29659	1.04062
-8.61	-2.3	-0.0676470588235294	-0.3444	10.27911	10.40734	0.12823
-8.61	-2.4	-0.0705882352941176	-0.3444	10.76309	11.69024	0.927149999999999
-8.61	-2.5	-0.0735294117647059	-0.3444	10.1847	11.36578	1.18108
-8.61	-2.6	-0.0764705882352941	-0.3444	8.853648	9.79048	0.936832000000001
-8.61	-2.71	-0.0797058823529412	-0.3444	8.867753	9.272826	0.405073
-8.61	-2.8	-0.0823529411764706	-0.3444	8.816036	10.10948	1.293444
-8.61	-2.9	-0.0852941176470588	-0.3444	9.694936	11.1674	1.472464
-8.61	-3	-0.0882352941176471	-0.3444	10.20705	9.737635	-0.469415000000001
-8.61	-3.1	-0.0911764705882353	-0.3444	8.039286	8.439885	0.400599
-8.61	-3.2	-0.0941176470588235	-0.3444	6.097409	8.834489	2.73708
-8.61	-3.3	-0.0970588235294118	-0.3444	6.21518	7.339358	1.124178
-8.61	-3.4	-0.1	-0.3444	6.784039	7.729598	0.945559
-8.61	-3.5	-0.102941176470588	-0.3444	7.808625	7.630862	-0.177763000000001
-8.61	-3.6	-0.105882352941176	-0.3444	7.36672	8.566837	1.200117
-8.61	-3.7	-0.108823529411765	-0.3444	6.807282	8.011692	1.20441
-8.61	-3.8	-0.111764705882353	-0.3444	5.34053	5.5431	0.20257
-8.61	-3.91	-0.115	-0.3444	4.15582	5.420655	1.264835
-8.61	-4.01	-0.117941176470588	-0.3444	5.255909	5.232808	-0.0231009999999996
-8.61	-4.1	-0.120588235294118	-0.3444	5.016148	5.886317	0.870169
-8.61	-4.2	-0.123529411764706	-0.3444	4.771489	6.060035	1.288546
-8.61	-4.3	-0.126470588235294	-0.3444	5.133287	4.677652	-0.455635
-8.61	-4.41	-0.129705882352941	-0.3444	4.498665	5.575586	1.076921
-8.61	-4.51	-0.132647058823529	-0.3444	4.376437	4.569528	0.193091
-8.61	-4.6	-0.135294117647059	-0.3444	4.127133	5.030059	0.902926
-8.61	-4.7	-0.138235294117647	-0.3444	4.437376	5.268996	0.831619999999999
-8.61	-4.8	-0.141176470588235	-0.3444	3.17762	3.670755	0.493135
-8.61	-4.91	-0.144411764705882	-0.3444	3.328037	3.351151	0.0231140000000001
-8.61	-5.01	-0.147352941176471	-0.3444	4.023572	4.695365	0.671793
-8.61	-5.1	-0.15	-0.3444	5.424314	4.258265	-1.166049
-8.61	-5.21	-0.153235294117647	-0.3444	5.9879	3.618919	-2.368981
-8.61	-5.3	-0.155882352941176	-0.3444	6.331244	3.839959	-2.491285
-8.61	-5.41	-0.159117647058824	-0.3444	6.180838	3.93851	-2.242328
-8.61	-5.51	-0.162058823529412	-0.3444	3.980962	3.680021	-0.300941
-8.61	-5.6	-0.164705882352941	-0.3444	3.727299	4.507194	0.779895
-8.61	-5.71	-0.167941176470588	-0.3444	3.553396	3.285227	-0.268169
-8.61	-5.8	-0.170588235294118	-0.3444	3.19617	3.491887	0.295717
-8.61	-5.91	-0.173823529411765	-0.3444	3.059983	3.618919	0.558936
-8.61	-6.01	-0.176764705882353	-0.3444	4.690671	4.47412	-0.216551
-8.61	-6.1	-0.179411764705882	-0.3444	5.503796	3.741113	-1.762683
-8.61	-6.21	-0.182647058823529	-0.3444	6.363661	4.497625	-1.866036
-8.61	-6.3	-0.185294117647059	-0.3444	6.058169	3.308723	-2.749446
-8.61	-6.41	-0.188529411764706	-0.3444	4.728087	3.929114	-0.798973
-8.61	-6.51	-0.191470588235294	-0.3444	5.127398	4.506671	-0.620727
-8.61	-6.6	-0.194117647058824	-0.3444	5.038109	3.65609	-1.382019
-8.61	-6.71	-0.197352941176471	-0.3444	4.930008	3.59956	-1.330448
-8.61	-6.8	-0.2	-0.3444	4.586914	4.26231	-0.324604
-8.61	-6.91	-0.203235294117647	-0.3444	4.206244	4.356127	0.149883
-8.61	-7	-0.205882352941176	-0.3444	4.366029	3.515109	-0.85092
-8.41	6.99	0.205588235294118	-0.3364	31.59	18.78732	-12.80268
-8.41	6.9	0.202941176470588	-0.3364	31.23215	19.92291	-11.30924
-8.41	6.8	0.2	-0.3364	29.23459	17.82207	-11.41252
-8.41	6.7	0.197058823529412	-0.3364	27.14875	16.83791	-10.31084
-8.41	6.6	0.194117647058824	-0.3364	26.23157	16.31524	-9.91633
-8.41	6.49	0.190882352941176	-0.3364	25.04972	15.58954	-9.46018
-8.41	6.4	0.188235294117647	-0.3364	23.89144	15.22764	-8.6638
-8.41	6.3	0.185294117647059	-0.3364	22.46297	13.73919	-8.72378
-8.41	6.2	0.182352941176471	-0.3364	21.62499	11.70092	-9.92407
-8.41	6.1	0.179411764705882	-0.3364	20.57973	11.26255	-9.31718
-8.41	5.99	0.176176470588235	-0.3364	19.56354	12.20468	-7.35886
-8.41	5.9	0.173529411764706	-0.3364	18.74413	11.31908	-7.42505
-8.41	5.8	0.170588235294118	-0.3364	18.28276	10.73484	-7.54792
-8.41	5.7	0.167647058823529	-0.3364	18.24434	10.0521	-8.19224
-8.41	5.6	0.164705882352941	-0.3364	16.52591	10.11333	-6.41258
-8.41	5.49	0.161470588235294	-0.3364	14.7786	8.76235	-6.01625
-8.41	5.4	0.158823529411765	-0.3364	14.27955	7.608209	-6.671341
-8.41	5.3	0.155882352941176	-0.3364	13.76222	7.801237	-5.960983
-8.41	5.2	0.152941176470588	-0.3364	11.73253	7.584672	-4.147858
-8.41	5.1	0.15	-0.3364	9.209295	6.878199	-2.331096
-8.41	4.99	0.146764705882353	-0.3364	8.625477	7.22658	-1.398897
-8.41	4.9	0.144117647058824	-0.3364	7.31161	6.054323	-1.257287
-8.41	4.8	0.141176470588235	-0.3364	6.944913	4.415805	-2.529108
-8.41	4.7	0.138235294117647	-0.3364	5.927671	6.515443	0.587772
-8.41	4.6	0.135294117647059	-0.3364	6.502076	8.822198	2.320122
-8.41	4.49	0.132058823529412	-0.3364	7.71179	8.276424	0.564634000000001
-8.41	4.4	0.129411764705882	-0.3364	8.498027	9.251314	0.753287
-8.41	4.3	0.126470588235294	-0.3364	9.07747	9.95361	0.876139999999999
-8.41	4.2	0.123529411764706	-0.3364	8.620434	11.01343	2.392996
-8.41	4.1	0.120588235294118	-0.3364	9.986189	9.850409	-0.135779999999999
-8.41	4	0.117647058823529	-0.3364	10.04739	12.00317	1.95578
-8.41	3.9	0.114705882352941	-0.3364	10.08467	12.80841	2.72374
-8.41	3.8	0.111764705882353	-0.3364	10.77762	13.71721	2.93959
-8.41	3.7	0.108823529411765	-0.3364	12.90998	18.50693	5.59695
-8.41	3.6	0.105882352941176	-0.3364	18.24504	24.6571	6.41206
-8.41	3.5	0.102941176470588	-0.3364	24.42351	31.51354	7.09003
-8.41	3.4	0.1	-0.3364	33.37924	37.89268	4.51344
-8.41	3.3	0.0970588235294118	-0.3364	55.42442	41.38087	-14.04355
-8.41	3.2	0.0941176470588235	-0.3364	64.79524	47.98237	-16.81287
-8.41	3.1	0.0911764705882353	-0.3364	76.42576	58.45666	-17.9691
-8.41	3	0.0882352941176471	-0.3364	98.30444	67.7844	-30.52004
-8.41	2.9	0.0852941176470588	-0.3364	122.829	76.83026	-45.99874
-8.41	2.8	0.0823529411764706	-0.3364	217.6761	106.9807	-110.6954
-8.41	2.7	0.0794117647058824	-0.3364	498.7864	176.3369	-322.4495
-8.41	2.6	0.0764705882352941	-0.3364	1950.065	432.5849	-1517.4801
-8.41	2.5	0.0735294117647059	-0.3364	4987.174	999.4706	-3987.7034
-8.41	2.4	0.0705882352941176	-0.3364	7510.625	2512.301	-4998.324
-8.41	2.3	0.0676470588235294	-0.3364	18471.29	6598.254	-11873.036
-8.41	2.2	0.0647058823529412	-0.3364	25100.34	16750.16	-8350.18
-8.41	2.09	0.0614705882352941	-0.3364	31107.94	23043.38	-8064.56
-8.41	2	0.0588235294117647	-0.3364	25978.65	28672.16	2693.51
-8.41	1.9	0.0558823529411765	-0.3364	1115.825	25751.97	24636.145
-8.41	1.8	0.0529411764705882	-0.3364	395.7244	1113.309	717.5846
-8.41	1.7	0.05	-0.3364	221.1186	309.6669	88.5483
-8.41	1.59	0.0467647058823529	-0.3364	88.42562	173.2468	84.82118
-8.41	1.5	0.0441176470588235	-0.3364	68.26697	84.26577	15.9988
-8.41	1.4	0.0411764705882353	-0.3364	58.51683	66.03678	7.51995
-8.41	1.3	0.0382352941176471	-0.3364	51.14068	55.96029	4.81961
-8.41	1.2	0.0352941176470588	-0.3364	45.69575	48.84234	3.14659
-8.41	1.09	0.0320588235294118	-0.3364	40.97605	44.13989	3.16384
-8.41	0.99	0.0291176470588235	-0.3364	34.81932	40.33197	5.51265
-8.41	0.9	0.0264705882352941	-0.3364	31.20599	37.13972	5.93373
-8.41	0.8	0.0235294117647059	-0.3364	27.98108	30.12723	2.14615
-8.41	0.7	0.0205882352941176	-0.3364	24.30178	25.58249	1.28071
-8.41	0.6	0.0176470588235294	-0.3364	18.35728	22.23454	3.87726
-8.41	0.49	0.0144117647058824	-0.3364	13.44838	17.47303	4.02465
-8.41	0.4	0.0117647058823529	-0.3364	10.35248	13.64583	3.29335
-8.41	0.3	0.00882352941176471	-0.3364	9.159162	12.04255	2.883388
-8.41	0.2	0.00588235294117647	-0.3364	8.635238	9.832212	1.196974
-8.41	0.1	0.00294117647058824	-0.3364	11.82726	12.02799	0.20073
-8.41	0	0	-0.3364	18.85951	19.6769	0.81739
-8.41	-0.1	-0.00294117647058824	-0.3364	18.36871	20.70634	2.33763
-8.41	-0.2	-0.00588235294117647	-0.3364	15.97814	20.06175	4.08361
-8.41	-0.3	-0.00882352941176471	-0.3364	15.69723	19.18753	3.4903
-8.41	-0.4	-0.0117647058823529	-0.3364	15.76607	19.22545	3.45938
-8.41	-0.51	-0.015	-0.3364	14.13137	19.32684	5.19547
-8.41	-0.6	-0.0176470588235294	-0.3364	12.43111	16.90141	4.4703
-8.41	-0.7	-0.0205882352941176	-0.3364	12.33177	15.54413	3.21236
-8.41	-0.8	-0.0235294117647059	-0.3364	12.83861	14.63942	1.80081
-8.41	-0.9	-0.0264705882352941	-0.3364	12.82446	13.04317	0.21871
-8.41	-1	-0.0294117647058824	-0.3364	12.39577	10.82146	-1.57431
-8.41	-1.1	-0.0323529411764706	-0.3364	11.70355	11.24361	-0.45994
-8.41	-1.2	-0.0352941176470588	-0.3364	12.07859	12.16938	0.0907900000000001
-8.41	-1.3	-0.0382352941176471	-0.3364	12.94335	13.58008	0.63673
-8.41	-1.4	-0.0411764705882353	-0.3364	12.34069	13.28795	0.94726
-8.41	-1.5	-0.0441176470588235	-0.3364	12.27804	14.247	1.96896
-8.41	-1.6	-0.0470588235294118	-0.3364	12.60214	14.47331	1.87117
-8.41	-1.7	-0.05	-0.3364	12.72252	15.65392	2.9314
-8.41	-1.8	-0.0529411764705882	-0.3364	11.19222	14.93364	3.74142
-8.41	-1.9	-0.0558823529411765	-0.3364	10.77331	13.28218	2.50887
-8.41	-2	-0.0588235294117647	-0.3364	11.14905	12.83444	1.68539
-8.41	-2.1	-0.0617647058823529	-0.3364	10.86258	11.38975	0.52717
-8.41	-2.2	-0.0647058823529412	-0.3364	11.22902	11.14094	-0.0880799999999997
-8.41	-2.3	-0.0676470588235294	-0.3364	11.11655	10.19488	-0.921670000000001
-8.41	-2.4	-0.0705882352941176	-0.3364	9.725022	10.02089	0.295868
-8.41	-2.5	-0.0735294117647059	-0.3364	8.915792	9.1086	0.192807999999999
-8.41	-2.6	-0.0764705882352941	-0.3364	9.404844	10.00209	0.597246
-8.41	-2.71	-0.0797058823529412	-0.3364	9.216753	10.03971	0.822956999999999
-8.41	-2.8	-0.0823529411764706	-0.3364	8.642724	10.08673	1.444006
-8.41	-2.9	-0.0852941176470588	-0.3364	8.976238	8.939311	-0.0369270000000004
-8.41	-3	-0.0882352941176471	-0.3364	8.99	7.9515	-1.0385
-8.41	-3.1	-0.0911764705882353	-0.3364	9.596905	9.212047	-0.384857999999999
-8.41	-3.2	-0.0941176470588235	-0.3364	9.210987	9.234847	0.0238600000000009
-8.41	-3.3	-0.0970588235294118	-0.3364	8.71763	10.15653	1.4389
-8.41	-3.4	-0.1	-0.3364	8.750538	10.25479	1.504252
-8.41	-3.5	-0.102941176470588	-0.3364	8.830141	10.21723	1.387089
-8.41	-3.6	-0.105882352941176	-0.3364	8.783119	9.422202	0.639083000000001
-8.41	-3.7	-0.108823529411765	-0.3364	10.41857	8.049004	-2.369566
-8.41	-3.8	-0.111764705882353	-0.3364	10.32931	7.404326	-2.924984
-8.41	-3.91	-0.115	-0.3364	10.19291	8.255235	-1.937675
-8.41	-4.01	-0.117941176470588	-0.3364	9.989995	8.424155	-1.56584
-8.41	-4.1	-0.120588235294118	-0.3364	8.795866	8.292523	-0.503343000000001
-8.41	-4.2	-0.123529411764706	-0.3364	7.738108	9.341201	1.603093
-8.41	-4.3	-0.126470588235294	-0.3364	7.893247	8.062181	0.168934000000001
-8.41	-4.41	-0.129705882352941	-0.3364	8.560481	6.661552	-1.898929
-8.41	-4.51	-0.132647058823529	-0.3364	8.141782	7.117287	-1.024495
-8.41	-4.6	-0.135294117647059	-0.3364	7.812731	6.059337	-1.753394
-8.41	-4.7	-0.138235294117647	-0.3364	7.878841	5.43392	-2.444921
-8.41	-4.8	-0.141176470588235	-0.3364	8.508447	7.186417	-1.32203
-8.41	-4.91	-0.144411764705882	-0.3364	8.555112	7.299219	-1.255893
-8.41	-5.01	-0.147352941176471	-0.3364	7.366155	7.787718	0.421563
-8.41	-5.1	-0.15	-0.3364	7.445773	7.797125	0.351352
-8.41	-5.21	-0.153235294117647	-0.3364	6.848535	7.139139	0.290604
-8.41	-5.3	-0.155882352941176	-0.3364	6.152872	6.875946	0.723074
-8.41	-5.41	-0.159117647058824	-0.3364	6.534118	6.377761	-0.156357000000001
-8.41	-5.51	-0.162058823529412	-0.3364	6.566759	5.903072	-0.663687
-8.41	-5.6	-0.164705882352941	-0.3364	6.834433	5.973571	-0.860862
-8.41	-5.71	-0.167941176470588	-0.3364	7.050658	6.701799	-0.348859
-8.41	-5.8	-0.170588235294118	-0.3364	7.111757	6.781691	-0.330066
-8.41	-5.91	-0.173823529411765	-0.3364	7.835322	7.501029	-0.334293
-8.41	-6.01	-0.176764705882353	-0.3364	4.625228	7.383538	2.75831
-8.41	-6.1	-0.179411764705882	-0.3364	4.009316	8.849894	4.840578
-8.41	-6.21	-0.182647058823529	-0.3364	4.624873	6.749048	2.124175
-8.41	-6.3	-0.185294117647059	-0.3364	4.695545	5.888972	1.193427
-8.41	-6.41	-0.188529411764706	-0.3364	4.291169	5.230996	0.939827
-8.41	-6.51	-0.191470588235294	-0.3364	4.173503	4.873798	0.700295
-8.41	-6.6	-0.194117647058824	-0.3364	4.483698	6.63625	2.152552
-8.41	-6.71	-0.197352941176471	-0.3364	4.469598	7.45873	2.989132
-8.41	-6.8	-0.2	-0.3364	4.615289	8.135509	3.52022
-8.41	-6.91	-0.203235294117647	-0.3364	4.474463	8.601132	4.126669
-8.41	-7	-0.205882352941176	-0.3364	5.81378	3.323078	-2.490702
-8.2	6.99	0.205588235294118	-0.328	27.19682	25.86708	-1.32974
-8.2	6.9	0.202941176470588	-0.328	26.62713	23.96493	-2.6622
-8.2	6.8	0.2	-0.328	24.20124	22.58541	-1.61583
-8.2	6.7	0.197058823529412	-0.328	21.54657	21.63904	0.0924700000000023
-8.2	6.6	0.194117647058824	-0.328	19.31474	19.95746	0.642720000000001
-8.2	6.49	0.190882352941176	-0.328	20.14338	19.31716	-0.826219999999999
-8.2	6.4	0.188235294117647	-0.328	23.23692	19.595	-3.64192
-8.2	6.3	0.185294117647059	-0.328	23.2982	18.12524	-5.17296
-8.2	6.2	0.182352941176471	-0.328	21.68949	17.65384	-4.03565
-8.2	6.1	0.179411764705882	-0.328	19.77765	16.69406	-3.08359
-8.2	5.99	0.176176470588235	-0.328	17.74335	15.90791	-1.83544
-8.2	5.9	0.173529411764706	-0.328	14.94627	17.45676	2.51049
-8.2	5.8	0.170588235294118	-0.328	12.77545	17.63096	4.85551
-8.2	5.7	0.167647058823529	-0.328	10.41583	16.4305	6.01467
-8.2	5.6	0.164705882352941	-0.328	7.811861	14.58084	6.768979
-8.2	5.49	0.161470588235294	-0.328	8.343622	14.23662	5.892998
-8.2	5.4	0.158823529411765	-0.328	10.10035	13.60576	3.50541
-8.2	5.3	0.155882352941176	-0.328	11.20224	13.67221	2.46997
-8.2	5.2	0.152941176470588	-0.328	12.63321	13.22916	0.59595
-8.2	5.1	0.15	-0.328	10.62262	12.04787	1.42525
-8.2	4.99	0.146764705882353	-0.328	10.05326	10.95565	0.90239
-8.2	4.9	0.144117647058824	-0.328	8.81919	10.86659	2.0474
-8.2	4.8	0.141176470588235	-0.328	8.263579	10.49977	2.236191
-8.2	4.7	0.138235294117647	-0.328	9.497222	10.08976	0.592537999999999
-8.2	4.6	0.135294117647059	-0.328	10.66024	8.324154	-2.336086
-8.2	4.49	0.132058823529412	-0.328	11.48898	10.68297	-0.806010000000001
-8.2	4.4	0.129411764705882	-0.328	10.92395	12.74566	1.82171
-8.2	4.3	0.126470588235294	-0.328	11.34307	14.34712	3.00405
-8.2	4.2	0.123529411764706	-0.328	12.61478	15.30703	2.69225
-8.2	4.1	0.120588235294118	-0.328	12.72735	13.57438	0.84703
-8.2	4	0.117647058823529	-0.328	13.89557	14.46482	0.56925
-8.2	3.9	0.114705882352941	-0.328	15.60014	16.99332	1.39318
-8.2	3.8	0.111764705882353	-0.328	19.23455	17.60538	-1.62917
-8.2	3.7	0.108823529411765	-0.328	22.1022	18.00094	-4.10126
-8.2	3.6	0.105882352941176	-0.328	24.99047	19.22124	-5.76923
-8.2	3.5	0.102941176470588	-0.328	27.9006	19.15457	-8.74603
-8.2	3.4	0.1	-0.328	32.24813	20.90315	-11.34498
-8.2	3.3	0.0970588235294118	-0.328	36.97761	24.16166	-12.81595
-8.2	3.2	0.0941176470588235	-0.328	41.88956	31.82784	-10.06172
-8.2	3.1	0.0911764705882353	-0.328	46.16085	50.51964	4.35879
-8.2	3	0.0882352941176471	-0.328	46.61363	58.5252	11.91157
-8.2	2.9	0.0852941176470588	-0.328	51.20026	67.798	16.59774
-8.2	2.8	0.0823529411764706	-0.328	88.74253	88.13455	-0.607979999999998
-8.2	2.7	0.0794117647058824	-0.328	193.5178	125.7498	-67.768
-8.2	2.6	0.0764705882352941	-0.328	412.1584	198.3824	-213.776
-8.2	2.5	0.0735294117647059	-0.328	1382.728	456.331	-926.397
-8.2	2.4	0.0705882352941176	-0.328	4519.15	1745.605	-2773.545
-8.2	2.3	0.0676470588235294	-0.328	6881.23	4453.795	-2427.435
-8.2	2.2	0.0647058823529412	-0.328	16809.88	8056.313	-8753.567
-8.2	2.09	0.0614705882352941	-0.328	23128.54	11070.99	-12057.55
-8.2	2	0.0588235294117647	-0.328	28694.97	14226.79	-14468.18
-8.2	1.9	0.0558823529411765	-0.328	25676.93	13567.49	-12109.44
-8.2	1.8	0.0529411764705882	-0.328	1114.392	5763.299	4648.907
-8.2	1.7	0.05	-0.328	359.3099	430.622	71.3121
-8.2	1.59	0.0467647058823529	-0.328	193.7001	190.9329	-2.7672
-8.2	1.5	0.0441176470588235	-0.328	87.44973	107.5953	20.14557
-8.2	1.4	0.0411764705882353	-0.328	66.56922	74.19299	7.62377
-8.2	1.3	0.0382352941176471	-0.328	55.70115	63.02123	7.32008000000001
-8.2	1.2	0.0352941176470588	-0.328	48.27397	54.68548	6.41151
-8.2	1.09	0.0320588235294118	-0.328	43.26811	49.69819	6.43008
-8.2	0.99	0.0291176470588235	-0.328	38.55321	43.79019	5.23698
-8.2	0.9	0.0264705882352941	-0.328	34.82934	39.45962	4.63028
-8.2	0.8	0.0235294117647059	-0.328	28.2274	32.20173	3.97433
-8.2	0.7	0.0205882352941176	-0.328	24.37449	28.76182	4.38733
-8.2	0.6	0.0176470588235294	-0.328	18.22102	24.93914	6.71812
-8.2	0.49	0.0144117647058824	-0.328	15.58947	20.51911	4.92964
-8.2	0.4	0.0117647058823529	-0.328	13.2016	16.86348	3.66188
-8.2	0.3	0.00882352941176471	-0.328	10.8043	15.05205	4.24775
-8.2	0.2	0.00588235294117647	-0.328	8.021738	14.21191	6.190172
-8.2	0.1	0.00294117647058824	-0.328	9.107323	16.15263	7.045307
-8.2	0	0	-0.328	15.07959	21.08475	6.00516
-8.2	-0.1	-0.00294117647058824	-0.328	15.94377	21.49617	5.5524
-8.2	-0.2	-0.00588235294117647	-0.328	14.37346	20.86383	6.49037
-8.2	-0.3	-0.00882352941176471	-0.328	13.85742	20.58051	6.72309
-8.2	-0.4	-0.0117647058823529	-0.328	14.19426	20.87297	6.67871
-8.2	-0.51	-0.015	-0.328	13.85833	20.01488	6.15655
-8.2	-0.6	-0.0176470588235294	-0.328	13.06701	17.41101	4.344
-8.2	-0.7	-0.0205882352941176	-0.328	13.38084	15.99815	2.61731
-8.2	-0.8	-0.0235294117647059	-0.328	12.17976	15.0606	2.88084
-8.2	-0.9	-0.0264705882352941	-0.328	12.07617	15.31877	3.2426
-8.2	-1	-0.0294117647058824	-0.328	12.80468	14.4667	1.66202
-8.2	-1.1	-0.0323529411764706	-0.328	12.82247	14.40493	1.58246
-8.2	-1.2	-0.0352941176470588	-0.328	11.79627	13.5388	1.74253
-8.2	-1.3	-0.0382352941176471	-0.328	11.63587	12.91732	1.28145
-8.2	-1.4	-0.0411764705882353	-0.328	11.4421	13.57956	2.13746
-8.2	-1.5	-0.0441176470588235	-0.328	11.3056	13.42906	2.12346
-8.2	-1.6	-0.0470588235294118	-0.328	11.51174	13.58327	2.07153
-8.2	-1.7	-0.05	-0.328	11.0404	13.19703	2.15663
-8.2	-1.8	-0.0529411764705882	-0.328	10.96049	13.46414	2.50365
-8.2	-1.9	-0.0558823529411765	-0.328	11.21402	13.72278	2.50876
-8.2	-2	-0.0588235294117647	-0.328	11.77339	13.01161	1.23822
-8.2	-2.1	-0.0617647058823529	-0.328	10.54571	12.01898	1.47327
-8.2	-2.2	-0.0647058823529412	-0.328	10.51197	10.83874	0.32677
-8.2	-2.3	-0.0676470588235294	-0.328	11.20334	9.779952	-1.423388
-8.2	-2.4	-0.0705882352941176	-0.328	10.52571	11.70812	1.18241
-8.2	-2.5	-0.0735294117647059	-0.328	10.12556	10.70231	0.576750000000001
-8.2	-2.6	-0.0764705882352941	-0.328	9.424743	9.752115	0.327372
-8.2	-2.71	-0.0797058823529412	-0.328	8.30042	8.219529	-0.0808910000000012
-8.2	-2.8	-0.0823529411764706	-0.328	8.253389	7.758709	-0.494680000000001
-8.2	-2.9	-0.0852941176470588	-0.328	7.890972	8.346161	0.455189000000001
-8.2	-3	-0.0882352941176471	-0.328	9.155617	8.134576	-1.021041
-8.2	-3.1	-0.0911764705882353	-0.328	9.146216	7.715797	-1.430419
-8.2	-3.2	-0.0941176470588235	-0.328	9.630233	8.599744	-1.030489
-8.2	-3.3	-0.0970588235294118	-0.328	8.769013	9.727468	0.958455000000001
-8.2	-3.4	-0.1	-0.328	7.457188	10.0993	2.642112
-8.2	-3.5	-0.102941176470588	-0.328	8.14837	9.727841	1.579471
-8.2	-3.6	-0.105882352941176	-0.328	8.985294	10.25874	1.273446
-8.2	-3.7	-0.108823529411765	-0.328	9.619675	9.069224	-0.550451000000001
-8.2	-3.8	-0.111764705882353	-0.328	9.125993	10.26309	1.137097
-8.2	-3.91	-0.115	-0.328	9.088382	9.242475	0.154093000000001
-8.2	-4.01	-0.117941176470588	-0.328	7.776012	8.93254	1.156528
-8.2	-4.1	-0.120588235294118	-0.328	7.277953	9.318045	2.040092
-8.2	-4.2	-0.123529411764706	-0.328	8.631658	8.208535	-0.423123
-8.2	-4.3	-0.126470588235294	-0.328	7.451628	7.197477	-0.254151
-8.2	-4.41	-0.129705882352941	-0.328	7.517155	8.104801	0.587646
-8.2	-4.51	-0.132647058823529	-0.328	8.06249	7.695797	-0.366693000000001
-8.2	-4.6	-0.135294117647059	-0.328	7.724004	8.095391	0.371386999999999
-8.2	-4.7	-0.138235294117647	-0.328	6.567269	9.209564	2.642295
-8.2	-4.8	-0.141176470588235	-0.328	6.750867	9.467759	2.716892
-8.2	-4.91	-0.144411764705882	-0.328	7.258596	10.52084	3.262244
-8.2	-5.01	-0.147352941176471	-0.328	5.81042	8.701178	2.890758
-8.2	-5.1	-0.15	-0.328	5.443741	8.818006	3.374265
-8.2	-5.21	-0.153235294117647	-0.328	4.733703	7.859121	3.125418
-8.2	-5.3	-0.155882352941176	-0.328	4.235422	7.576813	3.341391
-8.2	-5.41	-0.159117647058824	-0.328	4.259086	7.167888	2.908802
-8.2	-5.51	-0.162058823529412	-0.328	4.460876	6.947244	2.486368
-8.2	-5.6	-0.164705882352941	-0.328	3.229451	7.694313	4.464862
-8.2	-5.71	-0.167941176470588	-0.328	3.440988	7.304473	3.863485
-8.2	-5.8	-0.170588235294118	-0.328	3.346715	5.964632	2.617917
-8.2	-5.91	-0.173823529411765	-0.328	2.886183	6.735207	3.849024
-8.2	-6.01	-0.176764705882353	-0.328	3.812051	6.199405	2.387354
-8.2	-6.1	-0.179411764705882	-0.328	4.324395	6.185305	1.86091
-8.2	-6.21	-0.182647058823529	-0.328	3.577031	5.414491	1.83746
-8.2	-6.3	-0.185294117647059	-0.328	3.511362	4.281926	0.770564
-8.2	-6.41	-0.188529411764706	-0.328	3.525329	3.957617	0.432288
-8.2	-6.51	-0.191470588235294	-0.328	4.362162	3.525194	-0.836968
-8.2	-6.6	-0.194117647058824	-0.328	4.695725	3.57219	-1.123535
-8.2	-6.71	-0.197352941176471	-0.328	5.18459	3.384185	-1.800405
-8.2	-6.8	-0.2	-0.328	5.443109	3.957768	-1.485341
-8.2	-6.91	-0.203235294117647	-0.328	5.673217	3.878003	-1.795214
-8.2	-7	-0.205882352941176	-0.328	5.254895	4.700794	-0.554101
-8.01	6.99	0.205588235294118	-0.3204	18.41341	19.7102	1.29679
-8.01	6.9	0.202941176470588	-0.3204	18.12144	19.74317	1.62173
-8.01	6.8	0.2	-0.3204	18.10798	20.10101	1.99303
-8.01	6.7	0.197058823529412	-0.3204	18.25807	18.28821	0.0301399999999994
-8.01	6.6	0.194117647058824	-0.3204	17.1702	16.48946	-0.68074
-8.01	6.49	0.190882352941176	-0.3204	16.13347	15.28406	-0.849409999999999
-8.01	6.4	0.188235294117647	-0.3204	14.32521	15.42067	1.09546
-8.01	6.3	0.185294117647059	-0.3204	13.58059	14.9074	1.32681
-8.01	6.2	0.182352941176471	-0.3204	13.29805	13.94108	0.64303
-8.01	6.1	0.179411764705882	-0.3204	12.85544	13.70148	0.84604
-8.01	5.99	0.176176470588235	-0.3204	13.02967	12.43067	-0.599
-8.01	5.9	0.173529411764706	-0.3204	12.2099	11.2056	-1.0043
-8.01	5.8	0.170588235294118	-0.3204	10.55194	11.03657	0.484629999999999
-8.01	5.7	0.167647058823529	-0.3204	9.666773	10.26398	0.597207000000001
-8.01	5.6	0.164705882352941	-0.3204	8.81919	8.291512	-0.527678
-8.01	5.49	0.161470588235294	-0.3204	7.519629	7.6038	0.0841709999999996
-8.01	5.4	0.158823529411765	-0.3204	7.679716	7.872463	0.192747
-8.01	5.3	0.155882352941176	-0.3204	7.656176	6.36554	-1.290636
-8.01	5.2	0.152941176470588	-0.3204	8.249453	7.39664	-0.852813000000001
-8.01	5.1	0.15	-0.3204	8.673229	7.528175	-1.145054
-8.01	4.99	0.146764705882353	-0.3204	8.569636	6.74664	-1.822996
-8.01	4.9	0.144117647058824	-0.3204	8.493978	7.047961	-1.446017
-8.01	4.8	0.141176470588235	-0.3204	8.094068	7.937778	-0.15629
-8.01	4.7	0.138235294117647	-0.3204	7.335711	6.793724	-0.541987
-8.01	4.6	0.135294117647059	-0.3204	8.380976	6.982041	-1.398935
-8.01	4.49	0.132058823529412	-0.3204	8.3386	6.224053	-2.114547
-8.01	4.4	0.129411764705882	-0.3204	7.656176	5.885071	-1.771105
-8.01	4.3	0.126470588235294	-0.3204	9.082869	3.592379	-5.49049
-8.01	4.2	0.123529411764706	-0.3204	9.80332	3.48867	-6.31465
-8.01	4.1	0.120588235294118	-0.3204	11.06013	9.576171	-1.483959
-8.01	4	0.117647058823529	-0.3204	11.82802	13.94108	2.11306
-8.01	3.9	0.114705882352941	-0.3204	12.05877	16.59712	4.53835
-8.01	3.8	0.111764705882353	-0.3204	13.42889	23.37173	9.94284
-8.01	3.7	0.108823529411765	-0.3204	15.67487	28.06112	12.38625
-8.01	3.6	0.105882352941176	-0.3204	18.044	33.06714	15.02314
-8.01	3.5	0.102941176470588	-0.3204	22.24431	36.44642	14.20211
-8.01	3.4	0.1	-0.3204	26.09131	38.31232	12.22101
-8.01	3.3	0.0970588235294118	-0.3204	28.79059	41.99603	13.20544
-8.01	3.2	0.0941176470588235	-0.3204	31.50758	48.47037	16.96279
-8.01	3.1	0.0911764705882353	-0.3204	35.21155	55.21045	19.9989
-8.01	3	0.0882352941176471	-0.3204	39.28057	60.31001	21.02944
-8.01	2.9	0.0852941176470588	-0.3204	50.41448	53.85264	3.43816
-8.01	2.8	0.0823529411764706	-0.3204	58.46115	62.3987	3.93755
-8.01	2.7	0.0794117647058824	-0.3204	79.92959	86.56872	6.63913
-8.01	2.6	0.0764705882352941	-0.3204	128.1623	140.7884	12.6261
-8.01	2.5	0.0735294117647059	-0.3204	342.7904	278.3326	-64.4578
-8.01	2.4	0.0705882352941176	-0.3204	857.8833	731.4954	-126.3879
-8.01	2.3	0.0676470588235294	-0.3204	2307.042	2330.868	23.826
-8.01	2.2	0.0647058823529412	-0.3204	5701.635	5356.908	-344.727
-8.01	2.09	0.0614705882352941	-0.3204	14408.27	7678.055	-6730.215
-8.01	2	0.0588235294117647	-0.3204	19601.26	12432.58	-7168.68
-8.01	1.9	0.0558823529411765	-0.3204	25014.52	14621.86	-10392.66
-8.01	1.8	0.0529411764705882	-0.3204	25109.22	5961.055	-19148.165
-8.01	1.7	0.05	-0.3204	1117.088	1111.105	-5.98299999999995
-8.01	1.59	0.0467647058823529	-0.3204	364.1026	221.1101	-142.9925
-8.01	1.5	0.0441176470588235	-0.3204	211.4072	137.4536	-73.9536
-8.01	1.4	0.0411764705882353	-0.3204	87.59386	84.21326	-3.3806
-8.01	1.3	0.0382352941176471	-0.3204	68.50076	71.14285	2.64209
-8.01	1.2	0.0352941176470588	-0.3204	58.04684	61.63823	3.59139
-8.01	1.09	0.0320588235294118	-0.3204	49.58997	53.4865	3.89653
-8.01	0.99	0.0291176470588235	-0.3204	42.35453	45.6751	3.32057
-8.01	0.9	0.0264705882352941	-0.3204	37.57599	41.25128	3.67529
-8.01	0.8	0.0235294117647059	-0.3204	33.87849	33.98233	0.103839999999998
-8.01	0.7	0.0205882352941176	-0.3204	27.67844	30.49755	2.81911
-8.01	0.6	0.0176470588235294	-0.3204	22.98971	27.76517	4.77546
-8.01	0.49	0.0144117647058824	-0.3204	17.51551	25.43978	7.92427
-8.01	0.4	0.0117647058823529	-0.3204	13.68728	21.18119	7.49391
-8.01	0.3	0.00882352941176471	-0.3204	12.70297	18.8425	6.13953
-8.01	0.2	0.00588235294117647	-0.3204	10.47667	18.44232	7.96565
-8.01	0.1	0.00294117647058824	-0.3204	11.11795	19.64544	8.52749
-8.01	0	0	-0.3204	17.82279	24.14529	6.3225
-8.01	-0.1	-0.00294117647058824	-0.3204	18.57161	23.20825	4.63664
-8.01	-0.2	-0.00588235294117647	-0.3204	17.69773	21.08902	3.39129
-8.01	-0.3	-0.00882352941176471	-0.3204	16.86602	20.85425	3.98823
-8.01	-0.4	-0.0117647058823529	-0.3204	15.46887	19.30878	3.83991
-8.01	-0.51	-0.015	-0.3204	15.78792	18.4263	2.63838
-8.01	-0.6	-0.0176470588235294	-0.3204	15.72493	17.19587	1.47094
-8.01	-0.7	-0.0205882352941176	-0.3204	14.42851	16.4699	2.04139
-8.01	-0.8	-0.0235294117647059	-0.3204	13.06236	17.39427	4.33191
-8.01	-0.9	-0.0264705882352941	-0.3204	12.82179	15.83223	3.01044
-8.01	-1	-0.0294117647058824	-0.3204	10.49966	14.31197	3.81231
-8.01	-1.1	-0.0323529411764706	-0.3204	10.88087	13.85032	2.96945
-8.01	-1.2	-0.0352941176470588	-0.3204	14.86584	13.44992	-1.41592
-8.01	-1.3	-0.0382352941176471	-0.3204	13.63242	12.73387	-0.89855
-8.01	-1.4	-0.0411764705882353	-0.3204	13.19848	14.0029	0.80442
-8.01	-1.5	-0.0441176470588235	-0.3204	13.02338	14.6279	1.60452
-8.01	-1.6	-0.0470588235294118	-0.3204	13.29051	13.99664	0.70613
-8.01	-1.7	-0.05	-0.3204	13.60414	13.11188	-0.49226
-8.01	-1.8	-0.0529411764705882	-0.3204	15.38584	13.69502	-1.69082
-8.01	-1.9	-0.0558823529411765	-0.3204	15.65392	12.95615	-2.69777
-8.01	-2	-0.0588235294117647	-0.3204	14.64148	13.32254	-1.31894
-8.01	-2.1	-0.0617647058823529	-0.3204	13.14582	12.60252	-0.5433
-8.01	-2.2	-0.0647058823529412	-0.3204	11.97898	11.90655	-0.0724300000000007
-8.01	-2.3	-0.0676470588235294	-0.3204	11.98363	12.6307	0.647069999999999
-8.01	-2.4	-0.0705882352941176	-0.3204	11.63559	12.1502	0.514609999999999
-8.01	-2.5	-0.0735294117647059	-0.3204	10.78859	11.93391	1.14532
-8.01	-2.6	-0.0764705882352941	-0.3204	10.35128	11.43074	1.07946
-8.01	-2.71	-0.0797058823529412	-0.3204	8.606431	12.22021	3.613779
-8.01	-2.8	-0.0823529411764706	-0.3204	8.954449	10.90374	1.949291
-8.01	-2.9	-0.0852941176470588	-0.3204	9.354198	9.65262	0.298422
-8.01	-3	-0.0882352941176471	-0.3204	9.000782	8.924176	-0.076606
-8.01	-3.1	-0.0911764705882353	-0.3204	8.168111	8.92852	0.760409000000001
-8.01	-3.2	-0.0941176470588235	-0.3204	7.721381	11.24694	3.525559
-8.01	-3.3	-0.0970588235294118	-0.3204	7.914188	11.12984	3.215652
-8.01	-3.4	-0.1	-0.3204	6.625467	10.56982	3.944353
-8.01	-3.5	-0.102941176470588	-0.3204	6.573745	10.35829	3.784545
-8.01	-3.6	-0.105882352941176	-0.3204	6.639319	10.84729	4.207971
-8.01	-3.7	-0.108823529411765	-0.3204	6.483911	10.05226	3.568349
-8.01	-3.8	-0.111764705882353	-0.3204	7.250585	10.09458	2.843995
-8.01	-3.91	-0.115	-0.3204	7.457188	10.60707	3.149882
-8.01	-4.01	-0.117941176470588	-0.3204	6.737805	9.957848	3.220043
-8.01	-4.1	-0.120588235294118	-0.3204	6.211197	8.669266	2.458069
-8.01	-4.2	-0.123529411764706	-0.3204	7.043426	8.749186	1.70576
-8.01	-4.3	-0.126470588235294	-0.3204	7.616757	9.153501	1.536744
-8.01	-4.41	-0.129705882352941	-0.3204	3.845846	8.45301	4.607164
-8.01	-4.51	-0.132647058823529	-0.3204	4.461736	8.777058	4.315322
-8.01	-4.6	-0.135294117647059	-0.3204	4.565174	7.634688	3.069514
-8.01	-4.7	-0.138235294117647	-0.3204	4.654675	6.144424	1.489749
-8.01	-4.8	-0.141176470588235	-0.3204	3.638981	6.463606	2.824625
-8.01	-4.91	-0.144411764705882	-0.3204	4.781438	5.856978	1.07554
-8.01	-5.01	-0.147352941176471	-0.3204	4.818883	6.420799	1.601916
-8.01	-5.1	-0.15	-0.3204	4.118372	6.683765	2.565393
-8.01	-5.21	-0.153235294117647	-0.3204	4.202996	5.865926	1.66293
-8.01	-5.3	-0.155882352941176	-0.3204	5.147785	5.668514	0.520729
-8.01	-5.41	-0.159117647058824	-0.3204	4.583632	6.157104	1.573472
-8.01	-5.51	-0.162058823529412	-0.3204	4.212072	5.250192	1.03812
-8.01	-5.6	-0.164705882352941	-0.3204	3.681013	4.521988	0.840975
-8.01	-5.71	-0.167941176470588	-0.3204	3.873758	3.878003	0.00424500000000005
-8.01	-5.8	-0.170588235294118	-0.3204	4.024039	4.578576	0.554537
-8.01	-5.91	-0.173823529411765	-0.3204	4.339	5.344614	1.005614
-8.01	-6.01	-0.176764705882353	-0.3204	4.038297	5.015566	0.977269
-8.01	-6.1	-0.179411764705882	-0.3204	5.194591	4.352598	-0.841993
-8.01	-6.21	-0.182647058823529	-0.3204	5.547166	4.352764	-1.194402
-8.01	-6.3	-0.185294117647059	-0.3204	5.015763	4.540619	-0.475143999999999
-8.01	-6.41	-0.188529411764706	-0.3204	4.841839	4.986979	0.14514
-8.01	-6.51	-0.191470588235294	-0.3204	4.329435	4.521641	0.192206
-8.01	-6.6	-0.194117647058824	-0.3204	3.558226	4.578044	1.019818
-8.01	-6.71	-0.197352941176471	-0.3204	3.022617	4.427469	1.404852
-8.01	-6.8	-0.2	-0.3204	5.048672	5.682179	0.633507
-8.01	-6.91	-0.203235294117647	-0.3204	6.440105	5.719994	-0.720111
-8.01	-7	-0.205882352941176	-0.3204	6.449249	5.898605	-0.550644
-7.81	6.99	0.205588235294118	-0.3124	33.27993	28.56239	-4.71754
-7.81	6.9	0.202941176470588	-0.3124	32.16248	26.45291	-5.70957
-7.81	6.8	0.2	-0.3124	30.43401	25.5818	-4.85221
-7.81	6.7	0.197058823529412	-0.3124	28.11107	24.54596	-3.56511
-7.81	6.6	0.194117647058824	-0.3124	26.83741	22.63892	-4.19849
-7.81	6.49	0.190882352941176	-0.3124	26.7291	22.89798	-3.83112
-7.81	6.4	0.188235294117647	-0.3124	25.99916	23.25108	-2.74808
-7.81	6.3	0.185294117647059	-0.3124	25.8767	23.59386	-2.28284
-7.81	6.2	0.182352941176471	-0.3124	25.15995	22.5825	-2.57745
-7.81	6.1	0.179411764705882	-0.3124	23.65695	24.2342	0.577250000000003
-7.81	5.99	0.176176470588235	-0.3124	21.22643	22.50717	1.28074
-7.81	5.9	0.173529411764706	-0.3124	19.60115	21.79445	2.1933
-7.81	5.8	0.170588235294118	-0.3124	19.89383	21.60309	1.70926
-7.81	5.7	0.167647058823529	-0.3124	19.61056	19.23783	-0.372730000000001
-7.81	5.6	0.164705882352941	-0.3124	18.47113	17.01623	-1.4549
-7.81	5.49	0.161470588235294	-0.3124	18.79125	15.13282	-3.65843
-7.81	5.4	0.158823529411765	-0.3124	18.98902	11.84081	-7.14821
-7.81	5.3	0.155882352941176	-0.3124	18.02381	12.39628	-5.62753
-7.81	5.2	0.152941176470588	-0.3124	16.35295	13.68627	-2.66668
-7.81	5.1	0.15	-0.3124	15.54777	15.6307	0.0829299999999993
-7.81	4.99	0.146764705882353	-0.3124	15.35474	13.73759	-1.61715
-7.81	4.9	0.144117647058824	-0.3124	13.86789	12.05644	-1.81145
-7.81	4.8	0.141176470588235	-0.3124	13.01977	11.11958	-1.90019
-7.81	4.7	0.138235294117647	-0.3124	12.3657	9.839463	-2.526237
-7.81	4.6	0.135294117647059	-0.3124	11.83313	10.56406	-1.26907
-7.81	4.49	0.132058823529412	-0.3124	11.00403	9.688814	-1.315216
-7.81	4.4	0.129411764705882	-0.3124	10.60381	8.06928	-2.53453
-7.81	4.3	0.126470588235294	-0.3124	10.32595	7.335147	-2.990803
-7.81	4.2	0.123529411764706	-0.3124	11.44705	6.266666	-5.180384
-7.81	4.1	0.120588235294118	-0.3124	10.94317	8.709891	-2.233279
-7.81	4	0.117647058823529	-0.3124	11.06055	11.20008	0.139530000000001
-7.81	3.9	0.114705882352941	-0.3124	9.925741	12.32987	2.404129
-7.81	3.8	0.111764705882353	-0.3124	9.534898	15.18699	5.652092
-7.81	3.7	0.108823529411765	-0.3124	9.031078	17.66256	8.631482
-7.81	3.6	0.105882352941176	-0.3124	11.4423	19.43659	7.99429
-7.81	3.5	0.102941176470588	-0.3124	16.21007	21.03318	4.82311
-7.81	3.4	0.1	-0.3124	23.27706	22.95472	-0.322340000000001
-7.81	3.3	0.0970588235294118	-0.3124	32.21322	20.59775	-11.61547
-7.81	3.2	0.0941176470588235	-0.3124	42.37961	19.30459	-23.07502
-7.81	3.1	0.0911764705882353	-0.3124	47.985	28.64712	-19.33788
-7.81	3	0.0882352941176471	-0.3124	48.11405	56.25323	8.13918
-7.81	2.9	0.0852941176470588	-0.3124	53.13965	69.64811	16.50846
-7.81	2.8	0.0823529411764706	-0.3124	64.128	90.03991	25.91191
-7.81	2.7	0.0794117647058824	-0.3124	77.71817	104.6103	26.89213
-7.81	2.6	0.0764705882352941	-0.3124	100.2104	148.0339	47.8235
-7.81	2.5	0.0735294117647059	-0.3124	125.4824	415.4417	289.9593
-7.81	2.4	0.0705882352941176	-0.3124	156.1295	959.4346	803.3051
-7.81	2.3	0.0676470588235294	-0.3124	274.7787	2495.467	2220.6883
-7.81	2.2	0.0647058823529412	-0.3124	532.2438	6160.084	5627.8402
-7.81	2.09	0.0614705882352941	-0.3124	1228.763	14936.64	13707.877
-7.81	2	0.0588235294117647	-0.3124	2811.747	20942.74	18130.993
-7.81	1.9	0.0558823529411765	-0.3124	5809.329	25907.08	20097.751
-7.81	1.8	0.0529411764705882	-0.3124	7758.776	25376.5	17617.724
-7.81	1.7	0.05	-0.3124	9366.868	1112.4	-8254.468
-7.81	1.59	0.0467647058823529	-0.3124	5749.869	357.6233	-5392.2457
-7.81	1.5	0.0441176470588235	-0.3124	554.1959	155.0513	-399.1446
-7.81	1.4	0.0411764705882353	-0.3124	221.2725	83.84931	-137.42319
-7.81	1.3	0.0382352941176471	-0.3124	89.9204	68.16451	-21.75589
-7.81	1.2	0.0352941176470588	-0.3124	68.7886	57.48671	-11.30189
-7.81	1.09	0.0320588235294118	-0.3124	57.25574	51.15176	-6.10398
-7.81	0.99	0.0291176470588235	-0.3124	47.133	45.22963	-1.90337
-7.81	0.9	0.0264705882352941	-0.3124	40.45742	40.36641	-0.0910099999999971
-7.81	0.8	0.0235294117647059	-0.3124	34.75313	36.06449	1.31136
-7.81	0.7	0.0205882352941176	-0.3124	29.42698	30.02903	0.602049999999998
-7.81	0.6	0.0176470588235294	-0.3124	25.23969	26.48979	1.2501
-7.81	0.49	0.0144117647058824	-0.3124	21.14827	24.7079	3.55963
-7.81	0.4	0.0117647058823529	-0.3124	16.5811	21.88923	5.30813
-7.81	0.3	0.00882352941176471	-0.3124	13.67795	17.56143	3.88348
-7.81	0.2	0.00588235294117647	-0.3124	11.17899	16.145	4.96601
-7.81	0.1	0.00294117647058824	-0.3124	13.82227	16.71318	2.89091
-7.81	0	0	-0.3124	20.86959	21.03279	0.1632
-7.81	-0.1	-0.00294117647058824	-0.3124	21.49672	20.06329	-1.43343
-7.81	-0.2	-0.00588235294117647	-0.3124	19.49949	15.96337	-3.53612
-7.81	-0.3	-0.00882352941176471	-0.3124	18.53944	16.38338	-2.15606
-7.81	-0.4	-0.0117647058823529	-0.3124	17.11842	17.22882	0.110399999999998
-7.81	-0.51	-0.015	-0.3124	16.33477	17.41106	1.07629
-7.81	-0.6	-0.0176470588235294	-0.3124	16.63547	16.03542	-0.600050000000003
-7.81	-0.7	-0.0205882352941176	-0.3124	16.48756	14.5794	-1.90816
-7.81	-0.8	-0.0235294117647059	-0.3124	15.51716	15.03996	-0.4772
-7.81	-0.9	-0.0264705882352941	-0.3124	15.10227	15.69815	0.595879999999999
-7.81	-1	-0.0294117647058824	-0.3124	14.11677	13.37671	-0.740060000000001
-7.81	-1.1	-0.0323529411764706	-0.3124	15.1235	13.47037	-1.65313
-7.81	-1.2	-0.0352941176470588	-0.3124	15.9312	15.02234	-0.908860000000001
-7.81	-1.3	-0.0382352941176471	-0.3124	15.54937	14.86658	-0.682789999999999
-7.81	-1.4	-0.0411764705882353	-0.3124	13.22871	15.94737	2.71866
-7.81	-1.5	-0.0441176470588235	-0.3124	11.65691	14.41795	2.76104
-7.81	-1.6	-0.0470588235294118	-0.3124	10.84709	12.96815	2.12106
-7.81	-1.7	-0.05	-0.3124	10.92618	13.45259	2.52641
-7.81	-1.8	-0.0529411764705882	-0.3124	10.59564	13.10875	2.51311
-7.81	-1.9	-0.0558823529411765	-0.3124	9.884401	12.1769	2.292499
-7.81	-2	-0.0588235294117647	-0.3124	9.050252	10.77539	1.725138
-7.81	-2.1	-0.0617647058823529	-0.3124	9.02535	10.52096	1.49561
-7.81	-2.2	-0.0647058823529412	-0.3124	11.52652	9.359273	-2.167247
-7.81	-2.3	-0.0676470588235294	-0.3124	11.05114	10.32261	-0.728530000000001
-7.81	-2.4	-0.0705882352941176	-0.3124	10.21919	9.649776	-0.569414
-7.81	-2.5	-0.0735294117647059	-0.3124	11.00408	8.888259	-2.115821
-7.81	-2.6	-0.0764705882352941	-0.3124	10.58558	8.732741	-1.852839
-7.81	-2.71	-0.0797058823529412	-0.3124	11.4504	8.511721	-2.938679
-7.81	-2.8	-0.0823529411764706	-0.3124	11.10716	9.978581	-1.128579
-7.81	-2.9	-0.0852941176470588	-0.3124	9.987983	9.051823	-0.936159999999999
-7.81	-3	-0.0882352941176471	-0.3124	9.691356	8.33708	-1.354276
-7.81	-3.1	-0.0911764705882353	-0.3124	10.20862	7.678479	-2.530141
-7.81	-3.2	-0.0941176470588235	-0.3124	8.774055	7.734895	-1.03916
-7.81	-3.3	-0.0970588235294118	-0.3124	10.74854	7.621762	-3.126778
-7.81	-3.4	-0.1	-0.3124	10.73441	7.767515	-2.966895
-7.81	-3.5	-0.102941176470588	-0.3124	10.47066	9.258009	-1.212651
-7.81	-3.6	-0.105882352941176	-0.3124	11.96115	10.2873	-1.67385
-7.81	-3.7	-0.108823529411765	-0.3124	12.90671	11.59443	-1.31228
-7.81	-3.8	-0.111764705882353	-0.3124	12.42613	11.12897	-1.29716
-7.81	-3.91	-0.115	-0.3124	12.38944	10.11256	-2.27688
-7.81	-4.01	-0.117941176470588	-0.3124	10.96525	10.0703	-0.89495
-7.81	-4.1	-0.120588235294118	-0.3124	8.28504	9.14375	0.85871
-7.81	-4.2	-0.123529411764706	-0.3124	7.932383	7.385528	-0.546855
-7.81	-4.3	-0.126470588235294	-0.3124	7.744305	6.116217	-1.628088
-7.81	-4.41	-0.129705882352941	-0.3124	6.183222	5.664902	-0.51832
-7.81	-4.51	-0.132647058823529	-0.3124	6.173585	4.649445	-1.52414
-7.81	-4.6	-0.135294117647059	-0.3124	6.262914	5.458053	-0.804861000000001
-7.81	-4.7	-0.138235294117647	-0.3124	7.325253	5.777731	-1.547522
-7.81	-4.8	-0.141176470588235	-0.3124	7.471	5.923244	-1.547756
-7.81	-4.91	-0.144411764705882	-0.3124	7.165115	6.01703	-1.148085
-7.81	-5.01	-0.147352941176471	-0.3124	6.972088	5.95145	-1.020638
-7.81	-5.1	-0.15	-0.3124	6.168163	6.947784	0.779621000000001
-7.81	-5.21	-0.153235294117647	-0.3124	6.144424	6.853771	0.709347
-7.81	-5.3	-0.155882352941176	-0.3124	5.933098	5.321314	-0.611784
-7.81	-5.41	-0.159117647058824	-0.3124	4.842211	4.362162	-0.480049
-7.81	-5.51	-0.162058823529412	-0.3124	5.411048	4.460876	-0.950172
-7.81	-5.6	-0.164705882352941	-0.3124	5.100574	4.183541	-0.917033
-7.81	-5.71	-0.167941176470588	-0.3124	4.983246	2.815673	-2.167573
-7.81	-5.8	-0.170588235294118	-0.3124	5.664685	2.322017	-3.342668
-7.81	-5.91	-0.173823529411765	-0.3124	5.979427	3.417222	-2.562205
-7.81	-6.01	-0.176764705882353	-0.3124	5.005976	3.182324	-1.823652
-7.81	-6.1	-0.179411764705882	-0.3124	3.89651	2.514742	-1.381768
-7.81	-6.21	-0.182647058823529	-0.3124	4.761173	2.69805	-2.063123
-7.81	-6.3	-0.185294117647059	-0.3124	5.226493	3.252699	-1.973794
-7.81	-6.41	-0.188529411764706	-0.3124	5.376893	3.680444	-1.696449
-7.81	-6.51	-0.191470588235294	-0.3124	6.142768	3.633158	-2.50961
-7.81	-6.6	-0.194117647058824	-0.3124	6.307262	3.905907	-2.401355
-7.81	-6.71	-0.197352941176471	-0.3124	6.786654	2.942365	-3.844289
-7.81	-6.8	-0.2	-0.3124	6.170968	2.237322	-3.933646
-7.81	-6.91	-0.203235294117647	-0.3124	5.762074	3.064687	-2.697387
-7.81	-7	-0.205882352941176	-0.3124	5.263889	4.094079	-1.16981
-7.61	6.99	0.205588235294118	-0.3044	31.87143	35.4739	3.60247
-7.61	6.9	0.202941176470588	-0.3044	31.89842	34.02222	2.1238
-7.61	6.8	0.2	-0.3044	31.45115	33.11459	1.66344
-7.61	6.7	0.197058823529412	-0.3044	30.09499	31.42405	1.32906
-7.61	6.6	0.194117647058824	-0.3044	28.16423	30.78718	2.62295
-7.61	6.49	0.190882352941176	-0.3044	27.41551	29.38977	1.97426
-7.61	6.4	0.188235294117647	-0.3044	26.55849	28.68804	2.12955
-7.61	6.3	0.185294117647059	-0.3044	25.60456	27.94405	2.33949
-7.61	6.2	0.182352941176471	-0.3044	26.09535	27.00586	0.910509999999999
-7.61	6.1	0.179411764705882	-0.3044	26.59557	25.74958	-0.845989999999997
-7.61	5.99	0.176176470588235	-0.3044	25.70545	24.87837	-0.827079999999999
-7.61	5.9	0.173529411764706	-0.3044	25.21573	23.45156	-1.76417
-7.61	5.8	0.170588235294118	-0.3044	24.92839	20.92359	-4.0048
-7.61	5.7	0.167647058823529	-0.3044	24.38586	17.47633	-6.90953
-7.61	5.6	0.164705882352941	-0.3044	23.38269	17.41979	-5.9629
-7.61	5.49	0.161470588235294	-0.3044	21.59786	17.46613	-4.13173
-7.61	5.4	0.158823529411765	-0.3044	19.49273	14.66894	-4.82379
-7.61	5.3	0.155882352941176	-0.3044	19.18184	12.3332	-6.84864
-7.61	5.2	0.152941176470588	-0.3044	20.28698	11.34007	-8.94691
-7.61	5.1	0.15	-0.3044	19.43468	13.6518	-5.78288
-7.61	4.99	0.146764705882353	-0.3044	19.25568	14.2075	-5.04818
-7.61	4.9	0.144117647058824	-0.3044	18.73761	10.03049	-8.70712
-7.61	4.8	0.141176470588235	-0.3044	18.18273	9.041534	-9.141196
-7.61	4.7	0.138235294117647	-0.3044	16.40197	8.914386	-7.487584
-7.61	4.6	0.135294117647059	-0.3044	14.87615	8.203319	-6.672831
-7.61	4.49	0.132058823529412	-0.3044	13.95847	7.788609	-6.169861
-7.61	4.4	0.129411764705882	-0.3044	12.42745	7.289463	-5.137987
-7.61	4.3	0.126470588235294	-0.3044	12.24381	7.91105	-4.33276
-7.61	4.2	0.123529411764706	-0.3044	11.52803	8.193894	-3.334136
-7.61	4.1	0.120588235294118	-0.3044	11.63589	9.75698	-1.87891
-7.61	4	0.117647058823529	-0.3044	10.22706	9.163627	-1.063433
-7.61	3.9	0.114705882352941	-0.3044	8.437477	10.31773	1.880253
-7.61	3.8	0.111764705882353	-0.3044	6.521163	14.40475	7.883587
-7.61	3.7	0.108823529411765	-0.3044	6.841587	18.0635	11.221913
-7.61	3.6	0.105882352941176	-0.3044	9.28463	18.36091	9.07628
-7.61	3.5	0.102941176470588	-0.3044	10.13728	19.30281	9.16553
-7.61	3.4	0.1	-0.3044	13.57438	24.29921	10.72483
-7.61	3.3	0.0970588235294118	-0.3044	16.84731	28.57974	11.73243
-7.61	3.2	0.0941176470588235	-0.3044	20.70842	32.07516	11.36674
-7.61	3.1	0.0911764705882353	-0.3044	27.18741	37.27566	10.08825
-7.61	3	0.0882352941176471	-0.3044	32.02783	43.56471	11.53688
-7.61	2.9	0.0852941176470588	-0.3044	38.55067	48.33555	9.78488
-7.61	2.8	0.0823529411764706	-0.3044	44.99586	48.15744	3.16158
-7.61	2.7	0.0794117647058824	-0.3044	50.52639	60.68658	10.16019
-7.61	2.6	0.0764705882352941	-0.3044	51.57783	107.2837	55.70587
-7.61	2.5	0.0735294117647059	-0.3044	54.57908	351.1525	296.57342
-7.61	2.4	0.0705882352941176	-0.3044	96.59337	867.1133	770.51993
-7.61	2.3	0.0676470588235294	-0.3044	235.0574	2389.994	2154.9366
-7.61	2.2	0.0647058823529412	-0.3044	677.5067	5913.396	5235.8893
-7.61	2.09	0.0614705882352941	-0.3044	2196.329	14532.88	12336.551
-7.61	2	0.0588235294117647	-0.3044	5115.396	19941.74	14826.344
-7.61	1.9	0.0558823529411765	-0.3044	7236.066	25141.63	17905.564
-7.61	1.8	0.0529411764705882	-0.3044	10114.9	25066.06	14951.16
-7.61	1.7	0.05	-0.3044	12434.87	1115.391	-11319.479
-7.61	1.59	0.0467647058823529	-0.3044	12869.18	351.3665	-12517.8135
-7.61	1.5	0.0441176470588235	-0.3044	5864.106	187.4617	-5676.6443
-7.61	1.4	0.0411764705882353	-0.3044	492.2836	77.78158	-414.50202
-7.61	1.3	0.0382352941176471	-0.3044	221.1784	60.50737	-160.67103
-7.61	1.2	0.0352941176470588	-0.3044	89.99855	48.53035	-41.4682
-7.61	1.09	0.0320588235294118	-0.3044	66.87182	40.07904	-26.79278
-7.61	0.99	0.0291176470588235	-0.3044	56.08805	33.62481	-22.46324
-7.61	0.9	0.0264705882352941	-0.3044	46.41862	29.87292	-16.5457
-7.61	0.8	0.0235294117647059	-0.3044	38.26753	26.77259	-11.49494
-7.61	0.7	0.0205882352941176	-0.3044	32.71765	22.07238	-10.64527
-7.61	0.6	0.0176470588235294	-0.3044	28.19988	15.87314	-12.32674
-7.61	0.49	0.0144117647058824	-0.3044	21.89569	12.03136	-9.86433
-7.61	0.4	0.0117647058823529	-0.3044	18.12925	10.6785	-7.45075
-7.61	0.3	0.00882352941176471	-0.3044	13.9983	9.613241	-4.385059
-7.61	0.2	0.00588235294117647	-0.3044	13.70096	6.963162	-6.737798
-7.61	0.1	0.00294117647058824	-0.3044	15.64324	5.792404	-9.850836
-7.61	0	0	-0.3044	20.56841	11.50385	-9.06456
-7.61	-0.1	-0.00294117647058824	-0.3044	20.70638	12.75255	-7.95383
-7.61	-0.2	-0.00588235294117647	-0.3044	18.54015	11.93294	-6.60721
-7.61	-0.3	-0.00882352941176471	-0.3044	18.2251	12.50931	-5.71579
-7.61	-0.4	-0.0117647058823529	-0.3044	17.51599	12.65849	-4.8575
-7.61	-0.51	-0.015	-0.3044	18.1387	11.90433	-6.23437
-7.61	-0.6	-0.0176470588235294	-0.3044	17.56777	11.09863	-6.46914
-7.61	-0.7	-0.0205882352941176	-0.3044	16.11662	11.14013	-4.97649
-7.61	-0.8	-0.0235294117647059	-0.3044	15.36416	10.1416	-5.22256
-7.61	-0.9	-0.0264705882352941	-0.3044	14.70044	10.64003	-4.06041
-7.61	-1	-0.0294117647058824	-0.3044	13.26422	9.463133	-3.801087
-7.61	-1.1	-0.0323529411764706	-0.3044	11.30531	8.67224	-2.63307
-7.61	-1.2	-0.0352941176470588	-0.3044	11.94448	9.169964	-2.774516
-7.61	-1.3	-0.0382352941176471	-0.3044	13.3793	9.103748	-4.275552
-7.61	-1.4	-0.0411764705882353	-0.3044	14.12701	8.303624	-5.823386
-7.61	-1.5	-0.0441176470588235	-0.3044	12.40373	7.856385	-4.547345
-7.61	-1.6	-0.0470588235294118	-0.3044	11.97512	8.669568	-3.305552
-7.61	-1.7	-0.05	-0.3044	11.48056	7.601461	-3.879099
-7.61	-1.8	-0.0529411764705882	-0.3044	13.49329	9.948343	-3.544947
-7.61	-1.9	-0.0558823529411765	-0.3044	14.1326	10.60682	-3.52578
-7.61	-2	-0.0588235294117647	-0.3044	11.91113	10.44187	-1.46926
-7.61	-2.1	-0.0617647058823529	-0.3044	12.43663	9.420407	-3.016223
-7.61	-2.2	-0.0647058823529412	-0.3044	12.20091	10.63388	-1.56703
-7.61	-2.3	-0.0676470588235294	-0.3044	11.17938	10.52489	-0.654490000000001
-7.61	-2.4	-0.0705882352941176	-0.3044	10.43117	8.977616	-1.453554
-7.61	-2.5	-0.0735294117647059	-0.3044	10.76558	8.821746	-1.943834
-7.61	-2.6	-0.0764705882352941	-0.3044	9.923294	8.821746	-1.101548
-7.61	-2.71	-0.0797058823529412	-0.3044	9.030393	7.801329	-1.229064
-7.61	-2.8	-0.0823529411764706	-0.3044	9.618679	8.96282	-0.655859
-7.61	-2.9	-0.0852941176470588	-0.3044	11.42012	8.911096	-2.509024
-7.61	-3	-0.0882352941176471	-0.3044	11.20852	8.083467	-3.125053
-7.61	-3.1	-0.0911764705882353	-0.3044	10.6347	6.978138	-3.656562
-7.61	-3.2	-0.0941176470588235	-0.3044	11.32047	6.583147	-4.737323
-7.61	-3.3	-0.0970588235294118	-0.3044	10.57783	6.535372	-4.042458
-7.61	-3.4	-0.1	-0.3044	10.02244	6.060267	-3.962173
-7.61	-3.5	-0.102941176470588	-0.3044	9.095898	5.721536	-3.374362
-7.61	-3.6	-0.105882352941176	-0.3044	9.579574	6.732328	-2.847246
-7.61	-3.7	-0.108823529411765	-0.3044	9.650147	7.225962	-2.424185
-7.61	-3.8	-0.111764705882353	-0.3044	8.742143	6.309688	-2.432455
-7.61	-3.91	-0.115	-0.3044	9.277878	5.406758	-3.87112
-7.61	-4.01	-0.117941176470588	-0.3044	9.033703	4.969524	-4.064179
-7.61	-4.1	-0.120588235294118	-0.3044	9.470675	6.003618	-3.467057
-7.61	-4.2	-0.123529411764706	-0.3044	8.285676	8.001985	-0.283691000000001
-7.61	-4.3	-0.126470588235294	-0.3044	6.808856	8.147736	1.33888
-7.61	-4.41	-0.129705882352941	-0.3044	6.442088	6.050868	-0.39122
-7.61	-4.51	-0.132647058823529	-0.3044	6.159715	5.021045	-1.13867
-7.61	-4.6	-0.135294117647059	-0.3044	5.49694	4.78596	-0.71098
-7.61	-4.7	-0.138235294117647	-0.3044	6.83184	3.290944	-3.540896
-7.61	-4.8	-0.141176470588235	-0.3044	7.151567	5.01634	-2.135227
-7.61	-4.91	-0.144411764705882	-0.3044	6.671981	5.218303	-1.453678
-7.61	-5.01	-0.147352941176471	-0.3044	6.192396	3.963378	-2.229018
-7.61	-5.1	-0.15	-0.3044	5.825646	4.033592	-1.792054
-7.61	-5.21	-0.153235294117647	-0.3044	6.535121	5.942279	-0.592842
-7.61	-5.3	-0.155882352941176	-0.3044	6.332951	5.890559	-0.442392000000001
-7.61	-5.41	-0.159117647058824	-0.3044	6.431683	5.335621	-1.096062
-7.61	-5.51	-0.162058823529412	-0.3044	5.975181	4.903131	-1.07205
-7.61	-5.6	-0.164705882352941	-0.3044	5.307822	4.249687	-1.058135
-7.61	-5.71	-0.167941176470588	-0.3044	6.346568	2.505529	-3.841039
-7.61	-5.8	-0.170588235294118	-0.3044	6.454702	2.505431	-3.949271
-7.61	-5.91	-0.173823529411765	-0.3044	6.83026	2.528941	-4.301319
-7.61	-6.01	-0.176764705882353	-0.3044	7.389081	3.40312	-3.985961
-7.61	-6.1	-0.179411764705882	-0.3044	5.6871	3.370084	-2.317016
-7.61	-6.21	-0.182647058823529	-0.3044	5.997067	3.355855	-2.641212
-7.61	-6.3	-0.185294117647059	-0.3044	5.588184	4.229902	-1.358282
-7.61	-6.41	-0.188529411764706	-0.3044	5.555281	4.065564	-1.489717
-7.61	-6.51	-0.191470588235294	-0.3044	6.528155	4.512071	-2.016084
-7.61	-6.6	-0.194117647058824	-0.3044	7.745419	4.850302	-2.895117
-7.61	-6.71	-0.197352941176471	-0.3044	7.618531	4.883392	-2.735139
-7.61	-6.8	-0.2	-0.3044	6.852187	3.980962	-2.871225
-7.61	-6.91	-0.203235294117647	-0.3044	6.668897	3.915014	-2.753883
-7.61	-7	-0.205882352941176	-0.3044	6.838088	3.722463	-3.115625
-7.41	6.99	0.205588235294118	-0.2964	36.17973	41.31187	5.13214
-7.41	6.9	0.202941176470588	-0.2964	35.25062	41.47831	6.22769
-7.41	6.8	0.2	-0.2964	34.34172	41.83464	7.49292
-7.41	6.7	0.197058823529412	-0.2964	32.95708	41.65563	8.69855000000001
-7.41	6.6	0.194117647058824	-0.2964	32.24	40.39666	8.15666
-7.41	6.49	0.190882352941176	-0.2964	31.94555	39.29149	7.34594
-7.41	6.4	0.188235294117647	-0.2964	31.63945	38.17844	6.53899
-7.41	6.3	0.185294117647059	-0.2964	30.47632	36.62766	6.15134
-7.41	6.2	0.182352941176471	-0.2964	28.42113	35.59161	7.17048
-7.41	6.1	0.179411764705882	-0.2964	27.25809	34.50854	7.25045000000001
-7.41	5.99	0.176176470588235	-0.2964	27.27215	33.53713	6.26498
-7.41	5.9	0.173529411764706	-0.2964	26.44816	31.94555	5.49739
-7.41	5.8	0.170588235294118	-0.2964	25.88312	30.88489	5.00177
-7.41	5.7	0.167647058823529	-0.2964	25.13921	30.50464	5.36543
-7.41	5.6	0.164705882352941	-0.2964	23.44796	29.94421	6.49625000000001
-7.41	5.49	0.161470588235294	-0.2964	22.04958	29.62291	7.57333
-7.41	5.4	0.158823529411765	-0.2964	21.48922	29.52402	8.0348
-7.41	5.3	0.155882352941176	-0.2964	21.21146	28.14909	6.93763
-7.41	5.2	0.152941176470588	-0.2964	20.65427	27.03675	6.38248
-7.41	5.1	0.15	-0.2964	20.92896	26.08566	5.1567
-7.41	4.99	0.146764705882353	-0.2964	19.47881	25.33224	5.85343
-7.41	4.9	0.144117647058824	-0.2964	18.94118	23.92441	4.98323
-7.41	4.8	0.141176470588235	-0.2964	17.94373	22.11635	4.17262
-7.41	4.7	0.138235294117647	-0.2964	18.53301	21.51526	2.98225
-7.41	4.6	0.135294117647059	-0.2964	17.46412	21.36851	3.90439
-7.41	4.49	0.132058823529412	-0.2964	15.82088	21.15657	5.33569
-7.41	4.4	0.129411764705882	-0.2964	14.72378	20.95332	6.22954
-7.41	4.3	0.126470588235294	-0.2964	14.72378	20.15754	5.43376
-7.41	4.2	0.123529411764706	-0.2964	14.4271	16.17935	1.75225
-7.41	4.1	0.120588235294118	-0.2964	12.18634	14.38949	2.20315
-7.41	4	0.117647058823529	-0.2964	10.43424	13.36347	2.92923
-7.41	3.9	0.114705882352941	-0.2964	10.1239	12.17694	2.05304
-7.41	3.8	0.111764705882353	-0.2964	9.906913	10.91454	1.007627
-7.41	3.7	0.108823529411765	-0.2964	9.610598	9.72365	0.113052
-7.41	3.6	0.105882352941176	-0.2964	9.728352	9.436016	-0.292335999999999
-7.41	3.5	0.102941176470588	-0.2964	9.276276	8.146183	-1.130093
-7.41	3.4	0.1	-0.2964	8.405483	8.155597	-0.249886
-7.41	3.3	0.0970588235294118	-0.2964	9.295472	10.49592	1.200448
-7.41	3.2	0.0941176470588235	-0.2964	11.27282	13.71668	2.44386
-7.41	3.1	0.0911764705882353	-0.2964	12.96424	18.52028	5.55604
-7.41	3	0.0882352941176471	-0.2964	11.97531	29.79235	17.81704
-7.41	2.9	0.0852941176470588	-0.2964	12.29607	53.89978	41.60371
-7.41	2.8	0.0823529411764706	-0.2964	15.99002	64.93024	48.94022
-7.41	2.7	0.0794117647058824	-0.2964	26.20102	89.97254	63.77152
-7.41	2.6	0.0764705882352941	-0.2964	49.44992	133.8423	84.39238
-7.41	2.5	0.0735294117647059	-0.2964	59.4077	334.7617	275.354
-7.41	2.4	0.0705882352941176	-0.2964	79.94822	859.3325	779.38428
-7.41	2.3	0.0676470588235294	-0.2964	91.10518	2273.694	2182.58882
-7.41	2.2	0.0647058823529412	-0.2964	117.8149	5495.877	5378.0621
-7.41	2.09	0.0614705882352941	-0.2964	247.5173	10799.62	10552.1027
-7.41	2	0.0588235294117647	-0.2964	511.0522	14588.15	14077.0978
-7.41	1.9	0.0558823529411765	-0.2964	2105.661	18086.94	15981.279
-7.41	1.8	0.0529411764705882	-0.2964	5150.961	12078.5	6927.539
-7.41	1.7	0.05	-0.2964	12608.04	2258.041	-10349.999
-7.41	1.59	0.0467647058823529	-0.2964	17395.75	405.0866	-16990.6634
-7.41	1.5	0.0441176470588235	-0.2964	21620.5	209.1006	-21411.3994
-7.41	1.4	0.0411764705882353	-0.2964	22432.19	78.93143	-22353.25857
-7.41	1.3	0.0382352941176471	-0.2964	554.1959	61.30139	-492.89451
-7.41	1.2	0.0352941176470588	-0.2964	350.4636	48.94973	-301.51387
-7.41	1.09	0.0320588235294118	-0.2964	91.41729	40.5252	-50.89209
-7.41	0.99	0.0291176470588235	-0.2964	68.99909	34.43953	-34.55956
-7.41	0.9	0.0264705882352941	-0.2964	55.6473	30.57418	-25.07312
-7.41	0.8	0.0235294117647059	-0.2964	46.0673	26.64944	-19.41786
-7.41	0.7	0.0205882352941176	-0.2964	36.75374	20.02657	-16.72717
-7.41	0.6	0.0176470588235294	-0.2964	31.44932	13.87607	-17.57325
-7.41	0.49	0.0144117647058824	-0.2964	27.61651	10.69965	-16.91686
-7.41	0.4	0.0117647058823529	-0.2964	21.78956	8.840464	-12.949096
-7.41	0.3	0.00882352941176471	-0.2964	16.29057	7.883432	-8.407138
-7.41	0.2	0.00588235294117647	-0.2964	12.66092	7.662194	-4.998726
-7.41	0.1	0.00294117647058824	-0.2964	15.34565	6.292478	-9.053172
-7.41	0	0	-0.2964	21.55661	9.946565	-11.610045
-7.41	-0.1	-0.00294117647058824	-0.2964	23.55086	11.15174	-12.39912
-7.41	-0.2	-0.00588235294117647	-0.2964	22.40492	9.875856	-12.529064
-7.41	-0.3	-0.00882352941176471	-0.2964	19.57985	9.699364	-9.880486
-7.41	-0.4	-0.0117647058823529	-0.2964	17.859	8.427406	-9.431594
-7.41	-0.51	-0.015	-0.2964	17.26376	7.409618	-9.854142
-7.41	-0.6	-0.0176470588235294	-0.2964	16.19317	8.971463	-7.221707
-7.41	-0.7	-0.0205882352941176	-0.2964	14.56862	8.580118	-5.988502
-7.41	-0.8	-0.0235294117647059	-0.2964	14.09787	8.461809	-5.636061
-7.41	-0.9	-0.0264705882352941	-0.2964	14.32743	7.868517	-6.458913
-7.41	-1	-0.0294117647058824	-0.2964	14.39278	7.228496	-7.164284
-7.41	-1.1	-0.0323529411764706	-0.2964	13.04569	9.138448	-3.907242
-7.41	-1.2	-0.0352941176470588	-0.2964	12.18394	9.640867	-2.543073
-7.41	-1.3	-0.0382352941176471	-0.2964	12.43336	10.82146	-1.6119
-7.41	-1.4	-0.0411764705882353	-0.2964	13.08136	9.739302	-3.342058
-7.41	-1.5	-0.0441176470588235	-0.2964	12.36983	8.181307	-4.188523
-7.41	-1.6	-0.0470588235294118	-0.2964	10.78377	7.141586	-3.642184
-7.41	-1.7	-0.05	-0.2964	9.771865	7.12222	-2.649645
-7.41	-1.8	-0.0529411764705882	-0.2964	10.30819	8.415234	-1.892956
-7.41	-1.9	-0.0558823529411765	-0.2964	11.39458	8.730054	-2.664526
-7.41	-2	-0.0588235294117647	-0.2964	13.58693	8.626569	-4.960361
-7.41	-2.1	-0.0617647058823529	-0.2964	13.31921	9.628453	-3.690757
-7.41	-2.2	-0.0647058823529412	-0.2964	12.57115	9.792368	-2.778782
-7.41	-2.3	-0.0676470588235294	-0.2964	9.278186	8.865778	-0.412407999999999
-7.41	-2.4	-0.0705882352941176	-0.2964	8.031368	8.902709	0.871340999999999
-7.41	-2.5	-0.0735294117647059	-0.2964	7.419441	7.924198	0.504757
-7.41	-2.6	-0.0764705882352941	-0.2964	9.362516	7.256683	-2.105833
-7.41	-2.71	-0.0797058823529412	-0.2964	9.164562	7.632334	-1.532228
-7.41	-2.8	-0.0823529411764706	-0.2964	7.263634	6.809378	-0.454256
-7.41	-2.9	-0.0852941176470588	-0.2964	8.863132	6.465844	-2.397288
-7.41	-3	-0.0882352941176471	-0.2964	10.51399	7.942403	-2.571587
-7.41	-3.1	-0.0911764705882353	-0.2964	9.704874	6.324771	-3.380103
-7.41	-3.2	-0.0941176470588235	-0.2964	8.326176	7.373412	-0.952764
-7.41	-3.3	-0.0970588235294118	-0.2964	7.634099	7.29817	-0.335929
-7.41	-3.4	-0.1	-0.2964	7.427139	5.576662	-1.850477
-7.41	-3.5	-0.102941176470588	-0.2964	8.48076	5.209898	-3.270862
-7.41	-3.6	-0.105882352941176	-0.2964	8.570134	5.83527	-2.734864
-7.41	-3.7	-0.108823529411765	-0.2964	9.33177	5.224004	-4.107766
-7.41	-3.8	-0.111764705882353	-0.2964	9.721818	4.344709	-5.377109
-7.41	-3.91	-0.115	-0.2964	9.096247	6.43243	-2.663817
-7.41	-4.01	-0.117941176470588	-0.2964	8.955146	6.262914	-2.692232
-7.41	-4.1	-0.120588235294118	-0.2964	8.56477	4.574398	-3.990372
-7.41	-4.2	-0.123529411764706	-0.2964	8.935986	5.058265	-3.877721
-7.41	-4.3	-0.126470588235294	-0.2964	10.323	6.387892	-3.935108
-7.41	-4.41	-0.129705882352941	-0.2964	10.06477	9.043629	-1.021141
-7.41	-4.51	-0.132647058823529	-0.2964	9.363969	8.517183	-0.846786000000002
-7.41	-4.6	-0.135294117647059	-0.2964	8.149933	7.332395	-0.817538000000001
-7.41	-4.7	-0.138235294117647	-0.2964	7.721973	7.548611	-0.173362
-7.41	-4.8	-0.141176470588235	-0.2964	7.547686	8.286539	0.738853
-7.41	-4.91	-0.144411764705882	-0.2964	8.060267	8.535661	0.475394
-7.41	-5.01	-0.147352941176471	-0.2964	6.428228	8.131128	1.7029
-7.41	-5.1	-0.15	-0.2964	5.920362	7.398205	1.477843
-7.41	-5.21	-0.153235294117647	-0.2964	6.155482	6.984309	0.828827
-7.41	-5.3	-0.155882352941176	-0.2964	3.893158	6.415357	2.522199
-7.41	-5.41	-0.159117647058824	-0.2964	3.601642	6.739652	3.13801
-7.41	-5.51	-0.162058823529412	-0.2964	3.150268	6.866813	3.716545
-7.41	-5.6	-0.164705882352941	-0.2964	2.567237	7.256918	4.689681
-7.41	-5.71	-0.167941176470588	-0.2964	2.769413	8.878434	6.109021
-7.41	-5.8	-0.170588235294118	-0.2964	3.253704	5.856304	2.6026
-7.41	-5.91	-0.173823529411765	-0.2964	3.23007	5.240393	2.010323
-7.41	-6.01	-0.176764705882353	-0.2964	4.410192	4.258102	-0.15209
-7.41	-6.1	-0.179411764705882	-0.2964	4.410022	4.3286	-0.0814219999999999
-7.41	-6.21	-0.182647058823529	-0.2964	5.078051	4.859699	-0.218352
-7.41	-6.3	-0.185294117647059	-0.2964	5.22871	4.027812	-1.200898
-7.41	-6.41	-0.188529411764706	-0.2964	4.555949	4.140759	-0.41519
-7.41	-6.51	-0.191470588235294	-0.2964	5.24732	3.134953	-2.112367
-7.41	-6.6	-0.194117647058824	-0.2964	5.646754	3.515517	-2.131237
-7.41	-6.71	-0.197352941176471	-0.2964	4.889779	3.454425	-1.435354
-7.41	-6.8	-0.2	-0.2964	4.212719	5.390787	1.178068
-7.41	-6.91	-0.203235294117647	-0.2964	4.931905	3.449721	-1.482184
-7.41	-7	-0.205882352941176	-0.2964	4.824148	4.478995	-0.345153
-7.2	6.99	0.205588235294118	-0.288	17.49712	43.38438	25.88726
-7.2	6.9	0.202941176470588	-0.288	16.28166	43.33082	27.04916
-7.2	6.8	0.2	-0.288	16.1121	43.88661	27.77451
-7.2	6.7	0.197058823529412	-0.288	15.78704	44.40942	28.62238
-7.2	6.6	0.194117647058824	-0.288	15.29232	44.07504	28.78272
-7.2	6.49	0.190882352941176	-0.288	15.35363	43.23168	27.87805
-7.2	6.4	0.188235294117647	-0.288	15.74404	42.6776	26.93356
-7.2	6.3	0.185294117647059	-0.288	15.29173	42.15321	26.86148
-7.2	6.2	0.182352941176471	-0.288	14.26899	40.64	26.37101
-7.2	6.1	0.179411764705882	-0.288	13.10167	38.76105	25.65938
-7.2	5.99	0.176176470588235	-0.288	12.13031	38.24762	26.11731
-7.2	5.9	0.173529411764706	-0.288	12.25272	37.75786	25.50514
-7.2	5.8	0.170588235294118	-0.288	11.86173	37.45175	25.59002
-7.2	5.7	0.167647058823529	-0.288	11.81423	36.73921	24.92498
-7.2	5.6	0.164705882352941	-0.288	12.50666	36.14116	23.6345
-7.2	5.49	0.161470588235294	-0.288	13.15569	36.33291	23.17722
-7.2	5.4	0.158823529411765	-0.288	14.17306	36.36728	22.19422
-7.2	5.3	0.155882352941176	-0.288	15.79279	35.2028	19.41001
-7.2	5.2	0.152941176470588	-0.288	15.01975	33.6677	18.64795
-7.2	5.1	0.15	-0.288	14.41329	32.55175	18.13846
-7.2	4.99	0.146764705882353	-0.288	13.93705	31.34165	17.4046
-7.2	4.9	0.144117647058824	-0.288	13.79574	29.72646	15.93072
-7.2	4.8	0.141176470588235	-0.288	13.6686	28.61416	14.94556
-7.2	4.7	0.138235294117647	-0.288	12.08595	27.5087	15.42275
-7.2	4.6	0.135294117647059	-0.288	11.53025	26.20436	14.67411
-7.2	4.49	0.132058823529412	-0.288	9.74511	25.17217	15.42706
[truncated: 12,241 more rows]
