# Supplementary material for: Giant ferroelectric polarization in a bilayer graphene heterostructure
Source: Nat Commun. 2022 Oct 21;13:6241. doi: 10.1038/s41467-022-34104-z (PMC9587233; doi:10.1038/s41467-022-34104-z)
Supplement: Supplementary file 4 — Source Data [file 41467_2022_34104_MOESM4_ESM.zip › SI/Fig.S19/Fig.S19b.dat]

8	-4	-0.117647058823529	0.32	83.04358	41.01384	-42.02974
8	-3.9	-0.114705882352941	0.32	81.91688	56.42503	-25.49185
8	-3.8	-0.111764705882353	0.32	80.37834	66.74341	-13.63493
8	-3.71	-0.109117647058824	0.32	77.4615	70.81105	-6.65045000000001
8	-3.61	-0.106176470588235	0.32	75.07824	74.29802	-0.78022
8	-3.51	-0.103235294117647	0.32	71.14173	75.79899	4.65726000000001
8	-3.41	-0.100294117647059	0.32	67.7942	76.2045	8.41029999999999
8	-3.3	-0.0970588235294118	0.32	63.58974	74.96499	11.37525
8	-3.21	-0.0944117647058823	0.32	57.52621	71.55531	14.0291
8	-3.11	-0.0914705882352941	0.32	51.70289	67.05697	15.35408
8	-3.01	-0.0885294117647059	0.32	41.78264	61.46382	19.68118
8	-2.91	-0.0855882352941176	0.32	29.47665	53.88042	24.40377
8	-2.8	-0.0823529411764706	0.32	72.20154	42.04966	-30.15188
8	-2.71	-0.0797058823529412	0.32	306.7863	30.25933	-276.52697
8	-2.6	-0.0764705882352941	0.32	557.3896	74.88102	-482.50858
8	-2.5	-0.0735294117647059	0.32	12368.08	498.842	-11869.238
8	-2.4	-0.0705882352941176	0.32	18013.22	1119.009	-16894.211
8	-2.3	-0.0676470588235294	0.32	14955.75	12315.95	-2639.8
8	-2.21	-0.065	0.32	9493.309	18266.2	8772.891
8	-2.1	-0.0617647058823529	0.32	5002.056	14301.52	9299.464
8	-2	-0.0588235294117647	0.32	2040.057	6889.78	4849.723
8	-1.9	-0.0558823529411765	0.32	401.1144	2642.46	2241.3456
8	-1.8	-0.0529411764705882	0.32	89.73956	1019.314	929.57444
8	-1.7	-0.05	0.32	46.92539	327.9711	281.04571
8	-1.6	-0.0470588235294118	0.32	55.38468	21.85023	-33.53445
8	-1.5	-0.0441176470588235	0.32	61.76601	46.62062	-15.14539
8	-1.4	-0.0411764705882353	0.32	67.85686	57.86571	-9.99115
8	-1.3	-0.0382352941176471	0.32	70.68195	64.49547	-6.18648
8	-1.2	-0.0352941176470588	0.32	73.89082	67.52751	-6.36331
8	-1.1	-0.0323529411764706	0.32	76.35727	68.84673	-7.51054000000001
8	-1	-0.0294117647058824	0.32	77.39435	70.45137	-6.94298000000001
8	-0.9	-0.0264705882352941	0.32	77.4944	72.9634	-4.53100000000001
8	-0.8	-0.0235294117647059	0.32	78.94062	74.83211	-4.10851
8	-0.7	-0.0205882352941176	0.32	79.02593	75.42169	-3.60424000000001
8	-0.6	-0.0176470588235294	0.32	79.55386	75.79141	-3.76245
8	-0.51	-0.015	0.32	80.60615	75.7629	-4.84325
8	-0.4	-0.0117647058823529	0.32	81.41361	76.35077	-5.06284000000001
8	-0.3	-0.00882352941176471	0.32	82.59726	77.5591	-5.03816000000001
8	-0.2	-0.00588235294117647	0.32	82.6196	79.25157	-3.36803000000001
8	-0.1	-0.00294117647058824	0.32	82.89494	79.57184	-3.32310000000001
8	0	0	0.32	84.44839	81.15097	-3.29742
8	0.1	0.00294117647058824	0.32	86.82808	83.53874	-3.28934
8	0.2	0.00588235294117647	0.32	91.32115	85.77353	-5.54762000000001
8	0.29	0.00852941176470588	0.32	93.38636	83.68053	-9.70582999999999
8	0.4	0.0117647058823529	0.32	92.54948	82.61884	-9.93064
8	0.49	0.0144117647058824	0.32	91.20134	84.69272	-6.50862000000001
8	0.6	0.0176470588235294	0.32	88.26915	82.58333	-5.68581999999999
8	0.7	0.0205882352941176	0.32	84.57031	76.45047	-8.11984000000001
8	0.8	0.0235294117647059	0.32	80.94391	72.64145	-8.30246
8	0.9	0.0264705882352941	0.32	77.55767	68.59878	-8.95889
8	0.99	0.0291176470588235	0.32	74.59801	65.36082	-9.23719
8	1.1	0.0323529411764706	0.32	72.01849	62.06112	-9.95737
8	1.2	0.0352941176470588	0.32	69.70843	60.50208	-9.20635000000001
8	1.3	0.0382352941176471	0.32	67.53047	59.36309	-8.16738
8	1.4	0.0411764705882353	0.32	65.78625	56.67751	-9.10874
8	1.5	0.0441176470588235	0.32	64.60648	53.39362	-11.21286
8	1.6	0.0470588235294118	0.32	63.28487	51.29836	-11.98651
8	1.7	0.05	0.32	62.37309	52.47352	-9.89957
8	1.8	0.0529411764705882	0.32	61.02569	54.30396	-6.72173
8	1.9	0.0558823529411765	0.32	59.62155	54.36559	-5.25596
8	2	0.0588235294117647	0.32	58.02586	53.62475	-4.40111
8	2.1	0.0617647058823529	0.32	57.00534	51.79507	-5.21027
8	2.2	0.0647058823529412	0.32	56.21703	49.14632	-7.07071
8	2.3	0.0676470588235294	0.32	55.86661	45.69003	-10.17658
8	2.4	0.0705882352941176	0.32	55.74346	43.8814	-11.86206
8	2.5	0.0735294117647059	0.32	56.42539	42.89013	-13.53526
8	2.6	0.0764705882352941	0.32	56.11802	43.0038	-13.11422
8	2.7	0.0794117647058824	0.32	52.78055	42.39141	-10.38914
8	2.8	0.0823529411764706	0.32	51.58616	42.44492	-9.14124
8	2.9	0.0852941176470588	0.32	50.53052	41.14305	-9.38747
8	3	0.0882352941176471	0.32	47.98653	39.5398	-8.44673
8	3.1	0.0911764705882353	0.32	45.8214	37.67296	-8.14844
8	3.2	0.0941176470588235	0.32	43.96413	35.55552	-8.40861
8	3.3	0.0970588235294118	0.32	41.89082	34.34234	-7.54848
8	3.4	0.1	0.32	40.24379	33.36461	-6.87918
8	3.5	0.102941176470588	0.32	38.71332	33.0651	-5.64822
8	3.6	0.105882352941176	0.32	36.74459	32.17759	-4.567
8	3.7	0.108823529411765	0.32	34.80152	30.79091	-4.01061
8	3.8	0.111764705882353	0.32	33.54746	29.03753	-4.50993
8	3.9	0.114705882352941	0.32	32.77349	29.06486	-3.70863
8	4	0.117647058823529	0.32	32.14771	29.15016	-2.99755
7.79	-4	-0.117647058823529	0.3116	25.74538	60.83152	35.08614
7.79	-3.9	-0.114705882352941	0.3116	32.58834	72.53852	39.95018
7.79	-3.8	-0.111764705882353	0.3116	39.80837	79.04617	39.2378
7.79	-3.71	-0.109117647058824	0.3116	42.1937	82.6682	40.4745
7.79	-3.61	-0.106176470588235	0.3116	41.38128	86.33905	44.95777
7.79	-3.51	-0.103235294117647	0.3116	40.35098	97.46886	57.11788
7.79	-3.41	-0.100294117647059	0.3116	36.78202	101.2928	64.51078
7.79	-3.3	-0.0970588235294118	0.3116	32.78024	97.03507	64.25483
7.79	-3.21	-0.0944117647058823	0.3116	26.66645	91.49488	64.82843
7.79	-3.11	-0.0914705882352941	0.3116	19.17486	85.46211	66.28725
7.79	-3.01	-0.0885294117647059	0.3116	44.04268	81.5478	37.50512
7.79	-2.91	-0.0855882352941176	0.3116	108.1104	76.33474	-31.77566
7.79	-2.8	-0.0823529411764706	0.3116	352.9677	69.52711	-283.44059
7.79	-2.71	-0.0797058823529412	0.3116	1116.087	60.82436	-1055.26264
7.79	-2.6	-0.0764705882352941	0.3116	5883.877	51.17568	-5832.70132
7.79	-2.5	-0.0735294117647059	0.3116	14014.83	39.47889	-13975.35111
7.79	-2.4	-0.0705882352941176	0.3116	13466.9	76.48166	-13390.41834
7.79	-2.3	-0.0676470588235294	0.3116	10770.99	198.957	-10572.033
7.79	-2.21	-0.065	0.3116	6597.943	1118.441	-5479.502
7.79	-2.1	-0.0617647058823529	0.3116	2894.189	12248.5	9354.311
7.79	-2	-0.0588235294117647	0.3116	1071.36	17134.29	16062.93
7.79	-1.9	-0.0558823529411765	0.3116	383.1311	13251.27	12868.1389
7.79	-1.8	-0.0529411764705882	0.3116	90.4072	6277.493	6187.0858
7.79	-1.7	-0.05	0.3116	17.56405	2458.21	2440.64595
7.79	-1.6	-0.0470588235294118	0.3116	23.98728	952.185	928.19772
7.79	-1.5	-0.0441176470588235	0.3116	33.73377	168.0717	134.33793
7.79	-1.4	-0.0411764705882353	0.3116	41.35869	33.50682	-7.85187000000001
7.79	-1.3	-0.0382352941176471	0.3116	47.98249	43.35731	-4.62518
7.79	-1.2	-0.0352941176470588	0.3116	53.20703	55.05264	1.84560999999999
7.79	-1.1	-0.0323529411764706	0.3116	57.41165	60.35211	2.94046
7.79	-1	-0.0294117647058824	0.3116	60.58026	65.71155	5.13129
7.79	-0.9	-0.0264705882352941	0.3116	62.27669	69.15414	6.87745
7.79	-0.8	-0.0235294117647059	0.3116	63.3452	72.84002	9.49482
7.79	-0.7	-0.0205882352941176	0.3116	64.21956	76.22928	12.00972
7.79	-0.6	-0.0176470588235294	0.3116	64.77625	79.20412	14.42787
7.79	-0.51	-0.015	0.3116	64.76678	81.71223	16.94545
7.79	-0.4	-0.0117647058823529	0.3116	65.331	83.05878	17.72778
7.79	-0.3	-0.00882352941176471	0.3116	66.18442	83.95813	17.77371
7.79	-0.2	-0.00588235294117647	0.3116	67.4624	84.23029	16.76789
7.79	-0.1	-0.00294117647058824	0.3116	68.77768	84.83664	16.05896
7.79	0	0	0.3116	71.22665	85.82295	14.5963
7.79	0.1	0.00294117647058824	0.3116	74.43882	94.81276	20.37394
7.79	0.2	0.00588235294117647	0.3116	76.63539	99.29156	22.65617
7.79	0.29	0.00852941176470588	0.3116	77.70435	100.5996	22.89525
7.79	0.4	0.0117647058823529	0.3116	77.91626	99.6334	21.71714
7.79	0.49	0.0144117647058824	0.3116	78.06898	96.58461	18.51563
7.79	0.6	0.0176470588235294	0.3116	76.45771	93.01422	16.55651
7.79	0.7	0.0205882352941176	0.3116	74.17407	89.63294	15.45887
7.79	0.8	0.0235294117647059	0.3116	71.41047	86.51691	15.10644
7.79	0.9	0.0264705882352941	0.3116	68.70597	83.96356	15.25759
7.79	0.99	0.0291176470588235	0.3116	66.02544	81.39306	15.36762
7.79	1.1	0.0323529411764706	0.3116	64.33249	79.00445	14.67196
7.79	1.2	0.0352941176470588	0.3116	62.1245	76.15531	14.03081
7.79	1.3	0.0382352941176471	0.3116	60.41477	73.99257	13.5778
7.79	1.4	0.0411764705882353	0.3116	59.14809	71.48281	12.33472
7.79	1.5	0.0441176470588235	0.3116	58.28656	70.09409	11.80753
7.79	1.6	0.0470588235294118	0.3116	57.30203	68.4904	11.18837
7.79	1.7	0.05	0.3116	56.83361	67.69206	10.85845
7.79	1.8	0.0529411764705882	0.3116	55.98401	67.25633	11.27232
7.79	1.9	0.0558823529411765	0.3116	54.09037	67.15644	13.06607
7.79	2	0.0588235294117647	0.3116	53.24781	66.81543	13.56762
7.79	2.1	0.0617647058823529	0.3116	52.07373	65.30939	13.23566
7.79	2.2	0.0647058823529412	0.3116	50.90443	63.19709	12.29266
7.79	2.3	0.0676470588235294	0.3116	49.42559	61.55368	12.12809
7.79	2.4	0.0705882352941176	0.3116	48.22133	59.99101	11.76968
7.79	2.5	0.0735294117647059	0.3116	47.24149	58.98934	11.74785
7.79	2.6	0.0764705882352941	0.3116	46.86284	58.45661	11.59377
7.79	2.7	0.0794117647058824	0.3116	46.40655	57.74174	11.33519
7.79	2.8	0.0823529411764706	0.3116	45.56876	56.56969	11.00093
7.79	2.9	0.0852941176470588	0.3116	44.79074	54.50287	9.71213
7.79	3	0.0882352941176471	0.3116	43.36608	51.56702	8.20094
7.79	3.1	0.0911764705882353	0.3116	42.70648	52.32735	9.62087000000001
7.79	3.2	0.0941176470588235	0.3116	42.28832	52.27805	9.98973
7.79	3.3	0.0970588235294118	0.3116	41.06884	50.74671	9.67787
7.79	3.4	0.1	0.3116	40.09702	48.90295	8.80593
7.79	3.5	0.102941176470588	0.3116	38.65183	46.65118	7.99935
7.79	3.6	0.105882352941176	0.3116	37.23202	44.99058	7.75856
7.79	3.7	0.108823529411765	0.3116	36.00822	42.94194	6.93372
7.79	3.8	0.111764705882353	0.3116	34.90423	41.92889	7.02466000000001
7.79	3.9	0.114705882352941	0.3116	34.16473	40.37612	6.21139
7.79	4	0.117647058823529	0.3116	33.38607	38.76343	5.37736
7.59	-4	-0.117647058823529	0.3036	5.377392	74.71074	69.333348
7.59	-3.9	-0.114705882352941	0.3036	36.65464	84.87561	48.22097
7.59	-3.8	-0.111764705882353	0.3036	48.54422	82.96785	34.42363
7.59	-3.71	-0.109117647058824	0.3036	47.95265	80.82809	32.87544
7.59	-3.61	-0.106176470588235	0.3036	46.07223	83.40667	37.33444
7.59	-3.51	-0.103235294117647	0.3036	41.52467	85.87784	44.35317
7.59	-3.41	-0.100294117647059	0.3036	35.82027	87.7396	51.91933
7.59	-3.3	-0.0970588235294118	0.3036	28.90839	88.90517	59.99678
7.59	-3.21	-0.0944117647058823	0.3036	18.72466	89.19613	70.47147
7.59	-3.11	-0.0914705882352941	0.3036	30.94129	88.69767	57.75638
7.59	-3.01	-0.0885294117647059	0.3036	83.47807	87.51385	4.03578
7.59	-2.91	-0.0855882352941176	0.3036	196.1481	84.24377	-111.90433
7.59	-2.8	-0.0823529411764706	0.3036	556.6527	80.62907	-476.02363
7.59	-2.71	-0.0797058823529412	0.3036	4258.125	76.04112	-4182.08388
7.59	-2.6	-0.0764705882352941	0.3036	11837.29	72.31198	-11764.97802
7.59	-2.5	-0.0735294117647059	0.3036	14219.47	66.58638	-14152.88362
7.59	-2.4	-0.0705882352941176	0.3036	10966.21	60.40281	-10905.80719
7.59	-2.3	-0.0676470588235294	0.3036	6707.186	52.35247	-6654.83353
7.59	-2.21	-0.065	0.3036	4640.276	24.19617	-4616.07983
7.59	-2.1	-0.0617647058823529	0.3036	1365.974	64.89784	-1301.07616
7.59	-2	-0.0588235294117647	0.3036	376.2405	163.8672	-212.3733
7.59	-1.9	-0.0558823529411765	0.3036	81.07956	557.6936	476.61404
7.59	-1.8	-0.0529411764705882	0.3036	22.19811	12280.03	12257.83189
7.59	-1.7	-0.05	0.3036	25.62068	17431.34	17405.71932
7.59	-1.6	-0.0470588235294118	0.3036	35.3853	13329.63	13294.2447
7.59	-1.5	-0.0441176470588235	0.3036	44.58584	6209.301	6164.71516
7.59	-1.4	-0.0411764705882353	0.3036	51.62035	2337.903	2286.28265
7.59	-1.3	-0.0382352941176471	0.3036	57.20763	891.3919	834.18427
7.59	-1.2	-0.0352941176470588	0.3036	61.68447	132.8534	71.16893
7.59	-1.1	-0.0323529411764706	0.3036	65.91644	22.42586	-43.49058
7.59	-1	-0.0294117647058824	0.3036	68.95626	35.72774	-33.22852
7.59	-0.9	-0.0264705882352941	0.3036	71.05084	46.17732	-24.87352
7.59	-0.8	-0.0235294117647059	0.3036	71.37984	53.99158	-17.38826
7.59	-0.7	-0.0205882352941176	0.3036	71.43386	63.27599	-8.15787
7.59	-0.6	-0.0176470588235294	0.3036	71.6546	68.85277	-2.80183
7.59	-0.51	-0.015	0.3036	71.49351	73.31708	1.82357
7.59	-0.4	-0.0117647058823529	0.3036	72.28772	76.98921	4.70149000000001
7.59	-0.3	-0.00882352941176471	0.3036	73.39287	80.38934	6.99647
7.59	-0.2	-0.00588235294117647	0.3036	74.1816	82.81733	8.63573
7.59	-0.1	-0.00294117647058824	0.3036	74.06613	84.86685	10.80072
7.59	0	0	0.3036	75.05079	87.45298	12.40219
7.59	0.1	0.00294117647058824	0.3036	78.20634	93.64883	15.44249
7.59	0.2	0.00588235294117647	0.3036	81.28224	95.93723	14.65499
7.59	0.29	0.00852941176470588	0.3036	82.7456	96.36136	13.61576
7.59	0.4	0.0117647058823529	0.3036	82.14986	96.28179	14.13193
7.59	0.49	0.0144117647058824	0.3036	82.33495	96.7859	14.45095
7.59	0.6	0.0176470588235294	0.3036	80.69199	95.9274	15.23541
7.59	0.7	0.0205882352941176	0.3036	77.77238	93.09102	15.31864
7.59	0.8	0.0235294117647059	0.3036	74.90891	89.37478	14.46587
7.59	0.9	0.0264705882352941	0.3036	71.75363	86.65797	14.90434
7.59	0.99	0.0291176470588235	0.3036	69.29271	84.01984	14.72713
7.59	1.1	0.0323529411764706	0.3036	68.38315	80.50507	12.12192
7.59	1.2	0.0352941176470588	0.3036	67.11471	77.76616	10.65145
7.59	1.3	0.0382352941176471	0.3036	64.29113	75.72299	11.43186
7.59	1.4	0.0411764705882353	0.3036	61.672	73.75663	12.08463
7.59	1.5	0.0441176470588235	0.3036	60.40782	73.31506	12.90724
7.59	1.6	0.0470588235294118	0.3036	59.58868	72.76278	13.1741
7.59	1.7	0.05	0.3036	59.48464	70.52716	11.04252
7.59	1.8	0.0529411764705882	0.3036	59.63153	67.87893	8.2474
7.59	1.9	0.0558823529411765	0.3036	58.91194	68.48511	9.57317000000001
7.59	2	0.0588235294117647	0.3036	57.84918	69.17662	11.32744
7.59	2.1	0.0617647058823529	0.3036	56.17808	68.3593	12.18122
7.59	2.2	0.0647058823529412	0.3036	54.649	67.49474	12.84574
7.59	2.3	0.0676470588235294	0.3036	53.48448	66.34868	12.8642
7.59	2.4	0.0705882352941176	0.3036	52.50254	64.73856	12.23602
7.59	2.5	0.0735294117647059	0.3036	51.45161	63.21123	11.75962
7.59	2.6	0.0764705882352941	0.3036	50.30604	61.68629	11.38025
7.59	2.7	0.0794117647058824	0.3036	49.25989	60.0383	10.77841
7.59	2.8	0.0823529411764706	0.3036	49.29867	59.03435	9.73568
7.59	2.9	0.0852941176470588	0.3036	49.16145	57.90511	8.74366
7.59	3	0.0882352941176471	0.3036	48.99765	56.81808	7.82043
7.59	3.1	0.0911764705882353	0.3036	47.9875	55.34064	7.35314000000001
7.59	3.2	0.0941176470588235	0.3036	46.66507	53.89894	7.23387
7.59	3.3	0.0970588235294118	0.3036	45.04931	51.96482	6.91551000000001
7.59	3.4	0.1	0.3036	43.39444	51.02726	7.63282
7.59	3.5	0.102941176470588	0.3036	41.99814	54.24244	12.2443
7.59	3.6	0.105882352941176	0.3036	40.61293	54.22611	13.61318
7.59	3.7	0.108823529411765	0.3036	39.89355	51.70308	11.80953
7.59	3.8	0.111764705882353	0.3036	39.272	48.34145	9.06945000000001
7.59	3.9	0.114705882352941	0.3036	37.76214	45.63143	7.86929
7.59	4	0.117647058823529	0.3036	35.91021	43.3319	7.42169
7.4	-4	-0.117647058823529	0.296	13.58394	52.90681	39.32287
7.4	-3.9	-0.114705882352941	0.296	47.29676	57.67282	10.37606
7.4	-3.8	-0.111764705882353	0.296	57.06052	60.64475	3.58423000000001
7.4	-3.71	-0.109117647058824	0.296	54.25666	62.39098	8.13432
7.4	-3.61	-0.106176470588235	0.296	48.59915	64.52771	15.92856
7.4	-3.51	-0.103235294117647	0.296	41.1902	65.00818	23.81798
7.4	-3.41	-0.100294117647059	0.296	34.26199	65.24011	30.97812
7.4	-3.3	-0.0970588235294118	0.296	27.20824	64.38822	37.17998
7.4	-3.21	-0.0944117647058823	0.296	21.60731	62.89293	41.28562
7.4	-3.11	-0.0914705882352941	0.296	40.56552	60.12167	19.55615
7.4	-3.01	-0.0885294117647059	0.296	111.074	56.68276	-54.39124
7.4	-2.91	-0.0855882352941176	0.296	499.4953	52.94271	-446.55259
7.4	-2.8	-0.0823529411764706	0.296	1116.609	49.80618	-1066.80282
7.4	-2.71	-0.0797058823529412	0.296	12122.47	48.32161	-12074.14839
7.4	-2.6	-0.0764705882352941	0.296	16936.96	45.17217	-16891.78783
7.4	-2.5	-0.0735294117647059	0.296	15138.04	42.82247	-15095.21753
7.4	-2.4	-0.0705882352941176	0.296	11905.95	38.12828	-11867.82172
7.4	-2.3	-0.0676470588235294	0.296	6555.425	34.34622	-6521.07878
7.4	-2.21	-0.065	0.296	3541.162	30.85265	-3510.30935
7.4	-2.1	-0.0617647058823529	0.296	1769.526	25.83591	-1743.69009
7.4	-2	-0.0588235294117647	0.296	347.3043	21.30588	-325.99842
7.4	-1.9	-0.0558823529411765	0.296	9.949064	37.57277	27.623706
7.4	-1.8	-0.0529411764705882	0.296	33.7629	111.1603	77.3974
7.4	-1.7	-0.05	0.296	57.07015	1117.088	1060.01785
7.4	-1.6	-0.0470588235294118	0.296	68.08391	5879.765	5811.68109
7.4	-1.5	-0.0441176470588235	0.296	76.0337	12915.77	12839.7363
7.4	-1.4	-0.0411764705882353	0.296	82.25112	10482.47	10400.21888
7.4	-1.3	-0.0382352941176471	0.296	88.35107	7813.135	7724.78393
7.4	-1.2	-0.0352941176470588	0.296	86.35652	5107.226	5020.86948
7.4	-1.1	-0.0323529411764706	0.296	86.33417	2171.147	2084.81283
7.4	-1	-0.0294117647058824	0.296	89.1456	641.015	551.8694
7.4	-0.9	-0.0264705882352941	0.296	91.55884	161.6598	70.10096
7.4	-0.8	-0.0235294117647059	0.296	94.08337	43.88052	-50.20285
7.4	-0.7	-0.0205882352941176	0.296	96.91333	21.19296	-75.72037
7.4	-0.6	-0.0176470588235294	0.296	99.73756	28.25978	-71.47778
7.4	-0.51	-0.015	0.296	102.1623	34.56366	-67.59864
7.4	-0.4	-0.0117647058823529	0.296	103.5748	38.71641	-64.85839
7.4	-0.3	-0.00882352941176471	0.296	104.5772	41.84849	-62.72871
7.4	-0.2	-0.00588235294117647	0.296	103.9531	44.92843	-59.02467
7.4	-0.1	-0.00294117647058824	0.296	103.0711	49.04723	-54.02387
7.4	0	0	0.296	103.7128	52.85892	-50.85388
7.4	0.1	0.00294117647058824	0.296	108.3099	58.48002	-49.82988
7.4	0.2	0.00588235294117647	0.296	112.0671	65.51602	-46.55108
7.4	0.29	0.00852941176470588	0.296	113.2554	71.97426	-41.28114
7.4	0.4	0.0117647058823529	0.296	108.6552	75.42203	-33.23317
7.4	0.49	0.0144117647058824	0.296	105.519	73.97273	-31.54627
7.4	0.6	0.0176470588235294	0.296	101.7506	71.50326	-30.24734
7.4	0.7	0.0205882352941176	0.296	98.0968	67.29004	-30.80676
7.4	0.8	0.0235294117647059	0.296	93.8792	63.39517	-30.48403
7.4	0.9	0.0264705882352941	0.296	90.32501	60.86678	-29.45823
7.4	0.99	0.0291176470588235	0.296	86.26167	59.3573	-26.90437
7.4	1.1	0.0323529411764706	0.296	83.56282	58.60682	-24.956
7.4	1.2	0.0352941176470588	0.296	81.81927	57.06307	-24.7562
7.4	1.3	0.0382352941176471	0.296	80.31321	55.31603	-24.99718
7.4	1.4	0.0411764705882353	0.296	77.2854	54.13041	-23.15499
7.4	1.5	0.0441176470588235	0.296	76.22809	52.43771	-23.79038
7.4	1.6	0.0470588235294118	0.296	74.27804	50.79042	-23.48762
7.4	1.7	0.05	0.296	74.39172	49.59721	-24.79451
7.4	1.8	0.0529411764705882	0.296	73.584	48.89449	-24.68951
7.4	1.9	0.0558823529411765	0.296	72.74124	49.16056	-23.58068
7.4	2	0.0588235294117647	0.296	71.94975	49.78364	-22.16611
7.4	2.1	0.0617647058823529	0.296	71.51698	50.05348	-21.4635
7.4	2.2	0.0647058823529412	0.296	69.84097	49.8424	-19.99857
7.4	2.3	0.0676470588235294	0.296	68.68581	49.47874	-19.20707
7.4	2.4	0.0705882352941176	0.296	66.76366	50.12729	-16.63637
7.4	2.5	0.0735294117647059	0.296	65.88311	51.8499	-14.03321
7.4	2.6	0.0764705882352941	0.296	64.57396	51.81676	-12.7572
7.4	2.7	0.0794117647058824	0.296	63.68635	51.8112	-11.87515
7.4	2.8	0.0823529411764706	0.296	62.46249	52.40991	-10.05258
7.4	2.9	0.0852941176470588	0.296	60.27537	54.42233	-5.85304
7.4	3	0.0882352941176471	0.296	58.04803	53.88048	-4.16755
7.4	3.1	0.0911764705882353	0.296	56.72472	53.77896	-2.94576
7.4	3.2	0.0941176470588235	0.296	55.10353	52.43901	-2.66452
7.4	3.3	0.0970588235294118	0.296	53.92945	52.20899	-1.72046
7.4	3.4	0.1	0.296	52.1211	49.39449	-2.72661
7.4	3.5	0.102941176470588	0.296	50.71036	46.69378	-4.01658000000001
7.4	3.6	0.105882352941176	0.296	53.34985	43.95715	-9.39270000000001
7.4	3.7	0.108823529411765	0.296	53.13688	42.10277	-11.03411
7.4	3.8	0.111764705882353	0.296	52.30848	41.45563	-10.85285
7.4	3.9	0.114705882352941	0.296	50.22175	40.5845	-9.63725
7.4	4	0.117647058823529	0.296	48.37851	41.22043	-7.15808
7.19	-4	-0.117647058823529	0.2876	46.88758	61.06826	14.18068
7.19	-3.9	-0.114705882352941	0.2876	29.41141	64.82743	35.41602
7.19	-3.8	-0.111764705882353	0.2876	34.02277	65.35958	31.33681
7.19	-3.71	-0.109117647058824	0.2876	40.89055	66.34851	25.45796
7.19	-3.61	-0.106176470588235	0.2876	44.1462	67.18853	23.04233
7.19	-3.51	-0.103235294117647	0.2876	44.53601	67.79214	23.25613
7.19	-3.41	-0.100294117647059	0.2876	40.40152	67.83995	27.43843
7.19	-3.3	-0.0970588235294118	0.2876	34.94619	66.42076	31.47457
7.19	-3.21	-0.0944117647058823	0.2876	27.11096	63.15297	36.04201
7.19	-3.11	-0.0914705882352941	0.2876	44.08931	60.76774	16.67843
7.19	-3.01	-0.0885294117647059	0.2876	111.0956	59.12062	-51.97498
7.19	-2.91	-0.0855882352941176	0.2876	556.5228	58.20221	-498.32059
7.19	-2.8	-0.0823529411764706	0.2876	2251.471	56.85284	-2194.61816
7.19	-2.71	-0.0797058823529412	0.2876	11994.49	56.02922	-11938.46078
7.19	-2.6	-0.0764705882352941	0.2876	15049.17	54.96836	-14994.20164
7.19	-2.5	-0.0735294117647059	0.2876	12539.73	53.92899	-12485.80101
7.19	-2.4	-0.0705882352941176	0.2876	9370.335	51.53735	-9318.79765
7.19	-2.3	-0.0676470588235294	0.2876	5085.628	47.98532	-5037.64268
7.19	-2.21	-0.065	0.2876	2134.464	43.58346	-2090.88054
7.19	-2.1	-0.0617647058823529	0.2876	420.2971	38.18664	-382.11046
7.19	-2	-0.0588235294117647	0.2876	105.4847	32.37053	-73.11417
7.19	-1.9	-0.0558823529411765	0.2876	19.86807	26.97833	7.11026
7.19	-1.8	-0.0529411764705882	0.2876	33.80483	19.2177	-14.58713
7.19	-1.7	-0.05	0.2876	57.16497	38.55499	-18.60998
7.19	-1.6	-0.0470588235294118	0.2876	66.59284	104.7574	38.16456
7.19	-1.5	-0.0441176470588235	0.2876	73.70581	556.9775	483.27169
7.19	-1.4	-0.0411764705882353	0.2876	80.86843	5751.717	5670.84857
7.19	-1.3	-0.0382352941176471	0.2876	85.60484	8327.759	8242.15416
7.19	-1.2	-0.0352941176470588	0.2876	91.23416	7345.829	7254.59484
7.19	-1.1	-0.0323529411764706	0.2876	93.99809	5792.56	5698.56191
7.19	-1	-0.0294117647058824	0.2876	93.5548	3163.759	3070.2042
7.19	-0.9	-0.0264705882352941	0.2876	94.70148	1351.763	1257.06152
7.19	-0.8	-0.0235294117647059	0.2876	95.63977	472.4778	376.83803
7.19	-0.7	-0.0205882352941176	0.2876	96.06252	179.4694	83.40688
7.19	-0.6	-0.0176470588235294	0.2876	96.24049	34.32838	-61.91211
7.19	-0.51	-0.015	0.2876	96.83752	38.04084	-58.79668
7.19	-0.4	-0.0117647058823529	0.2876	97.93494	46.30572	-51.62922
7.19	-0.3	-0.00882352941176471	0.2876	97.93494	46.9695	-50.96544
7.19	-0.2	-0.00588235294117647	0.2876	98.10574	47.29666	-50.80908
7.19	-0.1	-0.00294117647058824	0.2876	98.7487	48.26566	-50.48304
7.19	0	0	0.2876	100.8389	51.00821	-49.83069
7.19	0.1	0.00294117647058824	0.2876	105.3528	56.15753	-49.19527
7.19	0.2	0.00588235294117647	0.2876	107.1694	59.27934	-47.89006
7.19	0.29	0.00852941176470588	0.2876	106.6905	62.76723	-43.92327
7.19	0.4	0.0117647058823529	0.2876	107.1318	64.48682	-42.64498
7.19	0.49	0.0144117647058824	0.2876	107.2537	65.79701	-41.45669
7.19	0.6	0.0176470588235294	0.2876	104.538	65.42261	-39.11539
7.19	0.7	0.0205882352941176	0.2876	100.982	64.06294	-36.91906
7.19	0.8	0.0235294117647059	0.2876	97.77773	61.45736	-36.32037
7.19	0.9	0.0264705882352941	0.2876	95.31242	59.21674	-36.09568
7.19	0.99	0.0291176470588235	0.2876	93.2092	58.06552	-35.14368
7.19	1.1	0.0323529411764706	0.2876	91.0139	57.27318	-33.74072
7.19	1.2	0.0352941176470588	0.2876	87.72104	58.01525	-29.70579
7.19	1.3	0.0382352941176471	0.2876	85.32717	57.90207	-27.4251
7.19	1.4	0.0411764705882353	0.2876	83.27779	57.36966	-25.90813
7.19	1.5	0.0441176470588235	0.2876	82.00542	55.06632	-26.9391
7.19	1.6	0.0470588235294118	0.2876	79.72632	53.60791	-26.11841
7.19	1.7	0.05	0.2876	78.30281	51.7003	-26.60251
7.19	1.8	0.0529411764705882	0.2876	77.04016	50.08104	-26.95912
7.19	1.9	0.0558823529411765	0.2876	75.96723	48.80362	-27.16361
7.19	2	0.0588235294117647	0.2876	75.67371	48.66158	-27.01213
7.19	2.1	0.0617647058823529	0.2876	75.02694	48.90773	-26.11921
7.19	2.2	0.0647058823529412	0.2876	73.99494	49.28934	-24.7056
7.19	2.3	0.0676470588235294	0.2876	73.27235	48.77326	-24.49909
7.19	2.4	0.0705882352941176	0.2876	72.50552	48.09158	-24.41394
7.19	2.5	0.0735294117647059	0.2876	71.5805	47.26775	-24.31275
7.19	2.6	0.0764705882352941	0.2876	70.61189	46.15051	-24.46138
7.19	2.7	0.0794117647058824	0.2876	69.28918	45.4308	-23.85838
7.19	2.8	0.0823529411764706	0.2876	68.38694	44.66859	-23.71835
7.19	2.9	0.0852941176470588	0.2876	66.31609	44.0278	-22.28829
7.19	3	0.0882352941176471	0.2876	64.78916	43.29098	-21.49818
7.19	3.1	0.0911764705882353	0.2876	63.69092	43.79749	-19.89343
7.19	3.2	0.0941176470588235	0.2876	62.81033	42.21461	-20.59572
7.19	3.3	0.0970588235294118	0.2876	62.06241	41.02635	-21.03606
7.19	3.4	0.1	0.2876	60.32981	39.21315	-21.11666
7.19	3.5	0.102941176470588	0.2876	59.18419	38.44609	-20.7381
7.19	3.6	0.105882352941176	0.2876	57.27165	38.58659	-18.68506
7.19	3.7	0.108823529411765	0.2876	55.87765	38.97961	-16.89804
7.19	3.8	0.111764705882353	0.2876	54.74163	38.71438	-16.02725
7.19	3.9	0.114705882352941	0.2876	52.73452	37.80553	-14.92899
7.19	4	0.117647058823529	0.2876	50.61375	36.91884	-13.69491
6.99	-4	-0.117647058823529	0.2796	26.93116	92.81279	65.88163
6.99	-3.9	-0.114705882352941	0.2796	31.0641	97.66958	66.60548
6.99	-3.8	-0.111764705882353	0.2796	44.51792	100.5993	56.08138
6.99	-3.71	-0.109117647058824	0.2796	48.8168	103.4478	54.631
6.99	-3.61	-0.106176470588235	0.2796	49.46969	104.8428	55.37311
6.99	-3.51	-0.103235294117647	0.2796	47.53174	103.4985	55.96676
6.99	-3.41	-0.100294117647059	0.2796	43.60169	102.2446	58.64291
6.99	-3.3	-0.0970588235294118	0.2796	36.85862	101.6936	64.83498
6.99	-3.21	-0.0944117647058823	0.2796	27.07571	99.70456	72.62885
6.99	-3.11	-0.0914705882352941	0.2796	73.40121	97.98573	24.58452
6.99	-3.01	-0.0885294117647059	0.2796	160.4937	97.62992	-62.86378
6.99	-2.91	-0.0855882352941176	0.2796	540.6937	97.65069	-443.04301
6.99	-2.8	-0.0823529411764706	0.2796	2258.487	96.65094	-2161.83606
6.99	-2.71	-0.0797058823529412	0.2796	12206.2	94.14215	-12112.05785
6.99	-2.6	-0.0764705882352941	0.2796	18380.83	92.65715	-18288.17285
6.99	-2.5	-0.0735294117647059	0.2796	15328.38	91.53509	-15236.84491
6.99	-2.4	-0.0705882352941176	0.2796	11530.64	87.24258	-11443.39742
6.99	-2.3	-0.0676470588235294	0.2796	5983.292	84.39855	-5898.89345
6.99	-2.21	-0.065	0.2796	3160.041	81.15937	-3078.88163
6.99	-2.1	-0.0617647058823529	0.2796	918.6137	79.03419	-839.57951
6.99	-2	-0.0588235294117647	0.2796	161.2718	76.2015	-85.0703
6.99	-1.9	-0.0558823529411765	0.2796	21.77612	72.64529	50.86917
6.99	-1.8	-0.0529411764705882	0.2796	34.93273	67.03256	32.09983
6.99	-1.7	-0.05	0.2796	47.59888	58.3394	10.74052
6.99	-1.6	-0.0470588235294118	0.2796	65.05101	49.87153	-15.17948
6.99	-1.5	-0.0441176470588235	0.2796	73.96642	39.2527	-34.71372
6.99	-1.4	-0.0411764705882353	0.2796	79.33598	59.14141	-20.19457
6.99	-1.3	-0.0382352941176471	0.2796	84.6315	557.194	472.5625
6.99	-1.2	-0.0352941176470588	0.2796	91.464	5847.578	5756.114
6.99	-1.1	-0.0323529411764706	0.2796	95.82348	9897.351	9801.52752
6.99	-1	-0.0294117647058824	0.2796	98.75756	7878.009	7779.25144
6.99	-0.9	-0.0264705882352941	0.2796	100.251	5780.093	5679.842
6.99	-0.8	-0.0235294117647059	0.2796	101.7064	2435.06	2333.3536
6.99	-0.7	-0.0205882352941176	0.2796	102.1271	991.5503	889.4232
6.99	-0.6	-0.0176470588235294	0.2796	102.819	348.9928	246.1738
6.99	-0.51	-0.015	0.2796	103.4255	99.99399	-3.43151
6.99	-0.4	-0.0117647058823529	0.2796	104.561	35.31956	-69.24144
6.99	-0.3	-0.00882352941176471	0.2796	104.8062	20.99463	-83.81157
6.99	-0.2	-0.00588235294117647	0.2796	104.6423	23.5464	-81.0959
6.99	-0.1	-0.00294117647058824	0.2796	105.4354	29.37692	-76.05848
6.99	0	0	0.2796	107.4532	35.93683	-71.51637
6.99	0.1	0.00294117647058824	0.2796	112.2925	47.4716	-64.8209
6.99	0.2	0.00588235294117647	0.2796	114.91	55.19703	-59.71297
6.99	0.29	0.00852941176470588	0.2796	116.0509	59.61183	-56.43907
6.99	0.4	0.0117647058823529	0.2796	115.9711	64.20673	-51.76437
6.99	0.49	0.0144117647058824	0.2796	114.5194	67.69271	-46.82669
6.99	0.6	0.0176470588235294	0.2796	111.7313	68.35494	-43.37636
6.99	0.7	0.0205882352941176	0.2796	107.682	67.80096	-39.88104
6.99	0.8	0.0235294117647059	0.2796	103.0044	65.67911	-37.32529
6.99	0.9	0.0264705882352941	0.2796	99.76503	63.97451	-35.79052
6.99	0.99	0.0291176470588235	0.2796	96.88297	61.02093	-35.86204
6.99	1.1	0.0323529411764706	0.2796	94.61461	59.1638	-35.45081
6.99	1.2	0.0352941176470588	0.2796	92.14488	57.14174	-35.00314
6.99	1.3	0.0382352941176471	0.2796	89.52598	57.35075	-32.17523
6.99	1.4	0.0411764705882353	0.2796	86.71227	57.54762	-29.16465
6.99	1.5	0.0441176470588235	0.2796	84.71399	57.2376	-27.47639
6.99	1.6	0.0470588235294118	0.2796	83.16062	56.76664	-26.39398
6.99	1.7	0.05	0.2796	82.36202	55.82447	-26.53755
6.99	1.8	0.0529411764705882	0.2796	81.1879	56.27246	-24.91544
6.99	1.9	0.0558823529411765	0.2796	79.93485	56.10935	-23.8255
6.99	2	0.0588235294117647	0.2796	77.69727	55.73789	-21.95938
6.99	2.1	0.0617647058823529	0.2796	76.11275	53.96005	-22.1527
6.99	2.2	0.0647058823529412	0.2796	75.2038	52.19206	-23.01174
6.99	2.3	0.0676470588235294	0.2796	74.70201	50.93959	-23.76242
6.99	2.4	0.0705882352941176	0.2796	73.65114	50.16043	-23.49071
6.99	2.5	0.0735294117647059	0.2796	73.13033	49.74857	-23.38176
6.99	2.6	0.0764705882352941	0.2796	72.08892	49.13975	-22.94917
6.99	2.7	0.0794117647058824	0.2796	70.98112	49.34617	-21.63495
6.99	2.8	0.0823529411764706	0.2796	70.11009	48.56682	-21.54327
6.99	2.9	0.0852941176470588	0.2796	68.65207	47.64179	-21.01028
6.99	3	0.0882352941176471	0.2796	67.6011	46.98847	-20.61263
6.99	3.1	0.0911764705882353	0.2796	66.57859	46.1771	-20.40149
6.99	3.2	0.0941176470588235	0.2796	65.70756	44.95859	-20.74897
6.99	3.3	0.0970588235294118	0.2796	64.92173	43.32073	-21.601
6.99	3.4	0.1	0.2796	63.70037	42.81415	-20.88622
6.99	3.5	0.102941176470588	0.2796	62.78197	43.04137	-19.7406
6.99	3.6	0.105882352941176	0.2796	62.16411	42.61063	-19.55348
6.99	3.7	0.108823529411765	0.2796	61.17237	41.82001	-19.35236
6.99	3.8	0.111764705882353	0.2796	59.53452	41.55021	-17.98431
6.99	3.9	0.114705882352941	0.2796	58.30361	41.06895	-17.23466
6.99	4	0.117647058823529	0.2796	56.1996	39.71497	-16.48463
6.79	-4	-0.117647058823529	0.2716	25.37474	103.3817	78.00696
6.79	-3.9	-0.114705882352941	0.2716	30.09886	106.5284	76.42954
6.79	-3.8	-0.111764705882353	0.2716	42.36169	108.9942	66.63251
6.79	-3.71	-0.109117647058824	0.2716	47.65981	111.0517	63.39189
6.79	-3.61	-0.106176470588235	0.2716	51.53877	108.8084	57.26963
6.79	-3.51	-0.103235294117647	0.2716	53.51821	106.5041	52.98589
6.79	-3.41	-0.100294117647059	0.2716	50.22001	104.2941	54.07409
6.79	-3.3	-0.0970588235294118	0.2716	43.3019	102.1877	58.8858
6.79	-3.21	-0.0944117647058823	0.2716	33.30691	101.23	67.92309
6.79	-3.11	-0.0914705882352941	0.2716	28.73579	101.1054	72.36961
6.79	-3.01	-0.0885294117647059	0.2716	111.0568	101.5487	-9.5081
6.79	-2.91	-0.0855882352941176	0.2716	556.609	100.6723	-455.9367
6.79	-2.8	-0.0823529411764706	0.2716	5196.133	100.0174	-5096.1156
6.79	-2.71	-0.0797058823529412	0.2716	8422.118	99.71272	-8322.40528
6.79	-2.6	-0.0764705882352941	0.2716	11416.72	98.41948	-11318.30052
6.79	-2.5	-0.0735294117647059	0.2716	9618.84	96.80801	-9522.03199
6.79	-2.4	-0.0705882352941176	0.2716	7376.991	95.06948	-7281.92152
6.79	-2.3	-0.0676470588235294	0.2716	5340.078	92.62409	-5247.45391
6.79	-2.21	-0.065	0.2716	2323.025	92.32465	-2230.70035
6.79	-2.1	-0.0617647058823529	0.2716	470.511	89.79018	-380.72082
6.79	-2	-0.0588235294117647	0.2716	162.1582	87.10997	-75.04823
6.79	-1.9	-0.0558823529411765	0.2716	40.28205	84.36072	44.07867
6.79	-1.8	-0.0529411764705882	0.2716	53.59879	81.05209	27.4533
6.79	-1.7	-0.05	0.2716	65.03843	74.37686	9.33842999999999
6.79	-1.6	-0.0470588235294118	0.2716	73.16339	69.14403	-4.01936000000001
6.79	-1.5	-0.0441176470588235	0.2716	78.75204	63.46521	-15.28683
6.79	-1.4	-0.0411764705882353	0.2716	84.67999	55.57786	-29.10213
6.79	-1.3	-0.0382352941176471	0.2716	92.22234	42.71339	-49.50895
6.79	-1.2	-0.0352941176470588	0.2716	94.31239	41.98547	-52.32692
6.79	-1.1	-0.0323529411764706	0.2716	97.26591	99.32036	2.05444999999999
6.79	-1	-0.0294117647058824	0.2716	100.1718	1119.665	1019.4932
6.79	-0.9	-0.0264705882352941	0.2716	102.4177	4259.674	4157.2563
6.79	-0.8	-0.0235294117647059	0.2716	103.9157	4342.617	4238.7013
6.79	-0.7	-0.0205882352941176	0.2716	105.024	3326.637	3221.613
6.79	-0.6	-0.0176470588235294	0.2716	106.2606	2438.233	2331.9724
6.79	-0.51	-0.015	0.2716	107.2182	1093.801	986.5828
6.79	-0.4	-0.0117647058823529	0.2716	109.3078	421.7969	312.4891
6.79	-0.3	-0.00882352941176471	0.2716	109.3673	107.9857	-1.38160000000001
6.79	-0.2	-0.00588235294117647	0.2716	108.3418	38.46663	-69.87517
6.79	-0.1	-0.00294117647058824	0.2716	106.9671	44.71031	-62.25679
6.79	0	0	0.2716	108.3943	66.02225	-42.37205
6.79	0.1	0.00294117647058824	0.2716	112.1009	77.06714	-35.03376
6.79	0.2	0.00588235294117647	0.2716	115.4457	83.86164	-31.58406
6.79	0.29	0.00852941176470588	0.2716	116.2105	87.51455	-28.69595
6.79	0.4	0.0117647058823529	0.2716	116.7913	102.0002	-14.7911
6.79	0.49	0.0144117647058824	0.2716	115.73	106.563	-9.167
6.79	0.6	0.0176470588235294	0.2716	111.0806	104.6613	-6.41930000000001
6.79	0.7	0.0205882352941176	0.2716	106.9531	99.75241	-7.20069000000001
6.79	0.8	0.0235294117647059	0.2716	103.1694	94.73962	-8.42978
6.79	0.9	0.0264705882352941	0.2716	99.58317	90.29513	-9.28804
6.79	0.99	0.0291176470588235	0.2716	96.13416	86.00966	-10.1245
6.79	1.1	0.0323529411764706	0.2716	93.73924	83.22197	-10.51727
6.79	1.2	0.0352941176470588	0.2716	91.15976	81.68359	-9.47617000000001
6.79	1.3	0.0382352941176471	0.2716	88.7811	81.25088	-7.53022
6.79	1.4	0.0411764705882353	0.2716	85.76525	78.91447	-6.85078
6.79	1.5	0.0441176470588235	0.2716	84.36031	77.50323	-6.85708
6.79	1.6	0.0470588235294118	0.2716	83.02803	74.89579	-8.13224
6.79	1.7	0.05	0.2716	82.50724	72.49674	-10.0105
6.79	1.8	0.0529411764705882	0.2716	82.05586	70.19542	-11.86044
6.79	1.9	0.0558823529411765	0.2716	80.20636	69.47299	-10.73337
6.79	2	0.0588235294117647	0.2716	78.69449	69.57722	-9.11727000000001
6.79	2.1	0.0617647058823529	0.2716	77.05908	69.23359	-7.82548999999999
6.79	2.2	0.0647058823529412	0.2716	76.16609	68.40703	-7.75905999999999
6.79	2.3	0.0676470588235294	0.2716	75.24761	67.44121	-7.8064
6.79	2.4	0.0705882352941176	0.2716	74.51567	66.98661	-7.52906
6.79	2.5	0.0735294117647059	0.2716	73.3671	66.08017	-7.28693
6.79	2.6	0.0764705882352941	0.2716	73.39546	64.66665	-8.72881
6.79	2.7	0.0794117647058824	0.2716	73.42393	64.12695	-9.29698000000001
6.79	2.8	0.0823529411764706	0.2716	72.47706	64.26192	-8.21513999999999
6.79	2.9	0.0852941176470588	0.2716	71.4451	64.19563	-7.24947
6.79	3	0.0882352941176471	0.2716	70.57407	63.91615	-6.65792000000001
6.79	3.1	0.0911764705882353	0.2716	69.8355	63.9659	-5.8696
6.79	3.2	0.0941176470588235	0.2716	68.62371	63.26524	-5.35847
6.79	3.3	0.0970588235294118	0.2716	67.54427	61.90156	-5.64270999999999
6.79	3.4	0.1	0.2716	65.80912	60.72739	-5.08172999999999
6.79	3.5	0.102941176470588	0.2716	64.19272	59.78994	-4.40277999999999
6.79	3.6	0.105882352941176	0.2716	62.6494	58.15172	-4.49768
6.79	3.7	0.108823529411765	0.2716	62.63995	55.98326	-6.65669
6.79	3.8	0.111764705882353	0.2716	63.47316	54.19355	-9.27961
6.79	3.9	0.114705882352941	0.2716	63.93704	53.08353	-10.85351
6.79	4	0.117647058823529	0.2716	64.02223	51.37721	-12.64502
6.59	-4	-0.117647058823529	0.2636	26.14985	123.0309	96.88105
6.59	-3.9	-0.114705882352941	0.2636	55.32479	133.7541	78.42931
6.59	-3.8	-0.111764705882353	0.2636	74.3225	133.4089	59.0864
6.59	-3.71	-0.109117647058824	0.2636	73.25822	128.3895	55.13128
6.59	-3.61	-0.106176470588235	0.2636	69.91861	122.8511	52.93249
6.59	-3.51	-0.103235294117647	0.2636	64.37722	117.2826	52.90538
6.59	-3.41	-0.100294117647059	0.2636	58.62476	115.4283	56.80354
6.59	-3.3	-0.0970588235294118	0.2636	50.24846	113.5067	63.25824
6.59	-3.21	-0.0944117647058823	0.2636	38.34324	110.2137	71.87046
6.59	-3.11	-0.0914705882352941	0.2636	27.11362	109.2468	82.13318
6.59	-3.01	-0.0885294117647059	0.2636	111.0568	108.0959	-2.9609
6.59	-2.91	-0.0855882352941176	0.2636	556.609	105.7148	-450.8942
6.59	-2.8	-0.0823529411764706	0.2636	5174.199	104.9048	-5069.2942
6.59	-2.71	-0.0797058823529412	0.2636	8310.648	103.8438	-8206.8042
6.59	-2.6	-0.0764705882352941	0.2636	11550.33	104.1161	-11446.2139
6.59	-2.5	-0.0735294117647059	0.2636	9574.1	103.193	-9470.907
6.59	-2.4	-0.0705882352941176	0.2636	7370.61	103.3047	-7267.3053
6.59	-2.3	-0.0676470588235294	0.2636	5303.955	103.2274	-5200.7276
6.59	-2.21	-0.065	0.2636	2300.863	101.8872	-2198.9758
6.59	-2.1	-0.0617647058823529	0.2636	451.8122	100.7397	-351.0725
6.59	-2	-0.0588235294117647	0.2636	68.13047	97.22452	29.09405
6.59	-1.9	-0.0558823529411765	0.2636	55.00421	93.8472	38.84299
6.59	-1.8	-0.0529411764705882	0.2636	69.50854	90.97863	21.47009
6.59	-1.7	-0.05	0.2636	77.67978	86.55855	8.87877
6.59	-1.6	-0.0470588235294118	0.2636	82.45513	81.90451	-0.550619999999995
6.59	-1.5	-0.0441176470588235	0.2636	86.53502	76.93395	-9.60107000000001
6.59	-1.4	-0.0411764705882353	0.2636	106.0744	73.52917	-32.54523
6.59	-1.3	-0.0382352941176471	0.2636	117.5113	68.06524	-49.44606
6.59	-1.2	-0.0352941176470588	0.2636	120.5211	60.41449	-60.10661
6.59	-1.1	-0.0323529411764706	0.2636	120.5209	51.34516	-69.17574
6.59	-1	-0.0294117647058824	0.2636	119.1517	33.83603	-85.31567
6.59	-0.9	-0.0264705882352941	0.2636	116.0864	76.46154	-39.62486
6.59	-0.8	-0.0235294117647059	0.2636	113.6698	507.9509	394.2811
6.59	-0.7	-0.0205882352941176	0.2636	112.2575	5758.194	5645.9365
6.59	-0.6	-0.0176470588235294	0.2636	112.5892	6856.156	6743.5668
6.59	-0.51	-0.015	0.2636	113.2991	5201.308	5088.0089
6.59	-0.4	-0.0117647058823529	0.2636	113.1518	2199.905	2086.7532
6.59	-0.3	-0.00882352941176471	0.2636	112.6351	898.84	786.2049
6.59	-0.2	-0.00588235294117647	0.2636	111.4577	174.006	62.5483
6.59	-0.1	-0.00294117647058824	0.2636	111.8329	41.95405	-69.87885
6.59	0	0	0.2636	113.8713	27.2293	-86.642
6.59	0.1	0.00294117647058824	0.2636	119.3302	43.48721	-75.84299
6.59	0.2	0.00588235294117647	0.2636	124.0755	65.70122	-58.37428
6.59	0.29	0.00852941176470588	0.2636	125.3483	74.91923	-50.42907
6.59	0.4	0.0117647058823529	0.2636	124.8868	81.83531	-43.05149
6.59	0.49	0.0144117647058824	0.2636	123.6048	86.34856	-37.25624
6.59	0.6	0.0176470588235294	0.2636	122.5548	78.98382	-43.57098
6.59	0.7	0.0205882352941176	0.2636	119.7785	74.25208	-45.52642
6.59	0.8	0.0235294117647059	0.2636	116.7012	75.4471	-41.2541
6.59	0.9	0.0264705882352941	0.2636	113.2089	77.15988	-36.04902
6.59	0.99	0.0291176470588235	0.2636	108.298	76.82004	-31.47796
6.59	1.1	0.0323529411764706	0.2636	103.4703	77.88983	-25.58047
6.59	1.2	0.0352941176470588	0.2636	99.48102	78.65165	-20.82937
6.59	1.3	0.0382352941176471	0.2636	96.82286	78.94567	-17.87719
6.59	1.4	0.0411764705882353	0.2636	95.15994	78.77543	-16.38451
6.59	1.5	0.0441176470588235	0.2636	94.30975	78.73477	-15.57498
6.59	1.6	0.0470588235294118	0.2636	93.28344	78.14456	-15.13888
6.59	1.7	0.05	0.2636	92.4335	76.48384	-15.94966
6.59	1.8	0.0529411764705882	0.2636	90.51372	75.20531	-15.30841
6.59	1.9	0.0558823529411765	0.2636	88.80948	73.26387	-15.54561
6.59	2	0.0588235294117647	0.2636	87.67003	72.71174	-14.95829
6.59	2.1	0.0617647058823529	0.2636	86.78003	72.53186	-14.24817
6.59	2.2	0.0647058823529412	0.2636	86.49266	72.33297	-14.15969
6.59	2.3	0.0676470588235294	0.2636	86.24989	70.68517	-15.56472
6.59	2.4	0.0705882352941176	0.2636	85.42001	69.61235	-15.80766
6.59	2.5	0.0735294117647059	0.2636	84.02827	68.2961	-15.73217
6.59	2.6	0.0764705882352941	0.2636	82.9773	68.23926	-14.73804
6.59	2.7	0.0794117647058824	0.2636	82.14409	67.06246	-15.08163
6.59	2.8	0.0823529411764706	0.2636	80.80918	66.31432	-14.49486
6.59	2.9	0.0852941176470588	0.2636	79.4268	64.97911	-14.44769
6.59	3	0.0882352941176471	0.2636	77.88058	64.39202	-13.48856
6.59	3.1	0.0911764705882353	0.2636	77.42586	63.09961	-14.32625
6.59	3.2	0.0941176470588235	0.2636	76.18555	61.70516	-14.48039
6.59	3.3	0.0970588235294118	0.2636	74.86671	61.85667	-13.01004
6.59	3.4	0.1	0.2636	73.30461	60.94754	-12.35707
6.59	3.5	0.102941176470588	0.2636	72.79621	57.27331	-15.5229
6.59	3.6	0.105882352941176	0.2636	72.75164	54.89431	-17.85733
6.59	3.7	0.108823529411765	0.2636	72.61908	54.78275	-17.83633
6.59	3.8	0.111764705882353	0.2636	71.87116	54.78487	-17.08629
6.59	3.9	0.114705882352941	0.2636	70.62134	54.15563	-16.46571
6.59	4	0.117647058823529	0.2636	68.63996	53.01929	-15.62067
6.4	-4	-0.117647058823529	0.256	25.68106	92.21026	66.5292
6.4	-3.9	-0.114705882352941	0.256	39.65589	88.03566	48.37977
6.4	-3.8	-0.111764705882353	0.256	52.54089	90.87309	38.3322
6.4	-3.71	-0.109117647058824	0.256	54.64554	95.01937	40.37383
6.4	-3.61	-0.106176470588235	0.256	56.18525	99.59546	43.41021
6.4	-3.51	-0.103235294117647	0.256	56.04509	101.8375	45.79241
6.4	-3.41	-0.100294117647059	0.256	53.51663	103.7123	50.19567
6.4	-3.3	-0.0970588235294118	0.256	45.92548	105.9643	60.03882
6.4	-3.21	-0.0944117647058823	0.256	35.5977	106.5973	70.9996
6.4	-3.11	-0.0914705882352941	0.256	30.27512	106.7426	76.46748
6.4	-3.01	-0.0885294117647059	0.256	111.0439	106.7326	-4.31129999999999
6.4	-2.91	-0.0855882352941176	0.256	556.5228	106.9776	-449.5452
6.4	-2.8	-0.0823529411764706	0.256	5188.792	106.8922	-5081.8998
6.4	-2.71	-0.0797058823529412	0.256	8186.205	105.6792	-8080.5258
6.4	-2.6	-0.0764705882352941	0.256	11272.72	105.2616	-11167.4584
6.4	-2.5	-0.0735294117647059	0.256	9512.486	104.7249	-9407.7611
6.4	-2.4	-0.0705882352941176	0.256	7351.962	103.5369	-7248.4251
6.4	-2.3	-0.0676470588235294	0.256	5207.922	102.7876	-5105.1344
6.4	-2.21	-0.065	0.256	2258.517	100.7731	-2157.7439
6.4	-2.1	-0.0617647058823529	0.256	436.2992	100.029	-336.2702
6.4	-2	-0.0588235294117647	0.256	88.29639	100.0101	11.71371
6.4	-1.9	-0.0558823529411765	0.256	58.54369	97.90066	39.35697
6.4	-1.8	-0.0529411764705882	0.256	74.04479	92.7531	18.70831
6.4	-1.7	-0.05	0.256	81.67598	86.2098	4.53382000000001
6.4	-1.6	-0.0470588235294118	0.256	86.05864	79.25902	-6.79961999999999
6.4	-1.5	-0.0441176470588235	0.256	103.5459	74.29611	-29.24979
6.4	-1.4	-0.0411764705882353	0.256	113.5626	70.39038	-43.17222
6.4	-1.3	-0.0382352941176471	0.256	115.914	67.51376	-48.40024
6.4	-1.2	-0.0352941176470588	0.256	117.4259	63.4767	-53.9492
6.4	-1.1	-0.0323529411764706	0.256	118.0665	59.68993	-58.37657
6.4	-1	-0.0294117647058824	0.256	117.46	52.5609	-64.8991
6.4	-0.9	-0.0264705882352941	0.256	118.1942	44.54177	-73.65243
6.4	-0.8	-0.0235294117647059	0.256	117.289	41.89371	-75.39529
6.4	-0.7	-0.0205882352941176	0.256	116.5309	37.29108	-79.23982
6.4	-0.6	-0.0176470588235294	0.256	115.2848	41.30464	-73.98016
6.4	-0.51	-0.015	0.256	116.0236	111.2077	-4.8159
6.4	-0.4	-0.0117647058823529	0.256	116.5399	5364.007	5247.4671
6.4	-0.3	-0.00882352941176471	0.256	116.3166	5242.498	5126.1814
6.4	-0.2	-0.00588235294117647	0.256	115.4725	4189.749	4074.2765
6.4	-0.1	-0.00294117647058824	0.256	115.0487	3101.119	2986.0703
6.4	0	0	0.256	116.4055	1286.532	1170.1265
6.4	0.1	0.00294117647058824	0.256	121.4288	500.2985	378.8697
6.4	0.2	0.00588235294117647	0.256	127.7197	147.6246	19.9049
6.4	0.29	0.00852941176470588	0.256	130.0664	41.80051	-88.26589
6.4	0.4	0.0117647058823529	0.256	130.8878	58.77392	-72.11388
6.4	0.49	0.0144117647058824	0.256	131.6456	69.70625	-61.93935
6.4	0.6	0.0176470588235294	0.256	127.3714	78.21048	-49.16092
6.4	0.7	0.0205882352941176	0.256	123.5079	78.93502	-44.57288
6.4	0.8	0.0235294117647059	0.256	118.8405	78.47435	-40.36615
6.4	0.9	0.0264705882352941	0.256	113.6752	78.00761	-35.66759
6.4	0.99	0.0291176470588235	0.256	110.394	77.49958	-32.89442
6.4	1.1	0.0323529411764706	0.256	106.5357	77.43767	-29.09803
6.4	1.2	0.0352941176470588	0.256	105.445	79.09523	-26.34977
6.4	1.3	0.0382352941176471	0.256	105.8833	79.61519	-26.26811
6.4	1.4	0.0411764705882353	0.256	106.4435	79.34541	-27.09809
6.4	1.5	0.0441176470588235	0.256	106.9843	79.64074	-27.34356
6.4	1.6	0.0470588235294118	0.256	107.0564	79.68973	-27.36667
6.4	1.7	0.05	0.256	106.2277	79.4736	-26.7541
6.4	1.8	0.0529411764705882	0.256	105.4895	79.52412	-25.96538
6.4	1.9	0.0558823529411765	0.256	103.512	80.52799	-22.98401
6.4	2	0.0588235294117647	0.256	102.3224	80.1492	-22.1732
6.4	2.1	0.0617647058823529	0.256	101.5897	79.51466	-22.07504
6.4	2.2	0.0647058823529412	0.256	100.4629	78.06269	-22.40021
6.4	2.3	0.0676470588235294	0.256	98.59758	75.7167	-22.88088
6.4	2.4	0.0705882352941176	0.256	97.27578	74.17966	-23.09612
6.4	2.5	0.0735294117647059	0.256	96.48612	72.96748	-23.51864
6.4	2.6	0.0764705882352941	0.256	96.07894	72.93433	-23.14461
6.4	2.7	0.0794117647058824	0.256	95.07527	72.79228	-22.28299
6.4	2.8	0.0823529411764706	0.256	94.13788	71.8662	-22.27168
6.4	2.9	0.0852941176470588	0.256	92.73648	71.02805	-21.70843
6.4	3	0.0882352941176471	0.256	91.71389	70.69394	-21.01995
6.4	3.1	0.0911764705882353	0.256	90.98834	69.38719	-21.60115
6.4	3.2	0.0941176470588235	0.256	88.98693	68.6296	-20.35733
6.4	3.3	0.0970588235294118	0.256	86.97622	68.81425	-18.16197
6.4	3.4	0.1	0.256	85.96645	68.96786	-16.99859
6.4	3.5	0.102941176470588	0.256	84.89649	67.8884	-17.00809
6.4	3.6	0.105882352941176	0.256	83.64334	66.07029	-17.57305
6.4	3.7	0.108823529411765	0.256	81.91383	64.62155	-17.29228
6.4	3.8	0.111764705882353	0.256	80.53455	63.76234	-16.77221
6.4	3.9	0.114705882352941	0.256	79.50876	62.56675	-16.94201
6.4	4	0.117647058823529	0.256	76.17555	59.38272	-16.79283
6.19	-4	-0.117647058823529	0.2476	28.7859	109.8471	81.0612
6.19	-3.9	-0.114705882352941	0.2476	60.47697	112.5571	52.08013
6.19	-3.8	-0.111764705882353	0.2476	77.10741	111.1434	34.03599
6.19	-3.71	-0.109117647058824	0.2476	77.52397	109.0235	31.49953
6.19	-3.61	-0.106176470588235	0.2476	74.64789	107.6334	32.98551
6.19	-3.51	-0.103235294117647	0.2476	67.67388	107.0891	39.41522
6.19	-3.41	-0.100294117647059	0.2476	61.46556	107.3717	45.90614
6.19	-3.3	-0.0970588235294118	0.2476	53.8493	108.9319	55.0826
6.19	-3.21	-0.0944117647058823	0.2476	43.08904	110.3449	67.25586
6.19	-3.11	-0.0914705882352941	0.2476	29.31088	111.2524	81.94152
6.19	-3.01	-0.0885294117647059	0.2476	107.6348	110.1355	2.5007
6.19	-2.91	-0.0855882352941176	0.2476	556.4791	107.1591	-449.32
6.19	-2.8	-0.0823529411764706	0.2476	2256.35	105.8812	-2150.4688
6.19	-2.71	-0.0797058823529412	0.2476	12189.05	104.7819	-12084.2681
6.19	-2.6	-0.0764705882352941	0.2476	17852.13	103.4843	-17748.6457
6.19	-2.5	-0.0735294117647059	0.2476	15016.74	103.4497	-14913.2903
6.19	-2.4	-0.0705882352941176	0.2476	11365.78	104.5461	-11261.2339
6.19	-2.3	-0.0676470588235294	0.2476	5979.473	105.1082	-5874.3648
6.19	-2.21	-0.065	0.2476	3175.227	102.872	-3072.355
6.19	-2.1	-0.0617647058823529	0.2476	900.5952	101.4998	-799.0954
6.19	-2	-0.0588235294117647	0.2476	203.9504	100.328	-103.6224
6.19	-1.9	-0.0558823529411765	0.2476	27.12986	99.82067	72.69081
6.19	-1.8	-0.0529411764705882	0.2476	79.1381	99.12778	19.98968
6.19	-1.7	-0.05	0.2476	109.8692	98.44425	-11.42495
6.19	-1.6	-0.0470588235294118	0.2476	115.456	97.75104	-17.70496
6.19	-1.5	-0.0441176470588235	0.2476	118.6382	96.93084	-21.70736
6.19	-1.4	-0.0411764705882353	0.2476	119.3073	94.08768	-25.21962
6.19	-1.3	-0.0382352941176471	0.2476	120.2925	91.24035	-29.05215
6.19	-1.2	-0.0352941176470588	0.2476	122.6155	88.09653	-34.51897
6.19	-1.1	-0.0323529411764706	0.2476	125.3492	85.15383	-40.19537
6.19	-1	-0.0294117647058824	0.2476	127.4058	82.59608	-44.80972
6.19	-0.9	-0.0264705882352941	0.2476	128.0795	77.51782	-50.56168
6.19	-0.8	-0.0235294117647059	0.2476	128.3676	69.13854	-59.22906
6.19	-0.7	-0.0205882352941176	0.2476	130.534	60.31977	-70.21423
6.19	-0.6	-0.0176470588235294	0.2476	132.7423	50.42405	-82.31825
6.19	-0.51	-0.015	0.2476	134.9934	40.87507	-94.11833
6.19	-0.4	-0.0117647058823529	0.2476	137.0308	56.33	-80.7008
6.19	-0.3	-0.00882352941176471	0.2476	138.2471	111.238	-27.0091
6.19	-0.2	-0.00588235294117647	0.2476	139.4572	1118.266	978.8088
6.19	-0.1	-0.00294117647058824	0.2476	139.4768	1234.398	1094.9212
6.19	0	0	0.2476	140.1963	1039.923	899.7267
6.19	0.1	0.00294117647058824	0.2476	144.178	793.4485	649.2705
6.19	0.2	0.00588235294117647	0.2476	148.7894	533.592	384.8026
6.19	0.29	0.00852941176470588	0.2476	149.5046	291.6653	142.1607
6.19	0.4	0.0117647058823529	0.2476	149.5477	83.69142	-65.85628
6.19	0.49	0.0144117647058824	0.2476	147.9417	60.3489	-87.5928
6.19	0.6	0.0176470588235294	0.2476	145.5255	69.79374	-75.73176
6.19	0.7	0.0205882352941176	0.2476	142.0294	74.17407	-67.85533
6.19	0.8	0.0235294117647059	0.2476	138.7712	76.97964	-61.79156
6.19	0.9	0.0264705882352941	0.2476	133.8623	76.55282	-57.30948
6.19	0.99	0.0291176470588235	0.2476	128.1705	76.1215	-52.049
6.19	1.1	0.0323529411764706	0.2476	123.0702	75.10591	-47.96429
6.19	1.2	0.0352941176470588	0.2476	119.7541	74.86694	-44.88716
6.19	1.3	0.0382352941176471	0.2476	117.0829	75.8936	-41.1893
6.19	1.4	0.0411764705882353	0.2476	114.5071	77.13505	-37.37205
6.19	1.5	0.0441176470588235	0.2476	111.7332	78.90695	-32.82625
6.19	1.6	0.0470588235294118	0.2476	110.115	79.63303	-30.48197
6.19	1.7	0.05	0.2476	108.7086	79.55419	-29.15441
6.19	1.8	0.0529411764705882	0.2476	107.6591	78.34201	-29.31709
6.19	1.9	0.0558823529411765	0.2476	106.5835	77.01775	-29.56575
6.19	2	0.0588235294117647	0.2476	105.0554	76.67853	-28.37687
6.19	2.1	0.0617647058823529	0.2476	104.0194	76.25423	-27.76517
6.19	2.2	0.0647058823529412	0.2476	103.2712	75.40388	-27.86732
6.19	2.3	0.0676470588235294	0.2476	101.3451	75.10268	-26.24242
6.19	2.4	0.0705882352941176	0.2476	100.313	75.12927	-25.18373
6.19	2.5	0.0735294117647059	0.2476	99.52167	74.63211	-24.88956
6.19	2.6	0.0764705882352941	0.2476	100.2792	73.54518	-26.73402
6.19	2.7	0.0794117647058824	0.2476	99.78681	72.97044	-26.81637
6.19	2.8	0.0823529411764706	0.2476	98.34374	72.30288	-26.04086
6.19	2.9	0.0852941176470588	0.2476	96.78152	70.74531	-26.03621
6.19	3	0.0882352941176471	0.2476	94.81591	68.76633	-26.04958
6.19	3.1	0.0911764705882353	0.2476	93.40881	68.05617	-25.35264
6.19	3.2	0.0941176470588235	0.2476	91.93167	67.63008	-24.30159
6.19	3.3	0.0970588235294118	0.2476	90.72913	67.01458	-23.71455
6.19	3.4	0.1	0.2476	90.42019	64.23089	-26.1893
6.19	3.5	0.102941176470588	0.2476	89.94323	63.3906	-26.55263
6.19	3.6	0.105882352941176	0.2476	88.99639	62.12173	-26.87466
6.19	3.7	0.108823529411765	0.2476	87.84462	61.26483	-26.57979
6.19	3.8	0.111764705882353	0.2476	86.28555	60.68723	-25.59832
6.19	3.9	0.114705882352941	0.2476	84.18013	60.51204	-23.66809
6.19	4	0.117647058823529	0.2476	82.48196	59.80654	-22.67542
5.99	-4	-0.117647058823529	0.2396	27.9383	115.9292	87.9909
5.99	-3.9	-0.114705882352941	0.2396	27.78407	116.2226	88.43853
5.99	-3.8	-0.111764705882353	0.2396	35.64121	115.116	79.47479
5.99	-3.71	-0.109117647058824	0.2396	43.16799	113.3667	70.19871
5.99	-3.61	-0.106176470588235	0.2396	47.30266	111.1675	63.86484
5.99	-3.51	-0.103235294117647	0.2396	50.77833	108.3966	57.61827
5.99	-3.41	-0.100294117647059	0.2396	50.76809	106.4757	55.70761
5.99	-3.3	-0.0970588235294118	0.2396	47.40935	106.427	59.01765
5.99	-3.21	-0.0944117647058823	0.2396	39.54863	106.8851	67.33647
5.99	-3.11	-0.0914705882352941	0.2396	28.33421	108.1142	79.77999
5.99	-3.01	-0.0885294117647059	0.2396	107.2357	108.5573	1.3216
5.99	-2.91	-0.0855882352941176	0.2396	542.5093	107.7338	-434.7755
5.99	-2.8	-0.0823529411764706	0.2396	2252.002	106.1899	-2145.8121
5.99	-2.71	-0.0797058823529412	0.2396	11994.49	107.4762	-11887.0138
5.99	-2.6	-0.0764705882352941	0.2396	15630.34	107.0252	-15523.3148
5.99	-2.5	-0.0735294117647059	0.2396	12962.16	107.7244	-12854.4356
5.99	-2.4	-0.0705882352941176	0.2396	9817.454	106.3215	-9711.1325
5.99	-2.3	-0.0676470588235294	0.2396	5160.519	105.1528	-5055.3662
5.99	-2.21	-0.065	0.2396	2147.341	104.3651	-2042.9759
5.99	-2.1	-0.0617647058823529	0.2396	399.6059	103.9474	-295.6585
5.99	-2	-0.0588235294117647	0.2396	71.2397	105.1163	33.8766
5.99	-1.9	-0.0558823529411765	0.2396	36.28983	105.4365	69.14667
5.99	-1.8	-0.0529411764705882	0.2396	60.08179	104.4179	44.33611
5.99	-1.7	-0.05	0.2396	77.28788	102.9489	25.66102
5.99	-1.6	-0.0470588235294118	0.2396	89.56867	101.6125	12.04383
5.99	-1.5	-0.0441176470588235	0.2396	93.70127	100.5692	6.86793
5.99	-1.4	-0.0411764705882353	0.2396	96.21752	97.97264	1.75512000000001
5.99	-1.3	-0.0382352941176471	0.2396	102.4422	96.63727	-5.80493
5.99	-1.2	-0.0352941176470588	0.2396	109.9542	94.14806	-15.80614
5.99	-1.1	-0.0323529411764706	0.2396	117.8248	89.91775	-27.90705
5.99	-1	-0.0294117647058824	0.2396	124.0417	83.78648	-40.25522
5.99	-0.9	-0.0264705882352941	0.2396	128.0922	78.47526	-49.61694
5.99	-0.8	-0.0235294117647059	0.2396	130.8119	73.28668	-57.52522
5.99	-0.7	-0.0205882352941176	0.2396	131.8783	67.49676	-64.38154
5.99	-0.6	-0.0176470588235294	0.2396	134.2806	57.72357	-76.55703
5.99	-0.51	-0.015	0.2396	136.1675	48.24443	-87.92307
5.99	-0.4	-0.0117647058823529	0.2396	137.2433	45.39548	-91.84782
5.99	-0.3	-0.00882352941176471	0.2396	136.6577	84.64237	-52.01533
5.99	-0.2	-0.00588235294117647	0.2396	135.4318	2142.635	2007.2032
5.99	-0.1	-0.00294117647058824	0.2396	137.7211	2288.368	2150.6469
5.99	0	0	0.2396	141.8214	1928.07	1786.2486
5.99	0.1	0.00294117647058824	0.2396	150.6157	1471.621	1321.0053
5.99	0.2	0.00588235294117647	0.2396	156.8825	626.8	469.9175
5.99	0.29	0.00852941176470588	0.2396	160.4251	304.39	143.9649
5.99	0.4	0.0117647058823529	0.2396	160.1824	78.89206	-81.29034
5.99	0.49	0.0144117647058824	0.2396	158.4413	50.99766	-107.44364
5.99	0.6	0.0176470588235294	0.2396	155.5432	51.63772	-103.90548
5.99	0.7	0.0205882352941176	0.2396	149.6296	58.76268	-90.86692
5.99	0.8	0.0235294117647059	0.2396	143.2399	64.61563	-78.62427
5.99	0.9	0.0264705882352941	0.2396	136.9807	70.39782	-66.58288
5.99	0.99	0.0291176470588235	0.2396	131.6291	73.10089	-58.52821
5.99	1.1	0.0323529411764706	0.2396	128.1635	74.72322	-53.44028
5.99	1.2	0.0352941176470588	0.2396	125.4237	76.6918	-48.7319
5.99	1.3	0.0382352941176471	0.2396	123.2164	79.03591	-44.18049
5.99	1.4	0.0411764705882353	0.2396	122.4774	80.67948	-41.79792
5.99	1.5	0.0441176470588235	0.2396	120.3467	82.36529	-37.98141
5.99	1.6	0.0470588235294118	0.2396	118.4192	83.05667	-35.36253
5.99	1.7	0.05	0.2396	115.6501	82.57673	-33.07337
5.99	1.8	0.0529411764705882	0.2396	114.4804	81.90909	-32.57131
5.99	1.9	0.0558823529411765	0.2396	113.2024	81.20204	-32.00036
5.99	2	0.0588235294117647	0.2396	112.7151	80.45236	-32.26274
5.99	2.1	0.0617647058823529	0.2396	111.2899	80.36883	-30.92107
5.99	2.2	0.0647058823529412	0.2396	109.6376	79.75192	-29.88568
5.99	2.3	0.0676470588235294	0.2396	107.3755	79.09384	-28.28166
5.99	2.4	0.0705882352941176	0.2396	106.5133	77.83285	-28.68045
5.99	2.5	0.0735294117647059	0.2396	106.2388	77.96241	-28.27639
5.99	2.6	0.0764705882352941	0.2396	104.8032	77.68304	-27.12016
5.99	2.7	0.0794117647058824	0.2396	104.7087	76.03702	-28.67168
5.99	2.8	0.0823529411764706	0.2396	104.6141	74.48253	-30.13157
5.99	2.9	0.0852941176470588	0.2396	103.512	72.57181	-30.94019
5.99	3	0.0882352941176471	0.2396	102.2655	72.05578	-30.20972
5.99	3.1	0.0911764705882353	0.2396	100.5994	71.89007	-28.70933
5.99	3.2	0.0941176470588235	0.2396	98.72452	71.59657	-27.12795
5.99	3.3	0.0970588235294118	0.2396	96.5314	70.58154	-25.94986
5.99	3.4	0.1	0.2396	94.43869	70.3165	-24.12219
5.99	3.5	0.102941176470588	0.2396	93.01468	69.78424	-23.23044
5.99	3.6	0.105882352941176	0.2396	92.31752	68.97933	-23.33819
5.99	3.7	0.108823529411765	0.2396	91.55047	67.28451	-24.26596
5.99	3.8	0.111764705882353	0.2396	91.27241	66.8395	-24.43291
5.99	3.9	0.114705882352941	0.2396	90.5278	65.81905	-24.70875
5.99	4	0.117647058823529	0.2396	88.93697	64.58086	-24.35611
5.79	-4	-0.117647058823529	0.2316	26.25967	100.1026	73.84293
5.79	-3.9	-0.114705882352941	0.2316	52.83604	100.2823	47.44626
5.79	-3.8	-0.111764705882353	0.2316	74.29268	100.0404	25.74772
5.79	-3.71	-0.109117647058824	0.2316	74.11784	101.0479	26.93006
5.79	-3.61	-0.106176470588235	0.2316	68.57382	101.6568	33.08298
5.79	-3.51	-0.103235294117647	0.2316	60.55999	102.421	41.86101
5.79	-3.41	-0.100294117647059	0.2316	53.29676	102.915	49.61824
5.79	-3.3	-0.0970588235294118	0.2316	45.23144	103.4104	58.17896
5.79	-3.21	-0.0944117647058823	0.2316	34.59418	103.4621	68.86792
5.79	-3.11	-0.0914705882352941	0.2316	24.85677	102.7604	77.90363
5.79	-3.01	-0.0885294117647059	0.2316	102.3823	103.0618	0.679500000000004
5.79	-2.91	-0.0855882352941176	0.2316	546.3052	104.0436	-442.2616
5.79	-2.8	-0.0823529411764706	0.2316	2247.671	106.2798	-2141.3912
5.79	-2.71	-0.0797058823529412	0.2316	11950.92	106.3359	-11844.5841
5.79	-2.6	-0.0764705882352941	0.2316	15217.53	106.0546	-15111.4754
5.79	-2.5	-0.0735294117647059	0.2316	12856.63	105.4533	-12751.1767
5.79	-2.4	-0.0705882352941176	0.2316	9786.153	105.7684	-9680.3846
5.79	-2.3	-0.0676470588235294	0.2316	5305.305	107.1583	-5198.1467
5.79	-2.21	-0.065	0.2316	2234.171	105.7237	-2128.4473
5.79	-2.1	-0.0617647058823529	0.2316	444.066	105.102	-338.964
5.79	-2	-0.0588235294117647	0.2316	100.2603	103.4263	3.166
5.79	-1.9	-0.0558823529411765	0.2316	58.97338	101.8022	42.82882
5.79	-1.8	-0.0529411764705882	0.2316	80.72422	99.18785	18.46363
5.79	-1.7	-0.05	0.2316	101.5855	97.34971	-4.23579
5.79	-1.6	-0.0470588235294118	0.2316	105.9269	96.58466	-9.34224000000001
5.79	-1.5	-0.0441176470588235	0.2316	109.8338	96.41429	-13.41951
5.79	-1.4	-0.0411764705882353	0.2316	114.5839	95.30449	-19.27941
5.79	-1.3	-0.0382352941176471	0.2316	118.0858	93.8348	-24.251
5.79	-1.2	-0.0352941176470588	0.2316	120.2411	91.56002	-28.68108
5.79	-1.1	-0.0323529411764706	0.2316	122.7382	90.12765	-32.61055
5.79	-1	-0.0294117647058824	0.2316	126.6745	88.0132	-38.6613
5.79	-0.9	-0.0264705882352941	0.2316	128.0581	83.33786	-44.72024
5.79	-0.8	-0.0235294117647059	0.2316	128.5272	78.91142	-49.61578
5.79	-0.7	-0.0205882352941176	0.2316	129.2809	73.78584	-55.49506
5.79	-0.6	-0.0176470588235294	0.2316	130.7438	66.10841	-64.63539
5.79	-0.51	-0.015	0.2316	132.7347	55.35263	-77.38207
5.79	-0.4	-0.0117647058823529	0.2316	134.6395	45.20431	-89.43519
5.79	-0.3	-0.00882352941176471	0.2316	136.0286	29.0007	-107.0279
5.79	-0.2	-0.00588235294117647	0.2316	137.7992	104.2298	-33.5694
5.79	-0.1	-0.00294117647058824	0.2316	138.1491	861.3292	723.1801
5.79	0	0	0.2316	140.2954	893.1868	752.8914
5.79	0.1	0.00294117647058824	0.2316	146.5352	730.2078	583.6726
5.79	0.2	0.00588235294117647	0.2316	153.3929	558.0023	404.6094
5.79	0.29	0.00852941176470588	0.2316	157.1805	316.692	159.5115
5.79	0.4	0.0117647058823529	0.2316	159.6518	139.5738	-20.078
5.79	0.49	0.0144117647058824	0.2316	158.5511	25.57996	-132.97114
5.79	0.6	0.0176470588235294	0.2316	155.4438	37.14845	-118.29535
5.79	0.7	0.0205882352941176	0.2316	149.7977	46.33993	-103.45777
5.79	0.8	0.0235294117647059	0.2316	143.8668	53.17373	-90.69307
5.79	0.9	0.0264705882352941	0.2316	138.5848	62.85296	-75.73184
5.79	0.99	0.0291176470588235	0.2316	136.2814	69.17502	-67.10638
5.79	1.1	0.0323529411764706	0.2316	132.4437	72.4093	-60.0344
5.79	1.2	0.0352941176470588	0.2316	129.383	74.81368	-54.56932
5.79	1.3	0.0382352941176471	0.2316	125.7215	76.24657	-49.47493
5.79	1.4	0.0411764705882353	0.2316	122.7044	79.53835	-43.16605
5.79	1.5	0.0441176470588235	0.2316	120.139	82.76616	-37.37284
5.79	1.6	0.0470588235294118	0.2316	119.1068	85.01812	-34.08868
5.79	1.7	0.05	0.2316	117.7299	85.48683	-32.24307
5.79	1.8	0.0529411764705882	0.2316	115.8407	85.27521	-30.56549
5.79	1.9	0.0558823529411765	0.2316	113.7727	85.6587	-28.114
5.79	2	0.0588235294117647	0.2316	113.0063	85.46131	-27.54499
5.79	2.1	0.0617647058823529	0.2316	112.3435	84.83638	-27.50712
5.79	2.2	0.0647058823529412	0.2316	110.9987	84.17974	-26.81896
5.79	2.3	0.0676470588235294	0.2316	109.3285	84.79378	-24.53472
5.79	2.4	0.0705882352941176	0.2316	107.8048	84.50638	-23.29842
5.79	2.5	0.0735294117647059	0.2316	106.4835	84.42587	-22.05763
5.79	2.6	0.0764705882352941	0.2316	105.6174	83.91939	-21.69801
5.79	2.7	0.0794117647058824	0.2316	104.0328	82.5782	-21.4546
5.79	2.8	0.0823529411764706	0.2316	102.9574	80.68129	-22.27611
5.79	2.9	0.0852941176470588	0.2316	101.8596	79.29423	-22.56537
5.79	3	0.0882352941176471	0.2316	100.89	78.44689	-22.44311
5.79	3.1	0.0911764705882353	0.2316	99.9813	77.54241	-22.43889
5.79	3.2	0.0941176470588235	0.2316	99.72952	76.95542	-22.7741
5.79	3.3	0.0970588235294118	0.2316	99.06127	76.39037	-22.6709
5.79	3.4	0.1	0.2316	98.88699	75.97375	-22.91324
5.79	3.5	0.102941176470588	0.2316	97.43864	75.76543	-21.67321
5.79	3.6	0.105882352941176	0.2316	95.84255	75.20679	-20.63576
5.79	3.7	0.108823529411765	0.2316	94.08169	74.90204	-19.17965
5.79	3.8	0.111764705882353	0.2316	92.06527	74.17001	-17.89526
5.79	3.9	0.114705882352941	0.2316	89.83113	72.56235	-17.26878
5.79	4	0.117647058823529	0.2316	88.07632	71.13349	-16.94283
5.59	-4	-0.117647058823529	0.2236	27.88014	93.87792	65.99778
5.59	-3.9	-0.114705882352941	0.2236	19.39495	93.67943	74.28448
5.59	-3.8	-0.111764705882353	0.2236	33.33699	94.96477	61.62778
5.59	-3.71	-0.109117647058824	0.2236	39.42506	95.26142	55.83636
5.59	-3.61	-0.106176470588235	0.2236	42.02	95.0949	53.0749
5.59	-3.51	-0.103235294117647	0.2236	43.9596	95.86791	51.90831
5.59	-3.41	-0.100294117647059	0.2236	42.26119	96.08532	53.82413
5.59	-3.3	-0.0970588235294118	0.2236	37.04038	96.60701	59.56663
5.59	-3.21	-0.0944117647058823	0.2236	26.52945	97.32355	70.7941
5.59	-3.11	-0.0914705882352941	0.2236	33.4002	98.37116	64.97096
5.59	-3.01	-0.0885294117647059	0.2236	110.9794	98.81381	-12.16559
5.59	-2.91	-0.0855882352941176	0.2236	483.4076	99.17696	-384.23064
5.59	-2.8	-0.0823529411764706	0.2236	1117.219	99.27354	-1017.94546
5.59	-2.71	-0.0797058823529412	0.2236	12306.41	99.62731	-12206.78269
5.59	-2.6	-0.0764705882352941	0.2236	18492.12	97.70559	-18394.41441
5.59	-2.5	-0.0735294117647059	0.2236	15952.53	99.05252	-15853.47748
5.59	-2.4	-0.0705882352941176	0.2236	12228.63	100.3221	-12128.3079
5.59	-2.3	-0.0676470588235294	0.2236	8150.719	100.0612	-8050.6578
5.59	-2.21	-0.065	0.2236	4417.779	100.1162	-4317.6628
5.59	-2.1	-0.0617647058823529	0.2236	1709.332	99.66037	-1609.67163
5.59	-2	-0.0588235294117647	0.2236	291.5759	99.17984	-192.39606
5.59	-1.9	-0.0558823529411765	0.2236	36.67043	97.79263	61.1222
5.59	-1.8	-0.0529411764705882	0.2236	63.40635	96.27653	32.87018
5.59	-1.7	-0.05	0.2236	78.34903	94.98733	16.6383
5.59	-1.6	-0.0470588235294118	0.2236	95.36973	93.63166	-1.73807000000001
5.59	-1.5	-0.0441176470588235	0.2236	102.3047	93.16565	-9.13905
5.59	-1.4	-0.0411764705882353	0.2236	105.9266	92.14334	-13.78326
5.59	-1.3	-0.0382352941176471	0.2236	108.4109	94.25943	-14.15147
5.59	-1.2	-0.0352941176470588	0.2236	111.2687	92.79918	-18.46952
5.59	-1.1	-0.0323529411764706	0.2236	116.807	89.25198	-27.55502
5.59	-1	-0.0294117647058824	0.2236	122.0186	86.47831	-35.54029
5.59	-0.9	-0.0264705882352941	0.2236	126.0499	82.62104	-43.42886
5.59	-0.8	-0.0235294117647059	0.2236	128.3756	75.46405	-52.91155
5.59	-0.7	-0.0205882352941176	0.2236	130.0764	69.89111	-60.18529
5.59	-0.6	-0.0176470588235294	0.2236	130.6451	63.69703	-66.94807
5.59	-0.51	-0.015	0.2236	130.991	57.13896	-73.85204
5.59	-0.4	-0.0117647058823529	0.2236	133.9902	24.59409	-109.39611
5.59	-0.3	-0.00882352941176471	0.2236	137.8338	45.52998	-92.30382
5.59	-0.2	-0.00588235294117647	0.2236	138.0154	89.93605	-48.07935
5.59	-0.1	-0.00294117647058824	0.2236	139.4233	1119.709	980.2857
5.59	0	0	0.2236	142.8416	1401.071	1258.2294
5.59	0.1	0.00294117647058824	0.2236	150.1402	1161.65	1011.5098
5.59	0.2	0.00588235294117647	0.2236	155.0588	887.965	732.9062
5.59	0.29	0.00852941176470588	0.2236	159.7521	591.7837	432.0316
5.59	0.4	0.0117647058823529	0.2236	160.6744	305.837	145.1626
5.59	0.49	0.0144117647058824	0.2236	160.2824	106.9885	-53.2939
5.59	0.6	0.0176470588235294	0.2236	158.2928	31.16794	-127.12486
5.59	0.7	0.0205882352941176	0.2236	154.4572	37.70017	-116.75703
5.59	0.8	0.0235294117647059	0.2236	148.831	60.38336	-88.44764
5.59	0.9	0.0264705882352941	0.2236	142.8989	67.5535	-75.3454
5.59	0.99	0.0291176470588235	0.2236	136.8401	73.43635	-63.40375
5.59	1.1	0.0323529411764706	0.2236	132.6156	79.22043	-53.39517
5.59	1.2	0.0352941176470588	0.2236	128.8949	81.45615	-47.43875
5.59	1.3	0.0382352941176471	0.2236	126.9428	83.26833	-43.67447
5.59	1.4	0.0411764705882353	0.2236	125.2422	85.78085	-39.46135
5.59	1.5	0.0441176470588235	0.2236	123.8648	81.57294	-42.29186
5.59	1.6	0.0470588235294118	0.2236	121.3607	80.88492	-40.47578
5.59	1.7	0.05	0.2236	120.4986	82.41567	-38.08293
5.59	1.8	0.0529411764705882	0.2236	118.87	85.41724	-33.45276
5.59	1.9	0.0558823529411765	0.2236	116.5557	88.36801	-28.18769
5.59	2	0.0588235294117647	0.2236	115.244	90.96825	-24.27575
5.59	2.1	0.0617647058823529	0.2236	115.1735	91.18601	-23.98749
5.59	2.2	0.0647058823529412	0.2236	114.4684	89.97411	-24.49429
5.59	2.3	0.0676470588235294	0.2236	113.3184	87.86271	-25.45569
5.59	2.4	0.0705882352941176	0.2236	111.3827	85.82716	-25.55554
5.59	2.5	0.0735294117647059	0.2236	109.3327	84.71936	-24.61334
5.59	2.6	0.0764705882352941	0.2236	107.4298	84.26168	-23.16812
5.59	2.7	0.0794117647058824	0.2236	106.1806	83.92083	-22.25977
5.59	2.8	0.0823529411764706	0.2236	106.1145	84.16704	-21.94746
5.59	2.9	0.0852941176470588	0.2236	105.7872	83.21397	-22.57323
5.59	3	0.0882352941176471	0.2236	105.1051	81.57601	-23.52909
5.59	3.1	0.0911764705882353	0.2236	104.9018	79.89714	-25.00466
5.59	3.2	0.0941176470588235	0.2236	103.7573	79.14915	-24.60815
5.59	3.3	0.0970588235294118	0.2236	102.1004	78.89663	-23.20377
5.59	3.4	0.1	0.2236	100.6367	79.22805	-21.40865
5.59	3.5	0.102941176470588	0.2236	99.75228	78.84621	-20.90607
5.59	3.6	0.105882352941176	0.2236	98.40622	78.42017	-19.98605
5.59	3.7	0.108823529411765	0.2236	97.17536	77.53296	-19.6424
5.59	3.8	0.111764705882353	0.2236	96.39901	76.39679	-20.00222
5.59	3.9	0.114705882352941	0.2236	94.83695	76.55772	-18.27923
5.59	4	0.117647058823529	0.2236	92.44518	76.49144	-15.95374
5.4	-4	-0.117647058823529	0.216	28.20901	75.81012	47.60111
5.4	-3.9	-0.114705882352941	0.216	15.06323	76.18815	61.12492
5.4	-3.8	-0.111764705882353	0.216	26.87939	76.83084	49.95145
5.4	-3.71	-0.109117647058824	0.216	32.40928	75.85731	43.44803
5.4	-3.61	-0.106176470588235	0.216	37.1154	75.57959	38.46419
5.4	-3.51	-0.103235294117647	0.216	40.57835	76.31693	35.73858
5.4	-3.41	-0.100294117647059	0.216	38.85142	77.60871	38.75729
5.4	-3.3	-0.0970588235294118	0.216	34.9886	76.8836	41.895
5.4	-3.21	-0.0944117647058823	0.216	27.86173	76.70986	48.84813
5.4	-3.11	-0.0914705882352941	0.216	35.91969	75.71066	39.79097
5.4	-3.01	-0.0885294117647059	0.216	110.9707	75.64378	-35.32692
5.4	-2.91	-0.0855882352941176	0.216	505.3255	76.86009	-428.46541
5.4	-2.8	-0.0823529411764706	0.216	1116.478	77.38613	-1039.09187
5.4	-2.71	-0.0797058823529412	0.216	12226.01	78.60299	-12147.40701
5.4	-2.6	-0.0764705882352941	0.216	18722.42	78.68783	-18643.73217
5.4	-2.5	-0.0735294117647059	0.216	16300.19	77.54286	-16222.64714
5.4	-2.4	-0.0705882352941176	0.216	12711.65	76.99979	-12634.65021
5.4	-2.3	-0.0676470588235294	0.216	6877.946	77.10995	-6800.83605
5.4	-2.21	-0.065	0.216	4643.952	76.06201	-4567.88999
5.4	-2.1	-0.0617647058823529	0.216	1838.888	76.06201	-1762.82599
5.4	-2	-0.0588235294117647	0.216	337.7128	76.8943	-260.8185
5.4	-1.9	-0.0558823529411765	0.216	44.30038	76.64465	32.34427
5.4	-1.8	-0.0529411764705882	0.216	61.27224	74.46404	13.1918
5.4	-1.7	-0.05	0.216	77.02158	73.99662	-3.02496000000001
5.4	-1.6	-0.0470588235294118	0.216	86.31966	73.44662	-12.87304
5.4	-1.5	-0.0441176470588235	0.216	94.81475	73.38601	-21.42874
5.4	-1.4	-0.0411764705882353	0.216	101.7941	72.85199	-28.94211
5.4	-1.3	-0.0382352941176471	0.216	107.7803	72.27333	-35.50697
5.4	-1.2	-0.0352941176470588	0.216	111.3918	70.24281	-41.14899
5.4	-1.1	-0.0323529411764706	0.216	114.9116	68.16465	-46.74695
5.4	-1	-0.0294117647058824	0.216	119.304	65.74001	-53.56399
5.4	-0.9	-0.0264705882352941	0.216	122.4964	63.4174	-59.079
5.4	-0.8	-0.0235294117647059	0.216	125.3205	57.52063	-67.79987
5.4	-0.7	-0.0205882352941176	0.216	127.7792	53.77563	-74.00357
5.4	-0.6	-0.0176470588235294	0.216	129.3662	45.75155	-83.61465
5.4	-0.51	-0.015	0.216	130.9919	44.45091	-86.54099
5.4	-0.4	-0.0117647058823529	0.216	133.8736	39.05843	-94.81517
5.4	-0.3	-0.00882352941176471	0.216	137.7315	35.86367	-101.86783
5.4	-0.2	-0.00588235294117647	0.216	138.9608	95.086	-43.8748
5.4	-0.1	-0.00294117647058824	0.216	140.6246	1120.366	979.7414
5.4	0	0	0.216	144.2528	1535.761	1391.5082
5.4	0.1	0.00294117647058824	0.216	153.294	1307.6	1154.306
5.4	0.2	0.00588235294117647	0.216	160.2271	1015.343	855.1159
5.4	0.29	0.00852941176470588	0.216	162.2383	685.9976	523.7593
5.4	0.4	0.0117647058823529	0.216	164.0566	466.0472	301.9906
5.4	0.49	0.0144117647058824	0.216	164.173	163.9148	-0.258199999999988
5.4	0.6	0.0176470588235294	0.216	159.3468	20.13868	-139.20812
5.4	0.7	0.0205882352941176	0.216	154.3371	32.98782	-121.34928
5.4	0.8	0.0235294117647059	0.216	149.6694	43.8832	-105.7862
5.4	0.9	0.0264705882352941	0.216	146.2164	53.43182	-92.78458
5.4	0.99	0.0291176470588235	0.216	142.1249	58.49742	-83.62748
5.4	1.1	0.0323529411764706	0.216	138.2328	63.17201	-75.06079
5.4	1.2	0.0352941176470588	0.216	134.0988	66.21301	-67.88579
5.4	1.3	0.0382352941176471	0.216	130.3088	69.40318	-60.90562
5.4	1.4	0.0411764705882353	0.216	127.6189	70.55076	-57.06814
5.4	1.5	0.0441176470588235	0.216	125.9704	72.3546	-53.6158
5.4	1.6	0.0470588235294118	0.216	123.1878	72.36594	-50.82186
5.4	1.7	0.05	0.216	120.5276	73.77921	-46.74839
5.4	1.8	0.0529411764705882	0.216	118.1944	73.52344	-44.67096
5.4	1.9	0.0558823529411765	0.216	115.2558	74.4677	-40.7881
5.4	2	0.0588235294117647	0.216	112.6531	75.3172	-37.3359
5.4	2.1	0.0617647058823529	0.216	112.544	76.11274	-36.43126
5.4	2.2	0.0647058823529412	0.216	114.4373	76.72535	-37.71195
5.4	2.3	0.0676470588235294	0.216	113.8601	75.56051	-38.29959
5.4	2.4	0.0705882352941176	0.216	111.1249	78.29298	-32.83192
5.4	2.5	0.0735294117647059	0.216	109.615	81.35828	-28.25672
5.4	2.6	0.0764705882352941	0.216	107.8356	83.97027	-23.86533
5.4	2.7	0.0794117647058824	0.216	106.0857	85.96167	-20.12403
5.4	2.8	0.0823529411764706	0.216	104.4293	81.90742	-22.52188
5.4	2.9	0.0852941176470588	0.216	102.7728	78.94401	-23.82879
5.4	3	0.0882352941176471	0.216	98.61414	78.58423	-20.02991
5.4	3.1	0.0911764705882353	0.216	97.76238	79.68247	-18.07991
5.4	3.2	0.0941176470588235	0.216	96.48102	79.75513	-16.72589
5.4	3.3	0.0970588235294118	0.216	94.88539	80.63558	-14.24981
5.4	3.4	0.1	0.216	93.79706	80.57875	-13.21831
5.4	3.5	0.102941176470588	0.216	93.29187	79.87824	-13.41363
5.4	3.6	0.105882352941176	0.216	92.32423	79.18707	-13.13716
5.4	3.7	0.108823529411765	0.216	91.4311	78.53686	-12.89424
5.4	3.8	0.111764705882353	0.216	91.78117	78.30662	-13.47455
5.4	3.9	0.114705882352941	0.216	91.71502	77.25837	-14.45665
5.4	4	0.117647058823529	0.216	90.82536	76.45067	-14.37469
5.19	-4	-0.117647058823529	0.2076	27.89453	98.69005	70.79552
5.19	-3.9	-0.114705882352941	0.2076	53.10693	99.41363	46.3067
5.19	-3.8	-0.111764705882353	0.2076	59.5375	99.68215	40.14465
5.19	-3.71	-0.109117647058824	0.2076	60.36427	98.4954	38.13113
5.19	-3.61	-0.106176470588235	0.2076	57.1634	98.98114	41.81774
5.19	-3.51	-0.103235294117647	0.2076	51.66594	100.3135	48.64756
5.19	-3.41	-0.100294117647059	0.2076	42.97861	100.8165	57.83789
5.19	-3.3	-0.0970588235294118	0.2076	34.79615	99.98874	65.19259
5.19	-3.21	-0.0944117647058823	0.2076	27.73055	101.0646	73.33405
5.19	-3.11	-0.0914705882352941	0.2076	27.85774	101.0629	73.20516
5.19	-3.01	-0.0885294117647059	0.2076	105.5669	100.3617	-5.20520000000001
5.19	-2.91	-0.0855882352941176	0.2076	478.3908	99.49604	-378.89476
5.19	-2.8	-0.0823529411764706	0.2076	1115.26	98.3919	-1016.8681
5.19	-2.71	-0.0797058823529412	0.2076	12124.53	99.31665	-12025.21335
5.19	-2.6	-0.0764705882352941	0.2076	17387.6	100.8658	-17286.7342
5.19	-2.5	-0.0735294117647059	0.2076	15576.57	102.9725	-15473.5975
5.19	-2.4	-0.0705882352941176	0.2076	12250.68	105.2034	-12145.4766
5.19	-2.3	-0.0676470588235294	0.2076	6701.22	105.9488	-6595.2712
5.19	-2.21	-0.065	0.2076	3561.872	104.6753	-3457.1967
5.19	-2.1	-0.0617647058823529	0.2076	1775.306	104.6448	-1670.6612
5.19	-2	-0.0588235294117647	0.2076	334.437	105.7134	-228.7236
5.19	-1.9	-0.0558823529411765	0.2076	22.97331	106.1565	83.18319
5.19	-1.8	-0.0529411764705882	0.2076	55.86319	105.6912	49.82801
5.19	-1.7	-0.05	0.2076	70.59669	104.3561	33.75941
5.19	-1.6	-0.0470588235294118	0.2076	86.36614	103.9426	17.57646
5.19	-1.5	-0.0441176470588235	0.2076	92.85318	102.5531	9.69992000000001
5.19	-1.4	-0.0411764705882353	0.2076	96.9819	100.39	3.40810000000001
5.19	-1.3	-0.0382352941176471	0.2076	103.1893	98.84917	-4.34013
5.19	-1.2	-0.0352941176470588	0.2076	109.5067	95.57169	-13.93501
5.19	-1.1	-0.0323529411764706	0.2076	114.9674	93.1932	-21.7742
5.19	-1	-0.0294117647058824	0.2076	119.9913	90.29955	-29.69175
5.19	-0.9	-0.0264705882352941	0.2076	125.6076	86.66429	-38.94331
5.19	-0.8	-0.0235294117647059	0.2076	130.7074	83.45438	-47.25302
5.19	-0.7	-0.0205882352941176	0.2076	134.714	78.8738	-55.8402
5.19	-0.6	-0.0176470588235294	0.2076	137.9336	73.47421	-64.45939
5.19	-0.51	-0.015	0.2076	140.5112	67.24947	-73.26173
5.19	-0.4	-0.0117647058823529	0.2076	146.1929	56.88751	-89.30539
5.19	-0.3	-0.00882352941176471	0.2076	147.8941	20.92633	-126.96777
5.19	-0.2	-0.00588235294117647	0.2076	148.1861	98.74923	-49.43687
5.19	-0.1	-0.00294117647058824	0.2076	148.9583	1119.622	970.6637
5.19	0	0	0.2076	152.5642	1418.031	1265.4668
5.19	0.1	0.00294117647058824	0.2076	159.7013	1230.509	1070.8077
5.19	0.2	0.00588235294117647	0.2076	165.2304	962.4949	797.2645
5.19	0.29	0.00852941176470588	0.2076	170.0991	650.0512	479.9521
5.19	0.4	0.0117647058823529	0.2076	173.2253	349.1946	175.9693
5.19	0.49	0.0144117647058824	0.2076	187.7717	165.6022	-22.1695
5.19	0.6	0.0176470588235294	0.2076	188.6401	25.00652	-163.63358
5.19	0.7	0.0205882352941176	0.2076	180.3265	46.32553	-134.00097
5.19	0.8	0.0235294117647059	0.2076	172.0655	70.27866	-101.78684
5.19	0.9	0.0264705882352941	0.2076	163.5441	85.18924	-78.35486
5.19	0.99	0.0291176470588235	0.2076	153.9055	99.62336	-54.28214
5.19	1.1	0.0323529411764706	0.2076	148.4523	105.0096	-43.4427
5.19	1.2	0.0352941176470588	0.2076	145.602	103.5898	-42.0122
5.19	1.3	0.0382352941176471	0.2076	142.4929	101.3654	-41.1275
5.19	1.4	0.0411764705882353	0.2076	138.2915	89.22194	-49.06956
5.19	1.5	0.0441176470588235	0.2076	135.2274	81.46567	-53.76173
5.19	1.6	0.0470588235294118	0.2076	134.0105	79.95077	-54.05973
5.19	1.7	0.05	0.2076	133.2534	79.84977	-53.40363
5.19	1.8	0.0529411764705882	0.2076	132.4393	78.41108	-54.02822
5.19	1.9	0.0558823529411765	0.2076	130.4087	76.63414	-53.77456
5.19	2	0.0588235294117647	0.2076	128.5347	77.35708	-51.17762
5.19	2.1	0.0617647058823529	0.2076	127.0011	76.62526	-50.37584
5.19	2.2	0.0647058823529412	0.2076	112.8286	76.72629	-36.10231
5.19	2.3	0.0676470588235294	0.2076	107.1396	75.49582	-31.64378
5.19	2.4	0.0705882352941176	0.2076	108.5695	73.37555	-35.19395
5.19	2.5	0.0735294117647059	0.2076	110.7705	71.34054	-39.42996
5.19	2.6	0.0764705882352941	0.2076	111.5979	69.19869	-42.39921
5.19	2.7	0.0794117647058824	0.2076	112.9607	67.80991	-45.15079
5.19	2.8	0.0823529411764706	0.2076	113.6802	66.20085	-47.47935
5.19	2.9	0.0852941176470588	0.2076	113.0267	64.6485	-48.3782
5.19	3	0.0882352941176471	0.2076	112.7196	63.79215	-48.92745
5.19	3.1	0.0911764705882353	0.2076	112.3743	62.60653	-49.76777
5.19	3.2	0.0941176470588235	0.2076	110.8977	62.8905	-48.0072
5.19	3.3	0.0970588235294118	0.2076	109.1467	63.14352	-46.00318
5.19	3.4	0.1	0.2076	108.351	63.02044	-45.33056
5.19	3.5	0.102941176470588	0.2076	107.732	63.9576	-43.7744
5.19	3.6	0.105882352941176	0.2076	106.9221	66.84191	-40.08019
5.19	3.7	0.108823529411765	0.2076	106.0989	66.79713	-39.30177
5.19	3.8	0.111764705882353	0.2076	105.8337	64.24156	-41.59214
5.19	3.9	0.114705882352941	0.2076	105.2473	63.91024	-41.33706
5.19	4	0.117647058823529	0.2076	103.9506	63.20033	-40.75027
4.99	-4	-0.117647058823529	0.1996	23.96523	95.97656	72.01133
4.99	-3.9	-0.114705882352941	0.1996	44.20465	98.17404	53.96939
4.99	-3.8	-0.111764705882353	0.1996	46.7613	98.81081	52.04951
4.99	-3.71	-0.109117647058824	0.1996	47.46028	99.24538	51.7851
4.99	-3.61	-0.106176470588235	0.1996	46.71404	98.73905	52.02501
4.99	-3.51	-0.103235294117647	0.1996	44.814	98.83349	54.01949
4.99	-3.41	-0.100294117647059	0.1996	41.01933	98.75619	57.73686
4.99	-3.3	-0.0970588235294118	0.1996	34.79556	98.03058	63.23502
4.99	-3.21	-0.0944117647058823	0.1996	26.2237	97.82645	71.60275
4.99	-3.11	-0.0914705882352941	0.1996	34.33767	98.73749	64.39982
4.99	-3.01	-0.0885294117647059	0.1996	110.9105	99.55235	-11.35815
4.99	-2.91	-0.0855882352941176	0.1996	429.7022	101.3938	-328.3084
4.99	-2.8	-0.0823529411764706	0.1996	1114.696	100.7304	-1013.9656
4.99	-2.71	-0.0797058823529412	0.1996	5909.378	100.0916	-5809.2864
4.99	-2.6	-0.0764705882352941	0.1996	14093.42	100.1693	-13993.2507
4.99	-2.5	-0.0735294117647059	0.1996	12885.94	99.67594	-12786.26406
4.99	-2.4	-0.0705882352941176	0.1996	8093.598	100.4024	-7993.1956
4.99	-2.3	-0.0676470588235294	0.1996	5727.734	100.9097	-5626.8243
4.99	-2.21	-0.065	0.1996	2470.249	103.4384	-2366.8106
4.99	-2.1	-0.0617647058823529	0.1996	885.3971	103.5927	-781.8044
4.99	-2	-0.0588235294117647	0.1996	327.9689	102.7871	-225.1818
4.99	-1.9	-0.0558823529411765	0.1996	35.84997	101.1491	65.29913
4.99	-1.8	-0.0529411764705882	0.1996	46.8594	98.55905	51.69965
4.99	-1.7	-0.05	0.1996	55.3465	98.61009	43.26359
4.99	-1.6	-0.0470588235294118	0.1996	62.78329	99.38803	36.60474
4.99	-1.5	-0.0441176470588235	0.1996	70.90606	100.6221	29.71604
4.99	-1.4	-0.0411764705882353	0.1996	78.38231	99.90509	21.52278
4.99	-1.3	-0.0382352941176471	0.1996	85.7624	97.71122	11.94882
4.99	-1.2	-0.0352941176470588	0.1996	97.46125	93.89099	-3.57026000000001
4.99	-1.1	-0.0323529411764706	0.1996	103.0594	89.38967	-13.66973
4.99	-1	-0.0294117647058824	0.1996	106.0193	86.1112	-19.9081
4.99	-0.9	-0.0264705882352941	0.1996	108.8745	84.24317	-24.63133
4.99	-0.8	-0.0235294117647059	0.1996	113.4857	82.81344	-30.67226
4.99	-0.7	-0.0205882352941176	0.1996	117.3826	80.98264	-36.39996
4.99	-0.6	-0.0176470588235294	0.1996	120.0859	76.31287	-43.77303
4.99	-0.51	-0.015	0.1996	121.535	69.34708	-52.18792
4.99	-0.4	-0.0117647058823529	0.1996	124.5615	60.65387	-63.90763
4.99	-0.3	-0.00882352941176471	0.1996	127.6112	46.97099	-80.64021
4.99	-0.2	-0.00588235294117647	0.1996	130.3368	65.94966	-64.38714
4.99	-0.1	-0.00294117647058824	0.1996	130.9268	558.1502	427.2234
4.99	0	0	0.1996	134.4201	929.3102	794.8901
4.99	0.1	0.00294117647058824	0.1996	141.2285	800.0349	658.8064
4.99	0.2	0.00588235294117647	0.1996	149.0999	631.567	482.4671
4.99	0.29	0.00852941176470588	0.1996	154.1169	469.663	315.5461
4.99	0.4	0.0117647058823529	0.1996	156.4649	168.7892	12.3243
4.99	0.49	0.0144117647058824	0.1996	156.7322	37.81508	-118.91712
4.99	0.6	0.0176470588235294	0.1996	154.1144	51.20764	-102.90676
4.99	0.7	0.0205882352941176	0.1996	150.8238	63.78752	-87.03628
4.99	0.8	0.0235294117647059	0.1996	145.11	72.9148	-72.1952
4.99	0.9	0.0264705882352941	0.1996	140.1198	84.8014	-55.3184
4.99	0.99	0.0291176470588235	0.1996	135.3762	87.41319	-47.96301
4.99	1.1	0.0323529411764706	0.1996	134.2595	88.63733	-45.62217
4.99	1.2	0.0352941176470588	0.1996	134.9198	93.09812	-41.82168
4.99	1.3	0.0382352941176471	0.1996	136.3475	97.95572	-38.39178
4.99	1.4	0.0411764705882353	0.1996	137.0711	100.2834	-36.7877
4.99	1.5	0.0441176470588235	0.1996	136.9815	101.6488	-35.3327
4.99	1.6	0.0470588235294118	0.1996	137.841	103.5525	-34.2885
4.99	1.7	0.05	0.1996	138.0102	105.9115	-32.0987
4.99	1.8	0.0529411764705882	0.1996	137.2439	106.8967	-30.3472
4.99	1.9	0.0558823529411765	0.1996	134.6085	106.4605	-28.148
4.99	2	0.0588235294117647	0.1996	131.5837	104.7565	-26.8272
4.99	2.1	0.0617647058823529	0.1996	129.4869	103.4927	-25.9942
4.99	2.2	0.0647058823529412	0.1996	128.4736	101.5384	-26.9352
4.99	2.3	0.0676470588235294	0.1996	127.13	101.2772	-25.8528
4.99	2.4	0.0705882352941176	0.1996	123.7883	101.3056	-22.4827
4.99	2.5	0.0735294117647059	0.1996	120.0492	100.0463	-20.0029
4.99	2.6	0.0764705882352941	0.1996	116.7929	97.91012	-18.88278
4.99	2.7	0.0794117647058824	0.1996	113.7415	96.33826	-17.40324
4.99	2.8	0.0823529411764706	0.1996	110.6319	95.69067	-14.94123
4.99	2.9	0.0852941176470588	0.1996	107.7972	95.09418	-12.70302
4.99	3	0.0882352941176471	0.1996	105.8134	94.28937	-11.52403
4.99	3.1	0.0911764705882353	0.1996	104.4129	93.48817	-10.92473
4.99	3.2	0.0941176470588235	0.1996	103.3244	92.5187	-10.8057
4.99	3.3	0.0970588235294118	0.1996	102.3213	91.373	-10.9483
4.99	3.4	0.1	0.1996	101.99	90.73263	-11.25737
4.99	3.5	0.102941176470588	0.1996	101.3837	90.17743	-11.20627
4.99	3.6	0.105882352941176	0.1996	100.2235	89.81065	-10.41285
4.99	3.7	0.108823529411765	0.1996	97.97071	89.14787	-8.82284
4.99	3.8	0.111764705882353	0.1996	97.16605	88.82942	-8.33663
4.99	3.9	0.114705882352941	0.1996	95.56259	87.66466	-7.89793
4.99	4	0.117647058823529	0.1996	94.42103	86.16242	-8.25861000000001
4.79	-4	-0.117647058823529	0.1916	38.33858	95.71817	57.37959
4.79	-3.9	-0.114705882352941	0.1916	36.74766	96.436	59.68834
4.79	-3.8	-0.111764705882353	0.1916	43.40129	94.40533	51.00404
4.79	-3.71	-0.109117647058824	0.1916	42.85649	90.76892	47.91243
4.79	-3.61	-0.106176470588235	0.1916	40.65557	88.38867	47.7331
4.79	-3.51	-0.103235294117647	0.1916	37.82457	88.62236	50.79779
4.79	-3.41	-0.100294117647059	0.1916	32.77311	89.7061	56.93299
4.79	-3.3	-0.0970588235294118	0.1916	27.03962	89.41072	62.3711
4.79	-3.21	-0.0944117647058823	0.1916	20.23174	90.84068	70.60894
4.79	-3.11	-0.0914705882352941	0.1916	30.81406	92.44464	61.63058
4.79	-3.01	-0.0885294117647059	0.1916	64.0788	92.95257	28.87377
4.79	-2.91	-0.0855882352941176	0.1916	463.5621	94.39976	-369.16234
4.79	-2.8	-0.0823529411764706	0.1916	1114.089	98.06468	-1016.02432
4.79	-2.71	-0.0797058823529412	0.1916	5867.477	100.369	-5767.108
4.79	-2.6	-0.0764705882352941	0.1916	13897.62	103.3204	-13794.2996
4.79	-2.5	-0.0735294117647059	0.1916	13305.98	105.1342	-13200.8458
4.79	-2.4	-0.0705882352941176	0.1916	8892.722	103.3881	-8789.3339
4.79	-2.3	-0.0676470588235294	0.1916	6302.32	104.0479	-6198.2721
4.79	-2.21	-0.065	0.1916	2789.195	102.8873	-2686.3077
4.79	-2.1	-0.0617647058823529	0.1916	981.3729	102.9582	-878.4147
4.79	-2	-0.0588235294117647	0.1916	321.0335	103.2211	-217.8124
4.79	-1.9	-0.0558823529411765	0.1916	26.22057	104.4966	78.27603
4.79	-1.8	-0.0529411764705882	0.1916	69.42541	105.048	35.62259
4.79	-1.7	-0.05	0.1916	88.06018	104.5737	16.51352
4.79	-1.6	-0.0470588235294118	0.1916	93.17975	103.1474	9.96765000000001
4.79	-1.5	-0.0441176470588235	0.1916	94.58224	100.0616	5.47936
4.79	-1.4	-0.0411764705882353	0.1916	95.2793	98.29038	3.01107999999999
4.79	-1.3	-0.0382352941176471	0.1916	97.75295	96.28226	-1.47069
4.79	-1.2	-0.0352941176470588	0.1916	101.3964	95.10672	-6.28968000000001
4.79	-1.1	-0.0323529411764706	0.1916	104.2329	95.37703	-8.85587
4.79	-1	-0.0294117647058824	0.1916	106.5334	92.79648	-13.73692
4.79	-0.9	-0.0264705882352941	0.1916	108.4935	88.84054	-19.65296
4.79	-0.8	-0.0235294117647059	0.1916	110.5663	85.03187	-25.53443
4.79	-0.7	-0.0205882352941176	0.1916	112.5786	80.24103	-32.33757
4.79	-0.6	-0.0176470588235294	0.1916	115.3996	74.70994	-40.68966
4.79	-0.51	-0.015	0.1916	119.7498	67.17962	-52.57018
4.79	-0.4	-0.0117647058823529	0.1916	122.0702	59.70433	-62.36587
4.79	-0.3	-0.00882352941176471	0.1916	125.0393	48.33559	-76.70371
4.79	-0.2	-0.00588235294117647	0.1916	126.7076	45.55248	-81.15512
4.79	-0.1	-0.00294117647058824	0.1916	127.4004	111.2553	-16.1451
4.79	0	0	0.1916	125.086	510.1157	385.0297
4.79	0.1	0.00294117647058824	0.1916	126.3799	516.7246	390.3447
4.79	0.2	0.00588235294117647	0.1916	128.2907	426.1663	297.8756
4.79	0.29	0.00852941176470588	0.1916	129.2367	327.7706	198.5339
4.79	0.4	0.0117647058823529	0.1916	130.6258	178.7561	48.1303
4.79	0.49	0.0144117647058824	0.1916	129.8612	122.3799	-7.48129999999999
4.79	0.6	0.0176470588235294	0.1916	127.8273	39.93983	-87.88747
4.79	0.7	0.0205882352941176	0.1916	123.7448	54.14435	-69.60045
4.79	0.8	0.0235294117647059	0.1916	121.1271	75.53344	-45.59366
4.79	0.9	0.0264705882352941	0.1916	119.1418	91.41542	-27.72638
4.79	0.99	0.0291176470588235	0.1916	117.9433	96.64445	-21.29885
4.79	1.1	0.0323529411764706	0.1916	114.8381	97.74343	-17.09467
4.79	1.2	0.0352941176470588	0.1916	112.5101	99.475	-13.0351
4.79	1.3	0.0382352941176471	0.1916	111.9711	101.9121	-10.059
4.79	1.4	0.0411764705882353	0.1916	110.2918	104.4046	-5.88719999999999
4.79	1.5	0.0441176470588235	0.1916	108.219	107.6807	-0.538299999999992
4.79	1.6	0.0470588235294118	0.1916	105.6297	110.0404	4.41070000000001
4.79	1.7	0.05	0.1916	105.0299	110.2478	5.2179
4.79	1.8	0.0529411764705882	0.1916	104.4007	111.0821	6.6814
4.79	1.9	0.0558823529411765	0.1916	102.9613	111.5558	8.59450000000001
4.79	2	0.0588235294117647	0.1916	100.3164	111.5935	11.2771
4.79	2.1	0.0617647058823529	0.1916	98.04834	110.77	12.72166
4.79	2.2	0.0647058823529412	0.1916	95.57376	110.9214	15.34764
4.79	2.3	0.0676470588235294	0.1916	94.40577	110.7371	16.33133
4.79	2.4	0.0705882352941176	0.1916	93.69943	109.3497	15.65027
4.79	2.5	0.0735294117647059	0.1916	93.3208	107.3569	14.0361
4.79	2.6	0.0764705882352941	0.1916	93.7846	104.7727	10.9881
4.79	2.7	0.0794117647058824	0.1916	92.61668	103.4511	10.83442
4.79	2.8	0.0823529411764706	0.1916	91.39909	101.671	10.27191
4.79	2.9	0.0852941176470588	0.1916	89.9412	101.0231	11.0819
4.79	3	0.0882352941176471	0.1916	89.60048	100.7525	11.15202
4.79	3.1	0.0911764705882353	0.1916	88.85258	100.3644	11.51182
4.79	3.2	0.0941176470588235	0.1916	87.7579	99.0615	11.3036
4.79	3.3	0.0970588235294118	0.1916	86.51778	96.70016	10.18238
4.79	3.4	0.1	0.1916	84.91782	94.19107	9.27324999999999
4.79	3.5	0.102941176470588	0.1916	83.77234	92.01686	8.24452
4.79	3.6	0.105882352941176	0.1916	82.29558	91.68542	9.38983999999999
4.79	3.7	0.108823529411765	0.1916	81.22583	91.35056	10.12473
4.79	3.8	0.111764705882353	0.1916	80.63558	92.21573	11.58015
4.79	3.9	0.114705882352941	0.1916	79.92878	92.57553	12.64675
4.79	4	0.117647058823529	0.1916	78.14911	91.87838	13.72927
4.59	-4	-0.117647058823529	0.1836	44.93308	90.3512	45.41812
4.59	-3.9	-0.114705882352941	0.1836	28.99079	89.84129	60.8505
4.59	-3.8	-0.111764705882353	0.1836	35.76719	87.78874	52.02155
4.59	-3.71	-0.109117647058824	0.1836	36.26306	86.2969	50.03384
4.59	-3.61	-0.106176470588235	0.1836	30.21296	85.6581	55.44514
4.59	-3.51	-0.103235294117647	0.1836	23.90496	85.56698	61.66202
4.59	-3.41	-0.100294117647059	0.1836	14.15749	87.33965	73.18216
4.59	-3.3	-0.0970588235294118	0.1836	16.33244	90.05358	73.72114
4.59	-3.21	-0.0944117647058823	0.1836	30.99714	91.60604	60.6089
4.59	-3.11	-0.0914705882352941	0.1836	48.07967	91.11249	43.03282
4.59	-3.01	-0.0885294117647059	0.1836	110.8804	89.06973	-21.81067
4.59	-2.91	-0.0855882352941176	0.1836	363.6084	88.52522	-275.08318
4.59	-2.8	-0.0823529411764706	0.1836	1114.696	85.85848	-1028.83752
4.59	-2.71	-0.0797058823529412	0.1836	5834.233	85.89952	-5748.33348
4.59	-2.6	-0.0764705882352941	0.1836	13474.19	87.19459	-13386.99541
4.59	-2.5	-0.0735294117647059	0.1836	13530.33	88.64718	-13441.68282
4.59	-2.4	-0.0705882352941176	0.1836	11390.5	88.80521	-11301.69479
4.59	-2.3	-0.0676470588235294	0.1836	8259.767	88.06546	-8171.70154
4.59	-2.21	-0.065	0.1836	5833.909	86.43708	-5747.47192
4.59	-2.1	-0.0617647058823529	0.1836	2425.207	85.57744	-2339.62956
4.59	-2	-0.0588235294117647	0.1836	888.0274	86.28704	-801.74036
4.59	-1.9	-0.0558823529411765	0.1836	192.6321	87.20746	-105.42464
4.59	-1.8	-0.0529411764705882	0.1836	68.76728	89.42668	20.6594
4.59	-1.7	-0.05	0.1836	55.38315	88.28008	32.89693
4.59	-1.6	-0.0470588235294118	0.1836	52.36729	86.95684	34.58955
4.59	-1.5	-0.0441176470588235	0.1836	54.43558	85.77185	31.33627
4.59	-1.4	-0.0411764705882353	0.1836	59.72348	84.97462	25.25114
4.59	-1.3	-0.0382352941176471	0.1836	66.06126	84.75418	18.69292
4.59	-1.2	-0.0352941176470588	0.1836	72.45051	83.24093	10.79042
4.59	-1.1	-0.0323529411764706	0.1836	76.59218	82.72374	6.13156000000001
4.59	-1	-0.0294117647058824	0.1836	81.26997	79.14411	-2.12586
4.59	-0.9	-0.0264705882352941	0.1836	84.48604	75.42799	-9.05805000000001
4.59	-0.8	-0.0235294117647059	0.1836	88.30514	71.92571	-16.37943
4.59	-0.7	-0.0205882352941176	0.1836	92.09972	66.45379	-25.64593
4.59	-0.6	-0.0176470588235294	0.1836	95.15258	61.89659	-33.25599
4.59	-0.51	-0.015	0.1836	97.76996	57.67657	-40.09339
4.59	-0.4	-0.0117647058823529	0.1836	102.7142	49.10281	-53.61139
4.59	-0.3	-0.00882352941176471	0.1836	106.6248	40.93016	-65.69464
4.59	-0.2	-0.00588235294117647	0.1836	109.3054	35.76259	-73.54281
4.59	-0.1	-0.00294117647058824	0.1836	111.6747	92.79843	-18.87627
4.59	0	0	0.1836	113.8664	513.0933	399.2269
4.59	0.1	0.00294117647058824	0.1836	118.9615	576.6535	457.692
4.59	0.2	0.00588235294117647	0.1836	124.4633	491.866	367.4027
4.59	0.29	0.00852941176470588	0.1836	129.8344	384.8944	255.06
4.59	0.4	0.0117647058823529	0.1836	134.69	251.1753	116.4853
4.59	0.49	0.0144117647058824	0.1836	136.3071	116.0327	-20.2744
4.59	0.6	0.0176470588235294	0.1836	134.7361	57.80131	-76.93479
4.59	0.7	0.0205882352941176	0.1836	131.054	35.11503	-95.93897
4.59	0.8	0.0235294117647059	0.1836	126.9344	49.91938	-77.01502
4.59	0.9	0.0264705882352941	0.1836	122.9419	70.17876	-52.76314
4.59	0.99	0.0291176470588235	0.1836	119.6403	80.46629	-39.17401
4.59	1.1	0.0323529411764706	0.1836	116.8277	86.66966	-30.15804
4.59	1.2	0.0352941176470588	0.1836	115.2899	84.34402	-30.94588
4.59	1.3	0.0382352941176471	0.1836	114.5899	83.04038	-31.54952
4.59	1.4	0.0411764705882353	0.1836	114.6619	86.32229	-28.33961
4.59	1.5	0.0441176470588235	0.1836	114.3067	91.19675	-23.10995
4.59	1.6	0.0470588235294118	0.1836	112.5615	97.20771	-15.35379
4.59	1.7	0.05	0.1836	109.8838	102.0823	-7.80149999999999
4.59	1.8	0.0529411764705882	0.1836	108.464	104.6965	-3.7675
4.59	1.9	0.0558823529411765	0.1836	106.6184	105.4536	-1.1648
4.59	2	0.0588235294117647	0.1836	105.2453	105.7951	0.549800000000005
4.59	2.1	0.0617647058823529	0.1836	104.1436	105.8938	1.75019999999999
4.59	2.2	0.0647058823529412	0.1836	103.0399	106.3338	3.29389999999999
4.59	2.3	0.0676470588235294	0.1836	102.4626	106.7881	4.32550000000001
4.59	2.4	0.0705882352941176	0.1836	101.8905	107.2944	5.40389999999999
4.59	2.5	0.0735294117647059	0.1836	100.3047	107.5597	7.25500000000001
4.59	2.6	0.0764705882352941	0.1836	97.97628	106.1581	8.18182
4.59	2.7	0.0794117647058824	0.1836	95.70457	103.9343	8.22972999999999
4.59	2.8	0.0823529411764706	0.1836	93.91562	102.2583	8.34268
4.59	2.9	0.0852941176470588	0.1836	92.34437	101.5203	9.17593000000001
4.59	3	0.0882352941176471	0.1836	91.10445	99.99634	8.89189000000001
4.59	3.1	0.0911764705882353	0.1836	89.60892	97.753	8.14408
4.59	3.2	0.0941176470588235	0.1836	88.38789	96.49775	8.10986
4.59	3.3	0.0970588235294118	0.1836	88.02225	95.49435	7.4721
4.59	3.4	0.1	0.1836	86.93361	95.99976	9.06615
4.59	3.5	0.102941176470588	0.1836	86.55501	96.88956	10.33455
4.59	3.6	0.105882352941176	0.1836	86.41637	95.93923	9.52286
4.59	3.7	0.108823529411765	0.1836	85.30888	94.30159	8.99271
4.59	3.8	0.111764705882353	0.1836	83.33044	93.15034	9.81990000000001
4.59	3.9	0.114705882352941	0.1836	81.33623	91.01091	9.67468
4.59	4	0.117647058823529	0.1836	80.20334	88.53419	8.33085
4.4	-4	-0.117647058823529	0.176	40.70281	88.58462	47.88181
4.4	-3.9	-0.114705882352941	0.176	24.96283	87.92022	62.95739
4.4	-3.8	-0.111764705882353	0.176	27.77161	85.68261	57.911
4.4	-3.71	-0.109117647058824	0.176	29.56605	86.38464	56.81859
4.4	-3.61	-0.106176470588235	0.176	28.58857	91.19405	62.60548
4.4	-3.51	-0.103235294117647	0.176	24.99589	92.05329	67.0574
4.4	-3.41	-0.100294117647059	0.176	19.02894	89.25584	70.2269
4.4	-3.3	-0.0970588235294118	0.176	19.94829	86.70963	66.76134
4.4	-3.21	-0.0944117647058823	0.176	28.95035	84.22925	55.2789
4.4	-3.11	-0.0914705882352941	0.176	43.51563	82.90733	39.3917
4.4	-3.01	-0.0885294117647059	0.176	73.47092	85.20241	11.73149
4.4	-2.91	-0.0855882352941176	0.176	221.8897	85.16172	-136.72798
4.4	-2.8	-0.0823529411764706	0.176	1115.087	85.59346	-1029.49354
4.4	-2.71	-0.0797058823529412	0.176	5755.421	84.72478	-5670.69622
4.4	-2.6	-0.0764705882352941	0.176	13076.11	84.54849	-12991.56151
4.4	-2.5	-0.0735294117647059	0.176	13574.21	85.04306	-13489.16694
4.4	-2.4	-0.0705882352941176	0.176	11368.69	85.29257	-11283.39743
4.4	-2.3	-0.0676470588235294	0.176	8599.084	84.8422	-8514.2418
4.4	-2.21	-0.065	0.176	6121.229	83.27378	-6037.95522
4.4	-2.1	-0.0617647058823529	0.176	2665.484	83.74339	-2581.74061
4.4	-2	-0.0588235294117647	0.176	953.7487	83.39066	-870.35804
4.4	-1.9	-0.0558823529411765	0.176	343.485	82.56199	-260.92301
4.4	-1.8	-0.0529411764705882	0.176	66.02282	81.27331	15.25049
4.4	-1.7	-0.05	0.176	49.58016	80.43178	30.85162
4.4	-1.6	-0.0470588235294118	0.176	59.24297	79.46097	20.218
4.4	-1.5	-0.0441176470588235	0.176	63.30763	78.71382	15.40619
4.4	-1.4	-0.0411764705882353	0.176	65.80699	78.56859	12.7616
4.4	-1.3	-0.0382352941176471	0.176	69.51842	78.00719	8.48876999999999
4.4	-1.2	-0.0352941176470588	0.176	73.83005	77.49301	3.66296
4.4	-1.1	-0.0323529411764706	0.176	77.93782	76.3193	-1.61852
4.4	-1	-0.0294117647058824	0.176	81.74799	73.73312	-8.01487
4.4	-0.9	-0.0264705882352941	0.176	84.34035	68.21889	-16.12146
4.4	-0.8	-0.0235294117647059	0.176	89.06172	65.12304	-23.93868
4.4	-0.7	-0.0205882352941176	0.176	93.49615	62.67463	-30.82152
4.4	-0.6	-0.0176470588235294	0.176	95.97102	60.84821	-35.12281
4.4	-0.51	-0.015	0.176	100.0596	56.58635	-43.47325
4.4	-0.4	-0.0117647058823529	0.176	102.4288	45.01074	-57.41806
4.4	-0.3	-0.00882352941176471	0.176	105.3024	34.99426	-70.30814
4.4	-0.2	-0.00588235294117647	0.176	106.5017	29.63041	-76.87129
4.4	-0.1	-0.00294117647058824	0.176	106.3465	89.90325	-16.44325
4.4	0	0	0.176	108.0468	558.3025	450.2557
4.4	0.1	0.00294117647058824	0.176	114.4394	640.5903	526.1509
4.4	0.2	0.00588235294117647	0.176	122.4027	527.5188	405.1161
4.4	0.29	0.00852941176470588	0.176	126.121	404.5798	278.4588
4.4	0.4	0.0117647058823529	0.176	131.2997	278.4251	147.1254
4.4	0.49	0.0144117647058824	0.176	135.3232	84.75092	-50.57228
4.4	0.6	0.0176470588235294	0.176	136.5616	15.45504	-121.10656
4.4	0.7	0.0205882352941176	0.176	135.018	32.49835	-102.51965
4.4	0.8	0.0235294117647059	0.176	132.3053	48.51248	-83.79282
4.4	0.9	0.0264705882352941	0.176	129.4868	64.51762	-64.96918
4.4	0.99	0.0291176470588235	0.176	127.1532	82.13974	-45.01346
4.4	1.1	0.0323529411764706	0.176	125.4659	85.8561	-39.6098
4.4	1.2	0.0352941176470588	0.176	124.4665	86.45818	-38.00832
4.4	1.3	0.0382352941176471	0.176	121.9188	88.88104	-33.03776
4.4	1.4	0.0411764705882353	0.176	119.6135	94.56667	-25.04683
4.4	1.5	0.0441176470588235	0.176	119.1646	98.82817	-20.33643
4.4	1.6	0.0470588235294118	0.176	118.8753	101.9331	-16.9422
4.4	1.7	0.05	0.176	117.1242	106.2545	-10.8697
4.4	1.8	0.0529411764705882	0.176	114.8676	109.406	-5.46159999999999
4.4	1.9	0.0558823529411765	0.176	113.5708	112.4539	-1.1169
4.4	2	0.0588235294117647	0.176	111.9142	113.5095	1.59530000000001
4.4	2.1	0.0617647058823529	0.176	109.7046	113.8452	4.14060000000001
4.4	2.2	0.0647058823529412	0.176	107.9729	112.07	4.0971
4.4	2.3	0.0676470588235294	0.176	106.4385	110.5422	4.10369999999999
4.4	2.4	0.0705882352941176	0.176	105.9516	109.2679	3.3163
4.4	2.5	0.0735294117647059	0.176	105.8469	108.5677	2.7208
4.4	2.6	0.0764705882352941	0.176	106.288	107.0492	0.761200000000002
4.4	2.7	0.0794117647058824	0.176	105.5441	106.533	0.988900000000001
4.4	2.8	0.0823529411764706	0.176	103.1628	105.851	2.6882
4.4	2.9	0.0852941176470588	0.176	100.1494	104.2137	4.0643
4.4	3	0.0882352941176471	0.176	98.12771	103.3244	5.19669
4.4	3.1	0.0911764705882353	0.176	97.54088	102.7411	5.20022
4.4	3.2	0.0941176470588235	0.176	96.99186	101.8609	4.86904
4.4	3.3	0.0970588235294118	0.176	96.66053	100.1478	3.48727000000001
4.4	3.4	0.1	0.176	96.4902	99.08367	2.59347
4.4	3.5	0.102941176470588	0.176	95.77463	98.08424	2.30960999999999
4.4	3.6	0.105882352941176	0.176	94.27904	97.09033	2.81129
4.4	3.7	0.108823529411765	0.176	91.50556	96.43148	4.92591999999999
4.4	3.8	0.111764705882353	0.176	89.07632	96.28003	7.20371
4.4	3.9	0.114705882352941	0.176	86.8958	95.34658	8.45078000000001
4.4	4	0.117647058823529	0.176	85.74706	94.91114	9.16408
4.19	-4	-0.117647058823529	0.1676	42.19075	87.69364	45.50289
4.19	-3.9	-0.114705882352941	0.1676	28.07533	88.47729	60.40196
4.19	-3.8	-0.111764705882353	0.1676	30.31695	86.06636	55.74941
4.19	-3.71	-0.109117647058824	0.1676	31.79353	84.75407	52.96054
4.19	-3.61	-0.106176470588235	0.1676	32.25741	84.49003	52.23262
4.19	-3.51	-0.103235294117647	0.1676	29.8507	83.58364	53.73294
4.19	-3.41	-0.100294117647059	0.1676	26.29256	84.2322	57.93964
4.19	-3.3	-0.0970588235294118	0.1676	20.9921	84.55982	63.56772
4.19	-3.21	-0.0944117647058823	0.1676	25.75453	90.05011	64.29558
4.19	-3.11	-0.0914705882352941	0.1676	34.49797	87.09741	52.59944
4.19	-3.01	-0.0885294117647059	0.1676	57.6577	84.53187	26.87417
4.19	-2.91	-0.0855882352941176	0.1676	221.7694	82.84759	-138.92181
4.19	-2.8	-0.0823529411764706	0.1676	1113.916	83.9782	-1029.9378
4.19	-2.71	-0.0797058823529412	0.1676	5722.52	86.46306	-5636.05694
4.19	-2.6	-0.0764705882352941	0.1676	13059.4	88.01925	-12971.38075
4.19	-2.5	-0.0735294117647059	0.1676	14161.12	89.56278	-14071.55722
4.19	-2.4	-0.0705882352941176	0.1676	11751.42	88.01744	-11663.40256
4.19	-2.3	-0.0676470588235294	0.1676	8870.629	87.59218	-8783.03682
4.19	-2.21	-0.065	0.1676	6344.191	86.32308	-6257.86792
4.19	-2.1	-0.0617647058823529	0.1676	2684.245	85.46032	-2598.78468
4.19	-2	-0.0588235294117647	0.1676	922.6169	84.9881	-837.6288
4.19	-1.9	-0.0558823529411765	0.1676	314.0257	83.04411	-230.98159
4.19	-1.8	-0.0529411764705882	0.1676	29.11238	82.40776	53.29538
4.19	-1.7	-0.05	0.1676	74.01933	80.82259	6.80326000000001
4.19	-1.6	-0.0470588235294118	0.1676	84.74268	78.6762	-6.06648
4.19	-1.5	-0.0441176470588235	0.1676	103.8163	77.3428	-26.4735
4.19	-1.4	-0.0411764705882353	0.1676	112.3314	75.37254	-36.95886
4.19	-1.3	-0.0382352941176471	0.1676	112.8429	74.13959	-38.70331
4.19	-1.2	-0.0352941176470588	0.1676	112.4846	73.63747	-38.84713
4.19	-1.1	-0.0323529411764706	0.1676	112.4937	72.43255	-40.06115
4.19	-1	-0.0294117647058824	0.1676	113.7665	68.90983	-44.85667
4.19	-0.9	-0.0264705882352941	0.1676	114.6518	64.88342	-49.76838
4.19	-0.8	-0.0235294117647059	0.1676	117.8595	62.29596	-55.56354
4.19	-0.7	-0.0205882352941176	0.1676	119.3259	60.42724	-58.89866
4.19	-0.6	-0.0176470588235294	0.1676	121.9146	56.91879	-64.99581
4.19	-0.51	-0.015	0.1676	124.6872	52.50792	-72.17928
4.19	-0.4	-0.0117647058823529	0.1676	123.088	33.94683	-89.14117
4.19	-0.3	-0.00882352941176471	0.1676	118.7149	21.00465	-97.71025
4.19	-0.2	-0.00588235294117647	0.1676	116.7641	34.20653	-82.55757
4.19	-0.1	-0.00294117647058824	0.1676	117.4817	85.21295	-32.26875
4.19	0	0	0.1676	119.6728	558.3242	438.6514
4.19	0.1	0.00294117647058824	0.1676	128.0286	757.4376	629.409
4.19	0.2	0.00588235294117647	0.1676	136.5582	629.6339	493.0757
4.19	0.29	0.00852941176470588	0.1676	141.6961	484.3362	342.6401
4.19	0.4	0.0117647058823529	0.1676	145.9258	320.1282	174.2024
4.19	0.49	0.0144117647058824	0.1676	151.8225	140.4786	-11.3439
4.19	0.6	0.0176470588235294	0.1676	155.3452	48.41824	-106.92696
4.19	0.7	0.0205882352941176	0.1676	156.8966	71.15229	-85.74431
4.19	0.8	0.0235294117647059	0.1676	155.7153	85.6565	-70.0588
4.19	0.9	0.0264705882352941	0.1676	154.2055	85.03642	-69.16908
4.19	0.99	0.0291176470588235	0.1676	151.7934	87.67143	-64.12197
4.19	1.1	0.0323529411764706	0.1676	149.5746	90.78831	-58.78629
4.19	1.2	0.0352941176470588	0.1676	147.7796	94.44142	-53.33818
4.19	1.3	0.0382352941176471	0.1676	145.7028	97.69051	-48.01229
4.19	1.4	0.0411764705882353	0.1676	144.7297	100.9957	-43.734
4.19	1.5	0.0441176470588235	0.1676	143.7019	103.9546	-39.7473
4.19	1.6	0.0470588235294118	0.1676	144.3121	108.1904	-36.1217
4.19	1.7	0.05	0.1676	144.1927	111.9577	-32.235
4.19	1.8	0.0529411764705882	0.1676	144.0413	114.5741	-29.4672
4.19	1.9	0.0558823529411765	0.1676	143.2687	116.3682	-26.9005
4.19	2	0.0588235294117647	0.1676	142.0009	116.6995	-25.3014
4.19	2.1	0.0617647058823529	0.1676	141.6798	115.7387	-25.9411
4.19	2.2	0.0647058823529412	0.1676	139.8494	115.5497	-24.2997
4.19	2.3	0.0676470588235294	0.1676	137.3044	116.1452	-21.1592
4.19	2.4	0.0705882352941176	0.1676	135.2795	115.7477	-19.5318
4.19	2.5	0.0735294117647059	0.1676	133.2405	114.8723	-18.3682
4.19	2.6	0.0764705882352941	0.1676	131.5184	113.6517	-17.8667
4.19	2.7	0.0794117647058824	0.1676	129.3095	112.8228	-16.4867
4.19	2.8	0.0823529411764706	0.1676	127.5771	112.3685	-15.2086
4.19	2.9	0.0852941176470588	0.1676	126.4186	111.9904	-14.4282
4.19	3	0.0882352941176471	0.1676	125.3733	111.8197	-13.5536
4.19	3.1	0.0911764705882353	0.1676	124.1944	110.6786	-13.5158
4.19	3.2	0.0941176470588235	0.1676	123.2345	109.6052	-13.6293
4.19	3.3	0.0970588235294118	0.1676	121.4832	107.8959	-13.5873
4.19	3.4	0.1	0.1676	119.4204	105.8988	-13.5216
4.19	3.5	0.102941176470588	0.1676	118.8524	104.4171	-14.4353
4.19	3.6	0.105882352941176	0.1676	118.2092	102.0652	-16.144
4.19	3.7	0.108823529411765	0.1676	117.2199	100.39	-16.8299
4.19	3.8	0.111764705882353	0.1676	116.0041	100.0152	-15.9889
4.19	3.9	0.114705882352941	0.1676	115.1947	100.0058	-15.1889
4.19	4	0.117647058823529	0.1676	113.2832	99.88271	-13.40049
3.99	-4	-0.117647058823529	0.1596	29.79998	83.97664	54.17666
3.99	-3.9	-0.114705882352941	0.1596	26.81267	84.44872	57.63605
3.99	-3.8	-0.111764705882353	0.1596	34.58461	86.81835	52.23374
3.99	-3.71	-0.109117647058824	0.1596	37.5485	87.4663	49.9178
3.99	-3.61	-0.106176470588235	0.1596	38.52065	89.73558	51.21493
3.99	-3.51	-0.103235294117647	0.1596	37.33284	90.34322	53.01038
3.99	-3.41	-0.100294117647059	0.1596	35.61287	88.98027	53.3674
3.99	-3.3	-0.0970588235294118	0.1596	30.0928	89.76732	59.67452
3.99	-3.21	-0.0944117647058823	0.1596	21.38607	87.35709	65.97102
3.99	-3.11	-0.0914705882352941	0.1596	33.65635	81.83676	48.18041
3.99	-3.01	-0.0885294117647059	0.1596	63.0115	79.32514	16.31364
3.99	-2.91	-0.0855882352941176	0.1596	221.7352	79.12045	-142.61475
3.99	-2.8	-0.0823529411764706	0.1596	1113.353	79.49796	-1033.85504
3.99	-2.71	-0.0797058823529412	0.1596	5695.88	79.24304	-5616.63696
3.99	-2.6	-0.0764705882352941	0.1596	11719.54	77.71908	-11641.82092
3.99	-2.5	-0.0735294117647059	0.1596	13501.85	76.26082	-13425.58918
3.99	-2.4	-0.0705882352941176	0.1596	11028.87	74.50979	-10954.36021
3.99	-2.3	-0.0676470588235294	0.1596	8341.941	71.47652	-8270.46448
3.99	-2.21	-0.065	0.1596	5984.718	72.85856	-5911.85944
3.99	-2.1	-0.0617647058823529	0.1596	2490.062	73.53496	-2416.52704
3.99	-2	-0.0588235294117647	0.1596	881.8459	73.89317	-807.95273
3.99	-1.9	-0.0558823529411765	0.1596	148.3371	74.6265	-73.7106
3.99	-1.8	-0.0529411764705882	0.1596	45.79301	74.01231	28.2193
3.99	-1.7	-0.05	0.1596	68.003	73.91034	5.90734000000001
3.99	-1.6	-0.0470588235294118	0.1596	73.48439	71.95949	-1.5249
3.99	-1.5	-0.0441176470588235	0.1596	77.01078	70.75506	-6.25572
3.99	-1.4	-0.0411764705882353	0.1596	80.76056	69.30467	-11.45589
3.99	-1.3	-0.0382352941176471	0.1596	85.31357	68.98862	-16.32495
3.99	-1.2	-0.0352941176470588	0.1596	92.29562	67.77425	-24.52137
3.99	-1.1	-0.0323529411764706	0.1596	97.24011	66.3706	-30.86951
3.99	-1	-0.0294117647058824	0.1596	100.2826	65.94073	-34.34187
3.99	-0.9	-0.0264705882352941	0.1596	101.5733	63.23402	-38.33928
3.99	-0.8	-0.0235294117647059	0.1596	103.437	57.80487	-45.63213
3.99	-0.7	-0.0205882352941176	0.1596	107.8408	52.64428	-55.19652
3.99	-0.6	-0.0176470588235294	0.1596	110.2755	62.64122	-47.63428
3.99	-0.51	-0.015	0.1596	109.2667	64.88173	-44.38497
3.99	-0.4	-0.0117647058823529	0.1596	110.3871	55.4448	-54.9423
3.99	-0.3	-0.00882352941176471	0.1596	112.3217	39.42039	-72.90131
3.99	-0.2	-0.00588235294117647	0.1596	112.5283	21.83618	-90.69212
3.99	-0.1	-0.00294117647058824	0.1596	113.7514	104.4908	-9.26060000000001
3.99	0	0	0.1596	116.4798	558.3676	441.8878
3.99	0.1	0.00294117647058824	0.1596	121.8384	793.0142	671.1758
3.99	0.2	0.00588235294117647	0.1596	132.8117	664.1263	531.3146
3.99	0.29	0.00852941176470588	0.1596	142.735	519.0573	376.3223
3.99	0.4	0.0117647058823529	0.1596	150.5795	349.1124	198.5329
3.99	0.49	0.0144117647058824	0.1596	155.3153	236.199	80.8837
3.99	0.6	0.0176470588235294	0.1596	159.3967	81.51015	-77.88655
3.99	0.7	0.0205882352941176	0.1596	158.1345	38.56913	-119.56537
3.99	0.8	0.0235294117647059	0.1596	155.391	50.17429	-105.21671
3.99	0.9	0.0264705882352941	0.1596	153.449	67.16398	-86.28502
3.99	0.99	0.0291176470588235	0.1596	152.4898	75.68085	-76.80895
3.99	1.1	0.0323529411764706	0.1596	150.861	82.56197	-68.29903
3.99	1.2	0.0352941176470588	0.1596	149.1034	81.9009	-67.2025
3.99	1.3	0.0382352941176471	0.1596	147.9419	82.50964	-65.43226
3.99	1.4	0.0411764705882353	0.1596	147.2624	87.95698	-59.30542
3.99	1.5	0.0441176470588235	0.1596	145.7329	93.77293	-51.95997
3.99	1.6	0.0470588235294118	0.1596	145.907	98.06517	-47.84183
3.99	1.7	0.05	0.1596	144.5356	101.3445	-43.1911
3.99	1.8	0.0529411764705882	0.1596	142.6181	104.7037	-37.9144
3.99	1.9	0.0558823529411765	0.1596	140.5699	108.7859	-31.784
3.99	2	0.0588235294117647	0.1596	140.8303	111.8419	-28.9884
3.99	2.1	0.0617647058823529	0.1596	141.9147	112.1871	-29.7276
3.99	2.2	0.0647058823529412	0.1596	143.9565	112.0502	-31.9063
3.99	2.3	0.0676470588235294	0.1596	143.6685	112.2285	-31.44
3.99	2.4	0.0705882352941176	0.1596	142.5293	112.2956	-30.2337
3.99	2.5	0.0735294117647059	0.1596	140.1268	110.7908	-29.336
3.99	2.6	0.0764705882352941	0.1596	137.7609	109.2485	-28.5124
3.99	2.7	0.0794117647058824	0.1596	137.1993	108.5993	-28.6
3.99	2.8	0.0823529411764706	0.1596	136.5268	108.5526	-27.9742
3.99	2.9	0.0852941176470588	0.1596	134.7257	108.8554	-25.8703
3.99	3	0.0882352941176471	0.1596	133.0413	108.8119	-24.2294
3.99	3.1	0.0911764705882353	0.1596	132.895	107.2258	-25.6692
3.99	3.2	0.0941176470588235	0.1596	132.8524	105.2768	-27.5756
3.99	3.3	0.0970588235294118	0.1596	131.7307	103.3216	-28.4091
3.99	3.4	0.1	0.1596	128.5802	101.3153	-27.2649
3.99	3.5	0.102941176470588	0.1596	127.8191	99.86718	-27.95192
3.99	3.6	0.105882352941176	0.1596	126.3853	99.10627	-27.27903
3.99	3.7	0.108823529411765	0.1596	124.4456	98.5744	-25.8712
3.99	3.8	0.111764705882353	0.1596	122.4674	97.63741	-24.82999
3.99	3.9	0.114705882352941	0.1596	121.3416	96.00948	-25.33212
3.99	4	0.117647058823529	0.1596	120.613	94.85481	-25.75819
3.79	-4	-0.117647058823529	0.1516	29.65606	90.23028	60.57422
3.79	-3.9	-0.114705882352941	0.1516	34.05475	90.18911	56.13436
3.79	-3.8	-0.111764705882353	0.1516	40.82541	90.85916	50.03375
3.79	-3.71	-0.109117647058824	0.1516	43.4965	90.91581	47.41931
3.79	-3.61	-0.106176470588235	0.1516	44.25801	91.91976	47.66175
3.79	-3.51	-0.103235294117647	0.1516	44.18897	91.47038	47.28141
3.79	-3.41	-0.100294117647059	0.1516	40.47304	91.11873	50.64569
3.79	-3.3	-0.0970588235294118	0.1516	34.75848	88.40691	53.64843
3.79	-3.21	-0.0944117647058823	0.1516	28.44643	85.71656	57.27013
3.79	-3.11	-0.0914705882352941	0.1516	28.27721	84.83902	56.56181
3.79	-3.01	-0.0885294117647059	0.1516	54.65017	86.31854	31.66837
3.79	-2.91	-0.0855882352941176	0.1516	110.8289	84.39564	-26.43326
3.79	-2.8	-0.0823529411764706	0.1516	1113.568	81.43699	-1032.13101
3.79	-2.71	-0.0797058823529412	0.1516	4387.085	80.42978	-4306.65522
3.79	-2.6	-0.0764705882352941	0.1516	11772.06	79.65519	-11692.40481
3.79	-2.5	-0.0735294117647059	0.1516	14900.86	80.11168	-14820.74832
3.79	-2.4	-0.0705882352941176	0.1516	12547.55	85.28791	-12462.26209
3.79	-2.3	-0.0676470588235294	0.1516	9469.765	89.43558	-9380.32942
3.79	-2.21	-0.065	0.1516	6249.762	92.02758	-6157.73442
3.79	-2.1	-0.0617647058823529	0.1516	2639.58	92.94758	-2546.63242
3.79	-2	-0.0588235294117647	0.1516	992.0483	90.01984	-902.02846
3.79	-1.9	-0.0558823529411765	0.1516	155.1287	88.2881	-66.8406
3.79	-1.8	-0.0529411764705882	0.1516	23.97379	84.92106	60.94727
3.79	-1.7	-0.05	0.1516	45.21145	81.57257	36.36112
3.79	-1.6	-0.0470588235294118	0.1516	54.60894	78.8598	24.25086
3.79	-1.5	-0.0441176470588235	0.1516	63.3299	76.97208	13.64218
3.79	-1.4	-0.0411764705882353	0.1516	71.17842	74.71578	3.53735999999999
3.79	-1.3	-0.0382352941176471	0.1516	77.64182	72.58789	-5.05392999999999
3.79	-1.2	-0.0352941176470588	0.1516	84.16651	70.3838	-13.78271
3.79	-1.1	-0.0323529411764706	0.1516	106.0364	68.8831	-37.1533
3.79	-1	-0.0294117647058824	0.1516	115.4106	67.84836	-47.56224
3.79	-0.9	-0.0264705882352941	0.1516	113.1448	63.82746	-49.31734
3.79	-0.8	-0.0235294117647059	0.1516	113.1448	56.84734	-56.29746
3.79	-0.7	-0.0205882352941176	0.1516	113.5464	53.83418	-59.71222
3.79	-0.6	-0.0176470588235294	0.1516	113.1537	51.2935	-61.8602
3.79	-0.51	-0.015	0.1516	112.5613	60.41301	-52.14829
3.79	-0.4	-0.0117647058823529	0.1516	113.081	59.62037	-53.46063
3.79	-0.3	-0.00882352941176471	0.1516	115.7582	47.91007	-67.84813
3.79	-0.2	-0.00588235294117647	0.1516	118.8753	28.09871	-90.77659
3.79	-0.1	-0.00294117647058824	0.1516	120.584	111.1905	-9.3935
3.79	0	0	0.1516	123.8471	990.7652	866.9181
3.79	0.1	0.00294117647058824	0.1516	134.529	1133.571	999.042
3.79	0.2	0.00588235294117647	0.1516	142.9558	961.1702	818.2144
3.79	0.29	0.00852941176470588	0.1516	147.5513	750.5922	603.0409
3.79	0.4	0.0117647058823529	0.1516	152.2537	503.8625	351.6088
3.79	0.49	0.0144117647058824	0.1516	158.3338	274.817	116.4832
3.79	0.6	0.0176470588235294	0.1516	160.7277	92.69779	-68.02991
3.79	0.7	0.0205882352941176	0.1516	157.5177	52.18995	-105.32775
3.79	0.8	0.0235294117647059	0.1516	153.6289	64.28912	-89.33978
3.79	0.9	0.0264705882352941	0.1516	149.8036	80.07998	-69.72362
3.79	0.99	0.0291176470588235	0.1516	147.8288	85.42434	-62.40446
3.79	1.1	0.0323529411764706	0.1516	146.8709	88.56768	-58.30322
3.79	1.2	0.0352941176470588	0.1516	146.0411	91.10928	-54.93182
3.79	1.3	0.0382352941176471	0.1516	144.5102	94.46531	-50.04489
3.79	1.4	0.0411764705882353	0.1516	141.6368	97.874	-43.7628
3.79	1.5	0.0441176470588235	0.1516	142.0174	99.94635	-42.07105
3.79	1.6	0.0470588235294118	0.1516	143.474	104.9292	-38.5448
3.79	1.7	0.05	0.1516	144.8362	108.5826	-36.2536
3.79	1.8	0.0529411764705882	0.1516	144.9443	112.3814	-32.5629
3.79	1.9	0.0558823529411765	0.1516	146.6148	113.8905	-32.7243
3.79	2	0.0588235294117647	0.1516	146.8322	114.9969	-31.8353
3.79	2.1	0.0617647058823529	0.1516	144.9499	115.6502	-29.2997
3.79	2.2	0.0647058823529412	0.1516	142.5659	115.2005	-27.3654
3.79	2.3	0.0676470588235294	0.1516	140.7074	115.0674	-25.64
3.79	2.4	0.0705882352941176	0.1516	138.503	114.6234	-23.8796
3.79	2.5	0.0735294117647059	0.1516	135.9161	116.8658	-19.0503
3.79	2.6	0.0764705882352941	0.1516	139.0871	117.7549	-21.3322
3.79	2.7	0.0794117647058824	0.1516	142.5853	117.4805	-25.1048
3.79	2.8	0.0823529411764706	0.1516	146.3859	115.8914	-30.4945
3.79	2.9	0.0852941176470588	0.1516	148.5835	114.8737	-33.7098
3.79	3	0.0882352941176471	0.1516	150.0227	113.5908	-36.4319
3.79	3.1	0.0911764705882353	0.1516	150.1722	111.9731	-38.1991
3.79	3.2	0.0941176470588235	0.1516	149.3184	112.2282	-37.0902
3.79	3.3	0.0970588235294118	0.1516	147.3537	112.8049	-34.5488
3.79	3.4	0.1	0.1516	145.986	111.2338	-34.7522
3.79	3.5	0.102941176470588	0.1516	145.2103	108.2382	-36.9721
3.79	3.6	0.105882352941176	0.1516	144.8368	106.4811	-38.3557
3.79	3.7	0.108823529411765	0.1516	143.1171	105.3601	-37.757
3.79	3.8	0.111764705882353	0.1516	140.9588	104.7778	-36.181
3.79	3.9	0.114705882352941	0.1516	138.1707	103.6762	-34.4945
3.79	4	0.117647058823529	0.1516	133.4748	103.0176	-30.4572
3.59	-4	-0.117647058823529	0.1436	32.49735	84.56624	52.06889
3.59	-3.9	-0.114705882352941	0.1436	37.75685	84.52856	46.77171
3.59	-3.8	-0.111764705882353	0.1436	43.17951	83.66056	40.48105
3.59	-3.71	-0.109117647058824	0.1436	45.72213	82.77361	37.05148
3.59	-3.61	-0.106176470588235	0.1436	46.89933	83.55051	36.65118
3.59	-3.51	-0.103235294117647	0.1436	46.03253	84.66718	38.63465
3.59	-3.41	-0.100294117647059	0.1436	42.60223	85.18948	42.58725
3.59	-3.3	-0.0970588235294118	0.1436	37.54881	84.15471	46.6059
3.59	-3.21	-0.0944117647058823	0.1436	30.93068	82.2989	51.36822
3.59	-3.11	-0.0914705882352941	0.1436	26.18963	81.53135	55.34172
3.59	-3.01	-0.0885294117647059	0.1436	41.46958	82.97856	41.50898
3.59	-2.91	-0.0855882352941176	0.1436	110.8418	81.99073	-28.85107
3.59	-2.8	-0.0823529411764706	0.1436	1112.476	82.10407	-1030.37193
3.59	-2.71	-0.0797058823529412	0.1436	2245.379	83.87572	-2161.50328
3.59	-2.6	-0.0764705882352941	0.1436	11895.32	84.28826	-11811.03174
3.59	-2.5	-0.0735294117647059	0.1436	15174.64	86.89114	-15087.74886
3.59	-2.4	-0.0705882352941176	0.1436	12060.15	81.88401	-11978.26599
3.59	-2.3	-0.0676470588235294	0.1436	7301.157	75.90964	-7225.24736
3.59	-2.21	-0.065	0.1436	4782.726	71.91159	-4710.81441
3.59	-2.1	-0.0617647058823529	0.1436	1948.979	71.53272	-1877.44628
3.59	-2	-0.0588235294117647	0.1436	370.5939	71.5004	-299.0935
3.59	-1.9	-0.0558823529411765	0.1436	32.31381	72.53565	40.22184
3.59	-1.8	-0.0529411764705882	0.1436	65.50168	73.99599	8.49431000000001
3.59	-1.7	-0.05	0.1436	72.04027	73.19869	1.15841999999999
3.59	-1.6	-0.0470588235294118	0.1436	77.6589	72.06397	-5.59493000000001
3.59	-1.5	-0.0441176470588235	0.1436	80.76502	68.27349	-12.49153
3.59	-1.4	-0.0411764705882353	0.1436	83.94721	67.82256	-16.12465
3.59	-1.3	-0.0382352941176471	0.1436	75.43972	70.00697	-5.43275
3.59	-1.2	-0.0352941176470588	0.1436	72.99888	70.27023	-2.72865
3.59	-1.1	-0.0323529411764706	0.1436	77.92647	68.06096	-9.86551
3.59	-1	-0.0294117647058824	0.1436	84.47791	65.90652	-18.57139
3.59	-0.9	-0.0264705882352941	0.1436	92.54053	63.3115	-29.22903
3.59	-0.8	-0.0235294117647059	0.1436	98.75229	56.19324	-42.55905
3.59	-0.7	-0.0205882352941176	0.1436	104.2312	52.11933	-52.11187
3.59	-0.6	-0.0176470588235294	0.1436	109.0613	44.18073	-64.88057
3.59	-0.51	-0.015	0.1436	114.1809	39.45081	-74.73009
3.59	-0.4	-0.0117647058823529	0.1436	118.847	31.2012	-87.6458
3.59	-0.3	-0.00882352941176471	0.1436	122.4583	14.64656	-107.81174
3.59	-0.2	-0.00588235294117647	0.1436	123.9783	46.21917	-77.75913
3.59	-0.1	-0.00294117647058824	0.1436	126.9242	79.46202	-47.46218
3.59	0	0	0.1436	131.4795	558.1502	426.6707
3.59	0.1	0.00294117647058824	0.1436	141.6014	827.7762	686.1748
3.59	0.2	0.00588235294117647	0.1436	150.5297	682.9247	532.395
3.59	0.29	0.00852941176470588	0.1436	157.6251	514.0925	356.4674
3.59	0.4	0.0117647058823529	0.1436	161.5296	288.4867	126.9571
3.59	0.49	0.0144117647058824	0.1436	165.2316	94.88667	-70.34493
3.59	0.6	0.0176470588235294	0.1436	165.3798	63.05331	-102.32649
3.59	0.7	0.0205882352941176	0.1436	163.2255	68.67225	-94.55325
3.59	0.8	0.0235294117647059	0.1436	161.0861	72.96725	-88.11885
3.59	0.9	0.0264705882352941	0.1436	158.4464	77.11084	-81.33556
3.59	0.99	0.0291176470588235	0.1436	156.2563	81.14049	-75.11581
3.59	1.1	0.0323529411764706	0.1436	154.933	85.01544	-69.91756
3.59	1.2	0.0352941176470588	0.1436	154.3346	90.88567	-63.44893
3.59	1.3	0.0382352941176471	0.1436	154.146	95.82055	-58.32545
3.59	1.4	0.0411764705882353	0.1436	154.9613	100.4779	-54.4834
3.59	1.5	0.0441176470588235	0.1436	156.4828	104.8449	-51.6379
3.59	1.6	0.0470588235294118	0.1436	157.2592	109.0142	-48.245
3.59	1.7	0.05	0.1436	156.0643	112.0657	-43.9986
3.59	1.8	0.0529411764705882	0.1436	155.2311	114.1323	-41.0988
3.59	1.9	0.0558823529411765	0.1436	154.6121	114.8607	-39.7514
3.59	2	0.0588235294117647	0.1436	154.0532	115.1451	-38.9081
3.59	2.1	0.0617647058823529	0.1436	152.1837	117.0185	-35.1652
3.59	2.2	0.0647058823529412	0.1436	151.6784	118.5743	-33.1041
3.59	2.3	0.0676470588235294	0.1436	155.0411	119.3505	-35.6906
3.59	2.4	0.0705882352941176	0.1436	155.4138	119.8184	-35.5954
3.59	2.5	0.0735294117647059	0.1436	155.2491	121.0101	-34.239
3.59	2.6	0.0764705882352941	0.1436	153.9555	121.9855	-31.97
3.59	2.7	0.0794117647058824	0.1436	152.0332	122.6049	-29.4283
3.59	2.8	0.0823529411764706	0.1436	149.5533	123.248	-26.3053
3.59	2.9	0.0852941176470588	0.1436	146.7696	123.584	-23.1856
3.59	3	0.0882352941176471	0.1436	146.9312	123.2392	-23.692
3.59	3.1	0.0911764705882353	0.1436	147.4892	121.2088	-26.2804
3.59	3.2	0.0941176470588235	0.1436	146.8425	118.7396	-28.1029
3.59	3.3	0.0970588235294118	0.1436	147.1033	116.5482	-30.5551
3.59	3.4	0.1	0.1436	145.664	113.1125	-32.5515
3.59	3.5	0.102941176470588	0.1436	143.711	110.255	-33.456
3.59	3.6	0.105882352941176	0.1436	140.9517	108.735	-32.2167
3.59	3.7	0.108823529411765	0.1436	140.7717	108.8814	-31.8903
3.59	3.8	0.111764705882353	0.1436	141.7246	108.5066	-33.218
3.59	3.9	0.114705882352941	0.1436	141.5501	108.1426	-33.4075
3.59	4	0.117647058823529	0.1436	139.6756	107.7118	-31.9638
3.39	-4	-0.117647058823529	0.1356	29.29236	83.83035	54.53799
3.39	-3.9	-0.114705882352941	0.1356	36.55219	84.42472	47.87253
3.39	-3.8	-0.111764705882353	0.1356	43.81005	86.55703	42.74698
3.39	-3.71	-0.109117647058824	0.1356	47.79179	87.83077	40.03898
3.39	-3.61	-0.106176470588235	0.1356	50.13937	87.04766	36.90829
3.39	-3.51	-0.103235294117647	0.1356	50.21012	85.35263	35.14251
3.39	-3.41	-0.100294117647059	0.1356	46.49922	84.13262	37.6334
3.39	-3.3	-0.0970588235294118	0.1356	41.17799	83.18282	42.00483
3.39	-3.21	-0.0944117647058823	0.1356	33.33006	83.08536	49.7553
3.39	-3.11	-0.0914705882352941	0.1356	26.53395	82.92815	56.3942
3.39	-3.01	-0.0885294117647059	0.1356	36.28583	82.77716	46.49133
3.39	-2.91	-0.0855882352941176	0.1356	110.8161	82.95666	-27.85944
3.39	-2.8	-0.0823529411764706	0.1356	1024.655	82.25509	-942.39991
3.39	-2.71	-0.0797058823529412	0.1356	1920.28	81.44962	-1838.83038
3.39	-2.6	-0.0764705882352941	0.1356	5944.223	80.57483	-5863.64817
3.39	-2.5	-0.0735294117647059	0.1356	13834.67	80.01464	-13754.65536
3.39	-2.4	-0.0705882352941176	0.1356	10891.54	81.57235	-10809.96765
3.39	-2.3	-0.0676470588235294	0.1356	6022.194	83.9613	-5938.2327
3.39	-2.21	-0.065	0.1356	2628.317	86.17744	-2542.13956
3.39	-2.1	-0.0617647058823529	0.1356	961.3042	87.95356	-873.35064
3.39	-2	-0.0588235294117647	0.1356	341.2669	85.67469	-255.59221
3.39	-1.9	-0.0558823529411765	0.1356	25.18342	81.13794	55.95452
3.39	-1.8	-0.0529411764705882	0.1356	28.41413	77.31173	48.8976
3.39	-1.7	-0.05	0.1356	40.08121	74.72625	34.64504
3.39	-1.6	-0.0470588235294118	0.1356	49.63262	73.45655	23.82393
3.39	-1.5	-0.0441176470588235	0.1356	61.65971	69.1255	7.46579000000001
3.39	-1.4	-0.0411764705882353	0.1356	64.90266	63.94564	-0.95702
3.39	-1.3	-0.0382352941176471	0.1356	67.01637	61.73919	-5.27718
3.39	-1.2	-0.0352941176470588	0.1356	71.71534	60.00737	-11.70797
3.39	-1.1	-0.0323529411764706	0.1356	78.88476	60.05919	-18.82557
3.39	-1	-0.0294117647058824	0.1356	83.74028	58.90831	-24.83197
3.39	-0.9	-0.0264705882352941	0.1356	110.8339	57.99817	-52.83573
3.39	-0.8	-0.0235294117647059	0.1356	113.7466	54.66744	-59.07916
3.39	-0.7	-0.0205882352941176	0.1356	111.4193	48.14924	-63.27006
3.39	-0.6	-0.0176470588235294	0.1356	108.676	29.61672	-79.05928
3.39	-0.51	-0.015	0.1356	107.4493	27.48143	-79.96787
3.39	-0.4	-0.0117647058823529	0.1356	108.0498	28.35238	-79.69742
3.39	-0.3	-0.00882352941176471	0.1356	108.7624	30.93743	-77.82497
3.39	-0.2	-0.00588235294117647	0.1356	110.2556	36.64947	-73.60613
3.39	-0.1	-0.00294117647058824	0.1356	111.2318	99.40953	-11.82227
3.39	0	0	0.1356	114.9986	558.1502	443.1516
3.39	0.1	0.00294117647058824	0.1356	123.7254	897.3801	773.6547
3.39	0.2	0.00588235294117647	0.1356	133.0089	738.2668	605.2579
3.39	0.29	0.00852941176470588	0.1356	139.8977	555.782	415.8843
3.39	0.4	0.0117647058823529	0.1356	145.9193	337.3014	191.3821
3.39	0.49	0.0144117647058824	0.1356	148.0074	183.6162	35.6088
3.39	0.6	0.0176470588235294	0.1356	147.1835	65.82167	-81.36183
3.39	0.7	0.0205882352941176	0.1356	144.9693	49.33431	-95.63499
3.39	0.8	0.0235294117647059	0.1356	144.3901	61.10382	-83.28628
3.39	0.9	0.0264705882352941	0.1356	143.5353	77.96753	-65.56777
3.39	0.99	0.0291176470588235	0.1356	142.1973	83.45478	-58.74252
3.39	1.1	0.0323529411764706	0.1356	140.3555	86.27879	-54.07671
3.39	1.2	0.0352941176470588	0.1356	138.1649	98.92973	-39.23517
3.39	1.3	0.0382352941176471	0.1356	137.5949	105.2512	-32.3437
3.39	1.4	0.0411764705882353	0.1356	138.7006	107.2287	-31.4719
3.39	1.5	0.0441176470588235	0.1356	138.3963	107.9629	-30.4334
3.39	1.6	0.0470588235294118	0.1356	139.2807	107.707	-31.5737
3.39	1.7	0.05	0.1356	140.383	108.5689	-31.8141
3.39	1.8	0.0529411764705882	0.1356	141.9193	111.0989	-30.8204
3.39	1.9	0.0558823529411765	0.1356	143.5784	113.2218	-30.3566
3.39	2	0.0588235294117647	0.1356	144.9936	115.6055	-29.3881
3.39	2.1	0.0617647058823529	0.1356	145.6898	117.5534	-28.1364
3.39	2.2	0.0647058823529412	0.1356	146.7014	119.441	-27.2604
3.39	2.3	0.0676470588235294	0.1356	146.4841	120.8737	-25.6104
3.39	2.4	0.0705882352941176	0.1356	145.8661	122.2358	-23.6303
3.39	2.5	0.0735294117647059	0.1356	145.338	123.5318	-21.8062
3.39	2.6	0.0764705882352941	0.1356	143.9758	125.2438	-18.732
3.39	2.7	0.0794117647058824	0.1356	142.6604	125.9823	-16.6781
3.39	2.8	0.0823529411764706	0.1356	141.777	126.5592	-15.2178
3.39	2.9	0.0852941176470588	0.1356	140.0021	126.2474	-13.7547
3.39	3	0.0882352941176471	0.1356	139.7616	124.5912	-15.1704
3.39	3.1	0.0911764705882353	0.1356	140.5433	122.2832	-18.2601
3.39	3.2	0.0941176470588235	0.1356	139.479	121.3374	-18.1416
3.39	3.3	0.0970588235294118	0.1356	138.5047	120.7651	-17.7396
3.39	3.4	0.1	0.1356	138.2487	120.5615	-17.6872
3.39	3.5	0.102941176470588	0.1356	137.4596	120.0175	-17.4421
3.39	3.6	0.105882352941176	0.1356	135.819	118.9238	-16.8952
3.39	3.7	0.108823529411765	0.1356	135.0183	116.118	-18.9003
3.39	3.8	0.111764705882353	0.1356	134.6743	112.2527	-22.4216
3.39	3.9	0.114705882352941	0.1356	134.2302	109.286	-24.9442
3.39	4	0.117647058823529	0.1356	132.8159	108.1887	-24.6272
3.19	-4	-0.117647058823529	0.1276	29.95352	70.20053	40.24701
3.19	-3.9	-0.114705882352941	0.1276	31.07436	70.77329	39.69893
3.19	-3.8	-0.111764705882353	0.1276	45.21379	70.53476	25.32097
3.19	-3.71	-0.109117647058824	0.1276	47.64197	69.30157	21.6596
3.19	-3.61	-0.106176470588235	0.1276	46.0943	70.01181	23.91751
3.19	-3.51	-0.103235294117647	0.1276	44.24639	70.37031	26.12392
3.19	-3.41	-0.100294117647059	0.1276	40.86483	70.20594	29.34111
3.19	-3.3	-0.0970588235294118	0.1276	33.58492	68.99825	35.41333
3.19	-3.21	-0.0944117647058823	0.1276	27.14566	68.26761	41.12195
3.19	-3.11	-0.0914705882352941	0.1276	27.97215	68.39031	40.41816
3.19	-3.01	-0.0885294117647059	0.1276	46.49224	67.96409	21.47185
3.19	-2.91	-0.0855882352941176	0.1276	110.7861	68.07057	-42.71553
3.19	-2.8	-0.0823529411764706	0.1276	953.6513	68.75529	-884.89601
3.19	-2.71	-0.0797058823529412	0.1276	1760.845	69.16381	-1691.68119
3.19	-2.6	-0.0764705882352941	0.1276	5955.847	69.38363	-5886.46337
3.19	-2.5	-0.0735294117647059	0.1276	14391.01	69.81375	-14321.19625
3.19	-2.4	-0.0705882352941176	0.1276	11450.47	68.84676	-11381.62324
3.19	-2.3	-0.0676470588235294	0.1276	6453.305	69.01271	-6384.29229
3.19	-2.21	-0.065	0.1276	2836.091	68.17508	-2767.91592
3.19	-2.1	-0.0617647058823529	0.1276	1011.895	67.11597	-944.77903
3.19	-2	-0.0588235294117647	0.1276	368.7053	64.68742	-304.01788
3.19	-1.9	-0.0558823529411765	0.1276	19.51541	63.85883	44.34342
3.19	-1.8	-0.0529411764705882	0.1276	44.79476	64.51541	19.72065
3.19	-1.7	-0.05	0.1276	57.03084	63.13198	6.10114
3.19	-1.6	-0.0470588235294118	0.1276	70.29931	61.49569	-8.80362
3.19	-1.5	-0.0441176470588235	0.1276	76.92131	57.5799	-19.34141
3.19	-1.4	-0.0411764705882353	0.1276	78.55139	56.70355	-21.84784
3.19	-1.3	-0.0382352941176471	0.1276	81.94479	57.23697	-24.70782
3.19	-1.2	-0.0352941176470588	0.1276	87.63311	54.93807	-32.69504
3.19	-1.1	-0.0323529411764706	0.1276	103.3702	53.95005	-49.42015
3.19	-1	-0.0294117647058824	0.1276	106.3826	50.03217	-56.35043
3.19	-0.9	-0.0264705882352941	0.1276	105.1821	33.06246	-72.11964
3.19	-0.8	-0.0235294117647059	0.1276	103.8385	28.22639	-75.61211
3.19	-0.7	-0.0205882352941176	0.1276	104.1451	26.3568	-77.7883
3.19	-0.6	-0.0176470588235294	0.1276	104.5127	26.46493	-78.04777
3.19	-0.51	-0.015	0.1276	103.3253	26.75171	-76.57359
3.19	-0.4	-0.0117647058823529	0.1276	104.8795	21.05367	-83.82583
3.19	-0.3	-0.00882352941176471	0.1276	107.7964	22.77554	-85.02086
3.19	-0.2	-0.00588235294117647	0.1276	110.0801	33.34221	-76.73789
3.19	-0.1	-0.00294117647058824	0.1276	113.3136	95.3446	-17.969
3.19	0	0	0.1276	119.2893	558.1062	438.8169
3.19	0.1	0.00294117647058824	0.1276	127.983	932.9852	805.0022
3.19	0.2	0.00588235294117647	0.1276	135.4855	786.2846	650.7991
3.19	0.29	0.00852941176470588	0.1276	140.8959	600.6798	459.7839
3.19	0.4	0.0117647058823529	0.1276	145.4753	376.5207	231.0454
3.19	0.49	0.0144117647058824	0.1276	149.6926	211.7113	62.0187
3.19	0.6	0.0176470588235294	0.1276	150.1824	71.8729	-78.3095
3.19	0.7	0.0205882352941176	0.1276	149.1766	54.93905	-94.23755
3.19	0.8	0.0235294117647059	0.1276	146.088	64.78478	-81.30322
3.19	0.9	0.0264705882352941	0.1276	144.3362	69.50699	-74.82921
3.19	0.99	0.0291176470588235	0.1276	137.801	73.21942	-64.58158
3.19	1.1	0.0323529411764706	0.1276	128.7187	76.67474	-52.04396
3.19	1.2	0.0352941176470588	0.1276	122.3021	79.48518	-42.81692
3.19	1.3	0.0382352941176471	0.1276	117.3725	82.26484	-35.10766
3.19	1.4	0.0411764705882353	0.1276	114.8381	86.76359	-28.07451
3.19	1.5	0.0441176470588235	0.1276	113.6605	88.20246	-25.45804
[truncated: 4,561 more rows]
