# Supplementary material for: Giant ferroelectric polarization in a bilayer graphene heterostructure
Source: Nat Commun. 2022 Oct 21;13:6241. doi: 10.1038/s41467-022-34104-z (PMC9587233; doi:10.1038/s41467-022-34104-z)
Supplement: Supplementary file 4 — Source Data [file 41467_2022_34104_MOESM4_ESM.zip › SI/Fig.S19/Fig.S19c.dat]

-0.205882352941176	0.32	105.323	91.19137	-14.13163
-0.203235294117647	0.32	108.8929	92.83956	-16.05334
-0.2	0.32	110.3725	94.45582	-15.91668
-0.197352941176471	0.32	111.7578	95.05714	-16.70066
-0.194117647058824	0.32	112.9016	94.44638	-18.45522
-0.191470588235294	0.32	113.4348	96.71865	-16.71615
-0.188529411764706	0.32	113.4961	97.85296	-15.64314
-0.185294117647059	0.32	114.4499	98.38051	-16.06939
-0.182647058823529	0.32	114.701	98.28036	-16.42064
-0.179411764705882	0.32	115.4378	98.74735	-16.69045
-0.176764705882353	0.32	115.9905	97.99865	-17.99185
-0.173823529411765	0.32	116.624	97.69979	-18.92421
-0.170588235294118	0.32	116.6889	97.07958	-19.60932
-0.167941176470588	0.32	116.9732	97.01527	-19.95793
-0.164705882352941	0.32	117.1665	96.91493	-20.25157
-0.162058823529412	0.32	115.8275	97.33856	-18.48894
-0.159117647058824	0.32	114.6975	97.18156	-17.51594
-0.155882352941176	0.32	113.3206	95.73245	-17.58815
-0.153235294117647	0.32	112.8797	94.86592	-18.01378
-0.15	0.32	112.3264	94.60479	-17.72161
-0.147352941176471	0.32	111.2476	93.89302	-17.35458
-0.144411764705882	0.32	109.4683	93.77745	-15.69085
-0.141176470588235	0.32	107.6652	91.94554	-15.71966
-0.138235294117647	0.32	107.456	90.65285	-16.80315
-0.135294117647059	0.32	106.4096	89.57423	-16.83537
-0.132647058823529	0.32	105.4993	88.29426	-17.20504
-0.129705882352941	0.32	103.4274	87.93203	-15.49537
-0.126470588235294	0.32	102.9527	86.99519	-15.95751
-0.123529411764706	0.32	101.4706	86.30435	-15.16625
-0.120588235294118	0.32	96.32931	85.87577	-10.45354
-0.117941176470588	0.32	92.49002	85.75933	-6.73069000000003
-0.115	0.32	88.39481	84.3997	-3.99510999999998
-0.111764705882353	0.32	83.97116	83.27655	-0.694609999999997
-0.108823529411765	0.32	75.49448	81.75267	6.25819
-0.105882352941176	0.32	68.20446	80.38021	12.17575
-0.102941176470588	0.32	55.74734	78.97908	23.23174
-0.1	0.32	40.7612	77.00035	36.23915
-0.0970588235294118	0.32	111.1085	73.79406	-37.31444
-0.0941176470588235	0.32	496.6923	72.26317	-424.42913
-0.0911764705882353	0.32	1117.393	69.75977	-1047.63323
-0.0882352941176471	0.32	12319.66	67.11821	-12252.54179
-0.0852941176470588	0.32	18494.01	63.10877	-18430.90123
-0.0823529411764706	0.32	16613.45	59.62668	-16553.82332
-0.0797058823529412	0.32	13538.44	54.25249	-13484.18751
-0.0764705882352941	0.32	10269.43	36.33035	-10233.09965
-0.0735294117647059	0.32	5758.087	32.14322	-5725.94378
-0.0705882352941176	0.32	3195.561	37.27037	-3158.29063
-0.0676470588235294	0.32	984.4522	111.1387	-873.3135
-0.0647058823529412	0.32	326.0166	1084.143	758.1264
-0.0617647058823529	0.32	30.6019	5709.279	5678.6771
-0.0588235294117647	0.32	68.54379	10179.8	10111.25621
-0.0558823529411765	0.32	79.29468	10747.87	10668.57532
-0.0529411764705882	0.32	85.74394	9094.5	9008.75606
-0.05	0.32	82.18011	7068.948	6986.76789
-0.0470588235294118	0.32	84.30075	5246.598	5162.29725
-0.0441176470588235	0.32	87.17637	1735.911	1648.73463
-0.0411764705882353	0.32	92.63002	537.5636	444.93358
-0.0382352941176471	0.32	95.85528	177.5367	81.68142
-0.0352941176470588	0.32	99.61862	48.51314	-51.10548
-0.0323529411764706	0.32	102.3167	32.46794	-69.84876
-0.0294117647058824	0.32	104.3218	39.82721	-64.49459
-0.0264705882352941	0.32	104.7442	51.52208	-53.22212
-0.0235294117647059	0.32	105.4556	57.70949	-47.74611
-0.0205882352941176	0.32	106.108	62.25806	-43.84994
-0.0176470588235294	0.32	106.8571	66.26827	-40.58883
-0.015	0.32	106.6098	69.32101	-37.28879
-0.0117647058823529	0.32	107.0414	72.85248	-34.18892
-0.00882352941176471	0.32	107.6461	76.4326	-31.2135
-0.00588235294117647	0.32	108.0385	79.1804	-28.8581
-0.00294117647058824	0.32	109.031	80.96316	-28.06784
0	0.32	111.4669	84.07683	-27.39007
0.00294117647058824	0.32	116.5951	88.42978	-28.16532
0.00588235294117647	0.32	119.6523	101.342	-18.3103
0.00882352941176471	0.32	121.0061	107.643	-13.3631
0.0117647058823529	0.32	120.4879	109.2316	-11.2563
0.0144117647058824	0.32	119.9421	108.9148	-11.0273
0.0176470588235294	0.32	118.1661	106.7868	-11.3793
0.0205882352941176	0.32	115.5139	101.7776	-13.7363
0.0235294117647059	0.32	111.5738	97.28807	-14.28573
0.0264705882352941	0.32	107.6704	94.25216	-13.41824
0.0291176470588235	0.32	104.5129	90.68146	-13.83144
0.0320588235294118	0.32	101.7309	86.64549	-15.08541
0.0352941176470588	0.32	98.64197	82.33132	-16.31065
0.0382352941176471	0.32	96.25964	80.00967	-16.24997
0.0411764705882353	0.32	94.03152	77.41007	-16.62145
0.0441176470588235	0.32	92.44809	76.13168	-16.31641
0.0467647058823529	0.32	90.89097	76.39089	-14.50008
0.05	0.32	89.14104	75.85098	-13.29006
0.0529411764705882	0.32	88.04838	75.35255	-12.69583
0.0558823529411765	0.32	87.543	74.52851	-13.01449
0.0588235294117647	0.32	86.43158	74.08036	-12.35122
0.0614705882352941	0.32	85.69895	72.9409	-12.75805
0.0647058823529412	0.32	84.0037	71.60547	-12.39823
0.0676470588235294	0.32	83.14189	69.69218	-13.44971
0.0705882352941176	0.32	81.15939	67.83312	-13.32627
0.0735294117647059	0.32	80.70798	65.53856	-15.16942
0.0764705882352941	0.32	81.27307	63.90009	-17.37298
0.0794117647058824	0.32	82.67459	63.13302	-19.54157
0.0823529411764706	0.32	85.14017	61.70047	-23.4397
0.0852941176470588	0.32	85.65156	61.10377	-24.54779
0.0882352941176471	0.32	84.05108	60.67759	-23.37349
0.0911764705882353	0.32	81.82237	60.0999	-21.72247
0.0941176470588235	0.32	80.00096	58.8854	-21.11556
0.0970588235294118	0.32	78.48278	57.63539	-20.84739
0.1	0.32	77.07449	56.0728	-21.00169
0.102941176470588	0.32	76.18794	55.20463	-20.98331
0.105882352941176	0.32	74.50909	54.13253	-20.37656
0.108823529411765	0.32	73.19661	53.0227	-20.17391
0.111764705882353	0.32	70.35631	51.78969	-18.56662
0.114705882352941	0.32	68.01245	50.93757	-17.07488
0.117647058823529	0.32	66.77658	45.5936	-21.18298
-0.205882352941176	0.3116	104.4207	132.5998	28.1791
-0.203235294117647	0.3116	108.7423	136.9191	28.1768
-0.2	0.3116	110.9872	137.7267	26.7395
-0.197352941176471	0.3116	112.8313	135.7339	22.9026
-0.194117647058824	0.3116	114.0353	132.6749	18.6396
-0.191470588235294	0.3116	115.5385	129.3622	13.8237
-0.188529411764706	0.3116	115.576	127.3921	11.8161
-0.185294117647059	0.3116	115.345	125.436	10.091
-0.182647058823529	0.3116	115.1882	125.6773	10.4891
-0.179411764705882	0.3116	115.8122	123.0719	7.25970000000001
-0.176764705882353	0.3116	117.2008	117.9059	0.705100000000016
-0.173823529411765	0.3116	117.9901	113.3969	-4.59320000000001
-0.170588235294118	0.3116	118.8034	110.1682	-8.63520000000001
-0.167941176470588	0.3116	119.3939	106.6834	-12.7105
-0.164705882352941	0.3116	120.0753	104.5942	-15.4811
-0.162058823529412	0.3116	119.4509	101.8408	-17.6101
-0.159117647058824	0.3116	119.2849	100.6766	-18.6083
-0.155882352941176	0.3116	118.632	99.31702	-19.31498
-0.153235294117647	0.3116	117.9322	98.72879	-19.20341
-0.15	0.3116	116.5121	98.44886	-18.06324
-0.147352941176471	0.3116	116.0114	98.38469	-17.62671
-0.144411764705882	0.3116	115.4856	98.0707	-17.4149
-0.141176470588235	0.3116	114.4828	97.70555	-16.77725
-0.138235294117647	0.3116	116.7578	97.34607	-19.41173
-0.135294117647059	0.3116	115.1723	96.48892	-18.68338
-0.132647058823529	0.3116	106.0509	96.29203	-9.75886999999999
-0.129705882352941	0.3116	99.12304	96.80097	-2.32207
-0.126470588235294	0.3116	91.7232	96.04764	4.32444000000001
-0.123529411764706	0.3116	85.00791	94.88741	9.87949999999999
-0.120588235294118	0.3116	73.40873	94.26074	20.85201
-0.117941176470588	0.3116	65.94015	92.62118	26.68103
-0.115	0.3116	60.24717	90.17684	29.92967
-0.111764705882353	0.3116	52.71478	89.7509	37.03612
-0.108823529411765	0.3116	30.77907	88.49197	57.7129
-0.105882352941176	0.3116	28.80267	86.34398	57.54131
-0.102941176470588	0.3116	40.50086	83.76289	43.26203
-0.1	0.3116	111.0912	81.2605	-29.8307
-0.0970588235294118	0.3116	556.5228	77.82375	-478.69905
-0.0941176470588235	0.3116	2243.004	75.6015	-2167.4025
-0.0911764705882353	0.3116	5752.183	72.5084	-5679.6746
-0.0882352941176471	0.3116	12593.62	69.28918	-12524.33082
-0.0852941176470588	0.3116	11908.34	65.16349	-11843.17651
-0.0823529411764706	0.3116	9915.811	60.6729	-9855.1381
-0.0797058823529412	0.3116	6482.304	55.23207	-6427.07193
-0.0764705882352941	0.3116	4668.769	42.69817	-4626.07083
-0.0735294117647059	0.3116	2065.381	32.33863	-2033.04237
-0.0705882352941176	0.3116	441.6413	46.62223	-395.01907
-0.0676470588235294	0.3116	91.65042	100.8968	9.24638000000002
-0.0647058823529412	0.3116	48.25845	557.1076	508.84915
-0.0617647058823529	0.3116	51.36183	5738.805	5687.44317
-0.0588235294117647	0.3116	62.88309	10994.51	10931.62691
-0.0558823529411765	0.3116	72.31916	11942.37	11870.05084
-0.0529411764705882	0.3116	77.98313	10007.94	9929.95687
-0.05	0.3116	82.80772	7771.21	7688.40228
-0.0470588235294118	0.3116	86.35738	5837.896	5751.53862
-0.0441176470588235	0.3116	92.20117	2695.058	2602.85683
-0.0411764705882353	0.3116	95.64836	794.6112	698.96284
-0.0382352941176471	0.3116	97.14252	227.7876	130.64508
-0.0352941176470588	0.3116	98.26687	22.7476	-75.51927
-0.0323529411764706	0.3116	98.99296	45.1895	-53.80346
-0.0294117647058824	0.3116	99.48027	57.47864	-42.00163
-0.0264705882352941	0.3116	100.5191	66.41438	-34.10472
-0.0235294117647059	0.3116	100.8035	69.57899	-31.22451
-0.0205882352941176	0.3116	100.7845	72.25414	-28.53036
-0.0176470588235294	0.3116	101.0862	74.11912	-26.96708
-0.015	0.3116	101.3556	75.65805	-25.69755
-0.0117647058823529	0.3116	98.46792	76.96169	-21.50623
-0.00882352941176471	0.3116	101.0736	77.60776	-23.46584
-0.00588235294117647	0.3116	107.0746	78.05496	-29.01964
-0.00294117647058824	0.3116	112.6704	81.43726	-31.23314
0	0.3116	118.8906	85.5576	-33.333
0.00294117647058824	0.3116	127.2203	91.93411	-35.28619
0.00588235294117647	0.3116	130.7008	94.25566	-36.44514
0.00882352941176471	0.3116	129.176	95.82556	-33.35044
0.0117647058823529	0.3116	127.9737	97.54799	-30.42571
0.0144117647058824	0.3116	130.6193	98.65429	-31.96501
0.0176470588235294	0.3116	132.3793	98.62731	-33.75199
0.0205882352941176	0.3116	129.5927	97.48931	-32.10339
0.0235294117647059	0.3116	133.7992	94.09898	-39.70022
0.0264705882352941	0.3116	127.8617	93.41134	-34.45036
0.0291176470588235	0.3116	125.8305	91.57899	-34.25151
0.0320588235294118	0.3116	122.8381	88.14336	-34.69474
0.0352941176470588	0.3116	120.4495	86.3504	-34.0991
0.0382352941176471	0.3116	118.7391	84.22025	-34.51885
0.0411764705882353	0.3116	115.1861	82.2458	-32.9403
0.0441176470588235	0.3116	110.7527	79.58366	-31.16904
0.0467647058823529	0.3116	103.5022	78.84479	-24.65741
0.05	0.3116	100.2957	78.43439	-21.86131
0.0529411764705882	0.3116	103.9712	77.61677	-26.35443
0.0558823529411765	0.3116	106.207	77.06704	-29.13996
0.0588235294117647	0.3116	106.2119	75.32126	-30.89064
0.0614705882352941	0.3116	104.8255	74.62689	-30.19861
0.0647058823529412	0.3116	106.1803	73.63236	-32.54794
0.0676470588235294	0.3116	104.8255	72.28458	-32.54092
0.0705882352941176	0.3116	104.0006	71.00321	-32.99739
0.0735294117647059	0.3116	100.1741	70.30244	-29.87166
0.0764705882352941	0.3116	97.25286	69.35528	-27.89758
0.0794117647058824	0.3116	94.87533	68.78022	-26.09511
0.0823529411764706	0.3116	96.05932	68.05509	-28.00423
0.0852941176470588	0.3116	93.50399	67.01339	-26.4906
0.0882352941176471	0.3116	88.80615	65.15975	-23.6464
0.0911764705882353	0.3116	85.77196	62.87727	-22.89469
0.0941176470588235	0.3116	83.25254	61.33104	-21.9215
0.0970588235294118	0.3116	84.31333	59.43699	-24.87634
0.1	0.3116	82.59584	58.39519	-24.20065
0.102941176470588	0.3116	79.79878	57.28498	-22.5138
0.105882352941176	0.3116	77.77213	56.37582	-21.39631
0.108823529411765	0.3116	76.84723	55.47408	-21.37315
0.111764705882353	0.3116	71.50083	53.82218	-17.67865
0.114705882352941	0.3116	67.48337	52.35984	-15.12353
0.117647058823529	0.3116	65.12057	50.37904	-14.74153
-0.205882352941176	0.3036	119.1349	124.6546	5.51969999999999
-0.203235294117647	0.3036	123.9516	125.4247	1.47309999999997
-0.2	0.3036	128.0575	126.8553	-1.20220000000001
-0.197352941176471	0.3036	130.2118	127.3238	-2.88800000000001
-0.194117647058824	0.3036	131.4823	127.3897	-4.09260000000001
-0.191470588235294	0.3036	129.6882	125.8312	-3.85699999999999
-0.188529411764706	0.3036	129.2344	125.6184	-3.616
-0.185294117647059	0.3036	130.1326	124.7119	-5.42069999999998
-0.182647058823529	0.3036	128.942	124.3998	-4.54220000000001
-0.179411764705882	0.3036	129.0799	123.8749	-5.20500000000003
-0.176764705882353	0.3036	129.3732	123.4787	-5.89449999999999
-0.173823529411765	0.3036	129.379	125.024	-4.35499999999999
-0.170588235294118	0.3036	129.4784	125.2181	-4.2603
-0.167941176470588	0.3036	130.6317	125.5538	-5.07789999999999
-0.164705882352941	0.3036	131.3324	125.3555	-5.97690000000002
-0.162058823529412	0.3036	131.6258	125.554	-6.07180000000001
-0.159117647058824	0.3036	131.5232	126.9872	-4.53600000000002
-0.155882352941176	0.3036	132.3133	127.8713	-4.44199999999999
-0.153235294117647	0.3036	133.6234	128.7037	-4.91970000000001
-0.15	0.3036	133.0428	128.4202	-4.62260000000001
-0.147352941176471	0.3036	130.1206	129.3848	-0.735799999999983
-0.144411764705882	0.3036	128.99	130.005	1.01499999999999
-0.141176470588235	0.3036	128.1763	130.3696	2.19329999999999
-0.138235294117647	0.3036	128.5125	130.0862	1.57369999999997
-0.135294117647059	0.3036	127.3969	128.6064	1.20949999999999
-0.132647058823529	0.3036	126.6923	125.7359	-0.956399999999988
-0.129705882352941	0.3036	125.3255	124.099	-1.2265
-0.126470588235294	0.3036	124.1235	121.7911	-2.33240000000001
-0.123529411764706	0.3036	116.6051	120.9256	4.3205
-0.120588235294118	0.3036	109.3642	119.4064	10.0422
-0.117941176470588	0.3036	103.67	118.5596	14.8896
-0.115	0.3036	99.09313	117.6512	18.55807
-0.111764705882353	0.3036	93.18105	116.8612	23.68015
-0.108823529411765	0.3036	82.46913	113.8083	31.33917
-0.105882352941176	0.3036	62.70623	111.3525	48.64627
-0.102941176470588	0.3036	65.94912	109.0613	43.11218
-0.1	0.3036	187.7707	105.227	-82.5437
-0.0970588235294118	0.3036	556.739	102.921	-453.818
-0.0941176470588235	0.3036	2260.001	100.2179	-2159.7831
-0.0911764705882353	0.3036	12194.25	98.85863	-12095.39137
-0.0882352941176471	0.3036	18455.15	96.94441	-18358.20559
-0.0852941176470588	0.3036	16379.5	93.10431	-16286.39569
-0.0823529411764706	0.3036	13267.04	88.7432	-13178.2968
-0.0797058823529412	0.3036	10220.06	83.46672	-10136.59328
-0.0764705882352941	0.3036	5489.758	77.37461	-5412.38339
-0.0735294117647059	0.3036	2207.719	69.62719	-2138.09181
-0.0705882352941176	0.3036	890.5282	52.82131	-837.70689
-0.0676470588235294	0.3036	190.7966	100.6401	-90.1565
-0.0647058823529412	0.3036	74.65997	557.0206	482.36063
-0.0617647058823529	0.3036	92.13909	5615.143	5523.00391
-0.0588235294117647	0.3036	101.9406	8622.777	8520.8364
-0.0558823529411765	0.3036	114.0352	9902.327	9788.2918
-0.0529411764705882	0.3036	119.7649	8132.108	8012.3431
-0.05	0.3036	123.317	5874.651	5751.334
-0.0470588235294118	0.3036	126.0957	2862.772	2736.6763
-0.0441176470588235	0.3036	128.2473	1196.938	1068.6907
-0.0411764705882353	0.3036	129.3469	436.5066	307.1597
-0.0382352941176471	0.3036	130.5308	78.68051	-51.85029
-0.0352941176470588	0.3036	130.9523	59.18513	-71.76717
-0.0323529411764706	0.3036	131.0093	69.25173	-61.75757
-0.0294117647058824	0.3036	131.4022	86.59787	-44.80433
-0.0264705882352941	0.3036	131.449	97.4421	-34.0069
-0.0235294117647059	0.3036	130.3172	99.42555	-30.89165
-0.0205882352941176	0.3036	129.0227	102.4517	-26.571
-0.0176470588235294	0.3036	127.8338	107.6278	-20.206
-0.015	0.3036	126.4879	114.2113	-12.2766
-0.0117647058823529	0.3036	126.6493	117.638	-9.01130000000001
-0.00882352941176471	0.3036	126.4885	120.0087	-6.47980000000001
-0.00588235294117647	0.3036	128.0772	122.8951	-5.18210000000002
-0.00294117647058824	0.3036	130.3637	128.3762	-1.98749999999998
0	0.3036	134.0832	136.8155	2.73230000000001
0.00294117647058824	0.3036	136.6534	143.2466	6.5932
0.00588235294117647	0.3036	138.3792	146.5031	8.12389999999997
0.00882352941176471	0.3036	139.3911	145.912	6.52089999999999
0.0117647058823529	0.3036	140.4878	145.2789	4.79110000000003
0.0144117647058824	0.3036	139.2803	142.6151	3.33479999999997
0.0176470588235294	0.3036	136.768	137.9033	1.1353
0.0205882352941176	0.3036	133.2202	130.9378	-2.28240000000002
0.0235294117647059	0.3036	128.7419	127.7024	-1.03949999999999
0.0264705882352941	0.3036	124.4183	125.5189	1.10060000000001
0.0291176470588235	0.3036	120.9084	126.6493	5.74090000000001
0.0320588235294118	0.3036	117.1498	126.6149	9.46509999999999
0.0352941176470588	0.3036	113.0992	125.3115	12.2123
0.0382352941176471	0.3036	111.1769	123.7477	12.5708
0.0411764705882353	0.3036	107.6305	120.8295	13.199
0.0441176470588235	0.3036	105.1257	118.8069	13.6812
0.0467647058823529	0.3036	103.9487	116.193	12.2443
0.05	0.3036	103.2998	113.7027	10.4029
0.0529411764705882	0.3036	102.3905	111.4298	9.0393
0.0558823529411765	0.3036	99.33292	106.5757	7.24278000000001
0.0588235294117647	0.3036	97.52004	107.6649	10.14486
0.0614705882352941	0.3036	94.85477	107.1442	12.28943
0.0647058823529412	0.3036	91.45466	106.3447	14.89004
0.0676470588235294	0.3036	88.20607	108.2618	20.05573
0.0705882352941176	0.3036	86.63384	103.7497	17.11586
0.0735294117647059	0.3036	86.76635	99.95983	13.19348
0.0764705882352941	0.3036	88.00715	96.20917	8.20202000000001
0.0794117647058824	0.3036	88.19046	93.65201	5.46155
0.0823529411764706	0.3036	87.20821	93.9587	6.75049
0.0852941176470588	0.3036	86.5168	93.97761	7.46081
0.0882352941176471	0.3036	85.27945	92.45272	7.17326999999999
0.0911764705882353	0.3036	82.36229	89.16951	6.80721999999999
0.0941176470588235	0.3036	79.13901	84.86597	5.72696000000001
0.0970588235294118	0.3036	77.48771	82.45069	4.96298000000002
0.1	0.3036	75.63149	78.37487	2.74338
0.102941176470588	0.3036	74.48556	77.81906	3.33350000000002
0.105882352941176	0.3036	73.55745	75.82687	2.26942
0.108823529411765	0.3036	73.71557	73.20048	-0.515090000000001
0.111764705882353	0.3036	73.84246	72.07056	-1.7719
0.114705882352941	0.3036	73.25255	71.9948	-1.25775
0.117647058823529	0.3036	71.122	72.43999	1.31798999999999
-0.205882352941176	0.296	101.1662	117.9283	16.7621
-0.203235294117647	0.296	104.2899	117.9987	13.7088
-0.2	0.296	107.3439	118.9532	11.6093
-0.197352941176471	0.296	108.7704	119.9828	11.2124
-0.194117647058824	0.296	115.1015	120.3134	5.21189999999997
-0.191470588235294	0.296	122.798	121.3714	-1.42660000000001
-0.188529411764706	0.296	129.5879	122.1841	-7.40379999999999
-0.185294117647059	0.296	133.1647	121.9092	-11.2555
-0.182647058823529	0.296	132.0131	122.6085	-9.4046
-0.179411764705882	0.296	130.7183	123.8795	-6.83879999999999
-0.176764705882353	0.296	128.252	124.1962	-4.05579999999998
-0.173823529411765	0.296	126.7212	123.4031	-3.3181
-0.170588235294118	0.296	125.5774	123.1854	-2.392
-0.167941176470588	0.296	123.2993	122.7605	-0.538799999999995
-0.164705882352941	0.296	122.9779	122.4814	-0.496499999999983
-0.162058823529412	0.296	124.2683	122.2829	-1.9854
-0.159117647058824	0.296	126.0417	122.3962	-3.6455
-0.155882352941176	0.296	126.5054	121.6114	-4.89400000000002
-0.153235294117647	0.296	126.955	121.2331	-5.72189999999999
-0.15	0.296	126.2174	121.6587	-4.55869999999999
-0.147352941176471	0.296	125.6219	122.1085	-3.51340000000001
-0.144411764705882	0.296	124.0568	122.732	-1.32480000000001
-0.141176470588235	0.296	121.6542	123.3377	1.6835
-0.138235294117647	0.296	119.663	123.3564	3.69339999999998
-0.135294117647059	0.296	118.1211	122.8936	4.77250000000001
-0.132647058823529	0.296	116.0158	122.1599	6.1441
-0.129705882352941	0.296	114.1279	120.1072	5.9793
-0.126470588235294	0.296	110.9863	119.1945	8.20820000000001
-0.123529411764706	0.296	105.7664	118.0542	12.2878
-0.120588235294118	0.296	102.132	117.7889	15.6569
-0.117941176470588	0.296	98.71047	116.752	18.04153
-0.115	0.296	94.2193	115.2517	21.0324
-0.111764705882353	0.296	87.75638	114.0643	26.30792
-0.108823529411765	0.296	78.55335	113.3161	34.76275
-0.105882352941176	0.296	60.67076	111.8481	51.17734
-0.102941176470588	0.296	77.23333	108.7953	31.56197
-0.1	0.296	204.7581	106.7982	-97.9599
-0.0970588235294118	0.296	556.6958	105.1448	-451.551
-0.0941176470588235	0.296	5700.869	103.0029	-5597.8661
-0.0911764705882353	0.296	11115.37	99.6615	-11015.7085
-0.0882352941176471	0.296	13526.3	97.1413	-13429.1587
-0.0852941176470588	0.296	11527.39	94.46557	-11432.92443
-0.0823529411764706	0.296	9250.674	90.54322	-9160.13078
-0.0797058823529412	0.296	5750.515	85.70792	-5664.80708
-0.0764705882352941	0.296	2541.298	79.70411	-2461.59389
-0.0735294117647059	0.296	966.2107	70.36596	-895.84474
-0.0705882352941176	0.296	323.3725	59.27578	-264.09672
-0.0676470588235294	0.296	52.87868	15.21673	-37.66195
-0.0647058823529412	0.296	79.1008	62.66523	-16.43557
-0.0617647058823529	0.296	93.60608	557.1076	463.50152
-0.0588235294117647	0.296	104.3741	5752.644	5648.2699
-0.0558823529411765	0.296	118.1756	10391.4	10273.2244
-0.0529411764705882	0.296	123.6875	10384.77	10261.0825
-0.05	0.296	129.6377	8686.533	8556.8953
-0.0470588235294118	0.296	132.7523	6558.864	6426.1117
-0.0441176470588235	0.296	135.4373	4889.615	4754.1777
-0.0411764705882353	0.296	136.6609	1740.066	1603.4051
-0.0382352941176471	0.296	137.5733	503.2073	365.634
-0.0352941176470588	0.296	138.2649	174.2617	35.9968
-0.0323529411764706	0.296	138.8219	35.76904	-103.05286
-0.0294117647058824	0.296	139.7602	48.59391	-91.16629
-0.0264705882352941	0.296	139.5618	65.907	-73.6548
-0.0235294117647059	0.296	138.6611	79.82542	-58.83568
-0.0205882352941176	0.296	137.5427	84.53928	-53.00342
-0.0176470588235294	0.296	136.5668	95.17441	-41.39239
-0.015	0.296	135.8038	100.3088	-35.495
-0.0117647058823529	0.296	134.8432	102.2562	-32.587
-0.00882352941176471	0.296	134.6063	104.001	-30.6053
-0.00588235294117647	0.296	135.1108	105.2409	-29.8699
-0.00294117647058824	0.296	136.3467	105.7073	-30.6394
0	0.296	139.262	109.0167	-30.2453
0.00294117647058824	0.296	142.8184	112.9535	-29.8649
0.00588235294117647	0.296	145.223	115.3387	-29.8843
0.00882352941176471	0.296	146.239	116.3684	-29.8706
0.0117647058823529	0.296	147.3911	116.8622	-30.5289
0.0144117647058824	0.296	146.4859	117.0246	-29.4613
0.0176470588235294	0.296	143.4391	115.9952	-27.4439
0.0205882352941176	0.296	140.0674	113.4953	-26.5721
0.0235294117647059	0.296	134.8384	110.5378	-24.3006
0.0264705882352941	0.296	128.4859	107.573	-20.9129
0.0291176470588235	0.296	124.8476	104.7878	-20.0598
0.0320588235294118	0.296	121.3261	102.9638	-18.3623
0.0352941176470588	0.296	117.9958	101.1535	-16.8423
0.0382352941176471	0.296	116.5323	97.58441	-18.94789
0.0411764705882353	0.296	115.0693	94.5373	-20.532
0.0441176470588235	0.296	113.8718	92.42328	-21.44852
0.0467647058823529	0.296	112.6883	90.61029	-22.07801
0.05	0.296	113.0199	89.57074	-23.44916
0.0529411764705882	0.296	111.8742	87.84339	-24.03081
0.0558823529411765	0.296	109.8189	86.86449	-22.95441
0.0588235294117647	0.296	108.394	86.53294	-21.86106
0.0614705882352941	0.296	107.0873	85.73403	-21.35327
0.0647058823529412	0.296	106.0083	84.7239	-21.2844
0.0676470588235294	0.296	105.1133	82.86106	-22.25224
0.0705882352941176	0.296	105.6533	81.50041	-24.15289
0.0735294117647059	0.296	104.914	80.3575	-24.5565
0.0764705882352941	0.296	102.7501	79.34405	-23.40605
0.0794117647058824	0.296	97.66961	77.83807	-19.83154
0.0823529411764706	0.296	95.07472	76.77693	-18.29779
0.0852941176470588	0.296	93.55936	76.13581	-17.42355
0.0882352941176471	0.296	92.13887	75.06257	-17.0763
0.0911764705882353	0.296	89.38291	74.01119	-15.37172
0.0941176470588235	0.296	86.56075	73.32929	-13.23146
0.0970588235294118	0.296	86.44707	71.83277	-14.6143
0.1	0.296	86.01485	69.73958	-16.27527
0.102941176470588	0.296	85.47157	67.65584	-17.81573
0.105882352941176	0.296	83.46383	65.92947	-17.53436
0.108823529411765	0.296	81.70239	64.07063	-17.63176
0.111764705882353	0.296	80.02605	61.70531	-18.32074
0.114705882352941	0.296	78.26158	59.44645	-18.81513
0.117647058823529	0.296	76.62294	57.66599	-18.95695
-0.205882352941176	0.2876	95.87444	113.5543	17.67986
-0.203235294117647	0.2876	99.1925	113.2284	14.0359
-0.2	0.2876	103.2979	113.7626	10.4647
-0.197352941176471	0.2876	105.2912	113.842	8.5508
-0.194117647058824	0.2876	106.7368	115.042	8.30519999999999
-0.191470588235294	0.2876	109.1084	115.7599	6.65150000000001
-0.188529411764706	0.2876	108.9331	115.6646	6.7315
-0.185294117647059	0.2876	110.3782	116.4304	6.0522
-0.182647058823529	0.2876	111.2235	118.2056	6.9821
-0.179411764705882	0.2876	111.4916	120.521	9.02940000000001
-0.176764705882353	0.2876	112.1435	122.963	10.8195
-0.173823529411765	0.2876	112.8604	123.8042	10.9438
-0.170588235294118	0.2876	113.2376	125.1938	11.9562
-0.167941176470588	0.2876	114.1493	126.2529	12.1036
-0.164705882352941	0.2876	114.7119	126.1683	11.4564
-0.162058823529412	0.2876	115.4394	126.6451	11.2057
-0.159117647058824	0.2876	116.3035	126.1069	9.8034
-0.155882352941176	0.2876	116.573	126.9908	10.4178
-0.153235294117647	0.2876	117.121	127.1378	10.0168
-0.15	0.2876	118.5952	127.3221	8.7269
-0.147352941176471	0.2876	119.2426	127.5026	8.26000000000001
-0.144411764705882	0.2876	119.1858	126.7276	7.5418
-0.141176470588235	0.2876	118.3064	125.9475	7.64110000000002
-0.138235294117647	0.2876	116.4566	126.3687	9.91210000000001
-0.135294117647059	0.2876	115.7148	125.8199	10.1051
-0.132647058823529	0.2876	115.4722	126.6341	11.1619
-0.129705882352941	0.2876	119.5493	126.0294	6.48010000000002
-0.126470588235294	0.2876	119.3548	125.2207	5.8659
-0.123529411764706	0.2876	113.0862	123.5322	10.446
-0.120588235294118	0.2876	107.5647	123.281	15.7163
-0.117941176470588	0.2876	102.5293	125.1355	22.6062
-0.115	0.2876	95.27536	126.3899	31.11454
-0.111764705882353	0.2876	87.96387	126.9568	38.99293
-0.108823529411765	0.2876	78.87218	127.2504	48.37822
-0.105882352941176	0.2876	61.39728	126.3052	64.90792
-0.102941176470588	0.2876	65.56443	125.3824	59.81797
-0.1	0.2876	111.0912	125.1221	14.0309
-0.0970588235294118	0.2876	973.0627	123.2441	-849.8186
-0.0941176470588235	0.2876	2248.553	120.5371	-2128.0159
-0.0911764705882353	0.2876	12014.12	117.8677	-11896.2523
-0.0882352941176471	0.2876	16055.57	114.0911	-15941.4789
-0.0852941176470588	0.2876	13753.77	108.5301	-13645.2399
-0.0823529411764706	0.2876	10926.59	108.4064	-10818.1836
-0.0797058823529412	0.2876	6239.041	107.757	-6131.284
-0.0764705882352941	0.2876	3610.823	104.2157	-3506.6073
-0.0735294117647059	0.2876	1942.544	101.9699	-1840.5741
-0.0705882352941176	0.2876	348.462	98.69396	-249.76804
-0.0676470588235294	0.2876	47.8892	93.16617	45.27697
-0.0647058823529412	0.2876	87.43277	86.0237	-1.40906999999999
-0.0617647058823529	0.2876	101.8298	76.65427	-25.17553
-0.0588235294117647	0.2876	117.2032	63.44552	-53.75768
-0.0558823529411765	0.2876	124.2805	41.39272	-82.88778
-0.0529411764705882	0.2876	128.4297	111.1775	-17.2522
-0.05	0.2876	131.6619	1971.48	1839.8181
-0.0470588235294118	0.2876	134.8657	4682.925	4548.0593
-0.0441176470588235	0.2876	137.0212	7623.534	7486.5128
-0.0411764705882353	0.2876	139.4695	6333.243	6193.7735
-0.0382352941176471	0.2876	141.4403	5007.641	4866.2007
-0.0352941176470588	0.2876	141.3585	3055.604	2914.2455
-0.0323529411764706	0.2876	141.6755	1383.123	1241.4475
-0.0294117647058824	0.2876	142.2433	543.8451	401.6018
-0.0264705882352941	0.2876	142.8545	199.8642	57.0097
-0.0235294117647059	0.2876	142.9547	22.72663	-120.22807
-0.0205882352941176	0.2876	142.395	36.90935	-105.48565
-0.0176470588235294	0.2876	141.8556	60.80758	-81.04802
-0.015	0.2876	142.111	68.80969	-73.30131
-0.0117647058823529	0.2876	141.8474	75.64566	-66.20174
-0.00882352941176471	0.2876	141.1699	80.4166	-60.7533
-0.00588235294117647	0.2876	141.282	84.39706	-56.88494
-0.00294117647058824	0.2876	142.295	87.68156	-54.61344
0	0.2876	144.5963	86.90581	-57.69049
0.00294117647058824	0.2876	149.969	89.73821	-60.23079
0.00588235294117647	0.2876	152.7592	94.26891	-58.49029
0.00882352941176471	0.2876	154.4358	98.15838	-56.27742
0.0117647058823529	0.2876	155.4308	100.8233	-54.6075
0.0144117647058824	0.2876	154.821	104.5245	-50.2965
0.0176470588235294	0.2876	152.2681	105.2427	-47.0254
0.0205882352941176	0.2876	148.848	103.7704	-45.0776
0.0235294117647059	0.2876	144.896	101.4826	-43.4134
0.0264705882352941	0.2876	140.7398	97.98262	-42.75718
0.0291176470588235	0.2876	136.3323	95.66326	-40.66904
0.0320588235294118	0.2876	131.4215	93.99589	-37.42561
0.0352941176470588	0.2876	127.9982	93.61753	-34.38067
0.0382352941176471	0.2876	123.4296	91.51495	-31.91465
0.0411764705882353	0.2876	121.6298	89.40719	-32.22261
0.0441176470588235	0.2876	119.177	87.00047	-32.17653
0.0467647058823529	0.2876	117.8885	84.98256	-32.90594
0.05	0.2876	117.3587	83.86164	-33.49706
0.0529411764705882	0.2876	116.8471	83.41655	-33.43055
0.0558823529411765	0.2876	115.2466	82.30527	-32.94133
0.0588235294117647	0.2876	114.7066	81.31731	-33.38929
0.0614705882352941	0.2876	113.5992	81.07104	-32.52816
0.0647058823529412	0.2876	112.0271	79.45168	-32.57542
0.0676470588235294	0.2876	109.7442	77.12187	-32.62233
0.0705882352941176	0.2876	108.0684	75.02908	-33.03932
0.0735294117647059	0.2876	106.2644	73.07834	-33.18606
0.0764705882352941	0.2876	105.9614	71.59433	-34.36707
0.0794117647058824	0.2876	105.2079	69.35673	-35.85117
0.0823529411764706	0.2876	103.3897	68.06191	-35.32779
0.0852941176470588	0.2876	101.5904	67.19754	-34.39286
0.0882352941176471	0.2876	100.469	66.14902	-34.31998
0.0911764705882353	0.2876	99.69626	65.3276	-34.36866
0.0941176470588235	0.2876	98.49349	63.90701	-34.58648
0.0970588235294118	0.2876	96.88355	61.92536	-34.95819
0.1	0.2876	95.23569	60.74154	-34.49415
0.102941176470588	0.2876	93.10121	59.48438	-33.61683
0.105882352941176	0.2876	91.10653	58.43312	-32.67341
0.108823529411765	0.2876	89.07988	58.03532	-31.04456
0.111764705882353	0.2876	87.40355	56.91566	-30.48789
0.114705882352941	0.2876	86.35852	55.32471	-31.03381
0.117647058823529	0.2876	85.56919	53.28858	-32.28061
-0.205882352941176	0.2796	90.2893	110.6344	20.3451
-0.203235294117647	0.2796	93.45637	111.1118	17.65543
-0.2	0.2796	97.05756	111.0084	13.95084
-0.197352941176471	0.2796	98.55003	110.6344	12.08437
-0.194117647058824	0.2796	100.7981	111.6829	10.8848
-0.191470588235294	0.2796	101.0948	111.0588	9.964
-0.188529411764706	0.2796	101.146	110.6474	9.50139999999999
-0.185294117647059	0.2796	102.6842	111.0524	8.3682
-0.182647058823529	0.2796	105.0691	111.5818	6.5127
-0.179411764705882	0.2796	106.1748	112.7334	6.55860000000001
-0.176764705882353	0.2796	100.6648	113.7433	13.0785
-0.173823529411765	0.2796	98.87724	115.684	16.80676
-0.170588235294118	0.2796	98.55028	116.2509	17.70062
-0.167941176470588	0.2796	98.61644	118.1169	19.50046
-0.164705882352941	0.2796	99.20611	120.1947	20.98859
-0.162058823529412	0.2796	101.3646	121.2009	19.8363
-0.159117647058824	0.2796	102.2095	121.5455	19.336
-0.155882352941176	0.2796	103.8149	121.1013	17.2864
-0.153235294117647	0.2796	103.1663	121.5222	18.3559
-0.15	0.2796	101.8518	122.9632	21.1114
-0.147352941176471	0.2796	102.3937	124.0549	21.6612
-0.144411764705882	0.2796	101.5119	124.358	22.8461
-0.141176470588235	0.2796	101.6157	125.592	23.9763
-0.138235294117647	0.2796	100.6876	125.5073	24.8197
-0.135294117647059	0.2796	100.7334	126.3302	25.5968
-0.132647058823529	0.2796	99.89562	125.6679	25.77228
-0.129705882352941	0.2796	99.92222	124.7796	24.85738
-0.126470588235294	0.2796	98.1992	123.5697	25.3705
-0.123529411764706	0.2796	96.82599	122.8366	26.01061
-0.120588235294118	0.2796	91.38857	122.1653	30.77673
-0.117941176470588	0.2796	86.81689	121.1248	34.30791
-0.115	0.2796	82.72055	120.4242	37.70365
-0.111764705882353	0.2796	76.17035	120.349	44.17865
-0.108823529411765	0.2796	68.50538	119.8144	51.30902
-0.105882352941176	0.2796	53.99697	118.4991	64.50213
-0.102941176470588	0.2796	87.0296	116.8148	29.7852
-0.1	0.2796	185.0663	115.0029	-70.0634
-0.0970588235294118	0.2796	539.081	113.8099	-425.2711
-0.0941176470588235	0.2796	5077.789	112.2672	-4965.5218
-0.0911764705882353	0.2796	8182.597	109.8207	-8072.7763
-0.0882352941176471	0.2796	11375.1	107.9168	-11267.1832
-0.0852941176470588	0.2796	10383.38	106.227	-10277.153
-0.0823529411764706	0.2796	8187.795	104.7769	-8083.0181
-0.0797058823529412	0.2796	6305.426	102.1301	-6203.2959
-0.0764705882352941	0.2796	4590.445	99.54971	-4490.89529
-0.0735294117647059	0.2796	2026.059	97.62801	-1928.43099
-0.0705882352941176	0.2796	373.9673	94.93738	-279.02992
-0.0676470588235294	0.2796	62.50852	92.13277	29.62425
-0.0647058823529412	0.2796	66.15149	87.44957	21.29808
-0.0617647058823529	0.2796	80.18314	82.15369	1.97055
-0.0588235294117647	0.2796	119.8034	75.69847	-44.10493
-0.0558823529411765	0.2796	126.2808	67.16491	-59.11589
-0.0529411764705882	0.2796	127.442	54.59236	-72.84964
-0.05	0.2796	127.9433	68.66741	-59.27589
-0.0470588235294118	0.2796	129.4776	210.1113	80.6337
-0.0441176470588235	0.2796	130.8414	2252.71	2121.8686
-0.0411764705882353	0.2796	132.6597	4968.257	4835.5973
-0.0382352941176471	0.2796	134.5357	6008.372	5873.8363
-0.0352941176470588	0.2796	137.2037	4912.769	4775.5653
-0.0323529411764706	0.2796	138.3918	3743.139	3604.7472
-0.0294117647058824	0.2796	140.0308	2782.043	2642.0122
-0.0264705882352941	0.2796	140.8762	1253.793	1112.9168
-0.0235294117647059	0.2796	140.7283	466.5618	325.8335
-0.0205882352941176	0.2796	140.402	134.4469	-5.95509999999999
-0.0176470588235294	0.2796	140.4159	57.17543	-83.24047
-0.015	0.2796	140.6032	68.33201	-72.27119
-0.0117647058823529	0.2796	141.5845	73.82146	-67.76304
-0.00882352941176471	0.2796	141.8363	80.43062	-61.40568
-0.00588235294117647	0.2796	142.4163	84.36888	-58.04742
-0.00294117647058824	0.2796	143.4064	86.27882	-57.12758
0	0.2796	145.5188	96.91783	-48.60097
0.00294117647058824	0.2796	151.1391	104.2175	-46.9216
0.00588235294117647	0.2796	153.5104	108.0404	-45.47
0.00882352941176471	0.2796	154.2027	109.9312	-44.2715
0.0117647058823529	0.2796	155.0485	109.6762	-45.3723
0.0144117647058824	0.2796	154.6163	108.6418	-45.9745
0.0176470588235294	0.2796	152.8145	106.9185	-45.896
0.0205882352941176	0.2796	148.216	103.9334	-44.2826
0.0235294117647059	0.2796	141.4738	99.51262	-41.96118
0.0264705882352941	0.2796	137.0479	96.6565	-40.3914
0.0291176470588235	0.2796	132.1034	93.75152	-38.35188
0.0320588235294118	0.2796	129.3997	91.44392	-37.95578
0.0352941176470588	0.2796	125.9789	89.174	-36.8049
0.0382352941176471	0.2796	122.5957	87.86458	-34.73112
0.0411764705882353	0.2796	119.3001	86.9131	-32.387
0.0441176470588235	0.2796	118.164	84.66413	-33.49987
0.0467647058823529	0.2796	117.2687	82.68745	-34.58125
0.05	0.2796	115.9905	81.14996	-34.84054
0.0529411764705882	0.2796	115.1386	79.54313	-35.59547
0.0558823529411765	0.2796	114.1114	79.06011	-35.05129
0.0588235294117647	0.2796	113.1126	78.42558	-34.68702
0.0614705882352941	0.2796	112.4223	77.12783	-35.29447
0.0647058823529412	0.2796	111.0922	76.6259	-34.4663
0.0676470588235294	0.2796	110.056	74.42584	-35.63016
0.0705882352941176	0.2796	109.383	72.91064	-36.47236
0.0735294117647059	0.2796	108.3044	71.59433	-36.71007
0.0764705882352941	0.2796	106.8842	70.34694	-36.53726
0.0794117647058824	0.2796	105.7803	67.10806	-38.67224
0.0823529411764706	0.2796	104.6436	64.4633	-40.1803
0.0852941176470588	0.2796	103.811	63.53768	-40.27332
0.0882352941176471	0.2796	102.0929	63.19922	-38.89368
0.0911764705882353	0.2796	101.211	62.5861	-38.6249
0.0941176470588235	0.2796	100.0424	62.43698	-37.60542
0.0970588235294118	0.2796	99.09942	62.19772	-36.9017
0.1	0.2796	97.21519	61.07308	-36.14211
0.102941176470588	0.2796	96.27408	60.27748	-35.9966
0.105882352941176	0.2796	94.44666	59.51255	-34.93411
0.108823529411765	0.2796	92.42405	59.27578	-33.14827
0.111764705882353	0.2796	89.90541	58.72638	-31.17903
0.114705882352941	0.2796	87.30147	57.5825	-29.71897
0.117647058823529	0.2796	85.76145	55.93216	-29.82929
-0.205882352941176	0.2716	60.24891	115.3566	55.10769
-0.203235294117647	0.2716	64.78931	113.8608	49.07149
-0.2	0.2716	66.96587	111.4246	44.45873
-0.197352941176471	0.2716	68.88296	111.5189	42.63594
-0.194117647058824	0.2716	70.73394	113.336	42.60206
-0.191470588235294	0.2716	71.63656	114.6388	43.00224
-0.188529411764706	0.2716	73.12218	113.5198	40.39762
-0.185294117647059	0.2716	73.17887	111.2012	38.02233
-0.182647058823529	0.2716	73.53118	109.033	35.50182
-0.179411764705882	0.2716	73.02386	105.3023	32.27844
-0.176764705882353	0.2716	73.83258	103.5307	29.69812
-0.173823529411765	0.2716	73.1241	103.488	30.3639
-0.170588235294118	0.2716	74.25386	104.4493	30.19544
-0.167941176470588	0.2716	75.30541	105.3024	29.99699
-0.164705882352941	0.2716	76.49531	106.1423	29.64699
-0.162058823529412	0.2716	77.00201	107.7857	30.78369
-0.159117647058824	0.2716	77.04273	109.618	32.57527
-0.155882352941176	0.2716	75.95897	110.6038	34.64483
-0.153235294117647	0.2716	75.91111	111.3774	35.46629
-0.15	0.2716	75.51422	111.0852	35.57098
-0.147352941176471	0.2716	74.94639	111.9293	36.98291
-0.144411764705882	0.2716	74.56167	113.465	38.90333
-0.141176470588235	0.2716	73.80837	114.1114	40.30303
-0.138235294117647	0.2716	73.52382	114.9051	41.38128
-0.135294117647059	0.2716	73.95782	115.8829	41.92508
-0.132647058823529	0.2716	72.43558	117.1405	44.70492
-0.129705882352941	0.2716	70.7676	119.4469	48.6793
-0.126470588235294	0.2716	68.90069	120.184	51.28331
-0.123529411764706	0.2716	66.55371	121.4036	54.84989
-0.120588235294118	0.2716	61.08005	122.4298	61.34975
-0.117941176470588	0.2716	57.5422	123.0299	65.4877
-0.115	0.2716	53.91401	123.8582	69.94419
-0.111764705882353	0.2716	47.95586	123.3334	75.37754
-0.108823529411765	0.2716	34.15942	123.5362	89.37678
-0.105882352941176	0.2716	5.380668	123.3761	117.995432
-0.102941176470588	0.2716	96.64801	123.5129	26.86489
-0.1	0.2716	277.3232	122.704	-154.6192
-0.0970588235294118	0.2716	528.9884	122.231	-406.7574
-0.0941176470588235	0.2716	2253.331	120.7265	-2132.6045
-0.0911764705882353	0.2716	12210.88	119.6761	-12091.2039
-0.0882352941176471	0.2716	18370.86	119.8937	-18250.9663
-0.0852941176470588	0.2716	16290.1	121.119	-16168.981
-0.0823529411764706	0.2716	13177.54	120.9391	-13056.6009
-0.0797058823529412	0.2716	10038.86	117.7823	-9921.0777
-0.0764705882352941	0.2716	5469.932	113.3622	-5356.5698
-0.0735294117647059	0.2716	2976.607	110.3134	-2866.2936
-0.0705882352941176	0.2716	861.8262	103.8923	-757.9339
-0.0676470588235294	0.2716	189.2221	100.2752	-88.9469
-0.0647058823529412	0.2716	91.99427	97.05611	5.06183999999999
-0.0617647058823529	0.2716	96.41162	94.26454	-2.14708
-0.0588235294117647	0.2716	99.40542	90.40817	-8.99725
-0.0558823529411765	0.2716	105.3266	85.1747	-20.1519
-0.0529411764705882	0.2716	112.9863	77.97103	-35.01527
-0.05	0.2716	119.5621	69.20643	-50.35567
-0.0470588235294118	0.2716	123.966	60.20637	-63.75963
-0.0441176470588235	0.2716	127.7339	47.07372	-80.66018
-0.0411764705882353	0.2716	131.1508	80.17826	-50.97254
-0.0382352941176471	0.2716	134.6579	462.0976	327.4397
-0.0352941176470588	0.2716	136.7469	2264.471	2127.7241
-0.0323529411764706	0.2716	138.1777	5612.794	5474.6163
-0.0294117647058824	0.2716	139.9312	5183.403	5043.4718
-0.0264705882352941	0.2716	141.6755	4341.105	4199.4295
-0.0235294117647059	0.2716	141.9309	3279.366	3137.4351
-0.0205882352941176	0.2716	141.3281	2433.037	2291.7089
-0.0176470588235294	0.2716	141.1534	1123.31	982.1566
-0.015	0.2716	141.046	409.3039	268.2579
-0.0117647058823529	0.2716	141.3372	91.95496	-49.38224
-0.00882352941176471	0.2716	142.5045	51.60928	-90.89522
-0.00588235294117647	0.2716	142.9457	56.62246	-86.32324
-0.00294117647058824	0.2716	144.4172	62.50061	-81.91659
0	0.2716	146.5445	71.38012	-75.16438
0.00294117647058824	0.2716	150.7765	85.35769	-65.41881
0.00588235294117647	0.2716	154.3893	91.43173	-62.95757
0.00882352941176471	0.2716	155.3194	95.29959	-60.01981
0.0117647058823529	0.2716	156.0174	97.84454	-58.17286
0.0144117647058824	0.2716	155.6503	99.03577	-56.61453
0.0176470588235294	0.2716	153.7771	99.41518	-54.36192
0.0205882352941176	0.2716	148.3739	97.50069	-50.87321
0.0235294117647059	0.2716	144.3527	94.84936	-49.50334
0.0264705882352941	0.2716	139.4014	91.62999	-47.77141
0.0291176470588235	0.2716	135.1134	89.34744	-45.76596
0.0320588235294118	0.2716	130.5736	86.88726	-43.68634
0.0352941176470588	0.2716	126.3638	84.90215	-41.46165
0.0382352941176471	0.2716	123.4487	83.24998	-40.19872
0.0411764705882353	0.2716	120.9623	82.37183	-38.59047
0.0441176470588235	0.2716	119.0247	81.35834	-37.66636
0.0467647058823529	0.2716	117.0829	80.11137	-36.97153
0.05	0.2716	116.5862	78.776	-37.8102
0.0529411764705882	0.2716	115.9003	77.89871	-38.00159
0.0558823529411765	0.2716	114.4752	77.03369	-37.44151
0.0588235294117647	0.2716	113.0925	76.02406	-37.06844
0.0614705882352941	0.2716	111.7246	75.23161	-36.49299
0.0647058823529412	0.2716	109.9308	74.79315	-35.13765
0.0676470588235294	0.2716	107.9989	74.18711	-33.81179
0.0705882352941176	0.2716	105.9775	73.81124	-32.16626
0.0735294117647059	0.2716	104.7809	73.46088	-31.32002
0.0764705882352941	0.2716	104.0764	72.71952	-31.35688
0.0794117647058824	0.2716	102.8298	72.35971	-30.47009
0.0823529411764706	0.2716	101.987	71.6657	-30.3213
0.0852941176470588	0.2716	101.2772	70.35508	-30.92212
0.0882352941176471	0.2716	100.1655	69.29453	-30.87097
0.0911764705882353	0.2716	98.8571	68.22189	-30.63521
0.0941176470588235	0.2716	97.16781	67.05728	-30.11053
0.0970588235294118	0.2716	95.48614	65.92357	-29.56257
0.1	0.2716	94.10941	64.31131	-29.7981
0.102941176470588	0.2716	92.65128	63.21786	-29.43342
0.105882352941176	0.2716	90.95042	61.98686	-28.96356
0.108823529411765	0.2716	89.58688	61.32393	-28.26295
0.111764705882353	0.2716	88.32757	60.59481	-27.73276
0.114705882352941	0.2716	87.04923	59.38502	-27.66421
0.117647058823529	0.2716	85.65723	58.53273	-27.1245
-0.205882352941176	0.2636	73.03537	123.774	50.73863
-0.203235294117647	0.2636	74.93047	123.1891	48.25863
-0.2	0.2636	78.26758	123.3969	45.12932
-0.197352941176471	0.2636	81.44967	121.2348	39.78513
-0.194117647058824	0.2636	86.8223	119.3794	32.5571
-0.191470588235294	0.2636	89.32794	122.4242	33.09626
-0.188529411764706	0.2636	89.46015	122.4719	33.01175
-0.185294117647059	0.2636	89.6749	118.464	28.7891
-0.182647058823529	0.2636	88.72188	114.7625	26.04062
-0.179411764705882	0.2636	88.95196	111.197	22.24504
-0.176764705882353	0.2636	89.06877	112.8164	23.74763
-0.173823529411765	0.2636	89.44755	112.0597	22.61215
-0.170588235294118	0.2636	89.71899	122.963	33.24401
-0.167941176470588	0.2636	89.19333	127.5909	38.39757
-0.164705882352941	0.2636	89.05505	126.0134	36.95835
-0.162058823529412	0.2636	88.85424	122.9108	34.05656
-0.159117647058824	0.2636	88.03291	119.4725	31.43959
-0.155882352941176	0.2636	88.77337	116.118	27.34463
-0.153235294117647	0.2636	88.68575	113.2925	24.60675
-0.15	0.2636	88.89367	111.5816	22.68793
-0.147352941176471	0.2636	91.24219	110.9013	19.65911
-0.144411764705882	0.2636	91.71827	110.6032	18.88493
-0.141176470588235	0.2636	92.71218	110.5791	17.86692
-0.138235294117647	0.2636	92.78194	111.1534	18.37146
-0.135294117647059	0.2636	92.58108	110.1602	17.57912
-0.132647058823529	0.2636	92.5598	110.6423	18.0825
-0.129705882352941	0.2636	91.96189	110.1972	18.23531
-0.126470588235294	0.2636	90.84709	110.8532	20.00611
-0.123529411764706	0.2636	89.29007	112.1431	22.85303
-0.120588235294118	0.2636	86.48794	113.4144	26.92646
-0.117941176470588	0.2636	82.27594	113.5462	31.27026
-0.115	0.2636	77.40364	113.7346	36.33096
-0.111764705882353	0.2636	71.89398	113.2794	41.38542
-0.108823529411765	0.2636	64.28532	111.6853	47.39998
-0.105882352941176	0.2636	49.60601	111.5427	61.93669
-0.102941176470588	0.2636	82.77548	112.4604	29.68492
-0.1	0.2636	176.5119	112.8093	-63.7026
-0.0970588235294118	0.2636	525.7777	112.9549	-412.8228
-0.0941176470588235	0.2636	2250.144	113.3711	-2136.7729
-0.0911764705882353	0.2636	11967.41	111.9514	-11855.4586
-0.0882352941176471	0.2636	15340.67	111.7142	-15228.9558
-0.0852941176470588	0.2636	13383.27	111.245	-13272.025
-0.0823529411764706	0.2636	10769.02	111.6886	-10657.3314
-0.0797058823529412	0.2636	6703.987	112.1799	-6591.8071
-0.0764705882352941	0.2636	4787.425	110.2442	-4677.1808
-0.0735294117647059	0.2636	1935.132	108.71	-1826.422
-0.0705882352941176	0.2636	373.9289	106.4234	-267.5055
-0.0676470588235294	0.2636	55.90576	103.9321	48.02634
-0.0647058823529412	0.2636	61.38409	101.2181	39.83401
-0.0617647058823529	0.2636	75.89401	98.17326	22.27925
-0.0588235294117647	0.2636	95.33376	96.05047	0.716709999999992
-0.0558823529411765	0.2636	121.2684	92.86677	-28.40163
-0.0529411764705882	0.2636	133.1647	88.44193	-44.72277
-0.05	0.2636	136.6614	83.21765	-53.44375
-0.0470588235294118	0.2636	137.2014	76.69171	-60.50969
-0.0441176470588235	0.2636	136.5986	69.9912	-66.6074
-0.0411764705882353	0.2636	137.2516	58.21451	-79.03709
-0.0382352941176471	0.2636	137.3318	37.03374	-100.29806
-0.0352941176470588	0.2636	137.5142	70.50466	-67.00954
-0.0323529411764706	0.2636	138.4433	2228.477	2090.0337
-0.0294117647058824	0.2636	138.9837	3553.997	3415.0133
-0.0264705882352941	0.2636	140.2721	4549.202	4408.9299
-0.0235294117647059	0.2636	141.5707	4048.207	3906.6363
-0.0205882352941176	0.2636	142.0256	3178.238	3036.2124
-0.0176470588235294	0.2636	142.2718	2409.66	2267.3882
-0.015	0.2636	142.5808	1377.155	1234.5742
-0.0117647058823529	0.2636	142.2793	602.8923	460.613
-0.00882352941176471	0.2636	140.9732	205.2168	64.2436
-0.00588235294117647	0.2636	141.2361	41.93782	-99.29828
-0.00294117647058824	0.2636	142.7255	43.91346	-98.81204
0	0.2636	145.4066	81.33133	-64.07527
0.00294117647058824	0.2636	150.7226	94.62578	-56.09682
0.00588235294117647	0.2636	155.4188	98.37318	-57.04562
0.00882352941176471	0.2636	156.8918	103.0678	-53.824
0.0117647058823529	0.2636	158.2253	107.2205	-51.0048
0.0144117647058824	0.2636	158.1119	110.8588	-47.2531
0.0176470588235294	0.2636	156.0362	112.9385	-43.0977
0.0205882352941176	0.2636	151.1657	113.3607	-37.805
0.0235294117647059	0.2636	146.6061	112.4252	-34.1809
0.0264705882352941	0.2636	142.2418	110.7171	-31.5247
0.0291176470588235	0.2636	138.0049	108.7919	-29.213
0.0320588235294118	0.2636	134.0334	107.1369	-26.8965
0.0352941176470588	0.2636	129.8605	104.5691	-25.2914
0.0382352941176471	0.2636	128.2146	103.1187	-25.0959
0.0411764705882353	0.2636	125.372	101.7088	-23.6632
0.0441176470588235	0.2636	123.6237	99.76651	-23.85719
0.0467647058823529	0.2636	122.0563	98.61663	-23.43967
0.05	0.2636	120.7685	96.93862	-23.82988
0.0529411764705882	0.2636	119.5507	96.54086	-23.00984
0.0558823529411765	0.2636	118.4386	95.67915	-22.75945
0.0588235294117647	0.2636	116.0428	94.31192	-21.73088
0.0614705882352941	0.2636	114.8113	93.39565	-21.41565
0.0647058823529412	0.2636	114.3764	92.63824	-21.73816
0.0676470588235294	0.2636	113.7839	91.40146	-22.38244
0.0705882352941176	0.2636	113.0925	90.89952	-22.19298
0.0735294117647059	0.2636	111.7439	89.75382	-21.99008
0.0764705882352941	0.2636	111.132	88.68999	-22.44201
0.0794117647058824	0.2636	113.0775	88.04955	-25.02795
0.0823529411764706	0.2636	113.0732	87.04314	-26.03006
0.0852941176470588	0.2636	111.7574	86.05498	-25.70242
0.0882352941176471	0.2636	111.0702	85.81818	-25.25202
0.0911764705882353	0.2636	110.0188	85.64163	-24.37717
0.0941176470588235	0.2636	109.0436	84.79883	-24.24477
0.0970588235294118	0.2636	107.4247	83.23334	-24.19136
0.1	0.2636	105.9848	81.49719	-24.48761
0.102941176470588	0.2636	104.8479	80.18403	-24.66387
0.105882352941176	0.2636	103.2473	78.91196	-24.33534
0.108823529411765	0.2636	101.9018	78.18583	-23.71597
0.111764705882353	0.2636	100.1208	77.8668	-22.254
0.114705882352941	0.2636	99.06948	77.16576	-21.90372
0.117647058823529	0.2636	97.69617	76.25362	-21.44255
-0.205882352941176	0.256	60.61969	118.7386	58.11891
-0.203235294117647	0.256	67.31428	119.4652	52.15092
-0.2	0.256	70.47198	119.8385	49.36652
-0.197352941176471	0.256	71.20565	119.6307	48.42505
-0.194117647058824	0.256	72.38585	119.262	46.87615
-0.191470588235294	0.256	73.88041	119.4789	45.59849
-0.188529411764706	0.256	73.76991	118.9884	45.21849
-0.185294117647059	0.256	73.38566	117.8598	44.47414
-0.182647058823529	0.256	73.78218	117.2091	43.42692
-0.179411764705882	0.256	75.48763	115.0514	39.56377
-0.176764705882353	0.256	77.03289	112.2473	35.21441
-0.173823529411765	0.256	78.01828	111.0609	33.04262
-0.170588235294118	0.256	79.82833	110.7111	30.88277
-0.167941176470588	0.256	81.12851	110.6344	29.50589
-0.164705882352941	0.256	81.49687	108.8542	27.35733
-0.162058823529412	0.256	82.27476	108.1965	25.92174
-0.159117647058824	0.256	83.4872	106.0467	22.5595
-0.155882352941176	0.256	84.52962	105.8205	21.29088
-0.153235294117647	0.256	83.76143	107.3816	23.62017
-0.15	0.256	83.0876	108.675	25.5874
-0.147352941176471	0.256	83.35853	108.8721	25.51357
-0.144411764705882	0.256	82.63409	109.9729	27.33881
-0.141176470588235	0.256	80.9299	110.4489	29.519
-0.138235294117647	0.256	80.99287	110.5519	29.55903
-0.135294117647059	0.256	80.69667	110.3008	29.60413
-0.132647058823529	0.256	82.36989	111.3157	28.94581
-0.129705882352941	0.256	83.52966	112.4681	28.93844
-0.126470588235294	0.256	82.17458	112.5861	30.41152
-0.123529411764706	0.256	80.79729	113.6716	32.87431
-0.120588235294118	0.256	78.07682	115.1938	37.11698
-0.117941176470588	0.256	70.1287	116.0342	45.9055
-0.115	0.256	65.6956	116.5924	50.8968
-0.111764705882353	0.256	59.90244	118.3165	58.41406
-0.108823529411765	0.256	52.67059	118.9454	66.27481
-0.105882352941176	0.256	41.86494	118.3303	76.46536
-0.102941176470588	0.256	33.47937	118.9923	85.51293
-0.1	0.256	110.5486	118.8218	8.2732
-0.0970588235294118	0.256	556.3278	118.2826	-438.0452
-0.0941176470588235	0.256	2246.966	117.5113	-2129.4547
-0.0911764705882353	0.256	11922.56	117.6524	-11804.9076
-0.0882352941176471	0.256	15363.82	117.823	-15245.997
-0.0852941176470588	0.256	13742.55	118.2486	-13624.3014
-0.0823529411764706	0.256	11332.96	118.2055	-11214.7545
-0.0797058823529412	0.256	8851.608	118.5413	-8733.0667
-0.0764705882352941	0.256	5246.447	117.7264	-5128.7206
-0.0735294117647059	0.256	2040.621	117.6421	-1922.9789
-0.0705882352941176	0.256	410.0002	117.764	-292.2362
-0.0676470588235294	0.256	63.30949	117.542	54.23251
-0.0647058823529412	0.256	75.04456	116.7177	41.67314
-0.0617647058823529	0.256	95.91826	115.4014	19.48314
-0.0588235294117647	0.256	106.4172	113.8866	7.46939999999998
-0.0558823529411765	0.256	111.8479	113.3691	1.52120000000001
-0.0529411764705882	0.256	117.9082	111.4091	-6.4991
-0.05	0.256	122.0747	108.8661	-13.2086
-0.0470588235294118	0.256	125.8005	105.8301	-19.9704
-0.0441176470588235	0.256	129.382	101.221	-28.161
-0.0411764705882353	0.256	132.4858	95.65034	-36.83546
-0.0382352941176471	0.256	135.6258	87.73586	-47.88994
-0.0352941176470588	0.256	138.151	75.47571	-62.67529
-0.0323529411764706	0.256	140.4068	62.33292	-78.07388
-0.0294117647058824	0.256	142.1121	41.6108	-100.5013
-0.0264705882352941	0.256	142.69	111.251	-31.439
-0.0235294117647059	0.256	143.4708	11729.14	11585.6692
-0.0205882352941176	0.256	143.3874	11353.33	11209.9426
-0.0176470588235294	0.256	143.8671	9305.217	9161.3499
-0.015	0.256	143.5878	7195.524	7051.9362
-0.0117647058823529	0.256	144.3616	5244.044	5099.6824
-0.00882352941176471	0.256	145.1495	2142.371	1997.2215
-0.00588235294117647	0.256	146.5084	917.863	771.3546
-0.00294117647058824	0.256	147.3112	310.1168	162.8056
0	0.256	149.6395	88.52799	-61.11151
0.00294117647058824	0.256	154.7443	100.765	-53.9793
0.00588235294117647	0.256	160.0022	103.0905	-56.9117
0.00882352941176471	0.256	162.5806	107.6621	-54.9185
0.0117647058823529	0.256	163.7644	112.2257	-51.5387
0.0144117647058824	0.256	163.2362	117.3835	-45.8527
0.0176470588235294	0.256	161.4725	119.7424	-41.7301
0.0205882352941176	0.256	157.1511	119.1175	-38.0336
0.0235294117647059	0.256	152.7049	117.9657	-34.7392
0.0264705882352941	0.256	147.4425	116.1946	-31.2479
0.0291176470588235	0.256	143.4654	114.5566	-28.9088
0.0320588235294118	0.256	140.4347	112.0947	-28.34
0.0352941176470588	0.256	137.2644	108.6438	-28.6206
0.0382352941176471	0.256	134.05	106.6198	-27.4302
0.0411764705882353	0.256	131.4243	104.5805	-26.8438
0.0441176470588235	0.256	128.7434	101.3118	-27.4316
0.0467647058823529	0.256	126.5593	100.5464	-26.0129
0.05	0.256	123.8555	103.8282	-20.0273
0.0529411764705882	0.256	122.0895	108.4625	-13.627
0.0558823529411765	0.256	120.4605	109.1213	-11.3392
0.0588235294117647	0.256	118.6424	107.9511	-10.6913
0.0614705882352941	0.256	117.7664	105.4478	-12.3186
0.0647058823529412	0.256	117.1889	101.1903	-15.9986
0.0676470588235294	0.256	117.075	97.6772	-19.3978
0.0705882352941176	0.256	116.4975	95.05414	-21.44336
0.0735294117647059	0.256	116.3653	91.9044	-24.4609
0.0764705882352941	0.256	115.8868	91.65469	-24.23211
0.0794117647058824	0.256	115.1567	91.0332	-24.1235
0.0823529411764706	0.256	114.1202	90.52185	-23.59835
0.0852941176470588	0.256	112.9695	88.99123	-23.97827
0.0882352941176471	0.256	111.5489	85.75569	-25.79321
0.0911764705882353	0.256	110.0816	84.02882	-26.05278
0.0941176470588235	0.256	109.9677	80.58483	-29.38287
0.0970588235294118	0.256	109.4746	80.25343	-29.22117
0.1	0.256	108.5514	79.96931	-28.58209
0.102941176470588	0.256	107.5284	76.5248	-31.0036
0.105882352941176	0.256	106.8043	75.10416	-31.70014
0.108823529411765	0.256	104.9099	74.34645	-30.56345
0.111764705882353	0.256	103.6551	73.72704	-29.92806
0.114705882352941	0.256	102.4277	71.93691	-30.49079
0.117647058823529	0.256	101.2818	71.43216	-29.84964
-0.205882352941176	0.2476	55.75991	124.1936	68.43369
-0.203235294117647	0.2476	58.00244	123.7599	65.75746
-0.2	0.2476	59.52946	123.2503	63.72084
-0.197352941176471	0.2476	61.05636	122.5137	61.45734
-0.194117647058824	0.2476	62.50312	122.0746	59.57148
-0.191470588235294	0.2476	63.26769	121.8861	58.61841
-0.188529411764706	0.2476	65.65609	121.2538	55.59771
-0.185294117647059	0.2476	68.01872	120.4231	52.40438
-0.182647058823529	0.2476	68.21699	119.4275	51.21051
-0.179411764705882	0.2476	69.91222	116.6427	46.73048
-0.176764705882353	0.2476	69.65062	115.9728	46.32218
-0.173823529411765	0.2476	69.56825	116.4496	46.88135
-0.170588235294118	0.2476	70.47741	117.3839	46.90649
-0.167941176470588	0.2476	70.91722	118.4026	47.48538
-0.164705882352941	0.2476	72.31382	119.233	46.91918
-0.162058823529412	0.2476	73.23546	117.6986	44.46314
-0.159117647058824	0.2476	73.70774	116.7354	43.02766
-0.155882352941176	0.2476	73.7636	114.9226	41.159
-0.153235294117647	0.2476	73.27805	114.4304	41.15235
-0.15	0.2476	74.16228	114.2645	40.10222
-0.147352941176471	0.2476	74.27855	113.6506	39.37205
-0.144411764705882	0.2476	75.09392	112.5259	37.43198
-0.141176470588235	0.2476	76.17045	110.7212	34.55075
-0.138235294117647	0.2476	76.59214	109.3364	32.74426
-0.135294117647059	0.2476	77.44892	108.4095	30.96058
-0.132647058823529	0.2476	77.32233	108.4705	31.14817
-0.129705882352941	0.2476	76.19109	107.364	31.17291
-0.126470588235294	0.2476	75.52587	108.4305	32.90463
-0.123529411764706	0.2476	74.06933	108.0229	33.95357
-0.120588235294118	0.2476	72.16802	109.1223	36.95428
-0.117941176470588	0.2476	68.75353	109.0697	40.31617
-0.115	0.2476	65.92439	110.0514	44.12701
-0.111764705882353	0.2476	62.54368	110.623	48.07932
-0.108823529411765	0.2476	55.55881	112.343	56.78419
-0.105882352941176	0.2476	39.78367	114.7534	74.96973
-0.102941176470588	0.2476	22.13654	120.8888	98.75226
-0.1	0.2476	111.0353	122.0514	11.0161
-0.0970588235294118	0.2476	556.2847	122.6466	-433.6381
-0.0941176470588235	0.2476	2243.62	121.588	-2122.032
-0.0911764705882353	0.2476	5760.053	121.9045	-5638.1485
-0.0882352941176471	0.2476	12288.6	122.3495	-12166.2505
-0.0852941176470588	0.2476	11605.14	125.9288	-11479.2112
-0.0823529411764706	0.2476	9882.517	129.5094	-9753.0076
-0.0797058823529412	0.2476	7848.674	129.0135	-7719.6605
-0.0764705882352941	0.2476	5750.149	127.7792	-5622.3698
-0.0735294117647059	0.2476	2626.597	126.8292	-2499.7678
-0.0705882352941176	0.2476	959.4831	125.945	-833.5381
-0.0676470588235294	0.2476	349.1618	125.7372	-223.4246
-0.0647058823529412	0.2476	58.08579	124.6631	66.57731
-0.0617647058823529	0.2476	76.9366	122.733	45.7964
-0.0588235294117647	0.2476	98.47391	121.7486	23.27469
-0.0558823529411765	0.2476	108.165	120.4043	12.2393
-0.0529411764705882	0.2476	114.334	117.9531	3.61909999999999
-0.05	0.2476	120.2879	115.2588	-5.02910000000001
-0.0470588235294118	0.2476	123.1172	113.275	-9.84220000000001
-0.0441176470588235	0.2476	127.0692	110.5572	-16.512
-0.0411764705882353	0.2476	130.6471	108.5354	-22.1117
-0.0382352941176471	0.2476	133.2387	105.5231	-27.7156
-0.0352941176470588	0.2476	136.4549	100.2757	-36.1792
-0.0323529411764706	0.2476	138.2826	94.30758	-43.97502
-0.0294117647058824	0.2476	140.2727	87.76084	-52.51186
-0.0264705882352941	0.2476	142.3563	77.70846	-64.64784
-0.0235294117647059	0.2476	143.5029	66.92733	-76.57557
-0.0205882352941176	0.2476	143.5369	42.994	-100.5429
-0.0176470588235294	0.2476	143.2588	111.238	-32.0208
-0.015	0.2476	143.3534	5731.222	5587.8686
-0.0117647058823529	0.2476	144.3505	6867.083	6722.7325
-0.00882352941176471	0.2476	143.7551	5723.588	5579.8329
-0.00588235294117647	0.2476	145.8039	4383.284	4237.4801
-0.00294117647058824	0.2476	148.4355	3260.4	3111.9645
0	0.2476	152.2333	1300.867	1148.6337
0.00294117647058824	0.2476	158.4955	481.8147	323.3192
0.00588235294117647	0.2476	162.6626	83.62887	-79.03373
0.00882352941176471	0.2476	165.7275	68.34209	-97.38541
0.0117647058823529	0.2476	167.602	88.38816	-79.21384
0.0144117647058824	0.2476	167.6876	114.2517	-53.4359
0.0176470588235294	0.2476	165.2112	116.9827	-48.2285
0.0205882352941176	0.2476	161.0078	115.1773	-45.8305
0.0235294117647059	0.2476	152.0611	112.8367	-39.2244
0.0264705882352941	0.2476	147.8417	111.0857	-36.756
0.0291176470588235	0.2476	143.6488	109.1888	-34.46
0.0320588235294118	0.2476	139.8563	107.1404	-32.7159
0.0352941176470588	0.2476	137.1718	107.2109	-29.9609
0.0382352941176471	0.2476	135.1054	111.3799	-23.7255
0.0411764705882353	0.2476	132.6446	113.442	-19.2026
0.0441176470588235	0.2476	129.7463	112.7566	-16.9897
0.0467647058823529	0.2476	127.5439	112.0802	-15.4637
0.05	0.2476	125.3561	110.0302	-15.3259
0.0529411764705882	0.2476	124.7029	107.9336	-16.7693
0.0558823529411765	0.2476	123.2348	105.0848	-18.15
0.0588235294117647	0.2476	121.5498	104.0722	-17.4776
0.0614705882352941	0.2476	120.1479	103.0821	-17.0658
0.0647058823529412	0.2476	119.2959	101.1368	-18.1591
0.0676470588235294	0.2476	118.1218	100.4645	-17.6573
0.0705882352941176	0.2476	117.3268	100.7202	-16.6066
0.0735294117647059	0.2476	116.7402	98.23954	-18.50066
0.0764705882352941	0.2476	116.6731	96.70016	-19.97294
0.0794117647058824	0.2476	116.5033	91.49841	-25.00489
0.0823529411764706	0.2476	116.0489	89.84154	-26.20736
0.0852941176470588	0.2476	114.5433	89.09352	-25.44978
0.0882352941176471	0.2476	113.7575	87.57269	-26.18481
0.0911764705882353	0.2476	114.9225	86.76791	-28.15459
0.0941176470588235	0.2476	116.607	86.50611	-30.10089
0.0970588235294118	0.2476	115.8404	86.61643	-29.22397
0.1	0.2476	113.2173	88.01768	-25.19962
0.102941176470588	0.2476	111.6783	87.59498	-24.08332
0.105882352941176	0.2476	110.5083	86.84701	-23.66129
0.108823529411765	0.2476	108.0315	84.58396	-23.44754
0.111764705882353	0.2476	106.3792	81.05532	-25.32388
0.114705882352941	0.2476	105.3614	77.65589	-27.70551
0.117647058823529	0.2476	104.8154	75.2155	-29.5999
-0.205882352941176	0.2396	59.69934	118.5893	58.88996
-0.203235294117647	0.2396	63.98267	117.2682	53.28553
-0.2	0.2396	65.86124	116.862	51.00076
-0.197352941176471	0.2396	66.24823	116.9992	50.75097
-0.194117647058824	0.2396	64.9928	117.1968	52.204
-0.191470588235294	0.2396	66.87813	118.1025	51.22437
-0.188529411764706	0.2396	70.0147	118.8665	48.8518
-0.185294117647059	0.2396	74.79408	119.7065	44.91242
-0.182647058823529	0.2396	75.8891	119.2627	43.3736
-0.179411764705882	0.2396	75.8195	117.149	41.3295
-0.176764705882353	0.2396	73.12504	116.8936	43.76856
-0.173823529411765	0.2396	74.71696	117.7007	42.98374
-0.170588235294118	0.2396	74.65383	116.5722	41.91837
-0.167941176470588	0.2396	75.36484	115.4865	40.12166
-0.164705882352941	0.2396	77.19044	112.7488	35.55836
-0.162058823529412	0.2396	78.35188	110.3501	31.99822
-0.159117647058824	0.2396	76.70176	108.4	31.69824
-0.155882352941176	0.2396	75.79795	106.029	30.23105
-0.153235294117647	0.2396	75.52693	107.9828	32.45587
-0.15	0.2396	74.36153	107.5012	33.13967
-0.147352941176471	0.2396	75.37155	107.5561	32.18455
-0.144411764705882	0.2396	72.74796	108.8535	36.10554
-0.141176470588235	0.2396	72.48629	110.2127	37.72641
-0.138235294117647	0.2396	72.62801	111.1327	38.50469
-0.135294117647059	0.2396	71.81435	108.4679	36.65355
-0.132647058823529	0.2396	71.91835	105.1797	33.26135
-0.129705882352941	0.2396	72.84046	104.8195	31.97904
-0.126470588235294	0.2396	72.34519	105.5317	33.18651
-0.123529411764706	0.2396	70.2621	106.6123	36.3502
-0.120588235294118	0.2396	68.81458	107.8808	39.06622
-0.117941176470588	0.2396	64.49531	108.4298	43.93449
-0.115	0.2396	61.72059	107.1524	45.43181
-0.111764705882353	0.2396	58.06387	105.5482	47.48433
-0.108823529411765	0.2396	51.41352	106.1014	54.68788
-0.105882352941176	0.2396	30.60152	104.8855	74.28398
-0.102941176470588	0.2396	46.65291	104.5008	57.84789
-0.1	0.2396	103.5675	104.6937	1.12620000000001
-0.0970588235294118	0.2396	533.8493	105.1312	-428.7181
-0.0941176470588235	0.2396	1116.696	107.2022	-1009.4938
-0.0911764705882353	0.2396	12249.02	106.7944	-12142.2256
-0.0882352941176471	0.2396	18947.08	107.2098	-18839.8702
-0.0852941176470588	0.2396	17524.99	107.6242	-17417.3658
-0.0823529411764706	0.2396	14897.09	108.2621	-14788.8279
-0.0797058823529412	0.2396	11447.64	108.8565	-11338.7835
-0.0764705882352941	0.2396	6474.581	110.8794	-6363.7016
-0.0735294117647059	0.2396	4566.742	112.4734	-4454.2686
-0.0705882352941176	0.2396	1872.265	112.7087	-1759.5563
-0.0676470588235294	0.2396	316.925	113.1763	-203.7487
-0.0647058823529412	0.2396	56.35181	114.8889	58.53709
-0.0617647058823529	0.2396	75.64413	116.9217	41.27757
-0.0588235294117647	0.2396	95.76546	116.9171	21.15164
-0.0558823529411765	0.2396	103.7964	116.5151	12.7187
-0.0529411764705882	0.2396	111.1453	115.1373	3.99199999999999
-0.05	0.2396	118.9615	112.779	-6.18250000000001
-0.0470588235294118	0.2396	124.5583	111.249	-13.3093
-0.0441176470588235	0.2396	130.2472	110.4675	-19.7797
-0.0411764705882353	0.2396	134.037	108.3511	-25.6859
-0.0382352941176471	0.2396	136.5152	105.6196	-30.8956
-0.0352941176470588	0.2396	140.3408	101.7266	-38.6142
-0.0323529411764706	0.2396	142.3912	95.54449	-46.84671
-0.0294117647058824	0.2396	143.8978	89.76526	-54.13254
-0.0264705882352941	0.2396	145.3062	83.622	-61.6842
-0.0235294117647059	0.2396	146.7548	76.1708	-70.584
-0.0205882352941176	0.2396	148.8107	65.60116	-83.20954
-0.0176470588235294	0.2396	149.6222	47.49424	-102.12796
-0.015	0.2396	149.5618	73.34827	-76.21353
-0.0117647058823529	0.2396	149.6304	1119.578	969.9476
-0.00882352941176471	0.2396	150.1915	1807.762	1657.5705
-0.00588235294117647	0.2396	151.2134	1676.645	1525.4316
-0.00294117647058824	0.2396	153.3719	1404.782	1251.4101
0	0.2396	157.3508	703.2182	545.8674
0.00294117647058824	0.2396	163.4975	499.6652	336.1677
0.00588235294117647	0.2396	167.4044	250.0949	82.6905
0.00882352941176471	0.2396	169.9511	33.12811	-136.82299
0.0117647058823529	0.2396	169.7043	63.73347	-105.97083
0.0144117647058824	0.2396	169.2054	75.94065	-93.26475
0.0176470588235294	0.2396	166.0139	83.42678	-82.58712
0.0205882352941176	0.2396	161.5719	85.22266	-76.34924
0.0235294117647059	0.2396	156.428	87.30707	-69.12093
0.0264705882352941	0.2396	150.0102	90.0644	-59.9458
0.0291176470588235	0.2396	145.2866	92.41884	-52.86776
0.0320588235294118	0.2396	141.3781	93.87191	-47.50619
0.0352941176470588	0.2396	138.6799	95.62532	-43.05458
0.0382352941176471	0.2396	136.8777	98.22085	-38.65685
0.0411764705882353	0.2396	134.4562	99.64887	-34.80733
0.0441176470588235	0.2396	132.8039	100.1242	-32.6797
0.0467647058823529	0.2396	131.2167	99.7566	-31.4601
0.05	0.2396	128.778	99.03313	-29.74487
0.0529411764705882	0.2396	127.2583	97.71325	-29.54505
0.0558823529411765	0.2396	126.4634	97.04655	-29.41685
0.0588235294117647	0.2396	125.7625	96.97081	-28.79169
0.0614705882352941	0.2396	126.0042	96.02034	-29.98386
0.0647058823529412	0.2396	125.6679	95.80834	-29.85956
0.0676470588235294	0.2396	124.2904	95.01311	-29.27729
0.0705882352941176	0.2396	122.8747	93.51144	-29.36326
0.0735294117647059	0.2396	121.2803	91.93628	-29.34402
0.0764705882352941	0.2396	120.6406	90.37767	-30.26293
0.0794117647058824	0.2396	119.7557	89.18138	-30.57432
0.0823529411764706	0.2396	118.3027	88.08652	-30.21618
0.0852941176470588	0.2396	116.8122	86.76112	-30.05108
0.0882352941176471	0.2396	115.5288	85.42616	-30.10264
0.0911764705882353	0.2396	113.8195	85.5019	-28.3176
0.0941176470588235	0.2396	113.1761	85.2969	-27.8792
0.0970588235294118	0.2396	111.2163	80.17482	-31.04148
0.1	0.2396	108.2205	77.23001	-30.99049
0.102941176470588	0.2396	107.9604	73.22508	-34.73532
0.105882352941176	0.2396	107.1504	72.07946	-35.07094
0.108823529411765	0.2396	107.6557	72.2338	-35.4219
0.111764705882353	0.2396	105.6449	73.81499	-31.82991
0.114705882352941	0.2396	105.1814	76.87328	-28.30812
0.117647058823529	0.2396	105.9061	80.26319	-25.64291
-0.205882352941176	0.2316	51.2945	111.422	60.1275
-0.203235294117647	0.2316	54.77099	112.2244	57.45341
-0.2	0.2316	55.65341	112.1018	56.44839
-0.197352941176471	0.2316	56.25737	110.8	54.54263
-0.194117647058824	0.2316	58.51764	109.1962	50.67856
-0.191470588235294	0.2316	60.20232	108.1052	47.90288
-0.188529411764706	0.2316	59.60286	107.7508	48.14794
-0.185294117647059	0.2316	59.57925	107.1511	47.57185
-0.182647058823529	0.2316	59.87183	106.0741	46.20227
-0.179411764705882	0.2316	59.40213	104.4082	45.00607
-0.176764705882353	0.2316	57.39599	104.1721	46.77611
-0.173823529411765	0.2316	56.99699	104.4933	47.49631
-0.170588235294118	0.2316	57.21858	104.2277	47.00912
-0.167941176470588	0.2316	57.46622	104.849	47.38278
-0.164705882352941	0.2316	57.04574	104.2206	47.17486
-0.162058823529412	0.2316	57.06937	104.2753	47.20593
-0.159117647058824	0.2316	57.02662	102.8257	45.79908
-0.155882352941176	0.2316	57.67547	101.159	43.48353
-0.153235294117647	0.2316	57.60214	98.99524	41.3931
-0.15	0.2316	57.09902	100.132	43.03298
-0.147352941176471	0.2316	56.67618	104.8043	48.12812
-0.144411764705882	0.2316	55.41229	106.4134	51.00111
-0.141176470588235	0.2316	56.1109	106.1915	50.0806
-0.138235294117647	0.2316	55.29586	104.0083	48.71244
-0.135294117647059	0.2316	55.07079	105.0457	49.97491
-0.132647058823529	0.2316	53.62933	105.8864	52.25707
-0.129705882352941	0.2316	52.79717	106.3104	53.51323
-0.126470588235294	0.2316	50.81462	104.6228	53.80818
-0.123529411764706	0.2316	49.31587	102.2928	52.97693
-0.120588235294118	0.2316	46.67975	99.77834	53.09859
-0.117941176470588	0.2316	43.88999	100.4191	56.52911
-0.115	0.2316	40.05845	100.767	60.70855
-0.111764705882353	0.2316	30.59553	100.3118	69.71627
-0.108823529411765	0.2316	24.64293	98.79792	74.15499
-0.105882352941176	0.2316	21.20976	96.7699	75.56014
-0.102941176470588	0.2316	36.28529	94.90959	58.6243
-0.1	0.2316	110.9707	94.92269	-16.04801
-0.0970588235294118	0.2316	539.7429	98.65848	-441.08442
-0.0941176470588235	0.2316	1115.651	101.4307	-1014.2203
-0.0911764705882353	0.2316	12165.75	103.656	-12062.094
-0.0882352941176471	0.2316	18740.79	104.8165	-18635.9735
-0.0852941176470588	0.2316	17556.78	102.5043	-17454.2757
-0.0823529411764706	0.2316	14687.45	105.9162	-14581.5338
-0.0797058823529412	0.2316	11522.57	110.124	-11412.446
-0.0764705882352941	0.2316	6321.827	111.3576	-6210.4694
-0.0735294117647059	0.2316	3517.922	111.612	-3406.31
-0.0705882352941176	0.2316	1823.814	111.5456	-1712.2684
-0.0676470588235294	0.2316	382.5357	114.6809	-267.8548
-0.0647058823529412	0.2316	80.65873	113.417	32.75827
-0.0617647058823529	0.2316	69.20794	112.7633	43.55536
-0.0588235294117647	0.2316	80.49717	111.7633	31.26613
-0.0558823529411765	0.2316	86.36933	110.5755	24.20617
-0.0529411764705882	0.2316	92.78726	109.3491	16.56184
-0.05	0.2316	97.44227	109.5993	12.15703
-0.0470588235294118	0.2316	102.7785	109.6405	6.86200000000001
-0.0441176470588235	0.2316	107.1655	110.1185	2.953
-0.0411764705882353	0.2316	109.9244	107.6985	-2.2259
-0.0382352941176471	0.2316	112.4727	104.7484	-7.7243
-0.0352941176470588	0.2316	115.1923	106.8113	-8.381
-0.0323529411764706	0.2316	118.0868	107.3686	-10.7182
-0.0294117647058824	0.2316	120.6866	103.4803	-17.2063
-0.0264705882352941	0.2316	122.6673	98.05785	-24.60945
-0.0235294117647059	0.2316	124.0508	89.92373	-34.12707
-0.0205882352941176	0.2316	125.6854	81.14991	-44.53549
-0.0176470588235294	0.2316	127.253	72.43119	-54.82181
-0.015	0.2316	127.8126	60.21574	-67.59686
-0.0117647058823529	0.2316	127.9355	44.40136	-83.53414
-0.00882352941176471	0.2316	127.7755	111.2424	-16.5331
-0.00588235294117647	0.2316	127.9655	2246.788	2118.8225
-0.00294117647058824	0.2316	129.3225	2393.806	2264.4835
0	0.2316	130.831	2053.655	1922.824
0.00294117647058824	0.2316	135.7736	1629.241	1493.4674
0.00588235294117647	0.2316	139.7803	1236.128	1096.3477
0.00882352941176471	0.2316	144.894	519.542	374.648
0.0117647058823529	0.2316	146.7294	267.5745	120.8451
0.0144117647058824	0.2316	146.6025	64.01945	-82.58305
0.0176470588235294	0.2316	144.8264	61.34117	-83.48523
0.0205882352941176	0.2316	142.5392	77.21526	-65.32394
0.0235294117647059	0.2316	140.4617	85.21045	-55.25125
0.0264705882352941	0.2316	135.9308	91.97575	-43.95505
0.0291176470588235	0.2316	131.2474	93.17432	-38.07308
0.0320588235294118	0.2316	127.8322	93.74015	-34.09205
0.0352941176470588	0.2316	124.8276	95.68991	-29.13769
0.0382352941176471	0.2316	122.0705	97.03696	-25.03354
0.0411764705882353	0.2316	118.8023	97.36657	-21.43573
0.0441176470588235	0.2316	116.8187	98.64119	-18.17751
0.0467647058823529	0.2316	114.471	99.86283	-14.60817
0.05	0.2316	113.0418	100.4935	-12.5483
0.0529411764705882	0.2316	111.4941	100.3437	-11.1504
0.0558823529411765	0.2316	109.5446	99.77165	-9.77295
0.0588235294117647	0.2316	107.9445	99.55003	-8.39447000000001
0.0614705882352941	0.2316	106.0699	98.86837	-7.20153000000001
0.0647058823529412	0.2316	104.9709	98.45175	-6.51915000000001
0.0676470588235294	0.2316	103.4277	98.25289	-5.17480999999999
0.0705882352941176	0.2316	100.8165	97.70938	-3.10712
0.0735294117647059	0.2316	97.96684	97.37796	-0.588879999999989
0.0764705882352941	0.2316	96.40484	95.24766	-1.15718000000001
0.0794117647058824	0.2316	95.95406	93.55668	-2.39738
0.0823529411764706	0.2316	95.40501	93.70445	-1.70056
0.0852941176470588	0.2316	95.08673	92.94697	-2.13976000000001
0.0882352941176471	0.2316	95.39914	91.96229	-3.43684999999998
0.0911764705882353	0.2316	95.39914	92.03222	-3.36691999999999
0.0941176470588235	0.2316	95.87257	90.20132	-5.67124999999999
0.0970588235294118	0.2316	95.16247	88.79057	-6.3719
0.1	0.2316	93.63817	87.20344	-6.43472999999999
0.102941176470588	0.2316	92.40736	86.05778	-6.34957999999999
0.105882352941176	0.2316	91.63461	85.31929	-6.31532
0.108823529411765	0.2316	90.62738	82.62399	-8.00338999999998
0.111764705882353	0.2316	89.46285	83.36251	-6.10033999999999
0.114705882352941	0.2316	89.10298	84.35999	-4.74298999999999
0.117647058823529	0.2316	88.89218	85.01662	-3.87556000000001
-0.205882352941176	0.2236	50.38032	109.4102	59.02988
-0.203235294117647	0.2236	53.71828	109.576	55.85772
-0.2	0.2236	55.41922	109.6837	54.26448
-0.197352941176471	0.2236	56.74002	109.6178	52.87778
-0.194117647058824	0.2236	57.55146	109.2026	51.65114
-0.191470588235294	0.2236	57.61972	108.8867	51.26698
-0.188529411764706	0.2236	57.25168	108.7266	51.47492
-0.185294117647059	0.2236	56.74439	108.6923	51.94791
-0.182647058823529	0.2236	57.64052	108.2629	50.62238
-0.179411764705882	0.2236	58.01075	108.8618	50.85105
-0.176764705882353	0.2236	60.90069	107.9176	47.01691
-0.173823529411765	0.2236	60.66948	107.0061	46.33662
-0.170588235294118	0.2236	57.66104	106.6323	48.97126
-0.167941176470588	0.2236	55.93363	106.221	50.28737
-0.164705882352941	0.2236	56.12666	105.2442	49.11754
-0.162058823529412	0.2236	56.8013	103.6056	46.8043
-0.159117647058824	0.2236	59.58612	102.7167	43.13058
-0.155882352941176	0.2236	59.53175	100.3465	40.81475
-0.153235294117647	0.2236	60.19259	99.51585	39.32326
-0.15	0.2236	59.42069	98.96655	39.54586
-0.147352941176471	0.2236	57.85308	99.19701	41.34393
-0.144411764705882	0.2236	56.86163	101.5271	44.66547
-0.141176470588235	0.2236	55.68092	102.4902	46.80928
-0.138235294117647	0.2236	54.17429	104.3147	50.14041
-0.135294117647059	0.2236	52.12432	105.1785	53.05418
-0.132647058823529	0.2236	50.69268	105.4938	54.80112
-0.129705882352941	0.2236	50.2668	103.7397	53.4729
-0.126470588235294	0.2236	48.31806	105.0893	56.77124
-0.123529411764706	0.2236	45.87213	104.5173	58.64517
-0.120588235294118	0.2236	44.27595	103.6846	59.40865
-0.117941176470588	0.2236	41.80364	103.929	62.12536
-0.115	0.2236	38.10703	103.1468	65.03977
-0.111764705882353	0.2236	30.86376	102.9581	72.09434
-0.108823529411765	0.2236	23.66835	102.1484	78.48005
-0.105882352941176	0.2236	18.86474	102.487	83.62226
-0.102941176470588	0.2236	58.02334	103.7237	45.70036
-0.1	0.2236	110.9406	105.5755	-5.36509999999998
-0.0970588235294118	0.2236	489.4183	106.2677	-383.1506
-0.0941176470588235	0.2236	1114.827	107.9494	-1006.8776
-0.0911764705882353	0.2236	12082.06	111.3893	-11970.6707
-0.0882352941176471	0.2236	17999.42	112.6499	-17886.7701
-0.0852941176470588	0.2236	17351.55	114.7105	-17236.8395
-0.0823529411764706	0.2236	14856.75	118.5063	-14738.2437
-0.0797058823529412	0.2236	11683.32	120.5673	-11562.7527
-0.0764705882352941	0.2236	6685.282	120.2926	-6564.9894
-0.0735294117647059	0.2236	4744.677	117.0153	-4627.6617
-0.0705882352941176	0.2236	1936.639	114.5704	-1822.0686
-0.0676470588235294	0.2236	428.9842	113.956	-315.0282
-0.0647058823529412	0.2236	80.54812	113.0708	32.52268
-0.0617647058823529	0.2236	66.31315	113.6426	47.32945
-0.0588235294117647	0.2236	77.7835	115.2969	37.5134
-0.0558823529411765	0.2236	83.46384	116.5314	33.06756
-0.0529411764705882	0.2236	81.8478	117.7844	35.9366
-0.05	0.2236	83.61646	118.7064	35.08994
-0.0470588235294118	0.2236	88.69076	119.6663	30.97554
-0.0441176470588235	0.2236	93.50899	120.5088	26.99981
-0.0411764705882353	0.2236	99.00902	120.1584	21.14938
-0.0382352941176471	0.2236	103.8969	120.0641	16.1672
-0.0352941176470588	0.2236	109.0556	118.9986	9.94299999999999
-0.0323529411764706	0.2236	112.8592	116.5125	3.6533
-0.0294117647058824	0.2236	115.2883	114.7607	-0.527600000000007
-0.0264705882352941	0.2236	118.073	111.7922	-6.2808
-0.0235294117647059	0.2236	119.9771	108.1261	-11.851
-0.0205882352941176	0.2236	122.1274	104.1381	-17.9893
-0.0176470588235294	0.2236	124.2724	97.98977	-26.28263
-0.015	0.2236	125.2108	91.7648	-33.446
-0.0117647058823529	0.2236	126.5707	85.12206	-41.44864
-0.00882352941176471	0.2236	127.6223	76.25182	-51.37048
-0.00588235294117647	0.2236	128.3057	63.35182	-64.95388
-0.00294117647058824	0.2236	129.6343	53.36752	-76.26678
0	0.2236	131.5408	111.3418	-20.199
0.00294117647058824	0.2236	139.1205	500.8751	361.7546
0.00588235294117647	0.2236	143.3198	501.5288	358.209
0.00882352941176471	0.2236	145.5284	435.0398	289.5114
0.0117647058823529	0.2236	146.1821	350.9445	204.7624
0.0144117647058824	0.2236	146.1935	258.1526	111.9591
0.0176470588235294	0.2236	144.783	121.0199	-23.7631
0.0205882352941176	0.2236	141.1099	33.14468	-107.96522
0.0235294117647059	0.2236	136.5139	28.90788	-107.60602
0.0264705882352941	0.2236	133.0283	44.93994	-88.08836
0.0291176470588235	0.2236	129.45	58.1517	-71.2983
0.0320588235294118	0.2236	125.9938	73.353	-52.6408
0.0352941176470588	0.2236	122.9281	80.71108	-42.21702
0.0382352941176471	0.2236	119.7399	88.27959	-31.46031
0.0411764705882353	0.2236	117.1502	88.18894	-28.96126
0.0441176470588235	0.2236	115.4701	87.39004	-28.08006
0.0467647058823529	0.2236	113.6806	88.86631	-24.81429
0.05	0.2236	111.8679	91.85819	-20.00971
0.0529411764705882	0.2236	110.9079	93.89374	-17.01416
0.0558823529411765	0.2236	110.1973	95.0736	-15.1237
0.0588235294117647	0.2236	109.08	95.89723	-13.18277
0.0614705882352941	0.2236	107.916	96.36692	-11.54908
0.0647058823529412	0.2236	106.3687	97.27204	-9.09666
0.0676470588235294	0.2236	105.4314	97.38935	-8.04205000000001
0.0705882352941176	0.2236	104.9292	97.51245	-7.41675
0.0735294117647059	0.2236	104.1058	94.62134	-9.48446
0.0764705882352941	0.2236	103.2671	90.58842	-12.67868
0.0794117647058824	0.2236	102.4295	97.3742	-5.05529999999999
0.0823529411764706	0.2236	101.0098	103.8445	2.83470000000001
0.0852941176470588	0.2236	100.1956	112.0296	11.834
0.0882352941176471	0.2236	99.40022	119.32	19.91978
0.0911764705882353	0.2236	98.29257	123.917	25.62443
0.0941176470588235	0.2236	97.2511	126.7759	29.5248
0.0970588235294118	0.2236	97.29277	126.805	29.51223
0.1	0.2236	96.61103	125.8912	29.28017
0.102941176470588	0.2236	95.80629	125.4936	29.68731
0.105882352941176	0.2236	94.95417	125.4082	30.45403
0.108823529411765	0.2236	94.59439	126.9421	32.34771
0.111764705882353	0.2236	93.28209	129.352	36.06991
0.114705882352941	0.2236	92.39201	126.7245	34.33249
0.117647058823529	0.2236	91.42037	124.8732	33.45283
-0.205882352941176	0.216	47.31485	118.8627	71.54785
-0.203235294117647	0.216	51.08208	118.9522	67.87012
-0.2	0.216	53.16083	120.5181	67.35727
-0.197352941176471	0.216	54.472	121.368	66.896
-0.194117647058824	0.216	55.33984	121.2117	65.87186
-0.191470588235294	0.216	55.31376	120.9337	65.61994
-0.188529411764706	0.216	55.35144	120.3154	64.96396
-0.185294117647059	0.216	55.4574	120.3484	64.891
-0.182647058823529	0.216	55.49256	121.7829	66.29034
-0.179411764705882	0.216	56.14567	122.3721	66.22643
-0.176764705882353	0.216	55.06019	121.1453	66.08511
-0.173823529411765	0.216	56.43306	119.3486	62.91554
-0.170588235294118	0.216	57.91895	118.2489	60.32995
-0.167941176470588	0.216	57.37604	117.5498	60.17376
-0.164705882352941	0.216	58.25346	116.4703	58.21684
-0.162058823529412	0.216	58.11189	116.1909	58.07901
-0.159117647058824	0.216	59.00352	115.7471	56.74358
-0.155882352941176	0.216	58.02421	115.8367	57.81249
-0.153235294117647	0.216	57.0445	117.3181	60.2736
-0.15	0.216	55.60238	117.8745	62.27212
-0.147352941176471	0.216	52.67531	116.285	63.60969
-0.144411764705882	0.216	50.22743	114.5091	64.28167
-0.141176470588235	0.216	48.79416	113.5415	64.74734
-0.138235294117647	0.216	47.83009	113.263	65.43291
-0.135294117647059	0.216	48.10113	112.2044	64.10327
-0.132647058823529	0.216	46.33711	112.3218	65.98469
-0.129705882352941	0.216	44.17031	113.4495	69.27919
-0.126470588235294	0.216	42.76651	114.7148	71.94829
-0.123529411764706	0.216	40.17543	113.8172	73.64177
-0.120588235294118	0.216	38.08764	112.5231	74.43546
-0.117941176470588	0.216	35.50065	111.5625	76.06185
-0.115	0.216	31.23791	111.3171	80.07919
-0.111764705882353	0.216	27.06641	110.1827	83.11629
-0.108823529411765	0.216	16.34979	110.1489	93.79911
-0.105882352941176	0.216	28.93425	111.419	82.48475
-0.102941176470588	0.216	46.57531	112.9916	66.41629
-0.1	0.216	110.9105	112.4853	1.57480000000001
-0.0970588235294118	0.216	482.2561	112.4511	-369.805
-0.0941176470588235	0.216	1114.132	112.9235	-1001.2085
-0.0911764705882353	0.216	5903.283	113.0689	-5790.2141
-0.0882352941176471	0.216	16295.69	113.447	-16182.243
-0.0852941176470588	0.216	16172.23	114.8496	-16057.3804
-0.0823529411764706	0.216	14183.98	115.5385	-14068.4415
-0.0797058823529412	0.216	10990.98	118.0902	-10872.8898
-0.0764705882352941	0.216	6578.354	119.8538	-6458.5002
-0.0735294117647059	0.216	4694.692	121.56	-4573.132
-0.0705882352941176	0.216	1992.238	123.4937	-1868.7443
-0.0676470588235294	0.216	426.2182	125.1245	-301.0937
-0.0647058823529412	0.216	102.638	126.8462	24.2082
-0.0617647058823529	0.216	60.99247	128.2178	67.22533
-0.0588235294117647	0.216	74.72749	128.5345	53.80701
-0.0558823529411765	0.216	87.71379	128.6682	40.95441
-0.0529411764705882	0.216	99.01316	129.175	30.16184
-0.05	0.216	103.0709	129.6523	26.5814
-0.0470588235294118	0.216	105.8335	129.5547	23.7212
-0.0441176470588235	0.216	107.6765	129.1622	21.4857
-0.0411764705882353	0.216	110.5474	129.092	18.5446
-0.0382352941176471	0.216	113.0484	129.5564	16.508
-0.0352941176470588	0.216	114.8248	130.8112	15.9864
-0.0323529411764706	0.216	116.8756	131.0724	14.1968
-0.0294117647058824	0.216	118.3009	129.0566	10.7557
-0.0264705882352941	0.216	120.6585	126.6338	5.97529999999999
-0.0235294117647059	0.216	122.1888	122.3974	0.20859999999999
-0.0205882352941176	0.216	123.5528	118.9546	-4.59819999999999
-0.0176470588235294	0.216	125.3762	113.6131	-11.7631
-0.015	0.216	126.7361	109.5024	-17.2337
-0.0117647058823529	0.216	128.8871	103.6957	-25.1914
-0.00882352941176471	0.216	129.3855	96.76777	-32.61773
-0.00588235294117647	0.216	130.0976	89.15234	-40.94526
-0.00294117647058824	0.216	130.9992	78.76809	-52.23111
0	0.216	133.6042	64.57944	-69.02476
0.00294117647058824	0.216	138.8214	69.62415	-69.19725
0.00588235294117647	0.216	142.8525	223.1088	80.2563000000001
0.00882352941176471	0.216	146.1478	538.1386	391.9908
0.0117647058823529	0.216	147.712	478.6216	330.9096
0.0144117647058824	0.216	148.8943	371.0486	222.1543
0.0176470588235294	0.216	147.4397	282.3783	134.9386
0.0205882352941176	0.216	144.8343	166.3222	21.4879
0.0235294117647059	0.216	141.0634	112.7137	-28.3497
0.0264705882352941	0.216	137.4696	30.83408	-106.63552
0.0291176470588235	0.216	133.8297	61.09911	-72.73059
0.0320588235294118	0.216	130.2106	76.48927	-53.72133
0.0352941176470588	0.216	127.3424	87.5871	-39.7553
0.0382352941176471	0.216	124.4761	111.7753	-12.7008
0.0411764705882353	0.216	121.6397	114.333	-7.30669999999999
0.0441176470588235	0.216	119.5707	115.4565	-4.1142
0.0467647058823529	0.216	117.3975	115.7879	-1.6096
0.05	0.216	115.8781	115.2575	-0.62060000000001
0.0529411764705882	0.216	114.3542	114.9977	0.643500000000003
0.0558823529411765	0.216	113.0618	114.4352	1.3734
0.0588235294117647	0.216	111.538	113.6914	2.15339999999999
0.0614705882352941	0.216	110.5395	112.6928	2.1533
0.0647058823529412	0.216	110.09	111.8124	1.72239999999999
0.0676470588235294	0.216	109.5545	110.9504	1.3959
0.0705882352941176	0.216	108.9862	110.0808	1.09459999999999
0.0735294117647059	0.216	107.7654	110.5293	2.76390000000002
0.0764705882352941	0.216	106.5689	110.5964	4.0275
0.0794117647058824	0.216	105.9671	110.2699	4.30280000000001
0.0823529411764706	0.216	105.0014	110.3687	5.3673
0.0852941176470588	0.216	103.5865	108.2156	4.62909999999999
0.0882352941176471	0.216	101.8972	107.2499	5.35270000000001
0.0911764705882353	0.216	100.9129	106.8088	5.8959
0.0941176470588235	0.216	99.88483	105.5117	5.62687
0.0970588235294118	0.216	99.03663	104.8632	5.82657
0.1	0.216	98.26607	103.8802	5.61413000000002
0.102941176470588	0.216	96.86868	103.3668	6.49811999999999
0.105882352941176	0.216	96.54685	102.9163	6.36945
0.108823529411765	0.216	95.76477	100.8449	5.08013
0.111764705882353	0.216	95.03569	99.55179	4.5161
0.114705882352941	0.216	94.39189	98.02366	3.63176999999999
0.117647058823529	0.216	93.75766	96.77778	3.02012000000001
-0.205882352941176	0.2076	40.30973	131.1827	90.87297
-0.203235294117647	0.2076	42.72605	128.8665	86.14045
-0.2	0.2076	45.58719	127.334	81.74681
-0.197352941176471	0.2076	47.4001	125.6124	78.2123
-0.194117647058824	0.2076	49.26777	126.0175	76.74973
-0.191470588235294	0.2076	50.55063	126.8711	76.32047
-0.188529411764706	0.2076	51.34019	126.9519	75.61171
-0.185294117647059	0.2076	51.81654	125.5044	73.68786
-0.182647058823529	0.2076	52.2196	124.1076	71.888
-0.179411764705882	0.2076	52.30375	122.8631	70.55935
-0.176764705882353	0.2076	52.07935	121.7123	69.63295
-0.173823529411765	0.2076	52.61241	120.8488	68.23639
-0.170588235294118	0.2076	52.78423	120.0228	67.23857
-0.167941176470588	0.2076	54.3552	119.8298	65.4746
-0.164705882352941	0.2076	55.61647	118.9844	63.36793
-0.162058823529412	0.2076	55.57616	119.6214	64.04524
-0.159117647058824	0.2076	55.53118	119.7962	64.26502
-0.155882352941176	0.2076	57.34276	119.0652	61.72244
-0.153235294117647	0.2076	56.11796	118.6771	62.55914
-0.15	0.2076	55.4689	118.744	63.2751
-0.147352941176471	0.2076	55.75388	118.5261	62.77222
-0.144411764705882	0.2076	53.91993	118.3322	64.41227
-0.141176470588235	0.2076	53.62937	117.6293	63.99993
-0.138235294117647	0.2076	52.18231	116.7936	64.61129
-0.135294117647059	0.2076	49.56372	117.5669	68.00318
-0.132647058823529	0.2076	47.65074	116.3677	68.71696
-0.129705882352941	0.2076	46.03785	115.7498	69.71195
-0.126470588235294	0.2076	43.22565	115.1544	71.92875
-0.123529411764706	0.2076	39.42475	115.3146	75.88985
-0.120588235294118	0.2076	36.91994	113.8551	76.93516
-0.117941176470588	0.2076	34.34284	113.3025	78.95966
-0.115	0.2076	31.6393	111.361	79.7217
-0.111764705882353	0.2076	27.95391	110.0906	82.13669
-0.108823529411765	0.2076	16.99113	110.0756	93.08447
-0.105882352941176	0.2076	25.24393	110.8964	85.65247
-0.102941176470588	0.2076	40.2916	109.9233	69.6317
-0.1	0.2076	76.2496	108.7694	32.5198
-0.0970588235294118	0.2076	516.4524	107.8008	-408.6516
-0.0941176470588235	0.2076	1113.742	107.6822	-1006.0598
-0.0911764705882353	0.2076	5854.518	107.0992	-5747.4188
-0.0882352941176471	0.2076	16205.68	106.6631	-16099.0169
-0.0852941176470588	0.2076	16694.86	107.9243	-16586.9357
-0.0823529411764706	0.2076	14903.28	108.4105	-14794.8695
-0.0797058823529412	0.2076	11674.08	109.6805	-11564.3995
-0.0764705882352941	0.2076	7016.68	112.6044	-6904.0756
-0.0735294117647059	0.2076	5029.058	112.8163	-4916.2417
-0.0705882352941176	0.2076	2150.071	114.3706	-2035.7004
-0.0676470588235294	0.2076	448.2196	114.9662	-333.2534
-0.0647058823529412	0.2076	73.8059	118.147	44.3411
-0.0617647058823529	0.2076	68.24405	119.7541	51.51005
-0.0588235294117647	0.2076	74.36251	121.7871	47.42459
-0.0558823529411765	0.2076	83.07661	123.148	40.07139
-0.0529411764705882	0.2076	88.11024	123.4794	35.36916
-0.05	0.2076	92.01224	124.26	32.24776
-0.0470588235294118	0.2076	95.3452	124.6674	29.3222
-0.0441176470588235	0.2076	100.1643	124.166	24.0017
-0.0411764705882353	0.2076	103.5504	123.1066	19.5562
-0.0382352941176471	0.2076	119.0731	122.4725	3.39940000000002
-0.0352941176470588	0.2076	134.4198	122.3919	-12.0279
-0.0323529411764706	0.2076	147.9428	123.5227	-24.4201
-0.0294117647058824	0.2076	158.2811	123.9351	-34.346
-0.0264705882352941	0.2076	166.4446	124.2137	-42.2309
-0.0235294117647059	0.2076	175.2873	122.4963	-52.791
-0.0205882352941176	0.2076	178.2618	120.0394	-58.2224
-0.0176470588235294	0.2076	181.0102	118.2834	-62.7268
-0.015	0.2076	183.4419	115.074	-68.3679
-0.0117647058823529	0.2076	186.8097	111.5467	-75.263
-0.00882352941176471	0.2076	189.7914	107.9704	-81.821
-0.00588235294117647	0.2076	193.0803	101.731	-91.3493
-0.00294117647058824	0.2076	196.7643	95.68785	-101.07645
0	0.2076	201.5065	87.38081	-114.12569
0.00294117647058824	0.2076	208.949	77.11445	-131.83455
0.00588235294117647	0.2076	215.4629	41.63219	-173.83071
0.00882352941176471	0.2076	219.0954	222.9872	3.89179999999996
0.0117647058823529	0.2076	223.267	945.1103	721.8433
0.0144117647058824	0.2076	224.7793	811.221	586.4417
0.0176470588235294	0.2076	222.0598	657.3971	435.3373
0.0205882352941176	0.2076	218.0264	508.1436	290.1172
0.0235294117647059	0.2076	212.7516	300.9898	88.2382
0.0264705882352941	0.2076	206.9121	104.3549	-102.5572
0.0291176470588235	0.2076	201.7432	14.12316	-187.62004
0.0320588235294118	0.2076	196.8177	40.33022	-156.48748
0.0352941176470588	0.2076	193.4782	58.74289	-134.73531
0.0382352941176471	0.2076	190.1715	71.7657	-118.4058
0.0411764705882353	0.2076	186.9857	89.69924	-97.28646
0.0441176470588235	0.2076	182.5941	90.8735	-91.7206
0.0467647058823529	0.2076	180.6178	90.70312	-89.91468
0.05	0.2076	179.0583	95.58484	-83.47346
0.0529411764705882	0.2076	177.3852	100.328	-77.0572
0.0558823529411765	0.2076	175.9081	106.1419	-69.7662
0.0588235294117647	0.2076	173.7239	109.0916	-64.6323
0.0614705882352941	0.2076	172.9599	111.3451	-61.6148
0.0647058823529412	0.2076	171.5465	111.9316	-59.6149
0.0676470588235294	0.2076	169.9994	112.509	-57.4904
0.0705882352941176	0.2076	167.8663	113.503	-54.3633
0.0735294117647059	0.2076	167.0843	114.2616	-52.8227
0.0764705882352941	0.2076	165.5568	114.4507	-51.1061
0.0794117647058824	0.2076	164.1551	114.7671	-49.388
0.0823529411764706	0.2076	163.0197	114.2843	-48.7354
0.0852941176470588	0.2076	161.7448	112.3064	-49.4384
0.0882352941176471	0.2076	161.2084	111.0755	-50.1329
0.0911764705882353	0.2076	160.5639	109.443	-51.1209
0.0941176470588235	0.2076	158.5136	108.7511	-49.7625
0.0970588235294118	0.2076	157.1311	107.1563	-49.9748
0.1	0.2076	156.6452	105.1265	-51.5187
0.102941176470588	0.2076	155.3197	104.7484	-50.5713
0.105882352941176	0.2076	153.7471	104.4343	-49.3128
0.108823529411765	0.2076	152.6358	104.3642	-48.2716
0.111764705882353	0.2076	150.932	103.6394	-47.2926
0.114705882352941	0.2076	149.8582	101.7042	-48.154
0.117647058823529	0.2076	148.5712	100.042	-48.5292
-0.205882352941176	0.1996	46.66208	116.8962	70.23412
-0.203235294117647	0.1996	49.05177	116.5853	67.53353
-0.2	0.1996	50.65364	115.4485	64.79486
-0.197352941176471	0.1996	52.35836	114.897	62.53864
-0.194117647058824	0.1996	53.52606	114.0948	60.56874
-0.191470588235294	0.1996	53.41758	114.0526	60.63502
-0.188529411764706	0.1996	53.83267	113.6792	59.84653
-0.185294117647059	0.1996	54.30172	113.5759	59.27418
-0.182647058823529	0.1996	54.57266	112.5614	57.98874
-0.179411764705882	0.1996	54.53441	112.0653	57.53089
-0.176764705882353	0.1996	55.3081	111.7212	56.4131
-0.173823529411765	0.1996	55.84117	111.286	55.44483
-0.170588235294118	0.1996	55.79836	110.8524	55.05404
-0.167941176470588	0.1996	56.18014	110.2669	54.08676
-0.164705882352941	0.1996	56.17288	111.8283	55.65542
-0.162058823529412	0.1996	55.06142	113.0447	57.98328
-0.159117647058824	0.1996	53.72815	113.1717	59.44355
-0.155882352941176	0.1996	52.27947	112.2509	59.97143
-0.153235294117647	0.1996	50.12683	111.859	61.73217
-0.15	0.1996	50.7207	111.5614	60.8407
-0.147352941176471	0.1996	50.94918	111.2546	60.30542
-0.144411764705882	0.1996	49.74011	111.0362	61.29609
-0.141176470588235	0.1996	49.39548	111.6354	62.23992
-0.138235294117647	0.1996	48.08895	111.6874	63.59845
-0.135294117647059	0.1996	47.36565	112.2524	64.88675
-0.132647058823529	0.1996	46.41384	113.0028	66.58896
-0.129705882352941	0.1996	44.37903	113.9227	69.54367
-0.126470588235294	0.1996	43.13762	112.7947	69.65708
-0.123529411764706	0.1996	41.36078	112.7317	71.37092
-0.120588235294118	0.1996	38.35088	111.363	73.01212
-0.117941176470588	0.1996	36.47746	110.3189	73.84144
-0.115	0.1996	31.827	109.1848	77.3578
-0.111764705882353	0.1996	23.16983	107.1255	83.95567
-0.108823529411765	0.1996	15.78853	102.2276	86.43907
-0.105882352941176	0.1996	23.63444	98.82188	75.18744
-0.102941176470588	0.1996	40.10109	99.05618	58.95509
-0.1	0.1996	110.8804	99.9291	-10.9513
-0.0970588235294118	0.1996	373.618	103.9899	-269.6281
-0.0941176470588235	0.1996	1114.002	104.0405	-1009.9615
-0.0911764705882353	0.1996	5819.529	104.1429	-5715.3861
-0.0882352941176471	0.1996	16242.18	102.5978	-16139.5822
-0.0852941176470588	0.1996	17186.05	101.992	-17084.058
-0.0823529411764706	0.1996	15375.09	101.03	-15274.06
-0.0797058823529412	0.1996	11741.7	101.8748	-11639.8252
-0.0764705882352941	0.1996	6973.812	104.8886	-6868.9234
-0.0735294117647059	0.1996	5166.703	106.418	-5060.285
-0.0705882352941176	0.1996	2221.749	107.9953	-2113.7537
-0.0676470588235294	0.1996	465.1893	108.7556	-356.4337
-0.0647058823529412	0.1996	148.7008	111.1841	-37.5167
-0.0617647058823529	0.1996	41.34437	111.1267	69.78233
-0.0588235294117647	0.1996	39.46943	111.9243	72.45487
-0.0558823529411765	0.1996	51.80368	112.9112	61.10752
-0.0529411764705882	0.1996	63.64481	115.0107	51.36589
-0.05	0.1996	73.31038	116.5567	43.24632
-0.0470588235294118	0.1996	82.96519	117.1335	34.16831
-0.0441176470588235	0.1996	101.1279	118.2679	17.14
-0.0411764705882353	0.1996	110.3192	119.9272	9.60800000000002
-0.0382352941176471	0.1996	114.5475	121.9043	7.35680000000001
-0.0352941176470588	0.1996	116.7868	122.6045	5.81770000000002
-0.0323529411764706	0.1996	119.4044	122.8792	3.4748
-0.0294117647058824	0.1996	121.3179	125.0276	3.7097
-0.0264705882352941	0.1996	122.6098	126.8683	4.25850000000001
-0.0235294117647059	0.1996	124.7356	127.7023	2.96670000000002
-0.0205882352941176	0.1996	125.9574	128.2561	2.29870000000001
-0.0176470588235294	0.1996	127.6066	129.0986	1.49200000000002
-0.015	0.1996	128.8565	129.6065	0.750000000000028
-0.0117647058823529	0.1996	131.3195	128.2431	-3.07639999999998
-0.00882352941176471	0.1996	132.4333	126.791	-5.64229999999999
-0.00588235294117647	0.1996	134.2209	124.1306	-10.0903
-0.00294117647058824	0.1996	135.0763	121.1509	-13.9254
0	0.1996	137.0035	121.2409	-15.7626
0.00294117647058824	0.1996	144.1815	124.8401	-19.3414
0.00588235294117647	0.1996	150.0395	127.6938	-22.3457
0.00882352941176471	0.1996	153.7665	125.1608	-28.6057
0.0117647058823529	0.1996	156.4016	119.1073	-37.2943
0.0144117647058824	0.1996	157.5507	106.3052	-51.2455
0.0176470588235294	0.1996	157.1869	77.67978	-79.50712
0.0205882352941176	0.1996	158.8677	111.5675	-47.3002
0.0235294117647059	0.1996	159.9503	9288.308	9128.3577
0.0264705882352941	0.1996	160.2986	8274.65	8114.3514
0.0291176470588235	0.1996	160.9346	6694.198	6533.2634
0.0320588235294118	0.1996	160.5125	5010.699	4850.1865
0.0352941176470588	0.1996	155.2331	2408.848	2253.6149
0.0382352941176471	0.1996	148.7665	934.6233	785.8568
0.0411764705882353	0.1996	141.3959	361.6313	220.2354
0.0441176470588235	0.1996	134.8043	24.31464	-110.48966
0.0467647058823529	0.1996	129.9512	40.71224	-89.23896
0.05	0.1996	125.7098	50.91516	-74.79464
0.0529411764705882	0.1996	122.6955	69.34601	-53.34949
0.0558823529411765	0.1996	120.5228	80.88959	-39.63321
0.0588235294117647	0.1996	118.9424	89.03335	-29.90905
0.0614705882352941	0.1996	118.265	109.9294	-8.3356
0.0647058823529412	0.1996	117.0012	118.8186	1.81739999999999
0.0676470588235294	0.1996	115.8991	122.1415	6.24240000000001
0.0705882352941176	0.1996	114.4885	121.72	7.23150000000001
0.0735294117647059	0.1996	112.6815	120.0632	7.38169999999998
0.0764705882352941	0.1996	111.4089	118.3027	6.89380000000001
0.0794117647058824	0.1996	109.9323	116.3101	6.3778
0.0823529411764706	0.1996	108.73	115.6189	6.88890000000001
0.0852941176470588	0.1996	107.6742	114.2318	6.55759999999998
0.0882352941176471	0.1996	106.3357	113.0921	6.75640000000002
0.0911764705882353	0.1996	105.8754	112.1163	6.2409
0.0941176470588235	0.1996	105.1091	111.0186	5.90950000000001
0.0970588235294118	0.1996	104.4749	109.9719	5.497
0.1	0.1996	103.5379	109.0916	5.55369999999999
0.102941176470588	0.1996	102.355	107.6249	5.26990000000001
0.105882352941176	0.1996	101.7299	106.952	5.2221
0.108823529411765	0.1996	100.7836	105.8736	5.09
0.111764705882353	0.1996	100.2101	104.4668	4.2567
0.114705882352941	0.1996	98.91334	103.0621	4.14876
0.117647058823529	0.1996	98.17507	102.0719	3.89683000000001
-0.205882352941176	0.1916	41.64126	100.0692	58.42794
-0.203235294117647	0.1916	45.60852	98.67313	53.06461
-0.2	0.1916	47.28718	98.61662	51.32944
-0.197352941176471	0.1916	48.51319	99.04108	50.52789
-0.194117647058824	0.1916	49.30728	99.42777	50.12049
-0.191470588235294	0.1916	49.49118	100.2617	50.77052
-0.188529411764706	0.1916	49.8921	101.0351	51.143
-0.185294117647059	0.1916	49.87234	102.0575	52.18516
-0.182647058823529	0.1916	49.5516	102.18	52.6284
-0.179411764705882	0.1916	49.30545	103.1747	53.86925
-0.176764705882353	0.1916	50.06011	103.9566	53.89649
-0.173823529411765	0.1916	51.02619	104.3283	53.30211
-0.170588235294118	0.1916	51.76872	105.0364	53.26768
-0.167941176470588	0.1916	51.8085	105.0303	53.2218
-0.164705882352941	0.1916	52.21547	105.4406	53.22513
-0.162058823529412	0.1916	52.23167	106.2229	53.99123
-0.159117647058824	0.1916	51.93646	106.4904	54.55394
-0.155882352941176	0.1916	51.25154	106.6273	55.37576
-0.153235294117647	0.1916	50.88072	107.2778	56.39708
-0.15	0.1916	51.12065	107.8109	56.69025
-0.147352941176471	0.1916	51.49348	107.5222	56.02872
-0.144411764705882	0.1916	52.14398	106.5595	54.41552
-0.141176470588235	0.1916	51.726	105.7752	54.0492
-0.138235294117647	0.1916	48.95658	105.832	56.87542
-0.135294117647059	0.1916	45.35217	106.7005	61.34833
-0.132647058823529	0.1916	44.1155	107.624	63.5085
-0.129705882352941	0.1916	43.49747	108.0062	64.50873
-0.126470588235294	0.1916	39.44854	108.1887	68.74016
-0.123529411764706	0.1916	37.13665	107.7357	70.59905
-0.120588235294118	0.1916	32.72017	106.7019	73.98173
-0.117941176470588	0.1916	27.76004	106.2812	78.52116
-0.115	0.1916	23.90499	106.5115	82.60651
-0.111764705882353	0.1916	15.24638	106.2886	91.04222
-0.108823529411765	0.1916	12.8863	104.0359	91.1496
-0.105882352941176	0.1916	28.27001	103.2561	74.98609
-0.102941176470588	0.1916	44.39612	105.8943	61.49818
-0.1	0.1916	84.07414	108.3543	24.28016
-0.0970588235294118	0.1916	472.1844	108.9895	-363.1949
-0.0941176470588235	0.1916	779.8932	107.5587	-672.3345
-0.0911764705882353	0.1916	2295.242	106.565	-2188.677
-0.0882352941176471	0.1916	18626.14	105.9069	-18520.2331
-0.0852941176470588	0.1916	18716.97	107.5595	-18609.4105
-0.0823529411764706	0.1916	15833.94	108.1539	-15725.7861
-0.0797058823529412	0.1916	12578.88	107.6471	-12471.2329
-0.0764705882352941	0.1916	5985.368	109.5397	-5875.8283
-0.0735294117647059	0.1916	2462.011	108.8356	-2353.1754
-0.0705882352941176	0.1916	987.1125	107.464	-879.6485
-0.0676470588235294	0.1916	348.1745	106.6737	-241.5008
-0.0647058823529412	0.1916	67.71615	105.9968	38.28065
-0.0617647058823529	0.1916	53.6507	105.3951	51.7444
-0.0588235294117647	0.1916	64.66416	105.0155	40.35134
-0.0558823529411765	0.1916	74.50216	106.1017	31.59954
-0.0529411764705882	0.1916	79.74159	106.582	26.84041
-0.05	0.1916	85.18796	108.2738	23.08584
-0.0470588235294118	0.1916	106.8084	109.3029	2.4945
-0.0441176470588235	0.1916	119.3852	110.7726	-8.6126
-0.0411764705882353	0.1916	123.3012	111.2159	-12.0853
-0.0382352941176471	0.1916	124.2817	112.9698	-11.3119
-0.0352941176470588	0.1916	123.2873	113.3906	-9.89670000000001
-0.0323529411764706	0.1916	124.0969	114.5772	-9.5197
-0.0294117647058824	0.1916	124.2817	115.6925	-8.58920000000001
-0.0264705882352941	0.1916	126.2275	116.7429	-9.4846
-0.0235294117647059	0.1916	127.6662	118.4697	-9.19650000000002
-0.0205882352941176	0.1916	130.5934	119.1644	-11.429
-0.0176470588235294	0.1916	132.9995	119.202	-13.7975
-0.015	0.1916	136.8551	118.8048	-18.0503
-0.0117647058823529	0.1916	138.6567	118.1081	-20.5486
-0.00882352941176471	0.1916	141.4138	118.624	-22.7898
-0.00588235294117647	0.1916	145.4704	117.7334	-27.737
-0.00294117647058824	0.1916	149.8864	115.6817	-34.2047
0	0.1916	156.1095	118.8993	-37.2102
0.00294117647058824	0.1916	165.8076	125.5676	-40.24
0.00588235294117647	0.1916	173.7817	129.4826	-44.2991
0.00882352941176471	0.1916	195.2864	129.8781	-65.4083
0.0117647058823529	0.1916	205.0934	126.4064	-78.687
0.0144117647058824	0.1916	205.6963	118.8266	-86.8697
0.0176470588235294	0.1916	199.0861	106.6426	-92.4435
0.0205882352941176	0.1916	193.1416	82.53241	-110.60919
0.0235294117647059	0.1916	185.6852	83.244	-102.4412
0.0264705882352941	0.1916	180.6081	222.7184	42.1103
0.0291176470588235	0.1916	176.3263	5405.463	5229.1367
0.0320588235294118	0.1916	172.6595	5131.411	4958.7515
0.0352941176470588	0.1916	169.2087	4181.46	4012.2513
0.0382352941176471	0.1916	166.2088	3265.158	3098.9492
0.0411764705882353	0.1916	163.7202	2430.279	2266.5588
0.0441176470588235	0.1916	161.6179	1030.177	868.5591
0.0467647058823529	0.1916	159.9453	394.5764	234.6311
0.05	0.1916	158.7017	80.45804	-78.24366
0.0529411764705882	0.1916	156.6136	74.2386	-82.375
0.0558823529411765	0.1916	155.4202	80.32608	-75.09412
0.0588235294117647	0.1916	154.3346	85.24387	-69.09073
0.0614705882352941	0.1916	153.4259	94.11523	-59.31067
0.0647058823529412	0.1916	151.6266	97.23594	-54.39066
0.0676470588235294	0.1916	149.3682	101.0989	-48.2693
0.0705882352941176	0.1916	148.0939	103.9066	-44.1873
0.0735294117647059	0.1916	146.5408	104.9821	-41.5587
0.0764705882352941	0.1916	145.657	106.9929	-38.6641
0.0794117647058824	0.1916	145.008	108.7402	-36.2678
0.0823529411764706	0.1916	144.2507	109.5077	-34.743
0.0852941176470588	0.1916	144.1048	109.598	-34.5068
0.0882352941176471	0.1916	143.1447	108.8833	-34.2614
0.0911764705882353	0.1916	142.4947	108.1017	-34.393
0.0941176470588235	0.1916	141.8834	108.2198	-33.6636
0.0970588235294118	0.1916	141.4107	108.3294	-33.0813
0.1	0.1916	141.6483	108.3101	-33.3382
0.102941176470588	0.1916	139.8877	107.7805	-32.1072
0.105882352941176	0.1916	139.3334	107.5194	-31.814
0.108823529411765	0.1916	138.5622	107.9361	-30.6261
0.111764705882353	0.1916	138.2539	107.2164	-31.0375
0.114705882352941	0.1916	137.3558	106.2558	-31.1
0.117647058823529	0.1916	135.9497	105.5504	-30.3993
-0.205882352941176	0.1836	45.16401	109.7256	64.56159
-0.203235294117647	0.1836	50.25515	108.5936	58.33845
-0.2	0.1836	51.74807	108.2218	56.47373
-0.197352941176471	0.1836	53.32509	107.8776	54.55251
-0.194117647058824	0.1836	53.62946	108.2351	54.60564
-0.191470588235294	0.1836	53.51365	108.2394	54.72575
-0.188529411764706	0.1836	52.41489	108.5229	56.10801
-0.185294117647059	0.1836	52.47554	109.8	57.32446
-0.182647058823529	0.1836	53.54613	111.3324	57.78627
-0.179411764705882	0.1836	53.86418	116.8917	63.02752
-0.176764705882353	0.1836	53.76513	122.7451	68.97997
-0.173823529411765	0.1836	53.80281	127.7342	73.93139
-0.170588235294118	0.1836	54.59466	127.0931	72.49844
-0.167941176470588	0.1836	54.96683	124.1691	69.20227
-0.164705882352941	0.1836	55.44069	122.023	66.58231
-0.162058823529412	0.1836	55.55384	119.622	64.06816
-0.159117647058824	0.1836	54.69744	117.7642	63.06676
-0.155882352941176	0.1836	53.83154	116.5511	62.71956
-0.153235294117647	0.1836	52.90419	114.9044	62.00021
-0.15	0.1836	52.09219	113.7012	61.60901
-0.147352941176471	0.1836	51.54209	112.9926	61.45051
-0.144411764705882	0.1836	51.10999	113.1436	62.03361
-0.141176470588235	0.1836	51.029	111.973	60.944
-0.138235294117647	0.1836	50.55903	110.8921	60.33307
-0.135294117647059	0.1836	49.81064	109.9572	60.14656
-0.132647058823529	0.1836	48.29022	109.5369	61.24668
-0.129705882352941	0.1836	46.07551	109.6921	63.61659
-0.126470588235294	0.1836	44.23179	108.7428	64.51101
-0.123529411764706	0.1836	42.48397	108.2088	65.72483
-0.120588235294118	0.1836	40.43373	106.5903	66.15657
-0.117941176470588	0.1836	38.7939	106.2295	67.4356
-0.115	0.1836	34.09751	105.1824	71.08489
-0.111764705882353	0.1836	28.40579	106.2987	77.89291
-0.108823529411765	0.1836	17.61532	109.117	91.50168
-0.105882352941176	0.1836	23.34282	108.4501	85.10728
-0.102941176470588	0.1836	35.22006	109.3606	74.14054
-0.1	0.1836	73.34607	111.7305	38.38443
-0.0970588235294118	0.1836	221.8555	114.9452	-106.9103
-0.0941176470588235	0.1836	1113.828	116.9659	-996.8621
-0.0911764705882353	0.1836	5716.804	116.833	-5599.971
-0.0882352941176471	0.1836	15175.83	115.7091	-15060.1209
-0.0852941176470588	0.1836	16967.32	117.1022	-16850.2178
-0.0823529411764706	0.1836	14688.74	117.6533	-14571.0867
-0.0797058823529412	0.1836	11757.21	114.1531	-11643.0569
-0.0764705882352941	0.1836	7188.169	109.8442	-7078.3248
-0.0735294117647059	0.1836	4732.219	108.1089	-4624.1101
-0.0705882352941176	0.1836	1972.67	108.7413	-1863.9287
-0.0676470588235294	0.1836	414.9985	109.4253	-305.5732
-0.0647058823529412	0.1836	67.74559	109.4247	41.67911
-0.0617647058823529	0.1836	69.06404	110.5946	41.53056
-0.0588235294117647	0.1836	86.75952	110.1028	23.34328
-0.0558823529411765	0.1836	106.8278	110.0411	3.21329999999999
-0.0529411764705882	0.1836	113.0461	111.3251	-1.721
-0.05	0.1836	113.2791	112.568	-0.711100000000016
-0.0470588235294118	0.1836	110.7371	115.9996	5.26249999999999
-0.0441176470588235	0.1836	109.8198	119.4179	9.5981
-0.0411764705882353	0.1836	109.0491	121.4602	12.4111
-0.0382352941176471	0.1836	110.6255	124.1184	13.4929
-0.0352941176470588	0.1836	112.1969	125.5985	13.4016
-0.0323529411764706	0.1836	115.5061	128.0208	12.5147
-0.0294117647058824	0.1836	117.5922	129.1564	11.5642
-0.0264705882352941	0.1836	120.2569	129.0343	8.7774
-0.0235294117647059	0.1836	123.0072	129.6407	6.63349999999997
-0.0205882352941176	0.1836	127.8456	130.044	2.19840000000001
-0.0176470588235294	0.1836	131.3682	130.8295	-0.538700000000006
-0.015	0.1836	135.1901	131.7584	-3.43170000000001
-0.0117647058823529	0.1836	138.3252	131.2523	-7.07289999999998
-0.00882352941176471	0.1836	141.6225	131.8073	-9.81520000000001
-0.00588235294117647	0.1836	143.0516	131.4537	-11.5979
-0.00294117647058824	0.1836	145.9842	131.9428	-14.0414
0	0.1836	151.0056	131.6065	-19.3991
0.00294117647058824	0.1836	159.3647	135.9525	-23.4122
0.00588235294117647	0.1836	171.1156	143.7127	-27.4029
0.00882352941176471	0.1836	180.7415	145.6695	-35.072
0.0117647058823529	0.1836	184.3807	145.3188	-39.0619
0.0144117647058824	0.1836	185.1827	142.485	-42.6977
0.0176470588235294	0.1836	183.8557	135.6139	-48.2418
0.0205882352941176	0.1836	179.3631	122.1274	-57.2357
0.0235294117647059	0.1836	175.4618	98.08897	-77.37283
0.0264705882352941	0.1836	171.9623	59.48657	-112.47573
0.0291176470588235	0.1836	169.0024	1118.79	949.7876
0.0320588235294118	0.1836	165.9756	5867.477	5701.5014
0.0352941176470588	0.1836	163.2784	12601.09	12437.8116
0.0382352941176471	0.1836	161.7187	10217.95	10056.2313
0.0411764705882353	0.1836	161.1703	7787.257	7626.0867
0.0441176470588235	0.1836	159.3025	5309.934	5150.6315
0.0467647058823529	0.1836	158.1161	2369.302	2211.1859
0.05	0.1836	157.2898	919.477	762.1872
0.0529411764705882	0.1836	155.7367	197.7558	42.0191
0.0558823529411765	0.1836	154.6451	43.20795	-111.43715
0.0588235294117647	0.1836	153.7742	58.43312	-95.34108
0.0614705882352941	0.1836	153.0739	71.82273	-81.25117
0.0647058823529412	0.1836	152.1653	83.54869	-68.61661
0.0676470588235294	0.1836	151.9437	99.12002	-52.82368
0.0705882352941176	0.1836	151.1053	105.5677	-45.5376
0.0735294117647059	0.1836	149.2564	109.0818	-40.1746
0.0764705882352941	0.1836	148.1894	112.5042	-35.6852
0.0794117647058824	0.1836	147.6715	114.8089	-32.8626
0.0823529411764706	0.1836	147.8548	117.1093	-30.7455
0.0852941176470588	0.1836	147.3116	119.5429	-27.7687
0.0882352941176471	0.1836	146.5737	120.5793	-25.9944
0.0911764705882353	0.1836	145.1482	122.0564	-23.0918
0.0941176470588235	0.1836	144.2451	123.3251	-20.92
0.0970588235294118	0.1836	143.3227	124.177	-19.1457
0.1	0.1836	142.414	124.5508	-17.8632
0.102941176470588	0.1836	141.0068	124.93	-16.0768
0.105882352941176	0.1836	140.6287	124.7452	-15.8835
0.108823529411765	0.1836	139.9006	125.1943	-14.7063
0.111764705882353	0.1836	138.6836	124.9107	-13.7729
0.114705882352941	0.1836	137.4537	125.2614	-12.1923
0.117647058823529	0.1836	136.5686	123.8971	-12.6715
-0.205882352941176	0.176	47.32308	95.44652	48.12344
-0.203235294117647	0.176	47.60883	95.3485	47.73967
[truncated: 6,991 more rows]
