# Supplementary material for: Giant ferroelectric polarization in a bilayer graphene heterostructure
Source: Nat Commun. 2022 Oct 21;13:6241. doi: 10.1038/s41467-022-34104-z (PMC9587233; doi:10.1038/s41467-022-34104-z)
Supplement: Supplementary file 4 — Source Data [file 41467_2022_34104_MOESM4_ESM.zip › SI/Fig.S2/Fig.S2a.dat]

Vg	B	Rxx
0.207317073170732	0	178.2071
0.204878048780488	0	172.4037
0.202439024390244	0	172.9017
0.199878048780488	0	179.1213
0.197439024390244	0	187.6046
0.195	0	199.2447
0.192682926829268	0	211.1977
0.190121951219512	0	222.0363
0.18780487804878	0	235.3889
0.185243902439024	0	251.1137
0.182926829268293	0	268.2858
0.180487804878049	0	290.5148
0.177926829268293	0	307.9578
0.175609756097561	0	318.6239
0.173048780487805	0	330.915
0.170731707317073	0	332.1252
0.168292682926829	0	333.564
0.165731707317073	0	328.3601
0.163414634146341	0	317.6131
0.160853658536585	0	304.7951
0.158536585365854	0	285.1975
0.15609756097561	0	272.3604
0.153536585365854	0	258.3439
0.15109756097561	0	247.0329
0.148658536585366	0	238.0011
0.146341463414634	0	226.7665
0.14390243902439	0	216.3164
0.141341463414634	0	207.764
0.13890243902439	0	200.0234
0.136463414634146	0	193.1331
0.134146341463415	0	186.5886
0.131707317073171	0	183.6142
0.129146341463415	0	182.0328
0.126707317073171	0	179.5221
0.124268292682927	0	178.5983
0.121951219512195	0	176.8454
0.119512195121951	0	178.6929
0.116951219512195	0	180.8721
0.114512195121951	0	183.2882
0.112073170731707	0	181.826
0.109756097560976	0	184.5497
0.107195121951219	0	184.597
0.104878048780488	0	182.9155
0.102439024390244	0	184.8868
0.0998780487804878	0	186.4024
0.0975609756097561	0	187.5395
0.095	0	191.423
0.0925609756097561	0	193.8626
0.0901219512195122	0	193.9333
0.0876829268292683	0	196.35
0.0852439024390244	0	199.5276
0.0828048780487805	0	201.1809
0.0803658536585366	0	206.6043
0.0779268292682927	0	208.8032
0.0754878048780488	0	211.1952
0.0730487804878049	0	218.1086
0.070609756097561	0	221.214
0.0681707317073171	0	222.6111
0.0657317073170732	0	229.2191
0.0632926829268293	0	233.481
0.0608536585365854	0	239.024
0.0584146341463415	0	242.2454
0.0559756097560976	0	247.7644
0.0535365853658537	0	251.8622
0.0510975609756098	0	254.4683
0.0486585365853659	0	258.8036
0.046219512195122	0	262.3097
0.043780487804878	0	267.1931
0.0413414634146341	0	274.8954
0.0389024390243902	0	284.2623
0.0365853658536585	0	289.8355
0.0340243902439024	0	299.5053
0.0315853658536585	0	306.5266
0.0291463414634146	0	317.193
0.0267073170731707	0	332.8927
0.024390243902439	0	347.5995
0.0218292682926829	0	362.654
0.019390243902439	0	375.8479
0.0169512195121951	0	383.0824
0.0145121951219512	0	391.4596
0.0121951219512195	0	410.4139
0.00975609756097561	0	439.3685
0.00719512195121951	0	501.2429
0.00475609756097561	0	541.0397
0.00231707317073171	0	579.1041
0	0	637.5624
-0.0024390243902439	0	718.8177
-0.005	0	855.7207
-0.0074390243902439	0	1237.104
-0.0098780487804878	0	1708.338
-0.0121951219512195	0	2863.368
-0.0146341463414634	0	83128.96
-0.0171951219512195	0	93625.91
-0.0196341463414634	0	67654.03
-0.0220731707317073	0	43565.66
-0.024390243902439	0	21953.91
-0.0269512195121951	0	5289.261
-0.029390243902439	0	1874.601
-0.0318292682926829	0	1155.587
-0.0342682926829268	0	934.4978
-0.0365853658536585	0	833.6394
-0.0391463414634146	0	766.2986
-0.0415853658536585	0	712.9332
-0.0440243902439024	0	664.6443
-0.0464634146341463	0	622.071
-0.0487804878048781	0	549.4506
-0.0513414634146341	0	530.2912
-0.053780487804878	0	521.4031
-0.056219512195122	0	513.4655
-0.0586585365853659	0	500.9678
-0.0610975609756098	0	485.1463
-0.0635365853658537	0	466.6192
-0.0659756097560976	0	450.3676
-0.0684146341463415	0	438.9122
-0.0708536585365854	0	425.8454
-0.0732926829268293	0	415.9
-0.0757317073170732	0	405.9114
-0.0781707317073171	0	399.2487
-0.080609756097561	0	398.1554
-0.0830487804878049	0	396.4825
-0.0854878048780488	0	390.9776
-0.0879268292682927	0	385.747
-0.0903658536585366	0	378.2257
-0.0928048780487805	0	371.1421
-0.0952439024390244	0	368.3852
-0.0976829268292683	0	364.8318
-0.100121951219512	0	359.983
-0.102560975609756	0	356.941
-0.105	0	350.7006
-0.107439024390244	0	348.276
-0.109756097560976	0	342.4952
-0.112317073170732	0	339.4372
-0.114756097560976	0	343.1653
-0.11719512195122	0	351.4637
-0.119634146341463	0	340.3979
-0.121951219512195	0	332.5962
-0.124512195121951	0	326.6788
-0.126951219512195	0	320.6319
-0.129390243902439	0	319.9464
-0.131829268292683	0	319.2315
-0.134146341463415	0	314.9706
-0.136707317073171	0	312.8654
-0.139146341463415	0	310.2341
-0.141585365853659	0	306.8641
-0.144024390243902	0	307.4219
-0.146341463414634	0	306.24
-0.14890243902439	0	307.3374
-0.151341463414634	0	309.424
-0.153780487804878	0	310.9864
-0.156219512195122	0	316.3203
-0.158536585365854	0	322.2288
-0.16109756097561	0	328.3993
-0.163536585365854	0	337.159
-0.165975609756098	0	360.2361
-0.168414634146341	0	375.9218
-0.170731707317073	0	387.4808
-0.173292682926829	0	408.649
-0.175731707317073	0	428.004
-0.178170731707317	0	434.8741
-0.180609756097561	0	437.532
-0.182926829268293	0	436.8044
-0.185487804878049	0	439.4181
-0.18780487804878	0	454.4473
-0.190365853658537	0	476.4231
-0.19280487804878	0	502.7228
-0.195121951219512	0	536.0607
-0.197682926829268	0	560.2003
-0.2	0	582.0259
-0.202560975609756	0	594.5161
-0.205	0	597.7326
-0.207439024390244	0	596.8548
0.207317073170732	0.1998	300.9519
0.204878048780488	0.1998	288.4891
0.202439024390244	0.1998	287.445
0.199878048780488	0.1998	299.736
0.197439024390244	0.1998	322.8315
0.195	0.1998	355.9936
0.192682926829268	0.1998	384.8796
0.190121951219512	0.1998	417.9571
0.18780487804878	0.1998	467.6684
0.185243902439024	0.1998	497.8274
0.182926829268293	0.1998	531.0775
0.180487804878049	0.1998	571.1531
0.177926829268293	0.1998	617.5993
0.175609756097561	0.1998	653.2104
0.173048780487805	0.1998	677.8694
0.170731707317073	0.1998	655.5905
0.168292682926829	0.1998	604.4332
0.165731707317073	0.1998	540.1955
0.163414634146341	0.1998	490.8009
0.160853658536585	0.1998	451.7856
0.158536585365854	0.1998	413.981
0.15609756097561	0.1998	379.889
0.153536585365854	0.1998	348.0116
0.15109756097561	0.1998	322.5929
0.148658536585366	0.1998	283.4861
0.146341463414634	0.1998	254.885
0.14390243902439	0.1998	247.0094
0.141341463414634	0.1998	230.0346
0.13890243902439	0.1998	213.3716
0.136463414634146	0.1998	200.3853
0.134146341463415	0.1998	186.9214
0.131707317073171	0.1998	180.6999
0.129146341463415	0.1998	176.1804
0.126707317073171	0.1998	171.2584
0.124268292682927	0.1998	167.7756
0.121951219512195	0.1998	169.3467
0.119512195121951	0.1998	170.3583
0.116951219512195	0.1998	171.2823
0.114512195121951	0.1998	172.4908
0.112073170731707	0.1998	174.2442
0.109756097560976	0.1998	172.768
0.107195121951219	0.1998	173.313
0.104878048780488	0.1998	173.7633
0.102439024390244	0.1998	174.088
0.0998780487804878	0.1998	176.2448
0.0975609756097561	0.1998	179.9655
0.095	0.1998	186.103
0.0925609756097561	0.1998	190.4634
0.0901219512195122	0.1998	189.0893
0.0876829268292683	0.1998	189.4212
0.0852439024390244	0.1998	189.9952
0.0828048780487805	0.1998	193.6156
0.0803658536585366	0.1998	193.9001
0.0779268292682927	0.1998	195.1566
0.0754878048780488	0.1998	198.8534
0.0730487804878049	0.1998	203.1154
0.070609756097561	0.1998	206.8364
0.0681707317073171	0.1998	213.2117
0.0657317073170732	0.1998	217.0304
0.0632926829268293	0.1998	219.9428
0.0608536585365854	0.1998	219.7769
0.0584146341463415	0.1998	222.3365
0.0559756097560976	0.1998	224.6572
0.0535365853658537	0.1998	227.7856
0.0510975609756098	0.1998	227.9754
0.0486585365853659	0.1998	235.5603
0.046219512195122	0.1998	237.9064
0.043780487804878	0.1998	242.2437
0.0413414634146341	0.1998	246.4168
0.0389024390243902	0.1998	251.8943
0.0365853658536585	0.1998	255.6653
0.0340243902439024	0.1998	258.2503
0.0315853658536585	0.1998	263.5879
0.0291463414634146	0.1998	272.126
0.0267073170731707	0.1998	279.0541
0.024390243902439	0.1998	285.0788
0.0218292682926829	0.1998	292.9883
0.019390243902439	0.1998	307.7028
0.0169512195121951	0.1998	318.3464
0.0145121951219512	0.1998	332.3796
0.0121951219512195	0.1998	352.3938
0.00975609756097561	0.1998	389.8749
0.00719512195121951	0.1998	441.6067
0.00475609756097561	0.1998	535.717
0.00231707317073171	0.1998	624.566
0	0.1998	709.0172
-0.0024390243902439	0.1998	827.1465
-0.005	0.1998	1310.453
-0.0074390243902439	0.1998	1570.561
-0.0098780487804878	0.1998	2100.707
-0.0121951219512195	0.1998	89467.6
-0.0146341463414634	0.1998	131760.6
-0.0171951219512195	0.1998	99720.25
-0.0196341463414634	0.1998	60812.35
-0.0220731707317073	0.1998	31663.59
-0.024390243902439	0.1998	7659.143
-0.0269512195121951	0.1998	3522.545
-0.029390243902439	0.1998	2530.916
-0.0318292682926829	0.1998	1578.47
-0.0342682926829268	0.1998	1255.027
-0.0365853658536585	0.1998	965.1964
-0.0391463414634146	0.1998	821.3905
-0.0415853658536585	0.1998	728.4645
-0.0440243902439024	0.1998	666.1926
-0.0464634146341463	0.1998	571.9237
-0.0487804878048781	0.1998	534.9711
-0.0513414634146341	0.1998	498.9861
-0.053780487804878	0.1998	481.764
-0.056219512195122	0.1998	465.8804
-0.0586585365853659	0.1998	451.7559
-0.0610975609756098	0.1998	438.1592
-0.0635365853658537	0.1998	423.3702
-0.0659756097560976	0.1998	409.5401
-0.0684146341463415	0.1998	397.834
-0.0708536585365854	0.1998	389.0354
-0.0732926829268293	0.1998	381.036
-0.0757317073170732	0.1998	372.5116
-0.0781707317073171	0.1998	361.4294
-0.080609756097561	0.1998	352.9859
-0.0830487804878049	0.1998	347.7395
-0.0854878048780488	0.1998	343.776
-0.0879268292682927	0.1998	336.8947
-0.0903658536585366	0.1998	334.3098
-0.0928048780487805	0.1998	333.1524
-0.0952439024390244	0.1998	326.0916
-0.0976829268292683	0.1998	323.124
-0.100121951219512	0.1998	319.0603
-0.102560975609756	0.1998	316.4249
-0.105	0.1998	314.2175
-0.107439024390244	0.1998	309.4674
-0.109756097560976	0.1998	305.67
-0.112317073170732	0.1998	299.8316
-0.114756097560976	0.1998	292.9589
-0.11719512195122	0.1998	288.8757
-0.119634146341463	0.1998	284.7909
-0.121951219512195	0.1998	283.3746
-0.124512195121951	0.1998	281.2004
-0.126951219512195	0.1998	278.1439
-0.129390243902439	0.1998	277.7612
-0.131829268292683	0.1998	276.2551
-0.134146341463415	0.1998	277.7517
-0.136707317073171	0.1998	277.0655
-0.139146341463415	0.1998	275.7119
-0.141585365853659	0.1998	276.7443
-0.144024390243902	0.1998	278.4541
-0.146341463414634	0.1998	277.6877
-0.14890243902439	0.1998	279.3483
-0.151341463414634	0.1998	280.9892
-0.153780487804878	0.1998	283.7967
-0.156219512195122	0.1998	288.5124
-0.158536585365854	0.1998	290.2268
-0.16109756097561	0.1998	296.5224
-0.163536585365854	0.1998	316.0173
-0.165975609756098	0.1998	350.1092
-0.168414634146341	0.1998	374.583
-0.170731707317073	0.1998	414.0479
-0.173292682926829	0.1998	463.2246
-0.175731707317073	0.1998	492.6282
-0.178170731707317	0.1998	515.9798
-0.180609756097561	0.1998	553.3863
-0.182926829268293	0.1998	601.9398
-0.185487804878049	0.1998	669.4115
-0.18780487804878	0.1998	765.2872
-0.190365853658537	0.1998	830.794
-0.19280487804878	0.1998	910.59
-0.195121951219512	0.1998	1080.611
-0.197682926829268	0.1998	1175.624
-0.2	0.1998	1254.525
-0.202560975609756	0.1998	1314.697
-0.205	0.1998	1341.3
-0.207439024390244	0.1998	1326.452
0.207317073170732	0.3999	483.5747
0.204878048780488	0.3999	456.4838
0.202439024390244	0.3999	443.3657
0.199878048780488	0.3999	439.7529
0.197439024390244	0.3999	447.9282
0.195	0.3999	461.8995
0.192682926829268	0.3999	490.135
0.190121951219512	0.3999	527.1281
0.18780487804878	0.3999	575.1191
0.185243902439024	0.3999	624.4523
0.182926829268293	0.3999	699.0478
0.180487804878049	0.3999	782.9173
0.177926829268293	0.3999	875.929
0.175609756097561	0.3999	1028.869
0.173048780487805	0.3999	1072.531
0.170731707317073	0.3999	1064.255
0.168292682926829	0.3999	973.8958
0.165731707317073	0.3999	853.3362
0.163414634146341	0.3999	765.4142
0.160853658536585	0.3999	671.4533
0.158536585365854	0.3999	555.7356
0.15609756097561	0.3999	496.7519
0.153536585365854	0.3999	441.3788
0.15109756097561	0.3999	400.4498
0.148658536585366	0.3999	366.5431
0.146341463414634	0.3999	335.928
0.14390243902439	0.3999	287.9054
0.141341463414634	0.3999	253.7298
0.13890243902439	0.3999	232.8251
0.136463414634146	0.3999	213.0447
0.134146341463415	0.3999	190.4927
0.131707317073171	0.3999	172.0316
0.129146341463415	0.3999	160.7527
0.126707317073171	0.3999	153.0323
0.124268292682927	0.3999	149.0021
0.121951219512195	0.3999	145.7779
0.119512195121951	0.3999	143.3831
0.116951219512195	0.3999	139.0923
0.114512195121951	0.3999	138.8182
0.112073170731707	0.3999	138.1677
0.109756097560976	0.3999	139.7187
0.107195121951219	0.3999	140.4064
0.104878048780488	0.3999	140.3825
0.102439024390244	0.3999	141.8761
0.0998780487804878	0.3999	144.1282
0.0975609756097561	0.3999	145.1708
0.095	0.3999	144.6968
0.0925609756097561	0.3999	144.7348
0.0901219512195122	0.3999	146.9392
0.0876829268292683	0.3999	150.2108
0.0852439024390244	0.3999	150.1161
0.0828048780487805	0.3999	149.0256
0.0803658536585366	0.3999	151.3252
0.0779268292682927	0.3999	155.4027
0.0754878048780488	0.3999	156.959
0.0730487804878049	0.3999	160.002
0.070609756097561	0.3999	162.847
0.0681707317073171	0.3999	165.8739
0.0657317073170732	0.3999	166.0638
0.0632926829268293	0.3999	164.6487
0.0608536585365854	0.3999	166.7751
0.0584146341463415	0.3999	171.9197
0.0559756097560976	0.3999	176.2348
0.0535365853658537	0.3999	178.5046
0.0510975609756098	0.3999	183.3656
0.0486585365853659	0.3999	187.0411
0.046219512195122	0.3999	190.901
0.043780487804878	0.3999	195.5451
0.0413414634146341	0.3999	200.8766
0.0389024390243902	0.3999	208.4192
0.0365853658536585	0.3999	218.5712
0.0340243902439024	0.3999	228.0806
0.0315853658536585	0.3999	237.7358
0.0291463414634146	0.3999	248.6251
0.0267073170731707	0.3999	259.658
0.024390243902439	0.3999	273.3266
0.0218292682926829	0.3999	285.5548
0.019390243902439	0.3999	300.9332
0.0169512195121951	0.3999	316.9907
0.0145121951219512	0.3999	340.4616
0.0121951219512195	0.3999	362.4811
0.00975609756097561	0.3999	418.3783
0.00719512195121951	0.3999	504.6349
0.00475609756097561	0.3999	554.19
0.00231707317073171	0.3999	610.9065
0	0.3999	694.6074
-0.0024390243902439	0.3999	849.8087
-0.005	0.3999	1486.739
-0.0074390243902439	0.3999	1892.354
-0.0098780487804878	0.3999	4480.888
-0.0121951219512195	0.3999	73648.24
-0.0146341463414634	0.3999	66302.13
-0.0171951219512195	0.3999	30918.05
-0.0196341463414634	0.3999	15868.38
-0.0220731707317073	0.3999	8643.31
-0.024390243902439	0.3999	6038.975
-0.0269512195121951	0.3999	3427.759
-0.029390243902439	0.3999	2515.09
-0.0318292682926829	0.3999	1436.32
-0.0342682926829268	0.3999	1033.517
-0.0365853658536585	0.3999	874.642
-0.0391463414634146	0.3999	766.9954
-0.0415853658536585	0.3999	636.8614
-0.0440243902439024	0.3999	567.547
-0.0464634146341463	0.3999	533.6434
-0.0487804878048781	0.3999	496.3299
-0.0513414634146341	0.3999	470.4217
-0.053780487804878	0.3999	450.3804
-0.056219512195122	0.3999	431.5731
-0.0586585365853659	0.3999	412.5826
-0.0610975609756098	0.3999	399.0614
-0.0635365853658537	0.3999	387.7292
-0.0659756097560976	0.3999	375.3875
-0.0684146341463415	0.3999	363.8048
-0.0708536585365854	0.3999	352.3972
-0.0732926829268293	0.3999	346.3964
-0.0757317073170732	0.3999	339.3675
-0.0781707317073171	0.3999	334.2553
-0.080609756097561	0.3999	331.6996
-0.0830487804878049	0.3999	328.7768
-0.0854878048780488	0.3999	324.615
-0.0879268292682927	0.3999	318.5931
-0.0903658536585366	0.3999	310.2169
-0.0928048780487805	0.3999	301.217
-0.0952439024390244	0.3999	293.7401
-0.0976829268292683	0.3999	291.5286
-0.100121951219512	0.3999	289.5819
-0.102560975609756	0.3999	285.1804
-0.105	0.3999	283.7087
-0.107439024390244	0.3999	279.9242
-0.109756097560976	0.3999	276.0421
-0.112317073170732	0.3999	269.2713
-0.114756097560976	0.3999	265.4611
-0.11719512195122	0.3999	264.7054
-0.119634146341463	0.3999	263.4506
-0.121951219512195	0.3999	259.6306
-0.124512195121951	0.3999	238.4106
-0.126951219512195	0.3999	233.9618
-0.129390243902439	0.3999	236.8609
-0.131829268292683	0.3999	242.121
-0.134146341463415	0.3999	247.0765
-0.136707317073171	0.3999	250.6701
-0.139146341463415	0.3999	253.5247
-0.141585365853659	0.3999	256.9937
-0.144024390243902	0.3999	260.2534
-0.146341463414634	0.3999	266.5283
-0.14890243902439	0.3999	273.7202
-0.151341463414634	0.3999	278.2435
-0.153780487804878	0.3999	284.3112
-0.156219512195122	0.3999	291.5259
-0.158536585365854	0.3999	302.5588
-0.16109756097561	0.3999	325.4222
-0.163536585365854	0.3999	360.2606
-0.165975609756098	0.3999	411.2293
-0.168414634146341	0.3999	474.2855
-0.170731707317073	0.3999	550.6401
-0.173292682926829	0.3999	598.935
-0.175731707317073	0.3999	658.9861
-0.178170731707317	0.3999	722.7528
-0.180609756097561	0.3999	802.1752
-0.182926829268293	0.3999	973.0202
-0.185487804878049	0.3999	1143.01
-0.18780487804878	0.3999	1253.581
-0.190365853658537	0.3999	1444.581
-0.19280487804878	0.3999	1563.716
-0.195121951219512	0.3999	1703.873
-0.197682926829268	0.3999	1860.418
-0.2	0.3999	2010.238
-0.202560975609756	0.3999	2104.377
-0.205	0.3999	2132.912
-0.207439024390244	0.3999	2089.802
0.207317073170732	0.5998	546.4481
0.204878048780488	0.5998	528.083
0.202439024390244	0.5998	522.5175
0.199878048780488	0.5998	533.5975
0.197439024390244	0.5998	544.5856
0.195	0.5998	547.9168
0.192682926829268	0.5998	547.3061
0.190121951219512	0.5998	557.7733
0.18780487804878	0.5998	593.2353
0.185243902439024	0.5998	661.782
0.182926829268293	0.5998	785.6705
0.180487804878049	0.5998	908.0714
0.177926829268293	0.5998	1103.255
0.175609756097561	0.5998	1211.685
0.173048780487805	0.5998	1253.956
0.170731707317073	0.5998	1252.99
0.168292682926829	0.5998	1137.874
0.165731707317073	0.5998	982.003
0.163414634146341	0.5998	888.4183
0.160853658536585	0.5998	776.9757
0.158536585365854	0.5998	700.1315
0.15609756097561	0.5998	628.1457
0.153536585365854	0.5998	527.8828
0.15109756097561	0.5998	476.388
0.148658536585366	0.5998	397.7094
0.146341463414634	0.5998	324.0163
0.14390243902439	0.5998	279.8787
0.141341463414634	0.5998	243.9985
0.13890243902439	0.5998	215.1289
0.136463414634146	0.5998	198.9792
0.134146341463415	0.5998	182.2691
0.131707317073171	0.5998	165.7239
0.129146341463415	0.5998	153.4498
0.126707317073171	0.5998	146.6693
0.124268292682927	0.5998	140.3727
0.121951219512195	0.5998	134.0424
0.119512195121951	0.5998	125.8039
0.116951219512195	0.5998	125.3886
0.114512195121951	0.5998	125.4599
0.112073170731707	0.5998	123.8005
0.109756097560976	0.5998	125.0568
0.107195121951219	0.5998	125.1041
0.104878048780488	0.5998	127.1193
0.102439024390244	0.5998	129.6552
0.0998780487804878	0.5998	130.1296
0.0975609756097561	0.5998	131.3746
0.095	0.5998	134.7879
0.0925609756097561	0.5998	135.7602
0.0901219512195122	0.5998	136.0921
0.0876829268292683	0.5998	136.7794
0.0852439024390244	0.5998	140.9516
0.0828048780487805	0.5998	143.2745
0.0803658536585366	0.5998	143.1937
0.0779268292682927	0.5998	145.2894
0.0754878048780488	0.5998	148.1723
0.0730487804878049	0.5998	150.8747
0.070609756097561	0.5998	154.7777
0.0681707317073171	0.5998	159.7329
0.0657317073170732	0.5998	162.4121
0.0632926829268293	0.5998	166.5457
0.0608536585365854	0.5998	169.4543
0.0584146341463415	0.5998	171.8489
0.0559756097560976	0.5998	176.2519
0.0535365853658537	0.5998	179.0913
0.0510975609756098	0.5998	180.1582
0.0486585365853659	0.5998	185.0854
0.046219512195122	0.5998	190.1606
0.043780487804878	0.5998	193.3809
0.0413414634146341	0.5998	197.4374
0.0389024390243902	0.5998	201.6121
0.0365853658536585	0.5998	208.0599
0.0340243902439024	0.5998	213.2765
0.0315853658536585	0.5998	218.9229
0.0291463414634146	0.5998	225.8719
0.0267073170731707	0.5998	245.6596
0.024390243902439	0.5998	255.912
0.0218292682926829	0.5998	265.9513
0.019390243902439	0.5998	278.5057
0.0169512195121951	0.5998	295.6554
0.0145121951219512	0.5998	310.6004
0.0121951219512195	0.5998	330.1825
0.00975609756097561	0.5998	359.0136
0.00719512195121951	0.5998	411.71
0.00475609756097561	0.5998	551.1108
0.00231707317073171	0.5998	606.344
0	0.5998	718.2753
-0.0024390243902439	0.5998	882.2419
-0.005	0.5998	1449.44
-0.0074390243902439	0.5998	2327.107
-0.0098780487804878	0.5998	34324.07
-0.0121951219512195	0.5998	57032.21
-0.0146341463414634	0.5998	55687
-0.0171951219512195	0.5998	33994.68
-0.0196341463414634	0.5998	12424.2
-0.0220731707317073	0.5998	6564.098
-0.024390243902439	0.5998	4004.332
-0.0269512195121951	0.5998	2883.094
-0.029390243902439	0.5998	1703.733
-0.0318292682926829	0.5998	1310.536
-0.0342682926829268	0.5998	914.2725
-0.0365853658536585	0.5998	723.832
-0.0391463414634146	0.5998	623.126
-0.0415853658536585	0.5998	503.8477
-0.0440243902439024	0.5998	449.4804
-0.0464634146341463	0.5998	418.9094
-0.0487804878048781	0.5998	393.4672
-0.0513414634146341	0.5998	361.3107
-0.053780487804878	0.5998	349.7384
-0.056219512195122	0.5998	339.9798
-0.0586585365853659	0.5998	331.4468
-0.0610975609756098	0.5998	322.8982
-0.0635365853658537	0.5998	316.3976
-0.0659756097560976	0.5998	309.9911
-0.0684146341463415	0.5998	303.5652
-0.0708536585365854	0.5998	294.1809
-0.0732926829268293	0.5998	289.5906
-0.0757317073170732	0.5998	285.8288
-0.0781707317073171	0.5998	282.6385
-0.080609756097561	0.5998	277.7074
-0.0830487804878049	0.5998	275.8514
-0.0854878048780488	0.5998	274.3566
-0.0879268292682927	0.5998	270.8052
-0.0903658536585366	0.5998	268.4685
-0.0928048780487805	0.5998	268.047
-0.0952439024390244	0.5998	279.7559
-0.0976829268292683	0.5998	282.7844
-0.100121951219512	0.5998	278.2514
-0.102560975609756	0.5998	272.3746
-0.105	0.5998	270.0638
-0.107439024390244	0.5998	265.3102
-0.109756097560976	0.5998	263.3083
-0.112317073170732	0.5998	260.7999
-0.114756097560976	0.5998	278.2077
-0.11719512195122	0.5998	282.6847
-0.119634146341463	0.5998	276.0974
-0.121951219512195	0.5998	268.074
-0.124512195121951	0.5998	259.6298
-0.126951219512195	0.5998	256.4334
-0.129390243902439	0.5998	253.063
-0.131829268292683	0.5998	248.7161
-0.134146341463415	0.5998	259.0266
-0.136707317073171	0.5998	259.8743
-0.139146341463415	0.5998	262.1816
-0.141585365853659	0.5998	265.5714
-0.144024390243902	0.5998	266.9857
-0.146341463414634	0.5998	267.2844
-0.14890243902439	0.5998	266.9716
-0.151341463414634	0.5998	267.4406
-0.153780487804878	0.5998	271.1001
-0.156219512195122	0.5998	277.6318
-0.158536585365854	0.5998	288.1032
-0.16109756097561	0.5998	319.4719
-0.163536585365854	0.5998	381.3404
-0.165975609756098	0.5998	456.5661
-0.168414634146341	0.5998	572.2069
-0.170731707317073	0.5998	657.638
-0.173292682926829	0.5998	740.269
-0.175731707317073	0.5998	803.1546
-0.178170731707317	0.5998	865.2641
-0.180609756097561	0.5998	1030.05
-0.182926829268293	0.5998	1265.51
-0.185487804878049	0.5998	1423.113
-0.18780487804878	0.5998	1593.368
-0.190365853658537	0.5998	1944.743
-0.19280487804878	0.5998	2261.634
-0.195121951219512	0.5998	2573.011
-0.197682926829268	0.5998	2797.59
-0.2	0.5998	2935.702
-0.202560975609756	0.5998	3014.127
-0.205	0.5998	2984.864
-0.207439024390244	0.5998	2624.386
0.207317073170732	0.7999	576.0046
0.204878048780488	0.7999	556.0623
0.202439024390244	0.7999	549.9282
0.199878048780488	0.7999	554.7293
0.197439024390244	0.7999	568.2966
0.195	0.7999	579.1052
0.192682926829268	0.7999	589.3835
0.190121951219512	0.7999	596.6819
0.18780487804878	0.7999	607.7444
0.185243902439024	0.7999	651.1024
0.182926829268293	0.7999	734.5597
0.180487804878049	0.7999	866.2884
0.177926829268293	0.7999	1102.563
0.175609756097561	0.7999	1199.279
0.173048780487805	0.7999	1234.947
0.170731707317073	0.7999	1223.922
0.168292682926829	0.7999	1169.445
0.165731707317073	0.7999	1022.101
0.163414634146341	0.7999	877.221
0.160853658536585	0.7999	765.3731
0.158536585365854	0.7999	690.2008
0.15609756097561	0.7999	611.676
0.153536585365854	0.7999	461.858
0.15109756097561	0.7999	387.3332
0.148658536585366	0.7999	336.3134
0.146341463414634	0.7999	291.3815
0.14390243902439	0.7999	253.4745
0.141341463414634	0.7999	240.3885
0.13890243902439	0.7999	227.1431
0.136463414634146	0.7999	211.9117
0.134146341463415	0.7999	194.3484
0.131707317073171	0.7999	175.613
0.129146341463415	0.7999	159.8419
0.126707317073171	0.7999	149.1273
0.124268292682927	0.7999	139.4578
0.121951219512195	0.7999	134.6423
0.119512195121951	0.7999	129.1644
0.116951219512195	0.7999	124.5027
0.114512195121951	0.7999	121.8092
0.112073170731707	0.7999	121.1452
0.109756097560976	0.7999	119.7803
0.107195121951219	0.7999	116.3865
0.104878048780488	0.7999	119.6142
0.102439024390244	0.7999	121.0142
0.0998780487804878	0.7999	121.9637
0.0975609756097561	0.7999	124.5981
0.095	0.7999	127.6597
0.0925609756097561	0.7999	128.8701
0.0901219512195122	0.7999	130.0566
0.0876829268292683	0.7999	131.7655
0.0852439024390244	0.7999	132.9519
0.0828048780487805	0.7999	133.5691
0.0803658536585366	0.7999	136.939
0.0779268292682927	0.7999	140.0005
0.0754878048780488	0.7999	141.1162
0.0730487804878049	0.7999	143.798
0.070609756097561	0.7999	145.3881
0.0681707317073171	0.7999	147.7376
0.0657317073170732	0.7999	149.1995
0.0632926829268293	0.7999	151.929
0.0608536585365854	0.7999	155.2757
0.0584146341463415	0.7999	157.1662
0.0559756097560976	0.7999	159.555
0.0535365853658537	0.7999	161.7073
0.0510975609756098	0.7999	164.0736
0.0486585365853659	0.7999	167.4931
0.046219512195122	0.7999	168.3002
0.043780487804878	0.7999	173.1611
0.0413414634146341	0.7999	177.3099
0.0389024390243902	0.7999	182.0836
0.0365853658536585	0.7999	186.5961
0.0340243902439024	0.7999	189.7255
0.0315853658536585	0.7999	193.9491
0.0291463414634146	0.7999	197.4178
0.0267073170731707	0.7999	205.5852
0.024390243902439	0.7999	214.9215
0.0218292682926829	0.7999	224.9187
0.019390243902439	0.7999	236.4172
0.0169512195121951	0.7999	249.4406
0.0145121951219512	0.7999	268.4592
0.0121951219512195	0.7999	302.6899
0.00975609756097561	0.7999	338.2567
0.00719512195121951	0.7999	378.3826
0.00475609756097561	0.7999	429.0496
0.00231707317073171	0.7999	576.8823
0	0.7999	700.3677
-0.0024390243902439	0.7999	922.1626
-0.005	0.7999	2086.296
-0.0074390243902439	0.7999	4383.433
-0.0098780487804878	0.7999	34698.34
-0.0121951219512195	0.7999	74873.78
-0.0146341463414634	0.7999	42371.18
-0.0171951219512195	0.7999	21814.23
-0.0196341463414634	0.7999	12517.03
-0.0220731707317073	0.7999	6980.803
-0.024390243902439	0.7999	3660.222
-0.0269512195121951	0.7999	2641.112
-0.029390243902439	0.7999	1654.339
-0.0318292682926829	0.7999	1222.438
-0.0342682926829268	0.7999	848.2957
-0.0365853658536585	0.7999	687.0203
-0.0391463414634146	0.7999	431.585
-0.0415853658536585	0.7999	373.2215
-0.0440243902439024	0.7999	335.6961
-0.0464634146341463	0.7999	312.9554
-0.0487804878048781	0.7999	292.1562
-0.0513414634146341	0.7999	275.6286
-0.053780487804878	0.7999	261.7836
-0.056219512195122	0.7999	227.4267
-0.0586585365853659	0.7999	213.7973
-0.0610975609756098	0.7999	214.6252
-0.0635365853658537	0.7999	217.3917
-0.0659756097560976	0.7999	217.7664
-0.0684146341463415	0.7999	216.0082
-0.0708536585365854	0.7999	215.4735
-0.0732926829268293	0.7999	217.0915
-0.0757317073170732	0.7999	216.8433
-0.0781707317073171	0.7999	216.5446
-0.080609756097561	0.7999	216.6813
-0.0830487804878049	0.7999	215.8728
-0.0854878048780488	0.7999	213.6266
-0.0879268292682927	0.7999	209.559
-0.0903658536585366	0.7999	206.4662
-0.0928048780487805	0.7999	206.2759
-0.0952439024390244	0.7999	204.5692
-0.0976829268292683	0.7999	201.4614
-0.100121951219512	0.7999	198.9985
-0.102560975609756	0.7999	200.0632
-0.105	0.7999	201.7129
-0.107439024390244	0.7999	200.898
-0.109756097560976	0.7999	201.1654
-0.112317073170732	0.7999	202.103
-0.114756097560976	0.7999	200.9662
-0.11719512195122	0.7999	199.7013
-0.119634146341463	0.7999	199.6441
-0.121951219512195	0.7999	198.178
-0.124512195121951	0.7999	196.9549
-0.126951219512195	0.7999	196.8093
-0.129390243902439	0.7999	198.0767
-0.131829268292683	0.7999	201.2831
-0.134146341463415	0.7999	203.2474
-0.136707317073171	0.7999	204.5037
-0.139146341463415	0.7999	212.9146
-0.141585365853659	0.7999	222.5473
-0.144024390243902	0.7999	231.7206
-0.146341463414634	0.7999	241.2832
-0.14890243902439	0.7999	254.1041
-0.151341463414634	0.7999	262.8101
-0.153780487804878	0.7999	272.0279
-0.156219512195122	0.7999	286.8804
-0.158536585365854	0.7999	321.2353
-0.16109756097561	0.7999	376.9671
-0.163536585365854	0.7999	435.2534
-0.165975609756098	0.7999	539.4864
-0.168414634146341	0.7999	643.7382
-0.170731707317073	0.7999	760.9742
-0.173292682926829	0.7999	856.7447
-0.175731707317073	0.7999	904.8961
-0.178170731707317	0.7999	1008.652
-0.180609756097561	0.7999	1143.776
-0.182926829268293	0.7999	1292.699
-0.185487804878049	0.7999	1573.122
-0.18780487804878	0.7999	1856.747
-0.190365853658537	0.7999	2117.219
-0.19280487804878	0.7999	2783.105
-0.195121951219512	0.7999	3124.585
-0.197682926829268	0.7999	3250.031
-0.2	0.7999	3316.245
-0.202560975609756	0.7999	3269.575
-0.205	0.7999	2874.834
-0.207439024390244	0.7999	2579.585
0.207317073170732	0.9997	591.8508
0.204878048780488	0.9997	566.7174
0.202439024390244	0.9997	554.9094
0.199878048780488	0.9997	558.0981
0.197439024390244	0.9997	574.8026
0.195	0.9997	600.37
0.192682926829268	0.9997	629.1776
0.190121951219512	0.9997	661.5308
0.18780487804878	0.9997	679.2935
0.185243902439024	0.9997	702.0317
0.182926829268293	0.9997	737.5914
0.180487804878049	0.9997	824.1652
0.177926829268293	0.9997	1038.886
0.175609756097561	0.9997	1169.791
0.173048780487805	0.9997	1235.646
0.170731707317073	0.9997	1214.298
0.168292682926829	0.9997	1152.88
0.165731707317073	0.9997	1071.614
0.163414634146341	0.9997	903.1302
0.160853658536585	0.9997	746.1634
0.158536585365854	0.9997	629.4527
0.15609756097561	0.9997	498.9085
0.153536585365854	0.9997	439.7002
0.15109756097561	0.9997	384.6553
0.148658536585366	0.9997	329.3269
0.146341463414634	0.9997	288.06
0.14390243902439	0.9997	264.1348
0.141341463414634	0.9997	224.083
0.13890243902439	0.9997	206.3618
0.136463414634146	0.9997	193.6113
0.134146341463415	0.9997	180.6287
0.131707317073171	0.9997	162.657
0.129146341463415	0.9997	151.608
0.126707317073171	0.9997	142.7137
0.124268292682927	0.9997	134.3676
0.121951219512195	0.9997	126.8184
0.119512195121951	0.9997	121.6668
0.116951219512195	0.9997	118.2245
0.114512195121951	0.9997	114.4734
0.112073170731707	0.9997	112.788
0.109756097560976	0.9997	115.1019
0.107195121951219	0.9997	114.7221
0.104878048780488	0.9997	116.4077
0.102439024390244	0.9997	115.6719
0.0998780487804878	0.9997	114.543
0.0975609756097561	0.9997	117.3689
0.095	0.9997	119.2923
0.0925609756097561	0.9997	122.1769
0.0901219512195122	0.9997	125.335
0.0876829268292683	0.9997	125.8939
0.0852439024390244	0.9997	127.4846
0.0828048780487805	0.9997	129.3609
0.0803658536585366	0.9997	131.0235
0.0779268292682927	0.9997	132.2348
0.0754878048780488	0.9997	132.5322
0.0730487804878049	0.9997	131.8197
0.070609756097561	0.9997	132.1288
0.0681707317073171	0.9997	132.0474
0.0657317073170732	0.9997	132.3085
0.0632926829268293	0.9997	134.4354
0.0608536585365854	0.9997	135.3619
0.0584146341463415	0.9997	135.9214
0.0559756097560976	0.9997	133.5459
0.0535365853658537	0.9997	135.0794
0.0510975609756098	0.9997	135.032
0.0486585365853659	0.9997	137.316
0.046219512195122	0.9997	138.8128
0.043780487804878	0.9997	141.9877
0.0413414634146341	0.9997	143.6075
0.0389024390243902	0.9997	145.6187
0.0365853658536585	0.9997	148.4242
0.0340243902439024	0.9997	149.4608
0.0315853658536585	0.9997	152.4953
0.0291463414634146	0.9997	153.3185
0.0267073170731707	0.9997	163.5131
0.024390243902439	0.9997	165.028
0.0218292682926829	0.9997	179.9768
0.019390243902439	0.9997	206.5879
0.0169512195121951	0.9997	234.7139
0.0145121951219512	0.9997	251.1408
0.0121951219512195	0.9997	283.3412
0.00975609756097561	0.9997	326.0132
0.00719512195121951	0.9997	383.6347
0.00475609756097561	0.9997	454.2514
0.00231707317073171	0.9997	702.9983
0	0.9997	859.9531
-0.0024390243902439	0.9997	1548.227
-0.005	0.9997	2200.107
-0.0074390243902439	0.9997	5805.137
-0.0098780487804878	0.9997	83456.11
-0.0121951219512195	0.9997	100075.5
-0.0146341463414634	0.9997	75048.39
-0.0171951219512195	0.9997	47429.53
-0.0196341463414634	0.9997	31026.63
-0.0220731707317073	0.9997	15453.42
-0.024390243902439	0.9997	5901.664
-0.0269512195121951	0.9997	3175.719
-0.029390243902439	0.9997	1819.147
-0.0318292682926829	0.9997	1044.777
-0.0342682926829268	0.9997	733.119
-0.0365853658536585	0.9997	621.3266
-0.0391463414634146	0.9997	486.1679
-0.0415853658536585	0.9997	423.5496
-0.0440243902439024	0.9997	344.0327
-0.0464634146341463	0.9997	299.7933
-0.0487804878048781	0.9997	267.1071
-0.0513414634146341	0.9997	236.6999
-0.053780487804878	0.9997	216.4136
-0.056219512195122	0.9997	202.1747
-0.0586585365853659	0.9997	188.4303
-0.0610975609756098	0.9997	183.1052
-0.0635365853658537	0.9997	172.2028
-0.0659756097560976	0.9997	164.6505
-0.0684146341463415	0.9997	158.9535
-0.0708536585365854	0.9997	151.532
-0.0732926829268293	0.9997	148.1168
-0.0757317073170732	0.9997	146.3785
-0.0781707317073171	0.9997	145.3661
-0.080609756097561	0.9997	146.2626
-0.0830487804878049	0.9997	147.01
-0.0854878048780488	0.9997	145.8278
-0.0879268292682927	0.9997	144.8422
-0.0903658536585366	0.9997	147.6874
-0.0928048780487805	0.9997	150.7703
-0.0952439024390244	0.9997	150.9237
-0.0976829268292683	0.9997	150.2641
-0.100121951219512	0.9997	150.8129
-0.102560975609756	0.9997	148.9766
-0.105	0.9997	151.043
-0.107439024390244	0.9997	154.04
-0.109756097560976	0.9997	156.3041
-0.112317073170732	0.9997	158.2084
-0.114756097560976	0.9997	157.4539
-0.11719512195122	0.9997	157.7344
-0.119634146341463	0.9997	157.5325
-0.121951219512195	0.9997	158.3855
-0.124512195121951	0.9997	159.4618
-0.126951219512195	0.9997	161.0083
-0.129390243902439	0.9997	162.6866
-0.131829268292683	0.9997	161.4729
-0.134146341463415	0.9997	161.1018
-0.136707317073171	0.9997	163.5904
-0.139146341463415	0.9997	169.2087
-0.141585365853659	0.9997	179.9014
-0.144024390243902	0.9997	193.9344
-0.146341463414634	0.9997	208.6541
-0.14890243902439	0.9997	222.9674
-0.151341463414634	0.9997	236.8993
-0.153780487804878	0.9997	252.9316
-0.156219512195122	0.9997	292.8636
-0.158536585365854	0.9997	329.001
-0.16109756097561	0.9997	375.8021
-0.163536585365854	0.9997	440.2644
-0.165975609756098	0.9997	594.0987
-0.168414634146341	0.9997	681.1761
-0.170731707317073	0.9997	811.4107
-0.173292682926829	0.9997	917.9208
-0.175731707317073	0.9997	993.0726
-0.178170731707317	0.9997	1059.555
-0.180609756097561	0.9997	1162.913
-0.182926829268293	0.9997	1284.954
-0.185487804878049	0.9997	1479.332
-0.18780487804878	0.9997	2045.738
-0.190365853658537	0.9997	2351.206
-0.19280487804878	0.9997	2980.043
-0.195121951219512	0.9997	3189.648
-0.197682926829268	0.9997	3301.137
-0.2	0.9997	3303.48
-0.202560975609756	0.9997	3137.279
-0.205	0.9997	2819.615
-0.207439024390244	0.9997	2514.976
0.207317073170732	1.1998	542.5763
0.204878048780488	1.1998	496.2334
0.202439024390244	1.1998	485.0901
0.199878048780488	1.1998	498.7565
0.197439024390244	1.1998	531.2326
0.195	1.1998	578.19
0.192682926829268	1.1998	634.6379
0.190121951219512	1.1998	679.0194
0.18780487804878	1.1998	716.1942
0.185243902439024	1.1998	741.3788
0.182926829268293	1.1998	761.1972
0.180487804878049	1.1998	793.1799
0.177926829268293	1.1998	851.8566
0.175609756097561	1.1998	1007.409
0.173048780487805	1.1998	1085.559
0.170731707317073	1.1998	1105.155
0.168292682926829	1.1998	1071.811
0.165731707317073	1.1998	981.7254
0.163414634146341	1.1998	852.8775
0.160853658536585	1.1998	722.0896
0.158536585365854	1.1998	602.5167
0.15609756097561	1.1998	505.0576
0.153536585365854	1.1998	438.2156
0.15109756097561	1.1998	385.6242
0.148658536585366	1.1998	348.6699
0.146341463414634	1.1998	312.0697
0.14390243902439	1.1998	280.7239
0.141341463414634	1.1998	253.51
0.13890243902439	1.1998	225.0775
0.136463414634146	1.1998	211.7488
0.134146341463415	1.1998	193.3115
0.131707317073171	1.1998	174.99
0.129146341463415	1.1998	155.6324
0.126707317073171	1.1998	147.0168
0.124268292682927	1.1998	136.7531
0.121951219512195	1.1998	129.0191
0.119512195121951	1.1998	120.3122
0.116951219512195	1.1998	114.8719
0.114512195121951	1.1998	108.4332
0.112073170731707	1.1998	104.1193
0.109756097560976	1.1998	104.8796
0.107195121951219	1.1998	105.2801
0.104878048780488	1.1998	105.6368
0.102439024390244	1.1998	102.3333
0.0998780487804878	1.1998	102.9374
0.0975609756097561	1.1998	104.6727
0.095	1.1998	105.0632
0.0925609756097561	1.1998	106.2515
0.0901219512195122	1.1998	107.0361
0.0876829268292683	1.1998	109.186
0.0852439024390244	1.1998	109.7802
0.0828048780487805	1.1998	112.097
0.0803658536585366	1.1998	115.3175
0.0779268292682927	1.1998	111.4895
0.0754878048780488	1.1998	114.1288
0.0730487804878049	1.1998	116.8156
0.070609756097561	1.1998	110.6338
0.0681707317073171	1.1998	114.8896
0.0657317073170732	1.1998	111.6668
0.0632926829268293	1.1998	110.9294
0.0608536585365854	1.1998	114.1399
0.0584146341463415	1.1998	109.2887
0.0559756097560976	1.1998	110.7262
0.0535365853658537	1.1998	111.2497
0.0510975609756098	1.1998	105.7321
0.0486585365853659	1.1998	111.5112
0.046219512195122	1.1998	109.2864
0.043780487804878	1.1998	107.7514
0.0413414634146341	1.1998	117.4314
0.0389024390243902	1.1998	111.994
0.0365853658536585	1.1998	121.0946
0.0340243902439024	1.1998	123.9386
0.0315853658536585	1.1998	125.3189
0.0291463414634146	1.1998	150.2638
0.0267073170731707	1.1998	154.0633
0.024390243902439	1.1998	163.5061
0.0218292682926829	1.1998	186.6349
0.019390243902439	1.1998	191.7251
0.0169512195121951	1.1998	234.4937
0.0145121951219512	1.1998	261.3697
0.0121951219512195	1.1998	285.1124
0.00975609756097561	1.1998	340.7413
0.00719512195121951	1.1998	378.3293
0.00475609756097561	1.1998	479.183
0.00231707317073171	1.1998	592.077
0	1.1998	871.6711
-0.0024390243902439	1.1998	1389.836
-0.005	1.1998	1825.911
-0.0074390243902439	1.1998	5904.496
-0.0098780487804878	1.1998	67601.43
-0.0121951219512195	1.1998	86692.44
-0.0146341463414634	1.1998	55560.71
-0.0171951219512195	1.1998	38140.94
-0.0196341463414634	1.1998	23128.55
-0.0220731707317073	1.1998	12170.98
-0.024390243902439	1.1998	6337.922
-0.0269512195121951	1.1998	3134.94
-0.029390243902439	1.1998	1724.596
-0.0318292682926829	1.1998	1209.381
-0.0342682926829268	1.1998	626.965
-0.0365853658536585	1.1998	465.187
-0.0391463414634146	1.1998	413.1982
-0.0415853658536585	1.1998	359.0194
-0.0440243902439024	1.1998	319.8367
-0.0464634146341463	1.1998	288.2865
-0.0487804878048781	1.1998	235.3038
-0.0513414634146341	1.1998	214.5897
-0.053780487804878	1.1998	199.1957
-0.056219512195122	1.1998	184.1773
-0.0586585365853659	1.1998	175.3804
-0.0610975609756098	1.1998	163.8855
-0.0635365853658537	1.1998	153.9083
-0.0659756097560976	1.1998	143.2699
-0.0684146341463415	1.1998	133.8637
-0.0708536585365854	1.1998	131.0795
-0.0732926829268293	1.1998	122.2157
-0.0757317073170732	1.1998	119.6867
-0.0781707317073171	1.1998	115.132
-0.080609756097561	1.1998	113.1407
-0.0830487804878049	1.1998	112.7944
-0.0854878048780488	1.1998	107.1423
-0.0879268292682927	1.1998	107.7589
-0.0903658536585366	1.1998	108.4958
-0.0928048780487805	1.1998	107.4268
-0.0952439024390244	1.1998	107.4663
-0.0976829268292683	1.1998	105.194
-0.100121951219512	1.1998	106.5589
-0.102560975609756	1.1998	107.0903
-0.105	1.1998	105.1717
-0.107439024390244	1.1998	108.5287
-0.109756097560976	1.1998	106.733
-0.112317073170732	1.1998	111.0783
-0.114756097560976	1.1998	110.9354
-0.11719512195122	1.1998	109.2164
-0.119634146341463	1.1998	111.3207
-0.121951219512195	1.1998	108.0629
-0.124512195121951	1.1998	110.0715
-0.126951219512195	1.1998	114.6415
-0.129390243902439	1.1998	124.9861
-0.131829268292683	1.1998	132.1438
-0.134146341463415	1.1998	135.1522
-0.136707317073171	1.1998	139.4058
-0.139146341463415	1.1998	144.0578
-0.141585365853659	1.1998	150.5119
-0.144024390243902	1.1998	159.6684
-0.146341463414634	1.1998	175.7515
-0.14890243902439	1.1998	194.0722
-0.151341463414634	1.1998	215.3718
-0.153780487804878	1.1998	241.9626
-0.156219512195122	1.1998	278.9958
-0.158536585365854	1.1998	320.3868
-0.16109756097561	1.1998	427.5217
-0.163536585365854	1.1998	537.9295
-0.165975609756098	1.1998	634.8112
-0.168414634146341	1.1998	754.3359
-0.170731707317073	1.1998	888.0031
-0.173292682926829	1.1998	1029.803
-0.175731707317073	1.1998	1083.145
-0.178170731707317	1.1998	1123.005
-0.180609756097561	1.1998	1164.306
-0.182926829268293	1.1998	1253.302
-0.185487804878049	1.1998	1446.759
-0.18780487804878	1.1998	1820.433
-0.190365853658537	1.1998	2328.633
-0.19280487804878	1.1998	2688.807
-0.195121951219512	1.1998	2885.136
-0.197682926829268	1.1998	2940.076
-0.2	1.1998	2918.185
-0.202560975609756	1.1998	2774.179
-0.205	1.1998	2397.146
-0.207439024390244	1.1998	2183.518
0.207317073170732	1.3999	570.4771
0.204878048780488	1.3999	523.599
0.202439024390244	1.3999	503.2941
0.199878048780488	1.3999	508.1081
0.197439024390244	1.3999	542.0508
0.195	1.3999	598.1324
0.192682926829268	1.3999	656.5374
0.190121951219512	1.3999	727.6541
0.18780487804878	1.3999	782.9337
0.185243902439024	1.3999	809.6021
0.182926829268293	1.3999	816.5698
0.180487804878049	1.3999	817.4802
0.177926829268293	1.3999	821.3377
0.175609756097561	1.3999	855.0301
0.173048780487805	1.3999	959.4482
0.170731707317073	1.3999	1002.756
0.168292682926829	1.3999	999.4097
0.165731707317073	1.3999	950.7489
0.163414634146341	1.3999	857.0739
0.160853658536585	1.3999	763.9306
0.158536585365854	1.3999	675.0842
0.15609756097561	1.3999	563.4548
0.153536585365854	1.3999	501.0687
0.15109756097561	1.3999	449.5535
0.148658536585366	1.3999	399.1691
0.146341463414634	1.3999	346.7768
0.14390243902439	1.3999	304.384
0.141341463414634	1.3999	262.2385
0.13890243902439	1.3999	206.7712
0.136463414634146	1.3999	183.5989
0.134146341463415	1.3999	165.5604
0.131707317073171	1.3999	152.9804
0.129146341463415	1.3999	141.8167
0.126707317073171	1.3999	131.7407
0.124268292682927	1.3999	120.263
0.121951219512195	1.3999	108.6075
0.119512195121951	1.3999	101.0676
0.116951219512195	1.3999	100.3397
0.114512195121951	1.3999	95.43913
0.112073170731707	1.3999	87.59739
0.109756097560976	1.3999	94.18749
0.107195121951219	1.3999	93.04563
0.104878048780488	1.3999	90.28575
0.102439024390244	1.3999	94.82049
0.0998780487804878	1.3999	92.10889
0.0975609756097561	1.3999	95.62423
0.095	1.3999	100.5973
0.0925609756097561	1.3999	99.1078
0.0901219512195122	1.3999	96.29985
0.0876829268292683	1.3999	95.59527
0.0852439024390244	1.3999	92.02559
0.0828048780487805	1.3999	93.52501
0.0803658536585366	1.3999	97.16572
0.0779268292682927	1.3999	92.95366
0.0754878048780488	1.3999	93.78667
0.0730487804878049	1.3999	98.64163
0.070609756097561	1.3999	92.62045
0.0681707317073171	1.3999	93.53409
0.0657317073170732	1.3999	98.97004
0.0632926829268293	1.3999	94.95652
0.0608536585365854	1.3999	93.56135
0.0584146341463415	1.3999	104.7372
0.0559756097560976	1.3999	97.5468
0.0535365853658537	1.3999	94.92183
0.0510975609756098	1.3999	110.2929
0.0486585365853659	1.3999	105.3022
0.046219512195122	1.3999	103.0499
0.043780487804878	1.3999	120.6409
0.0413414634146341	1.3999	116.709
0.0389024390243902	1.3999	107.9751
0.0365853658536585	1.3999	149.6353
0.0340243902439024	1.3999	155.8709
0.0315853658536585	1.3999	149.1252
0.0291463414634146	1.3999	164.2698
0.0267073170731707	1.3999	175.7241
0.024390243902439	1.3999	174.7885
0.0218292682926829	1.3999	203.2044
0.019390243902439	1.3999	222.8311
0.0169512195121951	1.3999	232.374
0.0145121951219512	1.3999	284.8535
0.0121951219512195	1.3999	321.1166
0.00975609756097561	1.3999	335.4539
0.00719512195121951	1.3999	442.1427
0.00475609756097561	1.3999	486.7005
0.00231707317073171	1.3999	508.2202
0	1.3999	771.443
-0.0024390243902439	1.3999	1225.141
-0.005	1.3999	2260.691
-0.0074390243902439	1.3999	10432.68
-0.0098780487804878	1.3999	71221.21
-0.0121951219512195	1.3999	80541.17
-0.0146341463414634	1.3999	49094.64
-0.0171951219512195	1.3999	27257.58
-0.0196341463414634	1.3999	13635.31
-0.0220731707317073	1.3999	7328.002
-0.024390243902439	1.3999	3986.848
-0.0269512195121951	1.3999	2591.739
-0.029390243902439	1.3999	1531.53
-0.0318292682926829	1.3999	946.6273
-0.0342682926829268	1.3999	710.9066
-0.0365853658536585	1.3999	486.6339
-0.0391463414634146	1.3999	408.7338
-0.0415853658536585	1.3999	349.414
-0.0440243902439024	1.3999	326.8103
-0.0464634146341463	1.3999	291.0608
-0.0487804878048781	1.3999	260.8356
-0.0513414634146341	1.3999	218.7344
-0.053780487804878	1.3999	181.7977
-0.056219512195122	1.3999	172.3458
-0.0586585365853659	1.3999	172.6705
-0.0610975609756098	1.3999	161.8156
-0.0635365853658537	1.3999	155.0797
-0.0659756097560976	1.3999	154.4784
-0.0684146341463415	1.3999	144.796
-0.0708536585365854	1.3999	139.2244
-0.0732926829268293	1.3999	135.8606
-0.0757317073170732	1.3999	122.7269
-0.0781707317073171	1.3999	121.8267
-0.080609756097561	1.3999	119.1108
-0.0830487804878049	1.3999	109.534
-0.0854878048780488	1.3999	109.8666
-0.0879268292682927	1.3999	105.09
-0.0903658536585366	1.3999	97.03348
-0.0928048780487805	1.3999	102.0525
-0.0952439024390244	1.3999	98.24587
-0.0976829268292683	1.3999	94.5061
-0.100121951219512	1.3999	91.16453
-0.102560975609756	1.3999	85.6329
-0.105	1.3999	82.17012
-0.107439024390244	1.3999	86.8767
-0.109756097560976	1.3999	85.56303
-0.112317073170732	1.3999	80.88476
-0.114756097560976	1.3999	81.75993
-0.11719512195122	1.3999	85.84338
-0.119634146341463	1.3999	81.83484
-0.121951219512195	1.3999	79.16342
-0.124512195121951	1.3999	85.48594
-0.126951219512195	1.3999	91.79155
-0.129390243902439	1.3999	93.72034
-0.131829268292683	1.3999	99.92763
-0.134146341463415	1.3999	107.7622
-0.136707317073171	1.3999	112.8983
-0.139146341463415	1.3999	120.9908
-0.141585365853659	1.3999	136.1027
-0.144024390243902	1.3999	147.937
-0.146341463414634	1.3999	161.3263
-0.14890243902439	1.3999	181.7535
-0.151341463414634	1.3999	206.6256
-0.153780487804878	1.3999	236.366
-0.156219512195122	1.3999	282.5582
-0.158536585365854	1.3999	341.3982
-0.16109756097561	1.3999	472.0729
-0.163536585365854	1.3999	618.6567
-0.165975609756098	1.3999	709.0649
-0.168414634146341	1.3999	809.3494
-0.170731707317073	1.3999	925.782
-0.173292682926829	1.3999	975.0587
-0.175731707317073	1.3999	981.878
-0.178170731707317	1.3999	1000.323
-0.180609756097561	1.3999	1046.04
-0.182926829268293	1.3999	1169.046
-0.185487804878049	1.3999	1439.73
-0.18780487804878	1.3999	1743.066
-0.190365853658537	1.3999	1978.266
-0.19280487804878	1.3999	2176.56
-0.195121951219512	1.3999	2243.296
-0.197682926829268	1.3999	2326.423
-0.2	1.3999	2345.977
-0.202560975609756	1.3999	2289.88
-0.205	1.3999	2142.709
-0.207439024390244	1.3999	2065.83
0.207317073170732	1.5998	539.2367
0.204878048780488	1.5998	484.6995
0.202439024390244	1.5998	460.4995
0.199878048780488	1.5998	483.6979
0.197439024390244	1.5998	527.9138
0.195	1.5998	575.0969
0.192682926829268	1.5998	647.6843
0.190121951219512	1.5998	751.5367
0.18780487804878	1.5998	804.6726
0.185243902439024	1.5998	836.2877
0.182926829268293	1.5998	854.7096
0.180487804878049	1.5998	843.0945
0.177926829268293	1.5998	815.8914
0.175609756097561	1.5998	805.861
0.173048780487805	1.5998	813.4348
0.170731707317073	1.5998	821.8296
0.168292682926829	1.5998	838.2899
0.165731707317073	1.5998	830.4078
0.163414634146341	1.5998	771.2753
0.160853658536585	1.5998	687.5758
0.158536585365854	1.5998	617.6922
0.15609756097561	1.5998	545.2628
0.153536585365854	1.5998	477.2895
0.15109756097561	1.5998	422.2741
0.148658536585366	1.5998	379.1255
0.146341463414634	1.5998	336.928
0.14390243902439	1.5998	300.1834
0.141341463414634	1.5998	263.4347
0.13890243902439	1.5998	202.7553
0.136463414634146	1.5998	175.7579
0.134146341463415	1.5998	160.7743
0.131707317073171	1.5998	150.2495
0.129146341463415	1.5998	137.1774
0.126707317073171	1.5998	130.2542
0.124268292682927	1.5998	116.6038
0.121951219512195	1.5998	105.0168
0.119512195121951	1.5998	99.87161
0.116951219512195	1.5998	97.03689
0.114512195121951	1.5998	78.6966
0.112073170731707	1.5998	73.32072
0.109756097560976	1.5998	81.86482
0.107195121951219	1.5998	82.74562
0.104878048780488	1.5998	81.62646
0.102439024390244	1.5998	84.25455
0.0998780487804878	1.5998	82.8969
0.0975609756097561	1.5998	77.59252
0.095	1.5998	85.91485
0.0925609756097561	1.5998	89.86989
0.0901219512195122	1.5998	83.44505
0.0876829268292683	1.5998	88.21958
0.0852439024390244	1.5998	96.13068
0.0828048780487805	1.5998	91.24554
0.0803658536585366	1.5998	91.25441
0.0779268292682927	1.5998	101.2127
0.0754878048780488	1.5998	97.25572
0.0730487804878049	1.5998	87.65749
0.070609756097561	1.5998	98.12372
0.0681707317073171	1.5998	104.8189
0.0657317073170732	1.5998	94.05047
0.0632926829268293	1.5998	96.53993
0.0608536585365854	1.5998	115.0329
0.0584146341463415	1.5998	109.6392
0.0559756097560976	1.5998	95.14097
0.0535365853658537	1.5998	110.4719
0.0510975609756098	1.5998	126.2357
0.0486585365853659	1.5998	113.4993
0.046219512195122	1.5998	124.3625
0.043780487804878	1.5998	145.4626
0.0413414634146341	1.5998	155.0541
0.0389024390243902	1.5998	141.2391
0.0365853658536585	1.5998	148.9116
0.0340243902439024	1.5998	172.0713
0.0315853658536585	1.5998	171.1084
0.0291463414634146	1.5998	169.4996
0.0267073170731707	1.5998	201.2225
0.024390243902439	1.5998	217.7903
0.0218292682926829	1.5998	207.9113
0.019390243902439	1.5998	240.3134
0.0169512195121951	1.5998	288.7471
0.0145121951219512	1.5998	284.9778
0.0121951219512195	1.5998	306.5891
0.00975609756097561	1.5998	401.1438
0.00719512195121951	1.5998	395.8358
0.00475609756097561	1.5998	391.8237
0.00231707317073171	1.5998	560.974
0	1.5998	804.1955
-0.0024390243902439	1.5998	1029.715
-0.005	1.5998	2880.359
-0.0074390243902439	1.5998	28473.48
-0.0098780487804878	1.5998	51779.71
-0.0121951219512195	1.5998	55604.75
-0.0146341463414634	1.5998	35523.88
-0.0171951219512195	1.5998	15496.91
-0.0196341463414634	1.5998	8539.317
-0.0220731707317073	1.5998	5807.457
-0.024390243902439	1.5998	3251.58
-0.0269512195121951	1.5998	1761.937
-0.029390243902439	1.5998	1310.69
-0.0318292682926829	1.5998	868.1566
-0.0342682926829268	1.5998	696.1247
-0.0365853658536585	1.5998	471.805
-0.0391463414634146	1.5998	435.134
-0.0415853658536585	1.5998	396.7427
-0.0440243902439024	1.5998	342.1415
-0.0464634146341463	1.5998	314.9528
-0.0487804878048781	1.5998	293.6583
-0.0513414634146341	1.5998	258.836
-0.053780487804878	1.5998	211.2627
-0.056219512195122	1.5998	201.7297
-0.0586585365853659	1.5998	183.8161
-0.0610975609756098	1.5998	169.5703
-0.0635365853658537	1.5998	170.7747
-0.0659756097560976	1.5998	169.4546
-0.0684146341463415	1.5998	157.5959
-0.0708536585365854	1.5998	154.4007
-0.0732926829268293	1.5998	155.8742
-0.0757317073170732	1.5998	144.683
-0.0781707317073171	1.5998	135.2261
-0.080609756097561	1.5998	132.843
-0.0830487804878049	1.5998	118.5297
-0.0854878048780488	1.5998	110.3861
-0.0879268292682927	1.5998	112.3211
-0.0903658536585366	1.5998	109.1529
-0.0928048780487805	1.5998	102.1794
-0.0952439024390244	1.5998	102.8776
-0.0976829268292683	1.5998	97.74524
-0.100121951219512	1.5998	89.8653
-0.102560975609756	1.5998	88.78052
-0.105	1.5998	90.95408
-0.107439024390244	1.5998	86.32031
-0.109756097560976	1.5998	84.04731
-0.112317073170732	1.5998	92.86493
-0.114756097560976	1.5998	90.69044
-0.11719512195122	1.5998	80.96522
-0.119634146341463	1.5998	78.47068
-0.121951219512195	1.5998	82.51974
-0.124512195121951	1.5998	84.00417
-0.126951219512195	1.5998	90.05319
-0.129390243902439	1.5998	90.70312
-0.131829268292683	1.5998	87.1502
-0.134146341463415	1.5998	95.87
-0.136707317073171	1.5998	111.5843
-0.139146341463415	1.5998	112.9773
-0.141585365853659	1.5998	119.7655
-0.144024390243902	1.5998	151.4476
-0.146341463414634	1.5998	173.0402
-0.14890243902439	1.5998	189.9905
-0.151341463414634	1.5998	213.9479
-0.153780487804878	1.5998	252.8852
-0.156219512195122	1.5998	300.547
-0.158536585365854	1.5998	376.1923
-0.16109756097561	1.5998	458.7423
-0.163536585365854	1.5998	591.3533
-0.165975609756098	1.5998	680.7382
-0.168414634146341	1.5998	777.2034
-0.170731707317073	1.5998	847.4556
-0.173292682926829	1.5998	871.9239
-0.175731707317073	1.5998	896.5755
-0.178170731707317	1.5998	928.1808
-0.180609756097561	1.5998	1127.441
-0.182926829268293	1.5998	1376.448
-0.185487804878049	1.5998	1635.776
-0.18780487804878	1.5998	1818.981
-0.190365853658537	1.5998	1935.32
-0.19280487804878	1.5998	1966.705
-0.195121951219512	1.5998	1988.13
-0.197682926829268	1.5998	2083.804
-0.2	1.5998	2159.439
-0.202560975609756	1.5998	2160.971
-0.205	1.5998	2110.711
-0.207439024390244	1.5998	2077.594
0.207317073170732	1.7999	549.1308
0.204878048780488	1.7999	482.1169
0.202439024390244	1.7999	456.4113
0.199878048780488	1.7999	487.8036
0.197439024390244	1.7999	538.7505
0.195	1.7999	584.8484
0.192682926829268	1.7999	686.5118
0.190121951219512	1.7999	796.3887
0.18780487804878	1.7999	864.0631
0.185243902439024	1.7999	884.0767
0.182926829268293	1.7999	888.1662
0.180487804878049	1.7999	876.1967
0.177926829268293	1.7999	831.7461
0.175609756097561	1.7999	772.897
0.173048780487805	1.7999	752.299
0.170731707317073	1.7999	748.6577
0.168292682926829	1.7999	742.7677
0.165731707317073	1.7999	732.4442
0.163414634146341	1.7999	719.5628
0.160853658536585	1.7999	679.7601
0.158536585365854	1.7999	535.8847
0.15609756097561	1.7999	464.2727
0.153536585365854	1.7999	420.3773
0.15109756097561	1.7999	383.4061
0.148658536585366	1.7999	334.4084
0.146341463414634	1.7999	304.7105
0.14390243902439	1.7999	284.5433
0.141341463414634	1.7999	258.917
0.13890243902439	1.7999	202.1661
0.136463414634146	1.7999	169.3853
0.134146341463415	1.7999	130.5518
0.131707317073171	1.7999	108.9392
0.129146341463415	1.7999	101.7732
0.126707317073171	1.7999	106.6764
0.124268292682927	1.7999	108.69
0.121951219512195	1.7999	101.6681
0.119512195121951	1.7999	94.02111
0.116951219512195	1.7999	99.61274
0.114512195121951	1.7999	98.44379
0.112073170731707	1.7999	83.22491
0.109756097560976	1.7999	82.46968
0.107195121951219	1.7999	91.90132
0.104878048780488	1.7999	88.2123
0.102439024390244	1.7999	74.80286
0.0998780487804878	1.7999	82.44612
0.0975609756097561	1.7999	93.75685
0.095	1.7999	85.92973
0.0925609756097561	1.7999	82.29508
0.0901219512195122	1.7999	95.9232
0.0876829268292683	1.7999	103.4619
0.0852439024390244	1.7999	92.33747
0.0828048780487805	1.7999	89.71991
0.0803658536585366	1.7999	104.9249
0.0779268292682927	1.7999	110.715
0.0754878048780488	1.7999	96.00388
0.0730487804878049	1.7999	93.56197
0.070609756097561	1.7999	114.4136
0.0681707317073171	1.7999	118.8803
0.0657317073170732	1.7999	99.11892
0.0632926829268293	1.7999	103.9799
0.0608536585365854	1.7999	132.0982
0.0584146341463415	1.7999	140.287
0.0559756097560976	1.7999	126.8036
0.0535365853658537	1.7999	129.8785
0.0510975609756098	1.7999	151.5024
0.0486585365853659	1.7999	159.786
0.046219512195122	1.7999	143.6135
0.043780487804878	1.7999	139.3686
0.0413414634146341	1.7999	161.0376
0.0389024390243902	1.7999	173.6167
0.0365853658536585	1.7999	159.2104
0.0340243902439024	1.7999	161.7629
0.0315853658536585	1.7999	195.1104
0.0291463414634146	1.7999	211.6266
0.0267073170731707	1.7999	194.1479
0.024390243902439	1.7999	213.7814
0.0218292682926829	1.7999	268.9307
0.019390243902439	1.7999	283.4328
0.0169512195121951	1.7999	262.2057
0.0145121951219512	1.7999	303.0059
0.0121951219512195	1.7999	404.3908
0.00975609756097561	1.7999	405.8444
0.00719512195121951	1.7999	374.3633
0.00475609756097561	1.7999	517.8996
0.00231707317073171	1.7999	806.1237
0	1.7999	852.3715
-0.0024390243902439	1.7999	1137.257
-0.005	1.7999	4239.791
-0.0074390243902439	1.7999	34344.58
-0.0098780487804878	1.7999	75667.76
-0.0121951219512195	1.7999	75716.74
-0.0146341463414634	1.7999	37720.02
-0.0171951219512195	1.7999	21117.46
-0.0196341463414634	1.7999	8344.105
-0.0220731707317073	1.7999	4713.332
-0.024390243902439	1.7999	3238.997
-0.0269512195121951	1.7999	1723.123
-0.029390243902439	1.7999	1198.389
-0.0318292682926829	1.7999	829.2728
-0.0342682926829268	1.7999	687.7055
-0.0365853658536585	1.7999	478.2336
-0.0391463414634146	1.7999	352.4598
-0.0415853658536585	1.7999	337.2271
-0.0440243902439024	1.7999	331.966
-0.0464634146341463	1.7999	298.6966
-0.0487804878048781	1.7999	264.0894
-0.0513414634146341	1.7999	231.7612
-0.053780487804878	1.7999	217.0818
-0.056219512195122	1.7999	195.9312
-0.0586585365853659	1.7999	184.7937
-0.0610975609756098	1.7999	189.0976
-0.0635365853658537	1.7999	177.6189
-0.0659756097560976	1.7999	157.4118
-0.0684146341463415	1.7999	155.6781
-0.0708536585365854	1.7999	162.9322
-0.0732926829268293	1.7999	159.505
-0.0757317073170732	1.7999	148.3898
-0.0781707317073171	1.7999	146.0957
-0.080609756097561	1.7999	147.4206
-0.0830487804878049	1.7999	138.561
-0.0854878048780488	1.7999	124.5669
-0.0879268292682927	1.7999	127.9007
-0.0903658536585366	1.7999	125.0943
-0.0928048780487805	1.7999	109.6985
-0.0952439024390244	1.7999	106.4172
-0.0976829268292683	1.7999	114.9205
-0.100121951219512	1.7999	108.2336
-0.102560975609756	1.7999	98.30819
-0.105	1.7999	100.7467
-0.107439024390244	1.7999	109.3226
-0.109756097560976	1.7999	104.2712
-0.112317073170732	1.7999	97.50568
-0.114756097560976	1.7999	98.96402
-0.11719512195122	1.7999	93.86143
-0.119634146341463	1.7999	86.62385
-0.121951219512195	1.7999	98.07386
-0.124512195121951	1.7999	107.7035
-0.126951219512195	1.7999	92.59368
-0.129390243902439	1.7999	82.06263
-0.131829268292683	1.7999	94.29288
-0.134146341463415	1.7999	105.5248
-0.136707317073171	1.7999	108.156
-0.139146341463415	1.7999	110.1451
-0.141585365853659	1.7999	128.3527
-0.144024390243902	1.7999	144.1742
-0.146341463414634	1.7999	160.8482
-0.14890243902439	1.7999	182.9476
-0.151341463414634	1.7999	220.0189
-0.153780487804878	1.7999	282.2128
-0.156219512195122	1.7999	331.4419
-0.158536585365854	1.7999	387.2289
-0.16109756097561	1.7999	492.3896
-0.163536585365854	1.7999	601.1591
-0.165975609756098	1.7999	696.9682
-0.168414634146341	1.7999	778.435
-0.170731707317073	1.7999	833.9977
-0.173292682926829	1.7999	851.4042
-0.175731707317073	1.7999	866.4745
-0.178170731707317	1.7999	952.8914
-0.180609756097561	1.7999	1276.338
-0.182926829268293	1.7999	1456.078
-0.185487804878049	1.7999	1602.088
-0.18780487804878	1.7999	1704.72
-0.190365853658537	1.7999	1762.746
-0.19280487804878	1.7999	1794.074
-0.195121951219512	1.7999	1820.53
-0.197682926829268	1.7999	1861.662
-0.2	1.7999	1986.25
-0.202560975609756	1.7999	2035.092
-0.205	1.7999	2038.973
-0.207439024390244	1.7999	2054.446
0.207317073170732	1.9997	616.5762
0.204878048780488	1.9997	521.2105
0.202439024390244	1.9997	514.9506
0.199878048780488	1.9997	533.3066
0.197439024390244	1.9997	543.2028
0.195	1.9997	578.4013
0.192682926829268	1.9997	685.8905
0.190121951219512	1.9997	815.9556
0.18780487804878	1.9997	869.3168
0.185243902439024	1.9997	921.5116
0.182926829268293	1.9997	951.1858
0.180487804878049	1.9997	944.096
0.177926829268293	1.9997	879.1634
0.175609756097561	1.9997	784.7337
0.173048780487805	1.9997	714.3408
0.170731707317073	1.9997	689.6357
0.168292682926829	1.9997	671.0863
0.165731707317073	1.9997	648.0084
0.163414634146341	1.9997	650.0522
0.160853658536585	1.9997	656.8795
0.158536585365854	1.9997	628.3917
0.15609756097561	1.9997	514.396
0.153536585365854	1.9997	446.4909
0.15109756097561	1.9997	405.4913
0.148658536585366	1.9997	371.1923
0.146341463414634	1.9997	325.5525
0.14390243902439	1.9997	286.9888
0.141341463414634	1.9997	263.8642
0.13890243902439	1.9997	265.629
0.136463414634146	1.9997	252.2336
0.134146341463415	1.9997	221.5834
0.131707317073171	1.9997	195.2785
0.129146341463415	1.9997	178.4566
0.126707317073171	1.9997	160.5323
0.124268292682927	1.9997	137.0233
0.121951219512195	1.9997	120.7694
0.119512195121951	1.9997	120.996
0.116951219512195	1.9997	111.5305
0.114512195121951	1.9997	89.20981
0.112073170731707	1.9997	82.65341
0.109756097560976	1.9997	95.79342
0.107195121951219	1.9997	97.66524
0.104878048780488	1.9997	81.30804
0.102439024390244	1.9997	84.40529
0.0998780487804878	1.9997	100.633
0.0975609756097561	1.9997	105.0484
0.095	1.9997	90.67442
0.0925609756097561	1.9997	91.35241
0.0901219512195122	1.9997	115.438
0.0876829268292683	1.9997	121.5919
0.0852439024390244	1.9997	105.9225
0.0828048780487805	1.9997	100.3625
0.0803658536585366	1.9997	116.81
0.0779268292682927	1.9997	134.6134
0.0754878048780488	1.9997	128.6125
0.0730487804878049	1.9997	109.8123
0.070609756097561	1.9997	126.4845
0.0681707317073171	1.9997	144.9817
0.0657317073170732	1.9997	151.026
0.0632926829268293	1.9997	137.3511
0.0608536585365854	1.9997	145.6604
0.0584146341463415	1.9997	164.3876
0.0559756097560976	1.9997	174.9704
0.0535365853658537	1.9997	163.167
0.0510975609756098	1.9997	144.3962
0.0486585365853659	1.9997	149.1279
0.046219512195122	1.9997	173.2334
0.043780487804878	1.9997	180.4589
0.0413414634146341	1.9997	162.2097
0.0389024390243902	1.9997	161.4591
0.0365853658536585	1.9997	194.8667
0.0340243902439024	1.9997	217.978
0.0315853658536585	1.9997	202.3086
0.0291463414634146	1.9997	192.1496
0.0267073170731707	1.9997	227.2702
0.024390243902439	1.9997	278.0855
0.0218292682926829	1.9997	273.7493
0.019390243902439	1.9997	244.0932
0.0169512195121951	1.9997	276.5473
0.0145121951219512	1.9997	360.3888
0.0121951219512195	1.9997	375.6984
0.00975609756097561	1.9997	316.7671
0.00719512195121951	1.9997	351.1012
0.00475609756097561	1.9997	678.3393
0.00231707317073171	1.9997	855.3607
0	1.9997	856.7369
-0.0024390243902439	1.9997	1929.34
-0.005	1.9997	3729.388
-0.0074390243902439	1.9997	12947.79
-0.0098780487804878	1.9997	62657.31
-0.0121951219512195	1.9997	32198.37
-0.0146341463414634	1.9997	17904.48
-0.0171951219512195	1.9997	12982.2
-0.0196341463414634	1.9997	7337.623
-0.0220731707317073	1.9997	4314.484
-0.024390243902439	1.9997	3185.503
-0.0269512195121951	1.9997	1626.98
-0.029390243902439	1.9997	1216.373
-0.0318292682926829	1.9997	807.7869
-0.0342682926829268	1.9997	672.17
-0.0365853658536585	1.9997	579.4524
-0.0391463414634146	1.9997	507.7153
-0.0415853658536585	1.9997	376.2843
-0.0440243902439024	1.9997	339.7778
-0.0464634146341463	1.9997	336.0293
-0.0487804878048781	1.9997	320.6015
-0.0513414634146341	1.9997	275.297
-0.053780487804878	1.9997	243.0655
-0.056219512195122	1.9997	250.2032
-0.0586585365853659	1.9997	244.5563
-0.0610975609756098	1.9997	217.8996
-0.0635365853658537	1.9997	193.4383
-0.0659756097560976	1.9997	189.3761
-0.0684146341463415	1.9997	188.4741
-0.0708536585365854	1.9997	162.2121
-0.0732926829268293	1.9997	147.4856
-0.0757317073170732	1.9997	150.2346
-0.0781707317073171	1.9997	157.8807
-0.080609756097561	1.9997	153.1695
-0.0830487804878049	1.9997	140.8013
-0.0854878048780488	1.9997	139.4527
-0.0879268292682927	1.9997	144.9803
-0.0903658536585366	1.9997	142.0998
-0.0928048780487805	1.9997	133.1945
-0.0952439024390244	1.9997	130.2599
-0.0976829268292683	1.9997	135.0528
-0.100121951219512	1.9997	122.9179
-0.102560975609756	1.9997	106.3426
-0.105	1.9997	111.57
-0.107439024390244	1.9997	123.0452
-0.109756097560976	1.9997	118.4892
-0.112317073170732	1.9997	96.64233
-0.114756097560976	1.9997	93.82686
-0.11719512195122	1.9997	104.9014
-0.119634146341463	1.9997	107.7515
-0.121951219512195	1.9997	91.83969
-0.124512195121951	1.9997	92.80646
-0.126951219512195	1.9997	101.7043
-0.129390243902439	1.9997	101.2647
-0.131829268292683	1.9997	88.9493
-0.134146341463415	1.9997	90.19101
-0.136707317073171	1.9997	121.765
-0.139146341463415	1.9997	145.2852
-0.141585365853659	1.9997	146.7635
-0.144024390243902	1.9997	145.5654
-0.146341463414634	1.9997	178.4219
-0.14890243902439	1.9997	222.387
-0.151341463414634	1.9997	251.6274
-0.153780487804878	1.9997	278.5143
-0.156219512195122	1.9997	369.468
-0.158536585365854	1.9997	455.4355
-0.16109756097561	1.9997	521.501
-0.163536585365854	1.9997	572.5307
-0.165975609756098	1.9997	722.4655
-0.168414634146341	1.9997	819.1071
-0.170731707317073	1.9997	871.2609
-0.173292682926829	1.9997	869.7366
-0.175731707317073	1.9997	912.4277
-0.178170731707317	1.9997	1202.896
-0.180609756097561	1.9997	1351.986
-0.182926829268293	1.9997	1431.501
-0.185487804878049	1.9997	1500.297
-0.18780487804878	1.9997	1582.024
-0.190365853658537	1.9997	1627.229
-0.19280487804878	1.9997	1659.215
-0.195121951219512	1.9997	1674.468
-0.197682926829268	1.9997	1705.095
-0.2	1.9997	1774.522
-0.202560975609756	1.9997	1899.84
-0.205	1.9997	1943.398
-0.207439024390244	1.9997	1946.587
0.207317073170732	2.1998	500.1516
0.204878048780488	2.1998	429.5673
0.202439024390244	2.1998	412.1645
0.199878048780488	2.1998	451.7225
0.197439024390244	2.1998	501.5864
0.195	2.1998	557.5967
0.192682926829268	2.1998	631.2174
0.190121951219512	2.1998	749.2824
0.18780487804878	2.1998	857.4634
0.185243902439024	2.1998	915.2878
0.182926829268293	2.1998	895.9053
0.180487804878049	2.1998	876.3457
0.177926829268293	2.1998	844.4958
0.175609756097561	2.1998	785.5841
0.173048780487805	2.1998	698.7081
0.170731707317073	2.1998	634.0982
0.168292682926829	2.1998	618.8711
0.165731707317073	2.1998	639.7241
0.163414634146341	2.1998	647.4455
0.160853658536585	2.1998	630.6851
0.158536585365854	2.1998	611.8594
0.15609756097561	2.1998	585.2182
0.153536585365854	2.1998	544.68
0.15109756097561	2.1998	473.8629
0.148658536585366	2.1998	406.2542
0.146341463414634	2.1998	351.5956
0.14390243902439	2.1998	326.2538
0.141341463414634	2.1998	304.8281
0.13890243902439	2.1998	270.7725
0.136463414634146	2.1998	218.4283
0.134146341463415	2.1998	204.7745
0.131707317073171	2.1998	196.1166
0.129146341463415	2.1998	183.5596
0.126707317073171	2.1998	156.6387
0.124268292682927	2.1998	139.2529
0.121951219512195	2.1998	132.6763
0.119512195121951	2.1998	131.1351
0.116951219512195	2.1998	112.7062
0.114512195121951	2.1998	94.24041
0.112073170731707	2.1998	101.867
0.109756097560976	2.1998	118.7325
0.107195121951219	2.1998	116.9618
0.104878048780488	2.1998	97.08668
0.102439024390244	2.1998	97.4549
0.0998780487804878	2.1998	113.4168
0.0975609756097561	2.1998	124.5
0.095	2.1998	107.7406
0.0925609756097561	2.1998	94.48615
0.0901219512195122	2.1998	110.4204
0.0876829268292683	2.1998	134.6223
0.0852439024390244	2.1998	137.6779
0.0828048780487805	2.1998	124.0348
0.0803658536585366	2.1998	116.6799
0.0779268292682927	2.1998	141.9839
0.0754878048780488	2.1998	158.3815
0.0730487804878049	2.1998	155.0261
0.070609756097561	2.1998	128.8773
0.0681707317073171	2.1998	131.6351
0.0657317073170732	2.1998	155.6473
0.0632926829268293	2.1998	173.4126
0.0608536585365854	2.1998	170.224
0.0584146341463415	2.1998	146.0332
0.0559756097560976	2.1998	140.8543
0.0535365853658537	2.1998	164.6857
0.0510975609756098	2.1998	184.7179
0.0486585365853659	2.1998	176.6371
0.046219512195122	2.1998	150.0368
0.043780487804878	2.1998	151.7546
0.0413414634146341	2.1998	185.2215
0.0389024390243902	2.1998	216.9426
0.0365853658536585	2.1998	207.2324
0.0340243902439024	2.1998	183.3933
0.0315853658536585	2.1998	202.0198
0.0291463414634146	2.1998	255.1766
0.0267073170731707	2.1998	280.0903
0.024390243902439	2.1998	253.3809
0.0218292682926829	2.1998	233.5065
0.019390243902439	2.1998	285.3034
0.0169512195121951	2.1998	392.0702
0.0145121951219512	2.1998	385.4494
0.0121951219512195	2.1998	324.7108
0.00975609756097561	2.1998	338.1049
0.00719512195121951	2.1998	502.2536
0.00475609756097561	2.1998	761.251
0.00231707317073171	2.1998	804.5714
0	2.1998	1009.787
-0.0024390243902439	2.1998	1814.508
-0.005	2.1998	4542.025
-0.0074390243902439	2.1998	34939.89
-0.0098780487804878	2.1998	85736.01
-0.0121951219512195	2.1998	85121.17
-0.0146341463414634	2.1998	45315.41
-0.0171951219512195	2.1998	22537.88
-0.0196341463414634	2.1998	9307.188
-0.0220731707317073	2.1998	6024.759
-0.024390243902439	2.1998	3213.427
-0.0269512195121951	2.1998	2004.679
-0.029390243902439	2.1998	1520.788
-0.0318292682926829	2.1998	899.9191
-0.0342682926829268	2.1998	676.2035
-0.0365853658536585	2.1998	559.9318
-0.0391463414634146	2.1998	530.8574
-0.0415853658536585	2.1998	474.8634
-0.0440243902439024	2.1998	401.4795
-0.0464634146341463	2.1998	337.5459
-0.0487804878048781	2.1998	339.377
-0.0513414634146341	2.1998	338.3655
-0.053780487804878	2.1998	309.8894
-0.056219512195122	2.1998	262.2436
-0.0586585365853659	2.1998	221.0025
-0.0610975609756098	2.1998	217.892
-0.0635365853658537	2.1998	214.1309
-0.0659756097560976	2.1998	220.3223
-0.0684146341463415	2.1998	222.9948
-0.0708536585365854	2.1998	223.8181
-0.0732926829268293	2.1998	222.9628
-0.0757317073170732	2.1998	195.1838
-0.0781707317073171	2.1998	167.9125
[truncated: 10,142 more rows]
