# Supplementary material for: Giant ferroelectric polarization in a bilayer graphene heterostructure
Source: Nat Commun. 2022 Oct 21;13:6241. doi: 10.1038/s41467-022-34104-z (PMC9587233; doi:10.1038/s41467-022-34104-z)
Supplement: Supplementary file 4 — Source Data [file 41467_2022_34104_MOESM4_ESM.zip › SI/Fig.S2/Fig.S2b.dat]

DG3-1-9-10-17-16-B-Vg	map-1.8K-tg-20mV_T	DG3-1-9-10-17-16-B-Vg	map-1.8K-tg-20mV_B	DG3-1-9-10-17-16-B-Vg	map-1.8K-tg-20mV_Vg	DG3-1-9-10-17-16-B-Vg	map-1.8K-tg-20mV_Ids	DG3-1-9-10-17-16-B-Vg	map-1.8K-tg-20mV_R1	DG3-1-9-10-17-16-B-Vg	map-1.8K-tg-20mV_R1_phase	DG3-1-9-10-17-16-B-Vg	map-1.8K-tg-20mV_R2	DG3-1-9-10-17-16-B-Vg	map-1.8K-tg-20mV_R2_phase	DG3-1-9-10-17-16-B-Vg	map-1.8K-tg-20mV_Ig
									Rxy	vt
1.79989	1.9997	13	1.96153E-8	183.4848	-1.26	282.9312	179.442	6.334634E-11	-282.917782532676	0.5
1.79989	1.9997	12.945	1.96153E-8	184.5055	-0.906	283.4058	179.484	5.171003E-11	-283.394307091703	0.497884615384615
1.8	1.9997	12.9	1.96153E-8	185.2656	-0.786	284.2133	179.502	4.446874E-11	-284.202564430491	0.496153846153846
1.8	1.9997	12.845	1.96153E-8	185.8116	-0.954	284.3082	179.598	4.430127E-11	-284.301202152888	0.494038461538461
1.8	1.9997	12.8	1.96153E-8	187.3068	-1.176	283.311	179.478	3.672511E-11	-283.299242197023	0.492307692307692
1.79995	1.9997	12.745	1.96153E-8	185.6928	-1.086	283.9758	179.334	4.681276E-11	-283.956615537337	0.490192307692308
1.79995	1.9997	12.7	1.96172E-8	180.6899	-0.852	285.2303	179.34	4.894749E-11	-285.211376412744	0.488461538461538
1.79995	1.9997	12.65	1.96172E-8	180.3101	-0.672	285.5148	179.544	3.772971E-11	-285.505757661563	0.486538461538462
1.80013	1.9997	12.595	1.96191E-8	181.1709	-0.912	284.7276	179.604	3.258125E-11	-284.720799467038	0.484423076923077
1.80013	1.9997	12.55	1.96191E-8	180.5536	-0.756	284.538	179.364	2.747465E-11	-284.520470287799	0.482692307692308
1.80013	1.9997	12.495	1.96172E-8	175.3726	-0.474	283.4737	179.16	4.488731E-11	-283.443235903313	0.480576923076923
1.8002	1.9997	12.45	1.96191E-8	171.9615	-0.564	282.4966	179.556	3.567869E-11	-282.488117932355	0.478846153846154
1.8002	1.9997	12.4	1.96191E-8	171.487	-0.306	283.541	179.892	2.948379E-11	-283.540496281399	0.476923076923077
1.8002	1.9997	12.345	1.96191E-8	174.5962	-0.114	285.4397	-179.73	2.061014E-11	-285.436530681831	0.474807692307692
1.80009	1.9997	12.3	1.96191E-8	182.12	0.078	287.6233	-179.79	2.374938E-11	-287.621368089924	0.473076923076923
1.80009	1.9997	12.245	1.96172E-8	190.7545	-0.156	288.506	-179.79	3.442301E-11	-288.504062160999	0.470961538461538
1.80009	1.9997	12.2	1.96172E-8	198.4697	-0.24	288.9806	-179.91	2.546555E-11	-288.980243484548	0.469230769230769
1.80003	1.9997	12.15	1.96153E-8	202.1213	-0.126	289.4358	-179.868	3.479968E-11	-289.43503188781	0.467307692307692
1.80003	1.9997	12.095	1.96153E-8	204.8987	0.072	291.7626	-179.856	1.868466E-11	-291.761678534424	0.465192307692308
1.80003	1.9997	12.05	1.96172E-8	203.2884	-0.012	294.725	-179.946	1.123411E-11	-294.724869103148	0.463461538461538
1.79992	1.9997	11.995	1.96153E-8	198.6791	-0.264	296.2728	179.706	1.466643E-11	-296.268899590286	0.461346153846154
1.79992	1.9997	11.95	1.96153E-8	190.3693	-0.234	296.0357	179.436	2.006596E-11	-296.021357543942	0.459615384615385
1.79992	1.9997	11.9	1.96172E-8	180.12	0.066	296.3868	179.4	2.132165E-11	-296.370548923702	0.457692307692308
1.80015	1.9997	11.845	1.96191E-8	174.1925	-0.102	296.7853	179.226	1.906142E-11	-296.758220387679	0.455576923076923
1.80015	1.9997	11.8	1.96191E-8	170.5374	-0.096	298.0667	179.22	1.491757E-11	-298.039080189346	0.453846153846154
1.80015	1.9997	11.745	1.96191E-8	167.9027	-0.588	297.3072	179.118	1.755456E-11	-297.271974370707	0.451730769230769
1.8	1.9997	11.7	1.9621E-8	168.7885	-0.696	293.8138	178.944	2.542369E-11	-293.76389862963	0.45
1.8	1.9997	11.65	1.96191E-8	172.3178	-0.6	292.0384	178.98	2.295417E-11	-291.99212423856	0.448076923076923
1.8	1.9997	11.595	1.9621E-8	176.1929	-0.702	291.2502	178.992	1.353628E-11	-291.205128622195	0.445961538461538
1.79978	1.9997	11.55	1.96191E-8	181.4079	-0.696	290.7091	178.752	7.173982E-12	-290.640140299586	0.444230769230769
1.79978	1.9997	11.495	1.96191E-8	187.8404	-1.116	288.8104	178.698	2.236813E-11	-288.735833999885	0.442115384615385
1.79978	1.9997	11.45	1.96191E-8	194.724	-0.84	286.6263	178.56	2.132169E-11	-286.535780342772	0.440384615384615
1.80041	1.9997	11.4	1.96172E-8	201.461	0.06	285.4199	178.524	1.600585E-11	-285.325198319361	0.438461538461539
1.80041	1.9997	11.345	1.96172E-8	207.5612	-0.012	285.2303	178.65	4.243985E-12	-285.151128687809	0.436346153846154
1.80041	1.9997	11.3	1.96172E-8	212.095	-0.492	285.4199	178.548	2.46284E-11	-285.328252846876	0.434615384615385
1.80041	1.9997	11.245	1.96153E-8	216.0089	-0.516	287.0142	178.62	1.696853E-11	-286.930953630729	0.4325
1.79986	1.9997	11.2	1.96153E-8	218.1695	-0.624	287.5842	178.746	1.998223E-11	-287.515324066457	0.430769230769231
1.79986	1.9997	11.15	1.96153E-8	218.2169	-0.576	286.9194	179.076	1.43315E-11	-286.882090521085	0.428846153846154
1.79986	1.9997	11.095	1.96153E-8	220.0211	-0.684	287.7264	179.286	9.852823E-12	-287.704059378293	0.426730769230769
1.79977	1.9997	11.05	1.96134E-8	220.6359	-0.888	288.3243	179.124	1.052256E-11	-288.290601874899	0.425
1.79977	1.9997	10.995	1.96134E-8	221.8942	-0.66	288.7516	179.166	6.462421E-12	-288.72101041592	0.422884615384615
1.79977	1.9997	10.95	1.96134E-8	222.3215	-0.522	289.9864	179.454	8.01113E-12	-289.973233074786	0.421153846153846
1.80022	1.9997	10.9	1.96153E-8	224.2703	-0.564	292.1898	179.628	1.060626E-11	-292.183641511358	0.419230769230769
1.80022	1.9997	10.845	1.96153E-8	225.0539	-0.876	291.3827	179.682	-5.696017E-13	-291.37821211595	0.417115384615385
1.80022	1.9997	10.8	1.96153E-8	225.5051	-0.972	291.0978	179.388	-4.127452E-12	-291.081194101545	0.415384615384615
1.80003	1.9997	10.745	1.96153E-8	224.0093	-1.05	290.6705	179.28	8.597123E-12	-290.647549879245	0.413269230769231
1.80003	1.9997	10.7	1.96172E-8	222.9192	-0.864	290.2626	179.436	3.950965E-12	-290.248537241401	0.411538461538462
1.80003	1.9997	10.65	1.96172E-8	223.5839	-0.792	290.5945	179.46	-2.788023E-12	-290.581593858132	0.409615384615385
1.79995	1.9997	10.595	1.96172E-8	222.9192	-0.756	290.1673	179.478	6.504276E-12	-290.155257650978	0.4075
1.79995	1.9997	10.55	1.96172E-8	223.3229	-0.63	289.3129	179.454	8.304114E-12	-289.299763655269	0.405769230769231
1.79995	1.9997	10.495	1.96191E-8	225.2239	-0.57	289.3797	179.544	-8.020183E-12	-289.370535259033	0.403653846153846
1.80031	1.9997	10.45	1.96172E-8	226.1954	-0.462	291.3066	179.382	-1.02386E-11	-291.289654756907	0.401923076923077
1.80031	1.9997	10.4	1.96172E-8	227.7619	-0.99	292.8736	179.016	-6.262163E-12	-292.830409872369	0.4
1.80031	1.9997	10.345	1.96172E-8	227.7853	-0.93	293.3482	178.944	7.132121E-12	-293.298377707189	0.397884615384615
1.79989	1.9997	10.3	1.96172E-8	228.8064	-0.606	293.443	179.25	2.360442E-12	-293.417860026299	0.396153846153846
1.79989	1.9997	10.245	1.96191E-8	229.615	-0.534	293.4146	179.454	-6.387759E-12	-293.401277416269	0.394038461538462
1.79989	1.9997	10.2	1.96191E-8	229.876	-0.708	293.9844	179.322	-9.10846E-12	-293.96381725256	0.392307692307692
1.80009	1.9997	10.15	1.96172E-8	230.2541	-0.924	295.5794	179.244	-8.773596E-12	-295.55367021289	0.390384615384615
1.80009	1.9997	10.095	1.96172E-8	230.7526	-0.978	297.621	179.202	6.83908E-12	-297.592133969022	0.388269230769231
1.80009	1.9997	10.05	1.96172E-8	231.1798	-0.552	298.1909	179.448	3.49055E-12	-298.177061343753	0.386538461538461
1.79979	1.9997	9.995	1.96172E-8	233.1979	-0.078	300.5643	179.61	-1.028046E-11	-300.55733710779	0.384423076923077
1.79979	1.9997	9.95	1.96191E-8	234.7891	0.048	303.0985	179.598	-2.997318E-12	-303.091039656039	0.382692307692308
1.79979	1.9997	9.9	1.9621E-8	235.4309	-0.144	305.3004	179.604	-1.337789E-11	-305.293108099132	0.380769230769231
1.7999	1.9997	9.845	1.9621E-8	230.6845	-0.12	306.6291	179.706	-4.021714E-13	-306.625063250355	0.378653846153846
1.7999	1.9997	9.8	1.9621E-8	224.1817	0.132	306.4869	179.79	-1.574152E-12	-306.484841386771	0.376923076923077
1.7999	1.9997	9.745	1.9621E-8	216.5394	0.522	306.1072	179.784	-1.928735E-13	-306.105024769559	0.374807692307692
1.79993	1.9997	9.7	1.96229E-8	209.4706	0.714	306.5994	179.844	-1.11176E-11	-306.598263564037	0.373076923076923
1.79993	1.9997	9.65	1.9621E-8	202.9407	0.258	305.6327	179.634	-1.28756E-11	-305.626464299447	0.371153846153846
1.79993	1.9997	9.595	1.9621E-8	198.4552	0.126	304.8254	179.568	-2.746168E-12	-304.816735543452	0.369038461538462
1.79965	1.9997	9.55	1.96229E-8	197.5106	0.096	303.1825	179.778	1.397694E-12	-303.180224199048	0.367307692307692
1.79965	1.9997	9.495	1.96229E-8	205.8162	-0.18	303.2299	179.742	-1.664275E-11	-303.226825776484	0.365192307692308
1.79965	1.9997	9.45	1.9621E-8	217.4889	-0.6	303.8765	179.436	-1.249888E-11	-303.861777669726	0.363461538461538
1.79985	1.9997	9.4	1.9621E-8	232.559	-0.894	305.6327	179.058	-1.513589E-11	-305.591393672845	0.361538461538462
1.79985	1.9997	9.345	1.96191E-8	250.2169	-1.542	306.7541	178.932	-1.438245E-11	-306.700810082708	0.359423076923077
1.79985	1.9997	9.3	1.96172E-8	270.6314	-1.674	309.822	178.914	-9.820032E-12	-309.766347632941	0.357692307692308
1.79973	1.9997	9.245	1.96172E-8	285.7049	-1.176	313.8098	179.106	-3.876314E-12	-313.771600518503	0.355576923076923
1.79973	1.9997	9.2	1.96172E-8	297.0511	-0.864	316.8485	179.478	-2.704311E-12	-316.835350343839	0.353846153846154
1.79973	1.9997	9.15	1.96172E-8	305.3117	-0.534	319.3167	179.67	-2.913596E-12	-319.311403694219	0.351923076923077
1.79973	1.9997	9.095	1.96172E-8	310.2257	-0.57	321.2635	179.58	-1.187103E-11	-321.254868569816	0.349807692307692
1.80014	1.9997	9.05	1.96172E-8	311.4598	-0.462	322.2132	179.352	-2.652168E-11	-322.192593062681	0.348076923076923
1.80014	1.9997	8.995	1.96172E-8	307.5908	-0.678	321.7381	179.196	-1.14106E-11	-321.706423863673	0.345961538461538
1.80014	1.9997	8.95	1.96172E-8	302.5345	-0.828	321.0259	179.112	-2.154014E-11	-320.987344880817	0.344230769230769
1.80015	1.9997	8.895	1.96153E-8	294.0888	-0.516	320.82	179.238	-1.28756E-11	-320.791628015405	0.342115384615385
1.80015	1.9997	8.85	1.96172E-8	287.5324	-0.324	320.9311	179.496	-1.890303E-11	-320.918683625115	0.340384615384615
1.80015	1.9997	8.8	1.96172E-8	279.3905	-0.42	321.0733	179.52	-2.313088E-11	-321.062032985169	0.338461538461538
1.80003	1.9997	8.745	1.96172E-8	268.6612	-0.672	319.3167	179.502	-4.420455E-12	-319.304638472168	0.336346153846154
1.80003	1.9997	8.7	1.96191E-8	257.5985	-0.63	316.9126	179.562	-6.931886E-12	-316.903340013532	0.334615384615385
1.80003	1.9997	8.645	1.9621E-8	249.6708	-0.204	316.0751	179.556	-4.6716E-12	-316.065609725147	0.3325
1.79989	1.9997	8.6	1.9621E-8	245.0191	-0.03	316.5496	179.784	-4.67161E-12	-316.54735056475	0.330769230769231
1.79989	1.9997	8.55	1.9621E-8	243.6186	0.504	316.6444	-179.97	-1.701946E-11	-316.644356595071	0.328846153846154
1.79989	1.9997	8.495	1.9621E-8	245.541	0.438	317.3564	179.97	-1.886117E-11	-317.356356497472	0.326730769230769
1.79959	1.9997	8.45	1.9621E-8	251.0947	0.12	318.7804	179.826	-1.978203E-11	-318.778930009549	0.325
1.79959	1.9997	8.395	1.9621E-8	259.1876	-0.354	319.8247	179.622	-2.547514E-11	-319.817739847342	0.322884615384615
1.79959	1.9997	8.35	1.96191E-8	267.7809	-0.918	320.7578	179.178	-2.380067E-11	-320.724790560383	0.321153846153846
1.7999	1.9997	8.3	1.96191E-8	281.1673	-1.386	321.4699	178.764	-2.668914E-11	-321.395102832121	0.319230769230769
1.7999	1.9997	8.245	1.96172E-8	291.9713	-1.512	322.0704	178.644	-1.840074E-11	-321.980206620495	0.317115384615385
1.7999	1.9997	8.2	1.96172E-8	303.3894	-1.446	321.6433	178.65	-6.931897E-12	-321.554021539337	0.315384615384615
1.80007	1.9997	8.145	1.96172E-8	315.804	-1.128	322.545	178.968	-9.317743E-12	-322.492680605798	0.313269230769231
1.80007	1.9997	8.1	1.96153E-8	332.3574	-0.624	325.5204	179.526	-1.739617E-11	-325.509260719082	0.311538461538462
1.80007	1.9997	8.05	1.96153E-8	347.7168	-0.354	329.7936	179.82	-3.003808E-11	-329.791972535156	0.309615384615385
1.79998	1.9997	7.995	1.96153E-8	361.1059	-0.396	332.3574	179.838	-2.798684E-11	-332.356071505282	0.3075
1.79998	1.9997	7.945	1.96134E-8	372.8222	-0.546	334.5264	179.64	-2.63961E-11	-334.519796735265	0.305576923076923
1.79998	1.9997	7.895	1.96134E-8	386.6872	-0.828	337.945	179.1	-2.714961E-11	-337.903308564015	0.303653846153846
1.79993	1.9997	7.85	1.96115E-8	397.1976	-1.128	341.0647	178.584	-2.589376E-11	-340.960548407705	0.301923076923077
1.79993	1.9997	7.8	1.96096E-8	404.1225	-1.17	342.9973	178.398	-1.321046E-11	-342.863236000652	0.3
1.79993	1.9997	7.75	1.96096E-8	410.7478	-0.834	345.0871	178.656	-1.438245E-11	-344.992163746762	0.298076923076923
1.79993	1.9997	7.695	1.96096E-8	420.2702	-0.78	349.2667	178.914	-3.062412E-11	-349.203962303548	0.295961538461538
1.80017	1.9997	7.645	1.96096E-8	424.8297	-0.81	351.1663	179.004	-2.313089E-11	-351.113242679723	0.294038461538462
1.80017	1.9997	7.6	1.96096E-8	427.7742	-0.864	352.0684	178.974	-2.920084E-11	-352.011953775017	0.292307692307692
1.80017	1.9997	7.55	1.96077E-8	439.1438	-0.804	336.9034	178.446	-2.095407E-11	-336.779490233387	0.290384615384615
1.80039	1.9997	7.5	1.96096E-8	412.1492	0.09	332.6437	178.074	-2.656355E-11	-332.455778827979	0.288461538461538
1.80039	1.9997	7.445	1.96096E-8	403.4575	0.204	337.5357	178.116	-2.292158E-11	-337.353240231863	0.286346153846154
1.80005	1.9997	7.395	1.96115E-8	406.2678	0.114	343.1063	178.2	-2.941014E-11	-342.936997752813	0.284423076923077
1.80005	1.9997	7.35	1.96115E-8	411.9664	-0.054	348.3303	178.332	-3.405679E-11	-348.182703039798	0.282692307692308
1.80005	1.9997	7.3	1.96115E-8	416.9054	-0.552	351.9394	178.242	-2.543328E-11	-351.773748147047	0.280769230769231
1.8	1.9997	7.25	1.96115E-8	421.0366	-0.57	354.931	178.518	-1.881932E-11	-354.812275358725	0.278846153846154
1.8	1.9997	7.195	1.96134E-8	426.1245	-0.564	358.4106	178.824	-3.175441E-11	-358.335107295898	0.276730769230769
1.8	1.9997	7.145	1.96153E-8	415.5899	-0.888	364.8331	179.094	-3.217303E-11	-364.787489343956	0.274807692307692
1.8	1.9997	7.1	1.96134E-8	414.0159	-0.876	368.2875	179.214	-3.091718E-11	-368.25284626903	0.273076923076923
1.80013	1.9997	7.05	1.96115E-8	415.623	-0.852	369.2726	179.274	-3.359632E-11	-369.242955832781	0.271153846153846
1.80013	1.9997	7	1.96096E-8	416.7081	-0.984	368.9285	179.1	-3.200558E-11	-368.88298620651	0.269230769230769
1.80013	1.9997	6.945	1.96077E-8	414.8488	-1.062	366.7794	179.094	-3.083345E-11	-366.733546021681	0.267115384615385
1.79985	1.9997	6.895	1.96077E-8	410.5739	-0.948	362.9798	179.202	-1.927975E-11	-362.944594869478	0.265192307692308
1.79985	1.9997	6.85	1.96077E-8	406.8218	-0.732	360.2248	179.334	-1.572189E-11	-360.200464407932	0.263461538461538
1.79985	1.9997	6.8	1.96077E-8	404.589	-0.426	358.5622	179.586	-2.296344E-11	-358.552839737333	0.261538461538462
1.80026	1.9997	6.75	1.96096E-8	403.4101	-0.294	358.9553	179.862	-2.995435E-11	-358.95425882658	0.259615384615385
1.80026	1.9997	6.695	1.96096E-8	402.0806	-0.48	359.7626	179.766	-3.623361E-11	-359.759599650384	0.2575
1.80026	1.9997	6.645	1.96096E-8	399.7058	-0.624	359.6198	179.496	-3.485218E-11	-359.605886813484	0.255576923076923
1.80041	1.9997	6.6	1.96077E-8	396.7044	-0.648	359.8449	179.16	-4.050351E-11	-359.806228511866	0.253846153846154
1.80041	1.9997	6.55	1.96077E-8	392.2398	-1.02	359.5598	178.854	-3.987558E-11	-359.487879843079	0.251923076923077
1.80041	1.9997	6.5	1.96077E-8	386.491	-1.242	357.0898	178.752	-2.589376E-11	-357.005093997922	0.25
1.7999	1.9997	6.445	1.96077E-8	380.8387	-1.2	354.4301	178.974	-2.003317E-11	-354.373275129704	0.247884615384615
1.7999	1.9997	6.395	1.96077E-8	377.3242	-1.17	352.1499	179.142	-3.020552E-11	-352.110416215874	0.245961538461538
1.7999	1.9997	6.35	1.96077E-8	373.1917	-1.2	351.2003	179.208	-3.895463E-11	-351.166747640561	0.244230769230769
1.80022	1.9997	6.3	1.96077E-8	367.8244	-1.248	350.6301	179.142	-3.254978E-11	-350.590786619032	0.242307692307692
1.80022	1.9997	6.25	1.96077E-8	364.2146	-1.05	350.2027	179.274	-2.568445E-11	-350.174586710795	0.240384615384615
1.80022	1.9997	6.195	1.96077E-8	361.4595	-0.702	349.5377	179.496	-2.334019E-11	-349.524176875816	0.238269230769231
1.80016	1.9997	6.145	1.96077E-8	359.5598	-0.306	349.4428	179.868	-2.681472E-11	-349.441872639686	0.236346153846154
1.80016	1.9997	6.1	1.96077E-8	358.8473	0.048	349.4903	-179.886	-3.455913E-11	-349.489608217733	0.234615384615385
1.80016	1.9997	6.05	1.96096E-8	358.3852	0.03	351.1663	-179.862	-3.966627E-11	-351.165281419086	0.232692307692308
1.80034	1.9997	6	1.96096E-8	357.1501	-0.228	351.8312	179.886	-3.665224E-11	-351.830503584147	0.230769230769231
1.80034	1.9997	5.945	1.96096E-8	355.2505	-0.324	352.2586	179.736	-3.133579E-11	-352.254860673136	0.228653846153846
1.80034	1.9997	5.895	1.96096E-8	355.6304	-0.336	352.4483	179.748	-4.34757E-11	-352.444891050708	0.226730769230769
1.80026	1.9997	5.85	1.96077E-8	356.4727	-0.312	354.0502	179.76	-4.393617E-11	-354.04709392862	0.225
1.80026	1.9997	5.8	1.96096E-8	358.1001	-0.474	355.8206	179.622	-5.042477E-11	-355.812856490212	0.223076923076923
1.80026	1.9997	5.75	1.96096E-8	358.7177	-0.63	356.2954	179.562	-3.878717E-11	-356.284989272934	0.221153846153846
1.80006	1.9997	5.695	1.96096E-8	357.5305	-0.402	356.4382	179.652	-3.171255E-11	-356.431625448463	0.219038461538462
1.80006	1.9997	5.645	1.96096E-8	358.9553	-0.48	357.2929	179.652	-4.43548E-11	-357.286309683404	0.217115384615385
1.80006	1.9997	5.6	1.96096E-8	360.8075	-0.57	358.6228	179.544	-3.77825E-11	-358.61144230951	0.215384615384615
1.80007	1.9997	5.55	1.96096E-8	364.0844	-0.696	359.4301	179.586	-4.477341E-11	-359.420717080812	0.213461538461538
1.80007	1.9997	5.5	1.96096E-8	366.4113	-0.87	360.3796	179.388	-4.188495E-11	-360.359041867844	0.211538461538462
1.80007	1.9997	5.445	1.96077E-8	366.6371	-0.912	359.7974	179.406	-3.75732E-11	-359.778064662357	0.209423076923077
1.79989	1.9997	5.395	1.96077E-8	366.9696	-0.816	358.5622	179.424	-2.86985E-11	-358.544081153215	0.2075
1.79989	1.9997	5.35	1.96077E-8	368.6791	-0.69	357.1372	179.478	-3.815925E-11	-357.122378306407	0.205769230769231
1.79989	1.9997	5.3	1.96096E-8	371.8255	-0.108	356.6753	179.808	-2.421929E-11	-356.673297374113	0.203846153846154
1.80009	1.9997	5.25	1.96096E-8	378.2372	0.21	358.7177	-179.976	-4.288963E-11	-358.717668529762	0.201923076923077
1.80009	1.9997	5.195	1.96115E-8	383.5668	0.024	360.2973	179.91	-4.397801E-11	-360.296855501114	0.199807692307692
1.80009	1.9997	5.145	1.96096E-8	387.7835	-0.33	360.8549	179.658	-4.443851E-11	-360.848471520415	0.197884615384615
1.80009	1.9997	5.1	1.96077E-8	394.2823	-0.798	361.2224	179.31	-3.54801E-11	-361.196206571598	0.196153846153846
1.80022	1.9997	5.05	1.96077E-8	399.032	-0.9	360.7471	179.136	-2.534956E-11	-360.706084610205	0.194230769230769
1.80022	1.9997	5	1.96077E-8	404.3993	-0.678	360.8424	179.388	-2.874036E-11	-360.821815467061	0.192307692307692
1.80022	1.9997	4.945	1.96077E-8	413.0913	-0.504	362.9319	179.568	-4.699208E-11	-362.921583905352	0.190192307692308
1.80005	1.9997	4.9	1.96077E-8	424.0635	-0.63	365.9246	179.436	-4.175937E-11	-365.906871538547	0.188461538461538
1.80005	1.9997	4.845	1.96077E-8	430.7604	-0.642	366.9696	179.478	-3.259164E-11	-366.954370248047	0.186346153846154
1.80005	1.9997	4.795	1.96077E-8	438.5027	-0.342	367.8718	179.622	-3.497777E-11	-367.863794227192	0.184423076923077
1.79988	1.9997	4.75	1.96077E-8	448.3346	-0.162	369.7241	179.82	-4.577809E-11	-369.722275486198	0.182692307692308
1.79988	1.9997	4.695	1.96077E-8	457.9767	-0.342	370.6743	179.82	-3.288467E-11	-370.672470797153	0.180576923076923
1.79988	1.9997	4.65	1.96077E-8	466.099	-0.528	370.3418	179.604	-3.979184E-11	-370.332954627728	0.178846153846154
1.8001	1.9997	4.595	1.96077E-8	475.0761	-0.456	371.2919	179.478	-4.104771E-11	-371.276490866548	0.176730769230769
1.8001	1.9997	4.545	1.96077E-8	484.6229	-0.402	373.1917	179.46	-4.82898E-11	-373.175125477687	0.174807692307692
1.8001	1.9997	4.5	1.96077E-8	495.5951	-0.426	375.4714	179.424	-5.791801E-11	-375.452426698384	0.173076923076923
1.79998	1.9997	4.445	1.96058E-8	504.2411	-0.294	376.078	179.538	-3.133578E-11	-376.065774003529	0.170961538461538
1.79998	1.9997	4.4	1.96058E-8	511.7006	-0.276	374.558	179.652	-3.803368E-11	-374.551091226264	0.169230769230769
1.79998	1.9997	4.345	1.96058E-8	521.7691	-0.198	375.1752	179.658	-4.054537E-11	-375.168516410241	0.167115384615385
1.8	1.9997	4.295	1.96058E-8	535.3569	-0.33	377.3128	179.604	-4.565252E-11	-377.303788129941	0.165192307692308
1.8	1.9997	4.25	1.96038E-8	545.3841	-0.582	379.0143	179.412	-5.272714E-11	-378.994341349372	0.163461538461538
1.8	1.9997	4.195	1.96038E-8	553.1785	-0.588	379.1566	179.316	-3.338702E-11	-379.129582173699	0.161346153846154
1.79983	1.9997	4.15	1.96019E-8	559.7417	-0.558	377.293	179.358	-3.711271E-11	-377.269315239393	0.159615384615385
1.79983	1.9997	4.095	1.96019E-8	571.2354	-0.282	378.2909	179.592	-3.815925E-11	-378.281308884417	0.1575
1.79983	1.9997	4.045	1.96019E-8	582.214	-0.276	380.1438	179.58	-5.402486E-11	-380.133586624781	0.155576923076923
1.79991	1.9997	4	1.96E-8	593.0561	-0.264	382.699	179.52	-4.448037E-11	-382.685570433266	0.153846153846154
1.79991	1.9997	3.945	1.96E-8	603.2704	-0.336	383.7444	179.49	-5.74994E-11	-383.729197875844	0.151730769230769
1.79975	1.9997	3.9	1.96E-8	614.8673	-0.414	384.8372	179.328	-4.431294E-11	-384.810731132904	0.15
1.79975	1.9997	3.845	1.96E-8	622.8469	-0.636	384.2668	179.136	-4.778746E-11	-384.223110521728	0.147884615384615
1.79975	1.9997	3.795	1.96E-8	629.0714	-0.576	382.6515	179.232	-3.38475E-11	-382.617124889952	0.145961538461538
1.79975	1.9997	3.75	1.95981E-8	635.7402	-0.39	380.8828	179.514	-4.242916E-11	-380.869097934627	0.144230769230769
1.80018	1.9997	3.695	1.96E-8	646.7041	-0.18	381.1311	179.748	-5.32295E-11	-381.127413625024	0.142115384615385
1.80018	1.9997	3.65	1.95981E-8	655.6962	-0.186	382.4983	179.706	-5.461093E-11	-382.493264437894	0.140384615384615
1.80018	1.9997	3.595	1.95981E-8	662.9673	-0.3	383.0688	179.658	-4.51083E-11	-383.061975789048	0.138269230769231
1.79978	1.9997	3.545	1.95981E-8	669.621	-0.258	382.6412	179.748	-4.092214E-11	-382.63749901904	0.136346153846154
1.79978	1.9997	3.5	1.95962E-8	680.4278	-0.138	382.7732	179.934	-3.908021E-11	-382.772946046569	0.134615384615385
1.79978	1.9997	3.445	1.95962E-8	694.5428	-0.15	384.5317	179.904	-5.595052E-11	-384.531160241796	0.1325
1.80032	1.9997	3.395	1.95962E-8	712.2707	-0.252	388.5238	179.706	-5.64947E-11	-388.518685112628	0.130576923076923
1.80032	1.9997	3.345	1.95943E-8	730.9217	-0.378	393.7436	179.412	-6.089024E-11	-393.722865713855	0.128653846153846
1.80032	1.9997	3.295	1.95924E-8	749.0098	-0.504	400.2945	179.064	-5.984364E-11	-400.241087070081	0.126730769230769
1.79974	1.9997	3.25	1.95905E-8	755.8817	-0.594	403.7559	178.962	-5.565746E-11	-403.689643811323	0.125
1.79974	1.9997	3.195	1.95867E-8	750.8462	-0.684	405.2132	178.914	-4.050351E-11	-405.14041280689	0.122884615384615
1.79974	1.9997	3.145	1.95848E-8	738.6953	-0.522	404.8721	179.208	-4.653161E-11	-404.833420038092	0.120961538461538
1.80026	1.9997	3.095	1.95829E-8	722.0279	-0.288	405.4343	179.562	-3.732201E-11	-405.422453465241	0.119038461538462
1.80026	1.9997	3.045	1.9581E-8	716.0104	-0.216	409.7544	179.694	-4.636417E-11	-409.748556269407	0.117115384615385
1.80026	1.9997	3	1.95791E-8	734.1553	-0.066	422.2569	179.91	-5.394112E-11	-422.256379061537	0.115384615384615
1.80013	1.9997	2.945	1.95752E-8	787.4964	-0.282	442.1329	179.568	-4.91689E-11	-442.120332670308	0.113269230769231
1.80013	1.9997	2.895	1.95695E-8	899.9412	-0.438	477.1931	179.022	-4.075468E-11	-477.123583794294	0.111346153846154
1.7998	1.9997	2.845	1.95619E-8	1151.289	0.096	542.2224	179.166	-3.317771E-11	-542.164958386881	0.109423076923077
1.7998	1.9997	2.795	1.95562E-8	1277.631	0.288	578.098	179.364	-4.527573E-11	-578.062384751547	0.1075
1.7998	1.9997	2.75	1.95543E-8	1346.722	0.354	604.5371	179.628	-3.824297E-11	-604.524358162796	0.105769230769231
1.7998	1.9997	2.695	1.95504E-8	1370.33	0.336	625.2864	179.856	-5.925758E-11	-625.28442517563	0.103653846153846
1.80028	1.9997	2.645	1.95485E-8	1350.549	0.198	636.7343	179.82	-5.080152E-11	-636.73115784476	0.101730769230769
1.80028	1.9997	2.595	1.95447E-8	1314.981	-0.024	645.9603	179.55	-5.929943E-11	-645.940377062976	0.0998076923076923
1.80028	1.9997	2.545	1.95428E-8	1276.219	-0.15	648.689	179.466	-4.787118E-11	-648.660826510342	0.0978846153846154
1.80001	1.9997	2.5	1.95428E-8	1247.723	-0.15	638.4909	179.502	-4.113144E-11	-638.466782326979	0.0961538461538462
1.80001	1.9997	2.445	1.95409E-8	1258.617	-0.18	618.9633	179.43	-4.682464E-11	-618.932670791916	0.0940384615384615
1.80001	1.9997	2.395	1.95409E-8	1313.711	-0.258	588.1766	179.352	-5.917386E-11	-588.13898354503	0.0921153846153846
1.79977	1.9997	2.345	1.95371E-8	1393.098	-0.33	560.641	179.316	-6.122508E-11	-560.601050013226	0.0901923076923077
1.79977	1.9997	2.295	1.95333E-8	1446.294	-0.396	542.7296	179.328	-4.648975E-11	-542.692271390263	0.0882692307692308
1.79977	1.9997	2.25	1.95314E-8	1438.136	-0.396	533.0084	179.358	-5.385741E-11	-532.974940125696	0.0865384615384615
1.79986	1.9997	2.195	1.95314E-8	1380.628	-0.426	523.3777	179.382	-6.093203E-11	-523.347255230276	0.0844230769230769
1.79986	1.9997	2.145	1.95314E-8	1287.839	-0.408	511.0729	179.376	-4.962938E-11	-511.042590939193	0.0825
1.79986	1.9997	2.095	1.95333E-8	1153.067	-0.336	495.909	179.502	-4.305709E-11	-495.890268063319	0.0805769230769231
1.79989	1.9997	2.045	1.95352E-8	1039.206	-0.27	481.8927	179.58	-4.686649E-11	-481.879752923235	0.0786538461538462
1.79989	1.9997	2	1.9539E-8	934.5207	-0.174	462.971	179.7	-4.368499E-11	-462.964653708084	0.0769230769230769
1.79989	1.9997	1.945	1.95409E-8	848.6405	0.018	435.4262	179.97	-4.360129E-11	-435.426140312719	0.0748076923076923
1.80013	1.9997	1.895	1.95409E-8	785.5421	0.168	394.4864	-179.904	-5.235038E-11	-394.485846268615	0.0728846153846154
1.80013	1.9997	1.845	1.95428E-8	755.818	0.174	351.5085	-179.856	-6.239718E-11	-351.507389840636	0.0709615384615385
1.80013	1.9997	1.795	1.95409E-8	739.0192	0.042	308.6966	-179.964	-4.891771E-11	-308.696539065736	0.0690384615384615
1.79962	1.9997	1.75	1.95428E-8	727.1322	-0.15	273.973	179.658	-5.837848E-11	-273.968119285238	0.0673076923076923
1.79962	1.9997	1.695	1.95447E-8	716.1021	-0.186	254.0285	179.586	-4.305706E-11	-254.021868588532	0.0651923076923077
1.80006	1.9997	1.645	1.95524E-8	696.7636	-0.3	250.4035	177.66	-5.419229E-11	-250.194697120842	0.0632692307692308
1.80006	1.9997	1.595	1.95562E-8	679.2935	-0.36	268.3088	177.252	-4.414547E-11	-268.000261147305	0.0613461538461538
1.80006	1.9997	1.545	1.956E-8	661.2628	-0.324	291.3967	177.606	-5.017357E-11	-291.142371824305	0.0594230769230769
1.8001	1.9997	1.5	1.95638E-8	651.5145	-0.276	315.3089	178.368	-4.607113E-11	-315.180999596453	0.0576923076923077
1.8001	1.9997	1.445	1.95657E-8	670.6839	-0.366	329.0585	178.758	-6.478331E-11	-328.981192071051	0.0555769230769231
1.8001	1.9997	1.395	1.95657E-8	711.812	-0.336	334.4613	178.938	-6.210418E-11	-334.403847727386	0.0536538461538462
1.79995	1.9997	1.345	1.95619E-8	763.1774	-0.336	336.6687	179.034	-6.453216E-11	-336.620851156347	0.0517307692307692
1.79995	1.9997	1.295	1.95581E-8	812.0881	-0.348	346.0674	179.178	-4.757813E-11	-346.031785929372	0.0498076923076923
1.79995	1.9997	1.25	1.95562E-8	825.6921	-0.3	361.9118	179.214	-6.691829E-11	-361.877746185651	0.0480769230769231
1.80008	1.9997	1.195	1.95543E-8	810.6248	-0.222	384.9271	179.49	-4.946193E-11	-384.911851022907	0.0459615384615385
1.80008	1.9997	1.145	1.95543E-8	773.569	-0.114	411.3857	179.64	-4.502459E-11	-411.377579598485	0.0440384615384615
1.80008	1.9997	1.095	1.95562E-8	707.3	0.03	443.8004	179.628	-4.577812E-11	-443.791046012548	0.0421153846153846
1.79963	1.9997	1.045	1.95638E-8	597.5322	0.138	465.6692	-178.536	-4.946192E-11	-465.517193983421	0.0401923076923077
1.79963	1.9997	1	1.95676E-8	477.7627	0.054	459.1059	-178.116	-6.076459E-11	-458.857723715049	0.0384615384615385
1.80002	1.9997	0.945	1.95695E-8	415.516	0.012	434.7423	-178.458	-4.381063E-11	-434.584865767288	0.0363461538461538
1.80002	1.9997	0.895	1.95714E-8	387.1603	0.048	408.0521	-178.878	-5.662023E-11	-407.973862999465	0.0344230769230769
1.80002	1.9997	0.845	1.95714E-8	370.6955	-0.06	384.1146	-179.286	-7.106256E-11	-384.084775281202	0.0325
1.80005	1.9997	0.795	1.95714E-8	357.9427	-0.102	367.8403	-179.49	-7.035089E-11	-367.825727920485	0.0305769230769231
1.80005	1.9997	0.745	1.95714E-8	340.526	-0.072	362.4631	-179.712	-5.896459E-11	-362.45852097936	0.0286538461538462
1.80005	1.9997	0.695	1.95752E-8	321.4772	0.054	370.1004	-179.796	-5.008986E-11	-370.098054128765	0.0267307692307692
1.80002	1.9997	0.645	1.9581E-8	297.0773	0.216	385.3531	-179.952	-5.155502E-11	-385.35296477218	0.0248076923076923
1.80002	1.9997	0.595	1.95886E-8	268.911	0.336	400.1343	179.892	-6.139253E-11	-400.133589150106	0.0228846153846154
1.80002	1.9997	0.545	1.95981E-8	249.8196	1.488	411.3455	179.742	-4.594555E-11	-411.341329672439	0.0209615384615385
1.79961	1.9997	0.495	1.96038E-8	244.7112	1.836	412.746	179.718	-5.942506E-11	-412.74100074888	0.0190384615384615
1.79961	1.9997	0.445	1.96077E-8	239.6518	1.734	413.2815	179.766	-6.235535E-11	-413.278053313241	0.0171153846153846
1.79961	1.9997	0.395	1.96077E-8	236.3745	1.464	414.991	179.874	-6.457403E-11	-414.98999653014	0.0151923076923077
1.8	1.9997	0.345	1.96077E-8	230.9118	1.098	420.216	179.85	-5.205732E-11	-420.214559943294	0.0132692307692308
1.8	1.9997	0.295	1.96077E-8	223.5734	1.008	428.8606	179.778	-5.486215E-11	-428.857380812343	0.0113461538461538
1.8	1.9997	0.25	1.96115E-8	210.8508	0.72	439.1775	179.754	-4.908517E-11	-439.173452057184	0.00961538461538462
1.80008	1.9997	0.195	1.96134E-8	190.198	0.96	451.1482	179.652	-6.093206E-11	-451.139878509509	0.0075
1.80008	1.9997	0.145	1.96191E-8	165.8618	0.786	459.6567	179.598	-6.612298E-11	-459.645386195788	0.00557692307692308
1.80008	1.9997	0.095	1.9621E-8	148.9476	0.522	463.0299	179.514	-6.846716E-11	-463.013242734407	0.00365384615384615
1.79993	1.9997	0.045	1.96229E-8	139.6547	-0.048	466.0224	179.316	-7.420225E-11	-465.989192316801	0.00173076923076923
1.79993	1.9997	0	1.96248E-8	134.1598	-0.87	468.8247	179.13	-6.32763E-11	-468.770653772537	0
1.79993	1.9997	-0.055	1.96248E-8	129.9127	-1.272	475.1366	179.202	-5.754125E-11	-475.09051686805	-0.00211538461538462
1.79985	1.9997	-0.105	1.96267E-8	125.0124	-1.608	481.354	179.226	-5.297834E-11	-481.310079766386	-0.00403846153846154
1.79985	1.9997	-0.155	1.96325E-8	111.0292	-1.332	493.1664	179.34	-6.733684E-11	-493.133680904581	-0.00596153846153846
1.80004	1.9997	-0.205	1.96363E-8	87.83834	-1.548	500.6595	179.556	-5.461091E-11	-500.644467508473	-0.00788461538461538
1.80004	1.9997	-0.255	1.9642E-8	78.16363	-0.786	504.639	179.67	-5.975991E-11	-504.630629869489	-0.00980769230769231
1.79998	1.9997	-0.305	1.96458E-8	81.2535	-1.218	513.0257	179.688	-5.749941E-11	-513.018093725823	-0.0117307692307692
1.79998	1.9997	-0.355	1.96458E-8	81.94118	-1.092	524.4022	179.82	-5.163875E-11	-524.399612180998	-0.0136538461538462
1.79975	1.9997	-0.405	1.96477E-8	75.91321	-0.846	534.546	179.838	-6.17693E-11	-534.543863319614	-0.0155769230769231
1.79975	1.9997	-0.455	1.96534E-8	63.78387	-2.406	541.3567	179.844	-6.068088E-11	-541.354693416744	-0.0175
1.79991	1.9997	-0.5	1.96553E-8	56.43312	-1.686	547.6538	179.748	-5.695519E-11	-547.648502984711	-0.0192307692307692
1.79991	1.9997	-0.555	1.96592E-8	61.34889	-1.602	557.3014	179.814	-5.08015E-11	-557.298463429845	-0.0213461538461538
1.80013	1.9997	-0.605	1.96592E-8	64.30984	-1.026	570.425	179.772	-6.457402E-11	-570.420483599867	-0.0232692307692308
1.80013	1.9997	-0.655	1.96611E-8	56.27457	-3.78	585.1961	179.67	-5.172246E-11	-585.186393719409	-0.0251923076923077
1.79963	1.9997	-0.705	1.9663E-8	45.20933	-3.762	593.1445	179.502	-5.360625E-11	-593.12209519344	-0.0271153846153846
1.79963	1.9997	-0.755	1.96649E-8	50.86474	-3.708	602.6524	179.586	-5.60761E-11	-602.636667765088	-0.0290384615384615
1.79986	1.9997	-0.805	1.96649E-8	60.99955	-2.85	614.7806	179.628	-5.996924E-11	-614.767642260398	-0.0309615384615385
1.79986	1.9997	-0.855	1.9663E-8	62.0002	-5.148	627.9103	179.472	-4.841539E-11	-627.883638344148	-0.0328846153846154
1.80012	1.9997	-0.905	1.96649E-8	51.69363	-5.7	636.9877	179.502	-6.377866E-11	-636.96363910725	-0.0348076923076923
1.80012	1.9997	-0.955	1.96649E-8	46.15213	-3.558	646.792	179.652	-6.662527E-11	-646.780069832756	-0.0367307692307692
1.80004	1.9997	-1.005	1.96649E-8	53.46938	-1.998	658.966	179.724	-4.849912E-11	-658.958354514462	-0.0386538461538461
1.80004	1.9997	-1.055	1.96649E-8	63.22534	-0.66	671.8468	179.748	-6.323445E-11	-671.840301765584	-0.0405769230769231
1.80022	1.9997	-1.105	1.9663E-8	69.6023	-0.78	694.9804	179.7	-6.210415E-11	-694.970873380634	-0.0425
1.80022	1.9997	-1.155	1.96649E-8	63.27263	-3.732	711.4402	179.496	-5.239223E-11	-711.412675374834	-0.0444230769230769
1.80008	1.9997	-1.205	1.96649E-8	58.27642	-5.34	721.575	179.4	-5.461093E-11	-721.53543558492	-0.0463461538461538
1.80008	1.9997	-1.25	1.96649E-8	65.38045	-4.818	736.5407	179.526	-5.260154E-11	-736.515495638721	-0.0480769230769231
1.79985	1.9997	-1.305	1.9663E-8	74.6229	-2.67	751.8639	179.7	-6.599736E-11	-751.85359363569	-0.0501923076923077
1.79985	1.9997	-1.355	1.9663E-8	71.8044	-2.64	768.7738	179.712	-4.556881E-11	-768.764088029051	-0.0521153846153846
1.79966	1.9997	-1.405	1.96649E-8	58.89224	-2.376	785.2773	179.79	-5.762496E-11	-785.272025444259	-0.0540384615384615
1.79966	1.9997	-1.455	1.96649E-8	59.57874	-1.224	800.1007	179.82	-5.36481E-11	-800.096751664553	-0.0559615384615385
1.80034	1.9997	-1.5	1.96649E-8	77.33881	-1.32	819.9889	179.898	-6.386238E-11	-819.987600629682	-0.0576923076923077
1.80034	1.9997	-1.555	1.9663E-8	92.54997	-1.386	849.0566	179.868	-6.009483E-11	-849.0543467517	-0.0598076923076923
1.80039	1.9997	-1.605	1.96649E-8	81.26967	-1.506	890.9377	179.346	-5.302018E-11	-890.879660607596	-0.0617307692307692
1.80029	1.9997	-1.655	1.96668E-8	71.81443	-1.014	911.7803	179.214	-6.398796E-11	-911.694506729199	-0.0636538461538462
1.80029	1.9997	-1.705	1.9663E-8	90.65555	-1.254	933.7436	179.31	-6.101579E-11	-933.675891169837	-0.0655769230769231
1.79988	1.9997	-1.75	1.96611E-8	113.7332	-1.386	958.5628	179.466	-6.570433E-11	-958.521168248679	-0.0673076923076923
1.79988	1.9997	-1.805	1.96592E-8	118.8843	-0.966	991.8155	179.58	-6.319265E-11	-991.788852757959	-0.0694230769230769
1.80022	1.9997	-1.855	1.96592E-8	95.52881	-1.95	1027.438	179.568	-5.955064E-11	-1027.40879576733	-0.0713461538461539
1.80022	1.9997	-1.905	1.96573E-8	83.59897	-2.094	1053.125	179.556	-5.285274E-11	-1053.09337952213	-0.0732692307692308
1.79998	1.9997	-1.955	1.96553E-8	107.3939	-1.2	1079.383	179.634	-6.189489E-11	-1079.36097778454	-0.0751923076923077
1.79998	1.9997	-2	1.96496E-8	144.3943	-0.78	1118.756	179.706	-5.172247E-11	-1118.7412716592	-0.0769230769230769
1.80019	1.9997	-2.055	1.96477E-8	154.1015	-0.498	1147.585	179.718	-7.277897E-11	-1147.5711002515	-0.0790384615384615
1.80019	1.9997	-2.105	1.96458E-8	147.4325	-0.84	1177.28	179.724	-7.231847E-11	-1177.26634090801	-0.0809615384615385
1.80019	1.9997	-2.155	1.96458E-8	129.3233	-1.314	1204.965	179.712	-7.374176E-11	-1204.94977759638	-0.0828846153846154
1.80034	1.9997	-2.205	1.96458E-8	110.5982	-1.776	1247.157	179.724	-6.09739E-11	-1247.14253017787	-0.0848076923076923
1.80034	1.9997	-2.25	1.96382E-8	139.8305	-1.038	1287.094	179.67	-6.151811E-11	-1287.07265177927	-0.0865384615384615
1.79971	1.9997	-2.305	1.96344E-8	170.3571	-1.128	1318.365	179.67	-6.603917E-11	-1318.34313310681	-0.0886538461538462
1.79971	1.9997	-2.355	1.96306E-8	192.1189	-1.098	1355.15	179.67	-5.904828E-11	-1355.1275229771	-0.0905769230769231
1.79971	1.9997	-2.405	1.96248E-8	193.8129	-1.092	1406.898	179.622	-6.972302E-11	-1406.8673825247	-0.0925
1.80005	1.9997	-2.455	1.96248E-8	171.9355	-1.266	1453.594	179.61	-6.315078E-11	-1453.56032594643	-0.0944230769230769
1.80005	1.9997	-2.5	1.96248E-8	147.3768	-1.458	1492.892	179.598	-7.344872E-11	-1492.85525455977	-0.0961538461538462
1.80005	1.9997	-2.555	1.96229E-8	137.4241	-1.164	1529.957	179.634	-6.151808E-11	-1529.92578490518	-0.0982692307692308
1.8	1.9997	-2.605	1.96191E-8	161.4468	-0.48	1571.938	179.664	-5.737381E-11	-1571.91097053421	-0.100192307692308
1.8	1.9997	-2.655	1.96134E-8	205.7022	-0.384	1616.65	179.712	-7.231847E-11	-1616.62957675218	-0.102115384615385
1.8	1.9997	-2.705	1.96077E-8	250.5526	-0.69	1671.267	179.706	-7.981166E-11	-1671.24499789234	-0.104038461538462
1.7999	1.9997	-2.75	1.96E-8	276.1194	-0.84	1740.73	179.712	-6.700204E-11	-1740.70800924122	-0.105769230769231
1.7999	1.9997	-2.805	1.95943E-8	263.866	-0.72	1833.349	179.712	-6.340191E-11	-1833.32583917919	-0.107884615384615
1.7999	1.9997	-2.855	1.95943E-8	226.4118	-0.816	1910.346	179.682	-7.20673E-11	-1910.3165768004	-0.109807692307692
1.79998	1.9997	-2.905	1.95943E-8	200.7456	-1.032	1978.887	179.634	-8.043961E-11	-1978.84662556768	-0.111730769230769
1.79998	1.9997	-2.955	1.95905E-8	215.3314	-1.428	2047.252	179.568	-7.725814E-11	-2047.19380824171	-0.113653846153846
1.79998	1.9997	-3	1.95771E-8	287.0987	-1.458	2135.904	179.49	-7.72163E-11	-2135.8193856635	-0.115384615384615
1.80006	1.9997	-3.055	1.95543E-8	413.3382	-1.38	2306.516	179.316	-7.407665E-11	-2306.35164298063	-0.1175
1.80006	1.9997	-3.105	1.95371E-8	436.1307	-4.776	2542.317	179.328	-6.206233E-11	-2542.14214099264	-0.119423076923077
1.80002	1.9997	-3.155	1.95314E-8	364.3978	-7.206	2730.362	179.412	-7.361617E-11	-2730.21822088337	-0.121346153846154
1.80002	1.9997	-3.2	1.95256E-8	337.1753	-7.104	2871.594	179.448	-8.182108E-11	-2871.46073301483	-0.123076923076923
1.80002	1.9997	-3.25	1.95123E-8	390.2897	-5.43	3028.387	179.466	-7.922565E-11	-3028.25547282777	-0.125
1.79991	1.9997	-3.305	1.94875E-8	532.4901	-3.522	3210.032	179.496	-6.105762E-11	-3209.90780835667	-0.127115384615385
1.79991	1.9997	-3.355	1.94513E-8	779.1973	-2.226	3483.942	179.532	-6.415543E-11	-3483.82577890916	-0.129038461538462
1.79991	1.9997	-3.405	1.94017E-8	1036.852	-2.022	4086.157	179.55	-6.871834E-11	-4086.03097329436	-0.130961538461538
1.80008	1.9997	-3.45	1.93826E-8	1000.108	-2.136	4561.834	179.538	-6.562056E-11	-4561.68569840728	-0.132692307692308
1.80008	1.9997	-3.5	1.9312E-8	1223.571	-1.812	5563.639	179.376	-5.05922E-11	-5563.30904966853	-0.134615384615385
1.79984	1.9997	-3.555	1.92186E-8	1732.535	-1.596	6376.531	179.274	-9.262138E-11	-6376.01910999993	-0.136730769230769
1.79984	1.9997	-3.605	1.90774E-8	2490.712	-1.554	7462.967	179.13	-7.45371E-11	-7462.10666731695	-0.138653846153846
1.79986	1.9997	-3.655	1.85739E-8	5880.241	-2.868	10169.54	178.542	-6.955556E-11	-10166.2475615807	-0.140576923076923
1.80026	1.9997	-3.7	1.54877E-8	51077.76	-8.304	8243.574	175.206	-4.866656E-11	-8214.73481681047	-0.142307692307692
1.80017	1.9997	-3.75	1.70518E-8	22997.04	-7.026	5745.546	-0.216	-3.991744E-11	5745.50517153677	-0.144230769230769
1.80017	1.9997	-3.805	1.79235E-8	12138.14	-6.396	6841.465	-0.906	-4.406179E-11	6840.60969463721	-0.146346153846154
1.79984	1.9997	-3.855	1.84366E-8	6884.621	-5.778	6622.75	-0.954	-6.327631E-11	6621.83198491711	-0.148269230769231
1.79984	1.9997	-3.905	1.87474E-8	4141.534	-4.794	5995.498	-0.906	-7.918377E-11	5994.74845562726	-0.150192307692308
1.8001	1.9997	-3.95	1.89039E-8	2941.398	-3.966	5440.2	-0.876	-8.324438E-11	5439.56417242607	-0.151923076923077
1.8001	1.9997	-4	1.90603E-8	1911.686	-3.522	4731.809	-0.786	-6.662525E-11	4731.36376404687	-0.153846153846154
1.79989	1.9997	-4.055	1.91442E-8	1429.08	-3.528	4337.46	-0.726	-8.53793E-11	4337.11180089304	-0.155961538461538
1.79989	1.9997	-4.105	1.92643E-8	855.6086	-5.442	3749.236	-0.612	-6.193674E-11	3749.02212194149	-0.157884615384615
1.79979	1.9997	-4.155	1.93063E-8	695.0374	-6.024	3501.81	-0.534	-5.93413E-11	3501.65791139079	-0.159807692307692
1.79979	1.9997	-4.2	1.93406E-8	620.1255	-5.436	3277.949	-0.456	-5.678778E-11	3277.8451863825	-0.161538461538462
1.79979	1.9997	-4.25	1.93826E-8	595.1936	-2.124	2940.637	-0.348	-6.222975E-11	2940.58275954679	-0.163461538461538
1.79972	1.9997	-4.305	1.94131E-8	552.565	-0.468	2721.09	-0.276	-6.721134E-11	2721.05842924484	-0.165576923076923
1.79972	1.9997	-4.355	1.94398E-8	480.9036	0.156	2569.034	-0.228	-7.043473E-11	2569.0136594022	-0.1675
1.80004	1.9997	-4.405	1.94799E-8	348.3411	0.588	2358.164	-0.546	-5.795988E-11	2358.05692680956	-0.169423076923077
1.80004	1.9997	-4.45	1.9497E-8	302.3219	0.492	2254.255	-0.672	-7.047651E-11	2254.0999537207	-0.171153846153846
1.80004	1.9997	-4.5	1.95123E-8	287.1455	0.408	2134.689	-0.678	-6.202049E-11	2134.53954389094	-0.173076923076923
1.80003	1.9997	-4.555	1.95199E-8	295.7172	0.3	2042.823	-0.618	-6.612296E-11	2042.70416941967	-0.175192307692308
1.80003	1.9997	-4.605	1.95276E-8	300.2745	0.144	1957.89	-0.522	-7.181622E-11	1957.80874482505	-0.177115384615385
1.80003	1.9997	-4.655	1.9539E-8	289.1837	-0.114	1878.576	-0.438	-8.554678E-11	1878.52110919308	-0.179038461538462
1.79983	1.9997	-4.7	1.95504E-8	255.4787	-0.372	1796.5	-0.36	-7.922572E-11	1796.46453862805	-0.180769230769231
1.79983	1.9997	-4.75	1.95695E-8	208.3053	-8.97	1690.999	-0.3	-6.482524E-11	1690.97582020411	-0.182692307692308
1.79983	1.9997	-4.805	1.9581E-8	197.8857	-12.444	1634.452	-0.264	-7.805363E-11	1634.43464981956	-0.184807692307692
1.80018	1.9997	-4.855	1.95886E-8	200.5661	-11.634	1580.95	-0.252	-8.613286E-11	1580.93470874059	-0.186730769230769
1.80018	1.9997	-4.905	1.95962E-8	210.7776	-8.862	1517.406	-0.246	-8.479338E-11	1517.39201391757	-0.188653846153846
1.80018	1.9997	-4.95	1.96019E-8	213.9951	-6.864	1468.312	-0.228	-9.065394E-11	1468.30037448479	-0.190384615384615
1.79988	1.9997	-5	1.96096E-8	205.0531	-5.754	1419.672	-0.234	-8.780743E-11	1419.6601602136	-0.192307692307692
1.79988	1.9997	-5.055	1.96172E-8	180.9983	-5.07	1373.927	-0.228	-7.855592E-11	1373.91612178799	-0.194423076923077
1.79988	1.9997	-5.105	1.96267E-8	150.0196	-4.278	1328.466	-0.24	-6.775555E-11	1328.45434540915	-0.196346153846154
1.79985	1.9997	-5.155	1.96325E-8	135.0801	-3.402	1292.78	-0.27	-7.076962E-11	1292.76564589599	-0.198269230769231
1.79985	1.9997	-5.2	1.96382E-8	134.7089	-2.466	1260.345	-0.27	-7.956062E-11	1260.33100603102	-0.2
1.79997	1.9997	-5.25	1.96458E-8	145.9391	-1.446	1202.308	-0.03	-8.496071E-11	1202.30783519022	-0.201923076923077
1.79997	1.9997	-5.305	1.96496E-8	146.3373	-0.972	1160.558	0.024	-7.072766E-11	1160.55789818446	-0.204038461538462
1.79997	1.9997	-5.355	1.96573E-8	136.331	-0.108	1129.021	-0.006	-6.892766E-11	1129.02099380945	-0.205961538461538
1.80034	1.9997	-5.405	1.96611E-8	119.1332	0.498	1100.859	0.018	-7.41604E-11	1100.85894567479	-0.207884615384615
1.80034	1.9997	-5.45	1.96706E-8	100.8241	0.546	1062.352	-0.036	-8.207226E-11	1062.35179030013	-0.209615384615385
1.80019	1.9997	-5.5	1.96744E-8	104.7808	0.156	1023.614	-0.12	-6.959744E-11	1023.6117549641	-0.211538461538462
1.80019	1.9997	-5.555	1.96782E-8	115.0303	0.036	985.6491	-0.21	-8.16955E-11	985.642479585633	-0.213653846153846
1.79986	1.9997	-5.605	1.9684E-8	108.7751	-0.474	949.4971	-0.198	-6.687642E-11	949.491430453384	-0.215576923076923
1.79986	1.9997	-5.655	1.96916E-8	88.93945	-0.324	915.2684	-0.216	-7.244409E-11	915.261896005042	-0.2175
1.79973	1.9997	-5.7	1.96954E-8	84.71369	0.33	888.8014	-0.234	-7.763488E-11	888.793987570417	-0.219230769230769
1.79973	1.9997	-5.75	1.96973E-8	94.77644	0.132	862.4228	-0.27	-7.692327E-11	862.413224274375	-0.221153846153846
1.80002	1.9997	-5.805	1.96992E-8	100.9848	-0.144	831.8967	-0.33	-8.521183E-11	831.882901851323	-0.223269230769231
1.80002	1.9997	-5.855	1.9703E-8	90.54256	-0.57	805.0754	-0.39	-6.796478E-11	805.056749570688	-0.225192307692308
1.79989	1.9997	-5.905	1.97068E-8	79.53701	-0.168	782.5218	-0.432	-7.880705E-11	782.499557345242	-0.227115384615385
1.79989	1.9997	-5.95	1.97068E-8	81.04969	0.096	758.0378	-0.462	-6.817415E-11	758.01315679442	-0.228846153846154
1.79969	1.9997	-6	1.97088E-8	86.73537	0.366	736.0316	-0.402	-7.462084E-11	736.013483615715	-0.230769230769231
1.79969	1.9997	-6.055	1.97126E-8	81.56915	-0.948	714.9133	-0.336	-6.838347E-11	714.9010070695	-0.232884615384615
1.80027	1.9997	-6.105	1.97126E-8	69.47435	-0.918	694.9768	-0.33	-8.156989E-11	694.965272855808	-0.234807692307692
1.80027	1.9997	-6.155	1.97145E-8	66.515	-1.542	677.7144	-0.324	-6.637404E-11	677.703564216575	-0.236730769230769
1.80008	1.9997	-6.205	1.97145E-8	72.96305	-0.918	660.3312	-0.354	-7.989553E-11	660.318596484502	-0.238653846153846
1.80008	1.9997	-6.25	1.97164E-8	73.57023	-0.222	640.4262	-0.324	-8.035594E-11	640.415960407034	-0.240384615384615
1.80017	1.9997	-6.305	1.97164E-8	62.1863	-0.762	625.6416	-0.75	-7.478832E-11	625.587999766326	-0.2425
1.7995	1.9997	-6.355	1.97164E-8	63.74541	-0.774	613.3168	-0.84	-7.554184E-11	613.250888621643	-0.244423076923077
1.7995	1.9997	-6.405	1.97183E-8	67.84814	-1.428	598.6114	-0.654	-7.960245E-11	598.572403960275	-0.246346153846154
1.79984	1.9997	-6.455	1.97202E-8	69.40041	-1.938	584.8115	-0.57	-8.148624E-11	584.78256078321	-0.248269230769231
1.79984	1.9997	-6.5	1.97202E-8	61.44258	-2.556	571.6828	-0.576	-7.69232E-11	571.653911753936	-0.25
1.80004	1.9997	-6.555	1.97202E-8	57.75854	-1.674	558.2702	-0.636	-8.228167E-11	558.23580629534	-0.252115384615385
1.80004	1.9997	-6.605	1.97202E-8	62.74125	-0.666	547.5502	-0.678	-6.788108E-11	547.511864334988	-0.254038461538462
1.80039	1.9997	-6.655	1.97183E-8	69.90258	0.168	536.2683	-0.696	-8.136058E-11	536.228734195212	-0.255961538461538
1.80039	1.9997	-6.705	1.97202E-8	69.68337	-0.054	524.8831	-0.618	-7.495579E-11	524.852567661477	-0.257884615384615
1.79981	1.9997	-6.75	1.97183E-8	63.64443	0.288	514.3547	-0.552	-7.332313E-11	514.330829459744	-0.259615384615385
1.79981	1.9997	-6.805	1.97164E-8	66.81544	0.39	508.6375	-0.582	-6.641589E-11	508.611259303964	-0.261730769230769
1.8	1.9997	-6.855	1.97145E-8	89.09584	0.84	500.7522	-0.564	-8.583978E-11	500.727939357029	-0.263653846153846
1.8	1.9997	-6.905	1.97107E-8	102.0836	0.666	489.1308	-0.492	-6.976493E-11	489.112766613652	-0.265576923076923
1.80005	1.9997	-6.955	1.97088E-8	100.7941	1.194	475.8052	-0.522	-8.504447E-11	475.785453418338	-0.2675
1.80005	1.9997	-7	1.97049E-8	102.5151	0.756	470.4165	-0.702	-7.282087E-11	470.381191759409	-0.269230769230769
1.79986	1.9997	-7.055	1.96992E-8	122.4014	0.99	471.5455	-0.744	-7.83047E-11	471.505745333654	-0.271346153846154
1.79986	1.9997	-7.105	1.96992E-8	143.5343	0.732	467.9053	-0.744	-9.241219E-11	467.865852228611	-0.273269230769231
1.79986	1.9997	-7.155	1.96973E-8	162.3664	0.858	461.709	-0.792	-8.944003E-11	461.664890053841	-0.275192307692308
1.79962	1.9997	-7.205	1.96954E-8	174.6763	0.954	453.6206	-0.918	-8.341183E-11	453.562377133949	-0.277115384615385
1.79962	1.9997	-7.25	1.96935E-8	177.2707	1.206	447.469	-0.936	-8.772359E-11	447.409292383887	-0.278846153846154
1.79962	1.9997	-7.305	1.96897E-8	181.5853	1.422	445.3796	-1.068	-7.386734E-11	445.302227791943	-0.280961538461538
1.79995	1.9997	-7.355	1.96859E-8	203.3598	2.028	449.061	-1.104	-7.487203E-11	448.977640559965	-0.282884615384615
1.79995	1.9997	-7.405	1.96801E-8	246.7675	1.95	456.3391	-1.17	-9.144931E-11	456.243958706173	-0.284807692307692
1.79995	1.9997	-7.455	1.96725E-8	293.1153	1.44	461.1549	-1.302	-9.006782E-11	461.035837541285	-0.286730769230769
1.80026	1.9997	-7.5	1.96668E-8	340.5079	1.146	459.3945	-1.41	-8.613284E-11	459.255400093407	-0.288461538461538
1.80026	1.9997	-7.555	1.9663E-8	371.7393	0.882	451.81	-1.578	-8.090013E-11	451.638656701077	-0.290576923076923
1.80026	1.9997	-7.605	1.96592E-8	387.2075	0.798	438.4436	-1.722	-7.608601E-11	438.245596859846	-0.2925
1.79995	1.9997	-7.655	1.96592E-8	400.8291	1.128	428.0688	-1.944	-7.92256E-11	427.822429234707	-0.294423076923077
1.79995	1.9997	-7.705	1.96553E-8	434.5032	1.362	421.9468	-2.232	-8.265835E-11	421.626677724743	-0.296346153846154
1.79992	1.9997	-7.75	1.96496E-8	508.6623	4.584	413.585	-2.724	-8.362121E-11	413.117671873441	-0.298076923076923
1.79992	1.9997	-7.805	1.96458E-8	567.8771	5.382	401.4817	-3.198	-7.369995E-11	400.856477411259	-0.300192307692308
1.79992	1.9997	-7.855	1.96401E-8	609.1517	4.926	388.7475	-3.444	-8.801652E-11	388.045417953451	-0.302115384615385
1.79993	1.9997	-7.905	1.96363E-8	625.9173	4.272	380.284	-3.6	-8.307692E-11	379.533596393617	-0.304038461538462
1.79993	1.9997	-7.955	1.96325E-8	624.1436	3.648	382.4449	-3.504	-8.211411E-11	381.729932261583	-0.305961538461538
1.79993	1.9997	-8	1.96306E-8	636.9647	2.928	390.5963	-3.288	-8.24909E-11	389.953320252084	-0.307692307692308
1.79969	1.9997	-8.055	1.96248E-8	686.6974	2.316	396.8336	-3.156	-9.421219E-11	396.231737402337	-0.309807692307692
1.79969	1.9997	-8.105	1.96172E-8	790.9386	1.668	403.8711	-2.976	-9.437966E-11	403.326427148149	-0.311730769230769
1.79969	1.9997	-8.155	1.96096E-8	914.7713	1.254	415.9009	-2.874	-9.852395E-11	415.377785130968	-0.313653846153846
1.80002	1.9997	-8.205	1.95981E-8	1095.366	-0.246	447.8414	-2.466	-7.474639E-11	447.426667489882	-0.315576923076923
1.80002	1.9997	-8.25	1.95943E-8	1122.005	-0.648	467.1782	-2.184	-7.683953E-11	466.83884051599	-0.317307692307692
1.80002	1.9997	-8.305	1.95905E-8	1105.587	-0.612	484.9059	-1.872	-8.772356E-11	484.647105368882	-0.319423076923077
1.80018	1.9997	-8.355	1.95848E-8	1085.27	-0.456	497.4107	-1.704	-9.848213E-11	497.190738317673	-0.321346153846154
1.80018	1.9997	-8.405	1.95771E-8	1083.128	-0.282	507.0736	-1.638	-9.940297E-11	506.866397994177	-0.323269230769231
1.80018	1.9997	-8.455	1.95676E-8	1112.114	-0.144	504.2734	-1.65	-9.693324E-11	504.064312209309	-0.325192307692308
1.80001	1.9997	-8.5	1.95619E-8	1189.373	-0.036	463.524	-1.746	-9.3333E-11	463.308795258669	-0.326923076923077
1.80001	1.9997	-8.555	1.95562E-8	1307.35	0.012	397.2254	-1.914	-8.182111E-11	397.003781898551	-0.329038461538462
1.80001	1.9997	-8.605	1.95543E-8	1427.021	0.03	308.1992	-2.058	-8.123501E-11	308.000407363188	-0.330961538461538
1.80019	1.9997	-8.655	1.95543E-8	1545.517	0	251.5222	-2.106	-9.58029E-11	251.352309576258	-0.332884615384615
1.80019	1.9997	-8.705	1.95504E-8	1726.185	-0.018	185.7138	-2.352	-8.119316E-11	185.557347479705	-0.334807692307692
1.79986	1.9997	-8.75	1.95485E-8	1832.023	-0.03	152.073	-2.508	-7.780235E-11	151.927332531917	-0.336538461538462
1.79986	1.9997	-8.805	1.95466E-8	1964.372	-0.042	110.3256	-3.108	-9.354239E-11	110.1633231524	-0.338653846153846
1.79986	1.9997	-8.855	1.95504E-8	2074.699	-0.102	75.50485	-4.404	-7.725814E-11	75.2819139116549	-0.340576923076923
1.79981	1.9997	-8.905	1.95562E-8	1994.933	-0.108	114.1525	-2.67	-9.852386E-11	114.028576378765	-0.3425
1.79981	1.9997	-8.955	1.95619E-8	1881.423	-0.126	165.0612	-1.752	-8.839336E-11	164.984037888854	-0.344423076923077
1.8001	1.9997	-9	1.95676E-8	1790.731	-0.156	215.4649	-1.518	-9.584476E-11	215.389283005687	-0.346153846153846
1.8001	1.9997	-9.055	1.95714E-8	1720.909	-0.174	269.3139	-1.296	-8.82259E-11	269.245007016206	-0.348269230769231
1.8001	1.9997	-9.105	1.9581E-8	1669.363	-0.144	325.4721	-1.02	-8.043957E-11	325.420526408119	-0.350192307692308
1.79999	1.9997	-9.155	1.95867E-8	1628.268	-0.126	366.7688	-0.702	-8.048157E-11	366.741271286548	-0.352115384615385
1.79999	1.9997	-9.205	1.95943E-8	1581.251	-0.144	383.9984	-0.474	-9.048649E-11	383.985259606802	-0.354038461538462
1.79999	1.9997	-9.25	1.96019E-8	1518.297	-0.15	380.833	-0.372	-8.709563E-11	380.824973177349	-0.355769230769231
1.79999	1.9997	-9.305	1.96115E-8	1437.106	-0.18	361.1284	-0.48	-1.023333E-10	361.115727382755	-0.357884615384615
1.79985	1.9997	-9.355	1.9621E-8	1353.631	-0.216	333.7083	-0.498	-9.705878E-11	333.695694859248	-0.359807692307692
1.79985	1.9997	-9.405	1.96267E-8	1284.811	-0.252	307.0384	-0.666	-1.049707E-10	307.017657504615	-0.361730769230769
1.79985	1.9997	-9.455	1.96306E-8	1226.014	-0.222	281.8803	-0.81	-1.01538E-10	281.852132242762	-0.363653846153846
1.79998	1.9997	-9.5	1.96344E-8	1166.483	-0.24	257.469	-0.846	-9.998909E-11	257.440933870715	-0.365384615384615
1.79998	1.9997	-9.555	1.96382E-8	1111.909	-0.24	237.9755	-1.092	-9.668193E-11	237.932279566563	-0.3675
1.79998	1.9997	-9.605	1.9642E-8	1066.368	-0.216	224.1315	-1.158	-9.375165E-11	224.085724829302	-0.369423076923077
1.80033	1.9997	-9.655	1.96458E-8	1021.312	-0.21	212.7579	-1.158	-8.709565E-11	212.714447699945	-0.371346153846154
1.80033	1.9997	-9.705	1.96458E-8	974.478	-0.174	204.2014	-1.002	-8.973308E-11	204.17017461303	-0.373269230769231
1.80017	1.9997	-9.75	1.96496E-8	930.7772	-0.264	199.3038	-0.714	-8.533743E-11	199.288324983455	-0.375
1.80017	1.9997	-9.805	1.96534E-8	889.1846	-0.264	195.356	-0.432	-8.621664E-11	195.350447137367	-0.377115384615385
1.80017	1.9997	-9.855	1.96553E-8	850.1473	-0.216	193.2512	-0.468	-8.851896E-11	193.244753318261	-0.379038461538462
1.80017	1.9997	-9.905	1.96573E-8	811.8765	-0.198	192.4501	-0.462	-9.29983E-11	192.443843600414	-0.380961538461538
1.80012	1.9997	-9.955	1.96592E-8	779.5841	-0.174	192.0526	-0.918	-9.458895E-11	192.027949768497	-0.382884615384615
1.80012	1.9997	-10	1.96611E-8	755.6291	-0.126	191.1338	-1.104	-9.103067E-11	191.098319727744	-0.384615384615385
1.80012	1.9997	-10.055	1.9663E-8	736.7035	-0.084	190.4994	-1.068	-9.09888E-11	190.466306074702	-0.386730769230769
1.80005	1.9997	-10.105	1.9663E-8	719.6562	-0.012	190.0259	-1.086	-1.009937E-10	189.991766235653	-0.388653846153846
1.80005	1.9997	-10.155	1.96649E-8	706.4211	-0.006	190.5049	-1.206	-9.450516E-11	190.462700289523	-0.390576923076923
1.80005	1.9997	-10.205	1.96649E-8	697.9898	-0.006	191.0495	-1.122	-1.037566E-10	191.012869530916	-0.3925
1.80004	1.9997	-10.25	1.96649E-8	689.7467	0.006	190.5049	-1.068	-1.018729E-10	190.471805119232	-0.394230769230769
1.80004	1.9997	-10.305	1.96649E-8	682.5511	-0.03	189.5814	-1.29	-1.064358E-10	189.533351311247	-0.396346153846154
1.80004	1.9997	-10.355	1.96649E-8	677.532	-0.048	187.2372	-1.338	-1.074825E-10	187.186148398831	-0.398269230769231
1.8003	1.9997	-10.405	1.96649E-8	675.0657	-0.072	183.7563	-1.44	-9.651452E-11	183.698267791199	-0.400192307692308
1.8003	1.9997	-10.455	1.96649E-8	675.7319	-0.078	180.8908	-1.5	-9.015155E-11	180.828813240689	-0.402115384615385
1.8003	1.9997	-10.5	1.96668E-8	681.9157	-0.15	178.4108	-1.38	-8.604911E-11	178.359053252492	-0.403846153846154
1.8001	1.9997	-10.555	1.96668E-8	695.4614	-0.162	177.0852	-1.002	-1.05431E-10	177.058121077442	-0.405961538461539
1.8001	1.9997	-10.605	1.96668E-8	710.0443	-0.186	176.4929	-1.074	-1.112499E-10	176.461893851342	-0.407884615384615
1.8001	1.9997	-10.655	1.96668E-8	725.4815	-0.066	177.3456	-1.308	-1.038822E-10	177.299389381214	-0.409807692307692
1.79999	1.9997	-10.705	1.96668E-8	737.5119	-0.036	180.5184	-1.638	-1.069801E-10	180.444636004856	-0.411730769230769
1.79999	1.9997	-10.75	1.96687E-8	735.4528	-0.078	186.6799	-1.77	-1.040079E-10	186.590829417405	-0.413461538461538
1.79999	1.9997	-10.805	1.96725E-8	714.9523	-0.15	194.7399	-1.896	-9.237027E-11	194.633285391403	-0.415576923076923
1.80031	1.9997	-10.855	1.96725E-8	694.0247	-0.18	201.9123	-1.728	-9.224465E-11	201.820478988518	-0.4175
1.80031	1.9997	-10.905	1.96782E-8	667.1342	-0.186	210.7749	-1.254	-8.818414E-11	210.724419764977	-0.419423076923077
1.80031	1.9997	-10.955	1.9682E-8	644.4823	-0.204	218.1633	-0.774	-9.211903E-11	218.143394103088	-0.421346153846154
1.79998	1.9997	-11	1.9684E-8	630.0295	-0.228	223.2275	-0.516	-9.534251E-11	223.2184474923	-0.423076923076923
1.79998	1.9997	-11.055	1.96859E-8	640.9461	-2.148	225.2638	-0.666	-8.659334E-11	225.248581925219	-0.425192307692308
1.79998	1.9997	-11.105	1.96859E-8	639.1478	-2.826	229.5928	-0.564	-9.241218E-11	229.58167659615	-0.427115384615385
1.79987	1.9997	-11.155	1.96859E-8	628.8816	-2.55	232.857	-0.564	-9.304001E-11	232.845718450882	-0.429038461538462
1.79987	1.9997	-11.205	1.96878E-8	618.3677	-2.07	237.6594	-0.534	-1.053892E-10	237.649078112858	-0.430961538461538
1.79987	1.9997	-11.25	1.96878E-8	607.112	-1.602	242.3191	-0.786	-1.027101E-10	242.296299169398	-0.432692307692308
1.79997	1.9997	-11.305	1.96897E-8	599.7197	-1.08	248.3263	-0.954	-1.07273E-10	248.29187815275	-0.434807692307692
1.79997	1.9997	-11.355	1.96897E-8	595.6972	-0.792	254.0262	-0.96	-1.062684E-10	253.990543758954	-0.436730769230769
1.79997	1.9997	-11.405	1.96897E-8	593.8079	-0.51	258.5433	-0.906	-1.113756E-10	258.510977468056	-0.438653846153846
1.80043	1.9997	-11.455	1.96897E-8	591.5834	-0.306	263.486	-0.774	-1.083615E-10	263.461958719209	-0.440576923076923
1.80043	1.9997	-11.5	1.96916E-8	588.6876	-0.192	266.6767	-0.75	-1.004076E-10	266.653853160155	-0.442307692307692
1.80043	1.9997	-11.555	1.96916E-8	588.8805	-0.12	267.93	-0.72	-1.078172E-10	267.908845373528	-0.444423076923077
1.80011	1.9997	-11.605	1.96935E-8	588.7272	-0.15	270.0322	-0.774	-1.114173E-10	270.007561423594	-0.446346153846154
1.80011	1.9997	-11.655	1.96935E-8	587.6406	-0.21	272.5153	-1.002	-1.100359E-10	272.473628416466	-0.448269230769231
1.80011	1.9997	-11.705	1.96916E-8	583.721	-0.306	274.7171	-1.308	-1.109568E-10	274.645517467465	-0.450192307692308
1.80031	1.9997	-11.75	1.96916E-8	578.0485	-0.222	277.531	-1.326	-1.140128E-10	277.456680307509	-0.451923076923077
1.80031	1.9997	-11.805	1.96916E-8	565.7488	-0.204	278.0988	-1.314	-9.848201E-11	278.025670003952	-0.454038461538462
1.80031	1.9997	-11.855	1.96916E-8	554.9219	-0.204	277.6966	-1.056	-9.421215E-11	277.649435976775	-0.455961538461538
1.80003	1.9997	-11.905	1.96935E-8	549.2371	-0.276	278.0242	-0.774	-1.113336E-10	277.998832208698	-0.457884615384615
1.80003	1.9997	-11.955	1.96954E-8	545.4979	-0.396	278.1868	-0.786	-1.119616E-10	278.160624225567	-0.459807692307692
1.80003	1.9997	-12	1.96935E-8	541.5797	-0.27	277.9298	-0.648	-1.076498E-10	277.912025178957	-0.461538461538462
1.80002	1.9997	-12.055	1.96954E-8	534.9066	-0.252	277.6669	-0.642	-1.173617E-10	277.649469318659	-0.463653846153846
1.80002	1.9997	-12.105	1.96954E-8	523.508	-0.366	276.7443	-0.96	-1.050544E-10	276.705454945951	-0.465576923076923
1.80002	1.9997	-12.155	1.96954E-8	513.1554	-0.324	275.1841	-1.146	-9.802164E-11	275.129056906601	-0.4675
1.79994	1.9997	-12.205	1.96954E-8	505.7298	-0.306	273.4583	-1.002	-9.433782E-11	273.416484217945	-0.469423076923077
1.79994	1.9997	-12.25	1.96973E-8	498.1632	-0.294	271.8479	-1.074	-1.052636E-10	271.800141951944	-0.471153846153846
1.79994	1.9997	-12.305	1.96973E-8	484.8299	-0.246	270.666	-0.744	-9.789597E-11	270.643180915688	-0.473269230769231
1.80024	1.9997	-12.355	1.96992E-8	473.9096	-0.222	268.3703	-0.366	-9.869146E-11	268.364824549147	-0.475192307692308
1.80024	1.9997	-12.405	1.96992E-8	463.6503	-0.306	264.2808	-0.012	-1.026682E-10	264.280794203674	-0.477115384615385
1.80024	1.9997	-12.455	1.96992E-8	451.5001	-0.342	259.8842	0.264	-1.009519E-10	259.881441254094	-0.479038461538462
1.79989	1.9997	-12.5	1.97011E-8	439.78	-0.276	256.1953	0.258	-1.007425E-10	256.19270262548	-0.480769230769231
1.79989	1.9997	-12.555	1.97011E-8	432.8784	-0.096	255.4152	-0.096	-1.123383E-10	255.414841479624	-0.482884615384615
1.79989	1.9997	-12.605	1.97011E-8	429.5222	0.018	256.3847	-0.534	-1.1665E-10	256.373564846338	-0.484807692307692
1.79997	1.9997	-12.655	1.97011E-8	426.9218	0.138	257.5663	-0.834	-1.192037E-10	257.539014104476	-0.486730769230769
1.79997	1.9997	-12.705	1.97011E-8	425.5037	0.126	258.7952	-1.002	-1.21255E-10	258.755626420847	-0.488653846153846
1.79997	1.9997	-12.75	1.96992E-8	422.6608	0.006	260.1207	-0.69	-1.043847E-10	260.101837789541	-0.490384615384615
1.80015	1.9997	-12.805	1.97011E-8	420.4928	-0.126	259.3627	-0.708	-1.228037E-10	259.342898720805	-0.4925
1.80015	1.9997	-12.855	1.96992E-8	416.9403	-0.156	255.2038	-0.834	-1.134685E-10	255.176764381504	-0.494423076923077
1.80015	1.9997	-12.905	1.96992E-8	412.5437	-0.138	249.5066	-0.858	-1.110406E-10	249.478624797586	-0.496346153846154
1.80002	1.9997	-12.955	1.96992E-8	410.4162	-0.12	242.2733	-0.858	-1.139709E-10	242.246135810327	-0.498269230769231
1.80002	1.9997	-13	1.96992E-8	410.0852	-0.144	236.5055	-1.026	-1.193292E-10	236.467581678837	-0.5
