# Supplementary material for: Giant ferroelectric polarization in a bilayer graphene heterostructure
Source: Nat Commun. 2022 Oct 21;13:6241. doi: 10.1038/s41467-022-34104-z (PMC9587233; doi:10.1038/s41467-022-34104-z)
Supplement: Supplementary file 4 — Source Data [file 41467_2022_34104_MOESM4_ESM.zip › SI/Fig.S2/Fig.S2c.dat]

BLG-BN3-1-9-10-17-16-tg_B	BLG-BN3-1-9-10-17-16-tg_Vg
b	n	Sigma
0	-7.305	95.0973945817241
0	-0.6	0.437072683435523
0	-8	76.5938271501627
0	-3.605	107.248347818075
0	2.595	177.211417644868
0	-2.905	97.0922444201912
0	7.2	128.691315245388
0	-2.205	79.2945449349738
0	-5.5	130.271423389708
0	4.395	224.033696126864
0	-1.205	22.0441320069893
0	-7.7	90.3956345229748
0	-3.005	99.4490629976998
0	5.4	225.0917827886
0	-2.105	77.9712335162828
0	4.3	225.918990981837
0	0.5	99.8521917570164
0	4.095	221.938348454327
0	-1.905	66.2805321000097
0	-5.705	132.463056339579
0	-7.905	81.615933254969
0	-3.805	111.469429131787
0	-7.5	94.4421748284905
0	-2.805	94.1727606400062
0	1.5	142.136362894252
0	4.9	230.299602877814
0	-7.605	93.7201073782006
0	5.795	199.086313009246
0	7.795	180.052370132192
0	-2.405	82.4902505396102
0	7.5	150.787073645284
0	-0.1	56.8678032447469
0	-0.805	0.57335568910893
0	1.795	154.345894526406
0	1.895	157.091393512649
0	0.4	93.3156656265733
0	-1.705	57.6333416102879
0	7.095	124.282439559893
0	-0.405	24.1620872073867
0	-7.105	101.213423561757
0	-8.2	70.8245514827433
0	8.4	230.80529627551
0	0.095	70.759881549722
0	5.195	230.08051683982
0	8.3	228.532149048331
0	4.795	228.124572170858
0	-3.105	101.929962044155
0	5.295	227.11804113816
0	-8.305	69.4420795752682
0	4.695	225.491871552635
0	-8.505	69.2198306331562
0	-1.605	53.6246506700466
0	-8.105	73.4468669552269
0	8.5	223.814369809361
0	4.2	223.608203629071
0	-8.405	69.0672353971418
0	5.5	221.488869386952
0	8.195	220.875248387046
0	4	220.570774737029
0	-3.205	103.605798625695
0	5.595	214.093819113338
0	3.795	213.224073282485
0	3.695	213.065484420739
0	-3.305	103.893058177361
0	5	232.834795861126
0	-0.905	0.896839356635892
0	3.495	207.269076287206
0	-3.405	104.343254518494
0	3.395	205.632718726505
0	3.295	200.259925273045
0	0.595	104.631149931326
0	-2	75.1693391317306
0	3.195	198.153805031465
0	3.095	195.909823520781
0	5.9	191.189586416592
0	2.995	189.695482363791
0	7.9	188.961886253694
0	2.895	187.010350922937
0	2.795	185.798599880154
0	6	182.434319828042
0	2.695	180.474587013914
0	0.195	75.806901166784
0	-0.705	0.411025839697588
0	-3.505	105.819627406031
0	2.495	172.936099885361
0	7.7	171.089336638349
0	2.395	170.542982006065
0	-1.405	44.0153198378039
0	6.195	167.324413855974
0	2.295	166.757700346137
0	-7	106.711823171871
0	2.095	162.185974488254
0	7.595	160.706940209652
0	0.695	107.154225541385
0	1.995	159.303801469597
0	-1.305	35.7425787126757
0	-7.205	96.5881663360338
0	-1.105	7.64764982676226
0	6.4	151.534800175675
0	-2.305	80.4750797489422
0	1.695	149.846889951327
0	-1	1.79425657508016
0	1.595	144.782262159862
0	6.5	144.703398148222
0	0.795	109.281554164664
0	7.4	140.21364635859
0	-3.705	109.387209519793
0	6.595	135.600623508354
0	1.295	134.313721848568
0	-6	134.020739609926
0	-6.905	109.809331311284
0	-0.305	33.2451143750041
0	-6.105	133.500235863406
0	-5.905	133.233118082291
0	7.295	132.846463506842
0	-2.505	85.2341336171601
0	-6.205	132.174849484236
0	-5.605	131.381972027386
0	-6.305	131.29414251472
0	-7.805	86.2424562030995
0	6.7	130.268389156207
0	1.195	129.599830100142
0	-1.805	61.9005456942817
0	-5.205	128.632188386737
0	-7.405	94.4852942938152
0	-5.305	128.291201515347
0	-5.405	128.132900964027
0	-5.105	126.19898811881
0	6.795	125.959187639217
0	-6.5	125.875488190873
0	-0.205	47.8515376454368
0	-2.605	88.6004900293704
0	7	124.107629065295
0	-5	124.052420064523
0	-3.905	112.27793821174
0	1.095	123.391644349043
0	-6.605	122.756711228076
0	-4.605	121.794956113638
0	-4.905	121.364602399121
0	-4.5	120.733674692495
0	0.895	113.150771895436
0	-6.705	120.119078826013
0	-4.405	118.661960733652
0	-4.005	113.3320720771
0	-6.805	114.005278852989
0	-4.805	117.346202442896
0	-2.705	91.8041338959111
0	-1.5	49.2891535414131
0	-4.105	114.846319855164
0	-0.5	14.3722376994524
0	6.095	173.816497902831
0	7.995	199.745798752531
0	5.095	231.153803472154
0	5.695	206.768800338425
0	2.195	163.918521869152
0	-4.205	115.78458043899
0	8.095	211.530536639404
0	-6.405	128.56691395464
0	0.295	81.8008904858599
0	-4.705	120.296515226103
0	6.295	159.847301833409
0	-5.805	133.645981292582
0	4.5	224.067006507642
0	0	64.1264785245336
0	1.395	137.392983732365
0	-4.305	117.922260602585
0	4.595	227.152403095352
0	1	118.057698197356
0	3.895	215.867497366974
0	6.9	123.810957062931
0	3.595	210.519272371134
0.1998	-1.805	40.2590643289148
0.1998	-6.605	93.0707918803698
0.1998	-6.305	91.214619038013
0.1998	-7.805	41.3629733966652
0.1998	-1.5	30.4004704961882
0.1998	-3.905	101.672706216372
0.1998	7.295	59.3277915894451
0.1998	-1.405	25.5913061791446
0.1998	-7.605	59.9339387754462
0.1998	0.095	40.4372939291034
0.1998	6.095	116.975709021328
0.1998	-6.5	90.7704634912502
0.1998	-2.305	59.3756155690884
0.1998	2.695	120.802540321686
0.1998	-2	49.6465547029363
0.1998	-7	89.6476968348828
0.1998	1.5	91.9491967369901
0.1998	2.495	119.652695276916
0.1998	1.895	101.348607898385
0.1998	-8.2	25.9024691207929
0.1998	8.095	101.311436358235
0.1998	-7.5	68.7316336335774
0.1998	2.195	112.513460258334
0.1998	-6.905	93.4132568179065
0.1998	-2.905	75.1112896275526
0.1998	6.4	71.1753817378008
0.1998	1.395	89.1259191559881
0.1998	-6.405	88.9005884483032
0.1998	6.795	67.2788642619775
0.1998	-6.105	98.03897632354
0.1998	-3.405	88.644558973866
0.1998	-4.805	112.033060586783
0.1998	-5.205	111.707059078383
0.1998	-2.605	66.8740629216292
0.1998	-2.205	56.7307700671389
0.1998	0.895	75.5639525624602
0.1998	-7.7	47.8190927319724
0.1998	2.795	125.312757722233
0.1998	7.995	93.8795831428937
0.1998	0.795	70.918771503299
0.1998	5.595	176.074753973646
0.1998	6.5	66.8435803397327
0.1998	5.795	175.799228179056
0.1998	-0.6	0.293883881152273
0.1998	-5	111.49997918495
0.1998	1.295	87.3829162424543
0.1998	-5.5	103.641985446994
0.1998	5.5	173.432264171449
0.1998	2.095	111.233989741906
0.1998	5.295	172.396288174653
0.1998	-0.1	32.2652267828625
0.1998	-2.405	61.9462952167767
0.1998	5.195	171.197619324536
0.1998	-6.205	94.6542459272376
0.1998	2.895	130.06191447215
0.1998	-5.105	111.009551311461
0.1998	-3.305	86.266019453163
0.1998	-8	28.4402115907443
0.1998	4.9	169.561936121139
0.1998	-3.605	94.9560438210558
0.1998	8.3	110.511427273921
0.1998	5.095	168.371308232335
0.1998	-3.005	77.5766061313691
0.1998	8.5	106.579087579914
0.1998	-1.705	36.9068687978794
0.1998	1.195	85.5221218181135
0.1998	-4.405	106.672623801034
0.1998	4.5	165.454808698394
0.1998	-1.205	15.283205221997
0.1998	0.595	62.4712487855158
0.1998	-0.305	18.7242200139492
0.1998	1.595	95.113899857675
0.1998	7.4	62.601904820991
0.1998	8.4	110.183117985262
0.1998	-8.405	28.114381666648
0.1998	2.395	120.133890984582
0.1998	-0.205	21.86004024441
0.1998	-1.905	46.3044971176433
0.1998	4.3	158.499174103782
0.1998	2.595	119.671389865355
0.1998	1.095	83.4422978873292
0.1998	-3.205	83.388310114559
0.1998	4.095	158.477813941432
0.1998	-5.805	102.255483470063
0.1998	7.095	58.6679934373335
0.1998	2.995	136.471811146673
0.1998	7	63.0628966936137
0.1998	-8.505	29.9859575131549
0.1998	-7.205	79.7573765573043
0.1998	3.895	156.755291735552
0.1998	-1.605	33.8706191670709
0.1998	3.095	141.167492647586
0.1998	-6.705	96.5760102346132
0.1998	6.195	91.6034549609422
0.1998	3.195	143.429651962291
0.1998	7.795	81.5324911163131
0.1998	3.295	144.600438845498
0.1998	0.295	51.4977609635467
0.1998	3.595	150.57891938332
0.1998	3.495	148.815415003445
0.1998	-4.605	108.48810017864
0.1998	3.395	147.8690684021
0.1998	-4.305	104.48190029879
0.1998	6	148.397626708231
0.1998	-5.705	104.423773768637
0.1998	1.995	104.703332951244
0.1998	1.795	98.7464200887196
0.1998	8.195	107.401578945379
0.1998	-6.805	96.5701662343976
0.1998	6.295	80.3772761147573
0.1998	3.695	152.619762990642
0.1998	2.295	114.973707875936
0.1998	-5.605	103.856214172387
0.1998	-3.105	80.1872173089337
0.1998	3.795	154.534407495789
0.1998	-3.705	97.4007728730806
0.1998	-0.705	0.394368815000181
0.1998	1	79.6068913023778
0.1998	-7.905	35.4453921547879
0.1998	4	157.033715439915
0.1998	-5.405	109.707703676702
0.1998	-0.5	0.39505018572887
0.1998	-0.905	1.27777960300367
0.1998	7.595	70.2070380542059
0.1998	-0.805	0.652704065092795
0.1998	-2.505	64.2830608731383
0.1998	0.195	44.9379554323628
0.1998	5.4	172.038120174398
0.1998	4.2	159.229955929398
0.1998	-4.005	102.76485420198
0.1998	-2.105	54.1484175290776
0.1998	-7.105	84.2243448853187
0.1998	4.795	170.94524923323
0.1998	-4.5	106.826424467055
0.1998	4.395	160.94554654085
0.1998	-1.305	21.9825962697946
0.1998	0	36.3632514741116
0.1998	-5.305	110.325335298059
0.1998	6.595	65.2076360490981
0.1998	-2.805	72.500153639316
0.1998	-3.505	90.9046096964123
0.1998	5.9	167.087967844701
0.1998	-4.105	103.746743794882
0.1998	-1.105	11.4478727670843
0.1998	-2.705	69.7277140624569
0.1998	-3.805	98.3519586746652
0.1998	-8.105	26.4485114080089
0.1998	5.695	177.832450106497
0.1998	5	169.147586647285
0.1998	4.595	169.432049171609
0.1998	-4.705	111.512901174418
0.1998	4.695	169.951498125573
0.1998	-5.905	99.7065874134656
0.1998	6.7	65.9529045389459
0.1998	7.2	57.6639984221394
0.1998	0.5	59.2709221530063
0.1998	0.4	55.7029335815654
0.1998	-4.905	113.070536105682
0.1998	7.5	66.362749228148
0.1998	7.9	87.6055080435468
0.1998	-6	99.477747671764
0.1998	-1	5.40175865843644
0.1998	-7.305	76.5468635864213
0.1998	0.695	66.9402545170667
0.1998	1.695	97.648106085443
0.1998	-0.405	14.5666755030881
0.1998	-7.405	73.4578722075014
0.1998	-4.205	103.578051972591
0.1998	-8.305	26.4280885980758
0.1998	7.7	74.1666675147745
0.1998	6.9	66.7178681101251
0.3999	-6.905	76.9231719915344
0.3999	4.2	94.6497597637597
0.3999	-6.305	86.500974905691
0.3999	-2.505	40.8308308394789
0.3999	4.095	94.3516136999943
0.3999	3.795	86.1502470522559
0.3999	-2.205	33.1458292864362
0.3999	-3.305	62.3635888229806
0.3999	3.595	85.418256807612
0.3999	-5.405	95.6482514564158
0.3999	-6.105	88.3876202815692
0.3999	-8	15.7758608551509
0.3999	3.295	80.2017985133302
0.3999	-0.705	1.30673759340031
0.3999	2.395	61.904872252913
0.3999	-4.205	83.9505735915357
0.3999	-1.105	8.12521852069547
0.3999	-6.605	93.6531545927765
0.3999	5.795	159.90665919519
0.3999	-4.105	81.4235800743958
0.3999	-4.5	88.8470010196515
0.3999	-0.905	4.09584836835808
0.3999	5	107.940722723101
0.3999	-6.705	96.4178734791603
0.3999	0.095	17.4791608236082
0.3999	3.395	80.6422025502853
0.3999	2.295	60.7662602209821
0.3999	-0.805	2.42558847233522
0.3999	-5.305	98.2462842565477
0.3999	5.5	122.473374438896
0.3999	-1	5.42890360737127
0.3999	4.395	98.2397288346363
0.3999	2.995	75.3046330978785
0.3999	-1.305	13.491154035729
0.3999	6.095	75.3565556311789
0.3999	4	93.7986468198489
0.3999	-6.805	88.5861794965642
0.3999	-0.205	10.7511668796448
0.3999	-0.1	14.214452439832
0.3999	-5.705	89.736073576118
0.3999	-5	94.3773221965309
0.3999	-6.405	87.8263376405567
0.3999	-0.405	5.29309779669455
0.3999	-5.605	89.9253492068335
0.3999	3.095	76.50839072244
0.3999	4.695	106.155208281227
0.3999	4.595	103.312592104534
0.3999	-0.305	9.36582533082219
0.3999	4.5	99.6998449083754
0.3999	4.3	97.3309015799609
0.3999	5.4	119.129349528192
0.3999	-3.805	73.2000491208231
0.3999	-3.905	76.9420875909742
0.3999	3.895	90.5764136490768
0.3999	-6	90.5937589442806
0.3999	2.795	73.0583216472808
0.3999	-5.205	99.9520677655829
0.3999	5.195	110.447423161464
0.3999	4.795	106.593552607264
0.3999	-5.105	100.056626472354
0.3999	-4.305	85.3129993143505
0.3999	6	95.0444909839599
0.3999	-5.805	91.1408576075825
0.3999	3.495	84.2143255284632
0.3999	5.295	114.294347366131
0.3999	7.795	59.715682392826
0.3999	4.9	107.233771724169
0.3999	3.195	79.3778504074284
0.3999	-0.6	0.623277011786648
0.3999	5.095	109.792572778095
0.3999	5.9	137.999187883723
0.3999	-5.905	92.0423535196039
0.3999	-4.805	92.0814211497064
0.3999	5.695	141.742265760115
0.3999	1.295	40.7049292817935
0.3999	-4.705	92.4777219034109
0.3999	-4.905	92.1630002794781
0.3999	-5.5	92.4286968159403
0.3999	-3.005	56.1320673702329
0.3999	1.595	45.8142665432421
0.3999	7.7	56.008017256741
0.3999	-0.5	0.559443532284089
0.3999	-7.405	49.5813869819407
0.3999	-8.2	15.3884694402095
0.3999	-7.5	41.125826589065
0.3999	1.5	44.6847265280683
0.3999	0.595	26.5580071370245
0.3999	2.595	65.1040809285547
0.3999	7.295	41.2247123904041
0.3999	2.695	70.307200411698
0.3999	1.095	36.289233197129
0.3999	1.795	49.3087519864072
0.3999	0.295	20.1438976288573
0.3999	2.195	58.9866316858542
0.3999	8.5	61.5413562941504
0.3999	-4.405	86.8002491390742
0.3999	-7.605	29.5667600173535
0.3999	-2.705	46.0024500603154
0.3999	0.4	22.673857802558
0.3999	1.995	55.8095946502584
0.3999	-2.605	43.3409786161717
0.3999	-1.905	26.2122850847888
0.3999	-2.805	49.0457132144568
0.3999	-3.705	69.9716649618055
0.3999	6.7	45.5266012767085
0.3999	0.695	28.7304333398251
0.3999	6.195	61.9638513187854
0.3999	-2	28.6661313015493
0.3999	-3.605	68.3260857383975
0.3999	-2.905	53.0245747909562
0.3999	1	33.7914221292734
0.3999	-6.5	89.1449356515942
0.3999	-1.605	18.6334478814959
0.3999	-3.205	60.3545410234843
0.3999	-6.205	85.9082316490984
0.3999	-3.405	64.2005329685935
0.3999	-1.805	24.3268992494444
0.3999	3.695	85.7775803978272
0.3999	0.795	30.4359780416539
0.3999	-8.505	18.7753463605348
0.3999	0.195	18.8525861575511
0.3999	0	16.0076585697692
0.3999	-2.105	30.568354966461
0.3999	2.495	62.4569598579954
0.3999	7.9	62.5993807708498
0.3999	-7.305	51.1045906962461
0.3999	-8.405	17.240339738762
0.3999	-7.905	17.2389663709369
0.3999	2.095	58.012477067151
0.3999	6.9	42.241688299287
0.3999	5.595	131.641841887418
0.3999	1.895	52.739330280739
0.3999	-4.005	79.4118463144953
0.3999	-3.505	66.7699461069506
0.3999	-1.5	17.2041938963392
0.3999	-1.205	9.83746191175541
0.3999	-8.105	15.1521710905177
0.3999	1.395	42.4639183203964
0.3999	7.2	37.3255298032886
0.3999	-3.105	58.1951551788144
0.3999	-7	65.4364884818002
0.3999	-7.205	54.0761629555251
0.3999	1.195	38.5777132072582
0.3999	7	38.5372031996758
0.3999	0.895	31.9962665779799
0.3999	8.4	63.338882238112
0.3999	-1.405	16.038606590784
0.3999	6.595	45.1795371143021
0.3999	-7.7	24.4053607117439
0.3999	6.795	44.9964473374301
0.3999	6.4	48.3296239568718
0.3999	2.895	74.460512701229
0.3999	7.5	48.1374067319171
0.3999	-1.705	21.4849716497255
0.3999	-4.605	91.2960207540498
0.3999	6.5	46.3097960428322
0.3999	-2.305	35.4616338661954
0.3999	7.095	36.8581288365467
0.3999	-2.405	38.3243615163429
0.3999	8.195	63.9520702668603
0.3999	8.095	63.7507061903607
0.3999	-7.805	19.1764177278769
0.3999	7.4	44.4916068980383
0.3999	7.995	63.9252738874018
0.3999	6.295	53.4801329812245
0.3999	7.595	52.3367821434782
0.3999	8.3	63.8410727197411
0.3999	0.5	24.7610033969373
0.3999	-8.305	16.1787240581778
0.3999	1.695	47.1920111749467
0.3999	-7.105	59.690221400766
0.5998	-7	58.2913291258457
0.5998	-3.005	29.5272145168628
0.5998	-5.905	73.1808599120172
0.5998	-3.405	38.1672241122725
0.5998	-3.905	49.2583853445437
0.5998	-2.505	21.2440733839761
0.5998	4.795	58.8401379194821
0.5998	1.695	24.6148417095835
0.5998	-4.905	60.1992025130904
0.5998	-5.805	71.3980100822443
0.5998	-0.5	0.588830896379469
0.5998	5.695	98.9257952747877
0.5998	-7.305	42.3235803346115
0.5998	5.295	74.2424469284201
0.5998	-2.405	19.4174381546379
0.5998	-2.905	27.9426029373093
0.5998	-6	74.8866711957788
0.5998	-8.105	10.5640285029728
0.5998	-0.305	5.35348833062181
0.5998	-7.905	11.5987403939895
0.5998	2.695	36.4603871323443
0.5998	-7.805	14.4211631590517
0.5998	3.195	44.1524176542485
0.5998	5	63.6022613434843
0.5998	0.295	9.4615786419968
0.5998	7.795	53.8997784875108
0.5998	-3.705	44.0736721846365
0.5998	1.895	26.8024656967068
0.5998	0.795	14.0557481195773
0.5998	-6.905	66.3828488449391
0.5998	-4.205	53.3847572080915
0.5998	5.095	67.2352775487138
0.5998	0	7.12574709753431
0.5998	-4.305	53.9716805257145
0.5998	7.5	43.5850834112992
0.5998	-0.705	1.20625950879781
0.5998	1.795	25.6538399334676
0.5998	-5.605	68.1423246742931
0.5998	0.895	14.9075909368955
0.5998	0.4	10.3057538493857
0.5998	-2.705	24.4135060583981
0.5998	2.595	35.6158813175215
0.5998	4.095	51.7919853608454
0.5998	3.395	47.8982907840137
0.5998	7.9	53.1721269997356
0.5998	2.895	38.4351523977175
0.5998	-8	10.6347495044086
0.5998	-6.105	77.1264108881311
0.5998	-4.705	59.6125251235868
0.5998	-8.2	10.8211255931605
0.5998	7.4	38.9152591399665
0.5998	-7.405	39.225445915077
0.5998	8.3	53.0410190424957
0.5998	-7.205	45.3358851060899
0.5998	-2	13.2333854422424
0.5998	-4.405	55.1441922056438
0.5998	-1.405	8.78832578201611
0.5998	-0.805	3.20949225413986
0.5998	-6.805	79.3743295948573
0.5998	-8.305	11.3418249204187
0.5998	4.5	55.568252994668
0.5998	3.795	50.6347609257469
0.5998	4.2	53.0234841415928
0.5998	6.595	41.7012106089287
0.5998	-3.505	40.2424889030357
0.5998	-3.805	45.6607045026002
0.5998	-0.6	0.697956090833347
0.5998	-2.805	26.0607869284862
0.5998	6.195	71.5101678491963
0.5998	-8.505	15.3294534871813
0.5998	-8.405	12.3441654257053
0.5998	0.195	8.46902968929494
0.5998	-6.205	78.4661161655203
0.5998	6.7	41.0748414235362
0.5998	-1.905	12.1853368855751
0.5998	7.7	52.9437993786554
0.5998	-1.305	8.38967714808979
0.5998	-5.5	64.7705016178122
0.5998	-6.405	79.0120982812002
0.5998	-6.305	79.2012112715918
0.5998	7.595	49.5205103930693
0.5998	-0.205	5.85956606164961
0.5998	1.195	18.2853582014496
0.5998	3.495	49.4688002835877
0.5998	7.295	33.8062267582179
0.5998	-6.705	87.8138033142983
0.5998	0.595	11.9036219089173
0.5998	2.495	34.4763914542409
0.5998	-1.205	8.12314358741492
0.5998	3.295	45.4760024145068
0.5998	-2.105	15.178027425537
0.5998	-0.405	0.749482326503836
0.5998	-6.605	86.4823843362393
0.5998	5.595	92.1406810971615
0.5998	1.595	23.2879301512229
0.5998	-5.305	60.8701579869564
0.5998	-3.205	33.4272573031524
0.5998	5.9	135.446164975441
0.5998	6.795	40.1065205846675
0.5998	-5.705	69.2682541502131
0.5998	1	16.0201570701101
0.5998	1.395	20.7309508670087
0.5998	1.995	28.213863872013
0.5998	-1.805	11.2617769374203
0.5998	5.4	80.0443487478326
0.5998	8.4	53.2519208991625
0.5998	-7.605	26.4509338019612
0.5998	-1.5	9.15319210495933
0.5998	0.095	7.72641680279115
0.5998	-3.305	35.8729140204612
0.5998	6.295	59.6829707965893
0.5998	4	51.3152511151611
0.5998	4.395	54.7299144019192
0.5998	-1	6.60275771714122
0.5998	4.9	59.6985798095718
0.5998	6.4	46.3513430675937
0.5998	6.9	36.3618066018461
0.5998	2.395	33.1555726566881
0.5998	-0.1	6.68020637658903
0.5998	-5.205	59.7129591292952
0.5998	-1.605	9.65345974907222
0.5998	7.095	31.1867358053396
0.5998	1.295	19.4603571788606
0.5998	4.3	53.8025016576801
0.5998	8.5	52.4890697330397
0.5998	7.995	51.8741781706862
0.5998	-0.905	5.17296391603995
0.5998	-1.105	7.31610197508571
0.5998	7.2	31.6872831462313
0.5998	-4.105	52.4468269154716
0.5998	7	31.8577460884449
0.5998	-2.205	16.5935583838177
0.5998	2.795	37.8049407081593
0.5998	-5.105	59.7872145636336
0.5998	-6.5	81.2320884781599
0.5998	2.295	32.15819682386
0.5998	-3.605	42.0563107637955
0.5998	-5	60.3332554036775
0.5998	1.095	16.6209159845257
0.5998	-7.5	32.0571895251447
0.5998	2.095	29.2764689516518
0.5998	5.195	70.9493432041173
0.5998	-7.7	21.2174193431283
0.5998	4.695	57.6009720518578
0.5998	6	127.696514822306
0.5998	-2.305	18.0508471507157
0.5998	-4.5	55.6845557306968
0.5998	8.195	52.1277233980454
0.5998	3.895	51.500414257641
0.5998	-5.405	62.7314955864239
0.5998	2.195	30.8841296337268
0.5998	6.5	43.0191938713566
0.5998	-2.605	22.8328070659784
0.5998	3.695	49.7851242479683
0.5998	-3.105	31.5257734023921
0.5998	3.595	49.5949262586716
0.5998	8.095	51.5073483898747
0.5998	-1.705	10.5004797389608
0.5998	-4.005	51.1100060400532
0.5998	1.5	21.806180553719
0.5998	0.5	11.0808380221653
0.5998	4.595	55.9287309906255
0.5998	5.5	85.9705424973306
0.5998	-4.605	56.2675407443698
0.5998	5.795	123.643812969017
0.5998	0.695	12.8255098869982
0.5998	3.095	41.86431825351
0.5998	-4.805	60.1729878150585
0.5998	-7.105	50.3183489285341
0.5998	2.995	39.7932670684363
0.5998	6.095	97.624521480412
0.7999	-6.805	68.3212036312612
0.7999	2.195	16.7568628445514
0.7999	5.295	53.3601492263559
0.7999	-0.6	0.968680459284076
0.7999	-7.105	44.8658986127006
0.7999	-7.805	16.9679154921888
0.7999	-7.5	31.2409292753641
0.7999	-8	10.5340080176698
0.7999	-2	6.50599526756802
0.7999	-0.1	3.74526140831977
0.7999	-5.605	57.7410232072728
0.7999	6.195	106.392181435453
0.7999	-4.605	30.7636730026593
0.7999	-5.305	47.3707239190698
0.7999	-5	37.3715793823004
0.7999	1.5	11.17315593577
0.7999	-3.205	17.3760100349252
0.7999	5.9	108.922231824211
0.7999	0.4	5.05338147053717
0.7999	-4.705	31.664254255901
0.7999	6.5	52.6794770474528
0.7999	-7.7	20.8870403285532
0.7999	7.595	48.6898936631971
0.7999	2.595	19.6865611450541
0.7999	-6.5	67.3322401162558
0.7999	3.195	24.6942128558615
0.7999	-0.805	2.60584411177389
0.7999	-2.405	8.96614886189698
0.7999	-3.005	15.1308067891757
0.7999	-5.105	39.9102932781937
0.7999	-1.705	5.48644098964941
0.7999	-8.305	11.176821971901
0.7999	7.4	40.157636566609
0.7999	2.295	17.5612847501538
0.7999	7.5	45.4666666247861
0.7999	-3.305	18.4404774321697
0.7999	-6.605	72.6061817015165
0.7999	4.5	34.741462632812
0.7999	-1.905	6.01271481023196
0.7999	-1.405	5.31823878264357
0.7999	6.595	49.0240642347749
0.7999	-0.705	1.74006210134124
0.7999	-1.105	4.76742127762612
0.7999	-4.005	25.1536354676751
0.7999	-1.805	5.60625934537665
0.7999	2.995	23.2288253928239
0.7999	7	30.9215738510729
0.7999	-6.405	62.7518990543476
0.7999	-1.205	5.03304693165303
0.7999	-2.305	8.1734070039434
0.7999	-4.405	29.0131846077529
0.7999	6.795	40.4790883047774
0.7999	-3.405	19.9186911936531
0.7999	0.595	5.88977580771906
0.7999	-7.305	36.6657265450443
0.7999	2.095	15.4880984029386
0.7999	-5.405	52.9509020254445
0.7999	5.095	45.907563406115
0.7999	6.9	34.2807946873853
0.7999	1.295	9.89204068608224
0.7999	2.395	18.0775490961816
0.7999	3.495	27.0451753582722
0.7999	-2.905	13.7262492886049
0.7999	-0.305	2.79369629188161
0.7999	1.395	10.4101818711605
0.7999	4	29.1508192072344
0.7999	8.4	49.64750867228
0.7999	5.195	49.5185390788713
0.7999	8.3	49.661368202349
0.7999	0.095	4.01758914805198
0.7999	7.7	49.2878502466153
0.7999	1.795	12.5710674313977
0.7999	7.095	29.6491097343019
0.7999	3.895	28.8138790376817
0.7999	1.595	11.6392117927204
0.7999	-5.905	61.191620138114
0.7999	-5.5	56.5788417895471
0.7999	5.595	72.9603449356902
0.7999	8.195	48.970463152163
0.7999	3.795	28.6394559313428
0.7999	3.095	23.7348120488541
0.7999	-4.5	29.8434516553947
0.7999	4.795	39.3796285782619
0.7999	7.2	30.0407633942771
0.7999	0	3.70431853871638
0.7999	8.5	48.721118527876
0.7999	7.795	48.7153888571956
0.7999	-1.605	5.43008426747075
0.7999	-3.605	21.6361314293403
0.7999	-8.2	10.4990202594465
0.7999	6.095	119.512177796083
0.7999	-1.5	5.40760767191068
0.7999	6	119.732064904814
0.7999	-3.905	24.4692734494515
0.7999	4.095	30.5321002941271
0.7999	4.695	37.505580913302
0.7999	2.495	18.8645896617448
0.7999	3.695	28.2109312985069
0.7999	6.295	85.1404301939935
0.7999	0.695	6.46830938894175
0.7999	-4.305	28.0349031214859
0.7999	8.095	48.5541135053804
0.7999	5	44.5018594251359
0.7999	1.995	14.690735266542
0.7999	7.9	48.4522594036313
0.7999	4.595	35.9360126218586
0.7999	-6.305	62.6168739102202
0.7999	7.995	48.4101686666234
0.7999	0.5	5.26439119756692
0.7999	5.795	90.1885442144443
0.7999	4.2	31.184185542372
0.7999	-6.905	60.1683766652173
0.7999	3.595	27.842050741284
0.7999	-6	63.2928469634304
0.7999	-6.205	63.3337626797427
0.7999	-4.105	26.004340382065
0.7999	1.195	9.20870223994774
0.7999	0.795	6.96819378746236
0.7999	-7.605	26.0721949915907
0.7999	5.4	59.5109117261709
0.7999	-1.305	5.14785613063293
0.7999	-7	51.9875824905553
0.7999	-2.105	7.01411560606517
0.7999	-4.205	27.0586409109501
0.7999	-2.205	7.59914897377832
0.7999	5.695	80.261430971994
0.7999	4.3	32.2575005196443
0.7999	4.395	32.8764286549544
0.7999	-3.105	16.268906119455
0.7999	0.895	7.42743958012551
0.7999	7.295	32.3888513474594
0.7999	-6.705	75.5195347442385
0.7999	-8.105	10.3484695063485
0.7999	2.795	21.4594402403392
0.7999	-0.5	0.544830757874891
0.7999	1.695	12.0538420863206
0.7999	-7.205	41.241709667321
0.7999	-8.405	13.4862558459304
0.7999	-0.905	3.59895131995696
0.7999	-4.805	33.1750450933328
0.7999	-3.505	20.9139158221388
0.7999	-2.705	11.8471513615475
0.7999	-2.605	10.9251296723014
0.7999	-6.105	63.9524012881542
0.7999	-5.205	42.2225190978005
0.7999	-7.905	11.8294615599825
0.7999	5.5	65.9475410277781
0.7999	1	7.97667229827769
0.7999	-2.805	12.7904826706697
0.7999	-7.405	33.6957699849975
0.7999	0.295	4.69616056409474
0.7999	-5.805	59.2405367731994
0.7999	3.395	26.183565962648
0.7999	6.4	59.251141114417
0.7999	-3.705	22.5792615732839
0.7999	1.095	8.6749228706156
0.7999	-3.805	23.6385850621579
0.7999	-8.505	15.4421184521255
0.7999	-5.705	58.782986379924
0.7999	-4.905	34.9199401581136
0.7999	4.9	42.2594742427795
0.7999	-0.405	1.01425838202098
0.7999	-1	4.39730029225493
0.7999	2.895	22.2925694952242
0.7999	1.895	13.7624282886638
0.7999	3.295	25.4552909356373
0.7999	2.695	20.5440264572639
0.7999	0.195	4.38951069856108
0.7999	-2.505	9.81624247864624
0.7999	6.7	45.1668114995687
0.7999	-0.205	3.3825510938265
0.9997	4.2	19.1927811953048
0.9997	-7.305	34.0943516954468
0.9997	-6.605	53.0771305626719
0.9997	-5.905	34.8924890603804
0.9997	-2.405	4.89491277143003
0.9997	1.995	8.04213287784611
0.9997	5.095	30.8792998380596
0.9997	-5.805	33.8059875937238
0.9997	7.295	33.2950835681867
0.9997	-4.905	20.2271110311071
0.9997	-0.905	1.79539459530866
0.9997	5.295	36.3520399871639
0.9997	7.795	44.7364581966594
0.9997	7	30.8162488998339
0.9997	3.295	16.1068894503762
0.9997	-5.5	30.821459586724
0.9997	-6	36.6085221802093
0.9997	-5.605	32.1026611297784
0.9997	0.595	3.44723193274483
0.9997	-5.705	33.0606159079315
0.9997	1.795	7.26496821799413
0.9997	0.795	3.60204794636397
0.9997	-1	3.16260523734
0.9997	0.5	3.37476782211549
0.9997	-0.305	1.93400634727951
0.9997	0.195	2.93564319046257
0.9997	-3.305	8.72799619176692
0.9997	3.695	17.3868189396177
0.9997	8.195	46.8554485841251
0.9997	-0.5	0.374862770364256
0.9997	8.4	46.8629694581412
0.9997	-7.405	31.6465796035569
0.9997	7.5	42.964914041237
0.9997	4.5	21.2379243307025
0.9997	-2.105	4.35083655523958
0.9997	6.795	37.7275807482263
0.9997	-5.305	28.3471762553439
0.9997	-2.805	6.18710869086691
0.9997	-7.205	36.9981938927392
0.9997	2.895	13.3971917009778
0.9997	6.095	96.18306363111
0.9997	-0.805	1.03976672070063
0.9997	-3.505	9.75135342534879
0.9997	-6.5	44.3778188271496
0.9997	4.795	24.1717249247076
0.9997	5	28.5483655026583
0.9997	6.595	55.0310493906906
0.9997	7.7	44.8394540451632
0.9997	-7.5	30.036849432218
0.9997	-3.405	9.29137437941537
0.9997	-8.2	11.0496256986129
0.9997	-7.105	42.1256599012959
0.9997	-1.5	3.75740292131974
0.9997	-5	22.0992259990971
0.9997	-8	11.0806936658924
0.9997	4.095	18.4688716370396
0.9997	6.5	65.2382377833483
0.9997	-1.105	3.79946596691494
0.9997	7.4	39.562313258157
0.9997	5.595	51.9648110229694
0.9997	-0.1	2.64645679747214
0.9997	3.895	17.6359205119944
0.9997	6.195	97.7835675589486
0.9997	0.295	3.07162612762868
0.9997	-0.205	2.65318072634116
0.9997	0.895	3.88587986110274
0.9997	-2	4.0924975038785
0.9997	-3.205	8.03721935637425
0.9997	-0.705	0.726105592928819
0.9997	8.095	46.2912442522953
0.9997	7.095	29.6421997535584
0.9997	-1.705	3.93823908371705
0.9997	-0.405	0.45776190856614
0.9997	5.4	40.4268762473289
0.9997	-1.205	3.95984888881331
0.9997	0	2.76881362299685
0.9997	5.5	46.4398856272037
0.9997	8.3	47.011484979968
0.9997	1.295	5.09290155107114
0.9997	-1.805	3.97957057115295
0.9997	1	3.98495432412771
0.9997	6.7	45.8136269091555
0.9997	-2.705	5.87458088030043
0.9997	7.595	44.2983826621811
0.9997	4	18.2292038844415
0.9997	6	88.4699697969684
0.9997	3.095	14.4696740338543
0.9997	-4.305	14.507788466453
0.9997	-2.605	5.58548215818786
0.9997	1.5	5.96700594471135
0.9997	-7.905	12.1644329167737
0.9997	-1.905	4.06678408783031
0.9997	-4.105	13.0958028415098
0.9997	-5.405	29.7731036200726
0.9997	4.695	22.6392038460971
0.9997	-1.605	3.88896507551271
0.9997	2.295	9.36806572320768
0.9997	2.495	10.9776922671788
0.9997	-8.105	10.7486440355144
0.9997	-8.305	12.1330855813213
0.9997	-6.205	42.7969204109448
0.9997	-6.905	55.6209122199408
0.9997	7.9	44.8490558786197
0.9997	-6.405	42.1933946717287
0.9997	-4.805	19.1090800074569
0.9997	-6.105	39.479511009413
0.9997	-7.605	27.614891277531
0.9997	-1.305	3.79230296507782
0.9997	-8.405	14.0809830563064
0.9997	3.595	16.8315689311808
0.9997	1.695	6.85130278619666
0.9997	-3.605	10.2328523161487
0.9997	-4.205	13.6167126891931
0.9997	2.195	9.02860912995182
0.9997	-6.805	59.8666431221747
0.9997	4.595	21.7800775695934
0.9997	0.4	3.16778838058502
0.9997	-7.805	16.6654746969585
0.9997	-3.005	7.11372726051154
0.9997	-5.105	24.2950593420575
0.9997	-5.205	26.3095787896244
0.9997	6.295	92.1291264721281
0.9997	-6.305	46.9166960055101
0.9997	-4.005	12.5530664578561
0.9997	-3.905	12.2039243174435
0.9997	-1.405	3.67090879426825
0.9997	4.3	19.9299592890801
0.9997	1.095	4.35584671859368
0.9997	0.695	3.64952397221473
0.9997	2.695	11.9210652893871
0.9997	4.9	25.9302594798163
0.9997	-0.6	0.485155231312111
0.9997	7.995	45.4839631807333
0.9997	-2.305	4.71848035594756
0.9997	-3.805	11.7404235258056
0.9997	5.195	33.1887586550613
0.9997	2.095	8.56380282452588
0.9997	8.5	46.0799566966886
0.9997	2.395	10.0231841721617
0.9997	3.195	15.3256152935286
0.9997	-2.205	4.53976298557235
0.9997	2.995	13.8613025641272
0.9997	5.695	58.956738929801
0.9997	-2.905	6.78413798817592
0.9997	-6.705	61.4684948135696
0.9997	5.795	67.4955933809129
0.9997	1.195	4.55338217249371
0.9997	3.495	16.7012885445307
0.9997	-2.505	5.29676802703609
0.9997	1.595	6.3149456983175
0.9997	7.2	30.519016327459
0.9997	-4.5	16.5962962711742
0.9997	-4.405	15.5120662106555
0.9997	-4.605	17.7223969110165
0.9997	-7.7	19.8758311074412
0.9997	-7	48.7110962047068
0.9997	6.9	33.618041261472
0.9997	-4.705	18.3532166738995
0.9997	-8.505	16.2005564354651
0.9997	2.795	12.6718088024778
0.9997	4.395	20.2650432174159
0.9997	1.895	7.58756640800274
0.9997	0.095	2.89671926330268
0.9997	1.395	5.52874906843689
0.9997	-3.105	7.57360918909067
0.9997	6.4	82.9036769868951
0.9997	-3.705	11.0047069364479
0.9997	3.795	17.5423506842177
0.9997	5.9	81.9085257725299
0.9997	2.595	11.5421318255911
0.9997	3.395	16.5619729705935
1.1998	7.995	43.5818793289192
1.1998	-4.105	7.57907075499686
1.1998	8.195	46.2390567975766
1.1998	-2.505	3.36576689360745
1.1998	6.195	79.7765743440686
1.1998	3.095	8.61918959687145
1.1998	-0.905	2.06675933741777
1.1998	3.495	10.0014709106732
1.1998	-5.705	20.1291631237994
1.1998	4.695	15.7563808912921
1.1998	7.7	40.4963182292151
1.1998	5.9	64.1828189829282
1.1998	0.295	2.11361027701737
1.1998	-5.805	21.1206474203508
1.1998	3.195	8.81553464213242
1.1998	4	11.446322564668
1.1998	2.195	4.85406930688685
1.1998	-2.805	3.68921560635425
1.1998	-4.405	8.84672035656508
1.1998	7.4	37.6202829105978
1.1998	-7.405	32.0728144825399
1.1998	2.995	8.1892657656277
1.1998	2.795	7.10326036324636
1.1998	-1.5	2.27774131081717
1.1998	8.4	46.0523134642458
1.1998	6.7	47.2966624289822
1.1998	1.795	3.50880676149249
1.1998	-3.205	5.09495551540857
1.1998	7.2	33.9733266857587
1.1998	-3.905	7.02923611991542
1.1998	4.2	12.5579150426088
1.1998	-2.305	3.12772729041526
1.1998	-1.605	2.33937126591231
1.1998	5.595	40.5062213065934
1.1998	-2.605	3.44351396556282
1.1998	-1.405	2.34573091043866
1.1998	0.5	2.3649416185362
1.1998	-5.205	13.9663027419926
1.1998	0.4	2.3746625976739
1.1998	8.095	45.1000033625935
1.1998	-1.705	2.38666281702966
1.1998	-1.105	3.08690839341704
1.1998	6	71.0534275966036
1.1998	-3.005	4.25934109081157
1.1998	1.595	3.07760666254628
1.1998	-0.305	1.26780222503948
1.1998	-0.6	0.691044267026878
1.1998	-1.805	2.44891115675268
1.1998	7.595	39.616174986811
1.1998	-3.805	6.655024275814
1.1998	-6.805	62.7359313295257
1.1998	-6.405	44.0979613319084
1.1998	-4.805	11.116901370314
1.1998	-0.205	1.57632904865844
1.1998	-8.405	17.2142960108322
1.1998	-7.105	38.468135128111
1.1998	3.895	11.0588334631267
1.1998	-2.205	3.02078664574658
1.1998	6.595	56.6436561793263
1.1998	8.5	44.8527001800612
1.1998	5.4	31.8389151345914
1.1998	-5.605	18.9935205624478
1.1998	6.795	39.4369081422584
1.1998	2.095	4.29401890896876
1.1998	1.895	3.83074453187967
1.1998	-0.405	0.610699155239837
1.1998	7.295	36.0928233362586
1.1998	-7.7	22.6301091143355
1.1998	4.095	12.0066374448702
1.1998	4.3	13.3907156462182
1.1998	-8.505	18.9276618281418
1.1998	-1.205	2.95547413523306
1.1998	-0.705	0.940588785548942
1.1998	-1.905	2.57627642063666
1.1998	-7.5	30.3074420295046
1.1998	0.695	2.60156414987804
1.1998	-3.105	4.81706301363245
1.1998	-2.105	2.93647369367037
1.1998	-5	12.7823713266471
1.1998	1.295	2.63231900686132
1.1998	2.395	5.41178262217524
1.1998	4.9	18.7584711401945
1.1998	4.5	14.2353437887747
1.1998	-7.905	14.6285481275705
1.1998	-2.705	3.61189982569595
1.1998	3.795	10.9411758177869
1.1998	-6	25.7408977371389
1.1998	0.895	2.66227058503494
1.1998	-8	13.2352873649224
1.1998	5.095	22.8075069801296
1.1998	-4.605	9.78613915775037
1.1998	-6.5	50.4091445527798
1.1998	7.5	38.7847310683191
1.1998	-5.5	17.717271730355
1.1998	7	33.5192717126581
1.1998	-5.105	13.381903626069
1.1998	-8.2	13.3816525597394
1.1998	0.095	1.8043656689398
1.1998	-8.305	14.4394013593667
1.1998	-1	2.73315303068874
1.1998	-6.105	29.5732013390231
1.1998	-6.605	73.9598733131691
1.1998	3.395	9.65052978744493
1.1998	-6.205	34.2497720730614
1.1998	-5.905	22.8602653883411
1.1998	1.195	2.78537673287858
1.1998	3.695	10.621728083945
1.1998	5.195	25.091031843334
1.1998	-3.505	5.76284692942357
1.1998	0.195	2.12369609149814
1.1998	-5.405	16.7298719224226
1.1998	-2.405	3.25442448826322
1.1998	-2.905	3.95397104304166
1.1998	7.095	33.1835378459312
1.1998	3.295	9.45045308664717
1.1998	7.795	41.4130918710103
1.1998	-3.405	5.65117011341311
1.1998	6.5	67.5759827976294
1.1998	-0.5	0.468348557998327
1.1998	5.795	56.5381413174749
1.1998	4.595	14.6878411190022
1.1998	1.695	3.48101027590136
1.1998	5.5	36.0920687734378
1.1998	1.995	4.15785236722379
1.1998	-7.205	36.0098421842842
1.1998	0.795	2.46981687747358
1.1998	-2	2.68616566214431
1.1998	1.395	2.86028144815556
1.1998	-1.305	2.68275871585272
1.1998	6.095	77.640837386652
1.1998	-4.905	12.3382268089103
1.1998	2.495	5.97888708164182
1.1998	7.9	42.259347098614
1.1998	-7.805	17.5989537843943
1.1998	2.895	7.21619226617137
1.1998	-3.605	6.11630778238785
1.1998	6.4	76.7010621510318
1.1998	2.595	6.20377409067356
1.1998	-4.5	9.11930659320288
1.1998	8.3	46.7129009181675
1.1998	6.295	80.8547590757923
1.1998	0	1.67763881971033
1.1998	6.9	35.292943946241
1.1998	4.395	13.9242781738549
1.1998	1.095	2.60459280487039
1.1998	-4.305	8.25472633730699
1.1998	5.295	27.5069219697813
1.1998	-7	45.6056192140987
1.1998	2.295	5.12924191789147
1.1998	-4.005	7.24859209781575
1.1998	1	2.57278838208443
1.1998	5	21.0166390928873
1.1998	-6.305	38.6490828368127
1.1998	1.5	3.10640456265607
1.1998	-3.705	6.39155346576778
1.1998	-4.205	8.0260563638048
1.1998	-0.805	1.37392639770528
1.1998	5.695	45.660879735624
1.1998	-0.1	1.71563401460802
1.1998	-3.305	5.33387634702859
1.1998	-6.705	73.1142787488763
1.1998	-5.305	15.1560277502231
1.1998	-4.705	10.3575017544879
1.1998	0.595	2.51077488152324
1.1998	-8.105	13.03437072408
1.1998	-7.605	27.4834972528695
1.1998	4.795	17.2376231821019
1.1998	-7.305	33.7665018498133
1.1998	-6.905	53.3304014317467
1.1998	3.595	10.3581231006345
1.1998	2.695	6.5797662234956
1.3999	6.9	35.2461951860113
1.3999	-2.405	2.46973625959697
1.3999	-6.305	30.7216780112194
1.3999	-0.205	1.13897745685362
1.3999	5.595	28.0349763940542
1.3999	-6.905	49.7183169387888
1.3999	-8.2	17.506860443981
1.3999	3.195	5.37263087528754
1.3999	-0.305	1.17873210110134
1.3999	5.9	50.3818193827161
1.3999	-6	17.0360563388545
1.3999	1.295	2.43587003777352
1.3999	-7.205	38.9267134283767
1.3999	1.395	2.72289832355773
1.3999	-6.705	62.9187753288815
1.3999	-7.305	37.2531726698098
1.3999	1.895	2.72758140384713
1.3999	1.195	2.47231898077152
1.3999	-1	2.41290218558719
1.3999	2.695	4.38109790019524
1.3999	-2.805	3.08313588445008
1.3999	-2.605	2.68167252532448
1.3999	-8.105	17.5931195557417
1.3999	-5.605	10.9111098497248
1.3999	4.595	9.19412999758313
1.3999	8.4	43.3302038257266
1.3999	-4.705	6.14967741908342
1.3999	-8.305	18.0455619702327
1.3999	1.095	2.37145039230481
1.3999	3.495	6.16345088002599
1.3999	2.195	3.1116839201257
1.3999	7.595	34.0824476146601
1.3999	-1.305	1.89735901953776
1.3999	-4.805	6.94347329162607
1.3999	6.4	59.8587772424087
1.3999	4.2	8.51069276808669
1.3999	2.995	5.11166302794417
1.3999	-6.205	25.2185293986096
1.3999	5.295	19.3312351037791
1.3999	6.295	62.8640349688557
1.3999	4.695	10.1985791291847
1.3999	-6.605	64.7590807218911
1.3999	7	34.4080696643204
1.3999	6.7	41.867871026721
1.3999	-1.105	2.27719625501075
1.3999	4.795	11.2035035978863
1.3999	3.595	6.61863428255861
1.3999	3.095	5.19712206547671
1.3999	8.195	43.3469139725168
1.3999	1.595	2.25176969843184
1.3999	-4.905	7.11586605610472
1.3999	-8.505	19.6849660781633
1.3999	6.195	63.4047224216377
1.3999	6.595	47.1712064041579
1.3999	5	13.0765902924183
1.3999	5.195	17.4102039104676
1.3999	-0.5	0.513662195363075
1.3999	-2.305	2.20987774906452
1.3999	-1.905	2.00221960739753
1.3999	7.795	37.0083032614736
1.3999	6.5	52.8822472088162
1.3999	-2.905	3.2250359168335
1.3999	3.795	7.28114691356639
1.3999	-7.5	32.4603692252857
1.3999	1.695	2.61518730594749
1.3999	2.495	3.73123963438788
1.3999	4	7.47851148457753
1.3999	0.195	1.22945806333809
1.3999	-2.105	2.16608524019108
1.3999	0	1.23410566728018
1.3999	5.695	32.9882789911778
1.3999	-4.605	5.64517072088341
1.3999	7.4	33.0724964693901
1.3999	0.795	2.13721447139859
1.3999	-3.405	3.9520841762749
1.3999	1.5	2.76437831248729
1.3999	-2.205	2.12581217467937
1.3999	3.295	5.90206746342823
1.3999	-4.105	4.80075609792132
1.3999	2.095	3.31514109558574
1.3999	-4.305	4.7840822563911
1.3999	5.795	43.4273023657497
1.3999	-1.205	2.09829980520478
1.3999	-7	43.4688822838738
1.3999	1	2.12877900264581
1.3999	-4.205	4.75616837486013
1.3999	2.295	3.38276527677813
1.3999	3.895	7.55251726646779
1.3999	-4.005	4.68819491444523
1.3999	7.995	40.2512683451795
1.3999	4.5	9.42231211399077
1.3999	-3.005	3.41925502013854
1.3999	-5.105	7.77671332441232
1.3999	-2	2.05131494152347
1.3999	0.095	1.06772556044219
1.3999	4.095	7.8034533273861
1.3999	7.5	33.3382281801661
1.3999	-3.905	4.67392743609317
1.3999	0.595	2.01872698329261
1.3999	1.795	2.93481033308058
1.3999	-6.405	38.7142966362237
1.3999	5.4	21.7817031396868
1.3999	-0.705	1.30096855523573
1.3999	0.895	2.21109931412386
1.3999	4.9	11.7891903438444
1.3999	-5.805	13.6615446894743
1.3999	-5.5	10.1692804265144
1.3999	7.295	33.5579631911832
1.3999	-6.105	20.7596658031551
1.3999	-3.805	4.60144662293999
1.3999	-2.505	2.5524986857359
1.3999	-0.6	0.817257514713785
1.3999	-5	7.1016548065196
1.3999	-0.805	1.9412028830862
1.3999	-1.805	1.9342398466928
1.3999	-0.1	1.13302713148062
1.3999	0.5	1.92612138348657
1.3999	-7.105	40.2765201207189
1.3999	7.095	34.5658098404388
1.3999	0.695	1.91303100870666
1.3999	-3.105	3.50819039544282
1.3999	8.3	43.7475844150565
1.3999	-0.905	2.34750430787752
1.3999	2.895	4.5719654785235
1.3999	-1.705	1.79185697058445
1.3999	-7.805	20.7740299147981
1.3999	-7.605	27.2943834498361
1.3999	-5.205	8.40978175183839
1.3999	7.2	34.1801492750042
1.3999	8.095	42.0275075898956
1.3999	-6.5	48.1503110969538
1.3999	3.695	6.92274206461135
1.3999	8.5	41.6713345842303
1.3999	6.795	37.4150149514011
1.3999	-6.805	56.0359173975632
1.3999	2.595	3.9862723575948
1.3999	-3.305	3.99801344382543
1.3999	-1.5	1.80117472917467
1.3999	-1.405	1.79596695857949
1.3999	4.3	8.54218391156595
1.3999	-5.705	11.9002198567789
1.3999	6	56.2332966283812
1.3999	3.395	5.9406504288278
1.3999	0.4	1.69603061725941
1.3999	-8.405	19.2190294962884
1.3999	-5.305	8.59110161112312
1.3999	-8	18.2820501074016
1.3999	0.295	1.78003907991611
1.3999	-7.7	23.1438296879235
1.3999	-1.605	1.77105300665646
1.3999	-0.405	0.548293759576868
1.3999	7.9	38.8033501004672
1.3999	2.795	4.38368703530905
1.3999	5.095	15.1902216887565
1.3999	4.395	9.01419467631524
1.3999	6.095	61.069287206091
1.3999	2.395	3.84755283884524
1.3999	-7.405	35.4944561820071
1.3999	-7.905	18.9754287903128
1.3999	-4.5	5.58712746920738
1.3999	-3.605	4.33494457877749
1.3999	-5.905	14.9152332531495
1.3999	-4.405	5.35023016378123
1.3999	5.5	24.3135318982955
1.3999	-3.505	4.28689563281073
1.3999	1.995	2.93916628646418
1.3999	-3.205	3.79845752766803
1.3999	7.7	35.3022037605274
1.3999	-5.405	9.22938404420852
1.3999	-3.705	4.19601292607836
1.3999	-2.705	2.94029078979817
1.5998	0.795	1.74452199141275
1.5998	-6.605	51.0962297559179
1.5998	-3.305	3.10958030405082
1.5998	7.595	30.6490504774393
1.5998	4.9	9.00680129597346
1.5998	4	5.01069326012035
1.5998	-5.805	8.83491711396653
1.5998	-7.5	26.9003399443573
1.5998	-8	20.7316499747976
1.5998	-4.605	5.3827831326545
1.5998	-7.405	32.2840076123021
1.5998	7.5	30.0023559717453
1.5998	1	2.01009174005814
1.5998	6.5	48.7062189536842
1.5998	7.9	35.9607979965349
1.5998	7.4	30.3090467955538
1.5998	7.095	35.1943668549741
1.5998	6.595	45.2620422521789
1.5998	-1.705	1.57559971336829
1.5998	-3.805	3.41937040080726
1.5998	-4.405	4.16947016493886
1.5998	-0.905	1.73510042244425
1.5998	-8.405	19.4059799556448
1.5998	5.695	24.5208490240046
1.5998	-2.905	2.70163925654759
1.5998	2.195	2.70299583518289
1.5998	5.795	33.2109222704932
1.5998	-8.305	19.1288947572833
1.5998	0.695	1.77213605273862
1.5998	2.695	3.11910047763918
1.5998	-5.105	5.69677300942526
1.5998	3.395	4.44322939171156
1.5998	2.595	3.07352263002666
1.5998	3.195	4.50077397628564
1.5998	-6.305	27.3757006845553
1.5998	-2.105	1.84226670954971
1.5998	0.595	1.49659356654255
1.5998	-1.605	1.48771114651455
1.5998	5.295	14.5356438128505
1.5998	0.4	1.52221514391369
1.5998	5	9.7903806807172
1.5998	-1.805	1.57673958684367
1.5998	-6	14.7354546636429
1.5998	-1.105	1.43187793589394
1.5998	-0.705	1.64756101438603
1.5998	-1.905	1.65993859013386
1.5998	-1	1.68336766612401
1.5998	-7.105	43.9052274045457
1.5998	0.5	1.3877647634037
1.5998	-1.205	1.38484434429157
1.5998	0.895	1.70692611940912
1.5998	-1.405	1.37086938672485
1.5998	7	37.1840929467704
1.5998	-1.5	1.36132034003926
1.5998	-7	45.5476672669877
1.5998	-6.5	43.8192094086308
1.5998	-6.405	34.5429283179426
1.5998	-0.805	1.79195963117163
1.5998	-2.205	1.81187486655007
1.5998	-2	1.82267312008904
1.5998	-1.305	1.34726730450488
1.5998	4.795	8.31163854060186
1.5998	-5.705	8.29992815272361
1.5998	-5.605	8.17346067682183
1.5998	-2.305	1.96921343712755
1.5998	1.195	1.97132204545735
1.5998	7.2	33.4136590017621
1.5998	7.995	37.8822270645752
1.5998	6.9	37.8827618828246
1.5998	7.795	33.1938406861312
1.5998	1.095	2.08167050508636
1.5998	-2.405	2.09712803958904
1.5998	-2.505	2.10473531194035
1.5998	5.4	16.2455533715416
1.5998	1.295	2.17169969136898
1.5998	6	43.4082574681925
1.5998	1.5	2.25704691057044
1.5998	1.595	2.31119631394188
1.5998	-2.605	2.32598231595659
1.5998	7.7	31.6587182665313
1.5998	7.295	31.5607673244477
1.5998	1.395	2.38646667036915
1.5998	1.895	2.40109063938222
1.5998	1.995	2.41390103907317
1.5998	6.095	48.3325958218392
1.5998	-5.5	6.69592410054926
1.5998	4.695	6.54294249574302
1.5998	5.9	38.5016303786174
1.5998	2.295	2.51012620521089
1.5998	4.5	6.34608693382141
1.5998	-6.905	48.6091278575143
1.5998	-2.705	2.53139822166201
1.5998	-2.805	2.55412729201759
1.5998	4.395	6.21682178207358
1.5998	-5.205	6.20031610765871
1.5998	8.5	38.6902102965788
1.5998	-0.6	1.08528625311988
1.5998	-5.305	6.14516811844709
1.5998	8.095	38.7766889724515
1.5998	1.795	2.68623321890666
1.5998	4.3	5.9502067751754
1.5998	4.595	5.94274331051535
1.5998	4.2	5.94207253119105
1.5998	0	1.0333678982797
1.5998	6.795	38.82132140281
1.5998	1.695	2.70371317065522
1.5998	-6.105	17.9002328282385
1.5998	-5.405	5.87197931642522
1.5998	5.5	18.2296745984487
1.5998	5.195	13.3086804350136
1.5998	4.095	5.57196276721467
1.5998	2.095	2.87468748140552
1.5998	-5	5.51872778750717
1.5998	-4.705	5.47941094557325
1.5998	0.095	0.958978062269961
1.5998	0.295	0.953966524084815
1.5998	-3.205	2.95466133330587
1.5998	-3.105	2.96814634448725
1.5998	-3.005	2.96876270241229
1.5998	3.895	5.29569531984932
1.5998	6.4	51.5056132580484
1.5998	3.795	5.23414742163231
1.5998	6.195	51.7104236461412
1.5998	-0.205	0.899012552093998
1.5998	-8.2	19.1605317580062
1.5998	2.395	3.06284050099543
1.5998	-3.405	3.06427149881378
1.5998	-3.505	3.07255242734187
1.5998	8.195	39.7084710442704
1.5998	-4.905	5.14241781113175
1.5998	-7.305	39.7484336659106
1.5998	5.095	11.2408582588742
1.5998	-7.205	42.0001139651811
1.5998	-0.1	0.851887088598002
1.5998	8.4	39.8340253255359
1.5998	-4.805	5.06974493191608
1.5998	-8.505	19.449215106002
1.5998	-6.805	52.5414367925832
1.5998	0.195	0.810032909149639
1.5998	3.495	4.95250040104565
1.5998	6.295	52.8759500398731
1.5998	-8.105	19.8483959252111
1.5998	3.595	4.80293715102951
1.5998	-3.605	3.30632685096963
1.5998	3.695	4.69227563465644
1.5998	2.495	3.40654713983453
1.5998	-0.5	0.743986397095091
1.5998	-0.305	0.72860539459017
1.5998	5.595	20.7546897351797
1.5998	-3.705	3.46055402733148
1.5998	2.995	3.48873075582844
1.5998	-4.105	3.55719483842876
1.5998	-7.805	20.7950799705891
1.5998	-7.905	20.8221767260825
1.5998	8.3	40.411606946785
1.5998	-4.5	4.46502515392153
1.5998	6.7	41.2702956373372
1.5998	-0.405	0.646550476543527
1.5998	-3.905	3.64865649163649
1.5998	2.795	3.66908187576339
1.5998	-7.7	21.6461959474783
1.5998	-6.205	21.7614096706296
1.5998	2.895	3.69449644069812
1.5998	-4.205	3.70511188874374
1.5998	-6.705	55.354632552313
1.5998	3.295	4.25489413787598
1.5998	-5.905	12.0722786661249
1.5998	-7.605	23.3653929430462
1.5998	3.095	4.06960003776
1.5998	-4.305	4.03048753437964
1.5998	-4.005	3.6828889919829
1.7999	-2.405	1.53750675783117
1.7999	-4.305	3.665093333493
1.7999	2.195	2.552193835131
1.7999	2.795	3.28533382311444
1.7999	-6.5	36.4914939623161
1.7999	5	7.26276529760091
1.7999	6.9	38.1801982483626
1.7999	7.4	27.5725632964971
1.7999	2.995	2.98873163967478
1.7999	0.095	0.926258247195793
1.7999	2.695	2.59215473011262
1.7999	-3.205	2.50409376802686
1.7999	-1.805	1.2734096355693
1.7999	8.195	36.1386954578321
1.7999	3.495	3.70627880636704
1.7999	-1.905	1.30730830060115
1.7999	7.7	27.919134340225
1.7999	2.595	2.6031172520376
1.7999	-2	1.31152893267985
1.7999	-4.105	3.35816436874546
1.7999	-4.205	3.26233690146131
1.7999	7.9	32.5588842376319
1.7999	-4.405	4.54385851689184
1.7999	-4.805	4.55006059762428
1.7999	-3.005	2.38498157452761
1.7999	0	0.72015105844483
1.7999	-6.805	49.1008762370503
1.7999	8.3	36.8793950690171
1.7999	-0.405	0.474147154995158
1.7999	-1.105	1.32710582056153
1.7999	6.7	39.8370090558341
1.7999	6	31.8953136749292
1.7999	-3.105	2.37958213317127
1.7999	-4.005	3.34699070299545
1.7999	0.595	1.25075635934609
1.7999	5.595	15.8460870955538
1.7999	6.195	39.2084803048192
1.7999	4	4.74759155564898
1.7999	4.795	6.78231095087924
1.7999	-7.905	22.4908612632543
1.7999	3.095	3.19973158169454
1.7999	-3.505	2.64022327509385
1.7999	-6.705	48.8089273885672
1.7999	1.895	2.36170081112348
1.7999	0.895	1.65571783858989
1.7999	-1.305	1.11277748046061
1.7999	4.9	6.64180269724893
1.7999	3.895	4.16671684966979
1.7999	-5.805	7.99810494833724
1.7999	5.695	19.1837682479616
1.7999	7.5	26.7462964330461
1.7999	8.5	35.5221283709055
1.7999	-6.605	42.8479562198215
1.7999	7.595	26.7086215717149
1.7999	0.4	1.02440747510484
1.7999	-8.105	22.0351990856277
1.7999	0.695	1.24171706576358
1.7999	2.895	3.45181719715324
1.7999	-5	5.05477138841686
1.7999	5.095	8.14495930936862
1.7999	4.695	6.38390600764378
1.7999	8.095	35.4769080020486
1.7999	-3.805	2.8212209904301
1.7999	1.695	2.27227085602859
1.7999	-5.705	6.37370745053714
1.7999	2.295	2.67402182519951
1.7999	-7.805	22.4208524656948
1.7999	6.795	39.0678644432348
1.7999	-2.905	2.26355388091689
1.7999	-6.905	47.4200811924438
1.7999	1.395	1.76451752908368
1.7999	-6.105	13.8094152758347
1.7999	1.595	2.25115411212729
1.7999	3.795	3.84866820807596
1.7999	-7.405	28.908350784854
1.7999	0.5	1.36613822968896
1.7999	-3.405	2.68714293085309
1.7999	-0.905	1.75312913372474
1.7999	7.095	35.4373713628282
1.7999	5.295	8.42638116764263
1.7999	-8.2	20.7998556586931
1.7999	-2.105	1.41406931119294
1.7999	-5.605	6.15704121310343
1.7999	5.195	8.53418100508287
1.7999	-3.305	2.69727235462515
1.7999	-6	11.4011246028121
1.7999	0.295	0.800252850200602
1.7999	-6.205	17.7290370650124
1.7999	-5.5	5.9481218350623
1.7999	6.595	40.6209381536293
1.7999	-0.1	0.56407722798934
1.7999	-7	45.6791967041852
1.7999	1.795	2.1535770468829
1.7999	3.395	3.46255587727357
1.7999	3.295	3.87993483171915
1.7999	3.195	3.88646759735005
1.7999	5.5	11.7164756110002
1.7999	6.095	34.847890513514
1.7999	-1	1.59523665387302
1.7999	5.9	29.3342226448964
1.7999	6.5	41.1706568069172
1.7999	-4.705	4.67956056178792
1.7999	5.795	26.0398979196817
1.7999	7.995	34.7090375389998
1.7999	-5.105	5.65103433776345
1.7999	-7.305	38.7910425225053
1.7999	-2.705	1.86371633993113
1.7999	-0.805	1.91718477859096
1.7999	7	37.3710222498178
1.7999	4.2	4.17725464142763
1.7999	-3.705	3.00614122542976
1.7999	1.195	1.87552556315893
1.7999	1.295	1.91777670551303
1.7999	4.395	5.50035967392123
1.7999	5.4	9.22642313380714
1.7999	7.2	32.5720501150136
1.7999	0.795	1.53040230788887
1.7999	1	1.55242041792268
1.7999	7.295	29.6553295385693
1.7999	-1.405	1.17211213062962
1.7999	2.395	3.09306065098781
1.7999	-7.605	23.4910433830854
1.7999	-8	22.384796824587
1.7999	7.795	29.8952777436122
1.7999	4.595	5.26260326243961
1.7999	-6.405	30.0015158874907
1.7999	2.495	3.09002887131649
1.7999	4.095	4.43611408257642
1.7999	1.095	1.55301911935667
1.7999	-6.305	24.4228728707363
1.7999	-5.905	9.60489890081128
1.7999	4.5	5.13170511173343
1.7999	-1.205	1.15949902538819
1.7999	-0.205	0.83121511972665
1.7999	-2.605	1.93215726895923
1.7999	1.995	2.78708276037799
1.7999	-4.605	4.45214072440774
1.7999	3.695	4.26857141769227
1.7999	-7.105	44.2483466812718
1.7999	-5.405	5.07159796073557
1.7999	-0.6	1.07000215583541
1.7999	-1.605	1.02302500296022
1.7999	-1.705	1.13737613365068
1.7999	2.095	2.84459576669305
1.7999	-4.5	4.61066575414894
1.7999	-8.305	20.2624014579088
1.7999	4.3	5.05315425333708
1.7999	6.4	40.9181971924066
1.7999	-2.305	1.48475604806356
1.7999	-1.5	1.07386137508161
1.7999	1.5	1.91339605097364
1.7999	-8.405	20.0024954452877
1.7999	-3.605	2.87809518996378
1.7999	8.4	36.7625429945077
1.7999	-7.5	25.4014585081949
1.7999	-5.305	4.22437289835702
1.7999	3.595	4.34449537896352
1.7999	-2.805	2.01063869279125
1.7999	-0.705	1.56100856522755
1.7999	6.295	41.103641046556
1.7999	-0.305	0.584541526185677
1.7999	-8.505	19.6492047543368
1.7999	-4.905	4.29288559467289
1.7999	-2.505	1.76325388307676
1.7999	-3.905	2.90695586008626
1.7999	-0.5	0.524746870831595
1.7999	-7.205	42.7758428811583
1.7999	-2.205	1.47195023812961
1.7999	0.195	0.884071739948031
1.7999	-5.205	4.79470664212082
1.7999	-7.7	22.5678963087324
1.9997	-5.805	7.97192888328368
1.9997	3.295	3.51426105775374
1.9997	2.095	2.23460616056094
1.9997	6.795	38.0909900783466
1.9997	-4.905	4.86126775645781
1.9997	5.595	19.1493756368874
1.9997	6	28.3907748472441
1.9997	4.395	4.79598593222231
1.9997	-6.5	31.7295259531155
1.9997	-5.305	4.68078741540873
1.9997	3.795	3.469237276499
1.9997	3.895	3.5480002147283
1.9997	-7.305	31.3782574263405
1.9997	2.195	2.69587990962442
1.9997	5.4	14.4473026746628
1.9997	-6.305	19.6303200747646
1.9997	2.495	2.77549274479317
1.9997	4.795	6.34183991122042
1.9997	-2.205	1.32742457296062
1.9997	-7.605	24.9495225073745
1.9997	-0.905	0.968884790834294
1.9997	-5.205	4.64808899419235
1.9997	5.9	24.8529678017474
1.9997	-5.705	7.75014078783703
1.9997	7.995	32.3569691179267
1.9997	6.7	38.0926476768075
1.9997	-6.805	48.8431867410516
1.9997	0.5	0.969863483453106
1.9997	8.5	31.6642864401111
1.9997	0.695	1.10762403885763
1.9997	5.295	12.8488403729971
1.9997	6.095	32.5093693297187
1.9997	5	7.70621802248277
1.9997	-2	1.26700179206749
1.9997	-4.805	4.92558132036074
1.9997	-3.505	2.32959155605541
1.9997	-3.905	2.88826290142043
1.9997	-8.305	21.6621923429841
1.9997	1.595	1.72375519964727
1.9997	2.595	2.86617608732448
1.9997	-5.905	8.05454170253506
1.9997	4.5	5.03505182578184
1.9997	-6	10.4131955828686
1.9997	1.795	2.28434949639912
1.9997	6.595	37.8948593615408
1.9997	-7	44.4563045507483
1.9997	8.095	33.1322888151307
1.9997	-3.805	2.67598361729601
1.9997	7.9	30.3353314398233
1.9997	7.795	27.5591793118236
1.9997	-1.905	1.16780843373522
1.9997	-3.005	1.76046036693611
1.9997	0.4	0.699247573174865
1.9997	1.5	1.92575357824212
1.9997	-6.405	25.8618038552624
1.9997	-7.5	25.8750296825631
1.9997	-4.5	4.40242742323896
1.9997	1.195	1.40679400668269
1.9997	8.195	33.3378392688696
1.9997	-3.405	2.20328831025546
1.9997	-3.605	2.57104586559891
1.9997	-4.605	4.39433250792263
1.9997	8.4	33.4724459047926
1.9997	-2.405	1.65675721191939
1.9997	-7.7	24.0975950274185
1.9997	-3.105	1.93141563695894
1.9997	4.095	4.35854897919963
1.9997	1.095	1.50906891603456
1.9997	8.3	33.6631605002721
1.9997	-2.305	1.50484822244851
1.9997	-4.205	2.97730564718063
1.9997	-0.6	1.04364818418232
1.9997	4.595	4.52380837878205
1.9997	1.395	1.93955443752972
1.9997	-1.5	1.03966568997403
1.9997	-4.705	4.55239971603243
1.9997	-2.605	1.56729405481613
1.9997	-1.605	1.08739396136023
1.9997	2.395	3.01610944411832
1.9997	-1.805	1.03633890198862
1.9997	-8	23.776690741022
1.9997	-5.5	4.27846045985063
1.9997	0.795	1.09782411021662
1.9997	4	4.25461264356125
1.9997	-7.805	23.7387459751968
1.9997	0.095	0.863438898999631
1.9997	0.195	0.886919700761272
1.9997	-0.305	0.61370630146372
1.9997	7.4	26.5869440973087
1.9997	-7.205	40.9265389431254
1.9997	-7.905	23.6894014216427
1.9997	-1	0.96810806600288
1.9997	6.195	34.0499872684355
1.9997	-1.305	0.857420366565111
1.9997	2.895	3.055891774772
1.9997	2.695	3.30888041912825
1.9997	2.295	3.05844220352605
1.9997	3.695	4.17096116491665
1.9997	4.695	4.92400241582448
1.9997	3.595	4.1644949135714
1.9997	-1.705	1.0273790609555
1.9997	-5.105	4.1244243402274
1.9997	5.195	11.076479561654
1.9997	-8.105	23.6765098270207
1.9997	7.595	25.4490522837367
1.9997	-6.105	13.9601294267824
1.9997	-5.405	4.09963671189105
1.9997	7.2	31.1172696556121
1.9997	-7.105	43.7489127159263
1.9997	2.995	2.8426433172708
1.9997	-6.605	40.903371708644
1.9997	-4.405	4.08107294949051
1.9997	-1.405	0.898957651292907
1.9997	6.295	34.4742814897187
1.9997	7.5	25.735533909856
1.9997	-0.405	0.574612498206888
1.9997	7	37.0243825609625
1.9997	-0.5	1.01721947578767
1.9997	-2.705	1.65624740781461
1.9997	-5	4.01483796588889
1.9997	3.095	3.49119907283148
1.9997	7.095	34.6495997991518
1.9997	5.095	9.17567466952666
1.9997	1.695	1.86380339403855
1.9997	-1.105	0.954275159584359
1.9997	6.5	37.4993821946715
1.9997	-8.505	20.7009811304875
1.9997	7.7	26.0541468403375
1.9997	2.795	3.3415500050092
1.9997	-3.205	2.17305913657368
1.9997	1.995	2.18188343472126
1.9997	0.895	1.37730282929819
1.9997	4.2	3.87644307365556
1.9997	-6.905	46.3682452241739
1.9997	-0.705	1.01184214912675
1.9997	4.3	3.85878559864565
1.9997	6.9	37.8287194164027
1.9997	-5.605	6.21519640387242
1.9997	3.495	3.45765766958378
1.9997	-3.305	2.25231926358686
1.9997	-3.705	2.68128536529806
1.9997	1.295	1.61662621160136
1.9997	-2.805	1.83444163273838
1.9997	-8.405	21.014645491934
1.9997	5.795	22.7594939253618
1.9997	-1.205	0.914001985532377
1.9997	-2.505	1.62265233817281
1.9997	5.695	21.1554131537129
1.9997	-6.705	48.2769595857981
1.9997	3.195	3.78984990286623
1.9997	-2.905	1.79737841668775
1.9997	3.395	3.15441641570757
1.9997	7.295	28.452726888155
1.9997	0.595	1.24504675904215
1.9997	-8.2	23.0631364583525
1.9997	-0.805	0.99367972588875
1.9997	1.895	2.3671833621546
1.9997	6.4	35.6873598528894
1.9997	-2.105	1.25801174752708
1.9997	-4.005	3.27637099353809
1.9997	-4.105	3.2176979584118
1.9997	-0.1	0.66161137231386
1.9997	1	1.63183320765544
1.9997	0.295	0.661056668340197
1.9997	0	0.657538267521547
1.9997	-6.205	16.8416337572273
1.9997	5.5	16.5011601270388
1.9997	-0.205	0.724989115879201
1.9997	-4.305	3.3660105143113
1.9997	-7.405	27.6699964852959
1.9997	4.9	7.26525828966549
2.1998	-7	39.6689764943176
2.1998	4.3	3.68333363429722
2.1998	-4.105	2.5658500079811
2.1998	5.9	23.7179105887534
2.1998	-2.705	1.64901247537496
2.1998	6.795	36.6348181764783
2.1998	0	0.524249577266026
2.1998	-6.105	12.2325594659669
2.1998	0.4	0.630251134660438
2.1998	-4.305	3.17259530637336
2.1998	-1.905	1.0072568422319
2.1998	5.295	11.3892193968762
2.1998	-4.5	3.57966038772478
2.1998	-1.105	1.06461306596627
2.1998	-6.905	41.3384737408671
2.1998	-2.905	1.93609641491404
2.1998	-2.605	1.49834242085008
2.1998	-4.905	4.57616807390689
2.1998	4.595	4.59621558572255
2.1998	6.4	31.7736473591765
2.1998	-4.805	4.70347934234721
2.1998	-5.305	4.71949770984093
2.1998	7	31.7236819822139
2.1998	3.795	2.92750559846292
2.1998	-7.805	25.2715958867879
2.1998	-8.105	25.5066882933642
2.1998	1.995	2.10002594901142
2.1998	5.695	18.5595639744005
2.1998	7.095	29.807166515484
2.1998	-6.5	25.7982648345832
2.1998	-6	9.28992492292362
2.1998	4.795	5.51880434007262
2.1998	-7.7	25.8925984083635
2.1998	6.195	29.4161941285861
2.1998	-0.1	0.571304191598331
2.1998	7.295	25.9487879897139
2.1998	2.495	2.71824255574769
2.1998	-7.405	29.2457669647648
2.1998	7.995	29.1470897490571
2.1998	2.395	2.23498187082383
2.1998	-2.505	1.36972931924661
2.1998	-0.405	0.437026078046085
2.1998	8.3	28.6460604166678
2.1998	-3.605	2.30384132313532
2.1998	-5.905	8.08046582937164
2.1998	6.095	26.7127857920122
2.1998	5.095	7.99369361978495
2.1998	2.095	2.37404458789592
2.1998	-4.005	2.62768824700066
2.1998	-2.405	1.26636876640177
2.1998	2.795	2.45959876471355
2.1998	-3.905	2.50868641685607
2.1998	5	7.44800979819992
2.1998	-1.605	0.938915576086789
2.1998	5.795	21.8818395980934
2.1998	-1	1.18793324161118
2.1998	3.195	3.37947856857572
2.1998	0.195	0.811861317974443
2.1998	-2.105	1.29408808030945
2.1998	-1.5	0.815838731429465
2.1998	-8.505	22.0250076919644
2.1998	-4.605	3.41635579225973
2.1998	2.895	2.54172175665641
2.1998	-3.105	2.13644092942319
2.1998	5.4	12.8230868314782
2.1998	3.895	3.45832989763922
2.1998	-6.705	37.5485281975305
2.1998	-7.105	37.4366353695632
2.1998	-7.5	27.8050007727397
2.1998	0.595	0.964716383552309
2.1998	-1.805	0.965477565791424
2.1998	-1.705	0.966397750547084
2.1998	-4.205	2.72842347615889
2.1998	3.395	3.29632691770586
2.1998	3.095	3.59130758026732
2.1998	-0.205	0.700989521148855
2.1998	3.695	3.28984071058449
2.1998	4.2	3.62918554830803
2.1998	-2.805	1.77981305162433
2.1998	7.595	22.763528160639
2.1998	2.995	3.28042998161728
2.1998	1.895	1.64798013106076
2.1998	1.695	1.7807497290354
2.1998	-3.005	2.13379950022335
2.1998	1.5	1.6410788356961
2.1998	7.2	27.8696704023139
2.1998	1	1.20248504617384
2.1998	5.195	9.23293994673343
2.1998	0.5	0.699109700271009
2.1998	6.7	35.8435814698182
2.1998	0.695	1.26766222831853
2.1998	-6.305	17.0250911085737
2.1998	4.9	7.00015329268703
2.1998	-4.405	3.74034299265552
2.1998	5.5	13.615212013581
2.1998	0.895	0.994392149312949
2.1998	-3.405	2.11703828684009
2.1998	-0.705	1.37822449671408
2.1998	3.495	3.77855599439655
2.1998	2.695	2.76792962763377
2.1998	6.9	35.4916877021734
2.1998	3.595	3.81580109101606
2.1998	-1.205	1.00242380669467
2.1998	-8.405	23.2470399770011
2.1998	-6.405	20.9100251158044
2.1998	-2.305	1.29261180447587
2.1998	-7.205	35.1278077347404
2.1998	7.5	23.4325425940252
2.1998	0.295	0.809775582526491
2.1998	8.095	29.1152265621177
2.1998	-0.905	1.43235079846307
2.1998	6.595	34.4676457376178
2.1998	-6.805	40.7964841508734
2.1998	-5	4.05074927521218
2.1998	2.295	2.04703189559055
2.1998	-7.605	26.749752262
2.1998	4.5	5.01526257774776
[truncated: 10,143 more rows]
