# Supplementary material for: Giant ferroelectric polarization in a bilayer graphene heterostructure
Source: Nat Commun. 2022 Oct 21;13:6241. doi: 10.1038/s41467-022-34104-z (PMC9587233; doi:10.1038/s41467-022-34104-z)
Supplement: Supplementary file 4 — Source Data [file 41467_2022_34104_MOESM4_ESM.zip › SI/Fig.S2/Fig.S2d.dat]

b	v
10.7	3	0.0934579439252337	12.3	0.0813008130081301	3
8.41	4	0.118906064209275	9.26	0.107991360691145	4
6.77	5	0.147710487444609	7.5	0.133333333333333	5
5.76	6	0.173611111111111	6.1	0.163934426229508	6
4.95	7	0.202020202020202	5.33	0.187617260787992	7
4.42	8	0.226244343891403	4.61	0.216919739696312	8
3.94	9	0.253807106598985	4.12	0.242718446601942	9
3.59	10	0.278551532033426	3.77	0.26525198938992	10
