# Supplementary material for: Giant ferroelectric polarization in a bilayer graphene heterostructure
Source: Nat Commun. 2022 Oct 21;13:6241. doi: 10.1038/s41467-022-34104-z (PMC9587233; doi:10.1038/s41467-022-34104-z)
Supplement: Supplementary file 4 — Source Data [file 41467_2022_34104_MOESM4_ESM.zip › SI/Fig.S3/Fig.S3a.dat]

				x	y	z
-8	8.495	380.2747	-0.307692307692308	0.20719512195122	-0.307692307692308	380.2747
-8	8.445	418.1999	-0.307692307692308	0.205975609756098	-0.307692307692308	418.1999
-8	8.4	461.7399	-0.307692307692308	0.204878048780488	-0.307692307692308	461.7399
-8	8.35	522.3011	-0.307692307692308	0.203658536585366	-0.307692307692308	522.3011
-8	8.3	645.1984	-0.307692307692308	0.202439024390244	-0.307692307692308	645.1984
-8	8.245	757.1928	-0.307692307692308	0.20109756097561	-0.307692307692308	757.1928
-8	8.195	900.8536	-0.307692307692308	0.199878048780488	-0.307692307692308	900.8536
-8	8.15	1272.304	-0.307692307692308	0.198780487804878	-0.307692307692308	1272.304
-8	8.1	1573.309	-0.307692307692308	0.197560975609756	-0.307692307692308	1573.309
-8	8.05	1993.325	-0.307692307692308	0.196341463414634	-0.307692307692308	1993.325
-8	7.995	3094.641	-0.307692307692308	0.195	-0.307692307692308	3094.641
-8	7.945	4285.43	-0.307692307692308	0.193780487804878	-0.307692307692308	4285.43
-8	7.9	6967.084	-0.307692307692308	0.192682926829268	-0.307692307692308	6967.084
-8	7.85	9413.407	-0.307692307692308	0.191463414634146	-0.307692307692308	9413.407
-8	7.8	15650.18	-0.307692307692308	0.190243902439024	-0.307692307692308	15650.18
-8	7.745	22157.66	-0.307692307692308	0.18890243902439	-0.307692307692308	22157.66
-8	7.695	29261.54	-0.307692307692308	0.187682926829268	-0.307692307692308	29261.54
-8	7.65	36876.23	-0.307692307692308	0.186585365853659	-0.307692307692308	36876.23
-8	7.6	43460.04	-0.307692307692308	0.185365853658537	-0.307692307692308	43460.04
-8	7.55	46380.13	-0.307692307692308	0.184146341463415	-0.307692307692308	46380.13
-8	7.495	45120.98	-0.307692307692308	0.18280487804878	-0.307692307692308	45120.98
-8	7.445	41145.01	-0.307692307692308	0.181585365853659	-0.307692307692308	41145.01
-8	7.4	25258.94	-0.307692307692308	0.180487804878049	-0.307692307692308	25258.94
-8	7.35	9994.399	-0.307692307692308	0.179268292682927	-0.307692307692308	9994.399
-8	7.3	6983.447	-0.307692307692308	0.178048780487805	-0.307692307692308	6983.447
-8	7.245	4434.729	-0.307692307692308	0.176707317073171	-0.307692307692308	4434.729
-8	7.195	3654.403	-0.307692307692308	0.175487804878049	-0.307692307692308	3654.403
-8	7.15	2996.046	-0.307692307692308	0.174390243902439	-0.307692307692308	2996.046
-8	7.1	2300.188	-0.307692307692308	0.173170731707317	-0.307692307692308	2300.188
-8	7.05	1987.156	-0.307692307692308	0.171951219512195	-0.307692307692308	1987.156
-8	6.995	1733.562	-0.307692307692308	0.170609756097561	-0.307692307692308	1733.562
-8	6.945	1535.733	-0.307692307692308	0.169390243902439	-0.307692307692308	1535.733
-8	6.9	1358.313	-0.307692307692308	0.168292682926829	-0.307692307692308	1358.313
-8	6.85	1133.123	-0.307692307692308	0.167073170731707	-0.307692307692308	1133.123
-8	6.8	1033.525	-0.307692307692308	0.165853658536585	-0.307692307692308	1033.525
-8	6.745	952.355	-0.307692307692308	0.164512195121951	-0.307692307692308	952.355
-8	6.695	874.0914	-0.307692307692308	0.163292682926829	-0.307692307692308	874.0914
-8	6.65	822.3986	-0.307692307692308	0.16219512195122	-0.307692307692308	822.3986
-8	6.6	775.6409	-0.307692307692308	0.160975609756098	-0.307692307692308	775.6409
-8	6.55	735.9771	-0.307692307692308	0.159756097560976	-0.307692307692308	735.9771
-8	6.495	698.0228	-0.307692307692308	0.158414634146341	-0.307692307692308	698.0228
-8	6.445	660.3744	-0.307692307692308	0.15719512195122	-0.307692307692308	660.3744
-8	6.4	630.8015	-0.307692307692308	0.15609756097561	-0.307692307692308	630.8015
-8	6.35	603.2778	-0.307692307692308	0.154878048780488	-0.307692307692308	603.2778
-8	6.3	581.0601	-0.307692307692308	0.153658536585366	-0.307692307692308	581.0601
-8	6.245	562.8528	-0.307692307692308	0.152317073170732	-0.307692307692308	562.8528
-8	6.195	544.9111	-0.307692307692308	0.15109756097561	-0.307692307692308	544.9111
-8	6.15	531.8107	-0.307692307692308	0.15	-0.307692307692308	531.8107
-8	6.1	518.555	-0.307692307692308	0.148780487804878	-0.307692307692308	518.555
-8	6.05	505.7651	-0.307692307692308	0.147560975609756	-0.307692307692308	505.7651
-8	5.995	494.8644	-0.307692307692308	0.146219512195122	-0.307692307692308	494.8644
-8	5.95	482.3672	-0.307692307692308	0.145121951219512	-0.307692307692308	482.3672
-8	5.9	470.8016	-0.307692307692308	0.14390243902439	-0.307692307692308	470.8016
-8	5.85	458.9753	-0.307692307692308	0.142682926829268	-0.307692307692308	458.9753
-8	5.8	438.2604	-0.307692307692308	0.141463414634146	-0.307692307692308	438.2604
-8	5.745	426.2977	-0.307692307692308	0.140121951219512	-0.307692307692308	426.2977
-8	5.7	418.1866	-0.307692307692308	0.139024390243902	-0.307692307692308	418.1866
-8	5.65	410.2544	-0.307692307692308	0.13780487804878	-0.307692307692308	410.2544
-8	5.6	404.705	-0.307692307692308	0.136585365853659	-0.307692307692308	404.705
-8	5.55	399.9018	-0.307692307692308	0.135365853658537	-0.307692307692308	399.9018
-8	5.495	393.0092	-0.307692307692308	0.134024390243902	-0.307692307692308	393.0092
-8	5.45	387.2079	-0.307692307692308	0.132926829268293	-0.307692307692308	387.2079
-8	5.4	380.6133	-0.307692307692308	0.131707317073171	-0.307692307692308	380.6133
-8	5.35	374.1011	-0.307692307692308	0.130487804878049	-0.307692307692308	374.1011
-8	5.3	368.1001	-0.307692307692308	0.129268292682927	-0.307692307692308	368.1001
-8	5.245	359.8339	-0.307692307692308	0.127926829268293	-0.307692307692308	359.8339
-8	5.2	352.9652	-0.307692307692308	0.126829268292683	-0.307692307692308	352.9652
-8	5.15	346.8683	-0.307692307692308	0.125609756097561	-0.307692307692308	346.8683
-8	5.1	341.5949	-0.307692307692308	0.124390243902439	-0.307692307692308	341.5949
-8	5.05	335.5176	-0.307692307692308	0.123170731707317	-0.307692307692308	335.5176
-8	4.995	330.4822	-0.307692307692308	0.121829268292683	-0.307692307692308	330.4822
-8	4.95	326.4932	-0.307692307692308	0.120731707317073	-0.307692307692308	326.4932
-8	4.9	322.066	-0.307692307692308	0.119512195121951	-0.307692307692308	322.066
-8	4.85	319.3875	-0.307692307692308	0.118292682926829	-0.307692307692308	319.3875
-8	4.8	317.1443	-0.307692307692308	0.117073170731707	-0.307692307692308	317.1443
-8	4.745	313.4745	-0.307692307692308	0.115731707317073	-0.307692307692308	313.4745
-8	4.7	311.7137	-0.307692307692308	0.114634146341463	-0.307692307692308	311.7137
-8	4.65	309.7277	-0.307692307692308	0.113414634146341	-0.307692307692308	309.7277
-8	4.6	306.674	-0.307692307692308	0.11219512195122	-0.307692307692308	306.674
-8	4.55	304.5992	-0.307692307692308	0.110975609756098	-0.307692307692308	304.5992
-8	4.495	299.4719	-0.307692307692308	0.109634146341463	-0.307692307692308	299.4719
-8	4.45	294.9911	-0.307692307692308	0.108536585365854	-0.307692307692308	294.9911
-8	4.4	291.8751	-0.307692307692308	0.107317073170732	-0.307692307692308	291.8751
-8	4.35	288.9019	-0.307692307692308	0.10609756097561	-0.307692307692308	288.9019
-8	4.3	284.5791	-0.307692307692308	0.104878048780488	-0.307692307692308	284.5791
-8	4.245	281.2116	-0.307692307692308	0.103536585365854	-0.307692307692308	281.2116
-8	4.2	279.1069	-0.307692307692308	0.102439024390244	-0.307692307692308	279.1069
-8	4.15	276.6305	-0.307692307692308	0.101219512195122	-0.307692307692308	276.6305
-8	4.1	275.7657	-0.307692307692308	0.1	-0.307692307692308	275.7657
-8	4.05	275.0179	-0.307692307692308	0.098780487804878	-0.307692307692308	275.0179
-8	3.995	274.3317	-0.307692307692308	0.0974390243902439	-0.307692307692308	274.3317
-8	3.95	273.8457	-0.307692307692308	0.0963414634146341	-0.307692307692308	273.8457
-8	3.9	273.7613	-0.307692307692308	0.0951219512195122	-0.307692307692308	273.7613
-8	3.85	272.9648	-0.307692307692308	0.0939024390243902	-0.307692307692308	272.9648
-8	3.8	272.0775	-0.307692307692308	0.0926829268292683	-0.307692307692308	272.0775
-8	3.745	270.9514	-0.307692307692308	0.0913414634146341	-0.307692307692308	270.9514
-8	3.7	269.3882	-0.307692307692308	0.0902439024390244	-0.307692307692308	269.3882
-8	3.65	268.2271	-0.307692307692308	0.0890243902439024	-0.307692307692308	268.2271
-8	3.6	267.1626	-0.307692307692308	0.0878048780487805	-0.307692307692308	267.1626
-8	3.55	265.5061	-0.307692307692308	0.0865853658536585	-0.307692307692308	265.5061
-8	3.495	265.2927	-0.307692307692308	0.0852439024390244	-0.307692307692308	265.2927
-8	3.45	265.6027	-0.307692307692308	0.0841463414634146	-0.307692307692308	265.6027
-8	3.4	263.908	-0.307692307692308	0.0829268292682927	-0.307692307692308	263.908
-8	3.35	262.5946	-0.307692307692308	0.0817073170731707	-0.307692307692308	262.5946
-8	3.3	262.0027	-0.307692307692308	0.0804878048780488	-0.307692307692308	262.0027
-8	3.245	260.5472	-0.307692307692308	0.0791463414634146	-0.307692307692308	260.5472
-8	3.2	259.851	-0.307692307692308	0.0780487804878049	-0.307692307692308	259.851
-8	3.15	258.1718	-0.307692307692308	0.0768292682926829	-0.307692307692308	258.1718
-8	3.1	258.1235	-0.307692307692308	0.075609756097561	-0.307692307692308	258.1235
-8	3.05	256.9044	-0.307692307692308	0.074390243902439	-0.307692307692308	256.9044
-8	2.995	256.2643	-0.307692307692308	0.0730487804878049	-0.307692307692308	256.2643
-8	2.95	254.3489	-0.307692307692308	0.0719512195121951	-0.307692307692308	254.3489
-8	2.9	253.8873	-0.307692307692308	0.0707317073170732	-0.307692307692308	253.8873
-8	2.85	253.438	-0.307692307692308	0.0695121951219512	-0.307692307692308	253.438
-8	2.8	252.7641	-0.307692307692308	0.0682926829268293	-0.307692307692308	252.7641
-8	2.745	252.8464	-0.307692307692308	0.0669512195121951	-0.307692307692308	252.8464
-8	2.7	252.4206	-0.307692307692308	0.0658536585365854	-0.307692307692308	252.4206
-8	2.65	252.1366	-0.307692307692308	0.0646341463414634	-0.307692307692308	252.1366
-8	2.6	251.6994	-0.307692307692308	0.0634146341463415	-0.307692307692308	251.6994
-8	2.55	251.4866	-0.307692307692308	0.0621951219512195	-0.307692307692308	251.4866
-8	2.495	250.2679	-0.307692307692308	0.0608536585365854	-0.307692307692308	250.2679
-8	2.45	249.0261	-0.307692307692308	0.0597560975609756	-0.307692307692308	249.0261
-8	2.4	248.8132	-0.307692307692308	0.0585365853658537	-0.307692307692308	248.8132
-8	2.35	247.5946	-0.307692307692308	0.0573170731707317	-0.307692307692308	247.5946
-8	2.3	246.53	-0.307692307692308	0.0560975609756098	-0.307692307692308	246.53
-8	2.245	247.1808	-0.307692307692308	0.0547560975609756	-0.307692307692308	247.1808
-8	2.2	248.3756	-0.307692307692308	0.0536585365853659	-0.307692307692308	248.3756
-8	2.15	249.1446	-0.307692307692308	0.0524390243902439	-0.307692307692308	249.1446
-8	2.1	249.4166	-0.307692307692308	0.051219512195122	-0.307692307692308	249.4166
-8	2.05	249.3221	-0.307692307692308	0.05	-0.307692307692308	249.3221
-8	2	250.6947	-0.307692307692308	0.0487804878048781	-0.307692307692308	250.6947
-8	1.95	253.132	-0.307692307692308	0.0475609756097561	-0.307692307692308	253.132
-8	1.9	255.0946	-0.307692307692308	0.0463414634146341	-0.307692307692308	255.0946
-8	1.85	259.0936	-0.307692307692308	0.0451219512195122	-0.307692307692308	259.0936
-8	1.8	264.3832	-0.307692307692308	0.0439024390243902	-0.307692307692308	264.3832
-8	1.75	271.4854	-0.307692307692308	0.0426829268292683	-0.307692307692308	271.4854
-8	1.7	277.5083	-0.307692307692308	0.0414634146341463	-0.307692307692308	277.5083
-8	1.65	284.7421	-0.307692307692308	0.0402439024390244	-0.307692307692308	284.7421
-8	1.6	291.3266	-0.307692307692308	0.0390243902439024	-0.307692307692308	291.3266
-8	1.55	294.6153	-0.307692307692308	0.0378048780487805	-0.307692307692308	294.6153
-8	1.5	298.536	-0.307692307692308	0.0365853658536585	-0.307692307692308	298.536
-8	1.45	303.6161	-0.307692307692308	0.0353658536585366	-0.307692307692308	303.6161
-8	1.4	309.1387	-0.307692307692308	0.0341463414634146	-0.307692307692308	309.1387
-8	1.35	322.0475	-0.307692307692308	0.0329268292682927	-0.307692307692308	322.0475
-8	1.3	331.3452	-0.307692307692308	0.0317073170731707	-0.307692307692308	331.3452
-8	1.25	338.0083	-0.307692307692308	0.0304878048780488	-0.307692307692308	338.0083
-8	1.2	345.5537	-0.307692307692308	0.0292682926829268	-0.307692307692308	345.5537
-8	1.15	352.693	-0.307692307692308	0.0280487804878049	-0.307692307692308	352.693
-8	1.1	361.3028	-0.307692307692308	0.0268292682926829	-0.307692307692308	361.3028
-8	1.05	373.3986	-0.307692307692308	0.025609756097561	-0.307692307692308	373.3986
-8	1	383.213	-0.307692307692308	0.024390243902439	-0.307692307692308	383.213
-8	0.95	392.2661	-0.307692307692308	0.0231707317073171	-0.307692307692308	392.2661
-8	0.9	402.9852	-0.307692307692308	0.0219512195121951	-0.307692307692308	402.9852
-8	0.85	415.1838	-0.307692307692308	0.0207317073170732	-0.307692307692308	415.1838
-8	0.8	431.6962	-0.307692307692308	0.0195121951219512	-0.307692307692308	431.6962
-8	0.75	448.443	-0.307692307692308	0.0182926829268293	-0.307692307692308	448.443
-8	0.7	468.0163	-0.307692307692308	0.0170731707317073	-0.307692307692308	468.0163
-8	0.65	488.4472	-0.307692307692308	0.0158536585365854	-0.307692307692308	488.4472
-8	0.6	510.4442	-0.307692307692308	0.0146341463414634	-0.307692307692308	510.4442
-8	0.55	537.3984	-0.307692307692308	0.0134146341463415	-0.307692307692308	537.3984
-8	0.495	558.1901	-0.307692307692308	0.0120731707317073	-0.307692307692308	558.1901
-8	0.45	576.899	-0.307692307692308	0.0109756097560976	-0.307692307692308	576.899
-8	0.4	595.6097	-0.307692307692308	0.00975609756097561	-0.307692307692308	595.6097
-8	0.35	611.0967	-0.307692307692308	0.00853658536585366	-0.307692307692308	611.0967
-8	0.3	626.9342	-0.307692307692308	0.00731707317073171	-0.307692307692308	626.9342
-8	0.245	638.3165	-0.307692307692308	0.00597560975609756	-0.307692307692308	638.3165
-8	0.2	646.5675	-0.307692307692308	0.0048780487804878	-0.307692307692308	646.5675
-8	0.15	652.1464	-0.307692307692308	0.00365853658536585	-0.307692307692308	652.1464
-8	0.1	654.6275	-0.307692307692308	0.0024390243902439	-0.307692307692308	654.6275
-8	0.05	650.8512	-0.307692307692308	0.00121951219512195	-0.307692307692308	650.8512
-8	0	642.6153	-0.307692307692308	0	-0.307692307692308	642.6153
-8	-0.05	631.6974	-0.307692307692308	-0.00121951219512195	-0.307692307692308	631.6974
-8	-0.1	618.3752	-0.307692307692308	-0.0024390243902439	-0.307692307692308	618.3752
-8	-0.15	602.1324	-0.307692307692308	-0.00365853658536585	-0.307692307692308	602.1324
-8	-0.2	577.6325	-0.307692307692308	-0.0048780487804878	-0.307692307692308	577.6325
-8	-0.255	554.8334	-0.307692307692308	-0.00621951219512195	-0.307692307692308	554.8334
-8	-0.3	533.8077	-0.307692307692308	-0.00731707317073171	-0.307692307692308	533.8077
-8	-0.35	513.8311	-0.307692307692308	-0.00853658536585366	-0.307692307692308	513.8311
-8	-0.4	495.0844	-0.307692307692308	-0.00975609756097561	-0.307692307692308	495.0844
-8	-0.45	469.4873	-0.307692307692308	-0.0109756097560976	-0.307692307692308	469.4873
-8	-0.5	433.2053	-0.307692307692308	-0.0121951219512195	-0.307692307692308	433.2053
-8	-0.55	418.2315	-0.307692307692308	-0.0134146341463415	-0.307692307692308	418.2315
-8	-0.6	404.2073	-0.307692307692308	-0.0146341463414634	-0.307692307692308	404.2073
-8	-0.655	386.6344	-0.307692307692308	-0.0159756097560976	-0.307692307692308	386.6344
-8	-0.7	374.6031	-0.307692307692308	-0.0170731707317073	-0.307692307692308	374.6031
-8	-0.75	364.0003	-0.307692307692308	-0.0182926829268293	-0.307692307692308	364.0003
-8	-0.8	354.9893	-0.307692307692308	-0.0195121951219512	-0.307692307692308	354.9893
-8	-0.85	346.5384	-0.307692307692308	-0.0207317073170732	-0.307692307692308	346.5384
-8	-0.905	337.7348	-0.307692307692308	-0.0220731707317073	-0.307692307692308	337.7348
-8	-0.95	330.8884	-0.307692307692308	-0.0231707317073171	-0.307692307692308	330.8884
-8	-1	324.1943	-0.307692307692308	-0.024390243902439	-0.307692307692308	324.1943
-8	-1.05	317.9966	-0.307692307692308	-0.025609756097561	-0.307692307692308	317.9966
-8	-1.1	313.2686	-0.307692307692308	-0.0268292682926829	-0.307692307692308	313.2686
-8	-1.155	306.2995	-0.307692307692308	-0.0281707317073171	-0.307692307692308	306.2995
-8	-1.2	301.2176	-0.307692307692308	-0.0292682926829268	-0.307692307692308	301.2176
-8	-1.25	296.0649	-0.307692307692308	-0.0304878048780488	-0.307692307692308	296.0649
-8	-1.3	290.9268	-0.307692307692308	-0.0317073170731707	-0.307692307692308	290.9268
-8	-1.35	285.743	-0.307692307692308	-0.0329268292682927	-0.307692307692308	285.743
-8	-1.405	281.3947	-0.307692307692308	-0.0342682926829268	-0.307692307692308	281.3947
-8	-1.45	277.655	-0.307692307692308	-0.0353658536585366	-0.307692307692308	277.655
-8	-1.5	273.0841	-0.307692307692308	-0.0365853658536585	-0.307692307692308	273.0841
-8	-1.55	270.3254	-0.307692307692308	-0.0378048780487805	-0.307692307692308	270.3254
-8	-1.6	267.234	-0.307692307692308	-0.0390243902439024	-0.307692307692308	267.234
-8	-1.655	263.5177	-0.307692307692308	-0.0403658536585366	-0.307692307692308	263.5177
-8	-1.7	260.9858	-0.307692307692308	-0.0414634146341463	-0.307692307692308	260.9858
-8	-1.75	258.5938	-0.307692307692308	-0.0426829268292683	-0.307692307692308	258.5938
-8	-1.8	254.9232	-0.307692307692308	-0.0439024390243902	-0.307692307692308	254.9232
-8	-1.85	251.716	-0.307692307692308	-0.0451219512195122	-0.307692307692308	251.716
-8	-1.905	246.6264	-0.307692307692308	-0.0464634146341463	-0.307692307692308	246.6264
-8	-1.95	242.2704	-0.307692307692308	-0.0475609756097561	-0.307692307692308	242.2704
-8	-2.005	238.3998	-0.307692307692308	-0.0489024390243902	-0.307692307692308	238.3998
-8	-2.05	234.4585	-0.307692307692308	-0.05	-0.307692307692308	234.4585
-8	-2.1	230.2446	-0.307692307692308	-0.051219512195122	-0.307692307692308	230.2446
-8	-2.15	226.7885	-0.307692307692308	-0.0524390243902439	-0.307692307692308	226.7885
-8	-2.2	222.2195	-0.307692307692308	-0.0536585365853659	-0.307692307692308	222.2195
-8	-2.255	218.3609	-0.307692307692308	-0.055	-0.307692307692308	218.3609
-8	-2.3	214.5969	-0.307692307692308	-0.0560975609756098	-0.307692307692308	214.5969
-8	-2.35	210.17	-0.307692307692308	-0.0573170731707317	-0.307692307692308	210.17
-8	-2.4	207.5186	-0.307692307692308	-0.0585365853658537	-0.307692307692308	207.5186
-8	-2.45	209.4699	-0.307692307692308	-0.0597560975609756	-0.307692307692308	209.4699
-8	-2.505	214.9045	-0.307692307692308	-0.0610975609756098	-0.307692307692308	214.9045
-8	-2.55	213.4015	-0.307692307692308	-0.0621951219512195	-0.307692307692308	213.4015
-8	-2.6	211.8626	-0.307692307692308	-0.0634146341463415	-0.307692307692308	211.8626
-8	-2.65	210.5843	-0.307692307692308	-0.0646341463414634	-0.307692307692308	210.5843
-8	-2.7	209.2925	-0.307692307692308	-0.0658536585365854	-0.307692307692308	209.2925
-8	-2.755	208.6532	-0.307692307692308	-0.0671951219512195	-0.307692307692308	208.6532
-8	-2.8	207.4713	-0.307692307692308	-0.0682926829268293	-0.307692307692308	207.4713
-8	-2.85	206.7392	-0.307692307692308	-0.0695121951219512	-0.307692307692308	206.7392
-8	-2.9	205.9108	-0.307692307692308	-0.0707317073170732	-0.307692307692308	205.9108
-8	-2.95	204.8672	-0.307692307692308	-0.0719512195121951	-0.307692307692308	204.8672
-8	-3.005	203.5652	-0.307692307692308	-0.0732926829268293	-0.307692307692308	203.5652
-8	-3.05	202.9121	-0.307692307692308	-0.074390243902439	-0.307692307692308	202.9121
-8	-3.1	202.0364	-0.307692307692308	-0.075609756097561	-0.307692307692308	202.0364
-8	-3.15	200.4027	-0.307692307692308	-0.0768292682926829	-0.307692307692308	200.4027
-8	-3.2	199.4085	-0.307692307692308	-0.0780487804878049	-0.307692307692308	199.4085
-8	-3.255	197.8082	-0.307692307692308	-0.079390243902439	-0.307692307692308	197.8082
-8	-3.3	197.0031	-0.307692307692308	-0.0804878048780488	-0.307692307692308	197.0031
-8	-3.35	196.6811	-0.307692307692308	-0.0817073170731707	-0.307692307692308	196.6811
-8	-3.4	195.817	-0.307692307692308	-0.0829268292682927	-0.307692307692308	195.817
-8	-3.45	195.7341	-0.307692307692308	-0.0841463414634146	-0.307692307692308	195.7341
-8	-3.505	194.174	-0.307692307692308	-0.0854878048780488	-0.307692307692308	194.174
-8	-3.55	193.0605	-0.307692307692308	-0.0865853658536585	-0.307692307692308	193.0605
-8	-3.6	191.5808	-0.307692307692308	-0.0878048780487805	-0.307692307692308	191.5808
-8	-3.65	189.9709	-0.307692307692308	-0.0890243902439024	-0.307692307692308	189.9709
-8	-3.7	189.0949	-0.307692307692308	-0.0902439024390244	-0.307692307692308	189.0949
-8	-3.755	187.2156	-0.307692307692308	-0.0915853658536585	-0.307692307692308	187.2156
-8	-3.8	186.0171	-0.307692307692308	-0.0926829268292683	-0.307692307692308	186.0171
-8	-3.85	184.9281	-0.307692307692308	-0.0939024390243902	-0.307692307692308	184.9281
-8	-3.9	183.8983	-0.307692307692308	-0.0951219512195122	-0.307692307692308	183.8983
-8	-3.95	182.244	-0.307692307692308	-0.0963414634146341	-0.307692307692308	182.244
-8	-4.005	181.2495	-0.307692307692308	-0.0976829268292683	-0.307692307692308	181.2495
-8	-4.055	179.1933	-0.307692307692308	-0.0989024390243902	-0.307692307692308	179.1933
-8	-4.1	177.4059	-0.307692307692308	-0.1	-0.307692307692308	177.4059
-8	-4.15	175.7488	-0.307692307692308	-0.101219512195122	-0.307692307692308	175.7488
-8	-4.2	173.6419	-0.307692307692308	-0.102439024390244	-0.307692307692308	173.6419
-8	-4.255	172.8488	-0.307692307692308	-0.103780487804878	-0.307692307692308	172.8488
-8	-4.305	171.728	-0.307692307692308	-0.105	-0.307692307692308	171.728
-8	-4.35	170.1693	-0.307692307692308	-0.10609756097561	-0.307692307692308	170.1693
-8	-4.4	168.9264	-0.307692307692308	-0.107317073170732	-0.307692307692308	168.9264
-8	-4.45	168.1334	-0.307692307692308	-0.108536585365854	-0.307692307692308	168.1334
-8	-4.505	166.2991	-0.307692307692308	-0.109878048780488	-0.307692307692308	166.2991
-8	-4.555	165.3285	-0.307692307692308	-0.11109756097561	-0.307692307692308	165.3285
-8	-4.6	163.6953	-0.307692307692308	-0.11219512195122	-0.307692307692308	163.6953
-8	-4.65	162.1607	-0.307692307692308	-0.113414634146341	-0.307692307692308	162.1607
-8	-4.7	160.9771	-0.307692307692308	-0.114634146341463	-0.307692307692308	160.9771
-8	-4.755	160.6459	-0.307692307692308	-0.115975609756098	-0.307692307692308	160.6459
-8	-4.805	160.1252	-0.307692307692308	-0.11719512195122	-0.307692307692308	160.1252
-8	-4.85	159.9359	-0.307692307692308	-0.118292682926829	-0.307692307692308	159.9359
-8	-4.9	159.1233	-0.307692307692308	-0.119512195121951	-0.307692307692308	159.1233
-8	-4.95	158.0226	-0.307692307692308	-0.120731707317073	-0.307692307692308	158.0226
-8	-5.005	156.5391	-0.307692307692308	-0.122073170731707	-0.307692307692308	156.5391
-8	-5.055	155.8098	-0.307692307692308	-0.123292682926829	-0.307692307692308	155.8098
-8	-5.1	154.8629	-0.307692307692308	-0.124390243902439	-0.307692307692308	154.8629
-8	-5.15	153.7195	-0.307692307692308	-0.125609756097561	-0.307692307692308	153.7195
-8	-5.2	153.2107	-0.307692307692308	-0.126829268292683	-0.307692307692308	153.2107
-8	-5.255	152.8438	-0.307692307692308	-0.128170731707317	-0.307692307692308	152.8438
-8	-5.305	151.8616	-0.307692307692308	-0.129390243902439	-0.307692307692308	151.8616
-8	-5.35	151.6526	-0.307692307692308	-0.130487804878049	-0.307692307692308	151.6526
-8	-5.4	150.5523	-0.307692307692308	-0.131707317073171	-0.307692307692308	150.5523
-8	-5.455	149.511	-0.307692307692308	-0.133048780487805	-0.307692307692308	149.511
-8	-5.505	148.1738	-0.307692307692308	-0.134268292682927	-0.307692307692308	148.1738
-8	-5.555	147.303	-0.307692307692308	-0.135487804878049	-0.307692307692308	147.303
-8	-5.6	146.2497	-0.307692307692308	-0.136585365853659	-0.307692307692308	146.2497
-8	-5.65	144.8535	-0.307692307692308	-0.13780487804878	-0.307692307692308	144.8535
-8	-5.705	143.8172	-0.307692307692308	-0.139146341463415	-0.307692307692308	143.8172
-8	-5.755	142.4329	-0.307692307692308	-0.140365853658537	-0.307692307692308	142.4329
-8	-5.805	141.3444	-0.307692307692308	-0.141585365853659	-0.307692307692308	141.3444
-8	-5.85	139.7758	-0.307692307692308	-0.142682926829268	-0.307692307692308	139.7758
-8	-5.9	138.2615	-0.307692307692308	-0.14390243902439	-0.307692307692308	138.2615
-8	-5.955	137.2675	-0.307692307692308	-0.145243902439024	-0.307692307692308	137.2675
-8	-6.005	135.7111	-0.307692307692308	-0.146463414634146	-0.307692307692308	135.7111
-8	-6.055	134.6344	-0.307692307692308	-0.147682926829268	-0.307692307692308	134.6344
-8	-6.1	133.6052	-0.307692307692308	-0.148780487804878	-0.307692307692308	133.6052
-8	-6.155	132.9901	-0.307692307692308	-0.150121951219512	-0.307692307692308	132.9901
-8	-6.2	131.9726	-0.307692307692308	-0.151219512195122	-0.307692307692308	131.9726
-8	-6.255	131.251	-0.307692307692308	-0.152560975609756	-0.307692307692308	131.251
-8	-6.305	130.3456	-0.307692307692308	-0.153780487804878	-0.307692307692308	130.3456
-8	-6.35	129.4992	-0.307692307692308	-0.154878048780488	-0.307692307692308	129.4992
-8	-6.405	129.3037	-0.307692307692308	-0.156219512195122	-0.307692307692308	129.3037
-8	-6.45	128.5641	-0.307692307692308	-0.157317073170732	-0.307692307692308	128.5641
-8	-6.505	127.0855	-0.307692307692308	-0.158658536585366	-0.307692307692308	127.0855
-8	-6.555	127.0146	-0.307692307692308	-0.159878048780488	-0.307692307692308	127.0146
-8	-6.6	126.6301	-0.307692307692308	-0.160975609756098	-0.307692307692308	126.6301
-8	-6.655	125.5419	-0.307692307692308	-0.162317073170732	-0.307692307692308	125.5419
-8	-6.7	125.051	-0.307692307692308	-0.163414634146341	-0.307692307692308	125.051
-8	-6.755	125.1278	-0.307692307692308	-0.164756097560976	-0.307692307692308	125.1278
-8	-6.805	123.933	-0.307692307692308	-0.165975609756098	-0.307692307692308	123.933
-8	-6.85	122.715	-0.307692307692308	-0.167073170731707	-0.307692307692308	122.715
-8	-6.905	122.4962	-0.307692307692308	-0.168414634146341	-0.307692307692308	122.4962
-8	-6.95	121.4791	-0.307692307692308	-0.169512195121951	-0.307692307692308	121.4791
-8	-7.005	121.1773	-0.307692307692308	-0.170853658536585	-0.307692307692308	121.1773
-8	-7.055	120.0775	-0.307692307692308	-0.172073170731707	-0.307692307692308	120.0775
-8	-7.1	118.7531	-0.307692307692308	-0.173170731707317	-0.307692307692308	118.7531
-8	-7.155	117.7659	-0.307692307692308	-0.174512195121951	-0.307692307692308	117.7659
-8	-7.2	116.4596	-0.307692307692308	-0.175609756097561	-0.307692307692308	116.4596
-8	-7.255	115.4782	-0.307692307692308	-0.176951219512195	-0.307692307692308	115.4782
-8	-7.305	114.7631	-0.307692307692308	-0.178170731707317	-0.307692307692308	114.7631
-8	-7.35	114.4676	-0.307692307692308	-0.179268292682927	-0.307692307692308	114.4676
-8	-7.405	114.0718	-0.307692307692308	-0.180609756097561	-0.307692307692308	114.0718
-8	-7.45	112.7358	-0.307692307692308	-0.181707317073171	-0.307692307692308	112.7358
-8	-7.505	111.5297	-0.307692307692308	-0.183048780487805	-0.307692307692308	111.5297
-8	-7.555	110.6378	-0.307692307692308	-0.184268292682927	-0.307692307692308	110.6378
-8	-7.6	110.555	-0.307692307692308	-0.185365853658537	-0.307692307692308	110.555
-8	-7.655	110.1595	-0.307692307692308	-0.186707317073171	-0.307692307692308	110.1595
-8	-7.7	109.9531	-0.307692307692308	-0.18780487804878	-0.307692307692308	109.9531
-8	-7.755	110.5636	-0.307692307692308	-0.189146341463415	-0.307692307692308	110.5636
-8	-7.805	110.2629	-0.307692307692308	-0.190365853658537	-0.307692307692308	110.2629
-8	-7.85	111.2032	-0.307692307692308	-0.191463414634146	-0.307692307692308	111.2032
-8	-7.905	110.8603	-0.307692307692308	-0.19280487804878	-0.307692307692308	110.8603
-8	-7.95	110.1276	-0.307692307692308	-0.19390243902439	-0.307692307692308	110.1276
-8	-8.005	108.9695	-0.307692307692308	-0.195243902439024	-0.307692307692308	108.9695
-8	-8.055	107.953	-0.307692307692308	-0.196463414634146	-0.307692307692308	107.953
-8	-8.105	106.7593	-0.307692307692308	-0.197682926829268	-0.307692307692308	106.7593
-8	-8.155	106.251	-0.307692307692308	-0.19890243902439	-0.307692307692308	106.251
-8	-8.2	105.655	-0.307692307692308	-0.2	-0.307692307692308	105.655
-8	-8.255	104.7096	-0.307692307692308	-0.201341463414634	-0.307692307692308	104.7096
-8	-8.305	104.3906	-0.307692307692308	-0.202560975609756	-0.307692307692308	104.3906
-8	-8.355	103.6524	-0.307692307692308	-0.203780487804878	-0.307692307692308	103.6524
-8	-8.405	103.1207	-0.307692307692308	-0.205	-0.307692307692308	103.1207
-8	-8.45	103.3622	-0.307692307692308	-0.20609756097561	-0.307692307692308	103.3622
-8	-8.505	102.6599	-0.307692307692308	-0.207439024390244	-0.307692307692308	102.6599
-8	-8.555	102.6415	-0.307692307692308	-0.208658536585366	-0.307692307692308	102.6415
-8	-8.605	101.7599	-0.307692307692308	-0.209878048780488	-0.307692307692308	101.7599
-8	-8.655	101.1878	-0.307692307692308	-0.21109756097561	-0.307692307692308	101.1878
-8	-8.7	100.9463	-0.307692307692308	-0.21219512195122	-0.307692307692308	100.9463
-8	-8.755	100.0769	-0.307692307692308	-0.213536585365854	-0.307692307692308	100.0769
-8	-8.805	100.266	-0.307692307692308	-0.214756097560976	-0.307692307692308	100.266
-8	-8.855	98.98965	-0.307692307692308	-0.215975609756098	-0.307692307692308	98.98965
-8	-8.905	98.57096	-0.307692307692308	-0.217195121951219	-0.307692307692308	98.57096
-8	-8.95	97.49544	-0.307692307692308	-0.218292682926829	-0.307692307692308	97.49544
-8	-9.005	97.63731	-0.307692307692308	-0.219634146341463	-0.307692307692308	97.63731
-8	-9.055	97.0063	-0.307692307692308	-0.220853658536585	-0.307692307692308	97.0063
-8	-9.105	96.72233	-0.307692307692308	-0.222073170731707	-0.307692307692308	96.72233
-8	-9.155	96.86444	-0.307692307692308	-0.223292682926829	-0.307692307692308	96.86444
-8	-9.2	96.27342	-0.307692307692308	-0.224390243902439	-0.307692307692308	96.27342
-8	-9.255	95.30428	-0.307692307692308	-0.225731707317073	-0.307692307692308	95.30428
-8	-9.305	95.50526	-0.307692307692308	-0.226951219512195	-0.307692307692308	95.50526
-8	-9.355	95.45806	-0.307692307692308	-0.228170731707317	-0.307692307692308	95.45806
-8	-9.405	95.31161	-0.307692307692308	-0.229390243902439	-0.307692307692308	95.31161
-8	-9.45	94.87897	-0.307692307692308	-0.230487804878049	-0.307692307692308	94.87897
-8	-9.505	94.81527	-0.307692307692308	-0.231829268292683	-0.307692307692308	94.81527
-8	-9.555	93.9053	-0.307692307692308	-0.233048780487805	-0.307692307692308	93.9053
-8	-9.605	93.56273	-0.307692307692308	-0.234268292682927	-0.307692307692308	93.56273
-8	-9.655	92.75934	-0.307692307692308	-0.235487804878049	-0.307692307692308	92.75934
-8	-9.7	92.20387	-0.307692307692308	-0.236585365853659	-0.307692307692308	92.20387
-8	-9.755	92.06951	-0.307692307692308	-0.237926829268293	-0.307692307692308	92.06951
-8	-9.805	91.11239	-0.307692307692308	-0.239146341463415	-0.307692307692308	91.11239
-8	-9.855	90.58054	-0.307692307692308	-0.240365853658537	-0.307692307692308	90.58054
-8	-9.905	89.9071	-0.307692307692308	-0.241585365853659	-0.307692307692308	89.9071
-8	-9.95	91.20678	-0.307692307692308	-0.242682926829268	-0.307692307692308	91.20678
-8	-10	95.70163	-0.307692307692308	-0.24390243902439	-0.307692307692308	95.70163
-7.955	8.495	365.8287	-0.305961538461538	0.20719512195122	-0.305961538461538	365.8287
-7.955	8.445	399.7427	-0.305961538461538	0.205975609756098	-0.305961538461538	399.7427
-7.955	8.4	438.963	-0.305961538461538	0.204878048780488	-0.305961538461538	438.963
-7.955	8.35	491.7931	-0.305961538461538	0.203658536585366	-0.305961538461538	491.7931
-7.955	8.3	546.1204	-0.305961538461538	0.202439024390244	-0.305961538461538	546.1204
-7.955	8.245	650.5621	-0.305961538461538	0.20109756097561	-0.305961538461538	650.5621
-7.955	8.195	721.677	-0.305961538461538	0.199878048780488	-0.305961538461538	721.677
-7.955	8.15	812.606	-0.305961538461538	0.198780487804878	-0.305961538461538	812.606
-7.955	8.1	913.9923	-0.305961538461538	0.197560975609756	-0.305961538461538	913.9923
-7.955	8.05	1035.505	-0.305961538461538	0.196341463414634	-0.305961538461538	1035.505
-7.955	7.995	1317.881	-0.305961538461538	0.195	-0.305961538461538	1317.881
-7.955	7.945	1580.956	-0.305961538461538	0.193780487804878	-0.305961538461538	1580.956
-7.955	7.9	1886.445	-0.305961538461538	0.192682926829268	-0.305961538461538	1886.445
-7.955	7.85	2302.696	-0.305961538461538	0.191463414634146	-0.305961538461538	2302.696
-7.955	7.8	3373.182	-0.305961538461538	0.190243902439024	-0.305961538461538	3373.182
-7.955	7.745	4684.253	-0.305961538461538	0.18890243902439	-0.305961538461538	4684.253
-7.955	7.695	7475.433	-0.305961538461538	0.187682926829268	-0.305961538461538	7475.433
-7.955	7.65	9911.224	-0.305961538461538	0.186585365853659	-0.305961538461538	9911.224
-7.955	7.6	16123.32	-0.305961538461538	0.185365853658537	-0.305961538461538	16123.32
-7.955	7.55	23284.95	-0.305961538461538	0.184146341463415	-0.305961538461538	23284.95
-7.955	7.495	30843.9	-0.305961538461538	0.18280487804878	-0.305961538461538	30843.9
-7.955	7.445	39436.05	-0.305961538461538	0.181585365853659	-0.305961538461538	39436.05
-7.955	7.4	47870.13	-0.305961538461538	0.180487804878049	-0.305961538461538	47870.13
-7.955	7.35	53918.06	-0.305961538461538	0.179268292682927	-0.305961538461538	53918.06
-7.955	7.3	55600.59	-0.305961538461538	0.178048780487805	-0.305961538461538	55600.59
-7.955	7.245	57504.82	-0.305961538461538	0.176707317073171	-0.305961538461538	57504.82
-7.955	7.195	55628.99	-0.305961538461538	0.175487804878049	-0.305961538461538	55628.99
-7.955	7.15	48622.41	-0.305961538461538	0.174390243902439	-0.305961538461538	48622.41
-7.955	7.1	27385.89	-0.305961538461538	0.173170731707317	-0.305961538461538	27385.89
-7.955	7.05	13237.54	-0.305961538461538	0.171951219512195	-0.305961538461538	13237.54
-7.955	6.995	9313.568	-0.305961538461538	0.170609756097561	-0.305961538461538	9313.568
-7.955	6.945	7349.044	-0.305961538461538	0.169390243902439	-0.305961538461538	7349.044
-7.955	6.9	5725.802	-0.305961538461538	0.168292682926829	-0.305961538461538	5725.802
-7.955	6.85	4080.771	-0.305961538461538	0.167073170731707	-0.305961538461538	4080.771
-7.955	6.8	3508.051	-0.305961538461538	0.165853658536585	-0.305961538461538	3508.051
-7.955	6.745	3095.563	-0.305961538461538	0.164512195121951	-0.305961538461538	3095.563
-7.955	6.695	2720.648	-0.305961538461538	0.163292682926829	-0.305961538461538	2720.648
-7.955	6.65	2203.726	-0.305961538461538	0.16219512195122	-0.305961538461538	2203.726
-7.955	6.6	1937.826	-0.305961538461538	0.160975609756098	-0.305961538461538	1937.826
-7.955	6.55	1714.883	-0.305961538461538	0.159756097560976	-0.305961538461538	1714.883
-7.955	6.495	1540.884	-0.305961538461538	0.158414634146341	-0.305961538461538	1540.884
-7.955	6.445	1387.273	-0.305961538461538	0.15719512195122	-0.305961538461538	1387.273
-7.955	6.4	1268.779	-0.305961538461538	0.15609756097561	-0.305961538461538	1268.779
-7.955	6.35	1082.61	-0.305961538461538	0.154878048780488	-0.305961538461538	1082.61
-7.955	6.3	994.535	-0.305961538461538	0.153658536585366	-0.305961538461538	994.535
-7.955	6.245	906.8681	-0.305961538461538	0.152317073170732	-0.305961538461538	906.8681
-7.955	6.195	845.5107	-0.305961538461538	0.15109756097561	-0.305961538461538	845.5107
-7.955	6.15	794.5624	-0.305961538461538	0.15	-0.305961538461538	794.5624
-7.955	6.1	752.6594	-0.305961538461538	0.148780487804878	-0.305961538461538	752.6594
-7.955	6.05	717.967	-0.305961538461538	0.147560975609756	-0.305961538461538	717.967
-7.955	5.995	679.7547	-0.305961538461538	0.146219512195122	-0.305961538461538	679.7547
-7.955	5.95	652.3647	-0.305961538461538	0.145121951219512	-0.305961538461538	652.3647
-7.955	5.9	626.677	-0.305961538461538	0.14390243902439	-0.305961538461538	626.677
-7.955	5.85	602.308	-0.305961538461538	0.142682926829268	-0.305961538461538	602.308
-7.955	5.8	581.6708	-0.305961538461538	0.141463414634146	-0.305961538461538	581.6708
-7.955	5.745	558.6761	-0.305961538461538	0.140121951219512	-0.305961538461538	558.6761
-7.955	5.7	542.5768	-0.305961538461538	0.139024390243902	-0.305961538461538	542.5768
-7.955	5.65	527.0821	-0.305961538461538	0.13780487804878	-0.305961538461538	527.0821
-7.955	5.6	513.3942	-0.305961538461538	0.136585365853659	-0.305961538461538	513.3942
-7.955	5.55	500.9059	-0.305961538461538	0.135365853658537	-0.305961538461538	500.9059
-7.955	5.495	485.9187	-0.305961538461538	0.134024390243902	-0.305961538461538	485.9187
-7.955	5.45	476.5432	-0.305961538461538	0.132926829268293	-0.305961538461538	476.5432
-7.955	5.4	471.3462	-0.305961538461538	0.131707317073171	-0.305961538461538	471.3462
-7.955	5.35	475.1393	-0.305961538461538	0.130487804878049	-0.305961538461538	475.1393
-7.955	5.3	467.1983	-0.305961538461538	0.129268292682927	-0.305961538461538	467.1983
-7.955	5.245	452.6654	-0.305961538461538	0.127926829268293	-0.305961538461538	452.6654
-7.955	5.2	430.242	-0.305961538461538	0.126829268292683	-0.305961538461538	430.242
-7.955	5.15	420.8343	-0.305961538461538	0.125609756097561	-0.305961538461538	420.8343
-7.955	5.1	413.2614	-0.305961538461538	0.124390243902439	-0.305961538461538	413.2614
-7.955	5.05	405.6034	-0.305961538461538	0.123170731707317	-0.305961538461538	405.6034
-7.955	4.995	398.6948	-0.305961538461538	0.121829268292683	-0.305961538461538	398.6948
-7.955	4.95	393.7795	-0.305961538461538	0.120731707317073	-0.305961538461538	393.7795
-7.955	4.9	388.5994	-0.305961538461538	0.119512195121951	-0.305961538461538	388.5994
-7.955	4.85	383.465	-0.305961538461538	0.118292682926829	-0.305961538461538	383.465
-7.955	4.8	379.0475	-0.305961538461538	0.117073170731707	-0.305961538461538	379.0475
-7.955	4.745	371.9297	-0.305961538461538	0.115731707317073	-0.305961538461538	371.9297
-7.955	4.7	366.6197	-0.305961538461538	0.114634146341463	-0.305961538461538	366.6197
-7.955	4.65	361.1638	-0.305961538461538	0.113414634146341	-0.305961538461538	361.1638
-7.955	4.6	355.1259	-0.305961538461538	0.11219512195122	-0.305961538461538	355.1259
-7.955	4.55	348.7201	-0.305961538461538	0.110975609756098	-0.305961538461538	348.7201
-7.955	4.495	342.7924	-0.305961538461538	0.109634146341463	-0.305961538461538	342.7924
-7.955	4.45	338.3767	-0.305961538461538	0.108536585365854	-0.305961538461538	338.3767
-7.955	4.4	333.0243	-0.305961538461538	0.107317073170732	-0.305961538461538	333.0243
-7.955	4.35	328.8873	-0.305961538461538	0.10609756097561	-0.305961538461538	328.8873
-7.955	4.3	324.3033	-0.305961538461538	0.104878048780488	-0.305961538461538	324.3033
-7.955	4.245	319.8221	-0.305961538461538	0.103536585365854	-0.305961538461538	319.8221
-7.955	4.2	316.8616	-0.305961538461538	0.102439024390244	-0.305961538461538	316.8616
-7.955	4.15	314.2225	-0.305961538461538	0.101219512195122	-0.305961538461538	314.2225
-7.955	4.1	310.8124	-0.305961538461538	0.1	-0.305961538461538	310.8124
-7.955	4.05	307.9863	-0.305961538461538	0.098780487804878	-0.305961538461538	307.9863
-7.955	3.995	305.0411	-0.305961538461538	0.0974390243902439	-0.305961538461538	305.0411
-7.955	3.95	302.5385	-0.305961538461538	0.0963414634146341	-0.305961538461538	302.5385
-7.955	3.9	299.6681	-0.305961538461538	0.0951219512195122	-0.305961538461538	299.6681
-7.955	3.85	297.0007	-0.305961538461538	0.0939024390243902	-0.305961538461538	297.0007
-7.955	3.8	294.4649	-0.305961538461538	0.0926829268292683	-0.305961538461538	294.4649
-7.955	3.745	290.9459	-0.305961538461538	0.0913414634146341	-0.305961538461538	290.9459
-7.955	3.7	289.0143	-0.305961538461538	0.0902439024390244	-0.305961538461538	289.0143
-7.955	3.65	286.9772	-0.305961538461538	0.0890243902439024	-0.305961538461538	286.9772
-7.955	3.6	284.1684	-0.305961538461538	0.0878048780487805	-0.305961538461538	284.1684
-7.955	3.55	281.6906	-0.305961538461538	0.0865853658536585	-0.305961538461538	281.6906
-7.955	3.495	279.9013	-0.305961538461538	0.0852439024390244	-0.305961538461538	279.9013
-7.955	3.45	277.7316	-0.305961538461538	0.0841463414634146	-0.305961538461538	277.7316
-7.955	3.4	276.239	-0.305961538461538	0.0829268292682927	-0.305961538461538	276.239
-7.955	3.35	275.468	-0.305961538461538	0.0817073170731707	-0.305961538461538	275.468
-7.955	3.3	274.1662	-0.305961538461538	0.0804878048780488	-0.305961538461538	274.1662
-7.955	3.245	274.0817	-0.305961538461538	0.0791463414634146	-0.305961538461538	274.0817
-7.955	3.2	272.8609	-0.305961538461538	0.0780487804878049	-0.305961538461538	272.8609
-7.955	3.15	272.0804	-0.305961538461538	0.0768292682926829	-0.305961538461538	272.0804
-7.955	3.1	271.5944	-0.305961538461538	0.075609756097561	-0.305961538461538	271.5944
-7.955	3.05	271.0601	-0.305961538461538	0.074390243902439	-0.305961538461538	271.0601
-7.955	2.995	270.3737	-0.305961538461538	0.0730487804878049	-0.305961538461538	270.3737
-7.955	2.95	269.4354	-0.305961538461538	0.0719512195121951	-0.305961538461538	269.4354
-7.955	2.9	268.017	-0.305961538461538	0.0707317073170732	-0.305961538461538	268.017
-7.955	2.85	267.9786	-0.305961538461538	0.0695121951219512	-0.305961538461538	267.9786
-7.955	2.8	267.4217	-0.305961538461538	0.0682926829268293	-0.305961538461538	267.4217
-7.955	2.745	267.1625	-0.305961538461538	0.0669512195121951	-0.305961538461538	267.1625
-7.955	2.7	266.8295	-0.305961538461538	0.0658536585365854	-0.305961538461538	266.8295
-7.955	2.65	266.0975	-0.305961538461538	0.0646341463414634	-0.305961538461538	266.0975
-7.955	2.6	264.6156	-0.305961538461538	0.0634146341463415	-0.305961538461538	264.6156
-7.955	2.55	263.4566	-0.305961538461538	0.0621951219512195	-0.305961538461538	263.4566
-7.955	2.495	261.9875	-0.305961538461538	0.0608536585365854	-0.305961538461538	261.9875
-7.955	2.45	260.5693	-0.305961538461538	0.0597560975609756	-0.305961538461538	260.5693
-7.955	2.4	259.5273	-0.305961538461538	0.0585365853658537	-0.305961538461538	259.5273
-7.955	2.35	258.1294	-0.305961538461538	0.0573170731707317	-0.305961538461538	258.1294
-7.955	2.3	255.7279	-0.305961538461538	0.0560975609756098	-0.305961538461538	255.7279
-7.955	2.245	253.7626	-0.305961538461538	0.0547560975609756	-0.305961538461538	253.7626
-7.955	2.2	251.3009	-0.305961538461538	0.0536585365853659	-0.305961538461538	251.3009
-7.955	2.15	250.6856	-0.305961538461538	0.0524390243902439	-0.305961538461538	250.6856
-7.955	2.1	251.1473	-0.305961538461538	0.051219512195122	-0.305961538461538	251.1473
-7.955	2.05	250.8159	-0.305961538461538	0.05	-0.305961538461538	250.8159
-7.955	2	251.9995	-0.305961538461538	0.0487804878048781	-0.305961538461538	251.9995
-7.955	1.95	252.3309	-0.305961538461538	0.0475609756097561	-0.305961538461538	252.3309
-7.955	1.9	253.1356	-0.305961538461538	0.0463414634146341	-0.305961538461538	253.1356
-7.955	1.85	252.4018	-0.305961538461538	0.0451219512195122	-0.305961538461538	252.4018
-7.955	1.8	250.8516	-0.305961538461538	0.0439024390243902	-0.305961538461538	250.8516
-7.955	1.75	249.8103	-0.305961538461538	0.0426829268292683	-0.305961538461538	249.8103
-7.955	1.7	248.958	-0.305961538461538	0.0414634146341463	-0.305961538461538	248.958
-7.955	1.65	248.2598	-0.305961538461538	0.0402439024390244	-0.305961538461538	248.2598
-7.955	1.6	248.9584	-0.305961538461538	0.0390243902439024	-0.305961538461538	248.9584
-7.955	1.55	250.1656	-0.305961538461538	0.0378048780487805	-0.305961538461538	250.1656
-7.955	1.5	250.8407	-0.305961538461538	0.0365853658536585	-0.305961538461538	250.8407
-7.955	1.45	251.9182	-0.305961538461538	0.0353658536585366	-0.305961538461538	251.9182
-7.955	1.4	252.6049	-0.305961538461538	0.0341463414634146	-0.305961538461538	252.6049
-7.955	1.35	254.3932	-0.305961538461538	0.0329268292682927	-0.305961538461538	254.3932
-7.955	1.3	255.7072	-0.305961538461538	0.0317073170731707	-0.305961538461538	255.7072
-7.955	1.25	258.9411	-0.305961538461538	0.0304878048780488	-0.305961538461538	258.9411
-7.955	1.2	262.3862	-0.305961538461538	0.0292682926829268	-0.305961538461538	262.3862
-7.955	1.15	265.6571	-0.305961538461538	0.0280487804878049	-0.305961538461538	265.6571
-7.955	1.1	270.8579	-0.305961538461538	0.0268292682926829	-0.305961538461538	270.8579
-7.955	1.05	277.18	-0.305961538461538	0.025609756097561	-0.305961538461538	277.18
-7.955	1	286.8576	-0.305961538461538	0.024390243902439	-0.305961538461538	286.8576
-7.955	0.95	295.7554	-0.305961538461538	0.0231707317073171	-0.305961538461538	295.7554
-7.955	0.9	304.0131	-0.305961538461538	0.0219512195121951	-0.305961538461538	304.0131
-7.955	0.85	309.4049	-0.305961538461538	0.0207317073170732	-0.305961538461538	309.4049
-7.955	0.8	314.3699	-0.305961538461538	0.0195121951219512	-0.305961538461538	314.3699
-7.955	0.75	318.1042	-0.305961538461538	0.0182926829268293	-0.305961538461538	318.1042
-7.955	0.7	321.5565	-0.305961538461538	0.0170731707317073	-0.305961538461538	321.5565
-7.955	0.65	328.6319	-0.305961538461538	0.0158536585365854	-0.305961538461538	328.6319
-7.955	0.6	335.5654	-0.305961538461538	0.0146341463414634	-0.305961538461538	335.5654
-7.955	0.55	343.9412	-0.305961538461538	0.0134146341463415	-0.305961538461538	343.9412
-7.955	0.495	349.5339	-0.305961538461538	0.0120731707317073	-0.305961538461538	349.5339
-7.955	0.45	356.1568	-0.305961538461538	0.0109756097560976	-0.305961538461538	356.1568
-7.955	0.4	365.9385	-0.305961538461538	0.00975609756097561	-0.305961538461538	365.9385
-7.955	0.35	375.5303	-0.305961538461538	0.00853658536585366	-0.305961538461538	375.5303
-7.955	0.3	387.3712	-0.305961538461538	0.00731707317073171	-0.305961538461538	387.3712
-7.955	0.245	398.5334	-0.305961538461538	0.00597560975609756	-0.305961538461538	398.5334
-7.955	0.2	409.3148	-0.305961538461538	0.0048780487804878	-0.305961538461538	409.3148
-7.955	0.15	422.2534	-0.305961538461538	0.00365853658536585	-0.305961538461538	422.2534
-7.955	0.1	436.3572	-0.305961538461538	0.0024390243902439	-0.305961538461538	436.3572
-7.955	0.05	454.9882	-0.305961538461538	0.00121951219512195	-0.305961538461538	454.9882
-7.955	0	474.1002	-0.305961538461538	0	-0.305961538461538	474.1002
-7.955	-0.05	494.3052	-0.305961538461538	-0.00121951219512195	-0.305961538461538	494.3052
-7.955	-0.1	515.7925	-0.305961538461538	-0.0024390243902439	-0.305961538461538	515.7925
-7.955	-0.15	539.0833	-0.305961538461538	-0.00365853658536585	-0.305961538461538	539.0833
-7.955	-0.2	565.7196	-0.305961538461538	-0.0048780487804878	-0.305961538461538	565.7196
-7.955	-0.255	584.7408	-0.305961538461538	-0.00621951219512195	-0.305961538461538	584.7408
-7.955	-0.3	600.2817	-0.305961538461538	-0.00731707317073171	-0.305961538461538	600.2817
-7.955	-0.35	614.1635	-0.305961538461538	-0.00853658536585366	-0.305961538461538	614.1635
-7.955	-0.4	624.2031	-0.305961538461538	-0.00975609756097561	-0.305961538461538	624.2031
-7.955	-0.45	630.1657	-0.305961538461538	-0.0109756097560976	-0.305961538461538	630.1657
-7.955	-0.5	630.9069	-0.305961538461538	-0.0121951219512195	-0.305961538461538	630.9069
-7.955	-0.55	629.3403	-0.305961538461538	-0.0134146341463415	-0.305961538461538	629.3403
-7.955	-0.6	625.3079	-0.305961538461538	-0.0146341463414634	-0.305961538461538	625.3079
-7.955	-0.655	620.9602	-0.305961538461538	-0.0159756097560976	-0.305961538461538	620.9602
-7.955	-0.7	613.4826	-0.305961538461538	-0.0170731707317073	-0.305961538461538	613.4826
-7.955	-0.75	603.3951	-0.305961538461538	-0.0182926829268293	-0.305961538461538	603.3951
-7.955	-0.8	591.0801	-0.305961538461538	-0.0195121951219512	-0.305961538461538	591.0801
-7.955	-0.85	575.588	-0.305961538461538	-0.0207317073170732	-0.305961538461538	575.588
-7.955	-0.905	558.7682	-0.305961538461538	-0.0220731707317073	-0.305961538461538	558.7682
-7.955	-0.95	538.4149	-0.305961538461538	-0.0231707317073171	-0.305961538461538	538.4149
-7.955	-1	521.076	-0.305961538461538	-0.024390243902439	-0.305961538461538	521.076
-7.955	-1.05	501.7948	-0.305961538461538	-0.025609756097561	-0.305961538461538	501.7948
-7.955	-1.1	480.1248	-0.305961538461538	-0.0268292682926829	-0.305961538461538	480.1248
-7.955	-1.155	437.4547	-0.305961538461538	-0.0281707317073171	-0.305961538461538	437.4547
-7.955	-1.2	422.3142	-0.305961538461538	-0.0292682926829268	-0.305961538461538	422.3142
-7.955	-1.25	408.406	-0.305961538461538	-0.0304878048780488	-0.305961538461538	408.406
-7.955	-1.3	394.8554	-0.305961538461538	-0.0317073170731707	-0.305961538461538	394.8554
-7.955	-1.35	383.5531	-0.305961538461538	-0.0329268292682927	-0.305961538461538	383.5531
-7.955	-1.405	369.4212	-0.305961538461538	-0.0342682926829268	-0.305961538461538	369.4212
-7.955	-1.45	358.9115	-0.305961538461538	-0.0353658536585366	-0.305961538461538	358.9115
-7.955	-1.5	349.7427	-0.305961538461538	-0.0365853658536585	-0.305961538461538	349.7427
-7.955	-1.55	341.7428	-0.305961538461538	-0.0378048780487805	-0.305961538461538	341.7428
-7.955	-1.6	333.8675	-0.305961538461538	-0.0390243902439024	-0.305961538461538	333.8675
-7.955	-1.655	326.4368	-0.305961538461538	-0.0403658536585366	-0.305961538461538	326.4368
-7.955	-1.7	319.8106	-0.305961538461538	-0.0414634146341463	-0.305961538461538	319.8106
-7.955	-1.75	312.913	-0.305961538461538	-0.0426829268292683	-0.305961538461538	312.913
-7.955	-1.8	307.5366	-0.305961538461538	-0.0439024390243902	-0.305961538461538	307.5366
-7.955	-1.85	302.6078	-0.305961538461538	-0.0451219512195122	-0.305961538461538	302.6078
-7.955	-1.905	297.2027	-0.305961538461538	-0.0464634146341463	-0.305961538461538	297.2027
-7.955	-1.95	292.5618	-0.305961538461538	-0.0475609756097561	-0.305961538461538	292.5618
-7.955	-2.005	288.425	-0.305961538461538	-0.0489024390243902	-0.305961538461538	288.425
-7.955	-2.05	283.6994	-0.305961538461538	-0.05	-0.305961538461538	283.6994
-7.955	-2.1	279.6124	-0.305961538461538	-0.051219512195122	-0.305961538461538	279.6124
-7.955	-2.15	274.9854	-0.305961538461538	-0.0524390243902439	-0.305961538461538	274.9854
-7.955	-2.2	270.993	-0.305961538461538	-0.0536585365853659	-0.305961538461538	270.993
-7.955	-2.255	268.1628	-0.305961538461538	-0.055	-0.305961538461538	268.1628
-7.955	-2.3	264.9898	-0.305961538461538	-0.0560975609756098	-0.305961538461538	264.9898
-7.955	-2.35	262.2185	-0.305961538461538	-0.0573170731707317	-0.305961538461538	262.2185
-7.955	-2.4	257.5556	-0.305961538461538	-0.0585365853658537	-0.305961538461538	257.5556
-7.955	-2.45	253.2685	-0.305961538461538	-0.0597560975609756	-0.305961538461538	253.2685
-7.955	-2.505	249.5627	-0.305961538461538	-0.0610975609756098	-0.305961538461538	249.5627
-7.955	-2.55	245.561	-0.305961538461538	-0.0621951219512195	-0.305961538461538	245.561
-7.955	-2.6	241.2518	-0.305961538461538	-0.0634146341463415	-0.305961538461538	241.2518
-7.955	-2.65	235.6166	-0.305961538461538	-0.0646341463414634	-0.305961538461538	235.6166
-7.955	-2.7	230.9522	-0.305961538461538	-0.0658536585365854	-0.305961538461538	230.9522
-7.955	-2.755	225.6483	-0.305961538461538	-0.0671951219512195	-0.305961538461538	225.6483
-7.955	-2.8	220.8656	-0.305961538461538	-0.0682926829268293	-0.305961538461538	220.8656
-7.955	-2.85	216.0827	-0.305961538461538	-0.0695121951219512	-0.305961538461538	216.0827
-7.955	-2.9	210.8737	-0.305961538461538	-0.0707317073170732	-0.305961538461538	210.8737
-7.955	-2.95	207.5114	-0.305961538461538	-0.0719512195121951	-0.305961538461538	207.5114
-7.955	-3.005	205.4277	-0.305961538461538	-0.0732926829268293	-0.305961538461538	205.4277
-7.955	-3.05	208.5057	-0.305961538461538	-0.074390243902439	-0.305961538461538	208.5057
-7.955	-3.1	216.5917	-0.305961538461538	-0.075609756097561	-0.305961538461538	216.5917
-7.955	-3.15	214.2357	-0.305961538461538	-0.0768292682926829	-0.305961538461538	214.2357
-7.955	-3.2	213.0992	-0.305961538461538	-0.0780487804878049	-0.305961538461538	213.0992
-7.955	-3.255	211.9981	-0.305961538461538	-0.079390243902439	-0.305961538461538	211.9981
-7.955	-3.3	211.2525	-0.305961538461538	-0.0804878048780488	-0.305961538461538	211.2525
-7.955	-3.35	210.4709	-0.305961538461538	-0.0817073170731707	-0.305961538461538	210.4709
-7.955	-3.4	210.2698	-0.305961538461538	-0.0829268292682927	-0.305961538461538	210.2698
-7.955	-3.45	209.216	-0.305961538461538	-0.0841463414634146	-0.305961538461538	209.216
-7.955	-3.505	208.5649	-0.305961538461538	-0.0854878048780488	-0.305961538461538	208.5649
-7.955	-3.55	207.2391	-0.305961538461538	-0.0865853658536585	-0.305961538461538	207.2391
-7.955	-3.6	205.5817	-0.305961538461538	-0.0878048780487805	-0.305961538461538	205.5817
-7.955	-3.65	204.2912	-0.305961538461538	-0.0890243902439024	-0.305961538461538	204.2912
-7.955	-3.7	202.3024	-0.305961538461538	-0.0902439024390244	-0.305961538461538	202.3024
-7.955	-3.755	200.3371	-0.305961538461538	-0.0915853658536585	-0.305961538461538	200.3371
-7.955	-3.8	198.7387	-0.305961538461538	-0.0926829268292683	-0.305961538461538	198.7387
-7.955	-3.85	197.008	-0.305961538461538	-0.0939024390243902	-0.305961538461538	197.008
-7.955	-3.9	195.753	-0.305961538461538	-0.0951219512195122	-0.305961538461538	195.753
-7.955	-3.95	194.5573	-0.305961538461538	-0.0963414634146341	-0.305961538461538	194.5573
-7.955	-4.005	194.4625	-0.305961538461538	-0.0976829268292683	-0.305961538461538	194.4625
-7.955	-4.055	193.5882	-0.305961538461538	-0.0989024390243902	-0.305961538461538	193.5882
-7.955	-4.1	193.0909	-0.305961538461538	-0.1	-0.305961538461538	193.0909
-7.955	-4.15	193.233	-0.305961538461538	-0.101219512195122	-0.305961538461538	193.233
-7.955	-4.2	192.8898	-0.305961538461538	-0.102439024390244	-0.305961538461538	192.8898
-7.955	-4.255	192.4634	-0.305961538461538	-0.103780487804878	-0.305961538461538	192.4634
-7.955	-4.305	191.8479	-0.305961538461538	-0.105	-0.305961538461538	191.8479
-7.955	-4.35	190.0129	-0.305961538461538	-0.10609756097561	-0.305961538461538	190.0129
-7.955	-4.4	188.7699	-0.305961538461538	-0.107317073170732	-0.305961538461538	188.7699
-7.955	-4.45	186.7218	-0.305961538461538	-0.108536585365854	-0.305961538461538	186.7218
-7.955	-4.505	185.597	-0.305961538461538	-0.109878048780488	-0.305961538461538	185.597
-7.955	-4.555	183.8685	-0.305961538461538	-0.11109756097561	-0.305961538461538	183.8685
-7.955	-4.6	182.2231	-0.305961538461538	-0.11219512195122	-0.305961538461538	182.2231
-7.955	-4.65	180.5538	-0.305961538461538	-0.113414634146341	-0.305961538461538	180.5538
-7.955	-4.7	178.4851	-0.305961538461538	-0.114634146341463	-0.305961538461538	178.4851
-7.955	-4.755	177.3014	-0.305961538461538	-0.115975609756098	-0.305961538461538	177.3014
-7.955	-4.805	175.3987	-0.305961538461538	-0.11719512195122	-0.305961538461538	175.3987
-7.955	-4.85	173.3188	-0.305961538461538	-0.118292682926829	-0.305961538461538	173.3188
-7.955	-4.9	171.9659	-0.305961538461538	-0.119512195121951	-0.305961538461538	171.9659
-7.955	-4.95	171.0899	-0.305961538461538	-0.120731707317073	-0.305961538461538	171.0899
-7.955	-5.005	169.9217	-0.305961538461538	-0.122073170731707	-0.305961538461538	169.9217
-7.955	-5.055	169.0183	-0.305961538461538	-0.123292682926829	-0.305961538461538	169.0183
-7.955	-5.1	167.9804	-0.305961538461538	-0.124390243902439	-0.305961538461538	167.9804
-7.955	-5.15	166.7056	-0.305961538461538	-0.125609756097561	-0.305961538461538	166.7056
-7.955	-5.2	165.4037	-0.305961538461538	-0.126829268292683	-0.305961538461538	165.4037
-7.955	-5.255	164.2003	-0.305961538461538	-0.128170731707317	-0.305961538461538	164.2003
-7.955	-5.305	163.0878	-0.305961538461538	-0.129390243902439	-0.305961538461538	163.0878
-7.955	-5.35	161.9633	-0.305961538461538	-0.130487804878049	-0.305961538461538	161.9633
-7.955	-5.4	161.6278	-0.305961538461538	-0.131707317073171	-0.305961538461538	161.6278
-7.955	-5.455	160.4206	-0.305961538461538	-0.133048780487805	-0.305961538461538	160.4206
-7.955	-5.505	160.1484	-0.305961538461538	-0.134268292682927	-0.305961538461538	160.1484
-7.955	-5.555	158.8226	-0.305961538461538	-0.135487804878049	-0.305961538461538	158.8226
-7.955	-5.6	157.2601	-0.305961538461538	-0.136585365853659	-0.305961538461538	157.2601
-7.955	-5.65	156.1358	-0.305961538461538	-0.13780487804878	-0.305961538461538	156.1358
-7.955	-5.705	154.2936	-0.305961538461538	-0.139146341463415	-0.305961538461538	154.2936
-7.955	-5.755	153.3941	-0.305961538461538	-0.140365853658537	-0.305961538461538	153.3941
-7.955	-5.805	152.3289	-0.305961538461538	-0.141585365853659	-0.305961538461538	152.3289
-7.955	-5.85	151.6187	-0.305961538461538	-0.142682926829268	-0.305961538461538	151.6187
-7.955	-5.9	150.7072	-0.305961538461538	-0.14390243902439	-0.305961538461538	150.7072
-7.955	-5.955	149.1214	-0.305961538461538	-0.145243902439024	-0.305961538461538	149.1214
-7.955	-6.005	148.4987	-0.305961538461538	-0.146463414634146	-0.305961538461538	148.4987
-7.955	-6.055	147.7649	-0.305961538461538	-0.147682926829268	-0.305961538461538	147.7649
-7.955	-6.1	146.7046	-0.305961538461538	-0.148780487804878	-0.305961538461538	146.7046
-7.955	-6.155	146.089	-0.305961538461538	-0.150121951219512	-0.305961538461538	146.089
-7.955	-6.2	144.6335	-0.305961538461538	-0.151219512195122	-0.305961538461538	144.6335
-7.955	-6.255	142.6381	-0.305961538461538	-0.152560975609756	-0.305961538461538	142.6381
-7.955	-6.305	141.2183	-0.305961538461538	-0.153780487804878	-0.305961538461538	141.2183
-7.955	-6.35	139.9046	-0.305961538461538	-0.154878048780488	-0.305961538461538	139.9046
-7.955	-6.405	138.9697	-0.305961538461538	-0.156219512195122	-0.305961538461538	138.9697
-7.955	-6.45	138.2716	-0.305961538461538	-0.157317073170732	-0.305961538461538	138.2716
-7.955	-6.505	137.4903	-0.305961538461538	-0.158658536585366	-0.305961538461538	137.4903
-7.955	-6.555	135.9808	-0.305961538461538	-0.159878048780488	-0.305961538461538	135.9808
-7.955	-6.6	134.7671	-0.305961538461538	-0.160975609756098	-0.305961538461538	134.7671
-7.955	-6.655	134.0031	-0.305961538461538	-0.162317073170732	-0.305961538461538	134.0031
-7.955	-6.7	133.5892	-0.305961538461538	-0.163414634146341	-0.305961538461538	133.5892
-7.955	-6.755	132.6243	-0.305961538461538	-0.164756097560976	-0.305961538461538	132.6243
-7.955	-6.805	131.5948	-0.305961538461538	-0.165975609756098	-0.305961538461538	131.5948
-7.955	-6.85	130.317	-0.305961538461538	-0.167073170731707	-0.305961538461538	130.317
-7.955	-6.905	129.9148	-0.305961538461538	-0.168414634146341	-0.305961538461538	129.9148
-7.955	-6.95	128.9621	-0.305961538461538	-0.169512195121951	-0.305961538461538	128.9621
-7.955	-7.005	128.0392	-0.305961538461538	-0.170853658536585	-0.305961538461538	128.0392
-7.955	-7.055	127.4239	-0.305961538461538	-0.172073170731707	-0.305961538461538	127.4239
-7.955	-7.1	126.6312	-0.305961538461538	-0.173170731707317	-0.305961538461538	126.6312
-7.955	-7.155	126.3354	-0.305961538461538	-0.174512195121951	-0.305961538461538	126.3354
-7.955	-7.2	125.6847	-0.305961538461538	-0.175609756097561	-0.305961538461538	125.6847
-7.955	-7.255	124.9332	-0.305961538461538	-0.176951219512195	-0.305961538461538	124.9332
-7.955	-7.305	123.9988	-0.305961538461538	-0.178170731707317	-0.305961538461538	123.9988
-7.955	-7.35	123.3362	-0.305961538461538	-0.179268292682927	-0.305961538461538	123.3362
-7.955	-7.405	122.2122	-0.305961538461538	-0.180609756097561	-0.305961538461538	122.2122
-7.955	-7.45	121.0291	-0.305961538461538	-0.181707317073171	-0.305961538461538	121.0291
-7.955	-7.505	119.3373	-0.305961538461538	-0.183048780487805	-0.305961538461538	119.3373
-7.955	-7.555	118.4381	-0.305961538461538	-0.184268292682927	-0.305961538461538	118.4381
-7.955	-7.6	116.8118	-0.305961538461538	-0.185365853658537	-0.305961538461538	116.8118
-7.955	-7.655	116.1785	-0.305961538461538	-0.186707317073171	-0.305961538461538	116.1785
-7.955	-7.7	116.2084	-0.305961538461538	-0.18780487804878	-0.305961538461538	116.2084
-7.955	-7.755	115.6523	-0.305961538461538	-0.189146341463415	-0.305961538461538	115.6523
-7.955	-7.805	115.8063	-0.305961538461538	-0.190365853658537	-0.305961538461538	115.8063
-7.955	-7.85	114.937	-0.305961538461538	-0.191463414634146	-0.305961538461538	114.937
-7.955	-7.905	114.5287	-0.305961538461538	-0.19280487804878	-0.305961538461538	114.5287
-7.955	-7.95	114.0673	-0.305961538461538	-0.19390243902439	-0.305961538461538	114.0673
-7.955	-8.005	113.7833	-0.305961538461538	-0.195243902439024	-0.305961538461538	113.7833
-7.955	-8.055	112.4228	-0.305961538461538	-0.196463414634146	-0.305961538461538	112.4228
-7.955	-8.105	111.5118	-0.305961538461538	-0.197682926829268	-0.305961538461538	111.5118
-7.955	-8.155	110.0396	-0.305961538461538	-0.19890243902439	-0.305961538461538	110.0396
-7.955	-8.2	109.406	-0.305961538461538	-0.2	-0.305961538461538	109.406
-7.955	-8.255	109.5783	-0.305961538461538	-0.201341463414634	-0.305961538461538	109.5783
-7.955	-8.305	109.3245	-0.305961538461538	-0.202560975609756	-0.305961538461538	109.3245
-7.955	-8.355	109.3129	-0.305961538461538	-0.203780487804878	-0.305961538461538	109.3129
-7.955	-8.405	108.674	-0.305961538461538	-0.205	-0.305961538461538	108.674
-7.955	-8.45	108.4151	-0.305961538461538	-0.20609756097561	-0.305961538461538	108.4151
-7.955	-8.505	108.9355	-0.305961538461538	-0.207439024390244	-0.305961538461538	108.9355
-7.955	-8.555	108.1194	-0.305961538461538	-0.208658536585366	-0.305961538461538	108.1194
-7.955	-8.605	107.4689	-0.305961538461538	-0.209878048780488	-0.305961538461538	107.4689
-7.955	-8.655	107.0668	-0.305961538461538	-0.21109756097561	-0.305961538461538	107.0668
-7.955	-8.7	106.9129	-0.305961538461538	-0.21219512195122	-0.305961538461538	106.9129
-7.955	-8.755	106.5817	-0.305961538461538	-0.213536585365854	-0.305961538461538	106.5817
-7.955	-8.805	106.7761	-0.305961538461538	-0.214756097560976	-0.305961538461538	106.7761
-7.955	-8.855	105.5949	-0.305961538461538	-0.215975609756098	-0.305961538461538	105.5949
-7.955	-8.905	104.5001	-0.305961538461538	-0.217195121951219	-0.305961538461538	104.5001
-7.955	-8.95	103.7618	-0.305961538461538	-0.218292682926829	-0.305961538461538	103.7618
-7.955	-9.005	103.6552	-0.305961538461538	-0.219634146341463	-0.305961538461538	103.6552
-7.955	-9.055	102.4843	-0.305961538461538	-0.220853658536585	-0.305961538461538	102.4843
-7.955	-9.105	101.6682	-0.305961538461538	-0.222073170731707	-0.305961538461538	101.6682
-7.955	-9.155	101.5026	-0.305961538461538	-0.223292682926829	-0.305961538461538	101.5026
-7.955	-9.2	101.2968	-0.305961538461538	-0.224390243902439	-0.305961538461538	101.2968
-7.955	-9.255	100.9064	-0.305961538461538	-0.225731707317073	-0.305961538461538	100.9064
-7.955	-9.305	101.2613	-0.305961538461538	-0.226951219512195	-0.305961538461538	101.2613
-7.955	-9.355	100.9064	-0.305961538461538	-0.228170731707317	-0.305961538461538	100.9064
-7.955	-9.405	100.812	-0.305961538461538	-0.229390243902439	-0.305961538461538	100.812
-7.955	-9.45	100.4925	-0.305961538461538	-0.230487804878049	-0.305961538461538	100.4925
-7.955	-9.505	100.386	-0.305961538461538	-0.231829268292683	-0.305961538461538	100.386
-7.955	-9.555	99.84203	-0.305961538461538	-0.233048780487805	-0.305961538461538	99.84203
-7.955	-9.605	98.88402	-0.305961538461538	-0.234268292682927	-0.305961538461538	98.88402
-7.955	-9.655	98.64757	-0.305961538461538	-0.235487804878049	-0.305961538461538	98.64757
-7.955	-9.7	98.19803	-0.305961538461538	-0.236585365853659	-0.305961538461538	98.19803
-7.955	-9.755	97.5476	-0.305961538461538	-0.237926829268293	-0.305961538461538	97.5476
-7.955	-9.805	96.743	-0.305961538461538	-0.239146341463415	-0.305961538461538	96.743
-7.955	-9.855	94.93366	-0.305961538461538	-0.240365853658537	-0.305961538461538	94.93366
-7.955	-9.905	93.45526	-0.305961538461538	-0.241585365853659	-0.305961538461538	93.45526
-7.955	-9.95	92.16607	-0.305961538461538	-0.242682926829268	-0.305961538461538	92.16607
-7.955	-10	91.04273	-0.305961538461538	-0.24390243902439	-0.305961538461538	91.04273
-7.905	8.495	344.7543	-0.304038461538462	0.20719512195122	-0.304038461538462	344.7543
-7.905	8.445	373.6729	-0.304038461538462	0.205975609756098	-0.304038461538462	373.6729
-7.905	8.4	406.2087	-0.304038461538462	0.204878048780488	-0.304038461538462	406.2087
-7.905	8.35	445.9074	-0.304038461538462	0.203658536585366	-0.304038461538462	445.9074
-7.905	8.3	510.4726	-0.304038461538462	0.202439024390244	-0.304038461538462	510.4726
-7.905	8.245	617.9443	-0.304038461538462	0.20109756097561	-0.304038461538462	617.9443
-7.905	8.195	684.8894	-0.304038461538462	0.199878048780488	-0.304038461538462	684.8894
-7.905	8.15	762.4393	-0.304038461538462	0.198780487804878	-0.304038461538462	762.4393
-7.905	8.1	885.8309	-0.304038461538462	0.197560975609756	-0.304038461538462	885.8309
-7.905	8.05	1029.982	-0.304038461538462	0.196341463414634	-0.304038461538462	1029.982
-7.905	7.995	1383.163	-0.304038461538462	0.195	-0.304038461538462	1383.163
-7.905	7.945	1685.676	-0.304038461538462	0.193780487804878	-0.304038461538462	1685.676
-7.905	7.9	2186.372	-0.304038461538462	0.192682926829268	-0.304038461538462	2186.372
-7.905	7.85	3272.213	-0.304038461538462	0.191463414634146	-0.304038461538462	3272.213
-7.905	7.8	4289.766	-0.304038461538462	0.190243902439024	-0.304038461538462	4289.766
-7.905	7.745	6951.804	-0.304038461538462	0.18890243902439	-0.304038461538462	6951.804
-7.905	7.695	9827.578	-0.304038461538462	0.187682926829268	-0.304038461538462	9827.578
-7.905	7.65	16018.73	-0.304038461538462	0.186585365853659	-0.304038461538462	16018.73
-7.905	7.6	21561.62	-0.304038461538462	0.185365853658537	-0.304038461538462	21561.62
-7.905	7.55	28558.57	-0.304038461538462	0.184146341463415	-0.304038461538462	28558.57
-7.905	7.495	38171.37	-0.304038461538462	0.18280487804878	-0.304038461538462	38171.37
-7.905	7.445	46685.72	-0.304038461538462	0.181585365853659	-0.304038461538462	46685.72
-7.905	7.4	52316.13	-0.304038461538462	0.180487804878049	-0.304038461538462	52316.13
-7.905	7.35	52996.44	-0.304038461538462	0.179268292682927	-0.304038461538462	52996.44
-7.905	7.3	54015.41	-0.304038461538462	0.178048780487805	-0.304038461538462	54015.41
-7.905	7.245	52339.4	-0.304038461538462	0.176707317073171	-0.304038461538462	52339.4
-7.905	7.195	44978.59	-0.304038461538462	0.175487804878049	-0.304038461538462	44978.59
-7.905	7.15	27306.69	-0.304038461538462	0.174390243902439	-0.304038461538462	27306.69
-7.905	7.1	12202.04	-0.304038461538462	0.173170731707317	-0.304038461538462	12202.04
-7.905	7.05	8257.271	-0.304038461538462	0.171951219512195	-0.304038461538462	8257.271
-7.905	6.995	4915.199	-0.304038461538462	0.170609756097561	-0.304038461538462	4915.199
-7.905	6.945	4007.427	-0.304038461538462	0.169390243902439	-0.304038461538462	4007.427
-7.905	6.9	3295.373	-0.304038461538462	0.168292682926829	-0.304038461538462	3295.373
-7.905	6.85	2873.958	-0.304038461538462	0.167073170731707	-0.304038461538462	2873.958
-7.905	6.8	2556.774	-0.304038461538462	0.165853658536585	-0.304038461538462	2556.774
-7.905	6.745	2077.941	-0.304038461538462	0.164512195121951	-0.304038461538462	2077.941
-7.905	6.695	1778.259	-0.304038461538462	0.163292682926829	-0.304038461538462	1778.259
-7.905	6.65	1584.608	-0.304038461538462	0.16219512195122	-0.304038461538462	1584.608
-7.905	6.6	1424.75	-0.304038461538462	0.160975609756098	-0.304038461538462	1424.75
-7.905	6.55	1301.535	-0.304038461538462	0.159756097560976	-0.304038461538462	1301.535
-7.905	6.495	1092.349	-0.304038461538462	0.158414634146341	-0.304038461538462	1092.349
-7.905	6.445	1000.684	-0.304038461538462	0.15719512195122	-0.304038461538462	1000.684
-7.905	6.4	925.4252	-0.304038461538462	0.15609756097561	-0.304038461538462	925.4252
-7.905	6.35	857.8333	-0.304038461538462	0.154878048780488	-0.304038461538462	857.8333
-7.905	6.3	803.6923	-0.304038461538462	0.153658536585366	-0.304038461538462	803.6923
-7.905	6.245	754.3804	-0.304038461538462	0.152317073170732	-0.304038461538462	754.3804
-7.905	6.195	718.0427	-0.304038461538462	0.15109756097561	-0.304038461538462	718.0427
-7.905	6.15	685.4365	-0.304038461538462	0.15	-0.304038461538462	685.4365
-7.905	6.1	655.239	-0.304038461538462	0.148780487804878	-0.304038461538462	655.239
-7.905	6.05	627.6661	-0.304038461538462	0.147560975609756	-0.304038461538462	627.6661
-7.905	5.995	597.3973	-0.304038461538462	0.146219512195122	-0.304038461538462	597.3973
-7.905	5.95	577.4631	-0.304038461538462	0.145121951219512	-0.304038461538462	577.4631
-7.905	5.9	561.0733	-0.304038461538462	0.14390243902439	-0.304038461538462	561.0733
-7.905	5.85	547.5936	-0.304038461538462	0.142682926829268	-0.304038461538462	547.5936
-7.905	5.8	535.5151	-0.304038461538462	0.141463414634146	-0.304038461538462	535.5151
-7.905	5.745	521.6034	-0.304038461538462	0.140121951219512	-0.304038461538462	521.6034
-7.905	5.7	511.5722	-0.304038461538462	0.139024390243902	-0.304038461538462	511.5722
-7.905	5.65	501.7153	-0.304038461538462	0.13780487804878	-0.304038461538462	501.7153
-7.905	5.6	493.2681	-0.304038461538462	0.136585365853659	-0.304038461538462	493.2681
-7.905	5.55	485.5843	-0.304038461538462	0.135365853658537	-0.304038461538462	485.5843
-7.905	5.495	473.7243	-0.304038461538462	0.134024390243902	-0.304038461538462	473.7243
-7.905	5.45	459.958	-0.304038461538462	0.132926829268293	-0.304038461538462	459.958
-7.905	5.4	433.5564	-0.304038461538462	0.131707317073171	-0.304038461538462	433.5564
-7.905	5.35	425.2046	-0.304038461538462	0.130487804878049	-0.304038461538462	425.2046
-7.905	5.3	415.9622	-0.304038461538462	0.129268292682927	-0.304038461538462	415.9622
-7.905	5.245	408.6811	-0.304038461538462	0.127926829268293	-0.304038461538462	408.6811
-7.905	5.2	402.3601	-0.304038461538462	0.126829268292683	-0.304038461538462	402.3601
-7.905	5.15	396.9718	-0.304038461538462	0.125609756097561	-0.304038461538462	396.9718
-7.905	5.1	390.9644	-0.304038461538462	0.124390243902439	-0.304038461538462	390.9644
-7.905	5.05	384.8867	-0.304038461538462	0.123170731707317	-0.304038461538462	384.8867
-7.905	4.995	379.9376	-0.304038461538462	0.121829268292683	-0.304038461538462	379.9376
-7.905	4.95	374.3098	-0.304038461538462	0.120731707317073	-0.304038461538462	374.3098
-7.905	4.9	367.7242	-0.304038461538462	0.119512195121951	-0.304038461538462	367.7242
-7.905	4.85	361.772	-0.304038461538462	0.118292682926829	-0.304038461538462	361.772
-7.905	4.8	354.9736	-0.304038461538462	0.117073170731707	-0.304038461538462	354.9736
-7.905	4.745	349.1427	-0.304038461538462	0.115731707317073	-0.304038461538462	349.1427
-7.905	4.7	344.3309	-0.304038461538462	0.114634146341463	-0.304038461538462	344.3309
-7.905	4.65	340.0803	-0.304038461538462	0.113414634146341	-0.304038461538462	340.0803
-7.905	4.6	335.9089	-0.304038461538462	0.11219512195122	-0.304038461538462	335.9089
-7.905	4.55	329.6102	-0.304038461538462	0.110975609756098	-0.304038461538462	329.6102
-7.905	4.495	325.3387	-0.304038461538462	0.109634146341463	-0.304038461538462	325.3387
-7.905	4.45	320.7137	-0.304038461538462	0.108536585365854	-0.304038461538462	320.7137
-7.905	4.4	316.3834	-0.304038461538462	0.107317073170732	-0.304038461538462	316.3834
-7.905	4.35	312.7326	-0.304038461538462	0.10609756097561	-0.304038461538462	312.7326
-7.905	4.3	309.2359	-0.304038461538462	0.104878048780488	-0.304038461538462	309.2359
-7.905	4.245	307.2616	-0.304038461538462	0.103536585365854	-0.304038461538462	307.2616
-7.905	4.2	304.829	-0.304038461538462	0.102439024390244	-0.304038461538462	304.829
-7.905	4.15	301.8146	-0.304038461538462	0.101219512195122	-0.304038461538462	301.8146
-7.905	4.1	298.1334	-0.304038461538462	0.1	-0.304038461538462	298.1334
-7.905	4.05	293.2477	-0.304038461538462	0.098780487804878	-0.304038461538462	293.2477
-7.905	3.995	290.1526	-0.304038461538462	0.0974390243902439	-0.304038461538462	290.1526
-7.905	3.95	287.8782	-0.304038461538462	0.0963414634146341	-0.304038461538462	287.8782
-7.905	3.9	285.0594	-0.304038461538462	0.0951219512195122	-0.304038461538462	285.0594
-7.905	3.85	282.0361	-0.304038461538462	0.0939024390243902	-0.304038461538462	282.0361
-7.905	3.8	281.0507	-0.304038461538462	0.0926829268292683	-0.304038461538462	281.0507
-7.905	3.745	279.5076	-0.304038461538462	0.0913414634146341	-0.304038461538462	279.5076
-7.905	3.7	278.5842	-0.304038461538462	0.0902439024390244	-0.304038461538462	278.5842
-7.905	3.65	277.9901	-0.304038461538462	0.0890243902439024	-0.304038461538462	277.9901
-7.905	3.6	275.7393	-0.304038461538462	0.0878048780487805	-0.304038461538462	275.7393
-7.905	3.55	274.7773	-0.304038461538462	0.0865853658536585	-0.304038461538462	274.7773
-7.905	3.495	273.9833	-0.304038461538462	0.0852439024390244	-0.304038461538462	273.9833
-7.905	3.45	273.3408	-0.304038461538462	0.0841463414634146	-0.304038461538462	273.3408
-7.905	3.4	272.5576	-0.304038461538462	0.0829268292682927	-0.304038461538462	272.5576
-7.905	3.35	272.8063	-0.304038461538462	0.0817073170731707	-0.304038461538462	272.8063
-7.905	3.3	272.2982	-0.304038461538462	0.0804878048780488	-0.304038461538462	272.2982
-7.905	3.245	270.6043	-0.304038461538462	0.0791463414634146	-0.304038461538462	270.6043
-7.905	3.2	268.8623	-0.304038461538462	0.0780487804878049	-0.304038461538462	268.8623
-7.905	3.15	268.3639	-0.304038461538462	0.0768292682926829	-0.304038461538462	268.3639
-7.905	3.1	268.0105	-0.304038461538462	0.075609756097561	-0.304038461538462	268.0105
-7.905	3.05	265.8187	-0.304038461538462	0.074390243902439	-0.304038461538462	265.8187
-7.905	2.995	264.7635	-0.304038461538462	0.0730487804878049	-0.304038461538462	264.7635
-7.905	2.95	263.4847	-0.304038461538462	0.0719512195121951	-0.304038461538462	263.4847
-7.905	2.9	263.083	-0.304038461538462	0.0707317073170732	-0.304038461538462	263.083
-7.905	2.85	262.727	-0.304038461538462	0.0695121951219512	-0.304038461538462	262.727
-7.905	2.8	261.461	-0.304038461538462	0.0682926829268293	-0.304038461538462	261.461
-7.905	2.745	261.1992	-0.304038461538462	0.0669512195121951	-0.304038461538462	261.1992
-7.905	2.7	261.128	-0.304038461538462	0.0658536585365854	-0.304038461538462	261.128
-7.905	2.65	260.1823	-0.304038461538462	0.0646341463414634	-0.304038461538462	260.1823
-7.905	2.6	259.0688	-0.304038461538462	0.0634146341463415	-0.304038461538462	259.0688
-7.905	2.55	257.4237	-0.304038461538462	0.0621951219512195	-0.304038461538462	257.4237
-7.905	2.495	255.4584	-0.304038461538462	0.0608536585365854	-0.304038461538462	255.4584
-7.905	2.45	253.8484	-0.304038461538462	0.0597560975609756	-0.304038461538462	253.8484
-7.905	2.4	252.4628	-0.304038461538462	0.0585365853658537	-0.304038461538462	252.4628
-7.905	2.35	251.1607	-0.304038461538462	0.0573170731707317	-0.304038461538462	251.1607
-7.905	2.3	251.1607	-0.304038461538462	0.0560975609756098	-0.304038461538462	251.1607
-7.905	2.245	250.7698	-0.304038461538462	0.0547560975609756	-0.304038461538462	250.7698
-7.905	2.2	250.4855	-0.304038461538462	0.0536585365853659	-0.304038461538462	250.4855
-7.905	2.15	250.4146	-0.304038461538462	0.0524390243902439	-0.304038461538462	250.4146
-7.905	2.1	249.9058	-0.304038461538462	0.051219512195122	-0.304038461538462	249.9058
-7.905	2.05	248.5798	-0.304038461538462	0.05	-0.304038461538462	248.5798
-7.905	2	248.1301	-0.304038461538462	0.0487804878048781	-0.304038461538462	248.1301
-7.905	1.95	247.5263	-0.304038461538462	0.0475609756097561	-0.304038461538462	247.5263
-7.905	1.9	247.2067	-0.304038461538462	0.0463414634146341	-0.304038461538462	247.2067
-7.905	1.85	248.1537	-0.304038461538462	0.0451219512195122	-0.304038461538462	248.1537
-7.905	1.8	249.5864	-0.304038461538462	0.0439024390243902	-0.304038461538462	249.5864
-7.905	1.75	250.9122	-0.304038461538462	0.0426829268292683	-0.304038461538462	250.9122
-7.905	1.7	251.4807	-0.304038461538462	0.0414634146341463	-0.304038461538462	251.4807
-7.905	1.65	252.4277	-0.304038461538462	0.0402439024390244	-0.304038461538462	252.4277
-7.905	1.6	253.422	-0.304038461538462	0.0390243902439024	-0.304038461538462	253.422
-7.905	1.55	255.0691	-0.304038461538462	0.0378048780487805	-0.304038461538462	255.0691
-7.905	1.5	257.3649	-0.304038461538462	0.0365853658536585	-0.304038461538462	257.3649
-7.905	1.45	260.0064	-0.304038461538462	0.0353658536585366	-0.304038461538462	260.0064
-7.905	1.4	264.3035	-0.304038461538462	0.0341463414634146	-0.304038461538462	264.3035
-7.905	1.35	270.0615	-0.304038461538462	0.0329268292682927	-0.304038461538462	270.0615
-7.905	1.3	276.8131	-0.304038461538462	0.0317073170731707	-0.304038461538462	276.8131
-7.905	1.25	284.0718	-0.304038461538462	0.0304878048780488	-0.304038461538462	284.0718
-7.905	1.2	290.633	-0.304038461538462	0.0292682926829268	-0.304038461538462	290.633
-7.905	1.15	295.5021	-0.304038461538462	0.0280487804878049	-0.304038461538462	295.5021
-7.905	1.1	299.8756	-0.304038461538462	0.0268292682926829	-0.304038461538462	299.8756
-7.905	1.05	304.4715	-0.304038461538462	0.025609756097561	-0.304038461538462	304.4715
-7.905	1	308.3137	-0.304038461538462	0.024390243902439	-0.304038461538462	308.3137
-7.905	0.95	317.7964	-0.304038461538462	0.0231707317073171	-0.304038461538462	317.7964
-7.905	0.9	325.8685	-0.304038461538462	0.0219512195121951	-0.304038461538462	325.8685
-7.905	0.85	334.2238	-0.304038461538462	0.0207317073170732	-0.304038461538462	334.2238
-7.905	0.8	340.276	-0.304038461538462	0.0195121951219512	-0.304038461538462	340.276
-7.905	0.75	346.1675	-0.304038461538462	0.0182926829268293	-0.304038461538462	346.1675
-7.905	0.7	351.416	-0.304038461538462	0.0170731707317073	-0.304038461538462	351.416
-7.905	0.65	359.4925	-0.304038461538462	0.0158536585365854	-0.304038461538462	359.4925
-7.905	0.6	370.4582	-0.304038461538462	0.0146341463414634	-0.304038461538462	370.4582
-7.905	0.55	380.5934	-0.304038461538462	0.0134146341463415	-0.304038461538462	380.5934
-7.905	0.495	392.2744	-0.304038461538462	0.0120731707317073	-0.304038461538462	392.2744
-7.905	0.45	403.8362	-0.304038461538462	0.0109756097560976	-0.304038461538462	403.8362
-7.905	0.4	416.0137	-0.304038461538462	0.00975609756097561	-0.304038461538462	416.0137
-7.905	0.35	432.1363	-0.304038461538462	0.00853658536585366	-0.304038461538462	432.1363
-7.905	0.3	446.7149	-0.304038461538462	0.00731707317073171	-0.304038461538462	446.7149
-7.905	0.245	464.8283	-0.304038461538462	0.00597560975609756	-0.304038461538462	464.8283
-7.905	0.2	482.9924	-0.304038461538462	0.0048780487804878	-0.304038461538462	482.9924
-7.905	0.15	503.5322	-0.304038461538462	0.00365853658536585	-0.304038461538462	503.5322
-7.905	0.1	529.3378	-0.304038461538462	0.0024390243902439	-0.304038461538462	529.3378
-7.905	0.05	550.5873	-0.304038461538462	0.00121951219512195	-0.304038461538462	550.5873
-7.905	0	570.8228	-0.304038461538462	0	-0.304038461538462	570.8228
-7.905	-0.05	589.1628	-0.304038461538462	-0.00121951219512195	-0.304038461538462	589.1628
-7.905	-0.1	606.6679	-0.304038461538462	-0.0024390243902439	-0.304038461538462	606.6679
-7.905	-0.15	624.1089	-0.304038461538462	-0.00365853658536585	-0.304038461538462	624.1089
-7.905	-0.2	635.7951	-0.304038461538462	-0.0048780487804878	-0.304038461538462	635.7951
-7.905	-0.255	642.5016	-0.304038461538462	-0.00621951219512195	-0.304038461538462	642.5016
-7.905	-0.3	643.7656	-0.304038461538462	-0.00731707317073171	-0.304038461538462	643.7656
-7.905	-0.35	641.172	-0.304038461538462	-0.00853658536585366	-0.304038461538462	641.172
-7.905	-0.4	631.8595	-0.304038461538462	-0.00975609756097561	-0.304038461538462	631.8595
-7.905	-0.45	621.6132	-0.304038461538462	-0.0109756097560976	-0.304038461538462	621.6132
-7.905	-0.5	610.0726	-0.304038461538462	-0.0121951219512195	-0.304038461538462	610.0726
-7.905	-0.55	595.3393	-0.304038461538462	-0.0134146341463415	-0.304038461538462	595.3393
-7.905	-0.6	578.3003	-0.304038461538462	-0.0146341463414634	-0.304038461538462	578.3003
-7.905	-0.655	556.3825	-0.304038461538462	-0.0159756097560976	-0.304038461538462	556.3825
-7.905	-0.7	535.2748	-0.304038461538462	-0.0170731707317073	-0.304038461538462	535.2748
-7.905	-0.75	511.8482	-0.304038461538462	-0.0182926829268293	-0.304038461538462	511.8482
-7.905	-0.8	489.9399	-0.304038461538462	-0.0195121951219512	-0.304038461538462	489.9399
-7.905	-0.85	470.4081	-0.304038461538462	-0.0207317073170732	-0.304038461538462	470.4081
-7.905	-0.905	454.1505	-0.304038461538462	-0.0220731707317073	-0.304038461538462	454.1505
-7.905	-0.95	436.5905	-0.304038461538462	-0.0231707317073171	-0.304038461538462	436.5905
-7.905	-1	420.7592	-0.304038461538462	-0.024390243902439	-0.304038461538462	420.7592
-7.905	-1.05	405.9065	-0.304038461538462	-0.025609756097561	-0.304038461538462	405.9065
-7.905	-1.1	392.6688	-0.304038461538462	-0.0268292682926829	-0.304038461538462	392.6688
-7.905	-1.155	377.4172	-0.304038461538462	-0.0281707317073171	-0.304038461538462	377.4172
-7.905	-1.2	366.3275	-0.304038461538462	-0.0292682926829268	-0.304038461538462	366.3275
-7.905	-1.25	357.1012	-0.304038461538462	-0.0304878048780488	-0.304038461538462	357.1012
-7.905	-1.3	348.9508	-0.304038461538462	-0.0317073170731707	-0.304038461538462	348.9508
-7.905	-1.35	340.9098	-0.304038461538462	-0.0329268292682927	-0.304038461538462	340.9098
-7.905	-1.405	333.6699	-0.304038461538462	-0.0342682926829268	-0.304038461538462	333.6699
-7.905	-1.45	327.3997	-0.304038461538462	-0.0353658536585366	-0.304038461538462	327.3997
-7.905	-1.5	320.563	-0.304038461538462	-0.0365853658536585	-0.304038461538462	320.563
-7.905	-1.55	313.9863	-0.304038461538462	-0.0378048780487805	-0.304038461538462	313.9863
-7.905	-1.6	308.3333	-0.304038461538462	-0.0390243902439024	-0.304038461538462	308.3333
-7.905	-1.655	302.2555	-0.304038461538462	-0.0403658536585366	-0.304038461538462	302.2555
-7.905	-1.7	297.4097	-0.304038461538462	-0.0414634146341463	-0.304038461538462	297.4097
-7.905	-1.75	292.1768	-0.304038461538462	-0.0426829268292683	-0.304038461538462	292.1768
-7.905	-1.8	288.2547	-0.304038461538462	-0.0439024390243902	-0.304038461538462	288.2547
-7.905	-1.85	284.2643	-0.304038461538462	-0.0451219512195122	-0.304038461538462	284.2643
-7.905	-1.905	279.5396	-0.304038461538462	-0.0464634146341463	-0.304038461538462	279.5396
-7.905	-1.95	276.082	-0.304038461538462	-0.0475609756097561	-0.304038461538462	276.082
-7.905	-2.005	272.7668	-0.304038461538462	-0.0489024390243902	-0.304038461538462	272.7668
-7.905	-2.05	269.5711	-0.304038461538462	-0.05	-0.304038461538462	269.5711
-7.905	-2.1	266.3016	-0.304038461538462	-0.051219512195122	-0.304038461538462	266.3016
-7.905	-2.15	261.8398	-0.304038461538462	-0.0524390243902439	-0.304038461538462	261.8398
-7.905	-2.2	258.6542	-0.304038461538462	-0.0536585365853659	-0.304038461538462	258.6542
-7.905	-2.255	254.4978	-0.304038461538462	-0.055	-0.304038461538462	254.4978
-7.905	-2.3	251.2079	-0.304038461538462	-0.0560975609756098	-0.304038461538462	251.2079
-7.905	-2.35	247.5263	-0.304038461538462	-0.0573170731707317	-0.304038461538462	247.5263
-7.905	-2.4	242.4357	-0.304038461538462	-0.0585365853658537	-0.304038461538462	242.4357
-7.905	-2.45	238.7658	-0.304038461538462	-0.0597560975609756	-0.304038461538462	238.7658
-7.905	-2.505	234.374	-0.304038461538462	-0.0610975609756098	-0.304038461538462	234.374
-7.905	-2.55	231.225	-0.304038461538462	-0.0621951219512195	-0.304038461538462	231.225
-7.905	-2.6	228.3475	-0.304038461538462	-0.0634146341463415	-0.304038461538462	228.3475
-7.905	-2.65	224.867	-0.304038461538462	-0.0646341463414634	-0.304038461538462	224.867
-7.905	-2.7	221.3995	-0.304038461538462	-0.0658536585365854	-0.304038461538462	221.3995
-7.905	-2.755	218.061	-0.304038461538462	-0.0671951219512195	-0.304038461538462	218.061
-7.905	-2.8	214.6044	-0.304038461538462	-0.0682926829268293	-0.304038461538462	214.6044
-7.905	-2.85	211.8475	-0.304038461538462	-0.0695121951219512	-0.304038461538462	211.8475
-7.905	-2.9	211.8577	-0.304038461538462	-0.0707317073170732	-0.304038461538462	211.8577
-7.905	-2.95	215.0304	-0.304038461538462	-0.0719512195121951	-0.304038461538462	215.0304
-7.905	-3.005	213.0283	-0.304038461538462	-0.0732926829268293	-0.304038461538462	213.0283
-7.905	-3.05	211.9036	-0.304038461538462	-0.074390243902439	-0.304038461538462	211.9036
-7.905	-3.1	211.347	-0.304038461538462	-0.075609756097561	-0.304038461538462	211.347
-7.905	-3.15	210.1397	-0.304038461538462	-0.0768292682926829	-0.304038461538462	210.1397
-7.905	-3.2	209.6068	-0.304038461538462	-0.0780487804878049	-0.304038461538462	209.6068
-7.905	-3.255	207.7837	-0.304038461538462	-0.079390243902439	-0.304038461538462	207.7837
-7.905	-3.3	206.6117	-0.304038461538462	-0.0804878048780488	-0.304038461538462	206.6117
-7.905	-3.35	206.1126	-0.304038461538462	-0.0817073170731707	-0.304038461538462	206.1126
-7.905	-3.4	204.7885	-0.304038461538462	-0.0829268292682927	-0.304038461538462	204.7885
-7.905	-3.45	203.7802	-0.304038461538462	-0.0841463414634146	-0.304038461538462	203.7802
-7.905	-3.505	203.4271	-0.304038461538462	-0.0854878048780488	-0.304038461538462	203.4271
-7.905	-3.55	202.0162	-0.304038461538462	-0.0865853658536585	-0.304038461538462	202.0162
-7.905	-3.6	200.9623	-0.304038461538462	-0.0878048780487805	-0.304038461538462	200.9623
-7.905	-3.65	198.7743	-0.304038461538462	-0.0890243902439024	-0.304038461538462	198.7743
-7.905	-3.7	197.3632	-0.304038461538462	-0.0902439024390244	-0.304038461538462	197.3632
-7.905	-3.755	196.7618	-0.304038461538462	-0.0915853658536585	-0.304038461538462	196.7618
-7.905	-3.8	196.1224	-0.304038461538462	-0.0926829268292683	-0.304038461538462	196.1224
-7.905	-3.85	195.5542	-0.304038461538462	-0.0939024390243902	-0.304038461538462	195.5542
-7.905	-3.9	195.211	-0.304038461538462	-0.0951219512195122	-0.304038461538462	195.211
-7.905	-3.95	194.6427	-0.304038461538462	-0.0963414634146341	-0.304038461538462	194.6427
-7.905	-4.005	193.683	-0.304038461538462	-0.0976829268292683	-0.304038461538462	193.683
-7.905	-4.055	191.9781	-0.304038461538462	-0.0989024390243902	-0.304038461538462	191.9781
-7.905	-4.1	191.5284	-0.304038461538462	-0.1	-0.304038461538462	191.5284
-7.905	-4.15	190.8534	-0.304038461538462	-0.101219512195122	-0.304038461538462	190.8534
-7.905	-4.2	189.3618	-0.304038461538462	-0.102439024390244	-0.304038461538462	189.3618
-7.905	-4.255	187.4794	-0.304038461538462	-0.103780487804878	-0.304038461538462	187.4794
-7.905	-4.305	186.4259	-0.304038461538462	-0.105	-0.304038461538462	186.4259
-7.905	-4.35	184.7921	-0.304038461538462	-0.10609756097561	-0.304038461538462	184.7921
-7.905	-4.4	182.9927	-0.304038461538462	-0.107317073170732	-0.304038461538462	182.9927
-7.905	-4.45	182.0217	-0.304038461538462	-0.108536585365854	-0.304038461538462	182.0217
-7.905	-4.505	180.332	-0.304038461538462	-0.109878048780488	-0.304038461538462	180.332
-7.905	-4.555	179.3106	-0.304038461538462	-0.11109756097561	-0.304038461538462	179.3106
-7.905	-4.6	178.2484	-0.304038461538462	-0.11219512195122	-0.304038461538462	178.2484
-7.905	-4.65	176.7096	-0.304038461538462	-0.113414634146341	-0.304038461538462	176.7096
-7.905	-4.7	174.8069	-0.304038461538462	-0.114634146341463	-0.304038461538462	174.8069
-7.905	-4.755	173.3744	-0.304038461538462	-0.115975609756098	-0.304038461538462	173.3744
-7.905	-4.805	172.2145	-0.304038461538462	-0.11719512195122	-0.304038461538462	172.2145
-7.905	-4.85	171.0426	-0.304038461538462	-0.118292682926829	-0.304038461538462	171.0426
-7.905	-4.9	170.6874	-0.304038461538462	-0.119512195121951	-0.304038461538462	170.6874
-7.905	-4.95	169.0457	-0.304038461538462	-0.120731707317073	-0.304038461538462	169.0457
-7.905	-5.005	167.5304	-0.304038461538462	-0.122073170731707	-0.304038461538462	167.5304
-7.905	-5.055	165.897	-0.304038461538462	-0.123292682926829	-0.304038461538462	165.897
-7.905	-5.1	164.0662	-0.304038461538462	-0.124390243902439	-0.304038461538462	164.0662
-7.905	-5.15	162.3735	-0.304038461538462	-0.125609756097561	-0.304038461538462	162.3735
-7.905	-5.2	161.0597	-0.304038461538462	-0.126829268292683	-0.304038461538462	161.0597
-7.905	-5.255	160.4957	-0.304038461538462	-0.128170731707317	-0.304038461538462	160.4957
-7.905	-5.305	160.0103	-0.304038461538462	-0.129390243902439	-0.304038461538462	160.0103
-7.905	-5.35	159.4069	-0.304038461538462	-0.130487804878049	-0.304038461538462	159.4069
-7.905	-5.4	158.9214	-0.304038461538462	-0.131707317073171	-0.304038461538462	158.9214
-7.905	-5.455	157.5527	-0.304038461538462	-0.133048780487805	-0.304038461538462	157.5527
-7.905	-5.505	156.4994	-0.304038461538462	-0.134268292682927	-0.304038461538462	156.4994
-7.905	-5.555	155.3631	-0.304038461538462	-0.135487804878049	-0.304038461538462	155.3631
-7.905	-5.6	154.9015	-0.304038461538462	-0.136585365853659	-0.304038461538462	154.9015
-7.905	-5.65	154.3292	-0.304038461538462	-0.13780487804878	-0.304038461538462	154.3292
-7.905	-5.705	152.7668	-0.304038461538462	-0.139146341463415	-0.304038461538462	152.7668
-7.905	-5.755	152.3525	-0.304038461538462	-0.140365853658537	-0.304038461538462	152.3525
-7.905	-5.805	151.7771	-0.304038461538462	-0.141585365853659	-0.304038461538462	151.7771
-7.905	-5.85	150.8584	-0.304038461538462	-0.142682926829268	-0.304038461538462	150.8584
-7.905	-5.9	149.4738	-0.304038461538462	-0.14390243902439	-0.304038461538462	149.4738
-7.905	-5.955	147.8287	-0.304038461538462	-0.145243902439024	-0.304038461538462	147.8287
-7.905	-6.005	147.1069	-0.304038461538462	-0.146463414634146	-0.304038461538462	147.1069
-7.905	-6.055	146.101	-0.304038461538462	-0.147682926829268	-0.304038461538462	146.101
-7.905	-6.1	145.4501	-0.304038461538462	-0.148780487804878	-0.304038461538462	145.4501
-7.905	-6.155	144.6216	-0.304038461538462	-0.150121951219512	-0.304038461538462	144.6216
-7.905	-6.2	143.1305	-0.304038461538462	-0.151219512195122	-0.304038461538462	143.1305
-7.905	-6.255	141.9281	-0.304038461538462	-0.152560975609756	-0.304038461538462	141.9281
-7.905	-6.305	140.1345	-0.304038461538462	-0.153780487804878	-0.304038461538462	140.1345
-7.905	-6.35	138.8445	-0.304038461538462	-0.154878048780488	-0.304038461538462	138.8445
-7.905	-6.405	137.6543	-0.304038461538462	-0.156219512195122	-0.304038461538462	137.6543
-7.905	-6.45	136.5251	-0.304038461538462	-0.157317073170732	-0.304038461538462	136.5251
-7.905	-6.505	136.0214	-0.304038461538462	-0.158658536585366	-0.304038461538462	136.0214
-7.905	-6.555	134.9616	-0.304038461538462	-0.159878048780488	-0.304038461538462	134.9616
-7.905	-6.6	133.6245	-0.304038461538462	-0.160975609756098	-0.304038461538462	133.6245
-7.905	-6.655	132.0982	-0.304038461538462	-0.162317073170732	-0.304038461538462	132.0982
-7.905	-6.7	130.8795	-0.304038461538462	-0.163414634146341	-0.304038461538462	130.8795
-7.905	-6.755	130.1103	-0.304038461538462	-0.164756097560976	-0.304038461538462	130.1103
-7.905	-6.805	129.5604	-0.304038461538462	-0.165975609756098	-0.304038461538462	129.5604
-7.905	-6.85	130.2823	-0.304038461538462	-0.167073170731707	-0.304038461538462	130.2823
-7.905	-6.905	129.6253	-0.304038461538462	-0.168414634146341	-0.304038461538462	129.6253
-7.905	-6.95	128.9563	-0.304038461538462	-0.169512195121951	-0.304038461538462	128.9563
-7.905	-7.005	128.4531	-0.304038461538462	-0.170853658536585	-0.304038461538462	128.4531
-7.905	-7.055	127.1693	-0.304038461538462	-0.172073170731707	-0.304038461538462	127.1693
-7.905	-7.1	125.9863	-0.304038461538462	-0.173170731707317	-0.304038461538462	125.9863
-7.905	-7.155	124.8387	-0.304038461538462	-0.174512195121951	-0.304038461538462	124.8387
-7.905	-7.2	123.7976	-0.304038461538462	-0.175609756097561	-0.304038461538462	123.7976
-7.905	-7.255	122.3423	-0.304038461538462	-0.176951219512195	-0.304038461538462	122.3423
-7.905	-7.305	121.3487	-0.304038461538462	-0.178170731707317	-0.304038461538462	121.3487
-7.905	-7.35	121.0113	-0.304038461538462	-0.179268292682927	-0.304038461538462	121.0113
-7.905	-7.405	120.2069	-0.304038461538462	-0.180609756097561	-0.304038461538462	120.2069
-7.905	-7.45	119.9527	-0.304038461538462	-0.181707317073171	-0.304038461538462	119.9527
-7.905	-7.505	120.0532	-0.304038461538462	-0.183048780487805	-0.304038461538462	120.0532
-7.905	-7.555	118.4978	-0.304038461538462	-0.184268292682927	-0.304038461538462	118.4978
-7.905	-7.6	117.0726	-0.304038461538462	-0.185365853658537	-0.304038461538462	117.0726
-7.905	-7.655	116.5285	-0.304038461538462	-0.186707317073171	-0.304038461538462	116.5285
-7.905	-7.7	115.5347	-0.304038461538462	-0.18780487804878	-0.304038461538462	115.5347
-7.905	-7.755	114.3345	-0.304038461538462	-0.189146341463415	-0.304038461538462	114.3345
-7.905	-7.805	113.9205	-0.304038461538462	-0.190365853658537	-0.304038461538462	113.9205
-7.905	-7.85	114.1161	-0.304038461538462	-0.191463414634146	-0.304038461538462	114.1161
-7.905	-7.905	113.8797	-0.304038461538462	-0.19280487804878	-0.304038461538462	113.8797
-7.905	-7.95	113.2289	-0.304038461538462	-0.19390243902439	-0.304038461538462	113.2289
-7.905	-8.005	112.7386	-0.304038461538462	-0.195243902439024	-0.304038461538462	112.7386
-7.905	-8.055	112.2364	-0.304038461538462	-0.196463414634146	-0.304038461538462	112.2364
-7.905	-8.105	111.2431	-0.304038461538462	-0.197682926829268	-0.304038461538462	111.2431
-7.905	-8.155	110.5926	-0.304038461538462	-0.19890243902439	-0.304038461538462	110.5926
-7.905	-8.2	110.3442	-0.304038461538462	-0.2	-0.304038461538462	110.3442
-7.905	-8.255	109.9475	-0.304038461538462	-0.201341463414634	-0.304038461538462	109.9475
-7.905	-8.305	109.3679	-0.304038461538462	-0.202560975609756	-0.304038461538462	109.3679
-7.905	-8.355	109.4979	-0.304038461538462	-0.203780487804878	-0.304038461538462	109.4979
-7.905	-8.405	109.3271	-0.304038461538462	-0.205	-0.304038461538462	109.3271
-7.905	-8.45	109.7227	-0.304038461538462	-0.20609756097561	-0.304038461538462	109.7227
-7.905	-8.505	109.5807	-0.304038461538462	-0.207439024390244	-0.304038461538462	109.5807
-7.905	-8.555	109.4151	-0.304038461538462	-0.208658536585366	-0.304038461538462	109.4151
-7.905	-8.605	109.297	-0.304038461538462	-0.209878048780488	-0.304038461538462	109.297
-7.905	-8.655	108.4454	-0.304038461538462	-0.21109756097561	-0.304038461538462	108.4454
-7.905	-8.7	107.7002	-0.304038461538462	-0.21219512195122	-0.304038461538462	107.7002
-7.905	-8.755	106.9906	-0.304038461538462	-0.213536585365854	-0.304038461538462	106.9906
-7.905	-8.805	106.0325	-0.304038461538462	-0.214756097560976	-0.304038461538462	106.0325
-7.905	-8.855	105.4717	-0.304038461538462	-0.215975609756098	-0.304038461538462	105.4717
-7.905	-8.905	104.0169	-0.304038461538462	-0.217195121951219	-0.304038461538462	104.0169
-7.905	-8.95	103.5084	-0.304038461538462	-0.218292682926829	-0.304038461538462	103.5084
-7.905	-9.005	103.3309	-0.304038461538462	-0.219634146341463	-0.304038461538462	103.3309
-7.905	-9.055	102.5977	-0.304038461538462	-0.220853658536585	-0.304038461538462	102.5977
-7.905	-9.105	102.1601	-0.304038461538462	-0.222073170731707	-0.304038461538462	102.1601
-7.905	-9.155	101.736	-0.304038461538462	-0.223292682926829	-0.304038461538462	101.736
-7.905	-9.2	100.9556	-0.304038461538462	-0.224390243902439	-0.304038461538462	100.9556
-7.905	-9.255	100.8965	-0.304038461538462	-0.225731707317073	-0.304038461538462	100.8965
-7.905	-9.305	99.98603	-0.304038461538462	-0.226951219512195	-0.304038461538462	99.98603
-7.905	-9.355	99.94566	-0.304038461538462	-0.228170731707317	-0.304038461538462	99.94566
-7.905	-9.405	99.60258	-0.304038461538462	-0.229390243902439	-0.304038461538462	99.60258
-7.905	-9.45	99.11781	-0.304038461538462	-0.230487804878049	-0.304038461538462	99.11781
-7.905	-9.505	98.62111	-0.304038461538462	-0.231829268292683	-0.304038461538462	98.62111
-7.905	-9.555	98.26161	-0.304038461538462	-0.233048780487805	-0.304038461538462	98.26161
-7.905	-9.605	97.94242	-0.304038461538462	-0.234268292682927	-0.304038461538462	97.94242
-7.905	-9.655	97.72963	-0.304038461538462	-0.235487804878049	-0.304038461538462	97.72963
-7.905	-9.7	97.41045	-0.304038461538462	-0.236585365853659	-0.304038461538462	97.41045
-7.905	-9.755	97.45768	-0.304038461538462	-0.237926829268293	-0.304038461538462	97.45768
-7.905	-9.805	96.47574	-0.304038461538462	-0.239146341463415	-0.304038461538462	96.47574
-7.905	-9.855	95.8919	-0.304038461538462	-0.240365853658537	-0.304038461538462	95.8919
-7.905	-9.905	95.44247	-0.304038461538462	-0.241585365853659	-0.304038461538462	95.44247
-7.905	-9.95	96.09275	-0.304038461538462	-0.242682926829268	-0.304038461538462	96.09275
-7.905	-10	100.3616	-0.304038461538462	-0.24390243902439	-0.304038461538462	100.3616
-7.85	8.495	282.2355	-0.301923076923077	0.20719512195122	-0.301923076923077	282.2355
-7.85	8.445	333.3239	-0.301923076923077	0.205975609756098	-0.301923076923077	333.3239
-7.85	8.4	363.1983	-0.301923076923077	0.204878048780488	-0.301923076923077	363.1983
-7.85	8.35	394.455	-0.301923076923077	0.203658536585366	-0.301923076923077	394.455
-7.85	8.3	428.2759	-0.301923076923077	0.202439024390244	-0.301923076923077	428.2759
-7.85	8.245	469.4815	-0.301923076923077	0.20109756097561	-0.301923076923077	469.4815
-7.85	8.195	530.0424	-0.301923076923077	0.199878048780488	-0.301923076923077	530.0424
-7.85	8.15	647.0847	-0.301923076923077	0.198780487804878	-0.301923076923077	647.0847
-7.85	8.1	743.0061	-0.301923076923077	0.197560975609756	-0.301923076923077	743.0061
-7.85	8.05	865.9466	-0.301923076923077	0.196341463414634	-0.301923076923077	865.9466
-7.85	7.995	1198.148	-0.301923076923077	0.195	-0.301923076923077	1198.148
-7.85	7.945	1481.832	-0.301923076923077	0.193780487804878	-0.301923076923077	1481.832
-7.85	7.9	1853.819	-0.301923076923077	0.192682926829268	-0.301923076923077	1853.819
-7.85	7.85	2384.602	-0.301923076923077	0.191463414634146	-0.301923076923077	2384.602
-7.85	7.8	4050.419	-0.301923076923077	0.190243902439024	-0.301923076923077	4050.419
-7.85	7.745	6732.474	-0.301923076923077	0.18890243902439	-0.301923076923077	6732.474
-7.85	7.695	9198.582	-0.301923076923077	0.187682926829268	-0.301923076923077	9198.582
-7.85	7.65	15829.41	-0.301923076923077	0.186585365853659	-0.301923076923077	15829.41
-7.85	7.6	21364.28	-0.301923076923077	0.185365853658537	-0.301923076923077	21364.28
-7.85	7.55	28505.23	-0.301923076923077	0.184146341463415	-0.301923076923077	28505.23
-7.85	7.495	36979.99	-0.301923076923077	0.18280487804878	-0.301923076923077	36979.99
-7.85	7.445	45994.14	-0.301923076923077	0.181585365853659	-0.301923076923077	45994.14
-7.85	7.4	54587.11	-0.301923076923077	0.180487804878049	-0.301923076923077	54587.11
-7.85	7.35	56457.83	-0.301923076923077	0.179268292682927	-0.301923076923077	56457.83
-7.85	7.3	58216.48	-0.301923076923077	0.178048780487805	-0.301923076923077	58216.48
-7.85	7.245	58984.36	-0.301923076923077	0.176707317073171	-0.301923076923077	58984.36
-7.85	7.195	54412.31	-0.301923076923077	0.175487804878049	-0.301923076923077	54412.31
-7.85	7.15	43627.29	-0.301923076923077	0.174390243902439	-0.301923076923077	43627.29
-7.85	7.1	25107.43	-0.301923076923077	0.173170731707317	-0.301923076923077	25107.43
-7.85	7.05	12701.93	-0.301923076923077	0.171951219512195	-0.301923076923077	12701.93
-7.85	6.995	9369.604	-0.301923076923077	0.170609756097561	-0.301923076923077	9369.604
-7.85	6.945	7054.435	-0.301923076923077	0.169390243902439	-0.301923076923077	7054.435
-7.85	6.9	4823.333	-0.301923076923077	0.168292682926829	-0.301923076923077	4823.333
-7.85	6.85	3988.947	-0.301923076923077	0.167073170731707	-0.301923076923077	3988.947
-7.85	6.8	3442.249	-0.301923076923077	0.165853658536585	-0.301923076923077	3442.249
-7.85	6.745	3028.505	-0.301923076923077	0.164512195121951	-0.301923076923077	3028.505
-7.85	6.695	2638.824	-0.301923076923077	0.163292682926829	-0.301923076923077	2638.824
-7.85	6.65	2126.717	-0.301923076923077	0.16219512195122	-0.301923076923077	2126.717
-7.85	6.6	1863.242	-0.301923076923077	0.160975609756098	-0.301923076923077	1863.242
-7.85	6.55	1656.058	-0.301923076923077	0.159756097560976	-0.301923076923077	1656.058
-7.85	6.495	1491.928	-0.301923076923077	0.158414634146341	-0.301923076923077	1491.928
-7.85	6.445	1326.328	-0.301923076923077	0.15719512195122	-0.301923076923077	1326.328
-7.85	6.4	1129.801	-0.301923076923077	0.15609756097561	-0.301923076923077	1129.801
-7.85	6.35	1032.776	-0.301923076923077	0.154878048780488	-0.301923076923077	1032.776
-7.85	6.3	950.9226	-0.301923076923077	0.153658536585366	-0.301923076923077	950.9226
-7.85	6.245	882.789	-0.301923076923077	0.152317073170732	-0.301923076923077	882.789
-7.85	6.195	812.6754	-0.301923076923077	0.15109756097561	-0.301923076923077	812.6754
-7.85	6.15	766.2528	-0.301923076923077	0.15	-0.301923076923077	766.2528
-7.85	6.1	726.9577	-0.301923076923077	0.148780487804878	-0.301923076923077	726.9577
-7.85	6.05	693.6647	-0.301923076923077	0.147560975609756	-0.301923076923077	693.6647
-7.85	5.995	664.2828	-0.301923076923077	0.146219512195122	-0.301923076923077	664.2828
-7.85	5.95	631.907	-0.301923076923077	0.145121951219512	-0.301923076923077	631.907
-7.85	5.9	606.1148	-0.301923076923077	0.14390243902439	-0.301923076923077	606.1148
-7.85	5.85	583.0019	-0.301923076923077	0.142682926829268	-0.301923076923077	583.0019
-7.85	5.8	564.048	-0.301923076923077	0.141463414634146	-0.301923076923077	564.048
-7.85	5.745	547.1346	-0.301923076923077	0.140121951219512	-0.301923076923077	547.1346
-7.85	5.7	530.7342	-0.301923076923077	0.139024390243902	-0.301923076923077	530.7342
-7.85	5.65	516.8152	-0.301923076923077	0.13780487804878	-0.301923076923077	516.8152
-7.85	5.6	503.6649	-0.301923076923077	0.136585365853659	-0.301923076923077	503.6649
-7.85	5.55	489.9017	-0.301923076923077	0.135365853658537	-0.301923076923077	489.9017
-7.85	5.495	478.1224	-0.301923076923077	0.134024390243902	-0.301923076923077	478.1224
-7.85	5.45	463.7904	-0.301923076923077	0.132926829268293	-0.301923076923077	463.7904
-7.85	5.4	451.8923	-0.301923076923077	0.131707317073171	-0.301923076923077	451.8923
-7.85	5.35	441.546	-0.301923076923077	0.130487804878049	-0.301923076923077	441.546
-7.85	5.3	436.6229	-0.301923076923077	0.129268292682927	-0.301923076923077	436.6229
-7.85	5.245	427.5785	-0.301923076923077	0.127926829268293	-0.301923076923077	427.5785
-7.85	5.2	418.3616	-0.301923076923077	0.126829268292683	-0.301923076923077	418.3616
-7.85	5.15	410.1028	-0.301923076923077	0.125609756097561	-0.301923076923077	410.1028
-7.85	5.1	403.1691	-0.301923076923077	0.124390243902439	-0.301923076923077	403.1691
-7.85	5.05	397.6841	-0.301923076923077	0.123170731707317	-0.301923076923077	397.6841
-7.85	4.995	390.6145	-0.301923076923077	0.121829268292683	-0.301923076923077	390.6145
-7.85	4.95	385.242	-0.301923076923077	0.120731707317073	-0.301923076923077	385.242
-7.85	4.9	380.8238	-0.301923076923077	0.119512195121951	-0.301923076923077	380.8238
-7.85	4.85	376.644	-0.301923076923077	0.118292682926829	-0.301923076923077	376.644
-7.85	4.8	370.9548	-0.301923076923077	0.117073170731707	-0.301923076923077	370.9548
-7.85	4.745	362.737	-0.301923076923077	0.115731707317073	-0.301923076923077	362.737
-7.85	4.7	356.5964	-0.301923076923077	0.114634146341463	-0.301923076923077	356.5964
-7.85	4.65	350.7916	-0.301923076923077	0.113414634146341	-0.301923076923077	350.7916
-7.85	4.6	344.508	-0.301923076923077	0.11219512195122	-0.301923076923077	344.508
-7.85	4.55	340.3382	-0.301923076923077	0.110975609756098	-0.301923076923077	340.3382
-7.85	4.495	335.1422	-0.301923076923077	0.109634146341463	-0.301923076923077	335.1422
-7.85	4.45	331.4942	-0.301923076923077	0.108536585365854	-0.301923076923077	331.4942
-7.85	4.4	326.9428	-0.301923076923077	0.107317073170732	-0.301923076923077	326.9428
-7.85	4.35	322.4458	-0.301923076923077	0.10609756097561	-0.301923076923077	322.4458
-7.85	4.3	319.3582	-0.301923076923077	0.104878048780488	-0.301923076923077	319.3582
-7.85	4.245	314.1381	-0.301923076923077	0.103536585365854	-0.301923076923077	314.1381
-7.85	4.2	310.9889	-0.301923076923077	0.102439024390244	-0.301923076923077	310.9889
-7.85	4.15	308.7639	-0.301923076923077	0.101219512195122	-0.301923076923077	308.7639
-7.85	4.1	305.5036	-0.301923076923077	0.1	-0.301923076923077	305.5036
-7.85	4.05	303.3428	-0.301923076923077	0.098780487804878	-0.301923076923077	303.3428
-7.85	3.995	299.5389	-0.301923076923077	0.0974390243902439	-0.301923076923077	299.5389
-7.85	3.95	297.6071	-0.301923076923077	0.0963414634146341	-0.301923076923077	297.6071
-7.85	3.9	294.1423	-0.301923076923077	0.0951219512195122	-0.301923076923077	294.1423
-7.85	3.85	291.4991	-0.301923076923077	0.0939024390243902	-0.301923076923077	291.4991
-7.85	3.8	289.5336	-0.301923076923077	0.0926829268292683	-0.301923076923077	289.5336
-7.85	3.745	285.5294	-0.301923076923077	0.0913414634146341	-0.301923076923077	285.5294
-7.85	3.7	282.593	-0.301923076923077	0.0902439024390244	-0.301923076923077	282.593
-7.85	3.65	281.0871	-0.301923076923077	0.0890243902439024	-0.301923076923077	281.0871
-7.85	3.6	279.2025	-0.301923076923077	0.0878048780487805	-0.301923076923077	279.2025
-7.85	3.55	276.907	-0.301923076923077	0.0865853658536585	-0.301923076923077	276.907
-7.85	3.495	274.8442	-0.301923076923077	0.0852439024390244	-0.301923076923077	274.8442
-7.85	3.45	273.5199	-0.301923076923077	0.0841463414634146	-0.301923076923077	273.5199
-7.85	3.4	273.5199	-0.301923076923077	0.0829268292682927	-0.301923076923077	273.5199
-7.85	3.35	272.8661	-0.301923076923077	0.0817073170731707	-0.301923076923077	272.8661
-7.85	3.3	273.0568	-0.301923076923077	0.0804878048780488	-0.301923076923077	273.0568
-7.85	3.245	271.3962	-0.301923076923077	0.0791463414634146	-0.301923076923077	271.3962
-7.85	3.2	270.1178	-0.301923076923077	0.0780487804878049	-0.301923076923077	270.1178
-7.85	3.15	270.095	-0.301923076923077	0.0768292682926829	-0.301923076923077	270.095
-7.85	3.1	269.04	-0.301923076923077	0.075609756097561	-0.301923076923077	269.04
-7.85	3.05	268.3891	-0.301923076923077	0.074390243902439	-0.301923076923077	268.3891
-7.85	2.995	267.8328	-0.301923076923077	0.0730487804878049	-0.301923076923077	267.8328
-7.85	2.95	266.1859	-0.301923076923077	0.0719512195121951	-0.301923076923077	266.1859
-7.85	2.9	265.2753	-0.301923076923077	0.0707317073170732	-0.301923076923077	265.2753
-7.85	2.85	263.7354	-0.301923076923077	0.0695121951219512	-0.301923076923077	263.7354
-7.85	2.8	263.2627	-0.301923076923077	0.0682926829268293	-0.301923076923077	263.2627
-7.85	2.745	262.907	-0.301923076923077	0.0669512195121951	-0.301923076923077	262.907
-7.85	2.7	262.778	-0.301923076923077	0.0658536585365854	-0.301923076923077	262.778
-7.85	2.65	260.6352	-0.301923076923077	0.0646341463414634	-0.301923076923077	260.6352
-7.85	2.6	259.5705	-0.301923076923077	0.0634146341463415	-0.301923076923077	259.5705
-7.85	2.55	258.7904	-0.301923076923077	0.0621951219512195	-0.301923076923077	258.7904
-7.85	2.495	257.2863	-0.301923076923077	0.0608536585365854	-0.301923076923077	257.2863
-7.85	2.45	255.8659	-0.301923076923077	0.0597560975609756	-0.301923076923077	255.8659
-7.85	2.4	254.0443	-0.301923076923077	0.0585365853658537	-0.301923076923077	254.0443
-7.85	2.35	252.293	-0.301923076923077	0.0573170731707317	-0.301923076923077	252.293
-7.85	2.3	251.4289	-0.301923076923077	0.0560975609756098	-0.301923076923077	251.4289
-7.85	2.245	249.784	-0.301923076923077	0.0547560975609756	-0.301923076923077	249.784
-7.85	2.2	249.3107	-0.301923076923077	0.0536585365853659	-0.301923076923077	249.3107
-7.85	2.15	250.2335	-0.301923076923077	0.0524390243902439	-0.301923076923077	250.2335
-7.85	2.1	251.2983	-0.301923076923077	0.051219512195122	-0.301923076923077	251.2983
-7.85	2.05	251.1802	-0.301923076923077	0.05	-0.301923076923077	251.1802
-7.85	2	250.7898	-0.301923076923077	0.0487804878048781	-0.301923076923077	250.7898
-7.85	1.95	250.7783	-0.301923076923077	0.0475609756097561	-0.301923076923077	250.7783
-7.85	1.9	249.9975	-0.301923076923077	0.0463414634146341	-0.301923076923077	249.9975
-7.85	1.85	248.7316	-0.301923076923077	0.0451219512195122	-0.301923076923077	248.7316
-7.85	1.8	248.709	-0.301923076923077	0.0439024390243902	-0.301923076923077	248.709
-7.85	1.75	247.5138	-0.301923076923077	0.0426829268292683	-0.301923076923077	247.5138
-7.85	1.7	248.2002	-0.301923076923077	0.0414634146341463	-0.301923076923077	248.2002
-7.85	1.65	249.0642	-0.301923076923077	0.0402439024390244	-0.301923076923077	249.0642
-7.85	1.6	249.8223	-0.301923076923077	0.0390243902439024	-0.301923076923077	249.8223
-7.85	1.55	251.7876	-0.301923076923077	0.0378048780487805	-0.301923076923077	251.7876
-7.85	1.5	253.872	-0.301923076923077	0.0365853658536585	-0.301923076923077	253.872
-7.85	1.45	255.636	-0.301923076923077	0.0353658536585366	-0.301923076923077	255.636
-7.85	1.4	257.8399	-0.301923076923077	0.0341463414634146	-0.301923076923077	257.8399
-7.85	1.35	259.1445	-0.301923076923077	0.0329268292682927	-0.301923076923077	259.1445
-7.85	1.3	263.3354	-0.301923076923077	0.0317073170731707	-0.301923076923077	263.3354
-7.85	1.25	269.1998	-0.301923076923077	0.0304878048780488	-0.301923076923077	269.1998
-7.85	1.2	275.9263	-0.301923076923077	0.0292682926829268	-0.301923076923077	275.9263
-7.85	1.15	282.997	-0.301923076923077	0.0280487804878049	-0.301923076923077	282.997
-7.85	1.1	290.9371	-0.301923076923077	0.0268292682926829	-0.301923076923077	290.9371
-7.85	1.05	299.4773	-0.301923076923077	0.025609756097561	-0.301923076923077	299.4773
-7.85	1	307.705	-0.301923076923077	0.024390243902439	-0.301923076923077	307.705
-7.85	0.95	311.2738	-0.301923076923077	0.0231707317073171	-0.301923076923077	311.2738
-7.85	0.9	312.2124	-0.301923076923077	0.0219512195121951	-0.301923076923077	312.2124
-7.85	0.85	315.1558	-0.301923076923077	0.0207317073170732	-0.301923076923077	315.1558
-7.85	0.8	323.8934	-0.301923076923077	0.0195121951219512	-0.301923076923077	323.8934
-7.85	0.75	331.855	-0.301923076923077	0.0182926829268293	-0.301923076923077	331.855
-7.85	0.7	338.9978	-0.301923076923077	0.0170731707317073	-0.301923076923077	338.9978
-7.85	0.65	346.0471	-0.301923076923077	0.0158536585365854	-0.301923076923077	346.0471
-7.85	0.6	351.5441	-0.301923076923077	0.0146341463414634	-0.301923076923077	351.5441
-7.85	0.55	359.7813	-0.301923076923077	0.0134146341463415	-0.301923076923077	359.7813
-7.85	0.495	368.4452	-0.301923076923077	0.0120731707317073	-0.301923076923077	368.4452
-7.85	0.45	377.1107	-0.301923076923077	0.0109756097560976	-0.301923076923077	377.1107
-7.85	0.4	386.1844	-0.301923076923077	0.00975609756097561	-0.301923076923077	386.1844
-7.85	0.35	395.7376	-0.301923076923077	0.00853658536585366	-0.301923076923077	395.7376
-7.85	0.3	409.813	-0.301923076923077	0.00731707317073171	-0.301923076923077	409.813
-7.85	0.245	422.8023	-0.301923076923077	0.00597560975609756	-0.301923076923077	422.8023
-7.85	0.2	436.2482	-0.301923076923077	0.0048780487804878	-0.301923076923077	436.2482
-7.85	0.15	452.8711	-0.301923076923077	0.00365853658536585	-0.301923076923077	452.8711
-7.85	0.1	471.7953	-0.301923076923077	0.0024390243902439	-0.301923076923077	471.7953
-7.85	0.05	494.3784	-0.301923076923077	0.00121951219512195	-0.301923076923077	494.3784
-7.85	0	516.5587	-0.301923076923077	0	-0.301923076923077	516.5587
-7.85	-0.05	538.6234	-0.301923076923077	-0.00121951219512195	-0.301923076923077	538.6234
-7.85	-0.1	559.8593	-0.301923076923077	-0.0024390243902439	-0.301923076923077	559.8593
-7.85	-0.15	580.1011	-0.301923076923077	-0.00365853658536585	-0.301923076923077	580.1011
-7.85	-0.2	598.9208	-0.301923076923077	-0.0048780487804878	-0.301923076923077	598.9208
-7.85	-0.255	614.5627	-0.301923076923077	-0.00621951219512195	-0.301923076923077	614.5627
-7.85	-0.3	625.6659	-0.301923076923077	-0.00731707317073171	-0.301923076923077	625.6659
-7.85	-0.35	633.1005	-0.301923076923077	-0.00853658536585366	-0.301923076923077	633.1005
-7.85	-0.4	635.4107	-0.301923076923077	-0.00975609756097561	-0.301923076923077	635.4107
-7.85	-0.45	632.1364	-0.301923076923077	-0.0109756097560976	-0.301923076923077	632.1364
-7.85	-0.5	628.0225	-0.301923076923077	-0.0121951219512195	-0.301923076923077	628.0225
-7.85	-0.55	622.2795	-0.301923076923077	-0.0134146341463415	-0.301923076923077	622.2795
-7.85	-0.6	614.8157	-0.301923076923077	-0.0146341463414634	-0.301923076923077	614.8157
-7.85	-0.655	604.6314	-0.301923076923077	-0.0159756097560976	-0.301923076923077	604.6314
-7.85	-0.7	588.5178	-0.301923076923077	-0.0170731707317073	-0.301923076923077	588.5178
-7.85	-0.75	572.7645	-0.301923076923077	-0.0182926829268293	-0.301923076923077	572.7645
-7.85	-0.8	555.0328	-0.301923076923077	-0.0195121951219512	-0.301923076923077	555.0328
-7.85	-0.85	535.2439	-0.301923076923077	-0.0207317073170732	-0.301923076923077	535.2439
-7.85	-0.905	515.5322	-0.301923076923077	-0.0220731707317073	-0.301923076923077	515.5322
-7.85	-0.95	492.7869	-0.301923076923077	-0.0231707317073171	-0.301923076923077	492.7869
-7.85	-1	474.4796	-0.301923076923077	-0.024390243902439	-0.301923076923077	474.4796
-7.85	-1.05	456.3877	-0.301923076923077	-0.025609756097561	-0.301923076923077	456.3877
-7.85	-1.1	428.6947	-0.301923076923077	-0.0268292682926829	-0.301923076923077	428.6947
-7.85	-1.155	411.0111	-0.301923076923077	-0.0281707317073171	-0.301923076923077	411.0111
-7.85	-1.2	397.6151	-0.301923076923077	-0.0292682926829268	-0.301923076923077	397.6151
-7.85	-1.25	384.8165	-0.301923076923077	-0.0304878048780488	-0.301923076923077	384.8165
-7.85	-1.3	373.3225	-0.301923076923077	-0.0317073170731707	-0.301923076923077	373.3225
-7.85	-1.35	363.6801	-0.301923076923077	-0.0329268292682927	-0.301923076923077	363.6801
-7.85	-1.405	354.4179	-0.301923076923077	-0.0342682926829268	-0.301923076923077	354.4179
-7.85	-1.45	347.3521	-0.301923076923077	-0.0353658536585366	-0.301923076923077	347.3521
-7.85	-1.5	339.64	-0.301923076923077	-0.0365853658536585	-0.301923076923077	339.64
-7.85	-1.55	332.5843	-0.301923076923077	-0.0378048780487805	-0.301923076923077	332.5843
-7.85	-1.6	325.9796	-0.301923076923077	-0.0390243902439024	-0.301923076923077	325.9796
-7.85	-1.655	317.3373	-0.301923076923077	-0.0403658536585366	-0.301923076923077	317.3373
-7.85	-1.7	310.5203	-0.301923076923077	-0.0414634146341463	-0.301923076923077	310.5203
-7.85	-1.75	304.9118	-0.301923076923077	-0.0426829268292683	-0.301923076923077	304.9118
-7.85	-1.8	298.8398	-0.301923076923077	-0.0439024390243902	-0.301923076923077	298.8398
-7.85	-1.85	293.9204	-0.301923076923077	-0.0451219512195122	-0.301923076923077	293.9204
-7.85	-1.905	288.2115	-0.301923076923077	-0.0464634146341463	-0.301923076923077	288.2115
-7.85	-1.95	283.6006	-0.301923076923077	-0.0475609756097561	-0.301923076923077	283.6006
-7.85	-2.005	278.1958	-0.301923076923077	-0.0489024390243902	-0.301923076923077	278.1958
-7.85	-2.05	273.6537	-0.301923076923077	-0.05	-0.301923076923077	273.6537
-7.85	-2.1	269.0704	-0.301923076923077	-0.051219512195122	-0.301923076923077	269.0704
-7.85	-2.15	263.2896	-0.301923076923077	-0.0524390243902439	-0.301923076923077	263.2896
-7.85	-2.2	258.7629	-0.301923076923077	-0.0536585365853659	-0.301923076923077	258.7629
-7.85	-2.255	255.3644	-0.301923076923077	-0.055	-0.301923076923077	255.3644
-7.85	-2.3	253.6817	-0.301923076923077	-0.0560975609756098	-0.301923076923077	253.6817
-7.85	-2.35	257.1624	-0.301923076923077	-0.0573170731707317	-0.301923076923077	257.1624
-7.85	-2.4	253.5992	-0.301923076923077	-0.0585365853658537	-0.301923076923077	253.5992
-7.85	-2.45	249.6807	-0.301923076923077	-0.0597560975609756	-0.301923076923077	249.6807
-7.85	-2.505	245.8807	-0.301923076923077	-0.0610975609756098	-0.301923076923077	245.8807
-7.85	-2.55	242.0925	-0.301923076923077	-0.0621951219512195	-0.301923076923077	242.0925
-7.85	-2.6	238.3992	-0.301923076923077	-0.0634146341463415	-0.301923076923077	238.3992
-7.85	-2.65	234.4213	-0.301923076923077	-0.0646341463414634	-0.301923076923077	234.4213
-7.85	-2.7	231.3198	-0.301923076923077	-0.0658536585365854	-0.301923076923077	231.3198
-7.85	-2.755	229.9701	-0.301923076923077	-0.0671951219512195	-0.301923076923077	229.9701
-7.85	-2.8	228.3601	-0.301923076923077	-0.0682926829268293	-0.301923076923077	228.3601
-7.85	-2.85	226.5607	-0.301923076923077	-0.0695121951219512	-0.301923076923077	226.5607
-7.85	-2.9	226.0035	-0.301923076923077	-0.0707317073170732	-0.301923076923077	226.0035
-7.85	-2.95	224.4537	-0.301923076923077	-0.0719512195121951	-0.301923076923077	224.4537
-7.85	-3.005	221.068	-0.301923076923077	-0.0732926829268293	-0.301923076923077	221.068
-7.85	-3.05	215.8945	-0.301923076923077	-0.074390243902439	-0.301923076923077	215.8945
-7.85	-3.1	214.3674	-0.301923076923077	-0.075609756097561	-0.301923076923077	214.3674
-7.85	-3.15	212.2721	-0.301923076923077	-0.0768292682926829	-0.301923076923077	212.2721
-7.85	-3.2	211.078	-0.301923076923077	-0.0780487804878049	-0.301923076923077	211.078
-7.85	-3.255	210.1311	-0.301923076923077	-0.079390243902439	-0.301923076923077	210.1311
-7.85	-3.3	209.3026	-0.301923076923077	-0.0804878048780488	-0.301923076923077	209.3026
-7.85	-3.35	208.0951	-0.301923076923077	-0.0817073170731707	-0.301923076923077	208.0951
-7.85	-3.4	207.6115	-0.301923076923077	-0.0829268292682927	-0.301923076923077	207.6115
-7.85	-3.45	206.793	-0.301923076923077	-0.0841463414634146	-0.301923076923077	206.793
-7.85	-3.505	205.1475	-0.301923076923077	-0.0854878048780488	-0.301923076923077	205.1475
-7.85	-3.55	204.2242	-0.301923076923077	-0.0865853658536585	-0.301923076923077	204.2242
-7.85	-3.6	203.2988	-0.301923076923077	-0.0878048780487805	-0.301923076923077	203.2988
-7.85	-3.65	201.75	-0.301923076923077	-0.0890243902439024	-0.301923076923077	201.75
-7.85	-3.7	200.9332	-0.301923076923077	-0.0902439024390244	-0.301923076923077	200.9332
-7.85	-3.755	199.0866	-0.301923076923077	-0.0915853658536585	-0.301923076923077	199.0866
-7.85	-3.8	197.749	-0.301923076923077	-0.0926829268292683	-0.301923076923077	197.749
-7.85	-3.85	196.139	-0.301923076923077	-0.0939024390243902	-0.301923076923077	196.139
-7.85	-3.9	195.0406	-0.301923076923077	-0.0951219512195122	-0.301923076923077	195.0406
-7.85	-3.95	194.3753	-0.301923076923077	-0.0963414634146341	-0.301923076923077	194.3753
-7.85	-4.005	194.3659	-0.301923076923077	-0.0976829268292683	-0.301923076923077	194.3659
-7.85	-4.055	193.8916	-0.301923076923077	-0.0989024390243902	-0.301923076923077	193.8916
-7.85	-4.1	193.9396	-0.301923076923077	-0.1	-0.301923076923077	193.9396
-7.85	-4.15	193.3378	-0.301923076923077	-0.101219512195122	-0.301923076923077	193.3378
-7.85	-4.2	191.7161	-0.301923076923077	-0.102439024390244	-0.301923076923077	191.7161
-7.85	-4.255	190.7456	-0.301923076923077	-0.103780487804878	-0.301923076923077	190.7456
-7.85	-4.305	189.3816	-0.301923076923077	-0.105	-0.301923076923077	189.3816
-7.85	-4.35	188.4848	-0.301923076923077	-0.10609756097561	-0.301923076923077	188.4848
-7.85	-4.4	186.724	-0.301923076923077	-0.107317073170732	-0.301923076923077	186.724
-7.85	-4.45	185.6025	-0.301923076923077	-0.108536585365854	-0.301923076923077	185.6025
-7.85	-4.505	183.7563	-0.301923076923077	-0.109878048780488	-0.301923076923077	183.7563
-7.85	-4.555	182.2412	-0.301923076923077	-0.11109756097561	-0.301923076923077	182.2412
-7.85	-4.6	180.7649	-0.301923076923077	-0.11219512195122	-0.301923076923077	180.7649
-7.85	-4.65	179.3448	-0.301923076923077	-0.113414634146341	-0.301923076923077	179.3448
-7.85	-4.7	177.6643	-0.301923076923077	-0.114634146341463	-0.301923076923077	177.6643
-7.85	-4.755	175.7234	-0.301923076923077	-0.115975609756098	-0.301923076923077	175.7234
-7.85	-4.805	174.5754	-0.301923076923077	-0.11719512195122	-0.301923076923077	174.5754
-7.85	-4.85	172.8746	-0.301923076923077	-0.118292682926829	-0.301923076923077	172.8746
-7.85	-4.9	170.8982	-0.301923076923077	-0.119512195121951	-0.301923076923077	170.8982
-7.85	-4.95	169.9399	-0.301923076923077	-0.120731707317073	-0.301923076923077	169.9399
-7.85	-5.005	168.6854	-0.301923076923077	-0.122073170731707	-0.301923076923077	168.6854
-7.85	-5.055	167.8806	-0.301923076923077	-0.123292682926829	-0.301923076923077	167.8806
-7.85	-5.1	166.6418	-0.301923076923077	-0.124390243902439	-0.301923076923077	166.6418
-7.85	-5.15	165.1508	-0.301923076923077	-0.125609756097561	-0.301923076923077	165.1508
-7.85	-5.2	164.0774	-0.301923076923077	-0.126829268292683	-0.301923076923077	164.0774
-7.85	-5.255	162.8587	-0.301923076923077	-0.128170731707317	-0.301923076923077	162.8587
-7.85	-5.305	161.7698	-0.301923076923077	-0.129390243902439	-0.301923076923077	161.7698
-7.85	-5.35	160.8628	-0.301923076923077	-0.130487804878049	-0.301923076923077	160.8628
-7.85	-5.4	160.4961	-0.301923076923077	-0.131707317073171	-0.301923076923077	160.4961
-7.85	-5.455	159.6085	-0.301923076923077	-0.133048780487805	-0.301923076923077	159.6085
-7.85	-5.505	159.5063	-0.301923076923077	-0.134268292682927	-0.301923076923077	159.5063
-7.85	-5.555	158.4693	-0.301923076923077	-0.135487804878049	-0.301923076923077	158.4693
-7.85	-5.6	157.4281	-0.301923076923077	-0.136585365853659	-0.301923076923077	157.4281
-7.85	-5.65	156.4225	-0.301923076923077	-0.13780487804878	-0.301923076923077	156.4225
-7.85	-5.705	154.6757	-0.301923076923077	-0.139146341463415	-0.301923076923077	154.6757
-7.85	-5.755	154.0369	-0.301923076923077	-0.140365853658537	-0.301923076923077	154.0369
-7.85	-5.805	152.6881	-0.301923076923077	-0.141585365853659	-0.301923076923077	152.6881
-7.85	-5.85	152.1914	-0.301923076923077	-0.142682926829268	-0.301923076923077	152.1914
-7.85	-5.9	150.8782	-0.301923076923077	-0.14390243902439	-0.301923076923077	150.8782
-7.85	-5.955	150.1255	-0.301923076923077	-0.145243902439024	-0.301923076923077	150.1255
-7.85	-6.005	148.687	-0.301923076923077	-0.146463414634146	-0.301923076923077	148.687
-7.85	-6.055	147.5512	-0.301923076923077	-0.147682926829268	-0.301923076923077	147.5512
-7.85	-6.1	146.0181	-0.301923076923077	-0.148780487804878	-0.301923076923077	146.0181
-7.85	-6.155	145.1358	-0.301923076923077	-0.150121951219512	-0.301923076923077	145.1358
-7.85	-6.2	143.3665	-0.301923076923077	-0.151219512195122	-0.301923076923077	143.3665
-7.85	-6.255	142.2664	-0.301923076923077	-0.152560975609756	-0.301923076923077	142.2664
-7.85	-6.305	141.4978	-0.301923076923077	-0.153780487804878	-0.301923076923077	141.4978
-7.85	-6.35	140.2303	-0.301923076923077	-0.154878048780488	-0.301923076923077	140.2303
-7.85	-6.405	138.8585	-0.301923076923077	-0.156219512195122	-0.301923076923077	138.8585
-7.85	-6.45	138.4326	-0.301923076923077	-0.157317073170732	-0.301923076923077	138.4326
-7.85	-6.505	137.4749	-0.301923076923077	-0.158658536585366	-0.301923076923077	137.4749
-7.85	-6.555	136.7414	-0.301923076923077	-0.159878048780488	-0.301923076923077	136.7414
-7.85	-6.6	135.7836	-0.301923076923077	-0.160975609756098	-0.301923076923077	135.7836
-7.85	-6.655	135.0606	-0.301923076923077	-0.162317073170732	-0.301923076923077	135.0606
-7.85	-6.7	133.5588	-0.301923076923077	-0.163414634146341	-0.301923076923077	133.5588
-7.85	-6.755	133.3459	-0.301923076923077	-0.164756097560976	-0.301923076923077	133.3459
-7.85	-6.805	131.8849	-0.301923076923077	-0.165975609756098	-0.301923076923077	131.8849
-7.85	-6.85	131.24	-0.301923076923077	-0.167073170731707	-0.301923076923077	131.24
-7.85	-6.905	130.4061	-0.301923076923077	-0.168414634146341	-0.301923076923077	130.4061
-7.85	-6.95	129.6139	-0.301923076923077	-0.169512195121951	-0.301923076923077	129.6139
-7.85	-7.005	129.1235	-0.301923076923077	-0.170853658536585	-0.301923076923077	129.1235
-7.85	-7.055	128.0356	-0.301923076923077	-0.172073170731707	-0.301923076923077	128.0356
-7.85	-7.1	127.592	-0.301923076923077	-0.173170731707317	-0.301923076923077	127.592
-7.85	-7.155	127.5622	-0.301923076923077	-0.174512195121951	-0.301923076923077	127.5622
-7.85	-7.2	126.4389	-0.301923076923077	-0.175609756097561	-0.301923076923077	126.4389
-7.85	-7.255	125.6351	-0.301923076923077	-0.176951219512195	-0.301923076923077	125.6351
-7.85	-7.305	124.1571	-0.301923076923077	-0.178170731707317	-0.301923076923077	124.1571
-7.85	-7.35	122.8743	-0.301923076923077	-0.179268292682927	-0.301923076923077	122.8743
-7.85	-7.405	121.6564	-0.301923076923077	-0.180609756097561	-0.301923076923077	121.6564
-7.85	-7.45	120.1076	-0.301923076923077	-0.181707317073171	-0.301923076923077	120.1076
-7.85	-7.505	119.02	-0.301923076923077	-0.183048780487805	-0.301923076923077	119.02
-7.85	-7.555	117.7551	-0.301923076923077	-0.184268292682927	-0.301923076923077	117.7551
-7.85	-7.6	116.6798	-0.301923076923077	-0.185365853658537	-0.301923076923077	116.6798
-7.85	-7.655	116.5552	-0.301923076923077	-0.186707317073171	-0.301923076923077	116.5552
-7.85	-7.7	116.2124	-0.301923076923077	-0.18780487804878	-0.301923076923077	116.2124
-7.85	-7.755	115.0421	-0.301923076923077	-0.189146341463415	-0.301923076923077	115.0421
-7.85	-7.805	115.1901	-0.301923076923077	-0.190365853658537	-0.301923076923077	115.1901
-7.85	-7.85	114.5099	-0.301923076923077	-0.191463414634146	-0.301923076923077	114.5099
-7.85	-7.905	113.4459	-0.301923076923077	-0.19280487804878	-0.301923076923077	113.4459
-7.85	-7.95	113.1333	-0.301923076923077	-0.19390243902439	-0.301923076923077	113.1333
-7.85	-8.005	112.7732	-0.301923076923077	-0.195243902439024	-0.301923076923077	112.7732
-7.85	-8.055	111.7275	-0.301923076923077	-0.196463414634146	-0.301923076923077	111.7275
-7.85	-8.105	111.0419	-0.301923076923077	-0.197682926829268	-0.301923076923077	111.0419
-7.85	-8.155	111.1602	-0.301923076923077	-0.19890243902439	-0.301923076923077	111.1602
-7.85	-8.2	110.5809	-0.301923076923077	-0.2	-0.301923076923077	110.5809
-7.85	-8.255	109.8125	-0.301923076923077	-0.201341463414634	-0.301923076923077	109.8125
-7.85	-8.305	110.1854	-0.301923076923077	-0.202560975609756	-0.301923076923077	110.1854
-7.85	-8.355	109.7009	-0.301923076923077	-0.203780487804878	-0.301923076923077	109.7009
-7.85	-8.405	109.3699	-0.301923076923077	-0.205	-0.301923076923077	109.3699
-7.85	-8.45	109.7245	-0.301923076923077	-0.20609756097561	-0.301923076923077	109.7245
-7.85	-8.505	109.3279	-0.301923076923077	-0.207439024390244	-0.301923076923077	109.3279
-7.85	-8.555	109.3871	-0.301923076923077	-0.208658536585366	-0.301923076923077	109.3871
-7.85	-8.605	109.3988	-0.301923076923077	-0.209878048780488	-0.301923076923077	109.3988
-7.85	-8.655	108.4887	-0.301923076923077	-0.21109756097561	-0.301923076923077	108.4887
-7.85	-8.7	107.9922	-0.301923076923077	-0.21219512195122	-0.301923076923077	107.9922
-7.85	-8.755	108.3349	-0.301923076923077	-0.213536585365854	-0.301923076923077	108.3349
-7.85	-8.805	107.6495	-0.301923076923077	-0.214756097560976	-0.301923076923077	107.6495
-7.85	-8.855	106.9587	-0.301923076923077	-0.215975609756098	-0.301923076923077	106.9587
-7.85	-8.905	105.488	-0.301923076923077	-0.217195121951219	-0.301923076923077	105.488
-7.85	-8.95	104.6134	-0.301923076923077	-0.218292682926829	-0.301923076923077	104.6134
-7.85	-9.005	104.0983	-0.301923076923077	-0.219634146341463	-0.301923076923077	104.0983
-7.85	-9.055	102.9468	-0.301923076923077	-0.220853658536585	-0.301923076923077	102.9468
-7.85	-9.105	102.9824	-0.301923076923077	-0.222073170731707	-0.301923076923077	102.9824
-7.85	-9.155	102.2493	-0.301923076923077	-0.223292682926829	-0.301923076923077	102.2493
-7.85	-9.2	101.8711	-0.301923076923077	-0.224390243902439	-0.301923076923077	101.8711
-7.85	-9.255	102.025	-0.301923076923077	-0.225731707317073	-0.301923076923077	102.025
-7.85	-9.305	101.4102	-0.301923076923077	-0.226951219512195	-0.301923076923077	101.4102
-7.85	-9.355	102.0366	-0.301923076923077	-0.228170731707317	-0.301923076923077	102.0366
-7.85	-9.405	102.2091	-0.301923076923077	-0.229390243902439	-0.301923076923077	102.2091
-7.85	-9.45	101.9137	-0.301923076923077	-0.230487804878049	-0.301923076923077	101.9137
-7.85	-9.505	102.0908	-0.301923076923077	-0.231829268292683	-0.301923076923077	102.0908
-7.85	-9.555	101.8732	-0.301923076923077	-0.233048780487805	-0.301923076923077	101.8732
-7.85	-9.605	101.3532	-0.301923076923077	-0.234268292682927	-0.301923076923077	101.3532
-7.85	-9.655	101.3413	-0.301923076923077	-0.235487804878049	-0.301923076923077	101.3413
-7.85	-9.7	101.7127	-0.301923076923077	-0.236585365853659	-0.301923076923077	101.7127
-7.85	-9.755	102.8897	-0.301923076923077	-0.237926829268293	-0.301923076923077	102.8897
-7.85	-9.805	103.5397	-0.301923076923077	-0.239146341463415	-0.301923076923077	103.5397
-7.85	-9.855	105.0929	-0.301923076923077	-0.240365853658537	-0.301923076923077	105.0929
-7.85	-9.905	106.322	-0.301923076923077	-0.241585365853659	-0.301923076923077	106.322
-7.85	-9.95	105.8256	-0.301923076923077	-0.242682926829268	-0.301923076923077	105.8256
-7.85	-10	102.2683	-0.301923076923077	-0.24390243902439	-0.301923076923077	102.2683
-7.805	8.495	332.293	-0.300192307692308	0.20719512195122	-0.300192307692308	332.293
-7.805	8.445	356.037	-0.300192307692308	0.205975609756098	-0.300192307692308	356.037
-7.805	8.4	379.6199	-0.300192307692308	0.204878048780488	-0.300192307692308	379.6199
-7.805	8.35	402.7972	-0.300192307692308	0.203658536585366	-0.300192307692308	402.7972
-7.805	8.3	428.3638	-0.300192307692308	0.202439024390244	-0.300192307692308	428.3638
-7.805	8.245	460.4613	-0.300192307692308	0.20109756097561	-0.300192307692308	460.4613
-7.805	8.195	504.1916	-0.300192307692308	0.199878048780488	-0.300192307692308	504.1916
-7.805	8.15	548.8969	-0.300192307692308	0.198780487804878	-0.300192307692308	548.8969
-7.805	8.1	651.6783	-0.300192307692308	0.197560975609756	-0.300192307692308	651.6783
-7.805	8.05	740.4419	-0.300192307692308	0.196341463414634	-0.300192307692308	740.4419
-7.805	7.995	886.3012	-0.300192307692308	0.195	-0.300192307692308	886.3012
-7.805	7.945	1030.829	-0.300192307692308	0.193780487804878	-0.300192307692308	1030.829
-7.805	7.9	1367.928	-0.300192307692308	0.192682926829268	-0.300192307692308	1367.928
-7.805	7.85	1673.64	-0.300192307692308	0.191463414634146	-0.300192307692308	1673.64
-7.805	7.8	2148.351	-0.300192307692308	0.190243902439024	-0.300192307692308	2148.351
-7.805	7.745	3261.042	-0.300192307692308	0.18890243902439	-0.300192307692308	3261.042
-7.805	7.695	4277.852	-0.300192307692308	0.187682926829268	-0.300192307692308	4277.852
-7.805	7.65	7092.46	-0.300192307692308	0.186585365853659	-0.300192307692308	7092.46
-7.805	7.6	9484.066	-0.300192307692308	0.185365853658537	-0.300192307692308	9484.066
-7.805	7.55	15427.98	-0.300192307692308	0.184146341463415	-0.300192307692308	15427.98
-7.805	7.495	20750.88	-0.300192307692308	0.18280487804878	-0.300192307692308	20750.88
-7.805	7.445	28996.72	-0.300192307692308	0.181585365853659	-0.300192307692308	28996.72
-7.805	7.4	36979.02	-0.300192307692308	0.180487804878049	-0.300192307692308	36979.02
-7.805	7.35	45849.37	-0.300192307692308	0.179268292682927	-0.300192307692308	45849.37
-7.805	7.3	53256.94	-0.300192307692308	0.178048780487805	-0.300192307692308	53256.94
-7.805	7.245	56471.33	-0.300192307692308	0.176707317073171	-0.300192307692308	56471.33
-7.805	7.195	60336.47	-0.300192307692308	0.175487804878049	-0.300192307692308	60336.47
-7.805	7.15	62014.81	-0.300192307692308	0.174390243902439	-0.300192307692308	62014.81
-7.805	7.1	58175.91	-0.300192307692308	0.173170731707317	-0.300192307692308	58175.91
-7.805	7.05	48592.37	-0.300192307692308	0.171951219512195	-0.300192307692308	48592.37
-7.805	6.995	27473.22	-0.300192307692308	0.170609756097561	-0.300192307692308	27473.22
-7.805	6.945	18972.56	-0.300192307692308	0.169390243902439	-0.300192307692308	18972.56
-7.805	6.9	10246.59	-0.300192307692308	0.168292682926829	-0.300192307692308	10246.59
-7.805	6.85	7824.633	-0.300192307692308	0.167073170731707	-0.300192307692308	7824.633
-7.805	6.8	6022.328	-0.300192307692308	0.165853658536585	-0.300192307692308	6022.328
-7.805	6.745	4212.952	-0.300192307692308	0.164512195121951	-0.300192307692308	4212.952
-7.805	6.695	3587.148	-0.300192307692308	0.163292682926829	-0.300192307692308	3587.148
-7.805	6.65	3155.415	-0.300192307692308	0.16219512195122	-0.300192307692308	3155.415
-7.805	6.6	2714.381	-0.300192307692308	0.160975609756098	-0.300192307692308	2714.381
-7.805	6.55	2192.317	-0.300192307692308	0.159756097560976	-0.300192307692308	2192.317
-7.805	6.495	1929.413	-0.300192307692308	0.158414634146341	-0.300192307692308	1929.413
-7.805	6.445	1711.21	-0.300192307692308	0.15719512195122	-0.300192307692308	1711.21
-7.805	6.4	1511.751	-0.300192307692308	0.15609756097561	-0.300192307692308	1511.751
-7.805	6.35	1367.483	-0.300192307692308	0.154878048780488	-0.300192307692308	1367.483
-7.805	6.3	1245.734	-0.300192307692308	0.153658536585366	-0.300192307692308	1245.734
-7.805	6.245	1056.045	-0.300192307692308	0.152317073170732	-0.300192307692308	1056.045
-7.805	6.195	961.3294	-0.300192307692308	0.15109756097561	-0.300192307692308	961.3294
-7.805	6.15	891.7884	-0.300192307692308	0.15	-0.300192307692308	891.7884
-7.805	6.1	832.302	-0.300192307692308	0.148780487804878	-0.300192307692308	832.302
-7.805	6.05	783.5597	-0.300192307692308	0.147560975609756	-0.300192307692308	783.5597
-7.805	5.995	744.2673	-0.300192307692308	0.146219512195122	-0.300192307692308	744.2673
-7.805	5.95	703.3499	-0.300192307692308	0.145121951219512	-0.300192307692308	703.3499
-7.805	5.9	673.4288	-0.300192307692308	0.14390243902439	-0.300192307692308	673.4288
-7.805	5.85	646.5413	-0.300192307692308	0.142682926829268	-0.300192307692308	646.5413
-7.805	5.8	619.5203	-0.300192307692308	0.141463414634146	-0.300192307692308	619.5203
-7.805	5.745	596.6885	-0.300192307692308	0.140121951219512	-0.300192307692308	596.6885
-7.805	5.7	572.0827	-0.300192307692308	0.139024390243902	-0.300192307692308	572.0827
-7.805	5.65	553.202	-0.300192307692308	0.13780487804878	-0.300192307692308	553.202
-7.805	5.6	535.8128	-0.300192307692308	0.136585365853659	-0.300192307692308	535.8128
-7.805	5.55	521.6644	-0.300192307692308	0.135365853658537	-0.300192307692308	521.6644
-7.805	5.495	508.7163	-0.300192307692308	0.134024390243902	-0.300192307692308	508.7163
-7.805	5.45	494.2226	-0.300192307692308	0.132926829268293	-0.300192307692308	494.2226
-7.805	5.4	481.098	-0.300192307692308	0.131707317073171	-0.300192307692308	481.098
-7.805	5.35	468.5265	-0.300192307692308	0.130487804878049	-0.300192307692308	468.5265
-7.805	5.3	455.4324	-0.300192307692308	0.129268292682927	-0.300192307692308	455.4324
-7.805	5.245	445.6125	-0.300192307692308	0.127926829268293	-0.300192307692308	445.6125
-7.805	5.2	438.9763	-0.300192307692308	0.126829268292683	-0.300192307692308	438.9763
-7.805	5.15	432.9483	-0.300192307692308	0.125609756097561	-0.300192307692308	432.9483
-7.805	5.1	424.0086	-0.300192307692308	0.124390243902439	-0.300192307692308	424.0086
-7.805	5.05	415.8866	-0.300192307692308	0.123170731707317	-0.300192307692308	415.8866
-7.805	4.995	406.7819	-0.300192307692308	0.121829268292683	-0.300192307692308	406.7819
-7.805	4.95	400.3904	-0.300192307692308	0.120731707317073	-0.300192307692308	400.3904
-7.805	4.9	394.5263	-0.300192307692308	0.119512195121951	-0.300192307692308	394.5263
-7.805	4.85	389.1579	-0.300192307692308	0.118292682926829	-0.300192307692308	389.1579
-7.805	4.8	385.3092	-0.300192307692308	0.117073170731707	-0.300192307692308	385.3092
-7.805	4.745	380.6166	-0.300192307692308	0.115731707317073	-0.300192307692308	380.6166
-7.805	4.7	375.9856	-0.300192307692308	0.114634146341463	-0.300192307692308	375.9856
-7.805	4.65	369.5878	-0.300192307692308	0.113414634146341	-0.300192307692308	369.5878
-7.805	4.6	362.8797	-0.300192307692308	0.11219512195122	-0.300192307692308	362.8797
-7.805	4.55	356.2478	-0.300192307692308	0.110975609756098	-0.300192307692308	356.2478
-7.805	4.495	349.4218	-0.300192307692308	0.109634146341463	-0.300192307692308	349.4218
-7.805	4.45	344.6798	-0.300192307692308	0.108536585365854	-0.300192307692308	344.6798
-7.805	4.4	340.5905	-0.300192307692308	0.107317073170732	-0.300192307692308	340.5905
-7.805	4.35	335.48	-0.300192307692308	0.10609756097561	-0.300192307692308	335.48
-7.805	4.3	331.069	-0.300192307692308	0.104878048780488	-0.300192307692308	331.069
-7.805	4.245	325.4027	-0.300192307692308	0.103536585365854	-0.300192307692308	325.4027
-7.805	4.2	322.5581	-0.300192307692308	0.102439024390244	-0.300192307692308	322.5581
-7.805	4.15	319.1673	-0.300192307692308	0.101219512195122	-0.300192307692308	319.1673
-7.805	4.1	315.1871	-0.300192307692308	0.1	-0.300192307692308	315.1871
-7.805	4.05	312.2196	-0.300192307692308	0.098780487804878	-0.300192307692308	312.2196
-7.805	3.995	309.5105	-0.300192307692308	0.0974390243902439	-0.300192307692308	309.5105
-7.805	3.95	306.5908	-0.300192307692308	0.0963414634146341	-0.300192307692308	306.5908
-7.805	3.9	302.9512	-0.300192307692308	0.0951219512195122	-0.300192307692308	302.9512
-7.805	3.85	300.3319	-0.300192307692308	0.0939024390243902	-0.300192307692308	300.3319
-7.805	3.8	297.1373	-0.300192307692308	0.0926829268292683	-0.300192307692308	297.1373
-7.805	3.745	293.3708	-0.300192307692308	0.0913414634146341	-0.300192307692308	293.3708
-7.805	3.7	289.8294	-0.300192307692308	0.0902439024390244	-0.300192307692308	289.8294
-7.805	3.65	287.1859	-0.300192307692308	0.0890243902439024	-0.300192307692308	287.1859
-7.805	3.6	284.6132	-0.300192307692308	0.0878048780487805	-0.300192307692308	284.6132
-7.805	3.55	281.805	-0.300192307692308	0.0865853658536585	-0.300192307692308	281.805
-7.805	3.495	279.47	-0.300192307692308	0.0852439024390244	-0.300192307692308	279.47
-7.805	3.45	277.0895	-0.300192307692308	0.0841463414634146	-0.300192307692308	277.0895
-7.805	3.4	274.2109	-0.300192307692308	0.0829268292682927	-0.300192307692308	274.2109
-7.805	3.35	273.4171	-0.300192307692308	0.0817073170731707	-0.300192307692308	273.4171
-7.805	3.3	273.4171	-0.300192307692308	0.0804878048780488	-0.300192307692308	273.4171
-7.805	3.245	272.7307	-0.300192307692308	0.0791463414634146	-0.300192307692308	272.7307
-7.805	3.2	273.0709	-0.300192307692308	0.0780487804878049	-0.300192307692308	273.0709
-7.805	3.15	272.7756	-0.300192307692308	0.0768292682926829	-0.300192307692308	272.7756
-7.805	3.1	271.7562	-0.300192307692308	0.075609756097561	-0.300192307692308	271.7562
-7.805	3.05	271.7562	-0.300192307692308	0.074390243902439	-0.300192307692308	271.7562
-7.805	2.995	269.3413	-0.300192307692308	0.0730487804878049	-0.300192307692308	269.3413
-7.805	2.95	268.004	-0.300192307692308	0.0719512195121951	-0.300192307692308	268.004
-7.805	2.9	267.7193	-0.300192307692308	0.0707317073170732	-0.300192307692308	267.7193
-7.805	2.85	266.4762	-0.300192307692308	0.0695121951219512	-0.300192307692308	266.4762
-7.805	2.8	265.9069	-0.300192307692308	0.0682926829268293	-0.300192307692308	265.9069
-7.805	2.745	265.635	-0.300192307692308	0.0669512195121951	-0.300192307692308	265.635
-7.805	2.7	265.2435	-0.300192307692308	0.0658536585365854	-0.300192307692308	265.2435
-7.805	2.65	265.0682	-0.300192307692308	0.0646341463414634	-0.300192307692308	265.0682
-7.805	2.6	263.7998	-0.300192307692308	0.0634146341463415	-0.300192307692308	263.7998
-7.805	2.55	262.4043	-0.300192307692308	0.0621951219512195	-0.300192307692308	262.4043
-7.805	2.495	260.2718	-0.300192307692308	0.0608536585365854	-0.300192307692308	260.2718
-7.805	2.45	259.1357	-0.300192307692308	0.0597560975609756	-0.300192307692308	259.1357
-7.805	2.4	258.9829	-0.300192307692308	0.0585365853658537	-0.300192307692308	258.9829
-7.805	2.35	256.9116	-0.300192307692308	0.0573170731707317	-0.300192307692308	256.9116
-7.805	2.3	256.1059	-0.300192307692308	0.0560975609756098	-0.300192307692308	256.1059
-7.805	2.245	253.3372	-0.300192307692308	0.0547560975609756	-0.300192307692308	253.3372
-7.805	2.2	250.9937	-0.300192307692308	0.0536585365853659	-0.300192307692308	250.9937
-7.805	2.15	250.2126	-0.300192307692308	0.0524390243902439	-0.300192307692308	250.2126
-7.805	2.1	249.6445	-0.300192307692308	0.051219512195122	-0.300192307692308	249.6445
-7.805	2.05	249.2067	-0.300192307692308	0.05	-0.300192307692308	249.2067
-7.805	2	250.2247	-0.300192307692308	0.0487804878048781	-0.300192307692308	250.2247
-7.805	1.95	250.8043	-0.300192307692308	0.0475609756097561	-0.300192307692308	250.8043
-7.805	1.9	251.2188	-0.300192307692308	0.0463414634146341	-0.300192307692308	251.2188
-7.805	1.85	251.4442	-0.300192307692308	0.0451219512195122	-0.300192307692308	251.4442
-7.805	1.8	250.1299	-0.300192307692308	0.0439024390243902	-0.300192307692308	250.1299
-7.805	1.75	249.0882	-0.300192307692308	0.0426829268292683	-0.300192307692308	249.0882
-7.805	1.7	248.1061	-0.300192307692308	0.0414634146341463	-0.300192307692308	248.1061
-7.805	1.65	249.3135	-0.300192307692308	0.0402439024390244	-0.300192307692308	249.3135
-7.805	1.6	249.929	-0.300192307692308	0.0390243902439024	-0.300192307692308	249.929
-7.805	1.55	251.6097	-0.300192307692308	0.0378048780487805	-0.300192307692308	251.6097
-7.805	1.5	252.4979	-0.300192307692308	0.0365853658536585	-0.300192307692308	252.4979
-7.805	1.45	253.5869	-0.300192307692308	0.0353658536585366	-0.300192307692308	253.5869
-7.805	1.4	254.1437	-0.300192307692308	0.0341463414634146	-0.300192307692308	254.1437
-7.805	1.35	254.2385	-0.300192307692308	0.0329268292682927	-0.300192307692308	254.2385
-7.805	1.3	255.7661	-0.300192307692308	0.0317073170731707	-0.300192307692308	255.7661
-7.805	1.25	259.033	-0.300192307692308	0.0304878048780488	-0.300192307692308	259.033
-7.805	1.2	261.9465	-0.300192307692308	0.0292682926829268	-0.300192307692308	261.9465
-7.805	1.15	266.1875	-0.300192307692308	0.0280487804878049	-0.300192307692308	266.1875
-7.805	1.1	270.4358	-0.300192307692308	0.0268292682926829	-0.300192307692308	270.4358
-7.805	1.05	276.122	-0.300192307692308	0.025609756097561	-0.300192307692308	276.122
-7.805	1	284.9438	-0.300192307692308	0.024390243902439	-0.300192307692308	284.9438
-7.805	0.95	291.6616	-0.300192307692308	0.0231707317073171	-0.300192307692308	291.6616
-7.805	0.9	295.8438	-0.300192307692308	0.0219512195121951	-0.300192307692308	295.8438
-7.805	0.85	300.2884	-0.300192307692308	0.0207317073170732	-0.300192307692308	300.2884
-7.805	0.8	305.3006	-0.300192307692308	0.0195121951219512	-0.300192307692308	305.3006
-7.805	0.75	310.621	-0.300192307692308	0.0182926829268293	-0.300192307692308	310.621
-7.805	0.7	321.604	-0.300192307692308	0.0170731707317073	-0.300192307692308	321.604
-7.805	0.65	328.7267	-0.300192307692308	0.0158536585365854	-0.300192307692308	328.7267
-7.805	0.6	336.2291	-0.300192307692308	0.0146341463414634	-0.300192307692308	336.2291
-7.805	0.55	342.8316	-0.300192307692308	0.0134146341463415	-0.300192307692308	342.8316
-7.805	0.495	349.6714	-0.300192307692308	0.0120731707317073	-0.300192307692308	349.6714
-7.805	0.45	356.087	-0.300192307692308	0.0109756097560976	-0.300192307692308	356.087
-7.805	0.4	363.5614	-0.300192307692308	0.00975609756097561	-0.300192307692308	363.5614
-7.805	0.35	373.4376	-0.300192307692308	0.00853658536585366	-0.300192307692308	373.4376
-7.805	0.3	386.0079	-0.300192307692308	0.00731707317073171	-0.300192307692308	386.0079
-7.805	0.245	397.623	-0.300192307692308	0.00597560975609756	-0.300192307692308	397.623
-7.805	0.2	408.4423	-0.300192307692308	0.0048780487804878	-0.300192307692308	408.4423
-7.805	0.15	421.454	-0.300192307692308	0.00365853658536585	-0.300192307692308	421.454
-7.805	0.1	434.607	-0.300192307692308	0.0024390243902439	-0.300192307692308	434.607
-7.805	0.05	455.5603	-0.300192307692308	0.00121951219512195	-0.300192307692308	455.5603
-7.805	0	474.8373	-0.300192307692308	0	-0.300192307692308	474.8373
-7.805	-0.05	495.5851	-0.300192307692308	-0.00121951219512195	-0.300192307692308	495.5851
-7.805	-0.1	517.497	-0.300192307692308	-0.0024390243902439	-0.300192307692308	517.497
-7.805	-0.15	539.0572	-0.300192307692308	-0.00365853658536585	-0.300192307692308	539.0572
-7.805	-0.2	564.3655	-0.300192307692308	-0.0048780487804878	-0.300192307692308	564.3655
-7.805	-0.255	584.2213	-0.300192307692308	-0.00621951219512195	-0.300192307692308	584.2213
-7.805	-0.3	600.8522	-0.300192307692308	-0.00731707317073171	-0.300192307692308	600.8522
-7.805	-0.35	614.3248	-0.300192307692308	-0.00853658536585366	-0.300192307692308	614.3248
-7.805	-0.4	624.9319	-0.300192307692308	-0.00975609756097561	-0.300192307692308	624.9319
-7.805	-0.45	631.8901	-0.300192307692308	-0.0109756097560976	-0.300192307692308	631.8901
-7.805	-0.5	631.8901	-0.300192307692308	-0.0121951219512195	-0.300192307692308	631.8901
-7.805	-0.55	630.0384	-0.300192307692308	-0.0134146341463415	-0.300192307692308	630.0384
-7.805	-0.6	626.3098	-0.300192307692308	-0.0146341463414634	-0.300192307692308	626.3098
-7.805	-0.655	622.2296	-0.300192307692308	-0.0159756097560976	-0.300192307692308	622.2296
-7.805	-0.7	615.7782	-0.300192307692308	-0.0170731707317073	-0.300192307692308	615.7782
-7.805	-0.75	606.259	-0.300192307692308	-0.0182926829268293	-0.300192307692308	606.259
-7.805	-0.8	593.0143	-0.300192307692308	-0.0195121951219512	-0.300192307692308	593.0143
-7.805	-0.85	578.2341	-0.300192307692308	-0.0207317073170732	-0.300192307692308	578.2341
-7.805	-0.905	561.7493	-0.300192307692308	-0.0220731707317073	-0.300192307692308	561.7493
-7.805	-0.95	539.9731	-0.300192307692308	-0.0231707317073171	-0.300192307692308	539.9731
-7.805	-1	520.883	-0.300192307692308	-0.024390243902439	-0.300192307692308	520.883
-7.805	-1.05	501.9374	-0.300192307692308	-0.025609756097561	-0.300192307692308	501.9374
-7.805	-1.1	479.4856	-0.300192307692308	-0.0268292682926829	-0.300192307692308	479.4856
-7.805	-1.155	438.5925	-0.300192307692308	-0.0281707317073171	-0.300192307692308	438.5925
-7.805	-1.2	422.9965	-0.300192307692308	-0.0292682926829268	-0.300192307692308	422.9965
-7.805	-1.25	408.371	-0.300192307692308	-0.0304878048780488	-0.300192307692308	408.371
-7.805	-1.3	395.1494	-0.300192307692308	-0.0317073170731707	-0.300192307692308	395.1494
-7.805	-1.35	383.6614	-0.300192307692308	-0.0329268292682927	-0.300192307692308	383.6614
-7.805	-1.405	370.4403	-0.300192307692308	-0.0342682926829268	-0.300192307692308	370.4403
-7.805	-1.45	361.0913	-0.300192307692308	-0.0353658536585366	-0.300192307692308	361.0913
-7.805	-1.5	351.8977	-0.300192307692308	-0.0365853658536585	-0.300192307692308	351.8977
-7.805	-1.55	344.469	-0.300192307692308	-0.0378048780487805	-0.300192307692308	344.469
-7.805	-1.6	337.8949	-0.300192307692308	-0.0390243902439024	-0.300192307692308	337.8949
-7.805	-1.655	330.0311	-0.300192307692308	-0.0403658536585366	-0.300192307692308	330.0311
-7.805	-1.7	322.7878	-0.300192307692308	-0.0414634146341463	-0.300192307692308	322.7878
-7.805	-1.75	316.6822	-0.300192307692308	-0.0426829268292683	-0.300192307692308	316.6822
-7.805	-1.8	310.5798	-0.300192307692308	-0.0439024390243902	-0.300192307692308	310.5798
-7.805	-1.85	305.0788	-0.300192307692308	-0.0451219512195122	-0.300192307692308	305.0788
-7.805	-1.905	299.166	-0.300192307692308	-0.0464634146341463	-0.300192307692308	299.166
-7.805	-1.95	294.8866	-0.300192307692308	-0.0475609756097561	-0.300192307692308	294.8866
-7.805	-2.005	290.1511	-0.300192307692308	-0.0489024390243902	-0.300192307692308	290.1511
-7.805	-2.05	285.3052	-0.300192307692308	-0.05	-0.300192307692308	285.3052
-7.805	-2.1	280.6591	-0.300192307692308	-0.051219512195122	-0.300192307692308	280.6591
-7.805	-2.15	275.2581	-0.300192307692308	-0.0524390243902439	-0.300192307692308	275.2581
-7.805	-2.2	271.7409	-0.300192307692308	-0.0536585365853659	-0.300192307692308	271.7409
-7.805	-2.255	268.2699	-0.300192307692308	-0.055	-0.300192307692308	268.2699
-7.805	-2.3	265.178	-0.300192307692308	-0.0560975609756098	-0.300192307692308	265.178
-7.805	-2.35	261.9211	-0.300192307692308	-0.0573170731707317	-0.300192307692308	261.9211
-7.805	-2.4	258.8449	-0.300192307692308	-0.0585365853658537	-0.300192307692308	258.8449
-7.805	-2.45	255.0313	-0.300192307692308	-0.0597560975609756	-0.300192307692308	255.0313
-7.805	-2.505	252.0962	-0.300192307692308	-0.0610975609756098	-0.300192307692308	252.0962
-7.805	-2.55	248.7103	-0.300192307692308	-0.0621951219512195	-0.300192307692308	248.7103
-7.805	-2.6	244.7207	-0.300192307692308	-0.0634146341463415	-0.300192307692308	244.7207
-7.805	-2.65	240.0328	-0.300192307692308	-0.0646341463414634	-0.300192307692308	240.0328
-7.805	-2.7	236.6109	-0.300192307692308	-0.0658536585365854	-0.300192307692308	236.6109
-7.805	-2.755	233.0007	-0.300192307692308	-0.0671951219512195	-0.300192307692308	233.0007
-7.805	-2.8	230.4201	-0.300192307692308	-0.0682926829268293	-0.300192307692308	230.4201
-7.805	-2.85	228.2183	-0.300192307692308	-0.0695121951219512	-0.300192307692308	228.2183
-7.805	-2.9	225.3662	-0.300192307692308	-0.0707317073170732	-0.300192307692308	225.3662
-7.805	-2.95	223.2719	-0.300192307692308	-0.0719512195121951	-0.300192307692308	223.2719
-7.805	-3.005	221.8621	-0.300192307692308	-0.0732926829268293	-0.300192307692308	221.8621
-7.805	-3.05	219.8392	-0.300192307692308	-0.074390243902439	-0.300192307692308	219.8392
-7.805	-3.1	218.0978	-0.300192307692308	-0.075609756097561	-0.300192307692308	218.0978
-7.805	-3.15	217.2454	-0.300192307692308	-0.0768292682926829	-0.300192307692308	217.2454
-7.805	-3.2	215.4581	-0.300192307692308	-0.0780487804878049	-0.300192307692308	215.4581
-7.805	-3.255	213.6351	-0.300192307692308	-0.079390243902439	-0.300192307692308	213.6351
-7.805	-3.3	211.9557	-0.300192307692308	-0.0804878048780488	-0.300192307692308	211.9557
-7.805	-3.35	210.6875	-0.300192307692308	-0.0817073170731707	-0.300192307692308	210.6875
-7.805	-3.4	209.1605	-0.300192307692308	-0.0829268292682927	-0.300192307692308	209.1605
-7.805	-3.45	208.6633	-0.300192307692308	-0.0841463414634146	-0.300192307692308	208.6633
-7.805	-3.505	207.5286	-0.300192307692308	-0.0854878048780488	-0.300192307692308	207.5286
-7.805	-3.55	206.4379	-0.300192307692308	-0.0865853658536585	-0.300192307692308	206.4379
-7.805	-3.6	205.3743	-0.300192307692308	-0.0878048780487805	-0.300192307692308	205.3743
-7.805	-3.65	204.7113	-0.300192307692308	-0.0890243902439024	-0.300192307692308	204.7113
-7.805	-3.7	203.362	-0.300192307692308	-0.0902439024390244	-0.300192307692308	203.362
-7.805	-3.755	202.0837	-0.300192307692308	-0.0915853658536585	-0.300192307692308	202.0837
-7.805	-3.8	200.0572	-0.300192307692308	-0.0926829268292683	-0.300192307692308	200.0572
-7.805	-3.85	198.0212	-0.300192307692308	-0.0939024390243902	-0.300192307692308	198.0212
-7.805	-3.9	196.3852	-0.300192307692308	-0.0951219512195122	-0.300192307692308	196.3852
-7.805	-3.95	195.5826	-0.300192307692308	-0.0963414634146341	-0.300192307692308	195.5826
-7.805	-4.005	195.2038	-0.300192307692308	-0.0976829268292683	-0.300192307692308	195.2038
-7.805	-4.055	195.6324	-0.300192307692308	-0.0989024390243902	-0.300192307692308	195.6324
-7.805	-4.1	195.7745	-0.300192307692308	-0.1	-0.300192307692308	195.7745
-7.805	-4.15	195.0406	-0.300192307692308	-0.101219512195122	-0.300192307692308	195.0406
-7.805	-4.2	194.0794	-0.300192307692308	-0.102439024390244	-0.300192307692308	194.0794
-7.805	-4.255	193.3328	-0.300192307692308	-0.103780487804878	-0.300192307692308	193.3328
-7.805	-4.305	191.8175	-0.300192307692308	-0.105	-0.300192307692308	191.8175
-7.805	-4.35	190.2339	-0.300192307692308	-0.10609756097561	-0.300192307692308	190.2339
-7.805	-4.4	189.0857	-0.300192307692308	-0.107317073170732	-0.300192307692308	189.0857
-7.805	-4.45	187.4668	-0.300192307692308	-0.108536585365854	-0.300192307692308	187.4668
-7.805	-4.505	185.6115	-0.300192307692308	-0.109878048780488	-0.300192307692308	185.6115
-7.805	-4.555	184.061	-0.300192307692308	-0.11109756097561	-0.300192307692308	184.061
-7.805	-4.6	181.6463	-0.300192307692308	-0.11219512195122	-0.300192307692308	181.6463
-7.805	-4.65	180.8682	-0.300192307692308	-0.113414634146341	-0.300192307692308	180.8682
-7.805	-4.7	179.392	-0.300192307692308	-0.114634146341463	-0.300192307692308	179.392
-7.805	-4.755	178.5162	-0.300192307692308	-0.115975609756098	-0.300192307692308	178.5162
-7.805	-4.805	176.9608	-0.300192307692308	-0.11719512195122	-0.300192307692308	176.9608
-7.805	-4.85	175.0792	-0.300192307692308	-0.118292682926829	-0.300192307692308	175.0792
-7.805	-4.9	173.1977	-0.300192307692308	-0.119512195121951	-0.300192307692308	173.1977
-7.805	-4.95	172.0498	-0.300192307692308	-0.120731707317073	-0.300192307692308	172.0498
-7.805	-5.005	170.5469	-0.300192307692308	-0.122073170731707	-0.300192307692308	170.5469
-7.805	-5.055	170.1004	-0.300192307692308	-0.123292682926829	-0.300192307692308	170.1004
-7.805	-5.1	168.6486	-0.300192307692308	-0.124390243902439	-0.300192307692308	168.6486
-7.805	-5.15	167.9387	-0.300192307692308	-0.125609756097561	-0.300192307692308	167.9387
-7.805	-5.2	166.787	-0.300192307692308	-0.126829268292683	-0.300192307692308	166.787
-7.805	-5.255	165.17	-0.300192307692308	-0.128170731707317	-0.300192307692308	165.17
-7.805	-5.305	164.2981	-0.300192307692308	-0.129390243902439	-0.300192307692308	164.2981
-7.805	-5.35	163.2058	-0.300192307692308	-0.130487804878049	-0.300192307692308	163.2058
-7.805	-5.4	161.5454	-0.300192307692308	-0.131707317073171	-0.300192307692308	161.5454
-7.805	-5.455	160.3622	-0.300192307692308	-0.133048780487805	-0.300192307692308	160.3622
-7.805	-5.505	159.1596	-0.300192307692308	-0.134268292682927	-0.300192307692308	159.1596
-7.805	-5.555	158.7338	-0.300192307692308	-0.135487804878049	-0.300192307692308	158.7338
-7.805	-5.6	157.9411	-0.300192307692308	-0.136585365853659	-0.300192307692308	157.9411
-7.805	-5.65	157.5862	-0.300192307692308	-0.13780487804878	-0.300192307692308	157.5862
-7.805	-5.705	156.545	-0.300192307692308	-0.139146341463415	-0.300192307692308	156.545
-7.805	-5.755	155.5987	-0.300192307692308	-0.140365853658537	-0.300192307692308	155.5987
-7.805	-5.805	154.4274	-0.300192307692308	-0.141585365853659	-0.300192307692308	154.4274
-7.805	-5.85	153.5562	-0.300192307692308	-0.142682926829268	-0.300192307692308	153.5562
-7.805	-5.9	152.385	-0.300192307692308	-0.14390243902439	-0.300192307692308	152.385
-7.805	-5.955	151.4078	-0.300192307692308	-0.145243902439024	-0.300192307692308	151.4078
-7.805	-6.005	150.2603	-0.300192307692308	-0.146463414634146	-0.300192307692308	150.2603
-7.805	-6.055	149.5977	-0.300192307692308	-0.147682926829268	-0.300192307692308	149.5977
-7.805	-6.1	148.6042	-0.300192307692308	-0.148780487804878	-0.300192307692308	148.6042
-7.805	-6.155	147.1539	-0.300192307692308	-0.150121951219512	-0.300192307692308	147.1539
-7.805	-6.2	146.0703	-0.300192307692308	-0.151219512195122	-0.300192307692308	146.0703
-7.805	-6.255	144.994	-0.300192307692308	-0.152560975609756	-0.300192307692308	144.994
-7.805	-6.305	143.1181	-0.300192307692308	-0.153780487804878	-0.300192307692308	143.1181
-7.805	-6.35	142.0368	-0.300192307692308	-0.154878048780488	-0.300192307692308	142.0368
-7.805	-6.405	141.8524	-0.300192307692308	-0.156219512195122	-0.300192307692308	141.8524
-7.805	-6.45	141.0602	-0.300192307692308	-0.157317073170732	-0.300192307692308	141.0602
-7.805	-6.505	139.5985	-0.300192307692308	-0.158658536585366	-0.300192307692308	139.5985
-7.805	-6.555	138.534	-0.300192307692308	-0.159878048780488	-0.300192307692308	138.534
-7.805	-6.6	137.3512	-0.300192307692308	-0.160975609756098	-0.300192307692308	137.3512
-7.805	-6.655	135.4052	-0.300192307692308	-0.162317073170732	-0.300192307692308	135.4052
-7.805	-6.7	134.1804	-0.300192307692308	-0.163414634146341	-0.300192307692308	134.1804
-7.805	-6.755	133.4	-0.300192307692308	-0.164756097560976	-0.300192307692308	133.4
-7.805	-6.805	132.53	-0.300192307692308	-0.165975609756098	-0.300192307692308	132.53
-7.805	-6.85	131.6838	-0.300192307692308	-0.167073170731707	-0.300192307692308	131.6838
-7.805	-6.905	130.9563	-0.300192307692308	-0.168414634146341	-0.300192307692308	130.9563
-7.805	-6.95	130.0577	-0.300192307692308	-0.169512195121951	-0.300192307692308	130.0577
-7.805	-7.005	129.3246	-0.300192307692308	-0.170853658536585	-0.300192307692308	129.3246
-7.805	-7.055	129.6731	-0.300192307692308	-0.172073170731707	-0.300192307692308	129.6731
-7.805	-7.1	129.0581	-0.300192307692308	-0.173170731707317	-0.300192307692308	129.0581
-7.805	-7.155	128.1888	-0.300192307692308	-0.174512195121951	-0.300192307692308	128.1888
-7.805	-7.2	128.1769	-0.300192307692308	-0.175609756097561	-0.300192307692308	128.1769
-7.805	-7.255	127.3077	-0.300192307692308	-0.176951219512195	-0.300192307692308	127.3077
-7.805	-7.305	126.7995	-0.300192307692308	-0.178170731707317	-0.300192307692308	126.7995
-7.805	-7.35	125.7946	-0.300192307692308	-0.179268292682927	-0.300192307692308	125.7946
-7.805	-7.405	124.6122	-0.300192307692308	-0.180609756097561	-0.300192307692308	124.6122
-7.805	-7.45	123.6841	-0.300192307692308	-0.181707317073171	-0.300192307692308	123.6841
-7.805	-7.505	122.6318	-0.300192307692308	-0.183048780487805	-0.300192307692308	122.6318
-7.805	-7.555	120.634	-0.300192307692308	-0.184268292682927	-0.300192307692308	120.634
-7.805	-7.6	119.3925	-0.300192307692308	-0.185365853658537	-0.300192307692308	119.3925
-7.805	-7.655	118.9198	-0.300192307692308	-0.186707317073171	-0.300192307692308	118.9198
-7.805	-7.7	117.8439	-0.300192307692308	-0.18780487804878	-0.300192307692308	117.8439
-7.805	-7.755	117.0693	-0.300192307692308	-0.189146341463415	-0.300192307692308	117.0693
-7.805	-7.805	116.2653	-0.300192307692308	-0.190365853658537	-0.300192307692308	116.2653
-7.805	-7.85	115.3543	-0.300192307692308	-0.191463414634146	-0.300192307692308	115.3543
-7.805	-7.905	114.4786	-0.300192307692308	-0.19280487804878	-0.300192307692308	114.4786
-7.805	-7.95	113.8567	-0.300192307692308	-0.19390243902439	-0.300192307692308	113.8567
-7.805	-8.005	114.318	-0.300192307692308	-0.195243902439024	-0.300192307692308	114.318
-7.805	-8.055	114.3652	-0.300192307692308	-0.196463414634146	-0.300192307692308	114.3652
-7.805	-8.105	113.9868	-0.300192307692308	-0.197682926829268	-0.300192307692308	113.9868
-7.805	-8.155	112.946	-0.300192307692308	-0.19890243902439	-0.300192307692308	112.946
-7.805	-8.2	112.6267	-0.300192307692308	-0.2	-0.300192307692308	112.6267
-7.805	-8.255	111.6451	-0.300192307692308	-0.201341463414634	-0.300192307692308	111.6451
-7.805	-8.305	111.6096	-0.300192307692308	-0.202560975609756	-0.300192307692308	111.6096
-7.805	-8.355	111.0419	-0.300192307692308	-0.203780487804878	-0.300192307692308	111.0419
-7.805	-8.405	110.2023	-0.300192307692308	-0.205	-0.300192307692308	110.2023
-7.805	-8.45	109.6702	-0.300192307692308	-0.20609756097561	-0.300192307692308	109.6702
-7.805	-8.505	110.0786	-0.300192307692308	-0.207439024390244	-0.300192307692308	110.0786
-7.805	-8.555	109.8658	-0.300192307692308	-0.208658536585366	-0.300192307692308	109.8658
-7.805	-8.605	109.7238	-0.300192307692308	-0.209878048780488	-0.300192307692308	109.7238
-7.805	-8.655	108.8133	-0.300192307692308	-0.21109756097561	-0.300192307692308	108.8133
-7.805	-8.7	107.9683	-0.300192307692308	-0.21219512195122	-0.300192307692308	107.9683
-7.805	-8.755	107.1931	-0.300192307692308	-0.213536585365854	-0.300192307692308	107.1931
-7.805	-8.805	106.9392	-0.300192307692308	-0.214756097560976	-0.300192307692308	106.9392
-7.805	-8.855	106.2707	-0.300192307692308	-0.215975609756098	-0.300192307692308	106.2707
-7.805	-8.905	105.2601	-0.300192307692308	-0.217195121951219	-0.300192307692308	105.2601
-7.805	-8.95	104.929	-0.300192307692308	-0.218292682926829	-0.300192307692308	104.929
-7.805	-9.005	104.8462	-0.300192307692308	-0.219634146341463	-0.300192307692308	104.8462
-7.805	-9.055	103.9896	-0.300192307692308	-0.220853658536585	-0.300192307692308	103.9896
-7.805	-9.105	103.0743	-0.300192307692308	-0.222073170731707	-0.300192307692308	103.0743
-7.805	-9.155	103.0624	-0.300192307692308	-0.223292682926829	-0.300192307692308	103.0624
-7.805	-9.2	102.5776	-0.300192307692308	-0.224390243902439	-0.300192307692308	102.5776
-7.805	-9.255	102.0052	-0.300192307692308	-0.225731707317073	-0.300192307692308	102.0052
-7.805	-9.305	101.7519	-0.300192307692308	-0.226951219512195	-0.300192307692308	101.7519
-7.805	-9.355	101.4445	-0.300192307692308	-0.228170731707317	-0.300192307692308	101.4445
-7.805	-9.405	101.2268	-0.300192307692308	-0.229390243902439	-0.300192307692308	101.2268
-7.805	-9.45	100.4702	-0.300192307692308	-0.230487804878049	-0.300192307692308	100.4702
-7.805	-9.505	99.61891	-0.300192307692308	-0.231829268292683	-0.300192307692308	99.61891
-7.805	-9.555	98.40818	-0.300192307692308	-0.233048780487805	-0.300192307692308	98.40818
-7.805	-9.605	96.71268	-0.300192307692308	-0.234268292682927	-0.300192307692308	96.71268
-7.805	-9.655	95.28215	-0.300192307692308	-0.235487804878049	-0.300192307692308	95.28215
-7.805	-9.7	93.50914	-0.300192307692308	-0.236585365853659	-0.300192307692308	93.50914
-7.805	-9.755	90.97911	-0.300192307692308	-0.237926829268293	-0.300192307692308	90.97911
-7.805	-9.805	88.91035	-0.300192307692308	-0.239146341463415	-0.300192307692308	88.91035
-7.805	-9.855	85.68321	-0.300192307692308	-0.240365853658537	-0.300192307692308	85.68321
-7.805	-9.905	83.12189	-0.300192307692308	-0.241585365853659	-0.300192307692308	83.12189
-7.805	-9.95	82.65291	-0.300192307692308	-0.242682926829268	-0.300192307692308	82.65291
-7.805	-10	87.32297	-0.300192307692308	-0.24390243902439	-0.300192307692308	87.32297
-7.755	8.495	333.516	-0.298269230769231	0.20719512195122	-0.298269230769231	333.516
-7.755	8.445	366.277	-0.298269230769231	0.205975609756098	-0.298269230769231	366.277
-7.755	8.4	395.0163	-0.298269230769231	0.204878048780488	-0.298269230769231	395.0163
-7.755	8.35	425.0921	-0.298269230769231	0.203658536585366	-0.298269230769231	425.0921
-7.755	8.3	457.8676	-0.298269230769231	0.202439024390244	-0.298269230769231	457.8676
-7.755	8.245	493.0361	-0.298269230769231	0.20109756097561	-0.298269230769231	493.0361
-7.755	8.195	541.4878	-0.298269230769231	0.199878048780488	-0.298269230769231	541.4878
-7.755	8.15	620.1193	-0.298269230769231	0.198780487804878	-0.298269230769231	620.1193
-7.755	8.1	682.3619	-0.298269230769231	0.197560975609756	-0.298269230769231	682.3619
-7.755	8.05	757.1135	-0.298269230769231	0.196341463414634	-0.298269230769231	757.1135
-7.755	7.995	849.7884	-0.298269230769231	0.195	-0.298269230769231	849.7884
-7.755	7.945	998.0789	-0.298269230769231	0.193780487804878	-0.298269230769231	998.0789
-7.755	7.9	1287.635	-0.298269230769231	0.192682926829268	-0.298269230769231	1287.635
-7.755	7.85	1525.634	-0.298269230769231	0.191463414634146	-0.298269230769231	1525.634
-7.755	7.8	1836.165	-0.298269230769231	0.190243902439024	-0.298269230769231	1836.165
-7.755	7.745	2321.024	-0.298269230769231	0.18890243902439	-0.298269230769231	2321.024
-7.755	7.695	3363.492	-0.298269230769231	0.187682926829268	-0.298269230769231	3363.492
-7.755	7.65	4262.01	-0.298269230769231	0.186585365853659	-0.298269230769231	4262.01
-7.755	7.6	6487.094	-0.298269230769231	0.185365853658537	-0.298269230769231	6487.094
-7.755	7.55	8811.955	-0.298269230769231	0.184146341463415	-0.298269230769231	8811.955
-7.755	7.495	13905.81	-0.298269230769231	0.18280487804878	-0.298269230769231	13905.81
-7.755	7.445	18249.66	-0.298269230769231	0.181585365853659	-0.298269230769231	18249.66
-7.755	7.4	23451.02	-0.298269230769231	0.180487804878049	-0.298269230769231	23451.02
-7.755	7.35	31473.14	-0.298269230769231	0.179268292682927	-0.298269230769231	31473.14
-7.755	7.3	45622.26	-0.298269230769231	0.178048780487805	-0.298269230769231	45622.26
-7.755	7.245	52757.7	-0.298269230769231	0.176707317073171	-0.298269230769231	52757.7
-7.755	7.195	55827.76	-0.298269230769231	0.175487804878049	-0.298269230769231	55827.76
-7.755	7.15	58667.61	-0.298269230769231	0.174390243902439	-0.298269230769231	58667.61
-7.755	7.1	62574.04	-0.298269230769231	0.173170731707317	-0.298269230769231	62574.04
-7.755	7.05	64006.27	-0.298269230769231	0.171951219512195	-0.298269230769231	64006.27
-7.755	6.995	54129.4	-0.298269230769231	0.170609756097561	-0.298269230769231	54129.4
-7.755	6.945	40106.54	-0.298269230769231	0.169390243902439	-0.298269230769231	40106.54
-7.755	6.9	22284.35	-0.298269230769231	0.168292682926829	-0.298269230769231	22284.35
-7.755	6.85	11814.91	-0.298269230769231	0.167073170731707	-0.298269230769231	11814.91
-7.755	6.8	8274.716	-0.298269230769231	0.165853658536585	-0.298269230769231	8274.716
-7.755	6.745	6530.009	-0.298269230769231	0.164512195121951	-0.298269230769231	6530.009
-7.755	6.695	4559.13	-0.298269230769231	0.163292682926829	-0.298269230769231	4559.13
-7.755	6.65	3853.05	-0.298269230769231	0.16219512195122	-0.298269230769231	3853.05
-7.755	6.6	3253.585	-0.298269230769231	0.160975609756098	-0.298269230769231	3253.585
-7.755	6.55	2883.511	-0.298269230769231	0.159756097560976	-0.298269230769231	2883.511
-7.755	6.495	2571.055	-0.298269230769231	0.158414634146341	-0.298269230769231	2571.055
-7.755	6.445	2096.494	-0.298269230769231	0.15719512195122	-0.298269230769231	2096.494
-7.755	6.4	1812.911	-0.298269230769231	0.15609756097561	-0.298269230769231	1812.911
-7.755	6.35	1612.506	-0.298269230769231	0.154878048780488	-0.298269230769231	1612.506
-7.755	6.3	1450.349	-0.298269230769231	0.153658536585366	-0.298269230769231	1450.349
-7.755	6.245	1313.771	-0.298269230769231	0.152317073170732	-0.298269230769231	1313.771
-7.755	6.195	1096.289	-0.298269230769231	0.15109756097561	-0.298269230769231	1096.289
-7.755	6.15	1005.357	-0.298269230769231	0.15	-0.298269230769231	1005.357
-7.755	6.1	928.712	-0.298269230769231	0.148780487804878	-0.298269230769231	928.712
-7.755	6.05	864.4923	-0.298269230769231	0.147560975609756	-0.298269230769231	864.4923
-7.755	5.995	810.6913	-0.298269230769231	0.146219512195122	-0.298269230769231	810.6913
-7.755	5.95	756.4618	-0.298269230769231	0.145121951219512	-0.298269230769231	756.4618
-7.755	5.9	717.9087	-0.298269230769231	0.14390243902439	-0.298269230769231	717.9087
-7.755	5.85	687.0518	-0.298269230769231	0.142682926829268	-0.298269230769231	687.0518
-7.755	5.8	659.5811	-0.298269230769231	0.141463414634146	-0.298269230769231	659.5811
-7.755	5.745	633.029	-0.298269230769231	0.140121951219512	-0.298269230769231	633.029
-7.755	5.7	605.9599	-0.298269230769231	0.139024390243902	-0.298269230769231	605.9599
-7.755	5.65	583.2985	-0.298269230769231	0.13780487804878	-0.298269230769231	583.2985
-7.755	5.6	563.0612	-0.298269230769231	0.136585365853659	-0.298269230769231	563.0612
-7.755	5.55	545.8323	-0.298269230769231	0.135365853658537	-0.298269230769231	545.8323
-7.755	5.495	532.8181	-0.298269230769231	0.134024390243902	-0.298269230769231	532.8181
-7.755	5.45	520.3396	-0.298269230769231	0.132926829268293	-0.298269230769231	520.3396
-7.755	5.4	510.0237	-0.298269230769231	0.131707317073171	-0.298269230769231	510.0237
-7.755	5.35	502.1458	-0.298269230769231	0.130487804878049	-0.298269230769231	502.1458
-7.755	5.3	495.416	-0.298269230769231	0.129268292682927	-0.298269230769231	495.416
-7.755	5.245	488.3758	-0.298269230769231	0.127926829268293	-0.298269230769231	488.3758
-7.755	5.2	480.4363	-0.298269230769231	0.126829268292683	-0.298269230769231	480.4363
-7.755	5.15	471.7596	-0.298269230769231	0.125609756097561	-0.298269230769231	471.7596
-7.755	5.1	457.8213	-0.298269230769231	0.124390243902439	-0.298269230769231	457.8213
-7.755	5.05	430.771	-0.298269230769231	0.123170731707317	-0.298269230769231	430.771
-7.755	4.995	419.2695	-0.298269230769231	0.121829268292683	-0.298269230769231	419.2695
-7.755	4.95	410.7699	-0.298269230769231	0.120731707317073	-0.298269230769231	410.7699
-7.755	4.9	403.8751	-0.298269230769231	0.119512195121951	-0.298269230769231	403.8751
-7.755	4.85	397.5144	-0.298269230769231	0.118292682926829	-0.298269230769231	397.5144
-7.755	4.8	392.743	-0.298269230769231	0.117073170731707	-0.298269230769231	392.743
-7.755	4.745	387.5424	-0.298269230769231	0.115731707317073	-0.298269230769231	387.5424
-7.755	4.7	383.8423	-0.298269230769231	0.114634146341463	-0.298269230769231	383.8423
-7.755	4.65	379.6572	-0.298269230769231	0.113414634146341	-0.298269230769231	379.6572
-7.755	4.6	375.689	-0.298269230769231	0.11219512195122	-0.298269230769231	375.689
-7.755	4.55	370.3477	-0.298269230769231	0.110975609756098	-0.298269230769231	370.3477
-7.755	4.495	363.0939	-0.298269230769231	0.109634146341463	-0.298269230769231	363.0939
-7.755	4.45	357.1729	-0.298269230769231	0.108536585365854	-0.298269230769231	357.1729
-7.755	4.4	352.4129	-0.298269230769231	0.107317073170732	-0.298269230769231	352.4129
-7.755	4.35	347.274	-0.298269230769231	0.10609756097561	-0.298269230769231	347.274
-7.755	4.3	342.456	-0.298269230769231	0.104878048780488	-0.298269230769231	342.456
-7.755	4.245	335.7193	-0.298269230769231	0.103536585365854	-0.298269230769231	335.7193
-7.755	4.2	330.5795	-0.298269230769231	0.102439024390244	-0.298269230769231	330.5795
-7.755	4.15	325.7264	-0.298269230769231	0.101219512195122	-0.298269230769231	325.7264
-7.755	4.1	321.8226	-0.298269230769231	0.1	-0.298269230769231	321.8226
-7.755	4.05	317.3579	-0.298269230769231	0.098780487804878	-0.298269230769231	317.3579
-7.755	3.995	313.7569	-0.298269230769231	0.0974390243902439	-0.298269230769231	313.7569
-7.755	3.95	310.7261	-0.298269230769231	0.0963414634146341	-0.298269230769231	310.7261
-7.755	3.9	308.2309	-0.298269230769231	0.0951219512195122	-0.298269230769231	308.2309
-7.755	3.85	306.3462	-0.298269230769231	0.0939024390243902	-0.298269230769231	306.3462
-7.755	3.8	304.0801	-0.298269230769231	0.0926829268292683	-0.298269230769231	304.0801
-7.755	3.745	299.446	-0.298269230769231	0.0913414634146341	-0.298269230769231	299.446
-7.755	3.7	296.2088	-0.298269230769231	0.0902439024390244	-0.298269230769231	296.2088
-7.755	3.65	293.0914	-0.298269230769231	0.0890243902439024	-0.298269230769231	293.0914
-7.755	3.6	290.305	-0.298269230769231	0.0878048780487805	-0.298269230769231	290.305
-7.755	3.55	286.1481	-0.298269230769231	0.0865853658536585	-0.298269230769231	286.1481
-7.755	3.495	283.8607	-0.298269230769231	0.0852439024390244	-0.298269230769231	283.8607
-7.755	3.45	282.345	-0.298269230769231	0.0841463414634146	-0.298269230769231	282.345
-7.755	3.4	280.1124	-0.298269230769231	0.0829268292682927	-0.298269230769231	280.1124
-7.755	3.35	278.2434	-0.298269230769231	0.0817073170731707	-0.298269230769231	278.2434
-7.755	3.3	277.0355	-0.298269230769231	0.0804878048780488	-0.298269230769231	277.0355
-7.755	3.245	275.2448	-0.298269230769231	0.0791463414634146	-0.298269230769231	275.2448
-7.755	3.2	275.7177	-0.298269230769231	0.0780487804878049	-0.298269230769231	275.7177
-7.755	3.15	275.3835	-0.298269230769231	0.0768292682926829	-0.298269230769231	275.3835
-7.755	3.1	274.8165	-0.298269230769231	0.075609756097561	-0.298269230769231	274.8165
-7.755	3.05	275.0301	-0.298269230769231	0.074390243902439	-0.298269230769231	275.0301
-7.755	2.995	274.8394	-0.298269230769231	0.0730487804878049	-0.298269230769231	274.8394
-7.755	2.95	274.4473	-0.298269230769231	0.0719512195121951	-0.298269230769231	274.4473
-7.755	2.9	272.8151	-0.298269230769231	0.0707317073170732	-0.298269230769231	272.8151
-7.755	2.85	271.488	-0.298269230769231	0.0695121951219512	-0.298269230769231	271.488
-7.755	2.8	271.119	-0.298269230769231	0.0682926829268293	-0.298269230769231	271.119
-7.755	2.745	270.0538	-0.298269230769231	0.0669512195121951	-0.298269230769231	270.0538
-7.755	2.7	269.7462	-0.298269230769231	0.0658536585365854	-0.298269230769231	269.7462
-7.755	2.65	269.4027	-0.298269230769231	0.0646341463414634	-0.298269230769231	269.4027
-7.755	2.6	268.1952	-0.298269230769231	0.0634146341463415	-0.298269230769231	268.1952
-7.755	2.55	267.781	-0.298269230769231	0.0621951219512195	-0.298269230769231	267.781
-7.755	2.495	265.4343	-0.298269230769231	0.0608536585365854	-0.298269230769231	265.4343
-7.755	2.45	263.5177	-0.298269230769231	0.0597560975609756	-0.298269230769231	263.5177
-7.755	2.4	262.4754	-0.298269230769231	0.0585365853658537	-0.298269230769231	262.4754
-7.755	2.35	260.5462	-0.298269230769231	0.0573170731707317	-0.298269230769231	260.5462
-7.755	2.3	258.2379	-0.298269230769231	0.0560975609756098	-0.298269230769231	258.2379
-7.755	2.245	255.7185	-0.298269230769231	0.0547560975609756	-0.298269230769231	255.7185
-7.755	2.2	253.4687	-0.298269230769231	0.0536585365853659	-0.298269230769231	253.4687
-7.755	2.15	252.3085	-0.298269230769231	0.0524390243902439	-0.298269230769231	252.3085
-7.755	2.1	250.947	-0.298269230769231	0.051219512195122	-0.298269230769231	250.947
-7.755	2.05	250.2846	-0.298269230769231	0.05	-0.298269230769231	250.2846
-7.755	2	251.2079	-0.298269230769231	0.0487804878048781	-0.298269230769231	251.2079
-7.755	1.95	251.634	-0.298269230769231	0.0475609756097561	-0.298269230769231	251.634
-7.755	1.9	252.5101	-0.298269230769231	0.0463414634146341	-0.298269230769231	252.5101
-7.755	1.85	253.3747	-0.298269230769231	0.0451219512195122	-0.298269230769231	253.3747
-7.755	1.8	252.7117	-0.298269230769231	0.0439024390243902	-0.298269230769231	252.7117
-7.755	1.75	252.1198	-0.298269230769231	0.0426829268292683	-0.298269230769231	252.1198
-7.755	1.7	250.6403	-0.298269230769231	0.0414634146341463	-0.298269230769231	250.6403
-7.755	1.65	250.5455	-0.298269230769231	0.0402439024390244	-0.298269230769231	250.5455
-7.755	1.6	250.0957	-0.298269230769231	0.0390243902439024	-0.298269230769231	250.0957
-7.755	1.55	249.8235	-0.298269230769231	0.0378048780487805	-0.298269230769231	249.8235
-7.755	1.5	250.9486	-0.298269230769231	0.0365853658536585	-0.298269230769231	250.9486
-7.755	1.45	250.7707	-0.298269230769231	0.0353658536585366	-0.298269230769231	250.7707
-7.755	1.4	251.5644	-0.298269230769231	0.0341463414634146	-0.298269230769231	251.5644
-7.755	1.35	252.8446	-0.298269230769231	0.0329268292682927	-0.298269230769231	252.8446
[truncated: 117,092 more rows]
