# Supplementary material for: Giant ferroelectric polarization in a bilayer graphene heterostructure
Source: Nat Commun. 2022 Oct 21;13:6241. doi: 10.1038/s41467-022-34104-z (PMC9587233; doi:10.1038/s41467-022-34104-z)
Supplement: Supplementary file 4 — Source Data [file 41467_2022_34104_MOESM4_ESM.zip › SI/Fig.S3/Fig.S3b.dat]

			x	X	Y	Z
-8	8.495	320.9555	-0.307692307692308	0.20719512195122	-0.307692307692308	320.9555
-8	8.445	345.611	-0.307692307692308	0.205975609756098	-0.307692307692308	345.611
-8	8.4	377.3404	-0.307692307692308	0.204878048780488	-0.307692307692308	377.3404
-8	8.35	419.6326	-0.307692307692308	0.203658536585366	-0.307692307692308	419.6326
-8	8.3	491.9152	-0.307692307692308	0.202439024390244	-0.307692307692308	491.9152
-8	8.245	616.1874	-0.307692307692308	0.20109756097561	-0.307692307692308	616.1874
-8	8.195	706.7838	-0.307692307692308	0.199878048780488	-0.307692307692308	706.7838
-8	8.15	808.8945	-0.307692307692308	0.198780487804878	-0.307692307692308	808.8945
-8	8.1	953.847	-0.307692307692308	0.197560975609756	-0.307692307692308	953.847
-8	8.05	1247.964	-0.307692307692308	0.196341463414634	-0.307692307692308	1247.964
-8	7.995	1509.452	-0.307692307692308	0.195	-0.307692307692308	1509.452
-8	7.945	1869.975	-0.307692307692308	0.193780487804878	-0.307692307692308	1869.975
-8	7.9	2489.68	-0.307692307692308	0.192682926829268	-0.307692307692308	2489.68
-8	7.85	3848.006	-0.307692307692308	0.191463414634146	-0.307692307692308	3848.006
-8	7.8	6193.222	-0.307692307692308	0.190243902439024	-0.307692307692308	6193.222
-8	7.745	8743.902	-0.307692307692308	0.18890243902439	-0.307692307692308	8743.902
-8	7.695	14353.89	-0.307692307692308	0.187682926829268	-0.307692307692308	14353.89
-8	7.65	19210.26	-0.307692307692308	0.186585365853659	-0.307692307692308	19210.26
-8	7.6	25524.92	-0.307692307692308	0.185365853658537	-0.307692307692308	25524.92
-8	7.55	33191.2	-0.307692307692308	0.184146341463415	-0.307692307692308	33191.2
-8	7.495	43848.55	-0.307692307692308	0.18280487804878	-0.307692307692308	43848.55
-8	7.445	51045.98	-0.307692307692308	0.181585365853659	-0.307692307692308	51045.98
-8	7.4	53407.94	-0.307692307692308	0.180487804878049	-0.307692307692308	53407.94
-8	7.35	54717.8	-0.307692307692308	0.179268292682927	-0.307692307692308	54717.8
-8	7.3	53974.9	-0.307692307692308	0.178048780487805	-0.307692307692308	53974.9
-8	7.245	45626.14	-0.307692307692308	0.176707317073171	-0.307692307692308	45626.14
-8	7.195	27666.71	-0.307692307692308	0.175487804878049	-0.307692307692308	27666.71
-8	7.15	12855.1	-0.307692307692308	0.174390243902439	-0.307692307692308	12855.1
-8	7.1	8228.473	-0.307692307692308	0.173170731707317	-0.307692307692308	8228.473
-8	7.05	6343.491	-0.307692307692308	0.171951219512195	-0.307692307692308	6343.491
-8	6.995	4345.971	-0.307692307692308	0.170609756097561	-0.307692307692308	4345.971
-8	6.945	3687.255	-0.307692307692308	0.169390243902439	-0.307692307692308	3687.255
-8	6.9	3141.244	-0.307692307692308	0.168292682926829	-0.307692307692308	3141.244
-8	6.85	2768.774	-0.307692307692308	0.167073170731707	-0.307692307692308	2768.774
-8	6.8	2225.053	-0.307692307692308	0.165853658536585	-0.307692307692308	2225.053
-8	6.745	1964.757	-0.307692307692308	0.164512195121951	-0.307692307692308	1964.757
-8	6.695	1701.21	-0.307692307692308	0.163292682926829	-0.307692307692308	1701.21
-8	6.65	1530.442	-0.307692307692308	0.16219512195122	-0.307692307692308	1530.442
-8	6.6	1385.643	-0.307692307692308	0.160975609756098	-0.307692307692308	1385.643
-8	6.55	1265.646	-0.307692307692308	0.159756097560976	-0.307692307692308	1265.646
-8	6.495	1059.827	-0.307692307692308	0.158414634146341	-0.307692307692308	1059.827
-8	6.445	973.3909	-0.307692307692308	0.15719512195122	-0.307692307692308	973.3909
-8	6.4	904.8869	-0.307692307692308	0.15609756097561	-0.307692307692308	904.8869
-8	6.35	845.2847	-0.307692307692308	0.154878048780488	-0.307692307692308	845.2847
-8	6.3	795.3805	-0.307692307692308	0.153658536585366	-0.307692307692308	795.3805
-8	6.245	743.9682	-0.307692307692308	0.152317073170732	-0.307692307692308	743.9682
-8	6.195	707.2493	-0.307692307692308	0.15109756097561	-0.307692307692308	707.2493
-8	6.15	675.2096	-0.307692307692308	0.15	-0.307692307692308	675.2096
-8	6.1	646.1371	-0.307692307692308	0.148780487804878	-0.307692307692308	646.1371
-8	6.05	619.6157	-0.307692307692308	0.147560975609756	-0.307692307692308	619.6157
-8	5.995	589.6505	-0.307692307692308	0.146219512195122	-0.307692307692308	589.6505
-8	5.95	569.9633	-0.307692307692308	0.145121951219512	-0.307692307692308	569.9633
-8	5.9	553.6705	-0.307692307692308	0.14390243902439	-0.307692307692308	553.6705
-8	5.85	538.5904	-0.307692307692308	0.142682926829268	-0.307692307692308	538.5904
-8	5.8	524.8156	-0.307692307692308	0.141463414634146	-0.307692307692308	524.8156
-8	5.745	507.1866	-0.307692307692308	0.140121951219512	-0.307692307692308	507.1866
-8	5.7	492.9122	-0.307692307692308	0.139024390243902	-0.307692307692308	492.9122
-8	5.65	478.2823	-0.307692307692308	0.13780487804878	-0.307692307692308	478.2823
-8	5.6	464.9469	-0.307692307692308	0.136585365853659	-0.307692307692308	464.9469
-8	5.55	451.8045	-0.307692307692308	0.135365853658537	-0.307692307692308	451.8045
-8	5.495	438.1612	-0.307692307692308	0.134024390243902	-0.307692307692308	438.1612
-8	5.45	433.8536	-0.307692307692308	0.132926829268293	-0.307692307692308	433.8536
-8	5.4	430.5903	-0.307692307692308	0.131707317073171	-0.307692307692308	430.5903
-8	5.35	421.8204	-0.307692307692308	0.130487804878049	-0.307692307692308	421.8204
-8	5.3	411.8503	-0.307692307692308	0.129268292682927	-0.307692307692308	411.8503
-8	5.245	405.3144	-0.307692307692308	0.127926829268293	-0.307692307692308	405.3144
-8	5.2	399.9698	-0.307692307692308	0.126829268292683	-0.307692307692308	399.9698
-8	5.15	394.9503	-0.307692307692308	0.125609756097561	-0.307692307692308	394.9503
-8	5.1	389.6742	-0.307692307692308	0.124390243902439	-0.307692307692308	389.6742
-8	5.05	383.2574	-0.307692307692308	0.123170731707317	-0.307692307692308	383.2574
-8	4.995	377.1088	-0.307692307692308	0.121829268292683	-0.307692307692308	377.1088
-8	4.95	370.697	-0.307692307692308	0.120731707317073	-0.307692307692308	370.697
-8	4.9	364.5528	-0.307692307692308	0.119512195121951	-0.307692307692308	364.5528
-8	4.85	358.2648	-0.307692307692308	0.118292682926829	-0.307692307692308	358.2648
-8	4.8	350.2138	-0.307692307692308	0.117073170731707	-0.307692307692308	350.2138
-8	4.745	345.1118	-0.307692307692308	0.115731707317073	-0.307692307692308	345.1118
-8	4.7	340.7739	-0.307692307692308	0.114634146341463	-0.307692307692308	340.7739
-8	4.65	335.9144	-0.307692307692308	0.113414634146341	-0.307692307692308	335.9144
-8	4.6	330.9769	-0.307692307692308	0.11219512195122	-0.307692307692308	330.9769
-8	4.55	326.9205	-0.307692307692308	0.110975609756098	-0.307692307692308	326.9205
-8	4.495	322.8722	-0.307692307692308	0.109634146341463	-0.307692307692308	322.8722
-8	4.45	320.4462	-0.307692307692308	0.108536585365854	-0.307692307692308	320.4462
-8	4.4	316.9228	-0.307692307692308	0.107317073170732	-0.307692307692308	316.9228
-8	4.35	314.0113	-0.307692307692308	0.10609756097561	-0.307692307692308	314.0113
-8	4.3	310.8124	-0.307692307692308	0.104878048780488	-0.307692307692308	310.8124
-8	4.245	306.88	-0.307692307692308	0.103536585365854	-0.307692307692308	306.88
-8	4.2	303.5249	-0.307692307692308	0.102439024390244	-0.307692307692308	303.5249
-8	4.15	301.2469	-0.307692307692308	0.101219512195122	-0.307692307692308	301.2469
-8	4.1	297.6875	-0.307692307692308	0.1	-0.307692307692308	297.6875
-8	4.05	293.3708	-0.307692307692308	0.098780487804878	-0.307692307692308	293.3708
-8	3.995	290.5389	-0.307692307692308	0.0974390243902439	-0.307692307692308	290.5389
-8	3.95	287.7155	-0.307692307692308	0.0963414634146341	-0.307692307692308	287.7155
-8	3.9	284.48	-0.307692307692308	0.0951219512195122	-0.307692307692308	284.48
-8	3.85	282.0371	-0.307692307692308	0.0939024390243902	-0.307692307692308	282.0371
-8	3.8	279.9642	-0.307692307692308	0.0926829268292683	-0.307692307692308	279.9642
-8	3.745	277.2642	-0.307692307692308	0.0913414634146341	-0.307692307692308	277.2642
-8	3.7	274.7671	-0.307692307692308	0.0902439024390244	-0.307692307692308	274.7671
-8	3.65	273.6861	-0.307692307692308	0.0890243902439024	-0.307692307692308	273.6861
-8	3.6	273.2845	-0.307692307692308	0.0878048780487805	-0.307692307692308	273.2845
-8	3.55	272.1833	-0.307692307692308	0.0865853658536585	-0.307692307692308	272.1833
-8	3.495	271.2834	-0.307692307692308	0.0852439024390244	-0.307692307692308	271.2834
-8	3.45	270.6781	-0.307692307692308	0.0841463414634146	-0.307692307692308	270.6781
-8	3.4	270.8916	-0.307692307692308	0.0829268292682927	-0.307692307692308	270.8916
-8	3.35	269.9304	-0.307692307692308	0.0817073170731707	-0.307692307692308	269.9304
-8	3.3	270.1668	-0.307692307692308	0.0804878048780488	-0.307692307692308	270.1668
-8	3.245	268.9589	-0.307692307692308	0.0791463414634146	-0.307692307692308	268.9589
-8	3.2	267.907	-0.307692307692308	0.0780487804878049	-0.307692307692308	267.907
-8	3.15	267.9398	-0.307692307692308	0.0768292682926829	-0.307692307692308	267.9398
-8	3.1	266.6028	-0.307692307692308	0.075609756097561	-0.307692307692308	266.6028
-8	3.05	265.7031	-0.307692307692308	0.074390243902439	-0.307692307692308	265.7031
-8	2.995	265.0499	-0.307692307692308	0.0730487804878049	-0.307692307692308	265.0499
-8	2.95	263.4413	-0.307692307692308	0.0719512195121951	-0.307692307692308	263.4413
-8	2.9	262.7647	-0.307692307692308	0.0707317073170732	-0.307692307692308	262.7647
-8	2.85	261.2147	-0.307692307692308	0.0695121951219512	-0.307692307692308	261.2147
-8	2.8	261.0598	-0.307692307692308	0.0682926829268293	-0.307692307692308	261.0598
-8	2.745	259.8046	-0.307692307692308	0.0669512195121951	-0.307692307692308	259.8046
-8	2.7	258.943	-0.307692307692308	0.0658536585365854	-0.307692307692308	258.943
-8	2.65	258.6585	-0.307692307692308	0.0646341463414634	-0.307692307692308	258.6585
-8	2.6	257.144	-0.307692307692308	0.0634146341463415	-0.307692307692308	257.144
-8	2.55	256.3033	-0.307692307692308	0.0621951219512195	-0.307692307692308	256.3033
-8	2.495	254.3286	-0.307692307692308	0.0608536585365854	-0.307692307692308	254.3286
-8	2.45	253.3693	-0.307692307692308	0.0597560975609756	-0.307692307692308	253.3693
-8	2.4	252.8609	-0.307692307692308	0.0585365853658537	-0.307692307692308	252.8609
-8	2.35	251.3701	-0.307692307692308	0.0573170731707317	-0.307692307692308	251.3701
-8	2.3	250.4945	-0.307692307692308	0.0560975609756098	-0.307692307692308	250.4945
-8	2.245	249.1691	-0.307692307692308	0.0547560975609756	-0.307692307692308	249.1691
-8	2.2	248.5775	-0.307692307692308	0.0536585365853659	-0.307692307692308	248.5775
-8	2.15	249.6425	-0.307692307692308	0.0524390243902439	-0.307692307692308	249.6425
-8	2.1	249.7725	-0.307692307692308	0.051219512195122	-0.307692307692308	249.7725
-8	2.05	248.9914	-0.307692307692308	0.05	-0.307692307692308	248.9914
-8	2	248.7548	-0.307692307692308	0.0487804878048781	-0.307692307692308	248.7548
-8	1.95	247.986	-0.307692307692308	0.0475609756097561	-0.307692307692308	247.986
-8	1.9	247.276	-0.307692307692308	0.0463414634146341	-0.307692307692308	247.276
-8	1.85	248.4119	-0.307692307692308	0.0451219512195122	-0.307692307692308	248.4119
-8	1.8	248.9209	-0.307692307692308	0.0439024390243902	-0.307692307692308	248.9209
-8	1.75	248.9918	-0.307692307692308	0.0426829268292683	-0.307692307692308	248.9918
-8	1.7	250.0931	-0.307692307692308	0.0414634146341463	-0.307692307692308	250.0931
-8	1.65	251.0164	-0.307692307692308	0.0402439024390244	-0.307692307692308	251.0164
-8	1.6	251.3714	-0.307692307692308	0.0390243902439024	-0.307692307692308	251.3714
-8	1.55	252.6852	-0.307692307692308	0.0378048780487805	-0.307692307692308	252.6852
-8	1.5	254.1649	-0.307692307692308	0.0365853658536585	-0.307692307692308	254.1649
-8	1.45	257.6925	-0.307692307692308	0.0353658536585366	-0.307692307692308	257.6925
-8	1.4	262.0587	-0.307692307692308	0.0341463414634146	-0.307692307692308	262.0587
-8	1.35	266.3081	-0.307692307692308	0.0329268292682927	-0.307692307692308	266.3081
-8	1.3	271.9435	-0.307692307692308	0.0317073170731707	-0.307692307692308	271.9435
-8	1.25	278.0876	-0.307692307692308	0.0304878048780488	-0.307692307692308	278.0876
-8	1.2	282.1943	-0.307692307692308	0.0292682926829268	-0.307692307692308	282.1943
-8	1.15	284.788	-0.307692307692308	0.0280487804878049	-0.307692307692308	284.788
-8	1.1	285.7728	-0.307692307692308	0.0268292682926829	-0.307692307692308	285.7728
-8	1.05	289.7624	-0.307692307692308	0.025609756097561	-0.307692307692308	289.7624
-8	1	298.7649	-0.307692307692308	0.024390243902439	-0.307692307692308	298.7649
-8	0.95	318.7632	-0.307692307692308	0.0231707317073171	-0.307692307692308	318.7632
-8	0.9	326.4522	-0.307692307692308	0.0219512195121951	-0.307692307692308	326.4522
-8	0.85	335.2464	-0.307692307692308	0.0207317073170732	-0.307692307692308	335.2464
-8	0.8	342.9839	-0.307692307692308	0.0195121951219512	-0.307692307692308	342.9839
-8	0.75	349.9321	-0.307692307692308	0.0182926829268293	-0.307692307692308	349.9321
-8	0.7	356.6131	-0.307692307692308	0.0170731707317073	-0.307692307692308	356.6131
-8	0.65	363.6882	-0.307692307692308	0.0158536585365854	-0.307692307692308	363.6882
-8	0.6	373.9104	-0.307692307692308	0.0146341463414634	-0.307692307692308	373.9104
-8	0.55	383.4794	-0.307692307692308	0.0134146341463415	-0.307692307692308	383.4794
-8	0.495	394.605	-0.307692307692308	0.0120731707317073	-0.307692307692308	394.605
-8	0.45	406.3485	-0.307692307692308	0.0109756097560976	-0.307692307692308	406.3485
-8	0.4	419.9695	-0.307692307692308	0.00975609756097561	-0.307692307692308	419.9695
-8	0.35	436.2244	-0.307692307692308	0.00853658536585366	-0.307692307692308	436.2244
-8	0.3	453.0652	-0.307692307692308	0.00731707317073171	-0.307692307692308	453.0652
-8	0.245	472.213	-0.307692307692308	0.00597560975609756	-0.307692307692308	472.213
-8	0.2	491.2925	-0.307692307692308	0.0048780487804878	-0.307692307692308	491.2925
-8	0.15	510.4432	-0.307692307692308	0.00365853658536585	-0.307692307692308	510.4432
-8	0.1	535.5186	-0.307692307692308	0.0024390243902439	-0.307692307692308	535.5186
-8	0.05	555.9574	-0.307692307692308	0.00121951219512195	-0.307692307692308	555.9574
-8	0	576.2935	-0.307692307692308	0	-0.307692307692308	576.2935
-8	-0.05	593.55	-0.307692307692308	-0.00121951219512195	-0.307692307692308	593.55
-8	-0.1	608.7971	-0.307692307692308	-0.0024390243902439	-0.307692307692308	608.7971
-8	-0.15	623.9058	-0.307692307692308	-0.00365853658536585	-0.307692307692308	623.9058
-8	-0.2	633.4511	-0.307692307692308	-0.0048780487804878	-0.307692307692308	633.4511
-8	-0.255	638.5723	-0.307692307692308	-0.00621951219512195	-0.307692307692308	638.5723
-8	-0.3	639.2192	-0.307692307692308	-0.00731707317073171	-0.307692307692308	639.2192
-8	-0.35	635.5383	-0.307692307692308	-0.00853658536585366	-0.307692307692308	635.5383
-8	-0.4	626.8006	-0.307692307692308	-0.00975609756097561	-0.307692307692308	626.8006
-8	-0.45	617.4144	-0.307692307692308	-0.0109756097560976	-0.307692307692308	617.4144
-8	-0.5	607.0979	-0.307692307692308	-0.0121951219512195	-0.307692307692308	607.0979
-8	-0.55	594.2222	-0.307692307692308	-0.0134146341463415	-0.307692307692308	594.2222
-8	-0.6	577.7839	-0.307692307692308	-0.0146341463414634	-0.307692307692308	577.7839
-8	-0.655	554.3646	-0.307692307692308	-0.0159756097560976	-0.307692307692308	554.3646
-8	-0.7	532.9675	-0.307692307692308	-0.0170731707317073	-0.307692307692308	532.9675
-8	-0.75	509.2252	-0.307692307692308	-0.0182926829268293	-0.307692307692308	509.2252
-8	-0.8	486.7422	-0.307692307692308	-0.0195121951219512	-0.307692307692308	486.7422
-8	-0.85	466.3219	-0.307692307692308	-0.0207317073170732	-0.307692307692308	466.3219
-8	-0.905	449.4128	-0.307692307692308	-0.0220731707317073	-0.307692307692308	449.4128
-8	-0.95	432.1772	-0.307692307692308	-0.0231707317073171	-0.307692307692308	432.1772
-8	-1	417.0246	-0.307692307692308	-0.024390243902439	-0.307692307692308	417.0246
-8	-1.05	402.7057	-0.307692307692308	-0.025609756097561	-0.307692307692308	402.7057
-8	-1.1	388.7414	-0.307692307692308	-0.0268292682926829	-0.307692307692308	388.7414
-8	-1.155	374.3791	-0.307692307692308	-0.0281707317073171	-0.307692307692308	374.3791
-8	-1.2	364.0916	-0.307692307692308	-0.0292682926829268	-0.307692307692308	364.0916
-8	-1.25	354.3525	-0.307692307692308	-0.0304878048780488	-0.307692307692308	354.3525
-8	-1.3	345.6399	-0.307692307692308	-0.0317073170731707	-0.307692307692308	345.6399
-8	-1.35	338.6645	-0.307692307692308	-0.0329268292682927	-0.307692307692308	338.6645
-8	-1.405	330.5608	-0.307692307692308	-0.0342682926829268	-0.307692307692308	330.5608
-8	-1.45	324.5571	-0.307692307692308	-0.0353658536585366	-0.307692307692308	324.5571
-8	-1.5	318.6414	-0.307692307692308	-0.0365853658536585	-0.307692307692308	318.6414
-8	-1.55	311.89	-0.307692307692308	-0.0378048780487805	-0.307692307692308	311.89
-8	-1.6	306.9764	-0.307692307692308	-0.0390243902439024	-0.307692307692308	306.9764
-8	-1.655	301.0844	-0.307692307692308	-0.0403658536585366	-0.307692307692308	301.0844
-8	-1.7	296.3621	-0.307692307692308	-0.0414634146341463	-0.307692307692308	296.3621
-8	-1.75	291.0369	-0.307692307692308	-0.0426829268292683	-0.307692307692308	291.0369
-8	-1.8	286.9072	-0.307692307692308	-0.0439024390243902	-0.307692307692308	286.9072
-8	-1.85	283.4156	-0.307692307692308	-0.0451219512195122	-0.307692307692308	283.4156
-8	-1.905	278.7057	-0.307692307692308	-0.0464634146341463	-0.307692307692308	278.7057
-8	-1.95	274.1889	-0.307692307692308	-0.0475609756097561	-0.307692307692308	274.1889
-8	-2.005	270.6981	-0.307692307692308	-0.0489024390243902	-0.307692307692308	270.6981
-8	-2.05	267.8098	-0.307692307692308	-0.05	-0.307692307692308	267.8098
-8	-2.1	264.4287	-0.307692307692308	-0.051219512195122	-0.307692307692308	264.4287
-8	-2.15	262.1196	-0.307692307692308	-0.0524390243902439	-0.307692307692308	262.1196
-8	-2.2	259.7065	-0.307692307692308	-0.0536585365853659	-0.307692307692308	259.7065
-8	-2.255	256.9279	-0.307692307692308	-0.055	-0.307692307692308	256.9279
-8	-2.3	253.7453	-0.307692307692308	-0.0560975609756098	-0.307692307692308	253.7453
-8	-2.35	249.5109	-0.307692307692308	-0.0573170731707317	-0.307692307692308	249.5109
-8	-2.4	245.6311	-0.307692307692308	-0.0585365853658537	-0.307692307692308	245.6311
-8	-2.45	241.1127	-0.307692307692308	-0.0597560975609756	-0.307692307692308	241.1127
-8	-2.505	238.7232	-0.307692307692308	-0.0610975609756098	-0.307692307692308	238.7232
-8	-2.55	236.2989	-0.307692307692308	-0.0621951219512195	-0.307692307692308	236.2989
-8	-2.6	234.3118	-0.307692307692308	-0.0634146341463415	-0.307692307692308	234.3118
-8	-2.65	233.7205	-0.307692307692308	-0.0646341463414634	-0.307692307692308	233.7205
-8	-2.7	234.4063	-0.307692307692308	-0.0658536585365854	-0.307692307692308	234.4063
-8	-2.755	235.1387	-0.307692307692308	-0.0671951219512195	-0.307692307692308	235.1387
-8	-2.8	235.8248	-0.307692307692308	-0.0682926829268293	-0.307692307692308	235.8248
-8	-2.85	235.3991	-0.307692307692308	-0.0695121951219512	-0.307692307692308	235.3991
-8	-2.9	228.7037	-0.307692307692308	-0.0707317073170732	-0.307692307692308	228.7037
-8	-2.95	216.0113	-0.307692307692308	-0.0719512195121951	-0.307692307692308	216.0113
-8	-3.005	213.9293	-0.307692307692308	-0.0732926829268293	-0.307692307692308	213.9293
-8	-3.05	212.3205	-0.307692307692308	-0.074390243902439	-0.307692307692308	212.3205
-8	-3.1	210.3688	-0.307692307692308	-0.075609756097561	-0.307692307692308	210.3688
-8	-3.15	209.5054	-0.307692307692308	-0.0768292682926829	-0.307692307692308	209.5054
-8	-3.2	208.4307	-0.307692307692308	-0.0780487804878049	-0.307692307692308	208.4307
-8	-3.255	208.4424	-0.307692307692308	-0.079390243902439	-0.307692307692308	208.4424
-8	-3.3	207.9912	-0.307692307692308	-0.0804878048780488	-0.307692307692308	207.9912
-8	-3.35	207.6718	-0.307692307692308	-0.0817073170731707	-0.307692307692308	207.6718
-8	-3.4	206.7253	-0.307692307692308	-0.0829268292682927	-0.307692307692308	206.7253
-8	-3.45	205.5563	-0.307692307692308	-0.0841463414634146	-0.307692307692308	205.5563
-8	-3.505	204.0639	-0.307692307692308	-0.0854878048780488	-0.307692307692308	204.0639
-8	-3.55	202.5282	-0.307692307692308	-0.0865853658536585	-0.307692307692308	202.5282
-8	-3.6	201.2724	-0.307692307692308	-0.0878048780487805	-0.307692307692308	201.2724
-8	-3.65	199.1193	-0.307692307692308	-0.0890243902439024	-0.307692307692308	199.1193
-8	-3.7	198.1967	-0.307692307692308	-0.0902439024390244	-0.307692307692308	198.1967
-8	-3.755	197.0397	-0.307692307692308	-0.0915853658536585	-0.307692307692308	197.0397
-8	-3.8	196.3395	-0.307692307692308	-0.0926829268292683	-0.307692307692308	196.3395
-8	-3.85	195.9871	-0.307692307692308	-0.0939024390243902	-0.307692307692308	195.9871
-8	-3.9	194.6624	-0.307692307692308	-0.0951219512195122	-0.307692307692308	194.6624
-8	-3.95	193.9999	-0.307692307692308	-0.0963414634146341	-0.307692307692308	193.9999
-8	-4.005	192.5561	-0.307692307692308	-0.0976829268292683	-0.307692307692308	192.5561
-8	-4.055	192.3196	-0.307692307692308	-0.0989024390243902	-0.307692307692308	192.3196
-8	-4.1	191.598	-0.307692307692308	-0.1	-0.307692307692308	191.598
-8	-4.15	189.8856	-0.307692307692308	-0.101219512195122	-0.307692307692308	189.8856
-8	-4.2	189.0195	-0.307692307692308	-0.102439024390244	-0.307692307692308	189.0195
-8	-4.255	187.7893	-0.307692307692308	-0.103780487804878	-0.307692307692308	187.7893
-8	-4.305	186.9049	-0.307692307692308	-0.105	-0.307692307692308	186.9049
-8	-4.35	185.9203	-0.307692307692308	-0.10609756097561	-0.307692307692308	185.9203
-8	-4.4	183.6611	-0.307692307692308	-0.107317073170732	-0.307692307692308	183.6611
-8	-4.45	182.564	-0.307692307692308	-0.108536585365854	-0.307692307692308	182.564
-8	-4.505	181.1447	-0.307692307692308	-0.109878048780488	-0.307692307692308	181.1447
-8	-4.555	179.5597	-0.307692307692308	-0.11109756097561	-0.307692307692308	179.5597
-8	-4.6	178.306	-0.307692307692308	-0.11219512195122	-0.307692307692308	178.306
-8	-4.65	176.0317	-0.307692307692308	-0.113414634146341	-0.307692307692308	176.0317
-8	-4.7	174.8759	-0.307692307692308	-0.114634146341463	-0.307692307692308	174.8759
-8	-4.755	172.7824	-0.307692307692308	-0.115975609756098	-0.307692307692308	172.7824
-8	-4.805	171.99	-0.307692307692308	-0.11719512195122	-0.307692307692308	171.99
-8	-4.85	171.2211	-0.307692307692308	-0.118292682926829	-0.307692307692308	171.2211
-8	-4.9	169.7582	-0.307692307692308	-0.119512195121951	-0.307692307692308	169.7582
-8	-4.95	168.599	-0.307692307692308	-0.120731707317073	-0.307692307692308	168.599
-8	-5.005	167.4517	-0.307692307692308	-0.122073170731707	-0.307692307692308	167.4517
-8	-5.055	166.2889	-0.307692307692308	-0.123292682926829	-0.307692307692308	166.2889
-8	-5.1	165.6776	-0.307692307692308	-0.124390243902439	-0.307692307692308	165.6776
-8	-5.15	164.5344	-0.307692307692308	-0.125609756097561	-0.307692307692308	164.5344
-8	-5.2	163.3714	-0.307692307692308	-0.126829268292683	-0.307692307692308	163.3714
-8	-5.255	162.4411	-0.307692307692308	-0.128170731707317	-0.307692307692308	162.4411
-8	-5.305	161.5026	-0.307692307692308	-0.129390243902439	-0.307692307692308	161.5026
-8	-5.35	160.7735	-0.307692307692308	-0.130487804878049	-0.307692307692308	160.7735
-8	-5.4	159.437	-0.307692307692308	-0.131707317073171	-0.307692307692308	159.437
-8	-5.455	158.3018	-0.307692307692308	-0.133048780487805	-0.307692307692308	158.3018
-8	-5.505	157.0167	-0.307692307692308	-0.134268292682927	-0.307692307692308	157.0167
-8	-5.555	155.9718	-0.307692307692308	-0.135487804878049	-0.307692307692308	155.9718
-8	-5.6	154.9235	-0.307692307692308	-0.136585365853659	-0.307692307692308	154.9235
-8	-5.65	153.8591	-0.307692307692308	-0.13780487804878	-0.307692307692308	153.8591
-8	-5.705	152.8226	-0.307692307692308	-0.139146341463415	-0.307692307692308	152.8226
-8	-5.755	151.5571	-0.307692307692308	-0.140365853658537	-0.307692307692308	151.5571
-8	-5.805	150.5167	-0.307692307692308	-0.141585365853659	-0.307692307692308	150.5167
-8	-5.85	150.0008	-0.307692307692308	-0.142682926829268	-0.307692307692308	150.0008
-8	-5.9	148.4873	-0.307692307692308	-0.14390243902439	-0.307692307692308	148.4873
-8	-5.955	148.2554	-0.307692307692308	-0.145243902439024	-0.307692307692308	148.2554
-8	-6.005	147.2077	-0.307692307692308	-0.146463414634146	-0.307692307692308	147.2077
-8	-6.055	146.6994	-0.307692307692308	-0.147682926829268	-0.307692307692308	146.6994
-8	-6.1	146.0255	-0.307692307692308	-0.148780487804878	-0.307692307692308	146.0255
-8	-6.155	144.1049	-0.307692307692308	-0.150121951219512	-0.307692307692308	144.1049
-8	-6.2	142.7738	-0.307692307692308	-0.151219512195122	-0.307692307692308	142.7738
-8	-6.255	141.8161	-0.307692307692308	-0.152560975609756	-0.307692307692308	141.8161
-8	-6.305	140.0002	-0.307692307692308	-0.153780487804878	-0.307692307692308	140.0002
-8	-6.35	138.7824	-0.307692307692308	-0.154878048780488	-0.307692307692308	138.7824
-8	-6.405	137.2336	-0.307692307692308	-0.156219512195122	-0.307692307692308	137.2336
-8	-6.45	136.4468	-0.307692307692308	-0.157317073170732	-0.307692307692308	136.4468
-8	-6.505	135.6547	-0.307692307692308	-0.158658536585366	-0.307692307692308	135.6547
-8	-6.555	134.9097	-0.307692307692308	-0.159878048780488	-0.307692307692308	134.9097
-8	-6.6	134.1648	-0.307692307692308	-0.160975609756098	-0.307692307692308	134.1648
-8	-6.655	132.8289	-0.307692307692308	-0.162317073170732	-0.307692307692308	132.8289
-8	-6.7	132.5505	-0.307692307692308	-0.163414634146341	-0.307692307692308	132.5505
-8	-6.755	131.5693	-0.307692307692308	-0.164756097560976	-0.307692307692308	131.5693
-8	-6.805	130.7001	-0.307692307692308	-0.165975609756098	-0.307692307692308	130.7001
-8	-6.85	129.9435	-0.307692307692308	-0.167073170731707	-0.307692307692308	129.9435
-8	-6.905	128.8204	-0.307692307692308	-0.168414634146341	-0.307692307692308	128.8204
-8	-6.95	128.3475	-0.307692307692308	-0.169512195121951	-0.307692307692308	128.3475
-8	-7.005	128.2051	-0.307692307692308	-0.170853658536585	-0.307692307692308	128.2051
-8	-7.055	127.2004	-0.307692307692308	-0.172073170731707	-0.307692307692308	127.2004
-8	-7.1	126.6922	-0.307692307692308	-0.173170731707317	-0.307692307692308	126.6922
-8	-7.155	125.4685	-0.307692307692308	-0.174512195121951	-0.307692307692308	125.4685
-8	-7.2	124.7476	-0.307692307692308	-0.175609756097561	-0.307692307692308	124.7476
-8	-7.255	123.2701	-0.307692307692308	-0.176951219512195	-0.307692307692308	123.2701
-8	-7.305	122.7736	-0.307692307692308	-0.178170731707317	-0.307692307692308	122.7736
-8	-7.35	122.7736	-0.307692307692308	-0.179268292682927	-0.307692307692308	122.7736
-8	-7.405	121.7631	-0.307692307692308	-0.180609756097561	-0.307692307692308	121.7631
-8	-7.45	121.243	-0.307692307692308	-0.181707317073171	-0.307692307692308	121.243
-8	-7.505	120.5163	-0.307692307692308	-0.183048780487805	-0.307692307692308	120.5163
-8	-7.555	119.3046	-0.307692307692308	-0.184268292682927	-0.307692307692308	119.3046
-8	-7.6	118.3591	-0.307692307692308	-0.185365853658537	-0.307692307692308	118.3591
-8	-7.655	117.3426	-0.307692307692308	-0.186707317073171	-0.307692307692308	117.3426
-8	-7.7	116.4506	-0.307692307692308	-0.18780487804878	-0.307692307692308	116.4506
-8	-7.755	115.6588	-0.307692307692308	-0.189146341463415	-0.307692307692308	115.6588
-8	-7.805	114.7842	-0.307692307692308	-0.190365853658537	-0.307692307692308	114.7842
-8	-7.85	114.0869	-0.307692307692308	-0.191463414634146	-0.307692307692308	114.0869
-8	-7.905	113.7441	-0.307692307692308	-0.19280487804878	-0.307692307692308	113.7441
-8	-7.95	113.0233	-0.307692307692308	-0.19390243902439	-0.307692307692308	113.0233
-8	-8.005	111.5996	-0.307692307692308	-0.195243902439024	-0.307692307692308	111.5996
-8	-8.055	111.2268	-0.307692307692308	-0.196463414634146	-0.307692307692308	111.2268
-8	-8.105	110.5058	-0.307692307692308	-0.197682926829268	-0.307692307692308	110.5058
-8	-8.155	110.5768	-0.307692307692308	-0.19890243902439	-0.307692307692308	110.5768
-8	-8.2	110.8603	-0.307692307692308	-0.2	-0.307692307692308	110.8603
-8	-8.255	110.6004	-0.307692307692308	-0.201341463414634	-0.307692307692308	110.6004
-8	-8.305	110.8959	-0.307692307692308	-0.202560975609756	-0.307692307692308	110.8959
-8	-8.355	110.1801	-0.307692307692308	-0.203780487804878	-0.307692307692308	110.1801
-8	-8.405	109.991	-0.307692307692308	-0.205	-0.307692307692308	109.991
-8	-8.45	109.1808	-0.307692307692308	-0.20609756097561	-0.307692307692308	109.1808
-8	-8.505	108.7303	-0.307692307692308	-0.207439024390244	-0.307692307692308	108.7303
-8	-8.555	108.5464	-0.307692307692308	-0.208658536585366	-0.307692307692308	108.5464
-8	-8.605	107.6939	-0.307692307692308	-0.209878048780488	-0.307692307692308	107.6939
-8	-8.655	106.9528	-0.307692307692308	-0.21109756097561	-0.307692307692308	106.9528
-8	-8.7	106.3261	-0.307692307692308	-0.21219512195122	-0.307692307692308	106.3261
-8	-8.755	105.1385	-0.307692307692308	-0.213536585365854	-0.307692307692308	105.1385
-8	-8.805	105.0506	-0.307692307692308	-0.214756097560976	-0.307692307692308	105.0506
-8	-8.855	104.2112	-0.307692307692308	-0.215975609756098	-0.307692307692308	104.2112
-8	-8.905	103.8446	-0.307692307692308	-0.217195121951219	-0.307692307692308	103.8446
-8	-8.95	103.6791	-0.307692307692308	-0.218292682926829	-0.307692307692308	103.6791
-8	-9.005	103.0171	-0.307692307692308	-0.219634146341463	-0.307692307692308	103.0171
-8	-9.055	102.8516	-0.307692307692308	-0.220853658536585	-0.307692307692308	102.8516
-8	-9.105	102.3666	-0.307692307692308	-0.222073170731707	-0.307692307692308	102.3666
-8	-9.155	101.6219	-0.307692307692308	-0.223292682926829	-0.307692307692308	101.6219
-8	-9.2	101.3264	-0.307692307692308	-0.224390243902439	-0.307692307692308	101.3264
-8	-9.255	100.4466	-0.307692307692308	-0.225731707317073	-0.307692307692308	100.4466
-8	-9.305	100.1864	-0.307692307692308	-0.226951219512195	-0.307692307692308	100.1864
-8	-9.355	99.09869	-0.307692307692308	-0.228170731707317	-0.307692307692308	99.09869
-8	-9.405	98.90263	-0.307692307692308	-0.229390243902439	-0.307692307692308	98.90263
-8	-9.45	98.92147	-0.307692307692308	-0.230487804878049	-0.307692307692308	98.92147
-8	-9.505	98.07738	-0.307692307692308	-0.231829268292683	-0.307692307692308	98.07738
-8	-9.555	98.56896	-0.307692307692308	-0.233048780487805	-0.307692307692308	98.56896
-8	-9.605	99.02758	-0.307692307692308	-0.234268292682927	-0.307692307692308	99.02758
-8	-9.655	100.7317	-0.307692307692308	-0.235487804878049	-0.307692307692308	100.7317
-8	-9.7	103.4264	-0.307692307692308	-0.236585365853659	-0.307692307692308	103.4264
-8	-9.755	105.1992	-0.307692307692308	-0.237926829268293	-0.307692307692308	105.1992
-8	-9.805	107.0664	-0.307692307692308	-0.239146341463415	-0.307692307692308	107.0664
-8	-9.855	110.1159	-0.307692307692308	-0.240365853658537	-0.307692307692308	110.1159
-8	-9.905	112.5623	-0.307692307692308	-0.241585365853659	-0.307692307692308	112.5623
-8	-9.95	112.9942	-0.307692307692308	-0.242682926829268	-0.307692307692308	112.9942
-8	-10	108.7632	-0.307692307692308	-0.24390243902439	-0.307692307692308	108.7632
-7.955	8.495	345.7101	-0.305961538461538	0.20719512195122	-0.305961538461538	345.7101
-7.955	8.445	387.5118	-0.305961538461538	0.205975609756098	-0.305961538461538	387.5118
-7.955	8.4	429.005	-0.305961538461538	0.204878048780488	-0.305961538461538	429.005
-7.955	8.35	477.5316	-0.305961538461538	0.203658536585366	-0.305961538461538	477.5316
-7.955	8.3	535.2252	-0.305961538461538	0.202439024390244	-0.305961538461538	535.2252
-7.955	8.245	702.632	-0.305961538461538	0.20109756097561	-0.305961538461538	702.632
-7.955	8.195	845.0416	-0.305961538461538	0.199878048780488	-0.305961538461538	845.0416
-7.955	8.15	1181.489	-0.305961538461538	0.198780487804878	-0.305961538461538	1181.489
-7.955	8.1	1483.374	-0.305961538461538	0.197560975609756	-0.305961538461538	1483.374
-7.955	8.05	1966.775	-0.305961538461538	0.196341463414634	-0.305961538461538	1966.775
-7.955	7.995	3133.901	-0.305961538461538	0.195	-0.305961538461538	3133.901
-7.955	7.945	4221.621	-0.305961538461538	0.193780487804878	-0.305961538461538	4221.621
-7.955	7.9	7582.215	-0.305961538461538	0.192682926829268	-0.305961538461538	7582.215
-7.955	7.85	12714.14	-0.305961538461538	0.191463414634146	-0.305961538461538	12714.14
-7.955	7.8	17189.43	-0.305961538461538	0.190243902439024	-0.305961538461538	17189.43
-7.955	7.745	23198.67	-0.305961538461538	0.18890243902439	-0.305961538461538	23198.67
-7.955	7.695	31292.76	-0.305961538461538	0.187682926829268	-0.305961538461538	31292.76
-7.955	7.65	38526.71	-0.305961538461538	0.186585365853659	-0.305961538461538	38526.71
-7.955	7.6	44093.26	-0.305961538461538	0.185365853658537	-0.305961538461538	44093.26
-7.955	7.55	45072.74	-0.305961538461538	0.184146341463415	-0.305961538461538	45072.74
-7.955	7.495	43475.38	-0.305961538461538	0.18280487804878	-0.305961538461538	43475.38
-7.955	7.445	40456.71	-0.305961538461538	0.181585365853659	-0.305961538461538	40456.71
-7.955	7.4	26391.2	-0.305961538461538	0.180487804878049	-0.305961538461538	26391.2
-7.955	7.35	12767.69	-0.305961538461538	0.179268292682927	-0.305961538461538	12767.69
-7.955	7.3	8173.591	-0.305961538461538	0.178048780487805	-0.305961538461538	8173.591
-7.955	7.245	4767.66	-0.305961538461538	0.176707317073171	-0.305961538461538	4767.66
-7.955	7.195	3847.61	-0.305961538461538	0.175487804878049	-0.305961538461538	3847.61
-7.955	7.15	3261.154	-0.305961538461538	0.174390243902439	-0.305961538461538	3261.154
-7.955	7.1	2708.046	-0.305961538461538	0.173170731707317	-0.305961538461538	2708.046
-7.955	7.05	2097.546	-0.305961538461538	0.171951219512195	-0.305961538461538	2097.546
-7.955	6.995	1825.163	-0.305961538461538	0.170609756097561	-0.305961538461538	1825.163
-7.955	6.945	1614.172	-0.305961538461538	0.169390243902439	-0.305961538461538	1614.172
-7.955	6.9	1454.923	-0.305961538461538	0.168292682926829	-0.305961538461538	1454.923
-7.955	6.85	1290.226	-0.305961538461538	0.167073170731707	-0.305961538461538	1290.226
-7.955	6.8	1101.606	-0.305961538461538	0.165853658536585	-0.305961538461538	1101.606
-7.955	6.745	1008.322	-0.305961538461538	0.164512195121951	-0.305961538461538	1008.322
-7.955	6.695	936.6626	-0.305961538461538	0.163292682926829	-0.305961538461538	936.6626
-7.955	6.65	864.303	-0.305961538461538	0.16219512195122	-0.305961538461538	864.303
-7.955	6.6	812.4369	-0.305961538461538	0.160975609756098	-0.305961538461538	812.4369
-7.955	6.55	769.1995	-0.305961538461538	0.159756097560976	-0.305961538461538	769.1995
-7.955	6.495	729.9166	-0.305961538461538	0.158414634146341	-0.305961538461538	729.9166
-7.955	6.445	694.9975	-0.305961538461538	0.15719512195122	-0.305961538461538	694.9975
-7.955	6.4	653.9751	-0.305961538461538	0.15609756097561	-0.305961538461538	653.9751
-7.955	6.35	622.1784	-0.305961538461538	0.154878048780488	-0.305961538461538	622.1784
-7.955	6.3	597.5176	-0.305961538461538	0.153658536585366	-0.305961538461538	597.5176
-7.955	6.245	576.0257	-0.305961538461538	0.152317073170732	-0.305961538461538	576.0257
-7.955	6.195	559.0801	-0.305961538461538	0.15109756097561	-0.305961538461538	559.0801
-7.955	6.15	541.9503	-0.305961538461538	0.15	-0.305961538461538	541.9503
-7.955	6.1	528.5179	-0.305961538461538	0.148780487804878	-0.305961538461538	528.5179
-7.955	6.05	514.9765	-0.305961538461538	0.147560975609756	-0.305961538461538	514.9765
-7.955	5.995	502.3064	-0.305961538461538	0.146219512195122	-0.305961538461538	502.3064
-7.955	5.95	491.2623	-0.305961538461538	0.145121951219512	-0.305961538461538	491.2623
-7.955	5.9	479.0056	-0.305961538461538	0.14390243902439	-0.305961538461538	479.0056
-7.955	5.85	467.7005	-0.305961538461538	0.142682926829268	-0.305961538461538	467.7005
-7.955	5.8	457.6637	-0.305961538461538	0.141463414634146	-0.305961538461538	457.6637
-7.955	5.745	446.957	-0.305961538461538	0.140121951219512	-0.305961538461538	446.957
-7.955	5.7	427.2487	-0.305961538461538	0.139024390243902	-0.305961538461538	427.2487
-7.955	5.65	417.2238	-0.305961538461538	0.13780487804878	-0.305961538461538	417.2238
-7.955	5.6	409.953	-0.305961538461538	0.136585365853659	-0.305961538461538	409.953
-7.955	5.55	403.8288	-0.305961538461538	0.135365853658537	-0.305961538461538	403.8288
-7.955	5.495	398.6474	-0.305961538461538	0.134024390243902	-0.305961538461538	398.6474
-7.955	5.45	393.3974	-0.305961538461538	0.132926829268293	-0.305961538461538	393.3974
-7.955	5.4	388.0487	-0.305961538461538	0.131707317073171	-0.305961538461538	388.0487
-7.955	5.35	381.4	-0.305961538461538	0.130487804878049	-0.305961538461538	381.4
-7.955	5.3	373.5061	-0.305961538461538	0.129268292682927	-0.305961538461538	373.5061
-7.955	5.245	367.2985	-0.305961538461538	0.127926829268293	-0.305961538461538	367.2985
-7.955	5.2	358.8954	-0.305961538461538	0.126829268292683	-0.305961538461538	358.8954
-7.955	5.15	351.4415	-0.305961538461538	0.125609756097561	-0.305961538461538	351.4415
-7.955	5.1	346.271	-0.305961538461538	0.124390243902439	-0.305961538461538	346.271
-7.955	5.05	341.5299	-0.305961538461538	0.123170731707317	-0.305961538461538	341.5299
-7.955	4.995	336.3881	-0.305961538461538	0.121829268292683	-0.305961538461538	336.3881
-7.955	4.95	331.5109	-0.305961538461538	0.120731707317073	-0.305961538461538	331.5109
-7.955	4.9	325.8209	-0.305961538461538	0.119512195121951	-0.305961538461538	325.8209
-7.955	4.85	322.3808	-0.305961538461538	0.118292682926829	-0.305961538461538	322.3808
-7.955	4.8	319.7099	-0.305961538461538	0.117073170731707	-0.305961538461538	319.7099
-7.955	4.745	315.8614	-0.305961538461538	0.115731707317073	-0.305961538461538	315.8614
-7.955	4.7	312.3339	-0.305961538461538	0.114634146341463	-0.305961538461538	312.3339
-7.955	4.65	310.7007	-0.305961538461538	0.113414634146341	-0.305961538461538	310.7007
-7.955	4.6	308.3425	-0.305961538461538	0.11219512195122	-0.305961538461538	308.3425
-7.955	4.55	304.4108	-0.305961538461538	0.110975609756098	-0.305961538461538	304.4108
-7.955	4.495	301.4689	-0.305961538461538	0.109634146341463	-0.305961538461538	301.4689
-7.955	4.45	298.1317	-0.305961538461538	0.108536585365854	-0.305961538461538	298.1317
-7.955	4.4	294.6699	-0.305961538461538	0.107317073170732	-0.305961538461538	294.6699
-7.955	4.35	291.1026	-0.305961538461538	0.10609756097561	-0.305961538461538	291.1026
-7.955	4.3	287.9864	-0.305961538461538	0.104878048780488	-0.305961538461538	287.9864
-7.955	4.245	284.7601	-0.305961538461538	0.103536585365854	-0.305961538461538	284.7601
-7.955	4.2	282.6067	-0.305961538461538	0.102439024390244	-0.305961538461538	282.6067
-7.955	4.15	281.1489	-0.305961538461538	0.101219512195122	-0.305961538461538	281.1489
-7.955	4.1	278.6491	-0.305961538461538	0.1	-0.305961538461538	278.6491
-7.955	4.05	276.8492	-0.305961538461538	0.098780487804878	-0.305961538461538	276.8492
-7.955	3.995	276.5282	-0.305961538461538	0.0974390243902439	-0.305961538461538	276.5282
-7.955	3.95	275.8635	-0.305961538461538	0.0963414634146341	-0.305961538461538	275.8635
-7.955	3.9	274.3099	-0.305961538461538	0.0951219512195122	-0.305961538461538	274.3099
-7.955	3.85	273.5646	-0.305961538461538	0.0939024390243902	-0.305961538461538	273.5646
-7.955	3.8	272.794	-0.305961538461538	0.0926829268292683	-0.305961538461538	272.794
-7.955	3.745	271.7266	-0.305961538461538	0.0913414634146341	-0.305961538461538	271.7266
-7.955	3.7	269.147	-0.305961538461538	0.0902439024390244	-0.305961538461538	269.147
-7.955	3.65	268.1304	-0.305961538461538	0.0890243902439024	-0.305961538461538	268.1304
-7.955	3.6	265.9166	-0.305961538461538	0.0878048780487805	-0.305961538461538	265.9166
-7.955	3.55	265.3702	-0.305961538461538	0.0865853658536585	-0.305961538461538	265.3702
-7.955	3.495	263.7615	-0.305961538461538	0.0852439024390244	-0.305961538461538	263.7615
-7.955	3.45	263.0271	-0.305961538461538	0.0841463414634146	-0.305961538461538	263.0271
-7.955	3.4	262.3663	-0.305961538461538	0.0829268292682927	-0.305961538461538	262.3663
-7.955	3.35	261.8327	-0.305961538461538	0.0817073170731707	-0.305961538461538	261.8327
-7.955	3.3	261.1923	-0.305961538461538	0.0804878048780488	-0.305961538461538	261.1923
-7.955	3.245	259.0399	-0.305961538461538	0.0791463414634146	-0.305961538461538	259.0399
-7.955	3.2	257.5482	-0.305961538461538	0.0780487804878049	-0.305961538461538	257.5482
-7.955	3.15	256.943	-0.305961538461538	0.0768292682926829	-0.305961538461538	256.943
-7.955	3.1	255.6902	-0.305961538461538	0.075609756097561	-0.305961538461538	255.6902
-7.955	3.05	255.4056	-0.305961538461538	0.074390243902439	-0.305961538461538	255.4056
-7.955	2.995	254.6384	-0.305961538461538	0.0730487804878049	-0.305961538461538	254.6384
-7.955	2.95	254.7652	-0.305961538461538	0.0719512195121951	-0.305961538461538	254.7652
-7.955	2.9	254.7906	-0.305961538461538	0.0707317073170732	-0.305961538461538	254.7906
-7.955	2.85	254.1757	-0.305961538461538	0.0695121951219512	-0.305961538461538	254.1757
-7.955	2.8	254.6384	-0.305961538461538	0.0682926829268293	-0.305961538461538	254.6384
-7.955	2.745	254.2214	-0.305961538461538	0.0669512195121951	-0.305961538461538	254.2214
-7.955	2.7	254.8265	-0.305961538461538	0.0658536585365854	-0.305961538461538	254.8265
-7.955	2.65	254.2826	-0.305961538461538	0.0646341463414634	-0.305961538461538	254.2826
-7.955	2.6	253.4303	-0.305961538461538	0.0634146341463415	-0.305961538461538	253.4303
-7.955	2.55	253.4776	-0.305961538461538	0.0621951219512195	-0.305961538461538	253.4776
-7.955	2.495	251.9394	-0.305961538461538	0.0608536585365854	-0.305961538461538	251.9394
-7.955	2.45	250.685	-0.305961538461538	0.0597560975609756	-0.305961538461538	250.685
-7.955	2.4	250.7207	-0.305961538461538	0.0585365853658537	-0.305961538461538	250.7207
-7.955	2.35	249.6909	-0.305961538461538	0.0573170731707317	-0.305961538461538	249.6909
-7.955	2.3	248.8035	-0.305961538461538	0.0560975609756098	-0.305961538461538	248.8035
-7.955	2.245	247.9278	-0.305961538461538	0.0547560975609756	-0.305961538461538	247.9278
-7.955	2.2	246.2947	-0.305961538461538	0.0536585365853659	-0.305961538461538	246.2947
-7.955	2.15	245.6913	-0.305961538461538	0.0524390243902439	-0.305961538461538	245.6913
-7.955	2.1	245.7858	-0.305961538461538	0.051219512195122	-0.305961538461538	245.7858
-7.955	2.05	245.5492	-0.305961538461538	0.05	-0.305961538461538	245.5492
-7.955	2	246.8156	-0.305961538461538	0.0487804878048781	-0.305961538461538	246.8156
-7.955	1.95	247.372	-0.305961538461538	0.0475609756097561	-0.305961538461538	247.372
-7.955	1.9	248.9228	-0.305961538461538	0.0463414634146341	-0.305961538461538	248.9228
-7.955	1.85	249.9642	-0.305961538461538	0.0451219512195122	-0.305961538461538	249.9642
-7.955	1.8	252.0596	-0.305961538461538	0.0439024390243902	-0.305961538461538	252.0596
-7.955	1.75	257.3884	-0.305961538461538	0.0426829268292683	-0.305961538461538	257.3884
-7.955	1.7	265.6506	-0.305961538461538	0.0414634146341463	-0.305961538461538	265.6506
-7.955	1.65	271.6304	-0.305961538461538	0.0402439024390244	-0.305961538461538	271.6304
-7.955	1.6	278.899	-0.305961538461538	0.0390243902439024	-0.305961538461538	278.899
-7.955	1.55	286.845	-0.305961538461538	0.0378048780487805	-0.305961538461538	286.845
-7.955	1.5	294.0711	-0.305961538461538	0.0365853658536585	-0.305961538461538	294.0711
-7.955	1.45	301.0731	-0.305961538461538	0.0353658536585366	-0.305961538461538	301.0731
-7.955	1.4	306.5583	-0.305961538461538	0.0341463414634146	-0.305961538461538	306.5583
-7.955	1.35	311.4762	-0.305961538461538	0.0329268292682927	-0.305961538461538	311.4762
-7.955	1.3	314.3092	-0.305961538461538	0.0317073170731707	-0.305961538461538	314.3092
-7.955	1.25	321.0187	-0.305961538461538	0.0304878048780488	-0.305961538461538	321.0187
-7.955	1.2	329.0255	-0.305961538461538	0.0292682926829268	-0.305961538461538	329.0255
-7.955	1.15	336.3232	-0.305961538461538	0.0280487804878049	-0.305961538461538	336.3232
-7.955	1.1	342.1219	-0.305961538461538	0.0268292682926829	-0.305961538461538	342.1219
-7.955	1.05	349.0074	-0.305961538461538	0.025609756097561	-0.305961538461538	349.0074
-7.955	1	357.3184	-0.305961538461538	0.024390243902439	-0.305961538461538	357.3184
-7.955	0.95	364.9838	-0.305961538461538	0.0231707317073171	-0.305961538461538	364.9838
-7.955	0.9	374.2624	-0.305961538461538	0.0219512195121951	-0.305961538461538	374.2624
-7.955	0.85	382.9743	-0.305961538461538	0.0207317073170732	-0.305961538461538	382.9743
-7.955	0.8	393.2342	-0.305961538461538	0.0195121951219512	-0.305961538461538	393.2342
-7.955	0.75	406.2348	-0.305961538461538	0.0182926829268293	-0.305961538461538	406.2348
-7.955	0.7	417.9641	-0.305961538461538	0.0170731707317073	-0.305961538461538	417.9641
-7.955	0.65	432.564	-0.305961538461538	0.0158536585365854	-0.305961538461538	432.564
-7.955	0.6	449.8246	-0.305961538461538	0.0146341463414634	-0.305961538461538	449.8246
-7.955	0.55	468.4337	-0.305961538461538	0.0134146341463415	-0.305961538461538	468.4337
-7.955	0.495	494.7569	-0.305961538461538	0.0120731707317073	-0.305961538461538	494.7569
-7.955	0.45	515.3921	-0.305961538461538	0.0109756097560976	-0.305961538461538	515.3921
-7.955	0.4	536.3564	-0.305961538461538	0.00975609756097561	-0.305961538461538	536.3564
-7.955	0.35	556.8979	-0.305961538461538	0.00853658536585366	-0.305961538461538	556.8979
-7.955	0.3	576.1354	-0.305961538461538	0.00731707317073171	-0.305961538461538	576.1354
-7.955	0.245	596.5447	-0.305961538461538	0.00597560975609756	-0.305961538461538	596.5447
-7.955	0.2	611.6309	-0.305961538461538	0.0048780487804878	-0.305961538461538	611.6309
-7.955	0.15	625.2776	-0.305961538461538	0.00365853658536585	-0.305961538461538	625.2776
-7.955	0.1	635.6217	-0.305961538461538	0.0024390243902439	-0.305961538461538	635.6217
-7.955	0.05	643.5287	-0.305961538461538	0.00121951219512195	-0.305961538461538	643.5287
-7.955	0	648.9052	-0.305961538461538	0	-0.305961538461538	648.9052
-7.955	-0.05	648.3058	-0.305961538461538	-0.00121951219512195	-0.305961538461538	648.3058
-7.955	-0.1	644.0828	-0.305961538461538	-0.0024390243902439	-0.305961538461538	644.0828
-7.955	-0.15	637.0782	-0.305961538461538	-0.00365853658536585	-0.305961538461538	637.0782
-7.955	-0.2	625.7729	-0.305961538461538	-0.0048780487804878	-0.305961538461538	625.7729
-7.955	-0.255	610.1562	-0.305961538461538	-0.00621951219512195	-0.305961538461538	610.1562
-7.955	-0.3	594.872	-0.305961538461538	-0.00731707317073171	-0.305961538461538	594.872
-7.955	-0.35	577.6956	-0.305961538461538	-0.00853658536585366	-0.305961538461538	577.6956
-7.955	-0.4	559.269	-0.305961538461538	-0.00975609756097561	-0.305961538461538	559.269
-7.955	-0.45	539.8464	-0.305961538461538	-0.0109756097560976	-0.305961538461538	539.8464
-7.955	-0.5	518.555	-0.305961538461538	-0.0121951219512195	-0.305961538461538	518.555
-7.955	-0.55	501.6277	-0.305961538461538	-0.0134146341463415	-0.305961538461538	501.6277
-7.955	-0.6	484.5361	-0.305961538461538	-0.0146341463414634	-0.305961538461538	484.5361
-7.955	-0.655	464.176	-0.305961538461538	-0.0159756097560976	-0.305961538461538	464.176
-7.955	-0.7	424.6753	-0.305961538461538	-0.0170731707317073	-0.305961538461538	424.6753
-7.955	-0.75	408.7851	-0.305961538461538	-0.0182926829268293	-0.305961538461538	408.7851
-7.955	-0.8	394.3124	-0.305961538461538	-0.0195121951219512	-0.305961538461538	394.3124
-7.955	-0.85	381.3732	-0.305961538461538	-0.0207317073170732	-0.305961538461538	381.3732
-7.955	-0.905	368.3475	-0.305961538461538	-0.0220731707317073	-0.305961538461538	368.3475
-7.955	-0.95	357.6456	-0.305961538461538	-0.0231707317073171	-0.305961538461538	357.6456
-7.955	-1	349.7403	-0.305961538461538	-0.024390243902439	-0.305961538461538	349.7403
-7.955	-1.05	341.9133	-0.305961538461538	-0.025609756097561	-0.305961538461538	341.9133
-7.955	-1.1	335.073	-0.305961538461538	-0.0268292682926829	-0.305961538461538	335.073
-7.955	-1.155	328.8056	-0.305961538461538	-0.0281707317073171	-0.305961538461538	328.8056
-7.955	-1.2	321.1474	-0.305961538461538	-0.0292682926829268	-0.305961538461538	321.1474
-7.955	-1.25	314.9494	-0.305961538461538	-0.0304878048780488	-0.305961538461538	314.9494
-7.955	-1.3	309.4797	-0.305961538461538	-0.0317073170731707	-0.305961538461538	309.4797
-7.955	-1.35	303.8129	-0.305961538461538	-0.0329268292682927	-0.305961538461538	303.8129
-7.955	-1.405	298.4717	-0.305961538461538	-0.0342682926829268	-0.305961538461538	298.4717
-7.955	-1.45	292.6927	-0.305961538461538	-0.0353658536585366	-0.305961538461538	292.6927
-7.955	-1.5	288.3832	-0.305961538461538	-0.0365853658536585	-0.305961538461538	288.3832
-7.955	-1.55	283.8006	-0.305961538461538	-0.0378048780487805	-0.305961538461538	283.8006
-7.955	-1.6	279.5854	-0.305961538461538	-0.0390243902439024	-0.305961538461538	279.5854
-7.955	-1.655	276.4608	-0.305961538461538	-0.0403658536585366	-0.305961538461538	276.4608
-7.955	-1.7	272.7633	-0.305961538461538	-0.0414634146341463	-0.305961538461538	272.7633
-7.955	-1.75	269.7462	-0.305961538461538	-0.0426829268292683	-0.305961538461538	269.7462
-7.955	-1.8	267.1887	-0.305961538461538	-0.0439024390243902	-0.305961538461538	267.1887
-7.955	-1.85	263.5304	-0.305961538461538	-0.0451219512195122	-0.305961538461538	263.5304
-7.955	-1.905	260.973	-0.305961538461538	-0.0464634146341463	-0.305961538461538	260.973
-7.955	-1.95	256.9136	-0.305961538461538	-0.0475609756097561	-0.305961538461538	256.9136
-7.955	-2.005	253.4565	-0.305961538461538	-0.0489024390243902	-0.305961538461538	253.4565
-7.955	-2.05	249.8226	-0.305961538461538	-0.05	-0.305961538461538	249.8226
-7.955	-2.1	245.5255	-0.305961538461538	-0.051219512195122	-0.305961538461538	245.5255
-7.955	-2.15	241.6075	-0.305961538461538	-0.0524390243902439	-0.305961538461538	241.6075
-7.955	-2.2	237.0853	-0.305961538461538	-0.0536585365853659	-0.305961538461538	237.0853
-7.955	-2.255	232.5285	-0.305961538461538	-0.055	-0.305961538461538	232.5285
-7.955	-2.3	228.8936	-0.305961538461538	-0.0560975609756098	-0.305961538461538	228.8936
-7.955	-2.35	224.9529	-0.305961538461538	-0.0573170731707317	-0.305961538461538	224.9529
-7.955	-2.4	220.7861	-0.305961538461538	-0.0585365853658537	-0.305961538461538	220.7861
-7.955	-2.45	214.9491	-0.305961538461538	-0.0597560975609756	-0.305961538461538	214.9491
-7.955	-2.505	211.0088	-0.305961538461538	-0.0610975609756098	-0.305961538461538	211.0088
-7.955	-2.55	208.736	-0.305961538461538	-0.0621951219512195	-0.305961538461538	208.736
-7.955	-2.6	210.1329	-0.305961538461538	-0.0634146341463415	-0.305961538461538	210.1329
-7.955	-2.65	216.8903	-0.305961538461538	-0.0646341463414634	-0.305961538461538	216.8903
-7.955	-2.7	214.7358	-0.305961538461538	-0.0658536585365854	-0.305961538461538	214.7358
-7.955	-2.755	213.7786	-0.305961538461538	-0.0671951219512195	-0.305961538461538	213.7786
-7.955	-2.8	212.8064	-0.305961538461538	-0.0682926829268293	-0.305961538461538	212.8064
-7.955	-2.85	211.8711	-0.305961538461538	-0.0695121951219512	-0.305961538461538	211.8711
-7.955	-2.9	210.52	-0.305961538461538	-0.0707317073170732	-0.305961538461538	210.52
-7.955	-2.95	209.8097	-0.305961538461538	-0.0719512195121951	-0.305961538461538	209.8097
-7.955	-3.005	208.4011	-0.305961538461538	-0.0732926829268293	-0.305961538461538	208.4011
-7.955	-3.05	207.3712	-0.305961538461538	-0.074390243902439	-0.305961538461538	207.3712
-7.955	-3.1	207.0397	-0.305961538461538	-0.075609756097561	-0.305961538461538	207.0397
-7.955	-3.15	205.3232	-0.305961538461538	-0.0768292682926829	-0.305961538461538	205.3232
-7.955	-3.2	204.603	-0.305961538461538	-0.0780487804878049	-0.305961538461538	204.603
-7.955	-3.255	203.5041	-0.305961538461538	-0.079390243902439	-0.305961538461538	203.5041
-7.955	-3.3	202.5333	-0.305961538461538	-0.0804878048780488	-0.305961538461538	202.5333
-7.955	-3.35	201.7027	-0.305961538461538	-0.0817073170731707	-0.305961538461538	201.7027
-7.955	-3.4	200.4599	-0.305961538461538	-0.0829268292682927	-0.305961538461538	200.4599
-7.955	-3.45	199.6192	-0.305961538461538	-0.0841463414634146	-0.305961538461538	199.6192
-7.955	-3.505	198.9682	-0.305961538461538	-0.0854878048780488	-0.305961538461538	198.9682
-7.955	-3.55	198.5777	-0.305961538461538	-0.0865853658536585	-0.305961538461538	198.5777
-7.955	-3.6	198.7692	-0.305961538461538	-0.0878048780487805	-0.305961538461538	198.7692
-7.955	-3.65	199.1362	-0.305961538461538	-0.0890243902439024	-0.305961538461538	199.1362
-7.955	-3.7	199.9647	-0.305961538461538	-0.0902439024390244	-0.305961538461538	199.9647
-7.955	-3.755	201.0678	-0.305961538461538	-0.0915853658536585	-0.305961538461538	201.0678
-7.955	-3.8	201.4132	-0.305961538461538	-0.0926829268292683	-0.305961538461538	201.4132
-7.955	-3.85	201.2517	-0.305961538461538	-0.0939024390243902	-0.305961538461538	201.2517
-7.955	-3.9	199.37	-0.305961538461538	-0.0951219512195122	-0.305961538461538	199.37
-7.955	-3.95	194.8728	-0.305961538461538	-0.0963414634146341	-0.305961538461538	194.8728
-7.955	-4.005	187.9158	-0.305961538461538	-0.0976829268292683	-0.305961538461538	187.9158
-7.955	-4.055	186.8154	-0.305961538461538	-0.0989024390243902	-0.305961538461538	186.8154
-7.955	-4.1	185.1467	-0.305961538461538	-0.1	-0.305961538461538	185.1467
-7.955	-4.15	183.3715	-0.305961538461538	-0.101219512195122	-0.305961538461538	183.3715
-7.955	-4.2	181.8213	-0.305961538461538	-0.102439024390244	-0.305961538461538	181.8213
-7.955	-4.255	181.1468	-0.305961538461538	-0.103780487804878	-0.305961538461538	181.1468
-7.955	-4.305	180.0698	-0.305961538461538	-0.105	-0.305961538461538	180.0698
-7.955	-4.35	178.9455	-0.305961538461538	-0.10609756097561	-0.305961538461538	178.9455
-7.955	-4.4	176.9457	-0.305961538461538	-0.107317073170732	-0.305961538461538	176.9457
-7.955	-4.45	175.9634	-0.305961538461538	-0.108536585365854	-0.305961538461538	175.9634
-7.955	-4.505	173.5964	-0.305961538461538	-0.109878048780488	-0.305961538461538	173.5964
-7.955	-4.555	172.0817	-0.305961538461538	-0.11109756097561	-0.305961538461538	172.0817
-7.955	-4.6	171.0047	-0.305961538461538	-0.11219512195122	-0.305961538461538	171.0047
-7.955	-4.65	169.1861	-0.305961538461538	-0.113414634146341	-0.305961538461538	169.1861
-7.955	-4.7	167.7858	-0.305961538461538	-0.114634146341463	-0.305961538461538	167.7858
-7.955	-4.755	166.4249	-0.305961538461538	-0.115975609756098	-0.305961538461538	166.4249
-7.955	-4.805	164.7565	-0.305961538461538	-0.11719512195122	-0.305961538461538	164.7565
-7.955	-4.85	163.6322	-0.305961538461538	-0.118292682926829	-0.305961538461538	163.6322
-7.955	-4.9	162.993	-0.305961538461538	-0.119512195121951	-0.305961538461538	162.993
-7.955	-4.95	161.9355	-0.305961538461538	-0.120731707317073	-0.305961538461538	161.9355
-7.955	-5.005	161.9119	-0.305961538461538	-0.122073170731707	-0.305961538461538	161.9119
-7.955	-5.055	161.5727	-0.305961538461538	-0.123292682926829	-0.305961538461538	161.5727
-7.955	-5.1	160.721	-0.305961538461538	-0.124390243902439	-0.305961538461538	160.721
-7.955	-5.15	160.1451	-0.305961538461538	-0.125609756097561	-0.305961538461538	160.1451
-7.955	-5.2	159.3879	-0.305961538461538	-0.126829268292683	-0.305961538461538	159.3879
-7.955	-5.255	158.5835	-0.305961538461538	-0.128170731707317	-0.305961538461538	158.5835
-7.955	-5.305	157.5539	-0.305961538461538	-0.129390243902439	-0.305961538461538	157.5539
-7.955	-5.35	156.1621	-0.305961538461538	-0.130487804878049	-0.305961538461538	156.1621
-7.955	-5.4	155.1448	-0.305961538461538	-0.131707317073171	-0.305961538461538	155.1448
-7.955	-5.455	154.6403	-0.305961538461538	-0.133048780487805	-0.305961538461538	154.6403
-7.955	-5.505	153.9777	-0.305961538461538	-0.134268292682927	-0.305961538461538	153.9777
-7.955	-5.555	153.6185	-0.305961538461538	-0.135487804878049	-0.305961538461538	153.6185
-7.955	-5.6	152.8922	-0.305961538461538	-0.136585365853659	-0.305961538461538	152.8922
-7.955	-5.65	150.9091	-0.305961538461538	-0.13780487804878	-0.305961538461538	150.9091
-7.955	-5.705	150.625	-0.305961538461538	-0.139146341463415	-0.305961538461538	150.625
-7.955	-5.755	149.5649	-0.305961538461538	-0.140365853658537	-0.305961538461538	149.5649
-7.955	-5.805	149.0799	-0.305961538461538	-0.141585365853659	-0.305961538461538	149.0799
-7.955	-5.85	148.086	-0.305961538461538	-0.142682926829268	-0.305961538461538	148.086
-7.955	-5.9	146.6899	-0.305961538461538	-0.14390243902439	-0.305961538461538	146.6899
-7.955	-5.955	145.2396	-0.305961538461538	-0.145243902439024	-0.305961538461538	145.2396
-7.955	-6.005	143.962	-0.305961538461538	-0.146463414634146	-0.305961538461538	143.962
-7.955	-6.055	142.7958	-0.305961538461538	-0.147682926829268	-0.305961538461538	142.7958
-7.955	-6.1	141.4659	-0.305961538461538	-0.148780487804878	-0.305961538461538	141.4659
-7.955	-6.155	139.1641	-0.305961538461538	-0.150121951219512	-0.305961538461538	139.1641
-7.955	-6.2	137.8866	-0.305961538461538	-0.151219512195122	-0.305961538461538	137.8866
-7.955	-6.255	136.467	-0.305961538461538	-0.152560975609756	-0.305961538461538	136.467
-7.955	-6.305	135.982	-0.305961538461538	-0.153780487804878	-0.305961538461538	135.982
-7.955	-6.35	135.7046	-0.305961538461538	-0.154878048780488	-0.305961538461538	135.7046
-7.955	-6.405	134.4848	-0.305961538461538	-0.156219512195122	-0.305961538461538	134.4848
-7.955	-6.45	133.7634	-0.305961538461538	-0.157317073170732	-0.305961538461538	133.7634
-7.955	-6.505	133.787	-0.305961538461538	-0.158658536585366	-0.305961538461538	133.787
-7.955	-6.555	132.7988	-0.305961538461538	-0.159878048780488	-0.305961538461538	132.7988
-7.955	-6.6	132.1483	-0.305961538461538	-0.160975609756098	-0.305961538461538	132.1483
-7.955	-6.655	131.3494	-0.305961538461538	-0.162317073170732	-0.305961538461538	131.3494
-7.955	-6.7	130.4741	-0.305961538461538	-0.163414634146341	-0.305961538461538	130.4741
-7.955	-6.755	130.0245	-0.305961538461538	-0.164756097560976	-0.305961538461538	130.0245
-7.955	-6.805	129.1139	-0.305961538461538	-0.165975609756098	-0.305961538461538	129.1139
-7.955	-6.85	127.7593	-0.305961538461538	-0.167073170731707	-0.305961538461538	127.7593
-7.955	-6.905	127.2091	-0.305961538461538	-0.168414634146341	-0.305961538461538	127.2091
-7.955	-6.95	126.8723	-0.305961538461538	-0.169512195121951	-0.305961538461538	126.8723
-7.955	-7.005	126.5648	-0.305961538461538	-0.170853658536585	-0.305961538461538	126.5648
-7.955	-7.055	125.1514	-0.305961538461538	-0.172073170731707	-0.305961538461538	125.1514
-7.955	-7.1	124.1578	-0.305961538461538	-0.173170731707317	-0.305961538461538	124.1578
-7.955	-7.155	123.1702	-0.305961538461538	-0.174512195121951	-0.305961538461538	123.1702
-7.955	-7.2	122.2065	-0.305961538461538	-0.175609756097561	-0.305961538461538	122.2065
-7.955	-7.255	122.0882	-0.305961538461538	-0.176951219512195	-0.305961538461538	122.0882
-7.955	-7.305	120.4975	-0.305961538461538	-0.178170731707317	-0.305961538461538	120.4975
-7.955	-7.35	119.4568	-0.305961538461538	-0.179268292682927	-0.305961538461538	119.4568
-7.955	-7.405	118.6703	-0.305961538461538	-0.180609756097561	-0.305961538461538	118.6703
-7.955	-7.45	118.3218	-0.305961538461538	-0.181707317073171	-0.305961538461538	118.3218
-7.955	-7.505	117.7423	-0.305961538461538	-0.183048780487805	-0.305961538461538	117.7423
-7.955	-7.555	117.4049	-0.305961538461538	-0.184268292682927	-0.305961538461538	117.4049
-7.955	-7.6	116.7781	-0.305961538461538	-0.185365853658537	-0.305961538461538	116.7781
-7.955	-7.655	115.4301	-0.305961538461538	-0.186707317073171	-0.305961538461538	115.4301
-7.955	-7.7	115.087	-0.305961538461538	-0.18780487804878	-0.305961538461538	115.087
-7.955	-7.755	114.1711	-0.305961538461538	-0.189146341463415	-0.305961538461538	114.1711
-7.955	-7.805	113.6508	-0.305961538461538	-0.190365853658537	-0.305961538461538	113.6508
-7.955	-7.85	112.593	-0.305961538461538	-0.191463414634146	-0.305961538461538	112.593
-7.955	-7.905	111.4813	-0.305961538461538	-0.19280487804878	-0.305961538461538	111.4813
-7.955	-7.95	110.5591	-0.305961538461538	-0.19390243902439	-0.305961538461538	110.5591
-7.955	-8.005	110.1335	-0.305961538461538	-0.195243902439024	-0.305961538461538	110.1335
-7.955	-8.055	109.3057	-0.305961538461538	-0.196463414634146	-0.305961538461538	109.3057
-7.955	-8.105	109.566	-0.305961538461538	-0.197682926829268	-0.305961538461538	109.566
-7.955	-8.155	109.4121	-0.305961538461538	-0.19890243902439	-0.305961538461538	109.4121
-7.955	-8.2	109.4949	-0.305961538461538	-0.2	-0.305961538461538	109.4949
-7.955	-8.255	109.0573	-0.305961538461538	-0.201341463414634	-0.305961538461538	109.0573
-7.955	-8.305	108.8749	-0.305961538461538	-0.202560975609756	-0.305961538461538	108.8749
-7.955	-8.355	108.3546	-0.305961538461538	-0.203780487804878	-0.305961538461538	108.3546
-7.955	-8.405	107.314	-0.305961538461538	-0.205	-0.305961538461538	107.314
-7.955	-8.45	106.7161	-0.305961538461538	-0.20609756097561	-0.305961538461538	106.7161
-7.955	-8.505	106.581	-0.305961538461538	-0.207439024390244	-0.305961538461538	106.581
-7.955	-8.555	106.0015	-0.305961538461538	-0.208658536585366	-0.305961538461538	106.0015
-7.955	-8.605	105.5691	-0.305961538461538	-0.209878048780488	-0.305961538461538	105.5691
-7.955	-8.655	104.8833	-0.305961538461538	-0.21109756097561	-0.305961538461538	104.8833
-7.955	-8.7	104.7602	-0.305961538461538	-0.21219512195122	-0.305961538461538	104.7602
-7.955	-8.755	104.1927	-0.305961538461538	-0.213536585365854	-0.305961538461538	104.1927
-7.955	-8.805	104.0221	-0.305961538461538	-0.214756097560976	-0.305961538461538	104.0221
-7.955	-8.855	103.4713	-0.305961538461538	-0.215975609756098	-0.305961538461538	103.4713
-7.955	-8.905	103.1757	-0.305961538461538	-0.217195121951219	-0.305961538461538	103.1757
-7.955	-8.95	102.9274	-0.305961538461538	-0.218292682926829	-0.305961538461538	102.9274
-7.955	-9.005	102.3905	-0.305961538461538	-0.219634146341463	-0.305961538461538	102.3905
-7.955	-9.055	102.4208	-0.305961538461538	-0.220853658536585	-0.305961538461538	102.4208
-7.955	-9.105	101.6928	-0.305961538461538	-0.222073170731707	-0.305961538461538	101.6928
-7.955	-9.155	100.2811	-0.305961538461538	-0.223292682926829	-0.305961538461538	100.2811
-7.955	-9.2	99.48892	-0.305961538461538	-0.224390243902439	-0.305961538461538	99.48892
-7.955	-9.255	99.32338	-0.305961538461538	-0.225731707317073	-0.305961538461538	99.32338
-7.955	-9.305	98.744	-0.305961538461538	-0.226951219512195	-0.305961538461538	98.744
-7.955	-9.355	99.31145	-0.305961538461538	-0.228170731707317	-0.305961538461538	99.31145
-7.955	-9.405	99.35893	-0.305961538461538	-0.229390243902439	-0.305961538461538	99.35893
-7.955	-9.45	99.54807	-0.305961538461538	-0.230487804878049	-0.305961538461538	99.54807
-7.955	-9.505	100.0091	-0.305961538461538	-0.231829268292683	-0.305961538461538	100.0091
-7.955	-9.555	100.4347	-0.305961538461538	-0.233048780487805	-0.305961538461538	100.4347
-7.955	-9.605	100.4654	-0.305961538461538	-0.234268292682927	-0.305961538461538	100.4654
-7.955	-9.655	101.08	-0.305961538461538	-0.235487804878049	-0.305961538461538	101.08
-7.955	-9.7	102.1795	-0.305961538461538	-0.236585365853659	-0.305961538461538	102.1795
-7.955	-9.755	103.2791	-0.305961538461538	-0.237926829268293	-0.305961538461538	103.2791
-7.955	-9.805	105.076	-0.305961538461538	-0.239146341463415	-0.305961538461538	105.076
-7.955	-9.855	106.8898	-0.305961538461538	-0.240365853658537	-0.305961538461538	106.8898
-7.955	-9.905	108.6516	-0.305961538461538	-0.241585365853659	-0.305961538461538	108.6516
-7.955	-9.95	109.361	-0.305961538461538	-0.242682926829268	-0.305961538461538	109.361
-7.955	-10	105.3175	-0.305961538461538	-0.24390243902439	-0.305961538461538	105.3175
-7.9	8.495	335.0774	-0.303846153846154	0.20719512195122	-0.303846153846154	335.0774
-7.9	8.445	363.0484	-0.303846153846154	0.205975609756098	-0.303846153846154	363.0484
-7.9	8.4	390.4796	-0.303846153846154	0.204878048780488	-0.303846153846154	390.4796
-7.9	8.35	420.0612	-0.303846153846154	0.203658536585366	-0.303846153846154	420.0612
-7.9	8.3	454.4813	-0.303846153846154	0.202439024390244	-0.303846153846154	454.4813
-7.9	8.245	494.7346	-0.303846153846154	0.20109756097561	-0.303846153846154	494.7346
-7.9	8.195	547.9649	-0.303846153846154	0.199878048780488	-0.303846153846154	547.9649
-7.9	8.15	653.723	-0.303846153846154	0.198780487804878	-0.303846153846154	653.723
-7.9	8.1	748.2815	-0.303846153846154	0.197560975609756	-0.303846153846154	748.2815
-7.9	8.05	871.1706	-0.303846153846154	0.196341463414634	-0.303846153846154	871.1706
-7.9	7.995	1206.999	-0.303846153846154	0.195	-0.303846153846154	1206.999
-7.9	7.945	1465.156	-0.303846153846154	0.193780487804878	-0.303846153846154	1465.156
-7.9	7.9	1795.744	-0.303846153846154	0.192682926829268	-0.303846153846154	1795.744
-7.9	7.85	2243.125	-0.303846153846154	0.191463414634146	-0.303846153846154	2243.125
-7.9	7.8	3617.967	-0.303846153846154	0.190243902439024	-0.303846153846154	3617.967
-7.9	7.745	4827.686	-0.303846153846154	0.18890243902439	-0.303846153846154	4827.686
-7.9	7.695	7893.323	-0.303846153846154	0.187682926829268	-0.303846153846154	7893.323
-7.9	7.65	13750.9	-0.303846153846154	0.186585365853659	-0.303846153846154	13750.9
-7.9	7.6	18516.11	-0.303846153846154	0.185365853658537	-0.303846153846154	18516.11
-7.9	7.55	24696.24	-0.303846153846154	0.184146341463415	-0.303846153846154	24696.24
-7.9	7.495	32379.36	-0.303846153846154	0.18280487804878	-0.303846153846154	32379.36
-7.9	7.445	40989.68	-0.303846153846154	0.181585365853659	-0.303846153846154	40989.68
-7.9	7.4	50562.09	-0.303846153846154	0.180487804878049	-0.303846153846154	50562.09
-7.9	7.35	54729.45	-0.303846153846154	0.179268292682927	-0.303846153846154	54729.45
-7.9	7.3	56498.66	-0.303846153846154	0.178048780487805	-0.303846153846154	56498.66
-7.9	7.245	57521.45	-0.303846153846154	0.176707317073171	-0.303846153846154	57521.45
-7.9	7.195	53222.84	-0.303846153846154	0.175487804878049	-0.303846153846154	53222.84
-7.9	7.15	41512.77	-0.303846153846154	0.174390243902439	-0.303846153846154	41512.77
-7.9	7.1	23602.84	-0.303846153846154	0.173170731707317	-0.303846153846154	23602.84
-7.9	7.05	11865.17	-0.303846153846154	0.171951219512195	-0.303846153846154	11865.17
-7.9	6.995	8289.382	-0.303846153846154	0.170609756097561	-0.303846153846154	8289.382
-7.9	6.945	6534.304	-0.303846153846154	0.169390243902439	-0.303846153846154	6534.304
-7.9	6.9	4576.323	-0.303846153846154	0.168292682926829	-0.303846153846154	4576.323
-7.9	6.85	3857.398	-0.303846153846154	0.167073170731707	-0.303846153846154	3857.398
-7.9	6.8	3247.876	-0.303846153846154	0.165853658536585	-0.303846153846154	3247.876
-7.9	6.745	2851.211	-0.303846153846154	0.164512195121951	-0.303846153846154	2851.211
-7.9	6.695	2301.745	-0.303846153846154	0.163292682926829	-0.303846153846154	2301.745
-7.9	6.65	2033.879	-0.303846153846154	0.16219512195122	-0.303846153846154	2033.879
-7.9	6.6	1774.318	-0.303846153846154	0.160975609756098	-0.303846153846154	1774.318
-7.9	6.55	1588.008	-0.303846153846154	0.159756097560976	-0.303846153846154	1588.008
-7.9	6.495	1431.573	-0.303846153846154	0.158414634146341	-0.303846153846154	1431.573
-7.9	6.445	1303.658	-0.303846153846154	0.15719512195122	-0.303846153846154	1303.658
-7.9	6.4	1088.826	-0.303846153846154	0.15609756097561	-0.303846153846154	1088.826
-7.9	6.35	994.922	-0.303846153846154	0.154878048780488	-0.303846153846154	994.922
-7.9	6.3	918.5889	-0.303846153846154	0.153658536585366	-0.303846153846154	918.5889
-7.9	6.245	856.5445	-0.303846153846154	0.152317073170732	-0.303846153846154	856.5445
-7.9	6.195	802.9018	-0.303846153846154	0.15109756097561	-0.303846153846154	802.9018
-7.9	6.15	754.6018	-0.303846153846154	0.15	-0.303846153846154	754.6018
-7.9	6.1	715.989	-0.303846153846154	0.148780487804878	-0.303846153846154	715.989
-7.9	6.05	683.0315	-0.303846153846154	0.147560975609756	-0.303846153846154	683.0315
-7.9	5.995	654.0905	-0.303846153846154	0.146219512195122	-0.303846153846154	654.0905
-7.9	5.95	628.3005	-0.303846153846154	0.145121951219512	-0.303846153846154	628.3005
-7.9	5.9	599.7072	-0.303846153846154	0.14390243902439	-0.303846153846154	599.7072
-7.9	5.85	578.8776	-0.303846153846154	0.142682926829268	-0.303846153846154	578.8776
-7.9	5.8	560.7397	-0.303846153846154	0.141463414634146	-0.303846153846154	560.7397
-7.9	5.745	546.6857	-0.303846153846154	0.140121951219512	-0.303846153846154	546.6857
-7.9	5.7	535.4177	-0.303846153846154	0.139024390243902	-0.303846153846154	535.4177
-7.9	5.65	523.7767	-0.303846153846154	0.13780487804878	-0.303846153846154	523.7767
-7.9	5.6	513.3903	-0.303846153846154	0.136585365853659	-0.303846153846154	513.3903
-7.9	5.55	505.0809	-0.303846153846154	0.135365853658537	-0.303846153846154	505.0809
-7.9	5.495	496.9666	-0.303846153846154	0.134024390243902	-0.303846153846154	496.9666
-7.9	5.45	488.9973	-0.303846153846154	0.132926829268293	-0.303846153846154	488.9973
-7.9	5.4	478.0483	-0.303846153846154	0.131707317073171	-0.303846153846154	478.0483
-7.9	5.35	462.9254	-0.303846153846154	0.130487804878049	-0.303846153846154	462.9254
-7.9	5.3	436.692	-0.303846153846154	0.129268292682927	-0.303846153846154	436.692
-7.9	5.245	427.1531	-0.303846153846154	0.127926829268293	-0.303846153846154	427.1531
-7.9	5.2	417.2105	-0.303846153846154	0.126829268292683	-0.303846153846154	417.2105
-7.9	5.15	409.1002	-0.303846153846154	0.125609756097561	-0.303846153846154	409.1002
-7.9	5.1	401.6819	-0.303846153846154	0.124390243902439	-0.303846153846154	401.6819
-7.9	5.05	395.783	-0.303846153846154	0.123170731707317	-0.303846153846154	395.783
-7.9	4.995	390.7482	-0.303846153846154	0.121829268292683	-0.303846153846154	390.7482
-7.9	4.95	384.8275	-0.303846153846154	0.120731707317073	-0.303846153846154	384.8275
-7.9	4.9	379.9781	-0.303846153846154	0.119512195121951	-0.303846153846154	379.9781
-7.9	4.85	374.8718	-0.303846153846154	0.118292682926829	-0.303846153846154	374.8718
-7.9	4.8	368.2822	-0.303846153846154	0.117073170731707	-0.303846153846154	368.2822
-7.9	4.745	362.9499	-0.303846153846154	0.115731707317073	-0.303846153846154	362.9499
-7.9	4.7	356.8315	-0.303846153846154	0.114634146341463	-0.303846153846154	356.8315
-7.9	4.65	350.8086	-0.303846153846154	0.113414634146341	-0.303846153846154	350.8086
-7.9	4.6	344.5314	-0.303846153846154	0.11219512195122	-0.303846153846154	344.5314
-7.9	4.55	339.4803	-0.303846153846154	0.110975609756098	-0.303846153846154	339.4803
-7.9	4.495	336.1576	-0.303846153846154	0.109634146341463	-0.303846153846154	336.1576
-7.9	4.45	331.7339	-0.303846153846154	0.108536585365854	-0.303846153846154	331.7339
-7.9	4.4	327.6618	-0.303846153846154	0.107317073170732	-0.303846153846154	327.6618
-7.9	4.35	324.1608	-0.303846153846154	0.10609756097561	-0.303846153846154	324.1608
-7.9	4.3	321.064	-0.303846153846154	0.104878048780488	-0.303846153846154	321.064
-7.9	4.245	317.2484	-0.303846153846154	0.103536585365854	-0.303846153846154	317.2484
-7.9	4.2	312.708	-0.303846153846154	0.102439024390244	-0.303846153846154	312.708
-7.9	4.15	310.2379	-0.303846153846154	0.101219512195122	-0.303846153846154	310.2379
-7.9	4.1	307.3408	-0.303846153846154	0.1	-0.303846153846154	307.3408
-7.9	4.05	303.9	-0.303846153846154	0.098780487804878	-0.303846153846154	303.9
-7.9	3.995	300.2462	-0.303846153846154	0.0974390243902439	-0.303846153846154	300.2462
-7.9	3.95	295.9579	-0.303846153846154	0.0963414634146341	-0.303846153846154	295.9579
-7.9	3.9	293.5616	-0.303846153846154	0.0951219512195122	-0.303846153846154	293.5616
-7.9	3.85	290.7411	-0.303846153846154	0.0939024390243902	-0.303846153846154	290.7411
-7.9	3.8	286.4165	-0.303846153846154	0.0926829268292683	-0.303846153846154	286.4165
-7.9	3.745	284.2005	-0.303846153846154	0.0913414634146341	-0.303846153846154	284.2005
-7.9	3.7	280.9761	-0.303846153846154	0.0902439024390244	-0.303846153846154	280.9761
-7.9	3.65	278.0741	-0.303846153846154	0.0890243902439024	-0.303846153846154	278.0741
-7.9	3.6	276.7335	-0.303846153846154	0.0878048780487805	-0.303846153846154	276.7335
-7.9	3.55	275.1108	-0.303846153846154	0.0865853658536585	-0.303846153846154	275.1108
-7.9	3.495	274.7803	-0.303846153846154	0.0852439024390244	-0.303846153846154	274.7803
-7.9	3.45	273.8671	-0.303846153846154	0.0841463414634146	-0.303846153846154	273.8671
-7.9	3.4	273.3688	-0.303846153846154	0.0829268292682927	-0.303846153846154	273.3688
-7.9	3.35	272.1964	-0.303846153846154	0.0817073170731707	-0.303846153846154	272.1964
-7.9	3.3	271.9346	-0.303846153846154	0.0804878048780488	-0.303846153846154	271.9346
-7.9	3.245	271.222	-0.303846153846154	0.0791463414634146	-0.303846153846154	271.222
-7.9	3.2	269.9565	-0.303846153846154	0.0780487804878049	-0.303846153846154	269.9565
-7.9	3.15	270.3476	-0.303846153846154	0.0768292682926829	-0.303846153846154	270.3476
-7.9	3.1	269.7652	-0.303846153846154	0.075609756097561	-0.303846153846154	269.7652
-7.9	3.05	269.3865	-0.303846153846154	0.074390243902439	-0.303846153846154	269.3865
-7.9	2.995	268.202	-0.303846153846154	0.0730487804878049	-0.303846153846154	268.202
-7.9	2.95	266.6743	-0.303846153846154	0.0719512195121951	-0.303846153846154	266.6743
-7.9	2.9	265.5508	-0.303846153846154	0.0707317073170732	-0.303846153846154	265.5508
-7.9	2.85	264.9586	-0.303846153846154	0.0695121951219512	-0.303846153846154	264.9586
-7.9	2.8	265.289	-0.303846153846154	0.0682926829268293	-0.303846153846154	265.289
-7.9	2.745	264.3893	-0.303846153846154	0.0669512195121951	-0.303846153846154	264.3893
-7.9	2.7	263.7743	-0.303846153846154	0.0658536585365854	-0.303846153846154	263.7743
-7.9	2.65	263.3016	-0.303846153846154	0.0646341463414634	-0.303846153846154	263.3016
-7.9	2.6	261.5505	-0.303846153846154	0.0634146341463415	-0.303846153846154	261.5505
-7.9	2.55	260.7093	-0.303846153846154	0.0621951219512195	-0.303846153846154	260.7093
-7.9	2.495	258.7677	-0.303846153846154	0.0608536585365854	-0.303846153846154	258.7677
-7.9	2.45	256.2947	-0.303846153846154	0.0597560975609756	-0.303846153846154	256.2947
-7.9	2.4	254.7447	-0.303846153846154	0.0585365853658537	-0.303846153846154	254.7447
-7.9	2.35	252.5432	-0.303846153846154	0.0573170731707317	-0.303846153846154	252.5432
-7.9	2.3	250.2236	-0.303846153846154	0.0560975609756098	-0.303846153846154	250.2236
-7.9	2.245	249.7977	-0.303846153846154	0.0547560975609756	-0.303846153846154	249.7977
-7.9	2.2	249.857	-0.303846153846154	0.0536585365853659	-0.303846153846154	249.857
-7.9	2.15	250.2	-0.303846153846154	0.0524390243902439	-0.303846153846154	250.2
-7.9	2.1	250.1885	-0.303846153846154	0.051219512195122	-0.303846153846154	250.1885
-7.9	2.05	250.9222	-0.303846153846154	0.05	-0.303846153846154	250.9222
-7.9	2	250.3542	-0.303846153846154	0.0487804878048781	-0.303846153846154	250.3542
-7.9	1.95	250.3066	-0.303846153846154	0.0475609756097561	-0.303846153846154	250.3066
-7.9	1.9	250.5199	-0.303846153846154	0.0463414634146341	-0.303846153846154	250.5199
-7.9	1.85	249.7507	-0.303846153846154	0.0451219512195122	-0.303846153846154	249.7507
-7.9	1.8	249.7507	-0.303846153846154	0.0439024390243902	-0.303846153846154	249.7507
-7.9	1.75	249.0526	-0.303846153846154	0.0426829268292683	-0.303846153846154	249.0526
-7.9	1.7	250.3547	-0.303846153846154	0.0414634146341463	-0.303846153846154	250.3547
-7.9	1.65	251.0885	-0.303846153846154	0.0402439024390244	-0.303846153846154	251.0885
-7.9	1.6	251.29	-0.303846153846154	0.0390243902439024	-0.303846153846154	251.29
-7.9	1.55	252.4857	-0.303846153846154	0.0378048780487805	-0.303846153846154	252.4857
-7.9	1.5	252.2254	-0.303846153846154	0.0365853658536585	-0.303846153846154	252.2254
-7.9	1.45	252.8883	-0.303846153846154	0.0353658536585366	-0.303846153846154	252.8883
-7.9	1.4	254.1078	-0.303846153846154	0.0341463414634146	-0.303846153846154	254.1078
-7.9	1.35	257.2918	-0.303846153846154	0.0329268292682927	-0.303846153846154	257.2918
-7.9	1.3	260.6677	-0.303846153846154	0.0317073170731707	-0.303846153846154	260.6677
-7.9	1.25	265.9711	-0.303846153846154	0.0304878048780488	-0.303846153846154	265.9711
-7.9	1.2	272.7088	-0.303846153846154	0.0292682926829268	-0.303846153846154	272.7088
-7.9	1.15	279.6124	-0.303846153846154	0.0280487804878049	-0.303846153846154	279.6124
-7.9	1.1	287.3227	-0.303846153846154	0.0268292682926829	-0.303846153846154	287.3227
-7.9	1.05	293.8489	-0.303846153846154	0.025609756097561	-0.303846153846154	293.8489
-7.9	1	298.4106	-0.303846153846154	0.024390243902439	-0.303846153846154	298.4106
-7.9	0.95	303.2194	-0.303846153846154	0.0231707317073171	-0.303846153846154	303.2194
-7.9	0.9	307.2517	-0.303846153846154	0.0219512195121951	-0.303846153846154	307.2517
-7.9	0.85	312.2009	-0.303846153846154	0.0207317073170732	-0.303846153846154	312.2009
-7.9	0.8	320.9884	-0.303846153846154	0.0195121951219512	-0.303846153846154	320.9884
-7.9	0.75	330.1003	-0.303846153846154	0.0182926829268293	-0.303846153846154	330.1003
-7.9	0.7	338.6137	-0.303846153846154	0.0170731707317073	-0.303846153846154	338.6137
-7.9	0.65	345.1709	-0.303846153846154	0.0158536585365854	-0.303846153846154	345.1709
-7.9	0.6	351.6609	-0.303846153846154	0.0146341463414634	-0.303846153846154	351.6609
-7.9	0.55	359.1371	-0.303846153846154	0.0134146341463415	-0.303846153846154	359.1371
-7.9	0.495	368.3663	-0.303846153846154	0.0120731707317073	-0.303846153846154	368.3663
-7.9	0.45	378.2814	-0.303846153846154	0.0109756097560976	-0.303846153846154	378.2814
-7.9	0.4	388.4443	-0.303846153846154	0.00975609756097561	-0.303846153846154	388.4443
-7.9	0.35	399.8885	-0.303846153846154	0.00853658536585366	-0.303846153846154	399.8885
-7.9	0.3	412.634	-0.303846153846154	0.00731707317073171	-0.303846153846154	412.634
-7.9	0.245	427.7521	-0.303846153846154	0.00597560975609756	-0.303846153846154	427.7521
-7.9	0.2	441.762	-0.303846153846154	0.0048780487804878	-0.303846153846154	441.762
-7.9	0.15	458.6877	-0.303846153846154	0.00365853658536585	-0.303846153846154	458.6877
-7.9	0.1	477.0643	-0.303846153846154	0.0024390243902439	-0.303846153846154	477.0643
-7.9	0.05	495.7765	-0.303846153846154	0.00121951219512195	-0.303846153846154	495.7765
-7.9	0	520.7987	-0.303846153846154	0	-0.303846153846154	520.7987
-7.9	-0.05	542.9302	-0.303846153846154	-0.00121951219512195	-0.303846153846154	542.9302
-7.9	-0.1	563.0449	-0.303846153846154	-0.0024390243902439	-0.303846153846154	563.0449
-7.9	-0.15	580.9363	-0.303846153846154	-0.00365853658536585	-0.303846153846154	580.9363
-7.9	-0.2	597.8258	-0.303846153846154	-0.0048780487804878	-0.303846153846154	597.8258
-7.9	-0.255	615.1246	-0.303846153846154	-0.00621951219512195	-0.303846153846154	615.1246
-7.9	-0.3	625.9727	-0.303846153846154	-0.00731707317073171	-0.303846153846154	625.9727
-7.9	-0.35	633.2325	-0.303846153846154	-0.00853658536585366	-0.303846153846154	633.2325
-7.9	-0.4	635.841	-0.303846153846154	-0.00975609756097561	-0.303846153846154	635.841
-7.9	-0.45	633.2325	-0.303846153846154	-0.0109756097560976	-0.303846153846154	633.2325
-7.9	-0.5	628.268	-0.303846153846154	-0.0121951219512195	-0.303846153846154	628.268
-7.9	-0.55	623.113	-0.303846153846154	-0.0134146341463415	-0.303846153846154	623.113
-7.9	-0.6	615.6516	-0.303846153846154	-0.0146341463414634	-0.303846153846154	615.6516
-7.9	-0.655	605.9445	-0.303846153846154	-0.0159756097560976	-0.303846153846154	605.9445
-7.9	-0.7	594.4666	-0.303846153846154	-0.0170731707317073	-0.303846153846154	594.4666
-7.9	-0.75	576.7443	-0.303846153846154	-0.0182926829268293	-0.303846153846154	576.7443
-7.9	-0.8	559.7581	-0.303846153846154	-0.0195121951219512	-0.303846153846154	559.7581
-7.9	-0.85	543.0827	-0.303846153846154	-0.0207317073170732	-0.303846153846154	543.0827
-7.9	-0.905	525.341	-0.303846153846154	-0.0220731707317073	-0.303846153846154	525.341
-7.9	-0.95	509.002	-0.303846153846154	-0.0231707317073171	-0.303846153846154	509.002
-7.9	-1	487.3097	-0.303846153846154	-0.024390243902439	-0.303846153846154	487.3097
-7.9	-1.05	465.5495	-0.303846153846154	-0.025609756097561	-0.303846153846154	465.5495
-7.9	-1.1	427.6763	-0.303846153846154	-0.0268292682926829	-0.303846153846154	427.6763
-7.9	-1.155	412.6339	-0.303846153846154	-0.0281707317073171	-0.303846153846154	412.6339
-7.9	-1.2	397.7105	-0.303846153846154	-0.0292682926829268	-0.303846153846154	397.7105
-7.9	-1.25	385.107	-0.303846153846154	-0.0304878048780488	-0.303846153846154	385.107
-7.9	-1.3	373.1991	-0.303846153846154	-0.0317073170731707	-0.303846153846154	373.1991
-7.9	-1.35	364.4146	-0.303846153846154	-0.0329268292682927	-0.303846153846154	364.4146
-7.9	-1.405	356.822	-0.303846153846154	-0.0342682926829268	-0.303846153846154	356.822
-7.9	-1.45	348.3498	-0.303846153846154	-0.0353658536585366	-0.303846153846154	348.3498
-7.9	-1.5	341.4924	-0.303846153846154	-0.0365853658536585	-0.303846153846154	341.4924
-7.9	-1.55	334.0395	-0.303846153846154	-0.0378048780487805	-0.303846153846154	334.0395
-7.9	-1.6	326.626	-0.303846153846154	-0.0390243902439024	-0.303846153846154	326.626
-7.9	-1.655	319.7642	-0.303846153846154	-0.0403658536585366	-0.303846153846154	319.7642
-7.9	-1.7	311.8549	-0.303846153846154	-0.0414634146341463	-0.303846153846154	311.8549
-7.9	-1.75	305.4142	-0.303846153846154	-0.0426829268292683	-0.303846153846154	305.4142
-7.9	-1.8	300.7592	-0.303846153846154	-0.0439024390243902	-0.303846153846154	300.7592
-7.9	-1.85	295.5723	-0.303846153846154	-0.0451219512195122	-0.303846153846154	295.5723
-7.9	-1.905	291.5562	-0.303846153846154	-0.0464634146341463	-0.303846153846154	291.5562
-7.9	-1.95	287.0356	-0.303846153846154	-0.0475609756097561	-0.303846153846154	287.0356
-7.9	-2.005	282.3566	-0.303846153846154	-0.0489024390243902	-0.303846153846154	282.3566
-7.9	-2.05	278.8761	-0.303846153846154	-0.05	-0.303846153846154	278.8761
-7.9	-2.1	276.199	-0.303846153846154	-0.051219512195122	-0.303846153846154	276.199
-7.9	-2.15	273.5244	-0.303846153846154	-0.0524390243902439	-0.303846153846154	273.5244
-7.9	-2.2	270.1021	-0.303846153846154	-0.0536585365853659	-0.303846153846154	270.1021
-7.9	-2.255	267.5446	-0.303846153846154	-0.055	-0.303846153846154	267.5446
-7.9	-2.3	264.2778	-0.303846153846154	-0.0560975609756098	-0.303846153846154	264.2778
-7.9	-2.35	260.1694	-0.303846153846154	-0.0573170731707317	-0.303846153846154	260.1694
-7.9	-2.4	254.2508	-0.303846153846154	-0.0585365853658537	-0.303846153846154	254.2508
-7.9	-2.45	248.5325	-0.303846153846154	-0.0597560975609756	-0.303846153846154	248.5325
-7.9	-2.505	244.0813	-0.303846153846154	-0.0610975609756098	-0.303846153846154	244.0813
-7.9	-2.55	240.1747	-0.303846153846154	-0.0621951219512195	-0.303846153846154	240.1747
-7.9	-2.6	236.4577	-0.303846153846154	-0.0634146341463415	-0.303846153846154	236.4577
-7.9	-2.65	232.2556	-0.303846153846154	-0.0646341463414634	-0.303846153846154	232.2556
-7.9	-2.7	228.6821	-0.303846153846154	-0.0658536585365854	-0.303846153846154	228.6821
-7.9	-2.755	224.7524	-0.303846153846154	-0.0671951219512195	-0.303846153846154	224.7524
-7.9	-2.8	221.2017	-0.303846153846154	-0.0682926829268293	-0.303846153846154	221.2017
-7.9	-2.85	216.6563	-0.303846153846154	-0.0695121951219512	-0.303846153846154	216.6563
-7.9	-2.9	213.0005	-0.303846153846154	-0.0707317073170732	-0.303846153846154	213.0005
-7.9	-2.95	208.8681	-0.303846153846154	-0.0719512195121951	-0.303846153846154	208.8681
-7.9	-3.005	206.7138	-0.303846153846154	-0.0732926829268293	-0.303846153846154	206.7138
-7.9	-3.05	208.9863	-0.303846153846154	-0.074390243902439	-0.303846153846154	208.9863
-7.9	-3.1	215.6119	-0.303846153846154	-0.075609756097561	-0.303846153846154	215.6119
-7.9	-3.15	213.8481	-0.303846153846154	-0.0768292682926829	-0.303846153846154	213.8481
-7.9	-3.2	213.1362	-0.303846153846154	-0.0780487804878049	-0.303846153846154	213.1362
-7.9	-3.255	212.2738	-0.303846153846154	-0.079390243902439	-0.303846153846154	212.2738
-7.9	-3.3	211.5414	-0.303846153846154	-0.0804878048780488	-0.303846153846154	211.5414
-7.9	-3.35	210.3677	-0.303846153846154	-0.0817073170731707	-0.303846153846154	210.3677
-7.9	-3.4	209.2686	-0.303846153846154	-0.0829268292682927	-0.303846153846154	209.2686
-7.9	-3.45	208.4383	-0.303846153846154	-0.0841463414634146	-0.303846153846154	208.4383
-7.9	-3.505	207.8109	-0.303846153846154	-0.0854878048780488	-0.303846153846154	207.8109
-7.9	-3.55	206.7811	-0.303846153846154	-0.0865853658536585	-0.303846153846154	206.7811
-7.9	-3.6	205.0763	-0.303846153846154	-0.0878048780487805	-0.303846153846154	205.0763
-7.9	-3.65	203.7743	-0.303846153846154	-0.0890243902439024	-0.303846153846154	203.7743
-7.9	-3.7	202.06	-0.303846153846154	-0.0902439024390244	-0.303846153846154	202.06
-7.9	-3.755	200.5188	-0.303846153846154	-0.0915853658536585	-0.303846153846154	200.5188
-7.9	-3.8	198.9349	-0.303846153846154	-0.0926829268292683	-0.303846153846154	198.9349
-7.9	-3.85	197.3938	-0.303846153846154	-0.0939024390243902	-0.303846153846154	197.3938
-7.9	-3.9	196.0918	-0.303846153846154	-0.0951219512195122	-0.303846153846154	196.0918
-7.9	-3.95	194.9577	-0.303846153846154	-0.0963414634146341	-0.303846153846154	194.9577
-7.9	-4.005	194.9814	-0.303846153846154	-0.0976829268292683	-0.303846153846154	194.9814
-7.9	-4.055	194.8512	-0.303846153846154	-0.0989024390243902	-0.303846153846154	194.8512
-7.9	-4.1	194.792	-0.303846153846154	-0.1	-0.303846153846154	194.792
-7.9	-4.15	193.6077	-0.303846153846154	-0.101219512195122	-0.303846153846154	193.6077
-7.9	-4.2	191.9859	-0.303846153846154	-0.102439024390244	-0.303846153846154	191.9859
-7.9	-4.255	190.8613	-0.303846153846154	-0.103780487804878	-0.303846153846154	190.8613
-7.9	-4.305	189.4317	-0.303846153846154	-0.105	-0.303846153846154	189.4317
-7.9	-4.35	187.9669	-0.303846153846154	-0.10609756097561	-0.303846153846154	187.9669
-7.9	-4.4	186.9489	-0.303846153846154	-0.107317073170732	-0.303846153846154	186.9489
-7.9	-4.45	185.6707	-0.303846153846154	-0.108536585365854	-0.303846153846154	185.6707
-7.9	-4.505	183.9337	-0.303846153846154	-0.109878048780488	-0.303846153846154	183.9337
-7.9	-4.555	182.6555	-0.303846153846154	-0.11109756097561	-0.303846153846154	182.6555
-7.9	-4.6	181.2116	-0.303846153846154	-0.11219512195122	-0.303846153846154	181.2116
-7.9	-4.65	179.3328	-0.303846153846154	-0.113414634146341	-0.303846153846154	179.3328
-7.9	-4.7	177.6407	-0.303846153846154	-0.114634146341463	-0.303846153846154	177.6407
-7.9	-4.755	176.3033	-0.303846153846154	-0.115975609756098	-0.303846153846154	176.3033
-7.9	-4.805	175.2499	-0.303846153846154	-0.11719512195122	-0.303846153846154	175.2499
-7.9	-4.85	174.0427	-0.303846153846154	-0.118292682926829	-0.303846153846154	174.0427
-7.9	-4.9	172.5635	-0.303846153846154	-0.119512195121951	-0.303846153846154	172.5635
-7.9	-4.95	171.8059	-0.303846153846154	-0.120731707317073	-0.303846153846154	171.8059
-7.9	-5.005	170.9065	-0.303846153846154	-0.122073170731707	-0.303846153846154	170.9065
-7.9	-5.055	169.7824	-0.303846153846154	-0.123292682926829	-0.303846153846154	169.7824
-7.9	-5.1	169.1432	-0.303846153846154	-0.124390243902439	-0.303846153846154	169.1432
-7.9	-5.15	167.7113	-0.303846153846154	-0.125609756097561	-0.303846153846154	167.7113
-7.9	-5.2	166.5277	-0.303846153846154	-0.126829268292683	-0.303846153846154	166.5277
-7.9	-5.255	165.6912	-0.303846153846154	-0.128170731707317	-0.303846153846154	165.6912
-7.9	-5.305	164.3224	-0.303846153846154	-0.129390243902439	-0.303846153846154	164.3224
-7.9	-5.35	163.2727	-0.303846153846154	-0.130487804878049	-0.303846153846154	163.2727
-7.9	-5.4	162.1724	-0.303846153846154	-0.131707317073171	-0.303846153846154	162.1724
-7.9	-5.455	160.9695	-0.303846153846154	-0.133048780487805	-0.303846153846154	160.9695
-7.9	-5.505	160.0304	-0.303846153846154	-0.134268292682927	-0.303846153846154	160.0304
-7.9	-5.555	159.6324	-0.303846153846154	-0.135487804878049	-0.303846153846154	159.6324
-7.9	-5.6	158.8869	-0.303846153846154	-0.136585365853659	-0.303846153846154	158.8869
-7.9	-5.65	157.3885	-0.303846153846154	-0.13780487804878	-0.303846153846154	157.3885
-7.9	-5.705	156.8247	-0.303846153846154	-0.139146341463415	-0.303846153846154	156.8247
-7.9	-5.755	155.4803	-0.303846153846154	-0.140365853658537	-0.303846153846154	155.4803
-7.9	-5.805	154.8769	-0.303846153846154	-0.141585365853659	-0.303846153846154	154.8769
-7.9	-5.85	153.6228	-0.303846153846154	-0.142682926829268	-0.303846153846154	153.6228
-7.9	-5.9	152.9841	-0.303846153846154	-0.14390243902439	-0.303846153846154	152.9841
-7.9	-5.955	151.4933	-0.303846153846154	-0.145243902439024	-0.303846153846154	151.4933
-7.9	-6.005	150.8545	-0.303846153846154	-0.146463414634146	-0.303846153846154	150.8545
-7.9	-6.055	149.1864	-0.303846153846154	-0.147682926829268	-0.303846153846154	149.1864
-7.9	-6.1	148.2989	-0.303846153846154	-0.148780487804878	-0.303846153846154	148.2989
-7.9	-6.155	147.1633	-0.303846153846154	-0.150121951219512	-0.303846153846154	147.1633
-7.9	-6.2	145.8549	-0.303846153846154	-0.151219512195122	-0.303846153846154	145.8549
-7.9	-6.255	145.0031	-0.303846153846154	-0.152560975609756	-0.303846153846154	145.0031
-7.9	-6.305	143.5293	-0.303846153846154	-0.153780487804878	-0.303846153846154	143.5293
-7.9	-6.35	142.6302	-0.303846153846154	-0.154878048780488	-0.303846153846154	142.6302
-7.9	-6.405	141.9136	-0.303846153846154	-0.156219512195122	-0.303846153846154	141.9136
-7.9	-6.45	140.8606	-0.303846153846154	-0.157317073170732	-0.303846153846154	140.8606
-7.9	-6.505	140.4754	-0.303846153846154	-0.158658536585366	-0.303846153846154	140.4754
-7.9	-6.555	139.1507	-0.303846153846154	-0.159878048780488	-0.303846153846154	139.1507
-7.9	-6.6	137.9966	-0.303846153846154	-0.160975609756098	-0.303846153846154	137.9966
-7.9	-6.655	136.2039	-0.303846153846154	-0.162317073170732	-0.303846153846154	136.2039
-7.9	-6.7	134.66	-0.303846153846154	-0.163414634146341	-0.303846153846154	134.66
-7.9	-6.755	133.9977	-0.303846153846154	-0.164756097560976	-0.303846153846154	133.9977
-7.9	-6.805	133.3537	-0.303846153846154	-0.165975609756098	-0.303846153846154	133.3537
-7.9	-6.85	132.5193	-0.303846153846154	-0.167073170731707	-0.303846153846154	132.5193
-7.9	-6.905	131.6796	-0.303846153846154	-0.168414634146341	-0.303846153846154	131.6796
-7.9	-6.95	131.112	-0.303846153846154	-0.169512195121951	-0.303846153846154	131.112
-7.9	-7.005	129.882	-0.303846153846154	-0.170853658536585	-0.303846153846154	129.882
-7.9	-7.055	129.6455	-0.303846153846154	-0.172073170731707	-0.303846153846154	129.6455
-7.9	-7.1	129.3379	-0.303846153846154	-0.173170731707317	-0.303846153846154	129.3379
-7.9	-7.155	128.2201	-0.303846153846154	-0.174512195121951	-0.303846153846154	128.2201
-7.9	-7.2	126.8718	-0.303846153846154	-0.175609756097561	-0.303846153846154	126.8718
-7.9	-7.255	125.9849	-0.303846153846154	-0.176951219512195	-0.303846153846154	125.9849
-7.9	-7.305	125.287	-0.303846153846154	-0.178170731707317	-0.303846153846154	125.287
-7.9	-7.35	124.3347	-0.303846153846154	-0.179268292682927	-0.303846153846154	124.3347
-7.9	-7.405	122.4664	-0.303846153846154	-0.180609756097561	-0.303846153846154	122.4664
-7.9	-7.45	121.5085	-0.303846153846154	-0.181707317073171	-0.303846153846154	121.5085
-7.9	-7.505	120.4322	-0.303846153846154	-0.183048780487805	-0.303846153846154	120.4322
-7.9	-7.555	119.2734	-0.303846153846154	-0.184268292682927	-0.303846153846154	119.2734
-7.9	-7.6	118.6111	-0.303846153846154	-0.185365853658537	-0.303846153846154	118.6111
-7.9	-7.655	117.0384	-0.303846153846154	-0.186707317073171	-0.303846153846154	117.0384
-7.9	-7.7	116.3405	-0.303846153846154	-0.18780487804878	-0.303846153846154	116.3405
-7.9	-7.755	115.8149	-0.303846153846154	-0.189146341463415	-0.303846153846154	115.8149
-7.9	-7.805	115.1998	-0.303846153846154	-0.190365853658537	-0.303846153846154	115.1998
-7.9	-7.85	115.371	-0.303846153846154	-0.191463414634146	-0.303846153846154	115.371
-7.9	-7.905	114.8151	-0.303846153846154	-0.19280487804878	-0.303846153846154	114.8151
-7.9	-7.95	114.9926	-0.303846153846154	-0.19390243902439	-0.303846153846154	114.9926
-7.9	-8.005	114.9926	-0.303846153846154	-0.195243902439024	-0.303846153846154	114.9926
-7.9	-8.055	115.0162	-0.303846153846154	-0.196463414634146	-0.303846153846154	115.0162
-7.9	-8.105	114.9453	-0.303846153846154	-0.197682926829268	-0.303846153846154	114.9453
-7.9	-8.155	113.8574	-0.303846153846154	-0.19890243902439	-0.303846153846154	113.8574
-7.9	-8.2	112.9885	-0.303846153846154	-0.2	-0.303846153846154	112.9885
-7.9	-8.255	112.5393	-0.303846153846154	-0.201341463414634	-0.303846153846154	112.5393
-7.9	-8.305	111.345	-0.303846153846154	-0.202560975609756	-0.303846153846154	111.345
-7.9	-8.355	110.3516	-0.303846153846154	-0.203780487804878	-0.303846153846154	110.3516
-7.9	-8.405	110.571	-0.303846153846154	-0.205	-0.303846153846154	110.571
-7.9	-8.45	110.3582	-0.303846153846154	-0.20609756097561	-0.303846153846154	110.3582
-7.9	-8.505	110.5591	-0.303846153846154	-0.207439024390244	-0.303846153846154	110.5591
-7.9	-8.555	110.0796	-0.303846153846154	-0.208658536585366	-0.303846153846154	110.0796
-7.9	-8.605	110.3227	-0.303846153846154	-0.209878048780488	-0.303846153846154	110.3227
-7.9	-8.655	109.2465	-0.303846153846154	-0.21109756097561	-0.303846153846154	109.2465
-7.9	-8.7	108.0995	-0.303846153846154	-0.21219512195122	-0.303846153846154	108.0995
-7.9	-8.755	108.0759	-0.303846153846154	-0.213536585365854	-0.303846153846154	108.0759
-7.9	-8.805	107.3548	-0.303846153846154	-0.214756097560976	-0.303846153846154	107.3548
-7.9	-8.855	107.4139	-0.303846153846154	-0.215975609756098	-0.303846153846154	107.4139
-7.9	-8.905	106.4089	-0.303846153846154	-0.217195121951219	-0.303846153846154	106.4089
-7.9	-8.95	105.8294	-0.303846153846154	-0.218292682926829	-0.303846153846154	105.8294
-7.9	-9.005	105.5811	-0.303846153846154	-0.219634146341463	-0.303846153846154	105.5811
-7.9	-9.055	104.9443	-0.303846153846154	-0.220853658536585	-0.303846153846154	104.9443
-7.9	-9.105	104.5185	-0.303846153846154	-0.222073170731707	-0.303846153846154	104.5185
-7.9	-9.155	104.1521	-0.303846153846154	-0.223292682926829	-0.303846153846154	104.1521
-7.9	-9.2	103.8632	-0.303846153846154	-0.224390243902439	-0.303846153846154	103.8632
-7.9	-9.255	103.0644	-0.303846153846154	-0.225731707317073	-0.303846153846154	103.0644
-7.9	-9.305	102.9344	-0.303846153846154	-0.226951219512195	-0.303846153846154	102.9344
-7.9	-9.355	102.6624	-0.303846153846154	-0.228170731707317	-0.303846153846154	102.6624
-7.9	-9.405	101.5272	-0.303846153846154	-0.229390243902439	-0.303846153846154	101.5272
-7.9	-9.45	101.0898	-0.303846153846154	-0.230487804878049	-0.303846153846154	101.0898
-7.9	-9.505	100.1488	-0.303846153846154	-0.231829268292683	-0.303846153846154	100.1488
-7.9	-9.555	99.90758	-0.303846153846154	-0.233048780487805	-0.303846153846154	99.90758
-7.9	-9.605	98.55961	-0.303846153846154	-0.234268292682927	-0.303846153846154	98.55961
-7.9	-9.655	97.34887	-0.303846153846154	-0.235487804878049	-0.303846153846154	97.34887
-7.9	-9.7	96.04819	-0.303846153846154	-0.236585365853659	-0.303846153846154	96.04819
-7.9	-9.755	94.26283	-0.303846153846154	-0.237926829268293	-0.303846153846154	94.26283
-7.9	-9.805	91.93389	-0.303846153846154	-0.239146341463415	-0.303846153846154	91.93389
-7.9	-9.855	89.13169	-0.303846153846154	-0.240365853658537	-0.303846153846154	89.13169
-7.9	-9.905	85.79785	-0.303846153846154	-0.241585365853659	-0.303846153846154	85.79785
-7.9	-9.95	84.22551	-0.303846153846154	-0.242682926829268	-0.303846153846154	84.22551
-7.9	-10	85.68367	-0.303846153846154	-0.24390243902439	-0.303846153846154	85.68367
-7.855	8.495	342.3673	-0.302115384615385	0.20719512195122	-0.302115384615385	342.3673
-7.855	8.445	366.9912	-0.302115384615385	0.205975609756098	-0.302115384615385	366.9912
-7.855	8.4	394.7507	-0.302115384615385	0.204878048780488	-0.302115384615385	394.7507
-7.855	8.35	426.6975	-0.302115384615385	0.203658536585366	-0.302115384615385	426.6975
-7.855	8.3	462.9234	-0.302115384615385	0.202439024390244	-0.302115384615385	462.9234
-7.855	8.245	523.9842	-0.302115384615385	0.20109756097561	-0.302115384615385	523.9842
-7.855	8.195	630.7745	-0.302115384615385	0.199878048780488	-0.302115384615385	630.7745
-7.855	8.15	700.5406	-0.302115384615385	0.198780487804878	-0.302115384615385	700.5406
-7.855	8.1	792.8343	-0.302115384615385	0.197560975609756	-0.302115384615385	792.8343
-7.855	8.05	937.8703	-0.302115384615385	0.196341463414634	-0.302115384615385	937.8703
-7.855	7.995	1219.296	-0.302115384615385	0.195	-0.302115384615385	1219.296
-7.855	7.945	1465.372	-0.302115384615385	0.193780487804878	-0.302115384615385	1465.372
-7.855	7.9	1781.039	-0.302115384615385	0.192682926829268	-0.302115384615385	1781.039
-7.855	7.85	2371.198	-0.302115384615385	0.191463414634146	-0.302115384615385	2371.198
-7.855	7.8	3664.775	-0.302115384615385	0.190243902439024	-0.302115384615385	3664.775
-7.855	7.745	4916.87	-0.302115384615385	0.18890243902439	-0.302115384615385	4916.87
-7.855	7.695	8635.741	-0.302115384615385	0.187682926829268	-0.302115384615385	8635.741
-7.855	7.65	14211.23	-0.302115384615385	0.186585365853659	-0.302115384615385	14211.23
-7.855	7.6	19240.57	-0.302115384615385	0.185365853658537	-0.302115384615385	19240.57
-7.855	7.55	25724.71	-0.302115384615385	0.184146341463415	-0.302115384615385	25724.71
-7.855	7.495	34977.94	-0.302115384615385	0.18280487804878	-0.302115384615385	34977.94
-7.855	7.445	43680.14	-0.302115384615385	0.181585365853659	-0.302115384615385	43680.14
-7.855	7.4	50661.07	-0.302115384615385	0.180487804878049	-0.302115384615385	50661.07
-7.855	7.35	53428.56	-0.302115384615385	0.179268292682927	-0.302115384615385	53428.56
-7.855	7.3	54697.77	-0.302115384615385	0.178048780487805	-0.302115384615385	54697.77
-7.855	7.245	54802.27	-0.302115384615385	0.176707317073171	-0.302115384615385	54802.27
-7.855	7.195	48755.77	-0.302115384615385	0.175487804878049	-0.302115384615385	48755.77
-7.855	7.15	38046.43	-0.302115384615385	0.174390243902439	-0.302115384615385	38046.43
-7.855	7.1	13711.69	-0.302115384615385	0.173170731707317	-0.302115384615385	13711.69
-7.855	7.05	9308.321	-0.302115384615385	0.171951219512195	-0.302115384615385	9308.321
-7.855	6.995	7017.171	-0.302115384615385	0.170609756097561	-0.302115384615385	7017.171
-7.855	6.945	5686.671	-0.302115384615385	0.169390243902439	-0.302115384615385	5686.671
-7.855	6.9	4022.643	-0.302115384615385	0.168292682926829	-0.302115384615385	4022.643
-7.855	6.85	3440.474	-0.302115384615385	0.167073170731707	-0.302115384615385	3440.474
-7.855	6.8	3044.736	-0.302115384615385	0.165853658536585	-0.302115384615385	3044.736
-7.855	6.745	2713.715	-0.302115384615385	0.164512195121951	-0.302115384615385	2713.715
-7.855	6.695	2143.847	-0.302115384615385	0.163292682926829	-0.302115384615385	2143.847
-7.855	6.65	1892.825	-0.302115384615385	0.16219512195122	-0.302115384615385	1892.825
-7.855	6.6	1674.192	-0.302115384615385	0.160975609756098	-0.302115384615385	1674.192
-7.855	6.55	1512.07	-0.302115384615385	0.159756097560976	-0.302115384615385	1512.07
-7.855	6.495	1382.412	-0.302115384615385	0.158414634146341	-0.302115384615385	1382.412
-7.855	6.445	1243.316	-0.302115384615385	0.15719512195122	-0.302115384615385	1243.316
-7.855	6.4	1071.173	-0.302115384615385	0.15609756097561	-0.302115384615385	1071.173
-7.855	6.35	984.7826	-0.302115384615385	0.154878048780488	-0.302115384615385	984.7826
-7.855	6.3	914.6386	-0.302115384615385	0.153658536585366	-0.302115384615385	914.6386
-7.855	6.245	848.1742	-0.302115384615385	0.152317073170732	-0.302115384615385	848.1742
-7.855	6.195	792.8161	-0.302115384615385	0.15109756097561	-0.302115384615385	792.8161
-7.855	6.15	751.2612	-0.302115384615385	0.15	-0.302115384615385	751.2612
-7.855	6.1	716.0104	-0.302115384615385	0.148780487804878	-0.302115384615385	716.0104
-7.855	6.05	685.5966	-0.302115384615385	0.147560975609756	-0.302115384615385	685.5966
-7.855	5.995	652.3657	-0.302115384615385	0.146219512195122	-0.302115384615385	652.3657
-7.855	5.95	622.7813	-0.302115384615385	0.145121951219512	-0.302115384615385	622.7813
-7.855	5.9	597.4984	-0.302115384615385	0.14390243902439	-0.302115384615385	597.4984
-7.855	5.85	576.9931	-0.302115384615385	0.142682926829268	-0.302115384615385	576.9931
-7.855	5.8	559.0725	-0.302115384615385	0.141463414634146	-0.302115384615385	559.0725
-7.855	5.745	542.2224	-0.302115384615385	0.140121951219512	-0.302115384615385	542.2224
-7.855	5.7	528.159	-0.302115384615385	0.139024390243902	-0.302115384615385	528.159
-7.855	5.65	514.7058	-0.302115384615385	0.13780487804878	-0.302115384615385	514.7058
-7.855	5.6	501.3825	-0.302115384615385	0.136585365853659	-0.302115384615385	501.3825
-7.855	5.55	488.329	-0.302115384615385	0.135365853658537	-0.302115384615385	488.329
-7.855	5.495	474.9438	-0.302115384615385	0.134024390243902	-0.302115384615385	474.9438
-7.855	5.45	462.4868	-0.302115384615385	0.132926829268293	-0.302115384615385	462.4868
-7.855	5.4	451.8218	-0.302115384615385	0.131707317073171	-0.302115384615385	451.8218
-7.855	5.35	445.8141	-0.302115384615385	0.130487804878049	-0.302115384615385	445.8141
-7.855	5.3	437.3614	-0.302115384615385	0.129268292682927	-0.302115384615385	437.3614
-7.855	5.245	426.1252	-0.302115384615385	0.127926829268293	-0.302115384615385	426.1252
-7.855	5.2	417.1887	-0.302115384615385	0.126829268292683	-0.302115384615385	417.1887
-7.855	5.15	410.3598	-0.302115384615385	0.125609756097561	-0.302115384615385	410.3598
-7.855	5.1	404.7662	-0.302115384615385	0.124390243902439	-0.302115384615385	404.7662
-7.855	5.05	398.3812	-0.302115384615385	0.123170731707317	-0.302115384615385	398.3812
-7.855	4.995	393.0766	-0.302115384615385	0.121829268292683	-0.302115384615385	393.0766
-7.855	4.95	387.8515	-0.302115384615385	0.120731707317073	-0.302115384615385	387.8515
-7.855	4.9	382.6685	-0.302115384615385	0.119512195121951	-0.302115384615385	382.6685
-7.855	4.85	378.1369	-0.302115384615385	0.118292682926829	-0.302115384615385	378.1369
-7.855	4.8	372.2276	-0.302115384615385	0.117073170731707	-0.302115384615385	372.2276
-7.855	4.745	364.0792	-0.302115384615385	0.115731707317073	-0.302115384615385	364.0792
-7.855	4.7	356.8899	-0.302115384615385	0.114634146341463	-0.302115384615385	356.8899
-7.855	4.65	350.6769	-0.302115384615385	0.113414634146341	-0.302115384615385	350.6769
-7.855	4.6	345.8863	-0.302115384615385	0.11219512195122	-0.302115384615385	345.8863
-7.855	4.55	340.2249	-0.302115384615385	0.110975609756098	-0.302115384615385	340.2249
-7.855	4.495	336.7674	-0.302115384615385	0.109634146341463	-0.302115384615385	336.7674
-7.855	4.45	333.9583	-0.302115384615385	0.108536585365854	-0.302115384615385	333.9583
-7.855	4.4	329.3399	-0.302115384615385	0.107317073170732	-0.302115384615385	329.3399
-7.855	4.35	324.9759	-0.302115384615385	0.10609756097561	-0.302115384615385	324.9759
-7.855	4.3	321.6152	-0.302115384615385	0.104878048780488	-0.302115384615385	321.6152
-7.855	4.245	317.0577	-0.302115384615385	0.103536585365854	-0.302115384615385	317.0577
-7.855	4.2	313.006	-0.302115384615385	0.102439024390244	-0.302115384615385	313.006
-7.855	4.15	310.2503	-0.302115384615385	0.101219512195122	-0.302115384615385	310.2503
-7.855	4.1	307.7311	-0.302115384615385	0.1	-0.302115384615385	307.7311
-7.855	4.05	304.1847	-0.302115384615385	0.098780487804878	-0.302115384615385	304.1847
-7.855	3.995	301.5018	-0.302115384615385	0.0974390243902439	-0.302115384615385	301.5018
-7.855	3.95	299.0331	-0.302115384615385	0.0963414634146341	-0.302115384615385	299.0331
-7.855	3.9	295.9779	-0.302115384615385	0.0951219512195122	-0.302115384615385	295.9779
-7.855	3.85	293.8549	-0.302115384615385	0.0939024390243902	-0.302115384615385	293.8549
-7.855	3.8	290.6294	-0.302115384615385	0.0926829268292683	-0.302115384615385	290.6294
-7.855	3.745	287.37	-0.302115384615385	0.0913414634146341	-0.302115384615385	287.37
-7.855	3.7	284.8205	-0.302115384615385	0.0902439024390244	-0.302115384615385	284.8205
-7.855	3.65	283.3531	-0.302115384615385	0.0890243902439024	-0.302115384615385	283.3531
-7.855	3.6	280.1521	-0.302115384615385	0.0878048780487805	-0.302115384615385	280.1521
-7.855	3.55	277.0813	-0.302115384615385	0.0865853658536585	-0.302115384615385	277.0813
-7.855	3.495	274.7851	-0.302115384615385	0.0852439024390244	-0.302115384615385	274.7851
-7.855	3.45	272.9813	-0.302115384615385	0.0841463414634146	-0.302115384615385	272.9813
-7.855	3.4	271.6435	-0.302115384615385	0.0829268292682927	-0.302115384615385	271.6435
-7.855	3.35	270.7532	-0.302115384615385	0.0817073170731707	-0.302115384615385	270.7532
-7.855	3.3	272.2456	-0.302115384615385	0.0804878048780488	-0.302115384615385	272.2456
-7.855	3.245	272.3397	-0.302115384615385	0.0791463414634146	-0.302115384615385	272.3397
-7.855	3.2	272.0901	-0.302115384615385	0.0780487804878049	-0.302115384615385	272.0901
-7.855	3.15	272.6824	-0.302115384615385	0.0768292682926829	-0.302115384615385	272.6824
-7.855	3.1	271.6851	-0.302115384615385	0.075609756097561	-0.302115384615385	271.6851
-7.855	3.05	270.0989	-0.302115384615385	0.074390243902439	-0.302115384615385	270.0989
-7.855	2.995	268.7262	-0.302115384615385	0.0730487804878049	-0.302115384615385	268.7262
-7.855	2.95	267.7651	-0.302115384615385	0.0719512195121951	-0.302115384615385	267.7651
-7.855	2.9	266.3696	-0.302115384615385	0.0707317073170732	-0.302115384615385	266.3696
-7.855	2.85	265.2105	-0.302115384615385	0.0695121951219512	-0.302115384615385	265.2105
-7.855	2.8	265.3886	-0.302115384615385	0.0682926829268293	-0.302115384615385	265.3886
-7.855	2.745	265.0098	-0.302115384615385	0.0669512195121951	-0.302115384615385	265.0098
-7.855	2.7	265.3046	-0.302115384615385	0.0658536585365854	-0.302115384615385	265.3046
-7.855	2.65	264.392	-0.302115384615385	0.0646341463414634	-0.302115384615385	264.392
-7.855	2.6	263.0093	-0.302115384615385	0.0634146341463415	-0.302115384615385	263.0093
-7.855	2.55	262.4399	-0.302115384615385	0.0621951219512195	-0.302115384615385	262.4399
-7.855	2.495	260.6885	-0.302115384615385	0.0608536585365854	-0.302115384615385	260.6885
-7.855	2.45	259.5752	-0.302115384615385	0.0597560975609756	-0.302115384615385	259.5752
-7.855	2.4	258.6879	-0.302115384615385	0.0585365853658537	-0.302115384615385	258.6879
-7.855	2.35	256.817	-0.302115384615385	0.0573170731707317	-0.302115384615385	256.817
-7.855	2.3	255.1015	-0.302115384615385	0.0560975609756098	-0.302115384615385	255.1015
-7.855	2.245	252.4262	-0.302115384615385	0.0547560975609756	-0.302115384615385	252.4262
-7.855	2.2	250.6155	-0.302115384615385	0.0536585365853659	-0.302115384615385	250.6155
-7.855	2.15	250.7576	-0.302115384615385	0.0524390243902439	-0.302115384615385	250.7576
-7.855	2.1	250.604	-0.302115384615385	0.051219512195122	-0.302115384615385	250.604
-7.855	2.05	251.1364	-0.302115384615385	0.05	-0.302115384615385	251.1364
-7.855	2	251.5509	-0.302115384615385	0.0487804878048781	-0.302115384615385	251.5509
-7.855	1.95	252.2139	-0.302115384615385	0.0475609756097561	-0.302115384615385	252.2139
-7.855	1.9	252.5927	-0.302115384615385	0.0463414634146341	-0.302115384615385	252.5927
-7.855	1.85	251.3616	-0.302115384615385	0.0451219512195122	-0.302115384615385	251.3616
-7.855	1.8	250.8407	-0.302115384615385	0.0439024390243902	-0.302115384615385	250.8407
-7.855	1.75	250.0716	-0.302115384615385	0.0426829268292683	-0.302115384615385	250.0716
-7.855	1.7	249.2428	-0.302115384615385	0.0414634146341463	-0.302115384615385	249.2428
-7.855	1.65	248.5678	-0.302115384615385	0.0402439024390244	-0.302115384615385	248.5678
-7.855	1.6	248.8283	-0.302115384615385	0.0390243902439024	-0.302115384615385	248.8283
-7.855	1.55	250.4267	-0.302115384615385	0.0378048780487805	-0.302115384615385	250.4267
-7.855	1.5	251.7883	-0.302115384615385	0.0365853658536585	-0.302115384615385	251.7883
-7.855	1.45	252.9486	-0.302115384615385	0.0353658536585366	-0.302115384615385	252.9486
-7.855	1.4	253.5168	-0.302115384615385	0.0341463414634146	-0.302115384615385	253.5168
-7.855	1.35	254.8072	-0.302115384615385	0.0329268292682927	-0.302115384615385	254.8072
-7.855	1.3	255.4831	-0.302115384615385	0.0317073170731707	-0.302115384615385	255.4831
-7.855	1.25	257.9469	-0.302115384615385	0.0304878048780488	-0.302115384615385	257.9469
-7.855	1.2	260.8708	-0.302115384615385	0.0292682926829268	-0.302115384615385	260.8708
-7.855	1.15	265.313	-0.302115384615385	0.0280487804878049	-0.302115384615385	265.313
-7.855	1.1	271.0813	-0.302115384615385	0.0268292682926829	-0.302115384615385	271.0813
-7.855	1.05	278.2456	-0.302115384615385	0.025609756097561	-0.302115384615385	278.2456
-7.855	1	287.7808	-0.302115384615385	0.024390243902439	-0.302115384615385	287.7808
-7.855	0.95	297.2941	-0.302115384615385	0.0231707317073171	-0.302115384615385	297.2941
-7.855	0.9	304.8021	-0.302115384615385	0.0219512195121951	-0.302115384615385	304.8021
-7.855	0.85	310.1708	-0.302115384615385	0.0207317073170732	-0.302115384615385	310.1708
-7.855	0.8	315.7919	-0.302115384615385	0.0195121951219512	-0.302115384615385	315.7919
-7.855	0.75	316.6924	-0.302115384615385	0.0182926829268293	-0.302115384615385	316.6924
-7.855	0.7	318.1908	-0.302115384615385	0.0170731707317073	-0.302115384615385	318.1908
-7.855	0.65	325.3627	-0.302115384615385	0.0158536585365854	-0.302115384615385	325.3627
-7.855	0.6	333.7667	-0.302115384615385	0.0146341463414634	-0.302115384615385	333.7667
-7.855	0.55	340.4642	-0.302115384615385	0.0134146341463415	-0.302115384615385	340.4642
-7.855	0.495	346.8976	-0.302115384615385	0.0120731707317073	-0.302115384615385	346.8976
-7.855	0.45	352.2855	-0.302115384615385	0.0109756097560976	-0.302115384615385	352.2855
-7.855	0.4	359.7923	-0.302115384615385	0.00975609756097561	-0.302115384615385	359.7923
-7.855	0.35	368.7226	-0.302115384615385	0.00853658536585366	-0.302115384615385	368.7226
-7.855	0.3	377.7479	-0.302115384615385	0.00731707317073171	-0.302115384615385	377.7479
-7.855	0.245	388.5786	-0.302115384615385	0.00597560975609756	-0.302115384615385	388.5786
-7.855	0.2	398.8087	-0.302115384615385	0.0048780487804878	-0.302115384615385	398.8087
-7.855	0.15	410.8716	-0.302115384615385	0.00365853658536585	-0.302115384615385	410.8716
-7.855	0.1	425.0717	-0.302115384615385	0.0024390243902439	-0.302115384615385	425.0717
-7.855	0.05	439.8137	-0.302115384615385	0.00121951219512195	-0.302115384615385	439.8137
-7.855	0	460.0848	-0.302115384615385	0	-0.302115384615385	460.0848
-7.855	-0.05	479.7454	-0.302115384615385	-0.00121951219512195	-0.302115384615385	479.7454
-7.855	-0.1	500.946	-0.302115384615385	-0.0024390243902439	-0.302115384615385	500.946
-7.855	-0.15	525.3522	-0.302115384615385	-0.00365853658536585	-0.302115384615385	525.3522
-7.855	-0.2	547.7207	-0.302115384615385	-0.0048780487804878	-0.302115384615385	547.7207
-7.855	-0.255	569.5418	-0.302115384615385	-0.00621951219512195	-0.302115384615385	569.5418
-7.855	-0.3	586.7432	-0.302115384615385	-0.00731707317073171	-0.302115384615385	586.7432
-7.855	-0.35	602.571	-0.302115384615385	-0.00853658536585366	-0.302115384615385	602.571
-7.855	-0.4	617.0706	-0.302115384615385	-0.00975609756097561	-0.302115384615385	617.0706
-7.855	-0.45	625.2958	-0.302115384615385	-0.0109756097560976	-0.302115384615385	625.2958
-7.855	-0.5	630.3542	-0.302115384615385	-0.0121951219512195	-0.302115384615385	630.3542
-7.855	-0.55	631.857	-0.302115384615385	-0.0134146341463415	-0.302115384615385	631.857
-7.855	-0.6	630.242	-0.302115384615385	-0.0146341463414634	-0.302115384615385	630.242
-7.855	-0.655	625.7514	-0.302115384615385	-0.0159756097560976	-0.302115384615385	625.7514
-7.855	-0.7	620.6749	-0.302115384615385	-0.0170731707317073	-0.302115384615385	620.6749
-7.855	-0.75	612.4383	-0.302115384615385	-0.0182926829268293	-0.302115384615385	612.4383
-7.855	-0.8	601.8578	-0.302115384615385	-0.0195121951219512	-0.302115384615385	601.8578
-7.855	-0.85	588.327	-0.302115384615385	-0.0207317073170732	-0.302115384615385	588.327
-7.855	-0.905	569.8661	-0.302115384615385	-0.0220731707317073	-0.302115384615385	569.8661
-7.855	-0.95	553.5693	-0.302115384615385	-0.0231707317073171	-0.302115384615385	553.5693
-7.855	-1	533.5014	-0.302115384615385	-0.024390243902439	-0.302115384615385	533.5014
-7.855	-1.05	515.6914	-0.302115384615385	-0.025609756097561	-0.302115384615385	515.6914
-7.855	-1.1	498.074	-0.302115384615385	-0.0268292682926829	-0.302115384615385	498.074
-7.855	-1.155	475.0764	-0.302115384615385	-0.0281707317073171	-0.302115384615385	475.0764
-7.855	-1.2	437.9825	-0.302115384615385	-0.0292682926829268	-0.302115384615385	437.9825
-7.855	-1.25	422.6755	-0.302115384615385	-0.0304878048780488	-0.302115384615385	422.6755
-7.855	-1.3	409.4978	-0.302115384615385	-0.0317073170731707	-0.302115384615385	409.4978
-7.855	-1.35	395.9675	-0.302115384615385	-0.0329268292682927	-0.302115384615385	395.9675
-7.855	-1.405	383.2266	-0.302115384615385	-0.0342682926829268	-0.302115384615385	383.2266
-7.855	-1.45	371.7138	-0.302115384615385	-0.0353658536585366	-0.302115384615385	371.7138
-7.855	-1.5	362.9052	-0.302115384615385	-0.0365853658536585	-0.302115384615385	362.9052
-7.855	-1.55	354.1203	-0.302115384615385	-0.0378048780487805	-0.302115384615385	354.1203
-7.855	-1.6	346.2115	-0.302115384615385	-0.0390243902439024	-0.302115384615385	346.2115
-7.855	-1.655	336.4336	-0.302115384615385	-0.0403658536585366	-0.302115384615385	336.4336
-7.855	-1.7	327.4243	-0.302115384615385	-0.0414634146341463	-0.302115384615385	327.4243
-7.855	-1.75	320.6094	-0.302115384615385	-0.0426829268292683	-0.302115384615385	320.6094
-7.855	-1.8	314.4897	-0.302115384615385	-0.0439024390243902	-0.302115384615385	314.4897
-7.855	-1.85	308.2233	-0.302115384615385	-0.0451219512195122	-0.302115384615385	308.2233
-7.855	-1.905	303.2716	-0.302115384615385	-0.0464634146341463	-0.302115384615385	303.2716
-7.855	-1.95	299.3024	-0.302115384615385	-0.0475609756097561	-0.302115384615385	299.3024
-7.855	-2.005	294.5733	-0.302115384615385	-0.0489024390243902	-0.302115384615385	294.5733
-7.855	-2.05	290.8097	-0.302115384615385	-0.05	-0.302115384615385	290.8097
-7.855	-2.1	286.0805	-0.302115384615385	-0.051219512195122	-0.302115384615385	286.0805
-7.855	-2.15	281.3914	-0.302115384615385	-0.0524390243902439	-0.302115384615385	281.3914
-7.855	-2.2	277.8257	-0.302115384615385	-0.0536585365853659	-0.302115384615385	277.8257
-7.855	-2.255	274.0721	-0.302115384615385	-0.055	-0.302115384615385	274.0721
-7.855	-2.3	271.074	-0.302115384615385	-0.0560975609756098	-0.302115384615385	271.074
-7.855	-2.35	267.8781	-0.302115384615385	-0.0573170731707317	-0.302115384615385	267.8781
-7.855	-2.4	264.1711	-0.302115384615385	-0.0585365853658537	-0.302115384615385	264.1711
-7.855	-2.45	260.5737	-0.302115384615385	-0.0597560975609756	-0.302115384615385	260.5737
-7.855	-2.505	257.8508	-0.302115384615385	-0.0610975609756098	-0.302115384615385	257.8508
-7.855	-2.55	254.2035	-0.302115384615385	-0.0621951219512195	-0.302115384615385	254.2035
-7.855	-2.6	249.6809	-0.302115384615385	-0.0634146341463415	-0.302115384615385	249.6809
-7.855	-2.65	245.9043	-0.302115384615385	-0.0646341463414634	-0.302115384615385	245.9043
-7.855	-2.7	241.4175	-0.302115384615385	-0.0658536585365854	-0.302115384615385	241.4175
-7.855	-2.755	238.7068	-0.302115384615385	-0.0671951219512195	-0.302115384615385	238.7068
-7.855	-2.8	236.2805	-0.302115384615385	-0.0682926829268293	-0.302115384615385	236.2805
-7.855	-2.85	234.126	-0.302115384615385	-0.0695121951219512	-0.302115384615385	234.126
-7.855	-2.9	232.7877	-0.302115384615385	-0.0707317073170732	-0.302115384615385	232.7877
-7.855	-2.95	232.2319	-0.302115384615385	-0.0719512195121951	-0.302115384615385	232.2319
-7.855	-3.005	232.9422	-0.302115384615385	-0.0732926829268293	-0.302115384615385	232.9422
-7.855	-3.05	234.161	-0.302115384615385	-0.074390243902439	-0.302115384615385	234.161
-7.855	-3.1	234.86	-0.302115384615385	-0.075609756097561	-0.302115384615385	234.86
-7.855	-3.15	235.1792	-0.302115384615385	-0.0768292682926829	-0.302115384615385	235.1792
-7.855	-3.2	228.6097	-0.302115384615385	-0.0780487804878049	-0.302115384615385	228.6097
-7.855	-3.255	215.9449	-0.302115384615385	-0.079390243902439	-0.302115384615385	215.9449
-7.855	-3.3	214.5969	-0.302115384615385	-0.0804878048780488	-0.302115384615385	214.5969
-7.855	-3.35	213.2341	-0.302115384615385	-0.0817073170731707	-0.302115384615385	213.2341
-7.855	-3.4	211.9219	-0.302115384615385	-0.0829268292682927	-0.302115384615385	211.9219
-7.855	-3.45	211.0205	-0.302115384615385	-0.0841463414634146	-0.302115384615385	211.0205
-7.855	-3.505	209.1029	-0.302115384615385	-0.0854878048780488	-0.302115384615385	209.1029
-7.855	-3.55	207.9193	-0.302115384615385	-0.0865853658536585	-0.302115384615385	207.9193
-7.855	-3.6	207.5286	-0.302115384615385	-0.0878048780487805	-0.302115384615385	207.5286
-7.855	-3.65	205.9208	-0.302115384615385	-0.0890243902439024	-0.302115384615385	205.9208
-7.855	-3.7	204.9147	-0.302115384615385	-0.0902439024390244	-0.302115384615385	204.9147
-7.855	-3.755	203.6619	-0.302115384615385	-0.0915853658536585	-0.302115384615385	203.6619
-7.855	-3.8	202.0383	-0.302115384615385	-0.0926829268292683	-0.302115384615385	202.0383
-7.855	-3.85	200.0521	-0.302115384615385	-0.0939024390243902	-0.302115384615385	200.0521
-7.855	-3.9	198.0895	-0.302115384615385	-0.0951219512195122	-0.302115384615385	198.0895
-7.855	-3.95	196.4421	-0.302115384615385	-0.0963414634146341	-0.302115384615385	196.4421
-7.855	-4.005	195.6988	-0.302115384615385	-0.0976829268292683	-0.302115384615385	195.6988
-7.855	-4.055	195.0123	-0.302115384615385	-0.0989024390243902	-0.302115384615385	195.0123
-7.855	-4.1	194.9531	-0.302115384615385	-0.1	-0.302115384615385	194.9531
-7.855	-4.15	194.7638	-0.302115384615385	-0.101219512195122	-0.302115384615385	194.7638
-7.855	-4.2	194.0087	-0.302115384615385	-0.102439024390244	-0.302115384615385	194.0087
-7.855	-4.255	192.9074	-0.302115384615385	-0.103780487804878	-0.302115384615385	192.9074
-7.855	-4.305	192.3631	-0.302115384615385	-0.105	-0.302115384615385	192.3631
-7.855	-4.35	190.5167	-0.302115384615385	-0.10609756097561	-0.302115384615385	190.5167
-7.855	-4.4	189.6764	-0.302115384615385	-0.107317073170732	-0.302115384615385	189.6764
-7.855	-4.45	188.1853	-0.302115384615385	-0.108536585365854	-0.302115384615385	188.1853
-7.855	-4.505	187.8539	-0.302115384615385	-0.109878048780488	-0.302115384615385	187.8539
-7.855	-4.555	186.5668	-0.302115384615385	-0.11109756097561	-0.302115384615385	186.5668
-7.855	-4.6	185.4219	-0.302115384615385	-0.11219512195122	-0.302115384615385	185.4219
-7.855	-4.65	184.0161	-0.302115384615385	-0.113414634146341	-0.302115384615385	184.0161
-7.855	-4.7	182.3949	-0.302115384615385	-0.114634146341463	-0.302115384615385	182.3949
-7.855	-4.755	180.7831	-0.302115384615385	-0.115975609756098	-0.302115384615385	180.7831
-7.855	-4.805	179.6944	-0.302115384615385	-0.11719512195122	-0.302115384615385	179.6944
-7.855	-4.85	178.1559	-0.302115384615385	-0.118292682926829	-0.302115384615385	178.1559
-7.855	-4.9	176.5139	-0.302115384615385	-0.119512195121951	-0.302115384615385	176.5139
-7.855	-4.95	175.0736	-0.302115384615385	-0.120731707317073	-0.302115384615385	175.0736
-7.855	-5.005	173.9377	-0.302115384615385	-0.122073170731707	-0.302115384615385	173.9377
-7.855	-5.055	173.0504	-0.302115384615385	-0.123292682926829	-0.302115384615385	173.0504
-7.855	-5.1	171.6422	-0.302115384615385	-0.124390243902439	-0.302115384615385	171.6422
-7.855	-5.15	170.6447	-0.302115384615385	-0.125609756097561	-0.302115384615385	170.6447
-7.855	-5.2	168.6723	-0.302115384615385	-0.126829268292683	-0.302115384615385	168.6723
-7.855	-5.255	167.7611	-0.302115384615385	-0.128170731707317	-0.302115384615385	167.7611
-7.855	-5.305	166.4399	-0.302115384615385	-0.129390243902439	-0.302115384615385	166.4399
-7.855	-5.35	165.4851	-0.302115384615385	-0.130487804878049	-0.302115384615385	165.4851
-7.855	-5.4	164.1009	-0.302115384615385	-0.131707317073171	-0.302115384615385	164.1009
-7.855	-5.455	163.6436	-0.302115384615385	-0.133048780487805	-0.302115384615385	163.6436
-7.855	-5.505	162.8862	-0.302115384615385	-0.134268292682927	-0.302115384615385	162.8862
-7.855	-5.555	162.4248	-0.302115384615385	-0.135487804878049	-0.302115384615385	162.4248
-7.855	-5.6	161.3247	-0.302115384615385	-0.136585365853659	-0.302115384615385	161.3247
-7.855	-5.65	159.7197	-0.302115384615385	-0.13780487804878	-0.302115384615385	159.7197
-7.855	-5.705	159.0691	-0.302115384615385	-0.139146341463415	-0.302115384615385	159.0691
-7.855	-5.755	157.5311	-0.302115384615385	-0.140365853658537	-0.302115384615385	157.5311
-7.855	-5.805	156.7901	-0.302115384615385	-0.141585365853659	-0.302115384615385	156.7901
-7.855	-5.85	155.9266	-0.302115384615385	-0.142682926829268	-0.302115384615385	155.9266
-7.855	-5.9	154.5115	-0.302115384615385	-0.14390243902439	-0.302115384615385	154.5115
-7.855	-5.955	153.7306	-0.302115384615385	-0.145243902439024	-0.302115384615385	153.7306
-7.855	-6.005	152.162	-0.302115384615385	-0.146463414634146	-0.302115384615385	152.162
-7.855	-6.055	150.9199	-0.302115384615385	-0.147682926829268	-0.302115384615385	150.9199
-7.855	-6.1	150.1157	-0.302115384615385	-0.148780487804878	-0.302115384615385	150.1157
-7.855	-6.155	148.4051	-0.302115384615385	-0.150121951219512	-0.302115384615385	148.4051
-7.855	-6.2	147.2507	-0.302115384615385	-0.151219512195122	-0.302115384615385	147.2507
-7.855	-6.255	146.5104	-0.302115384615385	-0.152560975609756	-0.302115384615385	146.5104
-7.855	-6.305	144.7836	-0.302115384615385	-0.153780487804878	-0.302115384615385	144.7836
-7.855	-6.35	144.0978	-0.302115384615385	-0.154878048780488	-0.302115384615385	144.0978
-7.855	-6.405	142.6481	-0.302115384615385	-0.156219512195122	-0.302115384615385	142.6481
-7.855	-6.45	141.2642	-0.302115384615385	-0.157317073170732	-0.302115384615385	141.2642
-7.855	-6.505	140.2875	-0.302115384615385	-0.158658536585366	-0.302115384615385	140.2875
-7.855	-6.555	138.9629	-0.302115384615385	-0.159878048780488	-0.302115384615385	138.9629
-7.855	-6.6	138.2536	-0.302115384615385	-0.160975609756098	-0.302115384615385	138.2536
-7.855	-6.655	137.7685	-0.302115384615385	-0.162317073170732	-0.302115384615385	137.7685
-7.855	-6.7	136.8159	-0.302115384615385	-0.163414634146341	-0.302115384615385	136.8159
-7.855	-6.755	136.3667	-0.302115384615385	-0.164756097560976	-0.302115384615385	136.3667
-7.855	-6.805	135.1355	-0.302115384615385	-0.165975609756098	-0.302115384615385	135.1355
-7.855	-6.85	134.2253	-0.302115384615385	-0.167073170731707	-0.302115384615385	134.2253
-7.855	-6.905	133.6339	-0.302115384615385	-0.168414634146341	-0.302115384615385	133.6339
-7.855	-6.95	133.19	-0.302115384615385	-0.169512195121951	-0.302115384615385	133.19
-7.855	-7.005	132.2914	-0.302115384615385	-0.170853658536585	-0.302115384615385	132.2914
-7.855	-7.055	131.3101	-0.302115384615385	-0.172073170731707	-0.302115384615385	131.3101
-7.855	-7.1	130.979	-0.302115384615385	-0.173170731707317	-0.302115384615385	130.979
-7.855	-7.155	129.6486	-0.302115384615385	-0.174512195121951	-0.302115384615385	129.6486
-7.855	-7.2	128.4608	-0.302115384615385	-0.175609756097561	-0.302115384615385	128.4608
-7.855	-7.255	127.7688	-0.302115384615385	-0.176951219512195	-0.302115384615385	127.7688
-7.855	-7.305	126.1845	-0.302115384615385	-0.178170731707317	-0.302115384615385	126.1845
-7.855	-7.35	124.8133	-0.302115384615385	-0.179268292682927	-0.302115384615385	124.8133
-7.855	-7.405	123.95	-0.302115384615385	-0.180609756097561	-0.302115384615385	123.95
-7.855	-7.45	123.1815	-0.302115384615385	-0.181707317073171	-0.302115384615385	123.1815
-7.855	-7.505	122.0171	-0.302115384615385	-0.183048780487805	-0.302115384615385	122.0171
-7.855	-7.555	121.4733	-0.302115384615385	-0.184268292682927	-0.302115384615385	121.4733
-7.855	-7.6	121.0595	-0.302115384615385	-0.185365853658537	-0.302115384615385	121.0595
-7.855	-7.655	119.4045	-0.302115384615385	-0.186707317073171	-0.302115384615385	119.4045
-7.855	-7.7	117.7847	-0.302115384615385	-0.18780487804878	-0.302115384615385	117.7847
-7.855	-7.755	117.1289	-0.302115384615385	-0.189146341463415	-0.302115384615385	117.1289
-7.855	-7.805	116.2248	-0.302115384615385	-0.190365853658537	-0.302115384615385	116.2248
-7.855	-7.85	115.1373	-0.302115384615385	-0.191463414634146	-0.302115384615385	115.1373
-7.855	-7.905	114.6172	-0.302115384615385	-0.19280487804878	-0.302115384615385	114.6172
-7.855	-7.95	114.0734	-0.302115384615385	-0.19390243902439	-0.302115384615385	114.0734
-7.855	-8.005	113.8316	-0.302115384615385	-0.195243902439024	-0.302115384615385	113.8316
-7.855	-8.055	113.5714	-0.302115384615385	-0.196463414634146	-0.302115384615385	113.5714
-7.855	-8.105	113.5306	-0.302115384615385	-0.197682926829268	-0.302115384615385	113.5306
-7.855	-8.155	113.0277	-0.302115384615385	-0.19890243902439	-0.302115384615385	113.0277
-7.855	-8.2	112.8977	-0.302115384615385	-0.2	-0.302115384615385	112.8977
-7.855	-8.255	111.9638	-0.302115384615385	-0.201341463414634	-0.302115384615385	111.9638
-7.855	-8.305	111.7866	-0.302115384615385	-0.202560975609756	-0.302115384615385	111.7866
-7.855	-8.355	110.5164	-0.302115384615385	-0.203780487804878	-0.302115384615385	110.5164
-7.855	-8.405	109.9019	-0.302115384615385	-0.205	-0.302115384615385	109.9019
-7.855	-8.45	109.1874	-0.302115384615385	-0.20609756097561	-0.302115384615385	109.1874
-7.855	-8.505	109.1519	-0.302115384615385	-0.207439024390244	-0.302115384615385	109.1519
-7.855	-8.555	108.7921	-0.302115384615385	-0.208658536585366	-0.302115384615385	108.7921
-7.855	-8.605	109.1702	-0.302115384615385	-0.209878048780488	-0.302115384615385	109.1702
-7.855	-8.655	109.1466	-0.302115384615385	-0.21109756097561	-0.302115384615385	109.1466
-7.855	-8.7	108.4611	-0.302115384615385	-0.21219512195122	-0.302115384615385	108.4611
-7.855	-8.755	107.635	-0.302115384615385	-0.213536585365854	-0.302115384615385	107.635
-7.855	-8.805	107.316	-0.302115384615385	-0.214756097560976	-0.302115384615385	107.316
-7.855	-8.855	106.3706	-0.302115384615385	-0.215975609756098	-0.302115384615385	106.3706
-7.855	-8.905	106.4534	-0.302115384615385	-0.217195121951219	-0.302115384615385	106.4534
-7.855	-8.95	106.1395	-0.302115384615385	-0.218292682926829	-0.302115384615385	106.1395
-7.855	-9.005	105.3124	-0.302115384615385	-0.219634146341463	-0.302115384615385	105.3124
-7.855	-9.055	105.1873	-0.302115384615385	-0.220853658536585	-0.302115384615385	105.1873
-7.855	-9.105	105.552	-0.302115384615385	-0.222073170731707	-0.302115384615385	105.552
-7.855	-9.155	105.1537	-0.302115384615385	-0.223292682926829	-0.302115384615385	105.1537
-7.855	-9.2	104.8681	-0.302115384615385	-0.224390243902439	-0.302115384615385	104.8681
-7.855	-9.255	104.6301	-0.302115384615385	-0.225731707317073	-0.302115384615385	104.6301
-7.855	-9.305	103.9307	-0.302115384615385	-0.226951219512195	-0.302115384615385	103.9307
-7.855	-9.355	103.9358	-0.302115384615385	-0.228170731707317	-0.302115384615385	103.9358
-7.855	-9.405	103.6349	-0.302115384615385	-0.229390243902439	-0.302115384615385	103.6349
-7.855	-9.45	103.1265	-0.302115384615385	-0.230487804878049	-0.302115384615385	103.1265
-7.855	-9.505	103.7077	-0.302115384615385	-0.231829268292683	-0.302115384615385	103.7077
-7.855	-9.555	103.8968	-0.302115384615385	-0.233048780487805	-0.302115384615385	103.8968
-7.855	-9.605	104.7246	-0.302115384615385	-0.234268292682927	-0.302115384615385	104.7246
-7.855	-9.655	105.4173	-0.302115384615385	-0.235487804878049	-0.302115384615385	105.4173
-7.855	-9.7	106.216	-0.302115384615385	-0.236585365853659	-0.302115384615385	106.216
-7.855	-9.755	107.6163	-0.302115384615385	-0.237926829268293	-0.302115384615385	107.6163
-7.855	-9.805	109.9337	-0.302115384615385	-0.239146341463415	-0.302115384615385	109.9337
-7.855	-9.855	112.7176	-0.302115384615385	-0.240365853658537	-0.302115384615385	112.7176
-7.855	-9.905	115.7626	-0.302115384615385	-0.241585365853659	-0.302115384615385	115.7626
-7.855	-9.95	116.4893	-0.302115384615385	-0.242682926829268	-0.302115384615385	116.4893
-7.855	-10	112.1973	-0.302115384615385	-0.24390243902439	-0.302115384615385	112.1973
-7.805	8.495	365.9057	-0.300192307692308	0.20719512195122	-0.300192307692308	365.9057
-7.805	8.445	399.3146	-0.300192307692308	0.205975609756098	-0.300192307692308	399.3146
-7.805	8.4	435.2857	-0.300192307692308	0.204878048780488	-0.300192307692308	435.2857
-7.805	8.35	488.7822	-0.300192307692308	0.203658536585366	-0.300192307692308	488.7822
-7.805	8.3	541.8282	-0.300192307692308	0.202439024390244	-0.300192307692308	541.8282
-7.805	8.245	650.7226	-0.300192307692308	0.20109756097561	-0.300192307692308	650.7226
-7.805	8.195	734.3254	-0.300192307692308	0.199878048780488	-0.300192307692308	734.3254
-7.805	8.15	868.6647	-0.300192307692308	0.198780487804878	-0.300192307692308	868.6647
-7.805	8.1	1015.858	-0.300192307692308	0.197560975609756	-0.300192307692308	1015.858
-7.805	8.05	1378.025	-0.300192307692308	0.196341463414634	-0.300192307692308	1378.025
-7.805	7.995	1704.37	-0.300192307692308	0.195	-0.300192307692308	1704.37
-7.805	7.945	2289.911	-0.300192307692308	0.193780487804878	-0.300192307692308	2289.911
-7.805	7.9	3598.891	-0.300192307692308	0.192682926829268	-0.300192307692308	3598.891
-7.805	7.85	4846.788	-0.300192307692308	0.191463414634146	-0.300192307692308	4846.788
-7.805	7.8	8481.486	-0.300192307692308	0.190243902439024	-0.300192307692308	8481.486
-7.805	7.745	14361.86	-0.300192307692308	0.18890243902439	-0.300192307692308	14361.86
-7.805	7.695	19516.11	-0.300192307692308	0.187682926829268	-0.300192307692308	19516.11
-7.805	7.65	26020.15	-0.300192307692308	0.186585365853659	-0.300192307692308	26020.15
-7.805	7.6	33776.53	-0.300192307692308	0.185365853658537	-0.300192307692308	33776.53
-7.805	7.55	44509.31	-0.300192307692308	0.184146341463415	-0.300192307692308	44509.31
-7.805	7.495	51067.46	-0.300192307692308	0.18280487804878	-0.300192307692308	51067.46
-7.805	7.445	53015.05	-0.300192307692308	0.181585365853659	-0.300192307692308	53015.05
-7.805	7.4	54507.57	-0.300192307692308	0.180487804878049	-0.300192307692308	54507.57
-7.805	7.35	54068.31	-0.300192307692308	0.179268292682927	-0.300192307692308	54068.31
-7.805	7.3	46634.15	-0.300192307692308	0.178048780487805	-0.300192307692308	46634.15
-7.805	7.245	36148.77	-0.300192307692308	0.176707317073171	-0.300192307692308	36148.77
-7.805	7.195	20557.16	-0.300192307692308	0.175487804878049	-0.300192307692308	20557.16
-7.805	7.15	10282.28	-0.300192307692308	0.174390243902439	-0.300192307692308	10282.28
-7.805	7.1	7526.004	-0.300192307692308	0.173170731707317	-0.300192307692308	7526.004
-7.805	7.05	4792.306	-0.300192307692308	0.171951219512195	-0.300192307692308	4792.306
-7.805	6.995	3920.621	-0.300192307692308	0.170609756097561	-0.300192307692308	3920.621
-7.805	6.945	3256.843	-0.300192307692308	0.169390243902439	-0.300192307692308	3256.843
-7.805	6.9	2860.806	-0.300192307692308	0.168292682926829	-0.300192307692308	2860.806
-7.805	6.85	2269.466	-0.300192307692308	0.167073170731707	-0.300192307692308	2269.466
-7.805	6.8	1991.297	-0.300192307692308	0.165853658536585	-0.300192307692308	1991.297
-7.805	6.745	1710.047	-0.300192307692308	0.164512195121951	-0.300192307692308	1710.047
-7.805	6.695	1530.326	-0.300192307692308	0.163292682926829	-0.300192307692308	1530.326
-7.805	6.65	1391.724	-0.300192307692308	0.16219512195122	-0.300192307692308	1391.724
-7.805	6.6	1262.339	-0.300192307692308	0.160975609756098	-0.300192307692308	1262.339
-7.805	6.55	1058.074	-0.300192307692308	0.159756097560976	-0.300192307692308	1058.074
-7.805	6.495	971.3764	-0.300192307692308	0.158414634146341	-0.300192307692308	971.3764
-7.805	6.445	899.1987	-0.300192307692308	0.15719512195122	-0.300192307692308	899.1987
-7.805	6.4	840.6748	-0.300192307692308	0.15609756097561	-0.300192307692308	840.6748
-7.805	6.35	790.7262	-0.300192307692308	0.154878048780488	-0.300192307692308	790.7262
-7.805	6.3	743.4426	-0.300192307692308	0.153658536585366	-0.300192307692308	743.4426
-7.805	6.245	705.6848	-0.300192307692308	0.152317073170732	-0.300192307692308	705.6848
-7.805	6.195	672.1385	-0.300192307692308	0.15109756097561	-0.300192307692308	672.1385
-7.805	6.15	642.0132	-0.300192307692308	0.15	-0.300192307692308	642.0132
-7.805	6.1	615.3366	-0.300192307692308	0.148780487804878	-0.300192307692308	615.3366
-7.805	6.05	588.4239	-0.300192307692308	0.147560975609756	-0.300192307692308	588.4239
-7.805	5.995	569.4989	-0.300192307692308	0.146219512195122	-0.300192307692308	569.4989
-7.805	5.95	554.6979	-0.300192307692308	0.145121951219512	-0.300192307692308	554.6979
-7.805	5.9	541.2033	-0.300192307692308	0.14390243902439	-0.300192307692308	541.2033
-7.805	5.85	529.3248	-0.300192307692308	0.142682926829268	-0.300192307692308	529.3248
-7.805	5.8	514.5921	-0.300192307692308	0.141463414634146	-0.300192307692308	514.5921
-7.805	5.745	502.4712	-0.300192307692308	0.140121951219512	-0.300192307692308	502.4712
-7.805	5.7	491.7147	-0.300192307692308	0.139024390243902	-0.300192307692308	491.7147
-7.805	5.65	481.4381	-0.300192307692308	0.13780487804878	-0.300192307692308	481.4381
-7.805	5.6	470.8475	-0.300192307692308	0.136585365853659	-0.300192307692308	470.8475
-7.805	5.55	457.161	-0.300192307692308	0.135365853658537	-0.300192307692308	457.161
-7.805	5.495	437.4914	-0.300192307692308	0.134024390243902	-0.300192307692308	437.4914
-7.805	5.45	428.0349	-0.300192307692308	0.132926829268293	-0.300192307692308	428.0349
-7.805	5.4	419.8065	-0.300192307692308	0.131707317073171	-0.300192307692308	419.8065
-7.805	5.35	411.7381	-0.300192307692308	0.130487804878049	-0.300192307692308	411.7381
-7.805	5.3	404.5271	-0.300192307692308	0.129268292682927	-0.300192307692308	404.5271
-7.805	5.245	398.4736	-0.300192307692308	0.127926829268293	-0.300192307692308	398.4736
-7.805	5.2	393.5365	-0.300192307692308	0.126829268292683	-0.300192307692308	393.5365
-7.805	5.15	388.974	-0.300192307692308	0.125609756097561	-0.300192307692308	388.974
-7.805	5.1	383.9613	-0.300192307692308	0.124390243902439	-0.300192307692308	383.9613
-7.805	5.05	377.1071	-0.300192307692308	0.123170731707317	-0.300192307692308	377.1071
-7.805	4.995	373.2136	-0.300192307692308	0.121829268292683	-0.300192307692308	373.2136
-7.805	4.95	368.1522	-0.300192307692308	0.120731707317073	-0.300192307692308	368.1522
-7.805	4.9	361.2697	-0.300192307692308	0.119512195121951	-0.300192307692308	361.2697
-7.805	4.85	355.2291	-0.300192307692308	0.118292682926829	-0.300192307692308	355.2291
-7.805	4.8	347.9737	-0.300192307692308	0.117073170731707	-0.300192307692308	347.9737
-7.805	4.745	342.2991	-0.300192307692308	0.115731707317073	-0.300192307692308	342.2991
-7.805	4.7	337.9134	-0.300192307692308	0.114634146341463	-0.300192307692308	337.9134
-7.805	4.65	334.0296	-0.300192307692308	0.113414634146341	-0.300192307692308	334.0296
-7.805	4.6	328.7536	-0.300192307692308	0.11219512195122	-0.300192307692308	328.7536
-7.805	4.55	323.5374	-0.300192307692308	0.110975609756098	-0.300192307692308	323.5374
-7.805	4.495	319.3561	-0.300192307692308	0.109634146341463	-0.300192307692308	319.3561
-7.805	4.45	315.6934	-0.300192307692308	0.108536585365854	-0.300192307692308	315.6934
-7.805	4.4	312.6929	-0.300192307692308	0.107317073170732	-0.300192307692308	312.6929
-7.805	4.35	310.704	-0.300192307692308	0.10609756097561	-0.300192307692308	310.704
-7.805	4.3	308.3849	-0.300192307692308	0.104878048780488	-0.300192307692308	308.3849
-7.805	4.245	304.825	-0.300192307692308	0.103536585365854	-0.300192307692308	304.825
-7.805	4.2	301.5422	-0.300192307692308	0.102439024390244	-0.300192307692308	301.5422
-7.805	4.15	298.8294	-0.300192307692308	0.101219512195122	-0.300192307692308	298.8294
-7.805	4.1	294.7973	-0.300192307692308	0.1	-0.300192307692308	294.7973
-7.805	4.05	291.3821	-0.300192307692308	0.098780487804878	-0.300192307692308	291.3821
-7.805	3.995	287.8023	-0.300192307692308	0.0974390243902439	-0.300192307692308	287.8023
-7.805	3.95	284.6065	-0.300192307692308	0.0963414634146341	-0.300192307692308	284.6065
-7.805	3.9	281.8583	-0.300192307692308	0.0951219512195122	-0.300192307692308	281.8583
-7.805	3.85	280.1871	-0.300192307692308	0.0939024390243902	-0.300192307692308	280.1871
-7.805	3.8	278.2663	-0.300192307692308	0.0926829268292683	-0.300192307692308	278.2663
-7.805	3.745	277.3435	-0.300192307692308	0.0913414634146341	-0.300192307692308	277.3435
-7.805	3.7	276.5727	-0.300192307692308	0.0902439024390244	-0.300192307692308	276.5727
-7.805	3.65	274.5234	-0.300192307692308	0.0890243902439024	-0.300192307692308	274.5234
-7.805	3.6	273.6815	-0.300192307692308	0.0878048780487805	-0.300192307692308	273.6815
-7.805	3.55	273.0893	-0.300192307692308	0.0865853658536585	-0.300192307692308	273.0893
-7.805	3.495	271.9401	-0.300192307692308	0.0852439024390244	-0.300192307692308	271.9401
-7.805	3.45	270.8041	-0.300192307692308	0.0841463414634146	-0.300192307692308	270.8041
-7.805	3.4	271.3479	-0.300192307692308	0.0829268292682927	-0.300192307692308	271.3479
-7.805	3.35	270.7452	-0.300192307692308	0.0817073170731707	-0.300192307692308	270.7452
-7.805	3.3	268.8135	-0.300192307692308	0.0804878048780488	-0.300192307692308	268.8135
-7.805	3.245	267.797	-0.300192307692308	0.0791463414634146	-0.300192307692308	267.797
-7.805	3.2	266.2918	-0.300192307692308	0.0780487804878049	-0.300192307692308	266.2918
-7.805	3.15	265.9943	-0.300192307692308	0.0768292682926829	-0.300192307692308	265.9943
-7.805	3.1	264.8839	-0.300192307692308	0.075609756097561	-0.300192307692308	264.8839
-7.805	3.05	263.3669	-0.300192307692308	0.074390243902439	-0.300192307692308	263.3669
-7.805	2.995	262.3734	-0.300192307692308	0.0730487804878049	-0.300192307692308	262.3734
-7.805	2.95	261.6873	-0.300192307692308	0.0719512195121951	-0.300192307692308	261.6873
-7.805	2.9	261.5095	-0.300192307692308	0.0707317073170732	-0.300192307692308	261.5095
-7.805	2.85	261.0369	-0.300192307692308	0.0695121951219512	-0.300192307692308	261.0369
-7.805	2.8	259.4972	-0.300192307692308	0.0682926829268293	-0.300192307692308	259.4972
-7.805	2.745	258.8111	-0.300192307692308	0.0669512195121951	-0.300192307692308	258.8111
-7.805	2.7	258.1022	-0.300192307692308	0.0658536585365854	-0.300192307692308	258.1022
-7.805	2.65	257.9599	-0.300192307692308	0.0646341463414634	-0.300192307692308	257.9599
-7.805	2.6	256.659	-0.300192307692308	0.0634146341463415	-0.300192307692308	256.659
-7.805	2.55	255.1315	-0.300192307692308	0.0621951219512195	-0.300192307692308	255.1315
-7.805	2.495	253.9967	-0.300192307692308	0.0608536585365854	-0.300192307692308	253.9967
-7.805	2.45	253.003	-0.300192307692308	0.0597560975609756	-0.300192307692308	253.003
-7.805	2.4	251.6182	-0.300192307692308	0.0585365853658537	-0.300192307692308	251.6182
-7.805	2.35	251.3226	-0.300192307692308	0.0573170731707317	-0.300192307692308	251.3226
-7.805	2.3	252.1273	-0.300192307692308	0.0560975609756098	-0.300192307692308	252.1273
-7.805	2.245	251.2044	-0.300192307692308	0.0547560975609756	-0.300192307692308	251.2044
-7.805	2.2	250.6247	-0.300192307692308	0.0536585365853659	-0.300192307692308	250.6247
-7.805	2.15	250.8379	-0.300192307692308	0.0524390243902439	-0.300192307692308	250.8379
-7.805	2.1	249.9738	-0.300192307692308	0.051219512195122	-0.300192307692308	249.9738
-7.805	2.05	248.9445	-0.300192307692308	0.05	-0.300192307692308	248.9445
-7.805	2	247.8323	-0.300192307692308	0.0487804878048781	-0.300192307692308	247.8323
-7.805	1.95	247.0637	-0.300192307692308	0.0475609756097561	-0.300192307692308	247.0637
-7.805	1.9	247.2294	-0.300192307692308	0.0463414634146341	-0.300192307692308	247.2294
-7.805	1.85	248.1999	-0.300192307692308	0.0451219512195122	-0.300192307692308	248.1999
-7.805	1.8	248.7683	-0.300192307692308	0.0439024390243902	-0.300192307692308	248.7683
-7.805	1.75	249.9991	-0.300192307692308	0.0426829268292683	-0.300192307692308	249.9991
-7.805	1.7	250.5908	-0.300192307692308	0.0414634146341463	-0.300192307692308	250.5908
-7.805	1.65	251.1236	-0.300192307692308	0.0402439024390244	-0.300192307692308	251.1236
-7.805	1.6	252.5675	-0.300192307692308	0.0390243902439024	-0.300192307692308	252.5675
-7.805	1.55	255.5286	-0.300192307692308	0.0378048780487805	-0.300192307692308	255.5286
-7.805	1.5	257.7885	-0.300192307692308	0.0365853658536585	-0.300192307692308	257.7885
-7.805	1.45	261.0087	-0.300192307692308	0.0353658536585366	-0.300192307692308	261.0087
-7.805	1.4	266.3953	-0.300192307692308	0.0341463414634146	-0.300192307692308	266.3953
-7.805	1.35	271.8177	-0.300192307692308	0.0329268292682927	-0.300192307692308	271.8177
-7.805	1.3	280.7311	-0.300192307692308	0.0317073170731707	-0.300192307692308	280.7311
-7.805	1.25	288.1328	-0.300192307692308	0.0304878048780488	-0.300192307692308	288.1328
-7.805	1.2	295.6149	-0.300192307692308	0.0292682926829268	-0.300192307692308	295.6149
-7.805	1.15	302.7247	-0.300192307692308	0.0280487804878049	-0.300192307692308	302.7247
-7.805	1.1	307.4509	-0.300192307692308	0.0268292682926829	-0.300192307692308	307.4509
-7.805	1.05	312.8897	-0.300192307692308	0.025609756097561	-0.300192307692308	312.8897
-7.805	1	315.3367	-0.300192307692308	0.024390243902439	-0.300192307692308	315.3367
-7.805	0.95	319.5686	-0.300192307692308	0.0231707317073171	-0.300192307692308	319.5686
-7.805	0.9	326.2786	-0.300192307692308	0.0219512195121951	-0.300192307692308	326.2786
-7.805	0.85	335.4844	-0.300192307692308	0.0207317073170732	-0.300192307692308	335.4844
-7.805	0.8	342.3254	-0.300192307692308	0.0195121951219512	-0.300192307692308	342.3254
-7.805	0.75	348.754	-0.300192307692308	0.0182926829268293	-0.300192307692308	348.754
-7.805	0.7	356.6371	-0.300192307692308	0.0170731707317073	-0.300192307692308	356.6371
-7.805	0.65	364.1244	-0.300192307692308	0.0158536585365854	-0.300192307692308	364.1244
-7.805	0.6	375.5353	-0.300192307692308	0.0146341463414634	-0.300192307692308	375.5353
-7.805	0.55	386.2827	-0.300192307692308	0.0134146341463415	-0.300192307692308	386.2827
-7.805	0.495	396.9396	-0.300192307692308	0.0120731707317073	-0.300192307692308	396.9396
-7.805	0.45	407.8614	-0.300192307692308	0.0109756097560976	-0.300192307692308	407.8614
-7.805	0.4	421.0595	-0.300192307692308	0.00975609756097561	-0.300192307692308	421.0595
-7.805	0.35	437.5531	-0.300192307692308	0.00853658536585366	-0.300192307692308	437.5531
-7.805	0.3	453.6901	-0.300192307692308	0.00731707317073171	-0.300192307692308	453.6901
-7.805	0.245	473.7705	-0.300192307692308	0.00597560975609756	-0.300192307692308	473.7705
-7.805	0.2	493.6644	-0.300192307692308	0.0048780487804878	-0.300192307692308	493.6644
-7.805	0.15	514.484	-0.300192307692308	0.00365853658536585	-0.300192307692308	514.484
-7.805	0.1	540.0751	-0.300192307692308	0.0024390243902439	-0.300192307692308	540.0751
-7.805	0.05	561.2545	-0.300192307692308	0.00121951219512195	-0.300192307692308	561.2545
-7.805	0	581.8478	-0.300192307692308	0	-0.300192307692308	581.8478
-7.805	-0.05	599.2085	-0.300192307692308	-0.00121951219512195	-0.300192307692308	599.2085
-7.805	-0.1	614.104	-0.300192307692308	-0.0024390243902439	-0.300192307692308	614.104
-7.805	-0.15	629.1422	-0.300192307692308	-0.00365853658536585	-0.300192307692308	629.1422
-7.805	-0.2	637.1107	-0.300192307692308	-0.0048780487804878	-0.300192307692308	637.1107
-7.805	-0.255	640.9537	-0.300192307692308	-0.00621951219512195	-0.300192307692308	640.9537
-7.805	-0.3	640.3832	-0.300192307692308	-0.00731707317073171	-0.300192307692308	640.3832
-7.805	-0.35	635.8298	-0.300192307692308	-0.00853658536585366	-0.300192307692308	635.8298
-7.805	-0.4	626.1583	-0.300192307692308	-0.00975609756097561	-0.300192307692308	626.1583
-7.805	-0.45	615.3586	-0.300192307692308	-0.0109756097560976	-0.300192307692308	615.3586
-7.805	-0.5	603.1116	-0.300192307692308	-0.0121951219512195	-0.300192307692308	603.1116
-7.805	-0.55	589.1701	-0.300192307692308	-0.0134146341463415	-0.300192307692308	589.1701
-7.805	-0.6	572.3752	-0.300192307692308	-0.0146341463414634	-0.300192307692308	572.3752
-7.805	-0.655	550.3196	-0.300192307692308	-0.0159756097560976	-0.300192307692308	550.3196
-7.805	-0.7	528.6272	-0.300192307692308	-0.0170731707317073	-0.300192307692308	528.6272
-7.805	-0.75	504.091	-0.300192307692308	-0.0182926829268293	-0.300192307692308	504.091
-7.805	-0.8	481.9525	-0.300192307692308	-0.0195121951219512	-0.300192307692308	481.9525
-7.805	-0.85	463.1361	-0.300192307692308	-0.0207317073170732	-0.300192307692308	463.1361
-7.805	-0.905	445.7447	-0.300192307692308	-0.0220731707317073	-0.300192307692308	445.7447
-7.805	-0.95	428.3828	-0.300192307692308	-0.0231707317073171	-0.300192307692308	428.3828
-7.805	-1	413.0576	-0.300192307692308	-0.024390243902439	-0.300192307692308	413.0576
-7.805	-1.05	399.6291	-0.300192307692308	-0.025609756097561	-0.300192307692308	399.6291
-7.805	-1.1	386.3876	-0.300192307692308	-0.0268292682926829	-0.300192307692308	386.3876
-7.805	-1.155	373.028	-0.300192307692308	-0.0281707317073171	-0.300192307692308	373.028
-7.805	-1.2	363.7998	-0.300192307692308	-0.0292682926829268	-0.300192307692308	363.7998
-7.805	-1.25	355.2373	-0.300192307692308	-0.0304878048780488	-0.300192307692308	355.2373
-7.805	-1.3	347.895	-0.300192307692308	-0.0317073170731707	-0.300192307692308	347.895
-7.805	-1.35	341.3818	-0.300192307692308	-0.0329268292682927	-0.300192307692308	341.3818
-7.805	-1.405	332.9027	-0.300192307692308	-0.0342682926829268	-0.300192307692308	332.9027
-7.805	-1.45	324.4791	-0.300192307692308	-0.0353658536585366	-0.300192307692308	324.4791
-7.805	-1.5	317.627	-0.300192307692308	-0.0365853658536585	-0.300192307692308	317.627
-7.805	-1.55	311.8804	-0.300192307692308	-0.0378048780487805	-0.300192307692308	311.8804
-7.805	-1.6	306.6784	-0.300192307692308	-0.0390243902439024	-0.300192307692308	306.6784
-7.805	-1.655	299.7963	-0.300192307692308	-0.0403658536585366	-0.300192307692308	299.7963
-7.805	-1.7	294.6921	-0.300192307692308	-0.0414634146341463	-0.300192307692308	294.6921
-7.805	-1.75	290.2633	-0.300192307692308	-0.0426829268292683	-0.300192307692308	290.2633
-7.805	-1.8	286.4523	-0.300192307692308	-0.0439024390243902	-0.300192307692308	286.4523
-7.805	-1.85	282.4023	-0.300192307692308	-0.0451219512195122	-0.300192307692308	282.4023
-7.805	-1.905	278.0084	-0.300192307692308	-0.0464634146341463	-0.300192307692308	278.0084
-7.805	-1.95	274.6705	-0.300192307692308	-0.0475609756097561	-0.300192307692308	274.6705
-7.805	-2.005	271.2965	-0.300192307692308	-0.0489024390243902	-0.300192307692308	271.2965
-7.805	-2.05	268.762	-0.300192307692308	-0.05	-0.300192307692308	268.762
-7.805	-2.1	264.9997	-0.300192307692308	-0.051219512195122	-0.300192307692308	264.9997
-7.805	-2.15	261.6848	-0.300192307692308	-0.0524390243902439	-0.300192307692308	261.6848
-7.805	-2.2	258.1668	-0.300192307692308	-0.0536585365853659	-0.300192307692308	258.1668
-7.805	-2.255	255.1033	-0.300192307692308	-0.055	-0.300192307692308	255.1033
-7.805	-2.3	251.2785	-0.300192307692308	-0.0560975609756098	-0.300192307692308	251.2785
-7.805	-2.35	246.9223	-0.300192307692308	-0.0573170731707317	-0.300192307692308	246.9223
-7.805	-2.4	243.1818	-0.300192307692308	-0.0585365853658537	-0.300192307692308	243.1818
-7.805	-2.45	239.5717	-0.300192307692308	-0.0597560975609756	-0.300192307692308	239.5717
-7.805	-2.505	237.5123	-0.300192307692308	-0.0610975609756098	-0.300192307692308	237.5123
-7.805	-2.55	236.0085	-0.300192307692308	-0.0621951219512195	-0.300192307692308	236.0085
-7.805	-2.6	235.2037	-0.300192307692308	-0.0634146341463415	-0.300192307692308	235.2037
-7.805	-2.65	235.3931	-0.300192307692308	-0.0646341463414634	-0.300192307692308	235.3931
-7.805	-2.7	235.8428	-0.300192307692308	-0.0658536585365854	-0.300192307692308	235.8428
-7.805	-2.755	237.5474	-0.300192307692308	-0.0671951219512195	-0.300192307692308	237.5474
-7.805	-2.8	238.2455	-0.300192307692308	-0.0682926829268293	-0.300192307692308	238.2455
-7.805	-2.85	237.4168	-0.300192307692308	-0.0695121951219512	-0.300192307692308	237.4168
-7.805	-2.9	230.0789	-0.300192307692308	-0.0707317073170732	-0.300192307692308	230.0789
-7.805	-2.95	215.8384	-0.300192307692308	-0.0719512195121951	-0.300192307692308	215.8384
-7.805	-3.005	214.2875	-0.300192307692308	-0.0732926829268293	-0.300192307692308	214.2875
-7.805	-3.05	212.7961	-0.300192307692308	-0.074390243902439	-0.300192307692308	212.7961
-7.805	-3.1	211.0442	-0.300192307692308	-0.075609756097561	-0.300192307692308	211.0442
-7.805	-3.15	210.8548	-0.300192307692308	-0.0768292682926829	-0.300192307692308	210.8548
-7.805	-3.2	209.9315	-0.300192307692308	-0.0780487804878049	-0.300192307692308	209.9315
-7.805	-3.255	209.896	-0.300192307692308	-0.079390243902439	-0.300192307692308	209.896
-7.805	-3.3	209.3278	-0.300192307692308	-0.0804878048780488	-0.300192307692308	209.3278
-7.805	-3.35	208.2744	-0.300192307692308	-0.0817073170731707	-0.300192307692308	208.2744
-7.805	-3.4	206.6863	-0.300192307692308	-0.0829268292682927	-0.300192307692308	206.6863
-7.805	-3.45	205.7493	-0.300192307692308	-0.0841463414634146	-0.300192307692308	205.7493
-7.805	-3.505	204.4352	-0.300192307692308	-0.0854878048780488	-0.300192307692308	204.4352
-7.805	-3.55	203.5118	-0.300192307692308	-0.0865853658536585	-0.300192307692308	203.5118
-7.805	-3.6	201.6296	-0.300192307692308	-0.0878048780487805	-0.300192307692308	201.6296
-7.805	-3.65	199.4062	-0.300192307692308	-0.0890243902439024	-0.300192307692308	199.4062
-7.805	-3.7	197.7466	-0.300192307692308	-0.0902439024390244	-0.300192307692308	197.7466
-7.805	-3.755	197.086	-0.300192307692308	-0.0915853658536585	-0.300192307692308	197.086
-7.805	-3.8	196.7428	-0.300192307692308	-0.0926829268292683	-0.300192307692308	196.7428
-7.805	-3.85	195.8312	-0.300192307692308	-0.0939024390243902	-0.300192307692308	195.8312
-7.805	-3.9	195.0144	-0.300192307692308	-0.0951219512195122	-0.300192307692308	195.0144
-7.805	-3.95	194.2569	-0.300192307692308	-0.0963414634146341	-0.300192307692308	194.2569
-7.805	-4.005	194.6855	-0.300192307692308	-0.0976829268292683	-0.300192307692308	194.6855
-7.805	-4.055	193.8324	-0.300192307692308	-0.0989024390243902	-0.300192307692308	193.8324
-7.805	-4.1	193.2076	-0.300192307692308	-0.1	-0.300192307692308	193.2076
-7.805	-4.15	192.5567	-0.300192307692308	-0.101219512195122	-0.300192307692308	192.5567
-7.805	-4.2	191.5623	-0.300192307692308	-0.102439024390244	-0.300192307692308	191.5623
-7.805	-4.255	189.512	-0.300192307692308	-0.103780487804878	-0.300192307692308	189.512
-7.805	-4.305	188.1625	-0.300192307692308	-0.105	-0.300192307692308	188.1625
-7.805	-4.35	186.0347	-0.300192307692308	-0.10609756097561	-0.300192307692308	186.0347
-7.805	-4.4	184.3391	-0.300192307692308	-0.107317073170732	-0.300192307692308	184.3391
-7.805	-4.45	182.9661	-0.300192307692308	-0.108536585365854	-0.300192307692308	182.9661
-7.805	-4.505	180.7526	-0.300192307692308	-0.109878048780488	-0.300192307692308	180.7526
-7.805	-4.555	179.6872	-0.300192307692308	-0.11109756097561	-0.300192307692308	179.6872
-7.805	-4.6	177.9386	-0.300192307692308	-0.11219512195122	-0.300192307692308	177.9386
-7.805	-4.65	176.8734	-0.300192307692308	-0.113414634146341	-0.300192307692308	176.8734
-7.805	-4.7	175.3701	-0.300192307692308	-0.114634146341463	-0.300192307692308	175.3701
-7.805	-4.755	173.4609	-0.300192307692308	-0.115975609756098	-0.300192307692308	173.4609
-7.805	-4.805	172.6002	-0.300192307692308	-0.11719512195122	-0.300192307692308	172.6002
-7.805	-4.85	171.31	-0.300192307692308	-0.118292682926829	-0.300192307692308	171.31
-7.805	-4.9	169.9727	-0.300192307692308	-0.119512195121951	-0.300192307692308	169.9727
-7.805	-4.95	169.5502	-0.300192307692308	-0.120731707317073	-0.300192307692308	169.5502
-7.805	-5.005	168.382	-0.300192307692308	-0.122073170731707	-0.300192307692308	168.382
-7.805	-5.055	166.9854	-0.300192307692308	-0.123292682926829	-0.300192307692308	166.9854
-7.805	-5.1	165.5927	-0.300192307692308	-0.124390243902439	-0.300192307692308	165.5927
-7.805	-5.15	164.4922	-0.300192307692308	-0.125609756097561	-0.300192307692308	164.4922
-7.805	-5.2	164.0897	-0.300192307692308	-0.126829268292683	-0.300192307692308	164.0897
-7.805	-5.255	162.7999	-0.300192307692308	-0.128170731707317	-0.300192307692308	162.7999
-7.805	-5.305	161.6636	-0.300192307692308	-0.129390243902439	-0.300192307692308	161.6636
-7.805	-5.35	161.0405	-0.300192307692308	-0.130487804878049	-0.300192307692308	161.0405
-7.805	-5.4	160.6813	-0.300192307692308	-0.131707317073171	-0.300192307692308	160.6813
-7.805	-5.455	159.5452	-0.300192307692308	-0.133048780487805	-0.300192307692308	159.5452
-7.805	-5.505	158.9772	-0.300192307692308	-0.134268292682927	-0.300192307692308	158.9772
-7.805	-5.555	157.9238	-0.300192307692308	-0.135487804878049	-0.300192307692308	157.9238
-7.805	-5.6	156.5864	-0.300192307692308	-0.136585365853659	-0.300192307692308	156.5864
-7.805	-5.65	156.2906	-0.300192307692308	-0.13780487804878	-0.300192307692308	156.2906
-7.805	-5.705	154.9296	-0.300192307692308	-0.139146341463415	-0.300192307692308	154.9296
-7.805	-5.755	153.971	-0.300192307692308	-0.140365853658537	-0.300192307692308	153.971
-7.805	-5.805	152.8039	-0.300192307692308	-0.141585365853659	-0.300192307692308	152.8039
-7.805	-5.85	151.2417	-0.300192307692308	-0.142682926829268	-0.300192307692308	151.2417
-7.805	-5.9	150.0273	-0.300192307692308	-0.14390243902439	-0.300192307692308	150.0273
-7.805	-5.955	148.5997	-0.300192307692308	-0.145243902439024	-0.300192307692308	148.5997
-7.805	-6.005	147.1636	-0.300192307692308	-0.146463414634146	-0.300192307692308	147.1636
-7.805	-6.055	146.572	-0.300192307692308	-0.147682926829268	-0.300192307692308	146.572
-7.805	-6.1	145.5943	-0.300192307692308	-0.148780487804878	-0.300192307692308	145.5943
-7.805	-6.155	144.3211	-0.300192307692308	-0.150121951219512	-0.300192307692308	144.3211
-7.805	-6.2	143.7176	-0.300192307692308	-0.151219512195122	-0.300192307692308	143.7176
-7.805	-6.255	142.4921	-0.300192307692308	-0.152560975609756	-0.300192307692308	142.4921
-7.805	-6.305	141.4272	-0.300192307692308	-0.153780487804878	-0.300192307692308	141.4272
-7.805	-6.35	140.1375	-0.300192307692308	-0.154878048780488	-0.300192307692308	140.1375
-7.805	-6.405	139.0422	-0.300192307692308	-0.156219512195122	-0.300192307692308	139.0422
-7.805	-6.45	138.498	-0.300192307692308	-0.157317073170732	-0.300192307692308	138.498
-7.805	-6.505	137.8407	-0.300192307692308	-0.158658536585366	-0.300192307692308	137.8407
-7.805	-6.555	136.6102	-0.300192307692308	-0.159878048780488	-0.300192307692308	136.6102
-7.805	-6.6	135.1786	-0.300192307692308	-0.160975609756098	-0.300192307692308	135.1786
-7.805	-6.655	134.5871	-0.300192307692308	-0.162317073170732	-0.300192307692308	134.5871
-7.805	-6.7	133.2674	-0.300192307692308	-0.163414634146341	-0.300192307692308	133.2674
-7.805	-6.755	132.5879	-0.300192307692308	-0.164756097560976	-0.300192307692308	132.5879
-7.805	-6.805	132.1618	-0.300192307692308	-0.165975609756098	-0.300192307692308	132.1618
-7.805	-6.85	131.4693	-0.300192307692308	-0.167073170731707	-0.300192307692308	131.4693
-7.805	-6.905	131.1555	-0.300192307692308	-0.168414634146341	-0.300192307692308	131.1555
-7.805	-6.95	130.5047	-0.300192307692308	-0.169512195121951	-0.300192307692308	130.5047
-7.805	-7.005	129.6176	-0.300192307692308	-0.170853658536585	-0.300192307692308	129.6176
-7.805	-7.055	129.31	-0.300192307692308	-0.172073170731707	-0.300192307692308	129.31
-7.805	-7.1	128.0973	-0.300192307692308	-0.173170731707317	-0.300192307692308	128.0973
-7.805	-7.155	127.1272	-0.300192307692308	-0.174512195121951	-0.300192307692308	127.1272
-7.805	-7.2	126.5475	-0.300192307692308	-0.175609756097561	-0.300192307692308	126.5475
-7.805	-7.255	124.9743	-0.300192307692308	-0.176951219512195	-0.300192307692308	124.9743
-7.805	-7.305	124.5367	-0.300192307692308	-0.178170731707317	-0.300192307692308	124.5367
-7.805	-7.35	123.336	-0.300192307692308	-0.179268292682927	-0.300192307692308	123.336
-7.805	-7.405	121.7213	-0.300192307692308	-0.180609756097561	-0.300192307692308	121.7213
-7.805	-7.45	120.4438	-0.300192307692308	-0.181707317073171	-0.300192307692308	120.4438
-7.805	-7.505	119.6987	-0.300192307692308	-0.183048780487805	-0.300192307692308	119.6987
-7.805	-7.555	118.362	-0.300192307692308	-0.184268292682927	-0.300192307692308	118.362
-7.805	-7.6	117.0134	-0.300192307692308	-0.185365853658537	-0.300192307692308	117.0134
-7.805	-7.655	116.8421	-0.300192307692308	-0.186707317073171	-0.300192307692308	116.8421
-7.805	-7.7	116.3633	-0.300192307692308	-0.18780487804878	-0.300192307692308	116.3633
-7.805	-7.755	116.1916	-0.300192307692308	-0.189146341463415	-0.300192307692308	116.1916
-7.805	-7.805	115.8723	-0.300192307692308	-0.190365853658537	-0.300192307692308	115.8723
-7.805	-7.85	114.9259	-0.300192307692308	-0.191463414634146	-0.300192307692308	114.9259
-7.805	-7.905	114.997	-0.300192307692308	-0.19280487804878	-0.300192307692308	114.997
-7.805	-7.95	115.0206	-0.300192307692308	-0.19390243902439	-0.300192307692308	115.0206
-7.805	-8.005	115.0206	-0.300192307692308	-0.195243902439024	-0.300192307692308	115.0206
-7.805	-8.055	113.3301	-0.300192307692308	-0.196463414634146	-0.300192307692308	113.3301
-7.805	-8.105	112.2711	-0.300192307692308	-0.197682926829268	-0.300192307692308	112.2711
-7.805	-8.155	112.2711	-0.300192307692308	-0.19890243902439	-0.300192307692308	112.2711
-7.805	-8.2	111.8269	-0.300192307692308	-0.2	-0.300192307692308	111.8269
-7.805	-8.255	111.0646	-0.300192307692308	-0.201341463414634	-0.300192307692308	111.0646
-7.805	-8.305	111.1764	-0.300192307692308	-0.202560975609756	-0.300192307692308	111.1764
-7.805	-8.355	110.2957	-0.300192307692308	-0.203780487804878	-0.300192307692308	110.2957
-7.805	-8.405	109.1076	-0.300192307692308	-0.205	-0.300192307692308	109.1076
-7.805	-8.45	108.5991	-0.300192307692308	-0.20609756097561	-0.300192307692308	108.5991
-7.805	-8.505	107.9842	-0.300192307692308	-0.207439024390244	-0.300192307692308	107.9842
-7.805	-8.555	107.5058	-0.300192307692308	-0.208658536585366	-0.300192307692308	107.5058
-7.805	-8.605	107.5634	-0.300192307692308	-0.209878048780488	-0.300192307692308	107.5634
-7.805	-8.655	107.3218	-0.300192307692308	-0.21109756097561	-0.300192307692308	107.3218
-7.805	-8.7	106.7541	-0.300192307692308	-0.21219512195122	-0.300192307692308	106.7541
-7.805	-8.755	106.5174	-0.300192307692308	-0.213536585365854	-0.300192307692308	106.5174
-7.805	-8.805	105.8905	-0.300192307692308	-0.214756097560976	-0.300192307692308	105.8905
-7.805	-8.855	105.6947	-0.300192307692308	-0.215975609756098	-0.300192307692308	105.6947
-7.805	-8.905	104.7316	-0.300192307692308	-0.217195121951219	-0.300192307692308	104.7316
-7.805	-8.95	104.2584	-0.300192307692308	-0.218292682926829	-0.300192307692308	104.2584
-7.805	-9.005	104.3717	-0.300192307692308	-0.219634146341463	-0.300192307692308	104.3717
-7.805	-9.055	103.5557	-0.300192307692308	-0.220853658536585	-0.300192307692308	103.5557
-7.805	-9.105	103.669	-0.300192307692308	-0.222073170731707	-0.300192307692308	103.669
-7.805	-9.155	103.2601	-0.300192307692308	-0.223292682926829	-0.300192307692308	103.2601
-7.805	-9.2	103.0589	-0.300192307692308	-0.224390243902439	-0.300192307692308	103.0589
-7.805	-9.255	102.4085	-0.300192307692308	-0.225731707317073	-0.300192307692308	102.4085
-7.805	-9.305	101.7108	-0.300192307692308	-0.226951219512195	-0.300192307692308	101.7108
-7.805	-9.355	101.2496	-0.300192307692308	-0.228170731707317	-0.300192307692308	101.2496
-7.805	-9.405	100.4572	-0.300192307692308	-0.229390243902439	-0.300192307692308	100.4572
-7.805	-9.45	99.93676	-0.300192307692308	-0.230487804878049	-0.300192307692308	99.93676
-7.805	-9.505	99.17965	-0.300192307692308	-0.231829268292683	-0.300192307692308	99.17965
-7.805	-9.555	98.29276	-0.300192307692308	-0.233048780487805	-0.300192307692308	98.29276
-7.805	-9.605	97.48867	-0.300192307692308	-0.234268292682927	-0.300192307692308	97.48867
-7.805	-9.655	95.96252	-0.300192307692308	-0.235487804878049	-0.300192307692308	95.96252
-7.805	-9.7	94.93366	-0.300192307692308	-0.236585365853659	-0.300192307692308	94.93366
-7.805	-9.755	93.70365	-0.300192307692308	-0.237926829268293	-0.300192307692308	93.70365
-7.805	-9.805	91.91768	-0.300192307692308	-0.239146341463415	-0.300192307692308	91.91768
-7.805	-9.855	90.47484	-0.300192307692308	-0.240365853658537	-0.300192307692308	90.47484
-7.805	-9.905	88.75998	-0.300192307692308	-0.241585365853659	-0.300192307692308	88.75998
-7.805	-9.95	88.62994	-0.300192307692308	-0.242682926829268	-0.300192307692308	88.62994
-7.805	-10	92.36722	-0.300192307692308	-0.24390243902439	-0.300192307692308	92.36722
-7.75	8.495	292.6153	-0.298076923076923	0.20719512195122	-0.298076923076923	292.6153
-7.75	8.445	324.7898	-0.298076923076923	0.205975609756098	-0.298076923076923	324.7898
-7.75	8.4	343.4281	-0.298076923076923	0.204878048780488	-0.298076923076923	343.4281
-7.75	8.35	365.5668	-0.298076923076923	0.203658536585366	-0.298076923076923	365.5668
-7.75	8.3	386.4222	-0.298076923076923	0.202439024390244	-0.298076923076923	386.4222
-7.75	8.245	410.436	-0.298076923076923	0.20109756097561	-0.298076923076923	410.436
-7.75	8.195	437.4986	-0.298076923076923	0.199878048780488	-0.298076923076923	437.4986
-7.75	8.15	468.4262	-0.298076923076923	0.198780487804878	-0.298076923076923	468.4262
-7.75	8.1	524.6676	-0.298076923076923	0.197560975609756	-0.298076923076923	524.6676
-7.75	8.05	630.3645	-0.298076923076923	0.196341463414634	-0.298076923076923	630.3645
-7.75	7.995	703.4061	-0.298076923076923	0.195	-0.298076923076923	703.4061
-7.75	7.945	786.12	-0.298076923076923	0.193780487804878	-0.298076923076923	786.12
-7.75	7.9	907.8444	-0.298076923076923	0.192682926829268	-0.298076923076923	907.8444
-7.75	7.85	1050.899	-0.298076923076923	0.191463414634146	-0.298076923076923	1050.899
-7.75	7.8	1397.138	-0.298076923076923	0.190243902439024	-0.298076923076923	1397.138
-7.75	7.745	1713.216	-0.298076923076923	0.18890243902439	-0.298076923076923	1713.216
-7.75	7.695	2210.016	-0.298076923076923	0.187682926829268	-0.298076923076923	2210.016
-7.75	7.65	3309.022	-0.298076923076923	0.186585365853659	-0.298076923076923	3309.022
-7.75	7.6	4277.641	-0.298076923076923	0.185365853658537	-0.298076923076923	4277.641
-7.75	7.55	6729.806	-0.298076923076923	0.184146341463415	-0.298076923076923	6729.806
-7.75	7.495	9529.153	-0.298076923076923	0.18280487804878	-0.298076923076923	9529.153
-7.75	7.445	15138.26	-0.298076923076923	0.181585365853659	-0.298076923076923	15138.26
-7.75	7.4	19874.93	-0.298076923076923	0.180487804878049	-0.298076923076923	19874.93
-7.75	7.35	25999.37	-0.298076923076923	0.179268292682927	-0.298076923076923	25999.37
-7.75	7.3	34551.14	-0.298076923076923	0.178048780487805	-0.298076923076923	34551.14
-7.75	7.245	43125.15	-0.298076923076923	0.176707317073171	-0.298076923076923	43125.15
-7.75	7.195	50973.28	-0.298076923076923	0.175487804878049	-0.298076923076923	50973.28
-7.75	7.15	55593.28	-0.298076923076923	0.174390243902439	-0.298076923076923	55593.28
-7.75	7.1	57621.76	-0.298076923076923	0.173170731707317	-0.298076923076923	57621.76
-7.75	7.05	60984.71	-0.298076923076923	0.171951219512195	-0.298076923076923	60984.71
-7.75	6.995	60384.94	-0.298076923076923	0.170609756097561	-0.298076923076923	60384.94
-7.75	6.945	53896.39	-0.298076923076923	0.169390243902439	-0.298076923076923	53896.39
-7.75	6.9	43461.23	-0.298076923076923	0.168292682926829	-0.298076923076923	43461.23
-7.75	6.85	23830.63	-0.298076923076923	0.167073170731707	-0.298076923076923	23830.63
-7.75	6.8	12258.23	-0.298076923076923	0.165853658536585	-0.298076923076923	12258.23
-7.75	6.745	9022.566	-0.298076923076923	0.164512195121951	-0.298076923076923	9022.566
-7.75	6.695	7216	-0.298076923076923	0.163292682926829	-0.298076923076923	7216
-7.75	6.65	5804.284	-0.298076923076923	0.16219512195122	-0.298076923076923	5804.284
-7.75	6.6	4198.158	-0.298076923076923	0.160975609756098	-0.298076923076923	4198.158
-7.75	6.55	3591.181	-0.298076923076923	0.159756097560976	-0.298076923076923	3591.181
-7.75	6.495	3155.723	-0.298076923076923	0.158414634146341	-0.298076923076923	3155.723
-7.75	6.445	2732.389	-0.298076923076923	0.15719512195122	-0.298076923076923	2732.389
-7.75	6.4	2207.679	-0.298076923076923	0.15609756097561	-0.298076923076923	2207.679
-7.75	6.35	1941.022	-0.298076923076923	0.154878048780488	-0.298076923076923	1941.022
-7.75	6.3	1721.265	-0.298076923076923	0.153658536585366	-0.298076923076923	1721.265
-7.75	6.245	1502.399	-0.298076923076923	0.152317073170732	-0.298076923076923	1502.399
-7.75	6.195	1356.77	-0.298076923076923	0.15109756097561	-0.298076923076923	1356.77
-7.75	6.15	1235.757	-0.298076923076923	0.15	-0.298076923076923	1235.757
-7.75	6.1	1051.594	-0.298076923076923	0.148780487804878	-0.298076923076923	1051.594
-7.75	6.05	955.2243	-0.298076923076923	0.147560975609756	-0.298076923076923	955.2243
-7.75	5.995	883.9628	-0.298076923076923	0.146219512195122	-0.298076923076923	883.9628
-7.75	5.95	824.8843	-0.298076923076923	0.145121951219512	-0.298076923076923	824.8843
-7.75	5.9	777.3147	-0.298076923076923	0.14390243902439	-0.298076923076923	777.3147
-7.75	5.85	737.0004	-0.298076923076923	0.142682926829268	-0.298076923076923	737.0004
-7.75	5.8	698.2899	-0.298076923076923	0.141463414634146	-0.298076923076923	698.2899
-7.75	5.745	670.2632	-0.298076923076923	0.140121951219512	-0.298076923076923	670.2632
-7.75	5.7	645.8561	-0.298076923076923	0.139024390243902	-0.298076923076923	645.8561
-7.75	5.65	621.2602	-0.298076923076923	0.13780487804878	-0.298076923076923	621.2602
-7.75	5.6	597.9605	-0.298076923076923	0.136585365853659	-0.298076923076923	597.9605
-7.75	5.55	572.1957	-0.298076923076923	0.135365853658537	-0.298076923076923	572.1957
-7.75	5.495	552.1359	-0.298076923076923	0.134024390243902	-0.298076923076923	552.1359
-7.75	5.45	536.6795	-0.298076923076923	0.132926829268293	-0.298076923076923	536.6795
-7.75	5.4	523.5769	-0.298076923076923	0.131707317073171	-0.298076923076923	523.5769
-7.75	5.35	512.754	-0.298076923076923	0.130487804878049	-0.298076923076923	512.754
-7.75	5.3	499.5002	-0.298076923076923	0.129268292682927	-0.298076923076923	499.5002
-7.75	5.245	488.1145	-0.298076923076923	0.127926829268293	-0.298076923076923	488.1145
-7.75	5.2	478.1181	-0.298076923076923	0.126829268292683	-0.298076923076923	478.1181
-7.75	5.15	468.8385	-0.298076923076923	0.125609756097561	-0.298076923076923	468.8385
-7.75	5.1	458.8989	-0.298076923076923	0.124390243902439	-0.298076923076923	458.8989
-7.75	5.05	448.7479	-0.298076923076923	0.123170731707317	-0.298076923076923	448.7479
-7.75	4.995	435.0862	-0.298076923076923	0.121829268292683	-0.298076923076923	435.0862
-7.75	4.95	425.5793	-0.298076923076923	0.120731707317073	-0.298076923076923	425.5793
-7.75	4.9	417.0065	-0.298076923076923	0.119512195121951	-0.298076923076923	417.0065
-7.75	4.85	408.2988	-0.298076923076923	0.118292682926829	-0.298076923076923	408.2988
-7.75	4.8	399.4108	-0.298076923076923	0.117073170731707	-0.298076923076923	399.4108
-7.75	4.745	394.2403	-0.298076923076923	0.115731707317073	-0.298076923076923	394.2403
-7.75	4.7	390.2786	-0.298076923076923	0.114634146341463	-0.298076923076923	390.2786
-7.75	4.65	386.074	-0.298076923076923	0.113414634146341	-0.298076923076923	386.074
-7.75	4.6	382.5174	-0.298076923076923	0.11219512195122	-0.298076923076923	382.5174
-7.75	4.55	376.7504	-0.298076923076923	0.110975609756098	-0.298076923076923	376.7504
-7.75	4.495	371.4826	-0.298076923076923	0.109634146341463	-0.298076923076923	371.4826
-7.75	4.45	366.2216	-0.298076923076923	0.108536585365854	-0.298076923076923	366.2216
-7.75	4.4	360.4366	-0.298076923076923	0.107317073170732	-0.298076923076923	360.4366
-7.75	4.35	354.0124	-0.298076923076923	0.10609756097561	-0.298076923076923	354.0124
-7.75	4.3	347.7875	-0.298076923076923	0.104878048780488	-0.298076923076923	347.7875
-7.75	4.245	341.9568	-0.298076923076923	0.103536585365854	-0.298076923076923	341.9568
-7.75	4.2	336.9197	-0.298076923076923	0.102439024390244	-0.298076923076923	336.9197
-7.75	4.15	332.8878	-0.298076923076923	0.101219512195122	-0.298076923076923	332.8878
-7.75	4.1	327.4576	-0.298076923076923	0.1	-0.298076923076923	327.4576
-7.75	4.05	322.0265	-0.298076923076923	0.098780487804878	-0.298076923076923	322.0265
-7.75	3.995	317.1696	-0.298076923076923	0.0974390243902439	-0.298076923076923	317.1696
-7.75	3.95	313.3217	-0.298076923076923	0.0963414634146341	-0.298076923076923	313.3217
-7.75	3.9	310.7086	-0.298076923076923	0.0951219512195122	-0.298076923076923	310.7086
-7.75	3.85	307.9783	-0.298076923076923	0.0939024390243902	-0.298076923076923	307.9783
-7.75	3.8	306.2897	-0.298076923076923	0.0926829268292683	-0.298076923076923	306.2897
-7.75	3.745	305.2238	-0.298076923076923	0.0913414634146341	-0.298076923076923	305.2238
-7.75	3.7	303.3932	-0.298076923076923	0.0902439024390244	-0.298076923076923	303.3932
-7.75	3.65	300.1412	-0.298076923076923	0.0890243902439024	-0.298076923076923	300.1412
-7.75	3.6	296.5166	-0.298076923076923	0.0878048780487805	-0.298076923076923	296.5166
-7.75	3.55	292.8778	-0.298076923076923	0.0865853658536585	-0.298076923076923	292.8778
-7.75	3.495	290.3305	-0.298076923076923	0.0852439024390244	-0.298076923076923	290.3305
-7.75	3.45	287.3446	-0.298076923076923	0.0841463414634146	-0.298076923076923	287.3446
-7.75	3.4	284.1339	-0.298076923076923	0.0829268292682927	-0.298076923076923	284.1339
-7.75	3.35	282.7376	-0.298076923076923	0.0817073170731707	-0.298076923076923	282.7376
-7.75	3.3	281.5872	-0.298076923076923	0.0804878048780488	-0.298076923076923	281.5872
-7.75	3.245	280.9328	-0.298076923076923	0.0791463414634146	-0.298076923076923	280.9328
-7.75	3.2	279.7818	-0.298076923076923	0.0780487804878049	-0.298076923076923	279.7818
-7.75	3.15	277.9815	-0.298076923076923	0.0768292682926829	-0.298076923076923	277.9815
-7.75	3.1	277.7221	-0.298076923076923	0.075609756097561	-0.298076923076923	277.7221
-7.75	3.05	276.7952	-0.298076923076923	0.074390243902439	-0.298076923076923	276.7952
-7.75	2.995	276.4526	-0.298076923076923	0.0730487804878049	-0.298076923076923	276.4526
-7.75	2.95	275.8468	-0.298076923076923	0.0719512195121951	-0.298076923076923	275.8468
-7.75	2.9	274.6645	-0.298076923076923	0.0707317073170732	-0.298076923076923	274.6645
-7.75	2.85	272.366	-0.298076923076923	0.0695121951219512	-0.298076923076923	272.366
-7.75	2.8	270.6951	-0.298076923076923	0.0682926829268293	-0.298076923076923	270.6951
-7.75	2.745	269.9499	-0.298076923076923	0.0669512195121951	-0.298076923076923	269.9499
-7.75	2.7	269.1668	-0.298076923076923	0.0658536585365854	-0.298076923076923	269.1668
-7.75	2.65	269.7134	-0.298076923076923	0.0646341463414634	-0.298076923076923	269.7134
-7.75	2.6	269.6168	-0.298076923076923	0.0634146341463415	-0.298076923076923	269.6168
-7.75	2.55	268.6456	-0.298076923076923	0.0621951219512195	-0.298076923076923	268.6456
-7.75	2.495	267.8522	-0.298076923076923	0.0608536585365854	-0.298076923076923	267.8522
-7.75	2.45	266.4082	-0.298076923076923	0.0597560975609756	-0.298076923076923	266.4082
-7.75	2.4	265.0583	-0.298076923076923	0.0585365853658537	-0.298076923076923	265.0583
-7.75	2.35	263.5787	-0.298076923076923	0.0573170731707317	-0.298076923076923	263.5787
-7.75	2.3	260.9982	-0.298076923076923	0.0560975609756098	-0.298076923076923	260.9982
-7.75	2.245	258.3949	-0.298076923076923	0.0547560975609756	-0.298076923076923	258.3949
-7.75	2.2	257.1748	-0.298076923076923	0.0536585365853659	-0.298076923076923	257.1748
-7.75	2.15	256.2872	-0.298076923076923	0.0524390243902439	-0.298076923076923	256.2872
-7.75	2.1	254.5101	-0.298076923076923	0.051219512195122	-0.298076923076923	254.5101
-7.75	2.05	254.1323	-0.298076923076923	0.05	-0.298076923076923	254.1323
-7.75	2	252.5101	-0.298076923076923	0.0487804878048781	-0.298076923076923	252.5101
-7.75	1.95	251.6462	-0.298076923076923	0.0475609756097561	-0.298076923076923	251.6462
-7.75	1.9	251.7883	-0.298076923076923	0.0463414634146341	-0.298076923076923	251.7883
-7.75	1.85	251.6937	-0.298076923076923	0.0451219512195122	-0.298076923076923	251.6937
-7.75	1.8	253.3038	-0.298076923076923	0.0439024390243902	-0.298076923076923	253.3038
-7.75	1.75	253.4696	-0.298076923076923	0.0426829268292683	-0.298076923076923	253.4696
-7.75	1.7	253.6353	-0.298076923076923	0.0414634146341463	-0.298076923076923	253.6353
-7.75	1.65	252.3092	-0.298076923076923	0.0402439024390244	-0.298076923076923	252.3092
-7.75	1.6	252.3687	-0.298076923076923	0.0390243902439024	-0.298076923076923	252.3687
-7.75	1.55	251.3386	-0.298076923076923	0.0378048780487805	-0.298076923076923	251.3386
-7.75	1.5	251.078	-0.298076923076923	0.0365853658536585	-0.298076923076923	251.078
-7.75	1.45	250.9955	-0.298076923076923	0.0353658536585366	-0.298076923076923	250.9955
-7.75	1.4	250.6167	-0.298076923076923	0.0341463414634146	-0.298076923076923	250.6167
-7.75	1.35	251.2322	-0.298076923076923	0.0329268292682927	-0.298076923076923	251.2322
[truncated: 117,092 more rows]
