# Supplementary material for: Giant ferroelectric polarization in a bilayer graphene heterostructure
Source: Nat Commun. 2022 Oct 21;13:6241. doi: 10.1038/s41467-022-34104-z (PMC9587233; doi:10.1038/s41467-022-34104-z)
Supplement: Supplementary file 4 — Source Data [file 41467_2022_34104_MOESM4_ESM.zip › SI/Fig.S4/Fig.S4b.dat]

tg=-2v_VG	tg=-2v_T	tg=-2v_Ids	tg=-2v_R1	tg=-2v_R1_phase	tg=-2v_R2	tg=-2v_R2_phase	tg=-2v_Ig	hang
3.93	300	1.97202E-8	271.9333	-0.84	2.077991	-142.854	-1.876918E-11	1
4.03	300	1.97202E-8	274.9561	-1.158	4.155982	-141.78	-5.801452E-12	2
4.125	300	1.97183E-8	278.9028	-1.53	4.794009	-136.86	6.080962E-12	3
4.22	300	1.97164E-8	280.6303	-1.848	5.172344	-136.458	-4.092057E-12	4
4.315	300	1.97145E-8	280.1846	-2.094	5.078394	-130.416	5.872512E-12	5
4.41	300	1.97126E-8	281.2039	-2.184	5.504094	-126.906	3.245852E-12	6
4.505	300	1.97126E-8	281.1567	-1.734	4.417434	-137.004	-5.759758E-12	7
4.6	300	1.97107E-8	281.7033	-0.924	1.417494	164.808	-1.985332E-11	8
4.695	300	1.97068E-8	283.4605	-0.132	2.835549	97.122	-1.685109E-11	9
4.79	300	1.9703E-8	287.3441	0.51	4.088712	82.878	-4.717438E-12	10
4.885	300	1.97011E-8	292.4299	0.966	6.358224	61.938	-4.759135E-12	11
4.98	300	1.96992E-8	299.5497	0.942	7.966263	46.974	1.583705E-11	12
5.075	300	1.96935E-8	306.8246	0.342	8.275929	31.188	2.092357E-11	13
5.17	300	1.96859E-8	312.5257	-0.396	6.670612	14.808	2.446742E-11	14
5.265	300	1.96725E-8	317.3781	-1.086	4.663144	-13.182	1.704614E-11	15
5.36	300	1.96592E-8	321.0507	-1.236	4.784732	-32.904	1.241825E-11	16
5.455	300	1.96382E-8	325.3302	-1.11	3.651674	-30.966	-3.383277E-12	17
5.55	300	1.9621E-8	330.9791	-0.9	1.471439	-14.514	-1.715567E-12	18
5.645	300	1.96038E-8	340.9609	-0.762	2.54165	80.79	-1.272302E-11	19
5.74	300	1.95867E-8	352.6704	-0.498	5.396825	77.454	-1.263962E-11	20
5.835	300	1.95695E-8	368.828	-0.102	6.900687	61.482	-2.841272E-12	21
5.93	300	1.95581E-8	385.4715	-0.048	20.28546	46.938	1.116749E-11	22
6.025	300	1.95543E-8	401.5506	-0.306	33.2442	44.562	1.350225E-11	23
6.12	300	1.95524E-8	419.2611	-0.558	30.84199	37.548	3.443199E-11	24
6.215	300	1.95504E-8	438.8826	-0.456	27.34384	27.984	1.583706E-11	25
6.31	300	1.95485E-8	462.746	-0.336	27.15595	19.08	2.117371E-11	26
6.405	300	1.95466E-8	490.9979	-0.3	29.54089	12.936	3.122168E-11	27
6.5	300	1.95409E-8	524.8837	-0.312	31.31294	8.706	4.05191E-11	28
6.595	300	1.95295E-8	562.1957	-0.468	33.16716	5.43	4.422976E-11	29
6.69	300	1.95142E-8	599.9119	-0.666	37.13055	2.424	5.040028E-11	30
6.785	300	1.9497E-8	643.5759	-0.876	41.79674	1.662	4.139467E-11	31
6.88	300	1.94741E-8	697.8448	-0.852	44.83488	1.992	3.155519E-11	32
6.975	300	1.9457E-8	771.7428	-0.732	47.53081	3.51	3.176368E-11	33
7.07	300	1.94379E-8	851.0796	-0.708	52.8483	5.49	1.170947E-11	34
7.165	300	1.94036E-8	1042.317	0.156	62.51675	4.854	4.406299E-11	35
7.26	300	1.93731E-8	1182.604	0.126	69.27337	4.89	4.19783E-11	36
7.355	300	1.93311E-8	1385.974	-0.084	74.04907	4.476	3.618308E-11	37
7.45	300	1.9272E-8	1684.532	-0.246	80.07524	1.806	5.661251E-11	38
7.545	300	1.91938E-8	2106.644	-0.384	87.26724	-1.314	7.687516E-11	39
7.64	300	1.90507E-8	2898.004	-1.098	95.42694	-4.374	-1.960314E-11	40
7.735	300	1.89286E-8	3632.107	-1.062	89.52326	-8.868	-2.218839E-11	41
7.83	300	1.87379E-8	4809.248	-1.02	61.45779	-26.226	-5.708928E-11	42
7.925	300	1.82821E-8	8211.857	-1.584	69.0774	-116.028	4.7857E-11	43
8.025	300	1.7584E-8	16301.24	-2.208	175.8155	-137.082	6.247732E-12	44
8.12	300	1.71891E-8	22494.31	-2.658	186.1936	-123.216	2.623242E-10	45
8.215	300	1.22109E-8	71164.29	-6.426	99734.66	-17.388	-1.88979E-10	46
8.31	300	1.17283E-8	73487.8	-5.436	140297.4	-18.804	-2.869322E-11	47
8.405	300	1.17703E-8	71706.33	-3.486	160164.1	-18.498	2.380172E-10	48
8.5	300	1.22986E-8	68713.35	-3.06	135274.7	-17.892	-2.035369E-11	49
8.5	300	1.22986E-8	0	-3.06	135274.7	-17.892	-2.035369E-11	49
3.995	300	1.97049E-8	289.2539	-0.426	2.079605	95.112	-3.619879E-11	50
4.09	300	1.97088E-8	289.0551	-0.282	3.166053	82.044	-4.437152E-11	51
4.185	300	1.97088E-8	290.7564	0.144	3.662222	70.65	-2.677512E-11	52
4.28	300	1.97088E-8	292.3156	0.048	3.733099	50.658	-8.469857E-12	53
4.375	300	1.97088E-8	294.5365	-0.402	2.102822	-5.028	9.94458E-13	54
4.47	300	1.97049E-8	297.4306	-0.522	4.111947	-55.008	-4.717442E-12	55
4.565	300	1.97011E-8	299.1899	-1.146	4.680013	-62.79	-7.14945E-13	56
4.66	300	1.96992E-8	299.4076	-1.428	3.805835	-70.518	-1.547506E-11	57
4.755	300	1.96935E-8	299.4942	-1.11	2.199035	-63.042	-1.430753E-11	58
4.85	300	1.96859E-8	302.7324	-0.81	1.135427	-77.196	-1.259793E-11	59
4.945	300	1.96801E-8	307.4593	-0.576	1.325049	115.59	-2.185482E-11	60
5.04	300	1.96687E-8	315.0244	-0.144	2.817365	101.04	-1.918616E-11	61
5.135	300	1.96553E-8	323.2467	0.57	4.074942	88.098	-2.214669E-11	62
5.23	300	1.96325E-8	334.0583	0.852	4.459177	85.632	-4.786276E-14	63
5.325	300	1.96153E-8	346.7436	0.432	4.391868	64.92	8.040513E-12	64
5.42	300	1.96019E-8	353.4423	0.534	5.915243	67.77	-1.593374E-11	65
5.515	300	1.95943E-8	363.1801	0.678	8.579281	54.42	-1.764334E-11	66
5.61	300	1.95924E-8	377.4285	0.834	10.76667	46.788	-8.803437E-12	67
5.705	300	1.95848E-8	394.9808	0.72	12.76817	36.444	4.413254E-12	68
5.8	300	1.95752E-8	409.7807	0.612	16.41403	31.992	-1.757258E-12	69
5.895	300	1.95657E-8	425.7353	0.456	17.70721	30.588	-2.340958E-12	70
5.99	300	1.95581E-8	443.948	0.342	20.16643	26.802	1.212639E-11	71
6.085	300	1.95524E-8	465.6073	0.102	23.2684	17.562	2.446745E-11	72
6.18	300	1.95485E-8	492.427	-0.204	26.98918	11.922	3.155518E-11	73
6.275	300	1.95428E-8	525.4518	-0.426	27.80717	6.972	4.131126E-11	74
6.37	300	1.95333E-8	555.8405	-0.57	30.60993	3.516	4.097771E-11	75
6.465	300	1.9518E-8	589.6762	-0.69	34.59437	3.96	4.076927E-11	76
6.56	300	1.95009E-8	646.1189	-0.66	40.76155	2.832	4.218682E-11	77
6.655	300	1.94837E-8	713.848	-0.384	46.72475	3.672	3.363984E-11	78
6.75	300	1.94608E-8	779.6288	-0.282	47.9044	3.384	4.589746E-11	79
6.845	300	1.94379E-8	856.3013	-0.378	51.14719	2.904	1.963109E-11	80
6.94	300	1.94093E-8	1009.191	-0.09	61.29896	1.14	3.98937E-11	81
7.035	300	1.93826E-8	1143.582	-0.138	68.06259	0.738	4.585576E-11	82
7.13	300	1.93502E-8	1327.139	-0.288	73.80751	1.068	5.690434E-11	83
7.225	300	1.92987E-8	1624.674	-0.408	80.39868	0.642	5.636233E-11	84
7.32	300	1.92281E-8	1997.686	-0.486	90.28401	-0.24	6.79112E-11	85
7.415	300	1.91308E-8	2544.222	-0.54	93.76137	-2.718	4.427139E-11	86
7.51	300	1.89401E-8	3632.262	0.012	80.34752	-8.982	-4.970884E-11	87
7.605	300	1.87627E-8	4779.467	-0.246	48.54509	-34.026	-5.504617E-11	88
7.7	300	1.83297E-8	7951.139	-1.416	148.1104	-151.206	-3.236261E-11	89
7.795	300	1.80818E-8	10120.4	-1.638	244.1919	-155.082	9.551174E-11	90
7.89	300	1.61477E-8	33817.32	-4.08	2716.752	177.078	2.356825E-10	91
7.985	300	1.28022E-8	91738.92	-6.174	33987.6	-12.264	-1.464891E-10	92
8.085	300	1.20946E-8	96869.68	-6.126	68733.98	-14.676	2.635749E-10	93
8.18	300	1.18352E-8	87923.31	-4.854	120024.2	-16.482	-1.038741E-10	94
8.275	300	1.19095E-8	81198.12	-3.954	134369.2	-15.978	8.242022E-11	95
8.37	300	1.23978E-8	74038.54	-3.426	118769.5	-15.486	3.672508E-11	96
8.465	300	1.33496E-8	61142.66	-3.084	90673.88	-15.156	2.963731E-11	97
8.56	300	1.45035E-8	46792.98	-2.844	64275.52	-14.928	8.971639E-11	98
8.56	300	1.45035E-8	0	-2.844	64275.52	-14.928	8.971639E-11	98
3.955	300	1.96992E-8	296.0983	-0.12	2.292956	175.794	-4.157778E-11	99
4.05	300	1.97011E-8	292.3355	-0.492	3.498196	-164.964	-2.986073E-11	100
4.145	300	1.9703E-8	289.7549	-0.996	4.726828	-154.896	-3.28213E-11	101
4.24	300	1.9703E-8	289.1874	-0.948	5.081358	-160.182	-3.578182E-11	102
4.335	300	1.97011E-8	291.201	-0.366	3.994559	175.878	-3.761651E-11	103
4.43	300	1.96992E-8	296.4293	0.18	3.451257	132.612	-3.365522E-11	104
4.525	300	1.96973E-8	303.6919	0.522	3.711641	84.78	-2.506553E-11	105
4.62	300	1.96916E-8	308.7459	0.918	5.202523	70.686	-2.87349E-11	106
4.715	300	1.96859E-8	314.0395	1.122	5.937295	65.112	-2.060387E-11	107
4.81	300	1.96744E-8	321.9387	1.32	9.183355	69.63	-2.510722E-11	108
4.905	300	1.9663E-8	327.9042	0.744	8.6914	77.988	-2.252196E-11	109
5	300	1.96496E-8	334.0994	0.312	7.512418	83.148	-2.694192E-11	110
5.095	300	1.96344E-8	343.5129	0.33	6.261205	82.068	-2.681681E-11	111
5.19	300	1.96172E-8	356.8695	0.516	6.314204	67.284	-2.548249E-11	112
5.285	300	1.96077E-8	370.0092	0.312	6.459758	36.36	2.059E-11	113
5.38	300	1.96019E-8	385.3703	-0.258	6.865508	23.274	8.415733E-12	114
5.475	300	1.95981E-8	397.2788	-0.582	5.940168	12.21	-3.966974E-12	115
5.57	300	1.95905E-8	407.4163	-0.6	5.776065	11.376	-6.0933E-12	116
5.665	300	1.95752E-8	422.0079	-0.528	8.254577	12.63	1.237654E-11	117
5.76	300	1.95619E-8	440.0529	-0.708	11.78326	1.41	-6.468534E-12	118
5.855	300	1.95543E-8	461.3706	-0.552	15.7886	-0.12	-7.927787E-12	119
5.95	300	1.95485E-8	484.2325	-0.588	19.00913	0.72	8.248974E-12	120
6.045	300	1.95409E-8	511.7303	-0.558	22.71016	4.518	-3.675127E-12	121
6.14	300	1.95333E-8	541.4446	-0.39	26.91481	5.052	-1.926955E-11	122
6.235	300	1.95161E-8	575.5607	-0.084	32.68891	6.21	-1.63924E-11	123
6.33	300	1.94989E-8	621.3479	0.138	37.75669	6.756	-7.51085E-12	124
6.425	300	1.94799E-8	681.7181	0.198	39.96884	6.93	-1.66426E-11	125
6.52	300	1.94608E-8	753.4531	0.162	41.92233	5.274	-8.094578E-12	126
6.615	300	1.94379E-8	837.1841	0.06	48.60762	5.1	-4.647897E-13	127
6.71	300	1.94055E-8	968.1173	-0.282	59.84747	4.194	-2.243858E-11	128
6.805	300	1.93826E-8	1100.626	-0.222	69.09548	3.492	-1.213925E-11	129
6.9	300	1.93502E-8	1311.449	-0.198	76.79145	1.194	-1.960313E-11	130
6.995	300	1.93006E-8	1618.437	-0.222	87.17035	-0.93	-3.023601E-11	131
7.09	300	1.92319E-8	2054.82	-0.3	96.9977	-2.958	-1.968653E-11	132
7.185	300	1.9087E-8	2901.86	-1.164	95.6604	-6.258	-2.410649E-11	133
7.28	300	1.89515E-8	3704.968	-1.17	79.78313	-11.868	-4.71744E-12	134
7.375	300	1.87532E-8	5058.006	-1.092	35.45891	-65.016	-6.013324E-11	135
7.47	300	1.8242E-8	9239.557	-1.464	258.6909	-160.008	7.208052E-11	136
7.565	300	1.7666E-8	15851.01	-2.328	452.4324	-160.386	-8.31504E-11	137
7.66	300	1.44024E-8	37915.35	-6.198	3325.835	0.57	3.153572E-10	138
7.755	300	1.16444E-8	105641.3	-6.552	63247.48	-22.464	5.803E-11	139
7.85	300	1.14556E-8	104530.5	-6.366	80003.23	-22.356	-3.236624E-10	140
7.945	300	1.15529E-8	90907.04	-4.938	108892.1	-20.796	-5.979967E-11	141
8.04	300	1.18962E-8	82151.02	-4.368	104216.5	-18.99	-9.094781E-11	142
8.135	300	1.26382E-8	70913.5	-3.846	85600.01	-18.09	7.820933E-11	143
8.23	300	1.36815E-8	57855.72	-3.528	61672.11	-17.352	1.692106E-11	144
8.325	300	1.48106E-8	43955.41	-3.246	42796.38	-16.854	2.288311E-11	145
8.42	300	1.58616E-8	32520.17	-3.024	29190.69	-16.488	8.325415E-11	146
8.515	300	1.79597E-8	12478.72	-2.418	9065.352	-15.708	8.916059E-12	147
8.515	300	1.79597E-8	0	-2.418	9065.352	-15.708	8.916059E-12	147
3.91	300	1.96897E-8	312.276	-0.66	3.500221	-46.962	-6.075872E-11	148
4.005	300	1.96954E-8	309.7266	-0.36	2.553469	-32.532	-2.90268E-11	149
4.1	300	1.96973E-8	309.3185	-0.336	4.893681	-18.06	-1.401564E-11	150
4.195	300	1.96973E-8	313.1013	-1.038	5.271941	-19.248	-1.351527E-11	151
4.29	300	1.96954E-8	314.2663	-0.978	4.043	-3.846	-3.319656E-11	152
4.385	300	1.96897E-8	312.9382	-0.228	2.435959	7.122	-3.144526E-11	153
4.48	300	1.96859E-8	313.0931	-0.474	3.075115	17.538	-3.341583E-12	154
4.575	300	1.96763E-8	317.3168	-0.804	2.745277	-1.758	-2.052048E-11	155
4.67	300	1.96668E-8	323.6734	-0.888	1.56273	-16.878	-1.714297E-11	156
4.765	300	1.96553E-8	333.2918	-0.762	1.611026	-45.84	-2.89434E-11	157
4.86	300	1.96458E-8	342.0808	-0.822	2.559916	-24.696	1.108409E-11	158
4.955	300	1.96325E-8	356.354	-0.912	5.313078	-20.406	1.195963E-11	159
5.05	300	1.9621E-8	371.1824	-1.104	8.092911	-23.502	8.165576E-12	160
5.145	300	1.96077E-8	384.5913	-1.122	9.808341	-21.822	-7.566391E-13	161
5.24	300	1.95981E-8	394.4755	-0.954	9.409228	-12.834	-1.459942E-11	162
5.335	300	1.95886E-8	405.3164	-0.834	8.011241	-0.852	-5.259447E-12	163
5.43	300	1.95752E-8	420.2951	-0.63	9.110967	4.5	-1.618393E-11	164
5.525	300	1.95638E-8	440.9624	-0.582	12.92469	7.416	-1.976991E-11	165
5.62	300	1.95543E-8	464.8001	-0.336	19.2416	7.638	-1.193076E-11	166
5.715	300	1.95485E-8	492.9033	-0.102	23.91621	8.478	-1.893597E-11	167
5.81	300	1.95428E-8	517.6382	-0.294	28.64119	5.706	2.696901E-11	168
5.905	300	1.95314E-8	544.9737	-0.342	33.14012	5.58	-3.758509E-12	169
6	300	1.95142E-8	580.1058	-0.276	37.70321	6.138	2.142387E-11	170
6.095	300	1.94989E-8	623.6403	-0.282	42.34193	4.698	2.963733E-11	171
6.19	300	1.94799E-8	682.5292	-0.324	45.13226	4.17	2.025649E-11	172
6.285	300	1.94627E-8	752.9479	-0.318	48.76101	3.606	2.02148E-11	173
6.38	300	1.94436E-8	839.001	-0.264	54.03012	3.618	3.080468E-11	174
6.475	300	1.94036E-8	1004.303	1.332	62.61312	4.014	1.369688E-12	175
6.57	300	1.9375E-8	1154.415	1.272	69.5551	3.57	3.067964E-11	176
6.665	300	1.93425E-8	1367.822	0.648	77.23149	3.018	4.16448E-11	177
6.76	300	1.92987E-8	1684.227	0.09	84.42848	1.146	5.406928E-11	178
6.855	300	1.92319E-8	2139.274	-0.228	95.3026	-0.294	4.668952E-11	179
6.95	300	1.9087E-8	3055.661	-0.84	97.95358	-3.702	-3.999329E-11	180
7.045	300	1.89458E-8	3899.566	-0.864	77.66893	-11.832	-2.973567E-11	181
7.14	300	1.87246E-8	5529.678	-0.96	39.06935	-115.83	-2.911017E-11	182
7.235	300	1.83297E-8	9024.643	-1.23	317.5862	-166.722	4.114448E-11	183
7.33	300	1.71109E-8	23750.12	-2.772	628.5993	-161.436	1.889034E-10	184
7.425	300	1.57148E-8	43720.95	-4.464	1389.989	-19.38	-1.676716E-10	185
7.52	300	1.20965E-8	78784.94	-5.31	104422.8	-20.79	2.169627E-10	186
7.615	300	1.17684E-8	77552.6	-4.446	138482.7	-20.856	-2.925977E-10	187
7.71	300	1.20049E-8	71913.72	-2.994	139637.1	-20.49	1.249051E-10	188
7.805	300	1.24741E-8	68358.28	-2.85	113799.8	-19.842	-6.23015E-11	189
7.9	300	1.39962E-8	51870.36	-2.628	67303.7	-19.176	1.279349E-11	190
7.995	300	1.50471E-8	40832.32	-2.49	46076.98	-18.834	-1.247283E-11	191
8.095	300	1.60009E-8	31089.75	-2.358	30925.82	-18.534	2.446746E-11	192
8.19	300	1.79292E-8	13098.35	-1.986	9539.522	-17.724	5.152589E-11	193
8.285	300	1.86521E-8	6982.431	-1.446	3795.599	-16.824	4.668962E-11	194
8.38	300	1.9024E-8	3962.647	-0.612	1485.892	-15.426	5.156767E-11	195
8.475	300	1.91518E-8	2847.696	-0.258	806.1697	-13.812	5.056703E-11	196
8.57	300	1.92758E-8	1879.683	0.678	357.7304	-10.314	4.93163E-11	197
3.965	300	1.96725E-8	328.9292	-0.552	4.450111	51.612	-4.161951E-11	198
4.06	300	1.96801E-8	326.5304	-0.066	5.536811	58.974	-4.082726E-11	199
4.155	300	1.9682E-8	329.149	0.264	4.447963	55.344	-2.147953E-11	200
4.25	300	1.96801E-8	331.4048	-0.228	6.01003	38.61	-6.510226E-12	201
4.345	300	1.96763E-8	332.9361	-0.84	5.987559	28.518	-7.677621E-12	202
4.44	300	1.96725E-8	335.0362	-1.134	3.313915	29.31	-1.526657E-11	203
4.535	300	1.96649E-8	339.7124	-0.996	3.457277	40.02	-2.598288E-11	204
4.63	300	1.96573E-8	347.8031	-0.858	3.340169	47.256	-2.606628E-11	205
4.725	300	1.96458E-8	358.6731	-0.6	4.574672	52.032	-3.052792E-11	206
4.82	300	1.96344E-8	369.9807	-0.072	8.893778	47.166	-2.831794E-11	207
4.915	300	1.9621E-8	383.1915	0.312	11.93767	33.576	-1.885258E-11	208
5.01	300	1.96058E-8	399.973	0.234	12.94449	27.438	1.411384E-12	209
5.105	300	1.95867E-8	417.9086	-0.174	14.69262	19.338	1.662923E-11	210
5.2	300	1.95695E-8	437.5503	-0.282	17.25164	14.394	-3.174812E-12	211
5.295	300	1.95619E-8	459.1916	-0.03	21.11467	11.538	1.275179E-11	212
5.39	300	1.95543E-8	482.6601	-0.15	25.05224	8.37	1.658752E-11	213
5.485	300	1.95485E-8	505.8618	-0.624	26.44131	-0.294	2.171573E-11	214
5.58	300	1.9539E-8	524.7914	-6.954	34.00901	-44.226	2.279974E-11	215
5.675	300	1.95237E-8	549.9624	-6.03	34.15495	-38.67	7.790359E-12	216
5.77	300	1.95085E-8	584.1402	-4.338	33.89512	-24.036	9.527604E-13	217
5.865	300	1.94875E-8	629.8858	-2.862	33.97942	-11.256	-1.017946E-11	218
5.96	300	1.94684E-8	685.3722	-1.944	36.69166	-1.122	2.947053E-11	219
6.055	300	1.94513E-8	754.5871	-1.428	44.16923	2.892	3.78925E-11	220
6.15	300	1.94322E-8	844.8606	-1.086	52.36052	2.478	4.168651E-11	221
6.245	300	1.93959E-8	1040.333	0.672	61.48567	2.934	1.683769E-11	222
6.34	300	1.93578E-8	1216.156	0.672	66.15318	3.984	-1.301489E-11	223
6.435	300	1.93177E-8	1461.178	0.276	71.40084	2.868	-1.268132E-11	224
6.53	300	1.92643E-8	1821.052	-0.066	85.3527	-0.264	3.273735E-13	225
6.625	300	1.92014E-8	2340.079	-0.288	97.41842	-2.694	6.144883E-11	226
6.72	300	1.90412E-8	3415.573	0.126	90.7301	-8.34	9.082828E-12	227
6.815	300	1.88848E-8	4525.851	-0.132	62.26171	-22.482	6.786951E-11	228
6.91	300	1.8469E-8	7898.424	-0.372	248.7541	-164.094	-3.132018E-11	229
7.005	300	1.77003E-8	15976.9	-1.902	1011.763	-172.782	6.161563E-11	230
7.1	300	1.66951E-8	30002.28	-3.852	2842.217	178.752	1.501293E-10	231
7.195	300	1.49117E-8	54721.53	-5.712	1350.55	-137.886	-9.324116E-11	232
7.29	300	1.20812E-8	76778.05	-3.234	133427.1	-21.432	3.582591E-10	233
7.385	300	1.20335E-8	73605.27	-2.196	149845.8	-20.406	-7.326801E-11	234
7.48	300	1.22662E-8	69409.92	-2.04	133338.8	-19.386	-1.034987E-10	235
7.575	300	1.29243E-8	62195.4	-2.058	103545.3	-18.768	9.767975E-11	236
7.67	300	1.45989E-8	43261.82	-2.028	58498.86	-18.144	3.143013E-11	237
7.765	300	1.56174E-8	33127.92	-1.974	39669.47	-17.862	8.204501E-11	238
7.86	300	1.73837E-8	16945.07	-1.782	15724.44	-17.322	5.953095E-11	239
7.955	300	1.8366E-8	8850.212	-1.338	6210.062	-16.728	5.273498E-11	240
8.05	300	1.87494E-8	5671.381	-1.062	3358.257	-16.194	1.696275E-11	241
8.145	300	1.90583E-8	3488.737	-0.876	1314.335	-14.982	1.828304E-12	242
8.24	300	1.91842E-8	2534.909	-0.81	739.9475	-13.476	1.291857E-11	243
8.335	300	1.92891E-8	1804.999	-1.776	325.376	-9.27	1.870005E-12	244
8.43	300	1.93177E-8	1593.668	-2.028	237.7291	-6.942	4.306239E-11	245
8.525	300	1.93597E-8	1309.266	-1.95	144.6562	-3.39	1.008346E-11	246
3.92	300	1.96649E-8	343.8324	-0.462	6.701433	25.92	-6.572075E-11	247
4.015	300	1.96725E-8	335.4622	-0.012	6.556818	41.13	-4.820777E-11	248
4.11	300	1.96725E-8	333.2373	0.492	8.687203	40.176	-3.6032E-11	249
4.205	300	1.96725E-8	337.7822	0.672	9.70502	41.328	-3.353015E-11	250
4.3	300	1.96706E-8	345.5319	0.666	8.688042	31.71	-3.795011E-11	251
4.395	300	1.96668E-8	351.802	0.732	8.855431	21.066	-3.965971E-11	252
4.49	300	1.96592E-8	359.2812	0.9	9.54576	27.108	-4.032687E-11	253
4.585	300	1.96496E-8	370.5475	0.996	11.6122	32.718	-3.11117E-11	254
4.68	300	1.96382E-8	382.3813	1.008	13.44482	32.226	-2.594118E-11	255
4.775	300	1.96229E-8	393.0275	0.936	15.11642	28.608	-3.186225E-11	256
4.87	300	1.96038E-8	406.9502	0.912	16.41386	28.764	-1.931125E-11	257
4.965	300	1.9581E-8	423.7853	0.96	17.83607	28.956	-2.127104E-11	258
5.06	300	1.95638E-8	443.1997	0.912	18.28019	26.394	-9.011926E-12	259
5.155	300	1.95543E-8	467.6572	0.576	19.59881	21.744	2.828935E-12	260
5.25	300	1.95466E-8	491.1882	0.384	22.91795	16.734	3.552367E-14	261
5.345	300	1.95428E-8	515.1104	0.132	25.68654	13.272	1.729631E-11	262
5.44	300	1.95333E-8	539.8217	-0.12	27.72537	9.096	9.916694E-12	263
5.535	300	1.95199E-8	567.1494	-0.384	30.94104	7.674	2.6427E-11	264
5.63	300	1.95066E-8	603.1036	-0.648	36.30945	6.21	2.338338E-11	265
5.725	300	1.94913E-8	650.403	-0.792	39.08544	5.274	3.180534E-11	266
5.82	300	1.94741E-8	707.9352	-0.912	40.69811	6.492	3.368153E-11	267
5.915	300	1.94494E-8	774.4866	-0.894	45.34669	5.922	2.609346E-11	268
6.01	300	1.94303E-8	867.8507	-0.72	53.53957	5.334	2.6427E-11	269
6.105	300	1.93959E-8	1027.748	0.294	65.73503	4.734	-3.061131E-11	270
6.2	300	1.93673E-8	1198.055	0.306	72.42001	3.966	-2.435666E-11	271
6.295	300	1.93235E-8	1461.226	0.006	79.33138	2.364	-2.127103E-11	272
6.39	300	1.92682E-8	1863.412	-0.24	89.63681	-0.102	-1.459942E-11	273
6.485	300	1.91938E-8	2433.103	-0.414	102.8431	-2.49	-2.91936E-11	274
6.58	300	1.90183E-8	3686.865	-0.942	99.18868	-10.386	4.293731E-11	275
6.675	300	1.88409E-8	5025.567	-1.002	58.74879	-28.134	1.858871E-11	276
6.77	300	1.83278E-8	9307.664	-1.566	289.0614	-163.482	9.250987E-11	277
6.865	300	1.69526E-8	25874.03	-2.946	1975.874	-178.218	-1.695895E-10	278
6.96	300	1.43376E-8	69505.22	-6.198	10137.96	170.832	3.213192E-10	279
7.055	300	1.28155E-8	92713.51	-7.134	3034.201	-126.348	-3.042313E-10	280
7.15	300	1.19687E-8	95109.74	-6.726	45625.01	-25.584	3.088949E-10	281
7.245	300	1.22738E-8	82537.6	-4.938	75602.42	-21.54	2.238836E-10	282
7.34	300	1.27736E-8	76937.51	-4.494	64245.01	-20.424	1.846367E-11	283
7.435	300	1.35766E-8	65652.08	-4.152	48538.88	-19.764	2.238279E-11	284
7.53	300	1.45779E-8	51656.89	-3.87	34394.39	-19.278	7.349809E-11	285
7.625	300	1.61668E-8	31928.4	-3.492	18504.47	-18.666	6.00313E-11	286
7.72	300	1.77308E-8	15655.3	-2.934	7434.352	-17.886	1.712951E-11	287
7.815	300	1.8551E-8	8005.283	-2.424	2998.561	-16.92	1.202912E-12	288
7.91	300	1.89573E-8	4492.233	-2.148	1249.218	-15.366	-1.268131E-11	289
8.005	300	1.91137E-8	3165.211	-1.926	698.724	-13.716	-4.300516E-12	290
8.1	300	1.92167E-8	2335.599	-1.602	403.5162	-11.628	3.397336E-11	291
8.195	300	1.92891E-8	1797.658	-1.02	245.4687	-8.874	2.842819E-11	292
8.29	300	1.93425E-8	1432.152	-0.48	155.9312	-5.034	5.163714E-12	293
8.385	300	1.93654E-8	1281.755	-0.282	118.8842	-2.238	6.420053E-11	294
8.48	300	1.94093E-8	1010.34	1.458	69.36005	3.234	2.367528E-11	295
8.575	300	1.9436E-8	876.0342	1.74	48.87595	4.89	3.472381E-11	296
4.07	300	1.96592E-8	366.1502	-0.672	11.84341	7.32	-1.968653E-11	297
4.165	300	1.96611E-8	364.6464	-0.876	12.4107	0.702	-1.693448E-11	298
4.26	300	1.96592E-8	366.7189	-1.044	9.80635	-6.744	-2.352271E-11	299
4.355	300	1.96534E-8	371.6131	-0.924	6.397315	-4.248	-3.294638E-11	300
4.45	300	1.96458E-8	379.0571	-0.636	5.807195	7.704	-3.073637E-11	301
4.545	300	1.96325E-8	385.2912	-0.624	7.756119	13.032	-3.653236E-11	302
4.64	300	1.96153E-8	393.7019	-0.348	9.472198	21.096	-3.899253E-11	303
4.735	300	1.95962E-8	408.914	0.078	11.8102	26.748	-3.603201E-11	304
4.83	300	1.95771E-8	430.9106	0.372	15.48478	28.338	-3.357181E-11	305
4.925	300	1.95581E-8	455.4716	0.228	16.23793	27.048	-1.785182E-11	306
5.02	300	1.95447E-8	475.0822	-0.06	15.27222	25.878	-3.173715E-11	307
5.115	300	1.95371E-8	496.0511	-0.024	15.68334	24.534	-2.969398E-11	308
5.21	300	1.95276E-8	521.3288	0.144	17.86098	25.83	-2.052046E-11	309
5.305	300	1.9518E-8	550.5994	0.15	22.64136	25.308	-2.147952E-11	310
5.4	300	1.95066E-8	585.5813	0.12	28.83752	19.65	-2.081236E-11	311
5.495	300	1.94951E-8	630.6918	0.168	33.84676	17.082	-2.097915E-11	312
5.59	300	1.94837E-8	684.5979	0.162	39.72208	11.82	1.578148E-12	313
5.685	300	1.94684E-8	751.0068	0.114	48.24444	8.406	-1.251453E-11	314
5.78	300	1.94494E-8	833.4345	0.096	55.76162	6.81	-2.831793E-11	315
5.875	300	1.94112E-8	1028.381	-0.534	66.73879	4.56	3.401501E-11	316
5.97	300	1.93807E-8	1187.233	-0.708	72.61038	3.558	3.593286E-11	317
6.065	300	1.93406E-8	1416.114	-0.69	80.05594	2.628	2.792791E-11	318
6.16	300	1.92834E-8	1776.264	-0.618	92.51273	0.942	1.619836E-12	319
6.255	300	1.92147E-8	2297.746	-0.57	105.4698	-1.17	-2.193818E-11	320
6.35	300	1.90545E-8	3446.031	-0.684	108.5072	-6.462	6.053155E-11	321
6.445	300	1.88733E-8	4704.874	-0.636	37.52783	-6.912	6.153224E-11	322
6.54	300	1.84327E-8	8548.178	-1.212	265.8167	-173.604	2.484262E-11	323
6.635	300	1.71186E-8	23936.19	-3.156	1852.581	-178.536	9.555341E-11	324
6.73	300	1.43738E-8	68135.84	-6.162	11051.71	166.59	-1.256402E-10	325
6.825	300	1.27431E-8	95475.98	-7.08	2241.072	-164.136	1.866938E-10	326
6.92	300	1.18085E-8	98661.13	-6.81	46243.98	-20.916	-3.242879E-10	327
7.015	300	1.20946E-8	86540.27	-5.058	81118.85	-18.744	2.162536E-10	328
7.11	300	1.26076E-8	80928.96	-4.602	69761.89	-17.718	1.654582E-11	329
7.205	300	1.34583E-8	68673.83	-4.248	52818.63	-17.1	-8.678345E-12	330
7.3	300	1.46504E-8	52459.05	-3.948	36299.08	-16.662	7.841764E-11	331
7.395	300	1.61668E-8	31692.42	-3.57	20392.1	-16.248	-2.966352E-12	332
7.49	300	1.77156E-8	15927.77	-3.168	8009.325	-15.798	-1.447431E-11	333
7.585	300	1.85434E-8	8082.498	-2.886	3226.399	-15.234	-1.889425E-11	334
7.68	300	1.89477E-8	4485.463	-2.814	1343.831	-14.1	-1.630901E-11	335
7.775	300	1.9106E-8	3116.183	-2.568	741.7094	-12.972	-8.469857E-12	336
7.87	300	1.92109E-8	2282.787	-2.106	427.9742	-11.358	4.789864E-11	337
7.965	300	1.92834E-8	1776.746	-1.026	256.5528	-9.156	-5.467909E-12	338
8.06	300	1.93368E-8	1437.197	0.054	165.6339	-5.838	4.406301E-11	339
8.155	300	1.93635E-8	1288.615	0.192	129.9342	-3.828	1.366902E-11	340
8.25	300	1.94093E-8	1044.504	-0.504	75.98213	-2.472	4.277042E-11	341
8.345	300	1.94341E-8	913.307	-0.786	52.61885	-1.998	4.860748E-11	342
8.44	300	1.94494E-8	808.5802	-0.846	36.89512	-1.758	3.910161E-11	343
8.535	300	1.94627E-8	715.9592	-0.816	24.33265	-2.82	2.013138E-11	344
3.93	300	1.96363E-8	382.9876	-0.612	10.43435	1.956	-7.235072E-11	345
4.03	300	1.96458E-8	372.6578	-0.234	10.23969	7.23	-4.512211E-11	346
4.125	300	1.96534E-8	371.3759	0.24	10.59114	29.85	-4.991734E-11	347
4.22	300	1.96496E-8	375.3817	0.27	8.578801	30.054	-2.260536E-11	348
4.315	300	1.96458E-8	383.087	-0.18	8.224913	4.962	-8.219671E-12	349
4.41	300	1.96325E-8	391.3648	-0.72	8.94206	-12.246	-2.340957E-12	350
4.505	300	1.96191E-8	401.1739	-1.092	10.56216	-19.632	5.775302E-13	351
4.6	300	1.96019E-8	415.7791	-1.044	14.30116	-15.222	-2.507725E-12	352
4.695	300	1.95848E-8	437.3984	-0.648	18.73611	-4.476	-2.856815E-11	353
4.79	300	1.95676E-8	458.1538	-0.222	19.58549	10.926	-3.148697E-11	354
4.885	300	1.95524E-8	480.897	0.132	21.02969	19.506	-1.555846E-11	355
4.98	300	1.9539E-8	503.0575	0.258	22.47403	21.6	-6.301763E-12	356
5.075	300	1.95276E-8	526.9567	0.03	24.18024	15.504	9.916675E-12	357
5.17	300	1.95199E-8	556.0787	-0.258	28.12607	9.288	1.808846E-11	358
5.265	300	1.95104E-8	590.9105	-0.444	32.10175	5.802	2.229943E-11	359
5.36	300	1.94951E-8	632.7949	-0.57	36.80863	3.276	1.783828E-11	360
5.455	300	1.94799E-8	682.8166	-0.654	41.97686	1.122	9.791608E-12	361
5.55	300	1.94646E-8	744.2639	-0.618	48.61271	1.692	-6.166942E-15	362
5.645	300	1.94474E-8	832.0804	-0.588	55.40844	3.366	-1.764334E-11	363
5.74	300	1.94207E-8	942.9011	-0.534	61.83866	3.546	-4.675749E-12	364
5.835	300	1.93692E-8	1212.172	-0.138	72.10055	2.244	3.126334E-11	365
5.93	300	1.93254E-8	1452.694	-0.138	80.45629	0.504	2.392541E-11	366
6.025	300	1.92758E-8	1809.237	-0.186	92.42833	-1.962	3.746154E-12	367
6.12	300	1.92071E-8	2331.919	-0.282	102.1419	-4.572	1.04587E-11	368
6.215	300	1.90431E-8	3439.293	-0.636	103.1434	-11.532	-5.429555E-11	369
6.31	300	1.88771E-8	4725.435	-0.756	84.11832	-26.436	-6.830602E-11	370
6.405	300	1.84137E-8	9069.66	-1.56	284.0461	-158.232	-4.337079E-11	371
6.5	300	1.65883E-8	32919.11	-3.69	3946.456	-179.586	1.283656E-10	372
6.595	300	1.46256E-8	67606.73	-5.886	12211.4	170.382	1.992014E-10	373
6.69	300	1.28995E-8	95251.75	-6.996	2498.081	-138.546	-3.066079E-10	374
6.785	300	1.18199E-8	93251.21	-6.264	72298.07	-19.158	-3.190756E-10	375
6.88	300	1.20011E-8	82535.52	-4.998	91028.32	-17.568	-9.945413E-11	376
6.975	300	1.25733E-8	76238.22	-4.476	77176.8	-16.938	8.859071E-11	377
7.07	300	1.35079E-8	62800.07	-4.032	58969.94	-16.554	-2.623306E-11	378
7.165	300	1.45989E-8	49410.5	-3.762	40583.47	-16.242	4.735673E-11	379
7.26	300	1.62393E-8	29935.83	-3.39	21618.73	-15.93	-1.901937E-11	380
7.355	300	1.77919E-8	14519.42	-2.994	8636.627	-15.654	-2.489873E-11	381
7.45	300	1.85949E-8	7346.907	-2.76	3446.262	-15.336	-1.101341E-11	382
7.545	300	1.8984E-8	3959.619	-2.724	1449.384	-14.802	3.20417E-12	383
7.64	300	1.91308E-8	2825.114	-2.46	754.5738	-14.016	4.28956E-11	384
7.735	300	1.92548E-8	1920.622	-1.056	345.3513	-11.106	3.388998E-11	385
7.83	300	1.9291E-8	1675.439	-0.576	253.5068	-9.438	5.456959E-11	386
7.925	300	1.93425E-8	1374.755	-0.288	159.2535	-6.828	9.527639E-13	387
8.025	300	1.93921E-8	1109.596	-1.11	87.14322	-3.96	4.014385E-11	388
8.12	300	1.94188E-8	970.4256	-1.356	60.86164	-3.264	3.968528E-11	389
8.215	300	1.9436E-8	854.2756	-1.362	44.08417	-3.054	3.651662E-11	390
8.31	300	1.94513E-8	762.5352	-1.266	32.36689	-3.612	3.839278E-11	391
8.405	300	1.94646E-8	686.0352	-1.05	23.85181	-4.614	2.959565E-11	392
8.5	300	1.94741E-8	619.2225	-0.726	16.59491	4.608	9.541456E-12	393
3.995	300	1.96115E-8	412.9638	-0.384	12.96449	11.778	-7.089125E-11	394
4.09	300	1.96267E-8	398.6457	-0.21	10.43945	18.348	-5.875725E-11	395
4.185	300	1.96325E-8	392.1711	0.12	10.03316	25.83	-4.854133E-11	396
4.28	300	1.96325E-8	393.5943	0.522	12.64225	25.188	-4.612287E-11	397
4.375	300	1.9621E-8	401.8944	0.756	16.18587	22.368	-2.848473E-11	398
4.47	300	1.96077E-8	416.1314	0.516	19.11795	18.084	-2.252197E-11	399
4.565	300	1.95905E-8	434.1814	0.204	20.48963	15.006	-8.594949E-12	400
4.66	300	1.95714E-8	456.066	0.102	20.77133	15.672	-1.330679E-11	401
4.755	300	1.95581E-8	477.5663	0.162	22.09494	16.158	-2.744229E-11	402
4.85	300	1.95428E-8	498.6706	0.174	22.61262	14.322	-2.1688E-11	403
4.945	300	1.95314E-8	520.0395	-0.024	23.93715	13.392	-7.385773E-12	404
5.04	300	1.95218E-8	546.4353	-0.186	28.62426	11.316	1.600382E-11	405
5.135	300	1.95123E-8	579.209	-0.45	34.00783	7.302	1.908907E-11	406
5.23	300	1.95009E-8	621.6226	-0.504	38.94677	4.152	1.508658E-11	407
5.325	300	1.94837E-8	672.0746	-0.558	44.59769	5.172	1.341887E-11	408
5.42	300	1.94684E-8	733.2087	-0.45	50.73221	5.4	1.61706E-11	409
5.515	300	1.94513E-8	818.079	-0.516	56.90519	5.184	1.521166E-11	410
5.61	300	1.94284E-8	924.214	-0.51	61.71841	4.35	-2.289725E-11	411
5.705	300	1.93788E-8	1169.949	-1.29	69.63744	2.322	2.963731E-11	412
5.8	300	1.93387E-8	1387.26	-1.188	76.66855	1.032	3.393169E-11	413
5.895	300	1.92891E-8	1710.075	-0.87	88.40537	0.036	4.156143E-11	414
5.99	300	1.92262E-8	2193.294	-0.678	103.0817	-1.86	4.23953E-11	415
6.085	300	1.9066E-8	3346.066	-0.138	102.0183	-7.416	-3.049736E-12	416
6.18	300	1.8921E-8	4519.751	-0.324	76.53982	-20.886	-6.33022E-11	417
6.275	300	1.84976E-8	8385.25	-0.948	260.3024	-160.542	2.338339E-11	418
6.37	300	1.72025E-8	24522.83	-2.91	2336.858	-177.636	1.534229E-10	419
6.465	300	1.36529E-8	79993.26	-6.816	19261.7	167.598	3.103124E-10	420
6.56	300	1.21308E-8	117914.7	-7.41	12836.58	174.876	1.230706E-10	421
6.655	300	1.12744E-8	105449.5	-6.252	77403.23	-20.748	3.14023E-10	422
6.75	300	1.16006E-8	89608.3	-5.094	94972.67	-19.146	-1.28976E-10	423
6.845	300	1.21956E-8	82177.18	-4.608	80955.34	-18.288	9.809675E-11	424
6.94	300	1.31875E-8	68095.32	-4.218	60285.12	-17.742	-2.090808E-12	425
7.035	300	1.43414E-8	52558.61	-3.924	42384.43	-17.376	-2.716193E-12	426
7.13	300	1.60676E-8	31799.09	-3.558	22758.59	-16.986	-2.35644E-11	427
7.225	300	1.7706E-8	15168.87	-3.15	9069.016	-16.626	-2.235517E-11	428
7.32	300	1.85529E-8	7633.416	-2.85	3611.085	-16.302	-1.931125E-11	429
7.415	300	1.89649E-8	4107.393	-2.802	1510.364	-15.648	-1.243114E-11	430
7.51	300	1.9127E-8	2926.178	-2.574	785.9832	-14.76	4.718993E-11	431
7.605	300	1.92643E-8	1898.019	-2.52	343.4405	-11.454	1.108407E-11	432
7.7	300	1.93025E-8	1626.769	-2.334	244.9123	-9.408	5.365233E-11	433
7.795	300	1.93464E-8	1334.429	-1.848	155.5147	-4.83	2.734423E-11	434
7.89	300	1.93998E-8	1040.124	-2.07	90.0133	1.554	-2.841271E-12	435
7.985	300	1.94265E-8	903.6883	-1.878	61.4367	5.622	2.161853E-12	436
8.085	300	1.94474E-8	808.7611	-1.374	40.77794	11.046	-1.924039E-12	437
8.18	300	1.94627E-8	735.0059	-0.786	28.66334	14.988	7.03989E-12	438
8.275	300	1.94741E-8	673.9362	-0.366	23.31415	16.536	2.371697E-11	439
8.37	300	1.94837E-8	617.3879	-0.126	21.48622	17.658	3.530752E-11	440
8.465	300	1.94932E-8	538.2544	2.304	18.60916	21.594	3.120781E-12	441
8.56	300	1.94989E-8	498.8856	2.682	15.33194	29.652	2.22577E-11	442
3.955	300	1.96038E-8	426.1903	-0.522	16.98395	-1.836	-7.126649E-11	443
4.05	300	1.96191E-8	409.7181	-0.66	14.95318	-3.642	-2.239687E-11	444
4.145	300	1.96229E-8	403.2793	-0.768	14.76046	-9.006	-2.097916E-11	445
4.24	300	1.9621E-8	406.3559	-0.876	16.30452	-16.584	-1.739314E-11	446
4.335	300	1.96115E-8	418.0924	-1.206	18.68684	-18.714	-7.566348E-13	447
4.43	300	1.95943E-8	435.3327	-1.26	18.13288	-17.466	3.829547E-12	448
4.525	300	1.95791E-8	454.8401	-1.14	17.88535	-15.45	3.87125E-12	449
4.62	300	1.95619E-8	474.7601	-1.032	19.63879	-13.902	7.373439E-12	450
4.715	300	1.95485E-8	496.8576	-0.948	20.43835	-13.35	7.957123E-12	451
4.81	300	1.95352E-8	519.5544	-0.918	21.47728	-14.532	6.998197E-12	452
4.905	300	1.95237E-8	545.7162	-0.762	24.06583	-12.036	-5.551297E-12	453
5	300	1.95161E-8	578.1381	-0.648	26.62837	-3.564	-3.136185E-11	454
5.095	300	1.95085E-8	619.0379	-0.558	30.57724	4.326	-3.023604E-11	455
5.19	300	1.94932E-8	669.7361	-0.486	37.69607	6.798	-2.844302E-11	456
5.285	300	1.94741E-8	735.9108	-0.402	46.69998	7.05	-2.831793E-11	457
5.38	300	1.94532E-8	823.9827	-0.24	55.53534	7.176	-2.806775E-11	458
5.475	300	1.94284E-8	957.5312	-0.138	65.28947	5.142	-2.102085E-11	459
5.57	300	1.93788E-8	1189.465	-1.2	87.82794	2.784	-2.965225E-11	460
5.665	300	1.9333E-8	1422.257	-1.116	90.56484	0.624	-3.744972E-11	461
5.76	300	1.92777E-8	1781.333	-0.792	98.24045	-1.974	-4.228666E-11	462
5.855	300	1.9209E-8	2307.351	-0.6	114.5192	-5.022	-4.028514E-11	463
5.95	300	1.9045E-8	3653.332	-0.876	113.7207	-10.398	3.80592E-11	464
6.045	300	1.88714E-8	5019.416	-0.888	64.94643	-35.004	7.37064E-11	465
6.14	300	1.85319E-8	8219.395	-1.326	223.3354	-157.794	-1.058755E-10	466
6.235	300	1.62927E-8	33516.36	-4.194	5562.117	179.64	1.357869E-10	467
6.33	300	1.27812E-8	97942.29	-7.134	17567.36	170.556	3.652215E-10	468
6.425	300	1.19057E-8	114296.5	-7.584	15367.18	173.088	2.02495E-10	469
6.52	300	1.1345E-8	110436.3	-6.798	35655.27	-19.062	-1.083357E-10	470
6.615	300	1.19305E-8	90927.45	-5.808	45239.01	-15.198	6.962056E-11	471
6.71	300	1.2785E-8	77391.08	-5.22	37506.53	-14.334	-5.437893E-11	472
6.805	300	1.38589E-8	60246.2	-4.71	28592.02	-13.818	6.978731E-11	473
6.9	300	1.49632E-8	46247.73	-4.392	19781.8	-13.392	1.863043E-11	474
6.995	300	1.65387E-8	26590.06	-3.912	10984.9	-12.966	5.498647E-11	475
7.09	300	1.79731E-8	12665.09	-3.198	4497.377	-12.45	3.947679E-11	476
7.185	300	1.86864E-8	6515.059	-2.268	1778.486	-11.616	4.539711E-11	477
7.28	300	1.90336E-8	3610.31	-1.068	748.6392	-9.888	3.518245E-11	478
7.375	300	1.91785E-8	2514.681	-0.546	411.4097	-8.358	-1.30149E-11	479
7.47	300	1.92586E-8	1905.346	0.138	245.9057	-6.888	7.37343E-12	480
7.565	300	1.93216E-8	1502.531	0.786	157.9797	-4.938	-5.551296E-12	481
7.66	300	1.93521E-8	1315.557	0.798	124.4764	-3.198	4.318734E-11	482
7.755	300	1.94074E-8	1072.441	1.14	70.92655	-1.26	3.885141E-11	483
7.85	300	1.9436E-8	936.5044	0.984	54.81786	0.288	3.568278E-11	484
7.945	300	1.9457E-8	824.7315	0.738	40.85352	3.27	2.834485E-11	485
8.04	300	1.94722E-8	736.4653	0.432	30.63424	7.158	2.317495E-11	486
3.935	300	1.96058E-8	421.9195	-0.18	16.50716	16.122	-3.711614E-11	487
4.035	300	1.96191E-8	407.7246	-0.528	15.04814	7.188	-2.698361E-11	488
4.13	300	1.96248E-8	401.7213	-0.948	14.18955	-5.832	-1.305659E-11	489
4.225	300	1.9621E-8	404.7424	-1.32	15.35523	-13.542	-1.084662E-11	490
4.32	300	1.96134E-8	416.3903	-1.284	17.09433	-14.022	8.693679E-13	491
4.415	300	1.95962E-8	433.532	-1.218	18.17868	-13.53	-5.898797E-13	492
4.51	300	1.95771E-8	451.7947	-1.314	17.12603	-12.228	-2.114593E-11	493
4.605	300	1.956E-8	469.5685	-1.188	16.26012	-9.402	-3.503124E-11	494
4.7	300	1.95447E-8	488.2817	-0.888	16.12995	-3.516	-3.111163E-11	495
4.795	300	1.95314E-8	511.8358	-0.636	18.11975	3.402	-4.237001E-11	496
4.89	300	1.95218E-8	540.4266	-0.366	21.77827	7.524	-3.344672E-11	497
4.985	300	1.95142E-8	575.2836	-0.138	26.86956	9.912	-3.232086E-11	498
5.08	300	1.95047E-8	618.1074	-0.006	32.70801	9.012	-1.84773E-11	499
5.175	300	1.94932E-8	670.4081	-0.054	40.41938	8.616	-2.919356E-11	500
5.27	300	1.94741E-8	736.681	-0.078	49.13916	5.754	-1.806031E-11	501
5.365	300	1.94532E-8	822.1629	-0.06	59.00623	3.426	1.578154E-12	502
5.46	300	1.94303E-8	944.3035	-0.174	66.0978	2.202	8.874361E-12	503
5.555	300	1.93788E-8	1148.807	0.552	74.15526	0.372	-3.995155E-11	504
5.65	300	1.93349E-8	1380.498	0.438	78.51398	-1.512	-3.757478E-11	505
5.745	300	1.92834E-8	1739.076	0.108	89.92864	-3.69	-3.865892E-11	506
5.84	300	1.92167E-8	2262.808	-0.174	107.761	-5.472	-1.530827E-11	507
5.935	300	1.90583E-8	3517.864	-0.39	112.1018	-9.744	5.240147E-11	508
6.03	300	1.88886E-8	4887.44	-0.582	65.99642	-32.412	6.203252E-11	509
6.125	300	1.83736E-8	9769.071	-1.074	379.4526	-165.414	-1.102122E-10	510
6.22	300	1.62183E-8	33670.11	-4.488	4983.297	-178.95	1.916966E-10	511
6.315	300	1.28461E-8	95248.36	-7.176	17225.69	169.8	3.535058E-10	512
6.41	300	1.19782E-8	111445	-7.602	16684.89	171.48	-3.613984E-10	513
6.505	300	1.1345E-8	108103.1	-6.78	36333.01	-19.998	-2.028641E-10	514
6.6	300	1.19134E-8	89607.5	-5.748	46759.87	-15.804	1.364538E-10	515
6.695	300	1.27545E-8	76688.23	-5.13	38830.14	-14.862	2.717745E-11	516
6.79	300	1.38074E-8	61316.97	-4.656	29125.98	-14.25	-1.46542E-12	517
6.885	300	1.49098E-8	46421.35	-4.284	20648.16	-13.836	6.311644E-11	518
6.98	300	1.66703E-8	26365.87	-3.792	10603.23	-13.416	-2.527401E-11	519
7.075	300	1.80665E-8	12348.88	-3.15	4198.644	-13.08	1.567025E-11	520
7.17	300	1.87188E-8	6263.382	-2.322	1721.873	-12.414	4.168643E-11	521
7.265	300	1.90469E-8	3480.267	-1.41	720.931	-11.046	3.680844E-11	522
7.36	300	1.91766E-8	2427.902	-0.99	420.2408	-10.044	3.162462E-12	523
7.455	300	1.92643E-8	1897.048	-0.51	247.8154	-8.586	-9.762482E-12	524
7.55	300	1.93254E-8	1521.128	-0.072	159.5149	-5.598	1.875552E-11	525
7.645	300	1.9354E-8	1353.73	-0.012	125.186	-2.94	2.350848E-11	526
7.74	300	1.94093E-8	1086.732	0.618	75.5983	-1.08	3.897643E-11	527
7.835	300	1.9436E-8	943.3062	0.732	56.47098	0.174	3.230564E-11	528
7.93	300	1.9457E-8	823.9657	0.498	44.89819	1.854	2.042323E-11	529
3.92	300	1.96058E-8	424.4372	-0.24	16.93468	9.234	-4.007664E-11	530
4.015	300	1.96191E-8	412.4715	-0.186	17.75392	9.192	-3.494782E-11	531
4.11	300	1.96248E-8	407.4161	-0.15	19.10129	7.614	-2.185479E-11	532
4.205	300	1.96229E-8	411.3001	-0.162	22.40168	5.346	-1.168058E-11	533
4.3	300	1.96153E-8	422.5696	-0.324	23.24125	0	-3.508355E-12	534
4.395	300	1.95981E-8	438.9548	-0.636	22.5726	-1.464	-5.676377E-12	535
4.49	300	1.9581E-8	456.1754	-0.492	22.59231	-1.164	3.690503E-13	536
4.585	300	1.95619E-8	473.4269	-0.552	22.49536	-3.558	7.623582E-12	537
4.68	300	1.95447E-8	492.8088	-0.912	21.94334	-6.696	7.442857E-13	538
4.775	300	1.95295E-8	514.5088	-1.074	20.81589	-8.868	-1.993671E-11	539
4.87	300	1.9518E-8	541.2952	-1.098	20.20786	-6.3	-1.764333E-11	540
4.965	300	1.95123E-8	570.3274	-0.9	22.33776	-0.132	-3.011093E-11	541
5.06	300	1.95028E-8	609.1433	-0.642	28.10299	2.16	-1.939464E-11	542
5.155	300	1.94894E-8	661.026	-0.462	34.76459	2.82	-3.102827E-11	543
5.25	300	1.94741E-8	720.896	-0.432	44.18926	4.884	-2.998584E-11	544
5.345	300	1.94532E-8	804.8804	-0.246	53.88368	4.758	-3.240428E-11	545
5.44	300	1.94284E-8	917.9809	-0.126	62.38908	3.438	-2.589946E-11	546
5.535	300	1.93807E-8	1121.203	-1.044	71.60113	1.098	-3.674084E-11	547
5.63	300	1.93349E-8	1347.165	-0.942	76.75602	0.012	-3.365523E-11	548
5.725	300	1.92853E-8	1696.406	-0.69	87.43292	-1.956	-3.586521E-11	549
5.82	300	1.92205E-8	2198.689	-0.57	104.7595	-4.884	-4.403793E-11	550
5.915	300	1.90717E-8	3401.516	-0.642	108.165	-10.536	4.848237E-11	551
6.01	300	1.89115E-8	4696.751	-0.756	72.68805	-22.824	5.402752E-11	552
6.105	300	1.84251E-8	9227.413	-1.326	304.6448	-163.452	7.816752E-11	553
6.2	300	1.65654E-8	32964.61	-3.432	4702.349	179.952	-1.30769E-10	554
6.295	300	1.45894E-8	66487.31	-5.862	12174.8	173.922	-2.446035E-10	555
6.39	300	1.27831E-8	94029.62	-6.81	4316.574	-136.788	-1.959424E-10	556
6.485	300	1.17169E-8	98903.29	-6.114	57809.74	-19.398	1.097288E-10	557
6.58	300	1.17417E-8	92044.59	-5.58	69733.77	-16.824	-1.330623E-10	558
6.675	300	1.23864E-8	80574.5	-5.04	61508.59	-15.672	1.041837E-10	559
6.77	300	1.33286E-8	65138.5	-4.62	47255.23	-15.048	2.409217E-11	560
6.865	300	1.44787E-8	49236.12	-4.29	33600.74	-14.646	4.935793E-11	561
6.96	300	1.55697E-8	35189.5	-3.996	23861.6	-14.388	-5.009292E-12	562
7.055	300	1.74447E-8	16943.89	-3.462	9430.371	-13.926	6.192043E-13	563
7.15	300	1.84575E-8	8196.018	-3	3775.874	-13.554	-1.218095E-11	564
7.245	300	1.8942E-8	4340.101	-2.742	1523.007	-12.942	-1.672598E-11	565
7.34	300	1.91194E-8	2949.554	-2.418	811.7253	-12.066	3.255578E-11	566
7.435	300	1.92682E-8	1877.913	-1.59	359.5634	-9.852	3.726707E-11	567
7.53	300	1.93139E-8	1592.247	-1.29	255.7619	-8.592	1.337717E-11	568
7.625	300	1.93616E-8	1290.281	-0.996	154.5993	-5.952	-9.387204E-12	569
7.72	300	1.94169E-8	1039.491	-1.692	78.6382	-3.03	3.785075E-11	570
7.815	300	1.94398E-8	914.0938	-1.674	55.31024	-2.166	1.275176E-11	571
7.91	300	1.94627E-8	808.3154	-1.254	39.81277	1.062	2.204921E-11	572
8.005	300	1.94761E-8	727.7073	-1.26	27.16124	21.69	4.941351E-13	573
3.9	300	1.96077E-8	416.5114	-0.96	16.31558	6.03	-5.300292E-11	574
4	300	1.96229E-8	405.9843	-0.9	15.35374	2.406	-1.81437E-11	575
4.095	300	1.96306E-8	400.7488	-1.104	14.84957	-6.036	-1.539167E-11	576
4.19	300	1.96267E-8	402.0146	-1.182	14.02212	-6.954	-3.123678E-11	577
4.285	300	1.96191E-8	411.9496	-1.26	14.81077	-12.186	-6.301766E-12	578
4.38	300	1.96038E-8	428.091	-1.188	14.75107	-14.484	-6.510228E-12	579
4.475	300	1.95848E-8	446.5764	-1.146	15.43115	-15.996	-1.576695E-11	580
4.57	300	1.95676E-8	465.864	-1.116	18.03865	-11.388	5.955883E-12	581
4.665	300	1.95543E-8	488.1847	-1.086	20.05129	-9.144	1.004174E-11	582
4.76	300	1.9539E-8	513.3067	-1.05	22.92686	-11.46	1.179286E-11	583
4.855	300	1.95256E-8	541.8937	-0.978	25.32757	-12.126	6.456185E-12	584
4.95	300	1.95161E-8	572.7937	-0.834	27.17715	-9.396	-1.030455E-11	585
5.045	300	1.95085E-8	610.4467	-0.696	31.00689	-2.778	-3.294637E-11	586
5.14	300	1.94951E-8	658.1141	-0.432	36.28312	2.484	-3.115335E-11	587
5.235	300	1.9478E-8	724.674	-0.264	44.01304	3.678	-3.440575E-11	588
5.33	300	1.9457E-8	803.2379	-0.144	54.35165	3.978	-2.831793E-11	589
5.425	300	1.94303E-8	919.3785	-0.072	61.30477	3.516	-3.261281E-11	590
5.52	300	1.93826E-8	1122.058	0.996	69.88846	2.256	-3.974309E-11	591
5.615	300	1.93425E-8	1340.473	0.81	77.25527	0.192	-3.920101E-11	592
5.71	300	1.92891E-8	1696.751	0.276	87.48775	-1.644	-2.757886E-12	593
5.805	300	1.92243E-8	2174.227	-0.102	106.2166	-3.966	3.509907E-11	594
5.9	300	1.90793E-8	3350.369	-0.318	113.3941	-8.844	2.976241E-11	595
5.995	300	1.8921E-8	4628.038	-0.522	73.85762	-24.786	6.799451E-11	596
6.09	300	1.84556E-8	8894.861	-0.738	350.0374	-163.254	-1.021228E-10	597
6.185	300	1.66703E-8	32757.18	-3.912	4713.874	-179.178	1.839419E-10	598
6.28	300	1.4721E-8	64674.21	-6.066	12748.73	173.328	2.012026E-10	599
6.375	300	1.29128E-8	91959.14	-7.164	6750.263	-162.042	-3.538098E-10	600
6.47	300	1.21766E-8	100749.8	-7.092	16305.95	-36.672	3.295742E-10	601
6.565	300	1.24169E-8	89142.22	-5.916	38704.83	-20.478	1.505045E-10	602
6.66	300	1.31226E-8	78697.82	-5.334	32085.79	-19.206	-8.845136E-12	603
6.755	300	1.40458E-8	64273.73	-4.878	24146.15	-18.318	3.14301E-11	604
6.85	300	1.50529E-8	49393.27	-4.518	17220.73	-17.7	5.944753E-11	605
6.945	300	1.65597E-8	29623.12	-4.068	9365.629	-16.962	2.567653E-11	606
7.04	300	1.79464E-8	14155.32	-3.42	3841.06	-16.128	3.301443E-11	607
7.135	300	1.86692E-8	7092.591	-2.646	1585.365	-14.988	2.000632E-11	608
7.23	300	1.90202E-8	3819.287	-1.626	697.8528	-13.218	1.667091E-11	609
7.325	300	1.91575E-8	2722.004	-1.14	387.1633	-11.412	-4.300516E-12	610
7.42	300	1.92853E-8	1802.648	-1.83	195.8725	-8.214	-1.176397E-11	611
7.515	300	1.93158E-8	1571.449	-1.956	154.6283	-7.092	4.981662E-11	612
7.61	300	1.93425E-8	1389.2	-1.902	121.7216	-5.676	8.207298E-12	613
7.705	300	1.93979E-8	1079.498	-2.994	68.5368	-3.048	8.749309E-12	614
7.8	300	1.94284E-8	927.956	-2.928	45.73125	0.516	-3.299891E-12	615
7.895	300	1.94494E-8	816.3388	-2.28	30.57436	1.8	2.405048E-11	616
7.99	300	1.94665E-8	727.9737	-1.68	21.07462	6.81	-1.965723E-12	617
8.085	300	1.94799E-8	657.3802	-1.074	15.44253	16.326	-2.14633E-13	618
3.985	300	1.96134E-8	414.7282	-0.33	14.74385	7.746	-6.167608E-11	619
4.035	300	1.9621E-8	407.0679	-0.288	14.33469	4.344	-1.572525E-11	620
4.08	300	1.96229E-8	404.1334	-0.684	14.92659	-2.22	-1.881087E-11	621
4.125	300	1.96229E-8	403.0419	-0.732	14.54688	-1.47	-4.574756E-11	622
4.17	300	1.9621E-8	405.9289	-0.396	13.6227	6.732	-4.724865E-11	623
4.215	300	1.96153E-8	412.2664	-0.276	14.43383	15.984	-4.312064E-11	624
4.26	300	1.96077E-8	420.0258	-0.222	16.10184	19.656	-3.273789E-11	625
4.305	300	1.96019E-8	431.2679	-0.336	17.84077	16.38	-4.508981E-12	626
4.35	300	1.95924E-8	443.5036	-0.432	17.82569	8.724	1.119534E-12	627
4.395	300	1.9581E-8	452.6081	-0.408	16.17134	4.344	-4.111911E-11	628
4.44	300	1.95676E-8	462.58	-0.114	16.15865	5.022	-3.240432E-11	629
4.485	300	1.95619E-8	473.5695	0.036	18.0439	0.54	1.18911E-13	630
4.53	300	1.95543E-8	481.9932	-0.216	19.21777	-3.354	-1.326509E-11	631
4.575	300	1.95447E-8	490.3785	-0.366	18.53628	-1.476	-3.252942E-11	632
4.62	300	1.95409E-8	500.1013	-0.672	18.25392	-3.108	-5.89865E-13	633
4.665	300	1.95352E-8	511.0211	-0.666	18.40227	-0.798	-3.857556E-11	634
4.71	300	1.95276E-8	523.0494	-0.54	18.36175	0.906	-1.389055E-11	635
4.755	300	1.9518E-8	534.4707	-0.45	18.72866	1.62	-3.640728E-11	636
4.8	300	1.95142E-8	552.3311	-0.24	21.26175	2.394	1.158438E-11	637
4.845	300	1.95104E-8	568.5224	-0.408	25.32342	-1.392	1.041699E-11	638
4.89	300	1.95066E-8	584.7252	-0.618	27.28584	-2.838	-2.277214E-11	639
4.935	300	1.95047E-8	602.3984	-0.492	30.34443	-1.386	-3.09866E-11	640
4.98	300	1.95028E-8	623.8027	-0.276	34.33481	0.174	2.828933E-12	641
5.025	300	1.95009E-8	648.1239	-0.294	38.4692	0.69	1.43361E-11	642
5.07	300	1.94932E-8	674.1838	-0.516	41.25546	1.446	1.692107E-11	643
5.115	300	1.94856E-8	702.6933	-0.546	43.37454	3.054	-3.436406E-11	644
5.16	300	1.94761E-8	734.9777	-0.384	48.0341	4.17	-1.673881E-12	645
5.205	300	1.94665E-8	772.7018	-0.324	54.27735	3.582	1.779659E-11	646
5.25	300	1.94532E-8	817.2332	-0.294	59.3892	2.28	1.341885E-11	647
5.295	300	1.94398E-8	870.3536	-0.306	62.99962	1.668	-3.557334E-11	648
5.34	300	1.94207E-8	922.181	-0.546	68.1685	1.026	-2.064557E-11	649
5.385	300	1.94093E-8	976.1764	-0.558	71.03966	0.582	-2.644153E-11	650
5.43	300	1.93979E-8	1048	-0.456	72.71406	0.3	-2.431497E-11	651
5.475	300	1.93807E-8	1147.827	-0.354	74.77284	0	-3.753312E-11	652
5.52	300	1.93559E-8	1257.56	-0.3	76.74508	-0.144	-1.276472E-11	653
5.565	300	1.93273E-8	1413.038	-0.306	78.64161	-0.882	3.32924E-12	654
5.61	300	1.92987E-8	1589.159	-0.324	82.52214	-2.304	-3.73246E-11	655
5.655	300	1.92624E-8	1814.753	-0.33	88.74543	-3.33	-4.074386E-11	656
5.7	300	1.92281E-8	2082.837	-0.366	96.24196	-3.726	-1.147209E-11	657
5.745	300	1.91919E-8	2352.498	-0.408	108.4827	-4.824	-4.51221E-11	658
5.79	300	1.91308E-8	2846.342	-1.362	128.5696	-6.558	-1.730976E-11	659
5.835	300	1.9106E-8	3052.429	-1.416	134.8294	-6.876	-4.066045E-11	660
5.88	300	1.90774E-8	3309.696	-1.314	137.3992	-7.446	-4.66649E-11	661
5.925	300	1.90336E-8	3672.159	-1.158	135.1468	-9.252	-5.412872E-11	662
5.97	300	1.8881E-8	4801.409	-0.954	98.47942	-23.1	-6.667978E-11	663
6.015	300	1.8591E-8	7188.156	-1.02	96.75972	-135.6	3.426514E-11	664
6.06	300	1.84709E-8	8228.781	-1.038	185.7018	-152.652	1.075193E-10	665
6.105	300	1.83259E-8	9706.263	-1.14	361.2046	-162.618	-4.157777E-11	666
6.15	300	1.72426E-8	24154.65	-2.532	2332.833	-176.346	-1.472396E-10	667
6.195	300	1.60867E-8	41761.7	-4.11	5628.942	-179.694	1.118551E-10	668
6.24	300	1.49766E-8	61751.6	-5.406	11613.25	176.292	-3.258722E-10	669
6.285	300	1.28708E-8	98400.25	-7.056	24780.59	171.762	1.524222E-10	670
6.33	300	1.21575E-8	110733.3	-7.494	26768.91	171.258	-2.243857E-11	671
6.375	300	1.15796E-8	119378.9	-7.74	18852.38	176.622	-3.574377E-10	672
6.42	300	1.10093E-8	116261.7	-6.81	49600.97	-25.38	1.266978E-10	673
6.465	300	1.13011E-8	95348.24	-5.376	89378.03	-19.002	2.260512E-10	674
6.51	300	1.14995E-8	88053.39	-4.974	90105.66	-17.46	2.334311E-10	675
6.555	300	1.18123E-8	82986.8	-4.662	82017.73	-16.404	1.096038E-10	676
6.6	300	1.24627E-8	75594.77	-4.344	66813.85	-15.6	-5.604683E-11	677
6.645	300	1.31245E-8	67114.25	-4.068	52899.46	-15.054	7.287261E-11	678
6.69	300	1.39294E-8	57151.28	-3.81	40283.29	-14.586	7.554101E-11	679
6.735	300	1.53885E-8	40034.9	-3.42	23635.12	-13.872	-1.238944E-11	680
6.78	300	1.60753E-8	32436.41	-3.21	17352.83	-13.524	-2.3481E-11	681
6.825	300	1.7439E-8	18521.65	-2.736	7637.365	-12.81	-3.93261E-11	682
6.87	300	1.80303E-8	12806.72	-2.406	4378.152	-12.318	4.580025E-12	683
6.915	300	1.84156E-8	9182.378	-2.088	2476.042	-11.796	1.619846E-12	684
6.96	300	1.86769E-8	6746.569	-1.818	1426.141	-11.226	-1.726806E-11	685
7.005	300	1.89286E-8	4515.183	-1.926	635.1975	-10.836	-2.852642E-11	686
7.05	300	1.90183E-8	3617.132	-1.854	386.3242	-11.034	2.225771E-11	687
7.095	300	1.90622E-8	3247.647	-1.746	301.1562	-10.584	4.777362E-11	688
7.14	300	1.90984E-8	2951.237	-1.644	246.5055	-9.816	-4.175437E-12	689
7.185	300	1.91575E-8	2486.713	-1.386	186.4356	-6.984	3.797584E-11	690
7.23	300	1.92071E-8	2146.305	-1.062	152.3031	-4.2	-1.464111E-11	691
7.275	300	1.92357E-8	1984.113	-0.858	139.7064	-2.958	-9.720786E-12	692
7.32	300	1.92548E-8	1845.555	-0.756	130.3291	-2.184	4.202002E-11	693
7.365	300	1.9291E-8	1621.751	-0.696	115.5772	-1.5	3.905984E-11	694
7.41	300	1.93254E-8	1427.055	-0.72	103.6129	-1.752	3.305611E-11	695
7.455	300	1.9354E-8	1289.635	-0.75	91.16462	-1.602	-6.385151E-12	696
7.5	300	1.93845E-8	1131.461	-2.238	75.19049	-0.456	9.527613E-13	697
7.545	300	1.94017E-8	1054.325	-2.496	64.85102	0.696	-1.401564E-11	698
7.59	300	1.9415E-8	989.4206	-1.986	56.12413	2.928	-5.064855E-13	699
7.635	300	1.94284E-8	940.0362	-1.446	49.85398	3.846	3.405673E-11	700
7.68	300	1.94379E-8	890.3225	-1.104	43.04976	2.988	1.792167E-11	701
7.725	300	1.94494E-8	841.0491	-0.822	36.08106	-0.978	2.870619E-12	702
7.77	300	1.94589E-8	793.7345	-0.714	28.42961	0.45	-1.059643E-11	703
7.815	300	1.94684E-8	750	-0.684	24.68441	6.528	-3.341587E-12	704
7.86	300	1.94741E-8	714.395	-0.672	23.19455	14.568	2.703848E-12	705
7.905	300	1.94799E-8	680.522	-0.516	22.08805	22.83	-2.466041E-12	706
7.95	300	1.94856E-8	653.1747	-0.27	20.98226	24.456	3.151344E-11	707
7.995	300	1.94894E-8	627.341	-0.276	19.30567	18.276	1.708783E-11	708
3.995	300	1.96077E-8	423.6836	-0.51	17.93051	-4.458	-2.552419E-11	709
4.04	300	1.96153E-8	414.8777	-0.612	14.22018	-6.378	-4.224497E-11	710
4.085	300	1.96191E-8	409.8134	-0.438	13.03067	0.6	-4.28704E-11	711
4.13	300	1.9621E-8	411.4821	-0.324	15.16533	5.58	-1.66009E-11	712
4.175	300	1.96172E-8	415.7398	-0.492	15.14457	3.984	-2.498214E-11	713
4.22	300	1.96115E-8	422.2242	-0.468	15.26767	7.284	-4.895825E-11	714
4.265	300	1.96058E-8	430.8021	-0.39	17.38598	12.366	-1.580864E-11	715
4.31	300	1.95981E-8	441.3785	-0.63	18.50955	4.368	-4.9676E-12	716
4.355	300	1.95886E-8	450.436	-0.708	18.13815	-0.108	-4.078555E-11	717
4.4	300	1.95771E-8	458.5975	-0.546	17.14983	6.948	-3.836706E-11	718
4.445	300	1.95657E-8	467.5279	-0.288	18.8972	13.122	-2.243858E-11	719
4.49	300	1.95581E-8	476.2334	-0.342	19.78546	9.168	5.872494E-12	720
4.535	300	1.95504E-8	485.5195	-0.732	20.03146	2.292	-9.178716E-12	721
4.58	300	1.95447E-8	495.0007	-0.834	20.06114	4.68	-4.011835E-11	722
4.625	300	1.95409E-8	505.6773	-0.66	21.82847	6.282	-4.342207E-12	723
4.67	300	1.95314E-8	518.4165	-0.636	22.64968	4.968	-1.268132E-11	724
4.715	300	1.95256E-8	530.4472	-0.642	22.15558	4.374	-1.501638E-11	725
4.76	300	1.9518E-8	543.775	-0.618	22.23578	6.39	-4.099403E-11	726
4.805	300	1.95123E-8	559.9237	-0.354	24.98685	7.734	-1.188906E-11	727
4.85	300	1.95085E-8	577.0767	-0.324	28.3335	4.878	1.341886E-11	728
4.895	300	1.95066E-8	592.8404	-0.462	30.96214	3.294	-2.36895E-11	729
4.94	300	1.95047E-8	610.9963	-0.342	34.02108	3.942	-1.968651E-11	730
4.985	300	1.95028E-8	634.1654	-0.264	37.27162	2.574	1.475305E-11	731
5.03	300	1.94951E-8	658.7809	-0.228	39.60328	0.744	-2.131274E-11	732
5.075	300	1.94875E-8	686.2809	-0.372	41.45868	-0.096	1.692105E-11	733
5.12	300	1.9478E-8	717.2143	-0.534	44.01304	0.804	-2.01035E-11	734
5.165	300	1.94703E-8	751.6012	-0.456	48.78985	1.932	-3.699107E-11	735
5.21	300	1.94589E-8	793.4467	-0.354	54.60997	2.946	1.112577E-11	736
5.255	300	1.94455E-8	840.6418	-0.426	59.53254	3.402	4.621718E-12	737
5.3	300	1.94322E-8	892.4517	-0.516	62.52097	3.918	-3.25711E-11	738
5.345	300	1.9415E-8	953.1548	-0.996	66.84574	3.33	-3.936781E-11	739
5.39	300	1.94017E-8	1010.545	-0.87	69.55525	3.102	-5.759761E-12	740
5.435	300	1.93864E-8	1095.892	-0.654	70.04292	1.968	3.996322E-12	741
5.48	300	1.93692E-8	1202.264	-0.648	72.02827	1.014	1.762983E-11	742
5.525	300	1.93444E-8	1329.367	-0.636	75.70718	0.498	-2.965226E-11	743
5.57	300	1.93158E-8	1488.999	-0.51	79.96614	-0.048	-3.081979E-11	744
5.615	300	1.92796E-8	1696.233	-0.456	83.83576	-0.732	4.454942E-12	745
5.66	300	1.9251E-8	1927.386	-0.39	90.22492	-2.562	-3.62822E-11	746
5.705	300	1.92147E-8	2196.735	-0.354	99.43533	-4.5	3.622468E-11	747
5.75	300	1.91575E-8	2681.754	-0.012	117.8896	-5.454	1.82969E-11	748
5.795	300	1.91175E-8	3027.985	-0.078	129.3166	-5.982	3.359812E-11	749
5.84	300	1.90908E-8	3247.858	-0.174	134.0101	-6.186	3.63498E-11	750
5.885	300	1.90564E-8	3526.233	-0.282	134.9604	-6.708	5.803004E-11	751
5.93	300	1.90068E-8	3922.333	-0.402	126.1007	-9.288	-3.503124E-11	752
5.975	300	1.88562E-8	5155.832	-0.594	68.53024	-35.43	-5.575497E-11	753
6.02	300	1.85224E-8	8010.409	-1.284	180.509	-147.552	-4.720697E-11	754
6.065	300	1.83851E-8	9251.513	-1.398	272.6344	-155.454	7.637473E-11	755
6.11	300	1.77747E-8	16471.73	-1.854	1076.322	-173.55	-1.103373E-10	756
6.155	300	1.71834E-8	25004.48	-2.682	2311.818	-177.666	1.356199E-10	757
6.2	300	1.45245E-8	71466.83	-6.048	16304.18	174.036	-3.327996E-11	758
6.245	300	1.34183E-8	92910.43	-6.498	24706.78	172.686	-2.591126E-12	759
6.29	300	1.2764E-8	106367.9	-6.84	28252.12	171.978	-1.479901E-10	760
6.335	300	1.21346E-8	117582.8	-7.206	26286.49	172.656	2.73039E-10	761
6.38	300	1.16501E-8	123762	-7.326	11987.45	-172.368	-8.490161E-11	762
6.425	300	1.13278E-8	107762.3	-6.096	59948	-19.242	-2.89971E-10	763
6.47	300	1.14308E-8	100189.8	-5.64	70827.41	-17.268	-2.692887E-10	764
6.515	300	1.16196E-8	92970.5	-5.196	72949.24	-15.912	-1.747184E-10	765
6.56	300	1.20011E-8	86369.58	-4.824	65917.04	-15.162	5.569523E-11	766
6.605	300	1.26172E-8	77106.73	-4.476	54246.9	-14.628	7.91682E-11	767
6.65	300	1.35842E-8	64377.95	-4.14	40894.5	-14.154	8.100266E-11	768
6.695	300	1.43204E-8	54025.87	-3.876	31370.77	-13.8	-4.028515E-11	769
6.74	300	1.51215E-8	44068.64	-3.636	23386.3	-13.482	1.129254E-11	770
6.785	300	1.58559E-8	35336.18	-3.42	17186.91	-13.212	2.28693E-12	771
6.83	300	1.73455E-8	19490.88	-2.922	7577.124	-12.642	-3.528144E-11	772
6.875	300	1.79864E-8	13069.99	-2.574	4303.502	-12.15	1.992295E-11	773
6.92	300	1.84079E-8	9118.259	-2.328	2424.057	-11.574	3.109655E-11	774
6.965	300	1.86826E-8	6543.522	-2.142	1395.4	-11.118	-2.815114E-11	775
7.01	300	1.89306E-8	4319.097	-1.992	640.3495	-10.212	5.914186E-12	776
7.055	300	1.90336E-8	3405.583	-1.812	394.2833	-8.97	-1.084662E-11	777
7.1	300	1.90774E-8	3047.433	-1.68	312.0467	-7.968	-1.597544E-11	778
7.145	300	1.91156E-8	2754.478	-1.56	252.0815	-6.834	-2.674508E-12	779
7.19	300	1.91976E-8	2177.835	-1.95	161.4014	-4.026	-2.635815E-11	780
7.235	300	1.92205E-8	2019.406	-1.98	143.3053	-3.438	-9.553996E-12	781
7.28	300	1.92415E-8	1875.872	-1.902	131.3874	-2.364	7.859833E-13	782
7.325	300	1.92777E-8	1648.573	-1.644	115.2461	-0.276	-1.768504E-11	783
7.37	300	1.93139E-8	1464.94	-1.308	103.0237	1.044	2.300816E-11	784
7.415	300	1.93425E-8	1323.526	-1.104	93.43363	1.47	3.059624E-11	785
7.46	300	1.93769E-8	1192.657	-0.306	82.71757	1.062	2.934547E-11	786
7.505	300	1.93959E-8	1115.143	-0.222	73.96976	0.33	1.71712E-11	787
7.55	300	1.94093E-8	1044.123	-0.276	63.67411	1.314	-1.409904E-11	788
7.595	300	1.94227E-8	981.1612	-0.3	54.8554	2.958	1.642074E-11	789
7.64	300	1.9436E-8	924.4289	-0.438	47.12693	1.71	2.838654E-11	790
7.685	300	1.94455E-8	867.2701	-0.516	40.18323	1.344	-7.51085E-12	791
7.73	300	1.94532E-8	817.043	-0.534	33.79994	3.138	-1.313999E-11	792
7.775	300	1.94608E-8	772.5016	-0.432	28.97717	6.888	-1.080492E-11	793
7.82	300	1.94703E-8	732.3256	-0.174	26.64314	8.124	3.184704E-11	794
7.865	300	1.9478E-8	698.8551	-0.114	24.62445	6.858	3.393167E-11	795
7.91	300	1.94837E-8	666.239	-0.234	21.51013	6.114	1.66292E-11	796
7.955	300	1.94875E-8	640.4926	-0.348	16.34453	7.632	-5.80145E-12	797
8.005	300	1.94951E-8	594.8623	2.076	14.42727	17.214	-6.468534E-12	798
3.955	300	1.96153E-8	417.157	-0.24	19.22922	7.098	-2.36061E-11	799
4	300	1.96229E-8	408.0253	-0.456	16.96742	5.742	-4.353755E-11	800
4.045	300	1.96267E-8	401.0659	-0.264	15.54056	6.582	-5.304463E-11	801
4.09	300	1.96267E-8	400.8758	0.036	17.01157	6.294	-1.868577E-11	802
4.135	300	1.96248E-8	407.0839	-0.18	18.081	1.614	-5.134368E-12	803
4.18	300	1.9621E-8	413.0014	-0.774	17.56236	0.942	-3.365521E-11	804
4.225	300	1.96134E-8	419.2394	-0.852	16.47705	5.322	-4.849958E-11	805
4.27	300	1.96058E-8	427.9994	-0.564	17.671	7.734	-2.827623E-11	806
4.315	300	1.95962E-8	441.136	-0.336	19.6757	4.758	-2.174194E-12	807
4.36	300	1.95848E-8	452.7108	-0.498	18.42699	0.054	-1.63507E-11	808
4.405	300	1.95714E-8	462.7283	-0.444	17.53549	2.28	-4.716525E-11	809
4.45	300	1.95619E-8	469.4278	-0.246	17.49641	7.152	-4.608111E-11	810
4.495	300	1.95524E-8	478.42	-0.006	18.52898	12.708	-3.169544E-11	811
4.54	300	1.95466E-8	490.426	-0.078	19.74947	10.392	3.329239E-12	812
4.585	300	1.95409E-8	501.3403	-0.384	19.27864	0.708	-1.46411E-11	813
4.63	300	1.95352E-8	512.5005	-0.594	18.47378	1.218	-4.061873E-11	814
4.675	300	1.95276E-8	525.2412	-0.534	20.65098	2.226	1.012514E-11	815
4.72	300	1.95199E-8	537.4259	-0.684	21.61338	1.764	-2.035368E-11	816
4.765	300	1.95142E-8	551.6598	-0.534	22.09693	5.364	-3.461428E-11	817
4.81	300	1.95085E-8	569.2954	-0.516	24.944	4.638	9.124522E-12	818
4.855	300	1.95047E-8	586.5458	-0.594	27.36012	0.39	-3.966981E-12	819
4.9	300	1.95028E-8	603.2724	-0.534	30.20412	-0.648	-3.874235E-11	820
4.945	300	1.95009E-8	623.9148	-0.342	33.83669	1.734	-2.544078E-11	821
4.99	300	1.94989E-8	646.6621	-0.222	38.23431	5.568	1.244608E-12	822
5.035	300	1.94913E-8	673.8647	-0.366	40.54275	4.74	1.183456E-11	823
5.08	300	1.94818E-8	700.6796	-0.432	42.85713	4.026	-2.802605E-11	824
5.125	300	1.94722E-8	731.489	-0.354	46.298	4.368	-2.277214E-11	825
5.17	300	1.94627E-8	773.0479	-0.27	49.93357	3.462	1.66292E-11	826
5.215	300	1.94494E-8	814.8529	-0.366	53.87056	2.352	6.039268E-12	827
5.26	300	1.9436E-8	862.1373	-0.348	58.43589	1.512	-3.91593E-11	828
5.305	300	1.94207E-8	918.731	-1.278	66.58617	1.77	-3.840876E-11	829
5.35	300	1.94093E-8	973.3015	-1.194	68.9283	1.44	-1.960313E-11	830
5.395	300	1.93959E-8	1047.727	-0.804	70.56079	0.612	-1.951973E-11	831
5.44	300	1.93807E-8	1143.695	-0.522	72.41792	-0.888	2.075677E-11	832
5.485	300	1.93559E-8	1258.521	-0.39	75.61415	-0.924	1.058375E-11	833
5.53	300	1.93292E-8	1399.023	-0.414	78.87445	-0.954	-9.97097E-12	834
5.575	300	1.92949E-8	1573.442	-0.426	82.73119	-1.542	-3.740802E-11	835
5.62	300	1.92624E-8	1781.294	-0.39	85.28844	-2.802	-7.260695E-12	836
5.665	300	1.923E-8	2035.944	-0.348	91.34061	-4.122	3.388997E-11	837
5.71	300	1.919E-8	2337.493	-0.39	102.16	-4.152	4.143634E-11	838
5.755	300	1.91289E-8	2822.478	0.486	119.113	-5.922	-3.148695E-11	839
5.8	300	1.90812E-8	3206.738	0.42	125.9019	-7.362	4.006043E-11	840
5.845	300	1.90221E-8	3690.828	0.072	127.5169	-8.262	3.363978E-11	841
5.89	300	1.89363E-8	4365.013	-0.258	119.1437	-11.028	-3.882573E-11	842
5.935	300	1.87341E-8	5898.335	-0.936	59.8294	-45	5.015007E-11	843
5.98	300	1.85872E-8	7195.597	-1.026	94.04859	-139.71	7.270581E-11	844
6.025	300	1.84842E-8	8112.821	-1.044	189.9768	-156.654	1.704612E-11	845
6.07	300	1.83507E-8	9524.65	-1.128	366.2738	-164.64	-9.795303E-11	846
6.115	300	1.72998E-8	23595.88	-3.03	2604.625	-177.642	-1.027898E-10	847
6.16	300	1.57491E-8	48682.02	-4.782	7513.953	178.392	-8.940499E-11	848
6.205	300	1.52569E-8	57753.48	-5.106	9930.982	177.198	-3.237042E-10	849
6.25	300	1.33191E-8	90612.73	-6.858	22118.46	172.104	3.584947E-11	850
6.295	300	1.25886E-8	103901.1	-7.392	24952.58	171.522	-3.708224E-10	851
6.34	300	1.19572E-8	112906.9	-7.65	16492.41	177.09	-3.696966E-10	852
6.385	300	1.12115E-8	108848.1	-6.174	72218.08	-19.95	-1.861434E-10	853
6.43	300	1.13736E-8	97025.57	-5.004	99205.18	-17.256	2.492743E-10	854
6.475	300	1.153E-8	90953.17	-4.566	99535.13	-16.176	-1.495329E-10	855
6.52	300	1.18256E-8	86098.8	-4.29	89859.29	-15.432	-1.102121E-10	856
6.565	300	1.23292E-8	79294.93	-4.056	74247.48	-14.922	-1.397394E-11	857
6.61	300	1.30311E-8	69955.49	-3.84	58300.91	-14.526	1.024326E-10	858
6.655	300	1.38474E-8	59185.7	-3.636	44146.12	-14.184	7.299756E-11	859
6.7	300	1.46657E-8	48925.32	-3.444	32912.17	-13.89	-5.064829E-13	860
6.745	300	1.60238E-8	33031.68	-3.12	18792.36	-13.398	3.209721E-11	861
6.79	300	1.74257E-8	18163	-2.682	8458.943	-12.828	-4.099398E-11	862
6.835	300	1.80169E-8	12750.08	-2.394	4643.585	-12.342	3.180531E-11	863
6.88	300	1.84079E-8	9103.646	-2.148	2613.476	-11.826	2.713571E-11	864
6.925	300	1.86673E-8	6689.398	-1.95	1501.117	-11.394	-3.419731E-11	865
6.97	300	1.89039E-8	4562.069	-2.04	697.1207	-11.142	-1.514148E-11	866
7.015	300	1.90088E-8	3638.147	-1.98	422.9709	-10.326	2.46342E-11	867
7.06	300	1.90526E-8	3261.019	-1.884	328.584	-9.276	1.804674E-11	868
7.105	300	1.90908E-8	2912.214	-1.746	268.3125	-8.328	3.368145E-11	869
7.15	300	1.91518E-8	2473.841	-1.506	210.587	-5.094	-2.090807E-12	870
7.195	300	1.92014E-8	2107.169	-0.966	175.4841	-2.826	1.241826E-11	871
7.24	300	1.92243E-8	1945.371	-0.636	160.3783	-1.95	5.206804E-11	872
7.285	300	1.92453E-8	1803.297	-0.486	147.0889	-1.392	2.238279E-11	873
7.33	300	1.92643E-8	1677.18	-0.45	135.1962	-0.9	-5.634682E-12	874
7.375	300	1.93025E-8	1478.544	-0.366	115.2431	0.36	-3.591738E-12	875
7.42	300	1.93387E-8	1319.354	-0.348	98.89444	1.05	3.689184E-11	876
7.465	300	1.93769E-8	1178.718	0.09	80.74718	-0.282	2.263291E-11	877
7.51	300	1.93979E-8	1096.876	0.054	71.15358	-1.632	3.414013E-11	878
7.555	300	1.94131E-8	1024.921	0.054	62.94203	-1.296	1.858875E-11	879
7.6	300	1.94265E-8	961.5062	-0.102	53.59844	-0.162	3.326457E-11	880
7.645	300	1.9436E-8	902.2896	-0.222	43.24563	0.774	-1.013776E-11	881
7.69	300	1.94474E-8	847.9334	-0.24	36.58762	4.218	-1.965729E-12	882
7.735	300	1.94551E-8	800.0164	-0.246	33.60517	10.308	4.95525E-12	883
7.78	300	1.94646E-8	753.4036	-0.294	31.33997	10.572	2.909529E-11	884
7.825	300	1.94722E-8	718.5731	-0.192	25.08612	-0.588	2.286917E-12	885
7.87	300	1.94761E-8	686.8726	-0.018	19.79703	-5.004	3.273709E-13	886
7.915	300	1.94818E-8	655.694	0.042	17.61613	2.334	2.550974E-11	887
7.96	300	1.94875E-8	631.0301	-0.048	15.69935	4.314	3.084639E-11	888
8.005	300	1.94913E-8	606.4911	-2.322	11.51539	2.466	3.067961E-11	889
3.955	300	1.96115E-8	417.4275	-0.336	18.35443	3.816	-6.175945E-11	890
4	300	1.96191E-8	409.6707	-0.126	20.00877	7.116	-2.719208E-11	891
4.045	300	1.96229E-8	407.7404	-0.15	20.71682	2.958	-1.259792E-11	892
4.09	300	1.96248E-8	409.3147	-0.564	20.33519	-6.474	-1.12636E-11	893
4.135	300	1.9621E-8	412.5264	-0.696	18.82019	-5.28	-5.020918E-11	894
4.18	300	1.96172E-8	417.164	-0.414	17.28091	5.694	-4.916671E-11	895
4.225	300	1.96077E-8	426.7706	-0.234	19.07047	9.54	-1.172227E-11	896
4.27	300	1.96E-8	436.1092	-0.504	20.14709	5.808	-1.46828E-11	897
4.315	300	1.95905E-8	447.1121	-0.636	19.84783	1.524	1.605972E-13	898
4.36	300	1.9581E-8	460.0281	-0.54	19.80992	-4.53	3.370923E-12	899
4.405	300	1.95695E-8	471.0064	-0.624	18.4414	-5.13	-3.05696E-11	900
4.45	300	1.956E-8	476.9013	-0.408	17.42669	-0.39	-3.298807E-11	901
4.495	300	1.95524E-8	486.2794	-0.216	19.36253	2.472	-8.511554E-12	902
4.54	300	1.95447E-8	497.5262	-0.558	19.20342	1.674	-4.217133E-12	903
4.585	300	1.9539E-8	507.3474	-0.828	19.32816	3.438	-3.957629E-11	904
4.63	300	1.95314E-8	516.1279	-0.564	19.74098	11.214	-3.89925E-11	905
4.675	300	1.95237E-8	528.5422	-0.36	21.91926	11.082	-7.260694E-12	906
4.72	300	1.95142E-8	544.0244	-0.378	24.14913	6.084	1.341886E-11	907
4.765	300	1.95104E-8	557.8768	-0.312	26.34974	7.938	-3.436407E-11	908
4.81	300	1.95066E-8	572.4063	-0.03	29.50596	11.688	-1.897765E-11	909
4.855	300	1.95047E-8	589.5553	0.072	32.99451	11.106	-5.217755E-12	910
4.9	300	1.95066E-8	611.0291	-0.03	35.16364	8.298	8.832653E-12	911
4.945	300	1.95047E-8	631.0018	-0.204	36.12201	3.66	-1.831049E-11	912
4.99	300	1.95009E-8	653.0929	-0.288	37.70508	2.676	-3.132015E-11	913
5.035	300	1.94913E-8	678.9799	-0.192	41.25949	2.922	-1.326508E-11	914
5.08	300	1.94856E-8	709.7652	-0.276	46.38564	2.028	1.83386E-11	915
5.125	300	1.94741E-8	743.6133	-0.456	51.29125	1.302	-4.230947E-13	916
5.17	300	1.94627E-8	780.6574	-0.42	54.50323	1.116	-2.577438E-11	917
5.215	300	1.94494E-8	825.3417	-0.252	58.15604	1.47	-2.54825E-11	918
5.26	300	1.9436E-8	879.6717	-0.192	62.43672	2.406	2.179903E-11	919
5.305	300	1.94169E-8	992.3932	0.564	68.30184	2.274	1.183455E-11	920
5.35	300	1.94055E-8	1050.47	0.456	71.77347	1.89	4.746784E-12	921
5.395	300	1.9394E-8	1115.634	0.198	74.52924	1.176	-3.227921E-11	922
5.44	300	1.9375E-8	1208.248	-0.036	76.14039	0.66	-2.656662E-11	923
5.485	300	1.93521E-8	1323.448	-0.144	76.78391	0.066	2.263293E-11	924
5.53	300	1.93216E-8	1461.173	-0.252	81.24327	-0.732	1.029191E-11	925
5.575	300	1.92891E-8	1646.728	-0.378	85.70125	-2.01	-2.235518E-11	926
5.62	300	1.92567E-8	1869.266	-0.378	91.64914	-3.192	-3.911763E-11	927
5.665	300	1.92205E-8	2126.979	-0.372	98.36321	-4.764	-3.011093E-11	928
5.71	300	1.91652E-8	2526.924	-0.768	113.9305	-7.5	-5.266931E-11	929
5.755	300	1.91251E-8	2855.76	-0.75	124.8093	-7.914	-4.328737E-11	930
5.8	300	1.90755E-8	3283.075	-0.63	131.8718	-9.318	2.525957E-11	931
5.845	300	1.90393E-8	3576.161	-0.6	130.5815	-10.17	6.211583E-11	932
5.89	300	1.89458E-8	4426.928	-0.594	111.0468	-14.628	5.99062E-11	933
5.935	300	1.87074E-8	6237.692	-0.768	50.90397	-121.722	2.984577E-11	934
5.98	300	1.85376E-8	7812.932	-0.882	198.2716	-159.816	-5.975796E-11	935
6.025	300	1.84213E-8	8916.255	-0.966	325.1833	-163.704	-8.440131E-11	936
6.07	300	1.78663E-8	15433.13	-2.034	1053.654	-169.704	1.867213E-11	937
6.115	300	1.7315E-8	23315.28	-2.724	2153.861	-172.986	-1.65378E-10	938
6.16	300	1.53351E-8	55430.09	-5.52	9879.362	176.958	-2.616162E-10	939
6.205	300	1.33973E-8	91409.46	-6.99	23221.69	172.68	-3.171576E-10	940
6.25	300	1.28174E-8	104483	-7.38	28608.77	171.648	3.736019E-10	941
6.295	300	1.21937E-8	116387.2	-7.704	29742.08	171.57	7.373427E-12	942
6.34	300	1.16692E-8	123682	-7.83	18237.67	179.13	-3.463042E-10	943
6.385	300	1.12E-8	122008.9	-7.314	19503.3	-28.65	2.343898E-10	944
6.43	300	1.15224E-8	99931.44	-6.018	55997.36	-16.572	1.249467E-10	945
6.475	300	1.18294E-8	91251.46	-5.526	58338.21	-14.724	-1.75727E-12	946
6.52	300	1.21689E-8	84953.45	-5.136	53908.9	-13.728	1.377881E-10	947
6.565	300	1.27392E-8	76461.87	-4.776	45263.36	-13.068	4.260374E-11	948
6.61	300	1.34545E-8	66309.86	-4.452	36074.32	-12.576	-5.579668E-11	949
6.655	300	1.42537E-8	55558.28	-4.146	27699.68	-12.156	-7.010539E-12	950
6.7	300	1.50471E-8	45387.75	-3.876	20748.92	-11.802	-6.173881E-15	951
6.745	300	1.57911E-8	36666.41	-3.642	15411.66	-11.508	5.144259E-11	952
6.79	300	1.68782E-8	24353.01	-3.282	8945.207	-11.154	-3.715783E-11	953
6.835	300	1.79464E-8	13557.43	-2.844	3973.911	-10.89	2.592667E-11	954
6.88	300	1.85205E-8	8029.751	-2.196	1748.759	-10.644	4.001879E-11	955
6.925	300	1.86559E-8	6778.124	-1.962	1284.773	-10.488	2.313323E-11	956
6.97	300	1.89077E-8	4513.082	-1.158	595.6092	-9.084	3.739214E-11	957
7.015	300	1.90183E-8	3560.323	-0.84	375.4042	-8.136	-2.527402E-11	958
7.06	300	1.90717E-8	3155.387	-0.756	294.2187	-7.776	-1.568355E-11	959
7.105	300	1.91346E-8	2621.691	-0.714	210.6059	-6.486	-1.935295E-11	960
7.15	300	1.9188E-8	2202.611	-0.744	166.9913	-4.206	1.742136E-11	961
7.195	300	1.92128E-8	2047.364	-0.78	148.5739	-3.234	1.94643E-11	962
7.24	300	1.92357E-8	1893.672	-0.816	136.3652	-2.52	-7.469158E-12	963
7.285	300	1.92548E-8	1761.202	-0.786	126.5565	-1.842	2.759437E-11	964
7.33	300	1.92949E-8	1545.154	-0.792	109.5207	-0.888	-1.163888E-11	965
7.375	300	1.93292E-8	1371.847	-0.732	95.66614	1.2	2.161846E-12	966
7.42	300	1.93597E-8	1242.111	-0.642	85.60567	2.442	3.397333E-11	967
7.465	300	1.9394E-8	1107.564	1.008	73.32886	2.46	1.154269E-11	968
7.51	300	1.94112E-8	1039.704	1.344	65.29941	2.85	2.534296E-11	969
7.555	300	1.94246E-8	980.5865	0.906	55.59342	2.334	1.521165E-11	970
7.6	300	1.9436E-8	924.1408	0.486	45.06653	2.202	-1.326508E-11	971
7.645	300	1.94455E-8	874.3565	0.246	37.07012	6.714	-1.632181E-12	972
7.69	300	1.94532E-8	822.2143	0.048	34.49417	9.606	2.430067E-11	973
7.735	300	1.94608E-8	779.2023	-0.144	31.10679	6.924	2.584327E-11	974
7.78	300	1.94684E-8	735.0784	-0.306	27.93738	7.74	-1.155548E-11	975
7.825	300	1.94741E-8	701.768	-0.204	25.39455	11.616	-9.234072E-13	976
7.87	300	1.94818E-8	671.5653	-0.204	23.18538	12.18	3.251411E-11	977
7.915	300	1.94875E-8	643.4586	-0.33	18.82966	8.136	1.337718E-11	978
7.96	300	1.94932E-8	602.1331	-2.802	11.80094	1.824	1.458623E-11	979
8.005	300	1.9497E-8	580.8535	-3.15	9.792378	-4.206	2.667712E-11	980
3.995	300	1.96229E-8	404.1334	0.15	11.77038	14.616	-1.522487E-11	981
4	300	1.96248E-8	401.9114	-0.072	12.24384	11.094	-4.357924E-11	982
4.005	300	1.96267E-8	400.5436	-0.072	12.69347	17.418	-4.186966E-11	983
4.01	300	1.96248E-8	399.5383	-0.132	11.79299	19.428	-2.852641E-11	984
4.015	300	1.96248E-8	399.6336	-0.294	10.0371	12.3	-7.594236E-12	985
4.02	300	1.96267E-8	401.0659	-0.534	10.51063	-2.406	-9.178717E-12	986
4.025	300	1.96267E-8	404.0552	-0.552	12.6223	-10.692	-1.12636E-11	987
4.03	300	1.96248E-8	407.3213	-0.792	15.20989	-10.284	-1.484959E-11	988
4.035	300	1.96248E-8	408.318	-0.666	16.41999	-6.054	-3.444749E-11	989
4.04	300	1.96248E-8	407.3213	-0.726	18.10469	-2.742	-4.008671E-12	990
4.045	300	1.96229E-8	410.2085	-0.654	19.57774	1.29	-3.669911E-11	991
4.05	300	1.96248E-8	411.7346	-0.372	19.17248	10.356	-4.741545E-11	992
4.055	300	1.96229E-8	412.3916	-0.24	17.91662	17.94	-4.224493E-11	993
4.06	300	1.9621E-8	412.2894	-0.216	15.02293	19.746	-2.785926E-11	994
4.065	300	1.9621E-8	411.1977	-0.186	14.0262	16.59	-1.560014E-11	995
4.07	300	1.9621E-8	412.8113	-0.06	14.92804	8.958	-3.678256E-11	996
4.075	300	1.9621E-8	414.6624	0.174	15.64003	11.214	-4.595602E-11	997
4.08	300	1.96191E-8	415.7469	0.408	14.57345	10.2	-1.689278E-11	998
4.085	300	1.96191E-8	417.7409	0.366	15.04814	10.74	-4.016006E-11	999
4.09	300	1.96191E-8	420.0667	0.414	15.1431	13.224	-4.483019E-11	1000
4.095	300	1.96172E-8	421.6264	0.414	15.23948	15.258	-4.132756E-11	1001
4.1	300	1.96153E-8	421.3828	0.288	14.90862	14.304	-3.127846E-11	1002
4.105	300	1.96153E-8	420.3856	0.252	14.55252	11.574	-2.027029E-11	1003
4.11	300	1.96153E-8	420.9551	0.24	15.64457	9.942	-4.591435E-11	1004
4.115	300	1.96134E-8	422.4683	0.246	16.21585	10.194	-3.223751E-11	1005
4.12	300	1.96115E-8	423.1262	0.27	14.62657	6	-2.310574E-11	1006
4.125	300	1.96096E-8	424.8297	0.018	14.46179	0.876	-1.084662E-11	1007
4.13	300	1.96096E-8	428.9613	0.036	17.02641	5.664	-4.432984E-11	1008
4.135	300	1.96077E-8	430.4278	-0.03	17.85926	10.914	-3.574014E-11	1009
4.14	300	1.96077E-8	431.2357	-0.264	18.80924	7.056	1.286297E-12	1010
4.145	300	1.96077E-8	434.7981	-0.702	21.27909	0.504	-5.801454E-12	1011
4.15	300	1.96058E-8	438.9252	-1.056	25.10522	-1.512	-2.652494E-11	1012
4.155	300	1.96038E-8	441.9628	-0.96	24.41889	0.318	-4.141101E-11	1013
4.16	300	1.96019E-8	442.1959	-0.642	20.92904	-0.138	-3.198733E-11	1014
4.165	300	1.96E-8	440.9556	-0.546	18.4127	-3.648	-1.372376E-11	1015
4.17	300	1.95981E-8	441.3785	-0.702	16.72749	-9.186	-5.217753E-12	1016
4.175	300	1.95981E-8	443.2797	-0.912	17.27402	-14.052	-2.382651E-12	1017
4.18	300	1.95962E-8	444.8908	-0.81	19.96086	-12.594	-2.906846E-11	1018
4.185	300	1.95962E-8	447.2668	-0.612	20.57868	-4.26	-4.157778E-11	1019
4.19	300	1.95943E-8	447.548	-0.498	21.00846	1.716	-1.280641E-11	1020
4.195	300	1.95943E-8	447.4531	-0.636	20.86586	0.888	8.693714E-13	1021
4.2	300	1.95943E-8	449.592	-0.612	21.84028	0.402	-1.276472E-11	1022
4.205	300	1.95924E-8	453.486	-0.426	22.65047	2.496	-1.568354E-11	1023
4.21	300	1.95905E-8	456.3819	-0.318	21.89204	3.204	-3.277954E-11	1024
4.215	300	1.95905E-8	457.1905	0.024	21.32156	9.408	-4.508037E-11	1025
4.22	300	1.95886E-8	455.9509	0.078	20.4203	15.006	-3.961799E-11	1026
4.225	300	1.95867E-8	454.8066	0.024	18.30635	13.158	-2.485702E-11	1027
4.23	300	1.95848E-8	454.2798	-0.144	16.21579	8.256	-1.284811E-11	1028
4.235	300	1.95848E-8	455.564	-0.432	14.57518	3.012	2.439741E-13	1029
4.24	300	1.95829E-8	459.2701	-0.606	16.02715	-2.922	-9.053623E-12	1030
4.245	300	1.95829E-8	463.1699	-0.666	18.21477	2.676	-4.245345E-11	1031
4.25	300	1.9581E-8	463.0719	-0.618	18.59706	1.782	1.578153E-12	1032
4.255	300	1.9581E-8	464.4987	-0.696	19.4056	-1.506	-1.151378E-11	1033
4.26	300	1.95791E-8	467.2554	-0.648	20.1686	0.048	-3.290467E-11	1034
4.265	300	1.95771E-8	469.3014	-0.546	19.57598	6.492	-4.370431E-11	1035
4.27	300	1.95752E-8	470.0126	-0.342	18.00784	13.272	-4.349586E-11	1036
4.275	300	1.95733E-8	469.4875	-0.432	15.86845	12.204	-8.803437E-12	1037
4.28	300	1.95714E-8	469.0094	-0.72	14.58516	4.818	-4.67575E-12	1038
4.285	300	1.95695E-8	470.5302	-0.732	16.29985	0.42	-1.497469E-11	1039
4.29	300	1.95676E-8	472.3845	-0.552	16.03968	4.872	-3.932613E-11	1040
4.295	300	1.95676E-8	473.5747	-0.57	16.94398	1.608	2.912314E-12	1041
4.3	300	1.95657E-8	476.5242	-0.6	18.683	-0.732	-1.29732E-11	1042
4.305	300	1.95657E-8	478.2379	-0.606	19.15899	2.136	-3.807516E-11	1043
4.31	300	1.95619E-8	476.4261	-0.612	19.16271	1.02	-1.80603E-11	1044
4.315	300	1.95619E-8	474.6645	-0.726	19.47219	-4.11	3.120781E-12	1045
4.32	300	1.956E-8	475.1871	-0.852	20.18829	-7.17	-1.548802E-12	1046
4.325	300	1.95581E-8	477.757	-0.69	20.45214	-3.294	-3.932608E-11	1047
4.33	300	1.95581E-8	478.614	-0.282	18.80929	1.14	-3.565668E-11	1048
4.335	300	1.95562E-8	479.1846	-0.21	15.95376	2.388	4.496642E-12	1049
4.34	300	1.95543E-8	480.8027	-0.318	17.02695	-1.26	-9.387205E-12	1050
4.345	300	1.95543E-8	482.9935	-0.378	18.93205	2.58	-2.915184E-11	1051
4.35	300	1.95524E-8	483.8025	-0.222	20.17231	6.738	-3.995153E-11	1052
4.355	300	1.95504E-8	485.0428	0.018	19.24544	8.964	-4.733207E-11	1053
4.36	300	1.95485E-8	483.7087	0.084	17.65133	11.862	-3.182053E-11	1054
4.365	300	1.95466E-8	482.8026	-0.054	16.00923	7.086	-4.383902E-12	1055
4.37	300	1.95466E-8	483.0886	-0.312	17.81977	1.428	-5.509601E-12	1056
4.375	300	1.95447E-8	485.0415	-0.348	18.89366	5.178	-4.432981E-11	1057
4.38	300	1.95447E-8	485.5178	-0.282	18.53628	4.698	-1.822711E-11	1058
4.385	300	1.95447E-8	485.6611	-0.336	17.32122	-1.692	-1.256957E-12	1059
4.39	300	1.95447E-8	485.4226	-0.384	18.17889	-7.326	2.620455E-12	1060
4.395	300	1.95447E-8	487.567	-0.522	21.06177	-6.6	-5.759758E-12	1061
4.4	300	1.95466E-8	489.4734	-0.492	21.7268	-1.752	-4.60811E-11	1062
4.405	300	1.95466E-8	490.0924	-0.408	19.63037	4.782	-3.999326E-11	1063
4.41	300	1.95466E-8	491.0931	-0.498	19.10624	4.554	1.578149E-12	1064
4.415	300	1.95447E-8	493.8091	-0.444	20.49	0.762	-7.983349E-13	1065
4.42	300	1.95428E-8	495.2868	-0.318	22.39817	-0.522	-2.710867E-11	1066
4.425	300	1.95428E-8	495.954	-0.198	22.30289	4.074	-4.182794E-11	1067
4.43	300	1.95409E-8	495.8595	-0.102	19.99355	5.184	-2.756737E-11	1068
4.435	300	1.95409E-8	495.4782	-0.198	18.87354	0.624	2.912308E-12	1069
4.44	300	1.95409E-8	496.908	-0.48	19.49311	-4.062	-1.298646E-12	1070
4.445	300	1.95409E-8	498.2421	-0.546	19.25479	-5.136	-1.960312E-11	1071
4.45	300	1.95409E-8	497.8133	-0.714	18.42075	-3.924	-4.425593E-12	1072
4.455	300	1.9539E-8	499.2441	-0.93	19.30431	-7.824	2.24524E-12	1073
4.46	300	1.9539E-8	502.5805	-1.044	21.40161	-6.63	-7.093924E-12	1074
4.465	300	1.9539E-8	506.8704	-0.966	22.56937	-1.338	-4.432977E-11	1075
4.47	300	1.9539E-8	509.6351	-0.6	21.7114	6.222	-4.353751E-11	1076
4.475	300	1.9539E-8	509.9212	-0.582	21.66375	6.732	3.41263E-12	1077
4.48	300	1.9539E-8	511.5891	-0.6	21.28241	3.996	3.287547E-12	1078
4.485	300	1.95371E-8	513.7866	-0.618	20.8078	7.386	-3.824197E-11	1079
4.49	300	1.95371E-8	514.452	-0.462	20.04509	11.424	-3.75748E-11	1080
4.495	300	1.95371E-8	515.1174	-0.342	18.28132	13.866	-2.894339E-11	1081
4.5	300	1.95371E-8	515.6446	-0.444	17.89994	12.762	3.537696E-12	1082
4.505	300	1.95371E-8	517.7892	-0.588	19.94974	8.502	-4.008668E-12	1083
4.51	300	1.95371E-8	520.9832	-0.438	21.45134	7.992	-4.420473E-11	1084
4.515	300	1.95352E-8	521.7966	-0.456	21.66796	5.922	8.665896E-12	1085
4.52	300	1.95352E-8	524.0387	-0.654	21.28655	2.616	7.748663E-12	1086
4.525	300	1.95352E-8	526.5162	-0.816	22.14469	0.486	4.246475E-12	1087
4.53	300	1.95333E-8	529.0453	-1.014	23.55337	-1.704	-4.967601E-12	1088
4.535	300	1.95333E-8	529.9975	-0.858	24.50702	0.48	-4.07855E-11	1089
4.54	300	1.95314E-8	530.049	-0.522	24.55712	3.744	-4.46217E-11	1090
4.545	300	1.95295E-8	530.0084	-0.156	24.08254	9.378	-3.640725E-11	1091
4.55	300	1.95276E-8	529.1075	-0.06	21.6764	11.814	-1.451602E-11	1092
4.555	300	1.95276E-8	528.9641	-0.114	20.12639	6.762	6.581275E-12	1093
4.56	300	1.95276E-8	530.4902	-0.324	21.48564	1.5	5.247087E-12	1094
4.565	300	1.95256E-8	533.8325	-0.546	23.68188	-1.278	3.495996E-12	1095
4.57	300	1.95237E-8	536.7476	-0.69	25.71167	-2.508	-3.008047E-12	1096
4.575	300	1.95218E-8	538.4698	-0.606	27.2646	-1.29	-2.823453E-11	1097
4.58	300	1.95199E-8	541.3347	-0.324	25.14413	-0.624	-4.041028E-11	1098
4.585	300	1.9518E-8	542.2021	-0.27	23.16626	-2.658	4.038012E-12	1099
4.59	300	1.95161E-8	543.9253	-0.474	22.40499	-7.314	7.790341E-12	1100
4.595	300	1.95142E-8	545.6949	-0.588	23.91049	-7.716	-1.051304E-11	1101
4.6	300	1.95142E-8	547.5551	-0.648	26.15367	-5.244	-1.98116E-11	1102
4.605	300	1.95123E-8	548.7564	-0.378	27.27787	0.216	-4.17863E-11	1103
4.61	300	1.95123E-8	550.4272	-0.252	26.20398	2.466	-2.799584E-12	1104
4.615	300	1.95104E-8	553.105	-0.156	25.15638	4.788	-4.61228E-11	1105
4.62	300	1.95104E-8	553.0076	0.09	23.55718	6.702	-3.73663E-11	1106
4.625	300	1.95085E-8	552.8257	0.126	21.93634	5.94	-1.430752E-11	1107
4.63	300	1.95085E-8	554.3532	-0.036	22.175	1.104	6.497864E-12	1108
4.635	300	1.95085E-8	557.598	-0.18	24.3949	-1.044	-2.563314E-13	1109
4.64	300	1.95085E-8	560.653	-0.186	25.6601	2.898	-4.44966E-11	1110
4.645	300	1.95047E-8	562.2901	0.024	26.28582	6.12	-3.536481E-11	1111
4.65	300	1.95047E-8	564.346	-0.024	27.04979	7.584	-3.240428E-11	1112
4.655	300	1.95028E-8	565.4009	0.036	26.40775	7.134	-1.247283E-11	1113
4.66	300	1.95028E-8	565.3086	-0.132	25.16618	2.958	2.078465E-12	1114
4.665	300	1.95028E-8	564.8266	-0.366	25.57207	-0.306	1.062544E-11	1115
4.67	300	1.95009E-8	566.7944	-0.516	28.41618	1.824	-2.5274E-11	1116
4.675	300	1.95009E-8	569.8968	-0.414	30.68464	5.622	-3.582346E-11	1117
4.68	300	1.95009E-8	572.8607	-0.204	30.78017	9.81	-4.587259E-11	1118
4.685	300	1.95009E-8	574.0556	-0.108	28.65493	10.548	-1.29732E-11	1119
4.69	300	1.95009E-8	574.1017	-0.18	26.67297	8.4	6.41449E-12	1120
4.695	300	1.94989E-8	576.8838	-0.402	27.01009	3.012	-9.553996E-12	1121
4.7	300	1.95009E-8	579.5938	-0.252	29.34741	0.966	-4.474676E-11	1122
4.705	300	1.95009E-8	581.2193	-0.15	28.65493	1.74	-3.578178E-11	1123
4.71	300	1.94989E-8	582.6636	-0.246	27.46381	2.532	2.662147E-12	1124
4.715	300	1.95009E-8	584.6089	-0.558	27.65201	2.658	4.329872E-12	1125
4.72	300	1.95009E-8	587.619	-0.75	29.51459	3.684	-5.384526E-12	1126
4.725	300	1.95009E-8	591.7727	-0.726	30.18322	5.52	-4.203643E-11	1127
4.73	300	1.95009E-8	593.7316	-0.456	30.11158	7.296	-3.649064E-11	1128
4.735	300	1.95009E-8	595.4956	-0.504	27.89082	6.966	4.329843E-12	1129
4.74	300	1.95009E-8	597.9775	-0.702	26.60134	3.354	8.290656E-12	1130
4.745	300	1.95009E-8	601.8953	-0.768	28.08183	2.232	-1.918614E-11	1131
4.75	300	1.95009E-8	604.5208	-0.54	28.34454	5.19	-3.92427E-11	1132
4.755	300	1.94989E-8	605.5419	-0.36	27.77428	5.544	-6.718691E-12	1133
4.76	300	1.95009E-8	606.5771	-0.324	27.89082	2.244	9.916656E-12	1134
4.765	300	1.94989E-8	609.5985	-0.36	30.18632	2.532	-1.62673E-11	1135
4.77	300	1.95009E-8	613.9768	-0.342	32.18903	4.566	-3.986815E-11	1136
4.775	300	1.94989E-8	614.9014	-0.324	32.28787	3.942	4.163089E-12	1137
4.78	300	1.94989E-8	617.0963	-0.438	31.49978	3.918	-2.256365E-11	1138
4.785	300	1.94989E-8	620.2965	-0.21	30.35346	4.362	-4.207811E-11	1139
4.79	300	1.9497E-8	620.8853	-0.168	27.51423	5.772	-1.881088E-11	1140
4.795	300	1.94951E-8	621.2792	-0.354	26.75257	4.686	3.829533E-12	1141
4.8	300	1.94951E-8	624.2902	-0.642	27.11086	0.828	1.491978E-11	1142
4.805	300	1.94932E-8	627.742	-0.72	29.16791	0.672	-3.258206E-12	1143
4.81	300	1.94932E-8	629.7991	-0.606	30.98342	3.132	-3.974305E-11	1144
4.815	300	1.94932E-8	630.5635	-0.48	32.17784	4.08	-1.564185E-11	1145
4.82	300	1.94951E-8	631.2663	-0.516	32.31802	3.606	-1.72945E-13	1146
4.825	300	1.9497E-8	633.6411	-0.648	32.48207	2.868	1.241823E-11	1147
4.83	300	1.9497E-8	638.2264	-0.702	33.19859	3.81	-4.145268E-11	1148
4.835	300	1.9497E-8	641.8064	-0.564	33.84346	4.32	-4.082718E-11	1149
4.84	300	1.9497E-8	643.7195	-0.516	33.67626	3	4.524445E-13	1150
4.845	300	1.9497E-8	646.5354	-0.552	35.2287	2.28	-6.185157E-15	1151
4.85	300	1.94951E-8	650.6609	-0.564	37.21468	2.502	-1.509977E-11	1152
4.855	300	1.9497E-8	654.1314	-0.438	37.59322	4.2	-4.232829E-11	1153
4.86	300	1.94951E-8	655.7237	-0.336	37.19078	5.088	-1.201415E-11	1154
4.865	300	1.94951E-8	657.7755	-0.33	37.66849	5.754	-1.013776E-11	1155
4.87	300	1.94951E-8	661.597	-0.198	38.21791	4.8	-2.965222E-11	1156
4.875	300	1.94951E-8	664.7517	-0.348	39.3644	4.308	4.107487E-13	1157
4.88	300	1.94932E-8	667.9714	-0.408	39.82214	2.508	-6.593613E-12	1158
4.885	300	1.94932E-8	670.3107	-0.516	40.89713	-0.24	6.497875E-12	1159
4.89	300	1.94932E-8	672.1267	-0.504	41.32713	-0.498	-3.719954E-11	1160
4.895	300	1.94932E-8	675.0867	-0.384	40.87323	1.392	-4.462169E-11	1161
4.9	300	1.94894E-8	676.7987	-0.324	41.09624	3.414	-1.939463E-11	1162
4.905	300	1.94875E-8	679.4458	-0.396	42.17555	4.188	-7.969484E-12	1163
4.91	300	1.94875E-8	683.6023	-0.336	42.05609	5.04	-3.081977E-11	1164
4.915	300	1.94856E-8	686.2504	-0.324	39.88545	4.152	-9.470599E-12	1165
4.92	300	1.94856E-8	688.5905	-0.42	39.83768	3.444	1.054205E-11	1166
4.925	300	1.94818E-8	692.9801	-0.516	40.6581	2.7	-1.380715E-11	1167
4.93	300	1.94818E-8	697.8103	-0.414	41.82935	4.272	-4.349585E-11	1168
4.935	300	1.94799E-8	700.1217	-0.288	41.76171	4.914	-8.76174E-12	1169
4.94	300	1.94799E-8	702.0827	-0.408	41.11628	4.512	5.080329E-12	1170
4.945	300	1.94799E-8	706.0509	-0.48	41.37922	3.366	-6.315734E-13	1171
4.95	300	1.9478E-8	712.337	-0.168	44.58682	7.83	-2.31891E-11	1172
4.955	300	1.94799E-8	722.6885	0.834	52.61475	18.48	-3.70744E-11	1173
4.96	300	1.94799E-8	725.3682	0.822	53.69021	19.764	-2.881828E-11	1174
4.965	300	1.9478E-8	725.8702	0.51	51.23313	16.794	-3.133123E-12	1175
4.97	300	1.9478E-8	726.3477	0.186	48.45975	12.48	8.374046E-12	1176
4.975	300	1.9478E-8	729.2638	-0.072	47.00144	9.24	-4.9676E-12	1177
4.98	300	1.9478E-8	733.3761	-0.21	46.47546	8.532	-4.161945E-11	1178
4.985	300	1.94761E-8	736.2665	-0.252	46.33654	9.006	-4.224492E-11	1179
4.99	300	1.94741E-8	739.4026	-0.246	45.38484	8.52	-1.939463E-11	1180
4.995	300	1.94722E-8	742.2993	-0.288	45.46102	6.528	-3.841899E-12	1181
5	300	1.94703E-8	747.8724	-0.414	47.16353	4.038	-1.28481E-11	1182
5.005	300	1.94684E-8	754.6897	-0.312	48.00528	3.864	-4.64564E-11	1183
5.01	300	1.94665E-8	758.9757	-0.27	49.97169	3.852	-8.303066E-12	1184
5.015	300	1.94665E-8	764.7137	-0.276	51.07205	3.288	-2.723378E-11	1185
5.02	300	1.94665E-8	769.9278	-0.186	51.31128	4.956	-4.070213E-11	1186
5.025	300	1.94646E-8	773.1163	-0.21	50.67035	4.788	-6.718691E-12	1187
5.03	300	1.94646E-8	776.6098	-0.318	50.78995	3.75	1.116745E-11	1188
5.035	300	1.94627E-8	783.0979	-0.678	52.42181	1.272	-1.757263E-12	1189
5.04	300	1.94627E-8	790.0857	-0.738	54.09681	0	-1.568355E-11	1190
5.045	300	1.94627E-8	794.7253	-0.63	56.63294	0.504	-3.970139E-11	1191
5.05	300	1.94608E-8	797.3413	-0.528	57.11687	1.836	-2.122933E-11	1192
5.055	300	1.94608E-8	800.3063	-0.588	58.26533	1.314	1.619826E-12	1193
5.06	300	1.94589E-8	806.2737	-0.684	60.01829	0.246	1.154267E-11	1194
5.065	300	1.9457E-8	813.003	-0.696	61.46014	-0.162	1.536444E-12	1195
5.07	300	1.9457E-8	819.6587	-0.618	62.82418	0.672	-3.611539E-11	1196
5.075	300	1.9457E-8	824.2997	-0.462	64.3316	1.89	-4.070212E-11	1197
5.08	300	1.94551E-8	827.5414	-0.438	65.05595	2.49	-1.509978E-11	1198
5.085	300	1.94532E-8	831.2103	-0.498	64.91888	2.376	6.206035E-12	1199
5.09	300	1.94513E-8	835.4095	-0.576	64.8296	2.106	1.2043E-11	1200
5.095	300	1.94494E-8	841.5272	-0.594	64.78812	2.106	-6.166942E-15	1201
5.1	300	1.94494E-8	848.1341	-0.522	65.17116	2.334	-2.494043E-11	1202
5.105	300	1.94474E-8	853.4406	-0.39	65.72858	2.388	-3.920102E-11	1203
5.11	300	1.94436E-8	857.6807	-0.216	66.05258	2.868	-2.106254E-11	1204
5.115	300	1.94417E-8	863.4173	-0.186	66.15471	2.94	-5.342832E-12	1205
5.12	300	1.94398E-8	871.6448	-0.228	66.23319	4.212	-2.068726E-11	1206
5.125	300	1.9436E-8	877.5674	-0.258	65.88701	3.984	-7.844392E-12	1207
5.13	300	1.94322E-8	888.6642	1.08	65.6359	3.102	-1.205585E-11	1208
5.135	300	1.94303E-8	895.0762	1.26	65.42668	3.264	-4.599772E-11	1209
5.14	300	1.94265E-8	898.9936	1.032	65.00811	2.844	-2.785924E-11	1210
5.145	300	1.94227E-8	902.5264	0.69	64.44521	1.92	-3.633435E-12	1211
5.15	300	1.94227E-8	907.4176	0.336	64.37365	0.822	1.32938E-11	1212
5.155	300	1.94227E-8	914.5124	0.054	64.97294	-0.33	9.791598E-12	1213
5.16	300	1.94188E-8	922.9458	-0.138	66.25693	-0.636	-1.047134E-11	1214
5.165	300	1.94188E-8	929.6609	-0.192	66.18483	0.012	-3.753305E-11	1215
5.17	300	1.9415E-8	934.9266	-0.258	66.84574	-0.306	2.439784E-13	1216
5.175	300	1.94131E-8	940.9677	-0.324	67.5719	-0.828	9.708234E-12	1217
5.18	300	1.94112E-8	948.5452	-0.42	68.03392	-0.246	6.164346E-12	1218
5.185	300	1.94093E-8	956.6033	-0.45	69.28843	0.27	-1.384885E-11	1219
5.19	300	1.94093E-8	963.8009	-0.408	70.19985	1.194	-3.411389E-11	1220
5.195	300	1.94074E-8	970.6091	-0.39	70.97447	0.804	2.495386E-12	1221
5.2	300	1.94055E-8	977.5218	-0.456	71.91724	-0.12	1.521163E-11	1222
5.205	300	1.94017E-8	985.0116	-0.486	72.19574	0.666	-1.093002E-11	1223
5.21	300	1.93998E-8	992.5927	-0.39	72.29868	1.2	-4.708186E-11	1224
5.215	300	1.93959E-8	999.7113	-0.396	71.95284	1.722	-5.926533E-12	1225
5.22	300	1.93959E-8	1007.682	-0.504	72.31322	1.716	1.804675E-11	1226
5.225	300	1.93959E-8	1016.705	-0.54	72.81745	1.812	-1.234774E-11	1227
5.23	300	1.93959E-8	1025.253	-0.498	73.00924	2.172	-3.432236E-11	1228
5.235	300	1.93959E-8	1033.512	-0.402	72.07296	1.926	-3.724123E-11	1229
5.24	300	1.9394E-8	1040.435	-0.318	71.59998	1.14	-1.71557E-12	1230
5.245	300	1.9394E-8	1048.309	-0.378	71.67217	0.456	1.212639E-11	1231
5.25	300	1.93921E-8	1057.92	-0.408	71.70291	0.468	-3.986818E-11	1232
5.255	300	1.93921E-8	1065.991	-0.39	71.58276	0.384	-9.137018E-12	1233
5.26	300	1.93921E-8	1073.195	-0.402	72.37535	0.3	1.212637E-11	1234
5.265	300	1.93921E-8	1083.374	-0.426	72.01541	0.588	-2.815113E-11	1235
5.27	300	1.93902E-8	1092.99	-0.414	72.33448	0.45	1.479471E-11	1236
5.275	300	1.93902E-8	1103.171	-0.426	72.69445	0.498	6.497879E-12	1237
5.28	300	1.93902E-8	1112.779	-0.36	72.83886	0.594	-4.416301E-11	1238
5.285	300	1.93883E-8	1121.728	-0.264	72.50971	-0.042	-2.881829E-11	1239
5.29	300	1.93864E-8	1129.715	-0.318	73.38134	0.426	1.721288E-11	1240
5.295	300	1.93864E-8	1140.862	-0.306	73.06927	-0.084	-4.578923E-11	1241
5.3	300	1.93826E-8	1152.327	-0.306	73.97253	-0.318	-2.20216E-11	1242
5.305	300	1.93826E-8	1163.477	-0.3	75.43776	0.222	1.846366E-11	1243
5.31	300	1.93807E-8	1176.562	-0.324	75.25322	0.75	-2.464853E-11	1244
5.315	300	1.93788E-8	1189.945	-0.294	75.18835	0.498	-4.26619E-11	1245
5.32	300	1.93769E-8	1202.556	-0.276	75.29171	-0.276	-1.580863E-11	1246
5.325	300	1.93731E-8	1214.519	-0.312	76.05185	-0.558	-1.113851E-11	1247
5.33	300	1.93712E-8	1227.141	-0.372	76.15532	-0.066	1.491976E-11	1248
5.335	300	1.93692E-8	1241.502	-0.396	76.16319	0.438	8.916048E-12	1249
5.34	300	1.93654E-8	1256.173	-0.366	77.74123	0.978	-2.085405E-11	1250
5.345	300	1.93635E-8	1272.069	-0.294	77.60477	0.6	-4.520546E-11	1251
5.35	300	1.93597E-8	1287.907	-0.258	77.28322	0.576	-3.861724E-11	1252
5.355	300	1.93559E-8	1303.747	-0.228	78.02014	1.062	-1.138869E-11	1253
5.36	300	1.93521E-8	1319.981	-0.234	78.8054	0.762	1.125084E-11	1254
5.365	300	1.93502E-8	1337.247	-0.276	79.34233	0.462	1.729627E-11	1255
5.37	300	1.93444E-8	1356.232	-0.342	79.07715	0.06	-3.341585E-12	1256
5.375	300	1.93425E-8	1374.083	-0.318	78.38697	-0.504	-3.815857E-11	1257
5.38	300	1.93406E-8	1391.363	-0.3	78.63562	-1.02	-4.920844E-11	1258
5.385	300	1.93349E-8	1407.569	-0.258	79.86284	-1.77	-3.774158E-11	1259
5.39	300	1.93292E-8	1423.209	-0.258	81.04267	-2.184	-7.51085E-12	1260
5.395	300	1.93273E-8	1440.988	-0.318	81.6529	-1.842	1.896398E-11	1261
5.4	300	1.93216E-8	1461.463	-0.342	82.30374	-1.872	7.720907E-14	1262
5.405	300	1.93177E-8	1482.2	-0.372	83.09167	-1.998	-3.298805E-11	1263
5.41	300	1.93158E-8	1502.211	-0.348	84.16064	-2.07	-1.480789E-11	1264
5.415	300	1.9312E-8	1522.183	-0.372	84.65928	-1.914	1.358563E-11	1265
5.42	300	1.93082E-8	1542.935	-0.384	85.52014	-1.56	2.555145E-11	1266
5.425	300	1.93025E-8	1565.875	-0.372	86.14843	-1.434	-3.031941E-11	1267
5.43	300	1.92987E-8	1588.48	-0.294	85.39332	-1.566	-3.319656E-11	1268
5.435	300	1.92949E-8	1610.711	-0.312	85.12042	-1.026	2.787228E-12	1269
5.44	300	1.92891E-8	1634.078	-0.33	84.90495	-0.654	-3.415556E-11	1270
5.445	300	1.92872E-8	1658.385	-0.318	85.37216	-1.764	-4.558078E-11	1271
5.45	300	1.92815E-8	1682.447	-0.324	86.70124	-2.412	-2.15212E-11	1272
5.455	300	1.92777E-8	1706.64	-0.36	88.3124	-2.568	1.783829E-11	1273
5.46	300	1.9272E-8	1731.984	-0.36	89.4505	-2.568	-4.483018E-11	1274
5.465	300	1.92662E-8	1757.549	-0.342	90.99978	-2.634	1.077835E-12	1275
5.47	300	1.92643E-8	1783.247	-0.372	91.73393	-2.076	2.417558E-11	1276
5.475	300	1.92586E-8	1811.824	-0.396	91.88207	-1.554	1.183454E-11	1277
5.48	300	1.92529E-8	1841.769	-0.372	91.90927	-1.53	-9.512297E-12	1278
5.485	300	1.92491E-8	1874.16	-0.384	90.71801	-1.806	-3.086147E-11	1279
5.49	300	1.92453E-8	1902.018	-0.378	89.42911	-2.118	-4.783243E-11	1280
5.495	300	1.92395E-8	1931.058	-0.378	91.17441	-2.61	-2.840131E-11	1281
5.5	300	1.92357E-8	1961.941	-0.384	92.23371	-2.778	-7.844392E-12	1282
5.505	300	1.923E-8	1988.866	-0.408	93.71399	-3.402	7.415112E-12	1283
5.51	300	1.92243E-8	2019.106	-0.384	95.14625	-3.006	5.622344E-12	1284
5.515	300	1.92205E-8	2050.711	-0.384	94.43823	-2.628	-8.303066E-12	1285
5.52	300	1.92167E-8	2084.557	-0.378	94.14207	-3.114	-3.011093E-11	1286
5.525	300	1.92109E-8	2119.021	-0.372	97.22449	-2.61	1.946429E-11	1287
5.53	300	1.92109E-8	2152.086	-0.39	97.97615	-2.934	-4.925011E-11	1288
5.535	300	1.92052E-8	2187.059	-0.33	100.7456	-3.672	-2.852643E-11	1289
5.54	300	1.92014E-8	2218.922	-0.336	101.978	-3.438	-3.174812E-12	1290
5.545	300	1.91976E-8	2266.512	-1.314	103.1869	-4.14	-1.714296E-11	1291
5.55	300	1.91938E-8	2296.851	-1.41	105.9728	-3.72	-3.424976E-12	1292
5.555	300	1.919E-8	2327.978	-1.23	109.197	-3.456	1.583701E-11	1293
5.56	300	1.91861E-8	2361.851	-1.026	110.5785	-2.892	2.121534E-11	1294
5.565	300	1.91842E-8	2396.649	-0.816	111.609	-3.696	-4.195304E-11	1295
5.57	300	1.91823E-8	2430.871	-0.678	113.9259	-4.224	2.313328E-11	1296
5.575	300	1.91785E-8	2466.898	-0.576	115.9882	-4.176	2.26329E-11	1297
5.58	300	1.91747E-8	2505.077	-0.51	115.5257	-4.158	-6.385151E-12	1298
5.585	300	1.91709E-8	2543.663	-0.474	114.5283	-4.728	-4.153603E-11	1299
5.59	300	1.91671E-8	2582.065	-0.438	114.8911	-6.108	-2.748398E-11	1300
5.595	300	1.91613E-8	2623.288	-0.426	117.0155	-6.186	2.830315E-11	1301
5.6	300	1.91556E-8	2659.849	-0.444	118.6066	-5.22	-1.4516E-11	1302
5.605	300	1.91518E-8	2705.114	-0.432	119.7485	-5.664	-5.579662E-11	1303
5.61	300	1.91442E-8	2742.773	-0.426	121.523	-5.898	-2.619136E-11	1304
5.615	300	1.91385E-8	2784.659	-0.402	124.795	-5.724	1.675426E-11	1305
5.62	300	1.91308E-8	2827.258	-0.414	125.4537	-6.156	-4.120253E-11	1306
5.625	300	1.9127E-8	2869.112	-0.42	125.5518	-6.648	-5.216896E-11	1307
5.63	300	1.91194E-8	2916.038	-0.414	125.9428	-6.774	1.592044E-11	1308
5.635	300	1.91137E-8	2957.643	-0.426	127.71	-6.552	3.092976E-11	1309
5.64	300	1.9106E-8	3003.099	-0.45	127.5908	-6.09	-5.551295E-12	1310
5.645	300	1.91003E-8	3050.607	-0.462	127.0195	-6.912	-5.504612E-11	1311
5.65	300	1.90927E-8	3098.451	-0.456	129.4846	-7.266	2.203532E-12	1312
5.655	300	1.9087E-8	3146.613	-0.468	130.7429	-6.84	2.838652E-11	1313
5.66	300	1.90793E-8	3197.282	-0.486	130.3323	-6.54	-1.218095E-11	1314
5.665	300	1.90717E-8	3247.398	-0.48	130.4818	-6.792	-5.266931E-11	1315
5.67	300	1.9066E-8	3298.977	-0.456	131.5467	-7.434	-5.888232E-11	1316
5.675	300	1.90622E-8	3328.168	-0.45	133.3073	-7.896	3.36398E-11	1317
5.68	300	1.90564E-8	3353.419	-0.45	134.3496	-7.932	-1.509978E-11	1318
5.685	300	1.90526E-8	3383.024	-0.462	134.8409	-7.584	-3.982648E-11	1319
5.69	300	1.90507E-8	3417.386	-0.438	136.174	-7.812	2.134046E-11	1320
5.695	300	1.90469E-8	3458.358	-0.444	135.7124	-8.334	-1.88235E-12	1321
5.7	300	1.90412E-8	3501.066	-0.45	136.4867	-8.148	-3.999325E-11	1322
5.705	300	1.90374E-8	3549.707	-0.432	138.1039	-8.43	3.26392E-11	1323
5.71	300	1.90297E-8	3603.804	-0.456	137.6948	-8.784	-3.440579E-11	1324
5.715	300	1.9024E-8	3659.714	-0.462	139.058	-8.46	-1.130529E-11	1325
5.72	300	1.90145E-8	3730.311	-0.468	139.96	-9.174	3.159685E-11	1326
5.725	300	1.90068E-8	3786.503	-0.486	140.6044	-9.576	-5.72144E-11	1327
5.73	300	1.89992E-8	3852.725	-0.474	141.6412	-9.936	5.122012E-12	1328
5.735	300	1.89897E-8	3925.865	-0.48	141.2218	-10.962	2.146556E-11	1329
5.74	300	1.89801E-8	3999.684	-0.504	140.5082	-11.256	-6.055018E-11	1330
5.745	300	1.89706E-8	4075.722	-0.498	141.315	-11.304	1.362732E-11	1331
5.75	300	1.89592E-8	4155.587	-0.504	141.1542	-11.61	3.747556E-11	1332
5.755	300	1.89496E-8	4239.277	-0.528	139.1612	-11.694	-4.99173E-11	1333
5.76	300	1.89382E-8	4325.628	-0.528	138.6795	-11.256	-1.280641E-11	1334
5.765	300	1.89286E-8	4414.616	-0.522	138.5285	-11.676	4.352101E-11	1335
5.77	300	1.89153E-8	4509.693	-0.552	136.6317	-12.12	-4.720695E-11	1336
5.775	300	1.88867E-8	4731.123	-0.216	137.8007	-12.948	-5.525457E-11	1337
5.78	300	1.88771E-8	4825.492	-0.102	137.0073	-13.026	-5.779818E-11	1338
5.785	300	1.88638E-8	4919.338	-0.06	137.4246	-13.098	1.729629E-11	1339
5.79	300	1.88504E-8	5014.536	-0.09	136.361	-13.848	-9.512296E-12	1340
5.795	300	1.8839E-8	5124.747	-0.156	135.3315	-13.896	-4.979214E-11	1341
5.8	300	1.88257E-8	5211.084	-0.192	132.8052	-15.078	4.618929E-11	1342
5.805	300	1.87951E-8	5429.66	-0.33	124.35	-17.556	-6.301763E-12	1343
5.81	300	1.87646E-8	5651.706	-0.432	116.8589	-21.21	-6.44281E-11	1344
5.815	300	1.8736E-8	5878.256	-0.51	112.6633	-23.694	-3.302975E-11	1345
5.82	300	1.87093E-8	6067.036	-0.582	104.6854	-27.474	-1.318169E-11	1346
5.825	300	1.86826E-8	6260.745	-0.612	92.54654	-30.768	3.951842E-11	1347
5.83	300	1.86597E-8	6456.106	-0.648	78.98466	-38.862	-4.299546E-11	1348
5.835	300	1.86368E-8	6651.571	-0.672	72.63479	-48.984	-5.871548E-11	1349
5.84	300	1.86158E-8	6867.177	-0.684	67.73923	-55.29	4.78153E-11	1350
5.845	300	1.8591E-8	7065.892	-0.696	61.16669	-66.966	2.821975E-11	1351
5.85	300	1.85663E-8	7302.047	-0.732	61.42365	-79.374	-3.828369E-11	1352
5.855	300	1.85395E-8	7515.143	-0.75	65.5816	-93.726	-7.835509E-11	1353
5.86	300	1.85109E-8	7749.704	-0.768	74.71382	-107.994	-6.046671E-11	1354
5.865	300	1.84823E-8	7985.045	-0.792	87.04923	-121.278	4.389616E-11	1355
5.87	300	1.84499E-8	8240.153	-0.816	105.9046	-136.674	6.032312E-11	1356
5.875	300	1.84194E-8	8503.371	-0.834	127.3918	-145.44	3.359808E-11	1357
5.88	300	1.83831E-8	8770.61	-0.846	150.6188	-149.448	-1.46828E-11	1358
5.885	300	1.8366E-8	8905.804	-0.846	164.8813	-150.594	3.704472E-12	1359
5.89	300	1.83507E-8	9039.873	-0.864	181.5386	-152.382	-8.440123E-11	1360
5.895	300	1.83297E-8	9227.047	-0.87	201.3841	-154.14	6.745248E-11	1361
5.9	300	1.8284E-8	9551.685	-0.978	266.9853	-159.162	3.551593E-11	1362
5.905	300	1.82592E-8	9740.898	-1.032	295.2736	-160.746	-2.911018E-11	1363
5.91	300	1.82325E-8	9975.867	-1.056	327.6567	-161.856	6.786944E-11	1364
5.915	300	1.82115E-8	10213.16	-1.056	361.8884	-162.732	7.262244E-11	1365
5.92	300	1.81867E-8	10479.47	-1.074	399.8669	-163.806	-7.923073E-11	1366
5.925	300	1.81581E-8	10774.97	-1.074	443.5046	-164.616	5.46112E-11	1367
5.93	300	1.81218E-8	11133.72	-1.086	498.5095	-165.666	-2.527401E-11	1368
5.935	300	1.80589E-8	11882.12	-1.122	622.884	-164.994	7.070457E-11	1369
5.94	300	1.80227E-8	12251.55	-1.146	678.5498	-164.844	-9.073933E-11	1370
5.945	300	1.79921E-8	12606.98	-1.158	712.3126	-164.694	8.012713E-11	1371
5.95	300	1.79559E-8	12992.61	-1.194	752.7498	-165.252	-7.326795E-11	1372
5.955	300	1.79178E-8	13429.38	-1.224	810.0213	-166.11	9.666499E-12	1373
5.96	300	1.78777E-8	13929.64	-1.26	890.92	-167.202	4.368771E-11	1374
5.965	300	1.78357E-8	14468.73	-1.302	970.9235	-168.204	-9.361641E-11	1375
5.97	300	1.77308E-8	15672.11	-1.38	1103.154	-169.92	-5.82985E-11	1376
5.975	300	1.76793E-8	16255.51	-1.416	1159.254	-170.412	8.579721E-11	1377
5.98	300	1.76259E-8	16862.69	-1.458	1209.368	-170.676	-1.17801E-10	1378
5.985	300	1.75744E-8	17503.93	-1.494	1258.592	-170.778	-4.634057E-12	1379
5.99	300	1.75077E-8	18306	-1.548	1307.219	-170.742	7.112153E-11	1380
5.995	300	1.74581E-8	19104.03	-1.608	1357.668	-170.658	6.332496E-11	1381
6	300	1.73856E-8	20102.5	-1.68	1435.648	-170.856	-1.135897E-10	1382
6.005	300	1.73322E-8	21046.49	-1.746	1544.097	-171.3	-1.131726E-10	1383
6.01	300	1.72559E-8	22213.79	-1.824	1735.94	-172.032	4.52454E-13	1384
6.015	300	1.71968E-8	23352.48	-1.908	1929.074	-172.608	7.049613E-11	1385
6.02	300	1.71243E-8	24568.65	-2.01	2130.096	-173.16	4.360437E-11	1386
6.025	300	1.69564E-8	27098.56	-2.118	2541.483	-174.12	-3.294637E-11	1387
6.03	300	1.67886E-8	29847.63	-2.286	3069.029	-175.032	-1.416104E-10	1388
6.035	300	1.67085E-8	31289.22	-2.394	3371.356	-175.506	1.370793E-10	1389
6.04	300	1.6636E-8	32693.92	-2.508	3637.521	-175.956	-3.553161E-11	1390
6.045	300	1.65597E-8	34154.73	-2.646	3842.364	-176.346	-1.489076E-10	1391
6.05	300	1.64758E-8	35754.01	-2.784	3995.788	-176.556	1.468352E-10	1392
6.055	300	1.63823E-8	37438.94	-2.946	4120.697	-176.772	-1.013306E-10	1393
6.06	300	1.62793E-8	39330.75	-3.114	4300.314	-177.066	-5.471255E-11	1394
6.065	300	1.61611E-8	41480.9	-3.288	4591.779	-177.444	1.618447E-10	1395
6.07	300	1.59856E-8	44423.29	-3.498	5096.856	-178.092	-1.979439E-10	1396
6.075	300	1.56652E-8	51054.5	-3.876	6193.467	-178.86	4.454927E-12	1397
6.08	300	1.54877E-8	54522.17	-4.044	6734.957	-179.202	4.802377E-11	1398
6.085	300	1.51158E-8	61813.86	-4.356	8175.816	179.718	1.343275E-10	1399
6.09	300	1.49365E-8	65317.38	-4.512	8937.837	179.244	1.598019E-10	1400
6.095	300	1.47534E-8	68891.92	-4.68	9735.586	178.74	-2.508581E-10	1401
6.1	300	1.4555E-8	72705.6	-4.866	10593.68	178.224	2.257597E-10	1402
6.105	300	1.43452E-8	76793.63	-5.07	11677.77	177.636	-5.825683E-11	1403
6.11	300	1.3855E-8	86780.95	-5.532	15059.33	176.352	-1.207198E-10	1404
6.115	300	1.35995E-8	92680.61	-5.796	16922.24	175.848	1.586346E-10	1405
6.12	300	1.33572E-8	97655.2	-5.976	19694.77	175.062	-8.803437E-12	1406
6.125	300	1.31188E-8	103446.2	-6.192	22313.02	174.456	-2.616578E-10	1407
6.13	300	1.28842E-8	110002.2	-6.444	24699.32	173.94	2.962617E-10	1408
6.135	300	1.26515E-8	115501.7	-6.612	28237.13	173.148	-6.897312E-11	1409
6.14	300	1.23673E-8	122570.8	-6.84	32430.85	172.458	-2.680373E-10	1410
6.145	300	1.21709E-8	128976.5	-7.062	35939.08	171.99	-2.390995E-10	1411
6.15	300	1.17264E-8	141062.9	-7.428	45223.26	170.928	-1.146737E-10	1412
6.155	300	1.15281E-8	146757.1	-7.596	49155.11	170.592	-2.243857E-11	1413
6.16	300	1.11676E-8	156020.1	-7.782	54782.23	170.214	-9.653529E-11	1414
6.165	300	1.10112E-8	159362.3	-7.86	56372.24	170.13	-1.686305E-10	1415
6.17	300	1.08681E-8	161942.7	-7.944	57465.52	170.094	3.188171E-10	1416
6.175	300	1.07384E-8	163632.4	-8.058	58259.52	170.07	-3.581461E-10	1417
6.18	300	1.06125E-8	164967.7	-8.154	58799.06	170.082	1.919051E-10	1418
6.185	300	1.04905E-8	165817.6	-8.28	58914.64	170.064	7.712517E-11	1419
6.19	300	1.03779E-8	166307.2	-8.4	58812.96	170.112	-2.585722E-10	1420
6.195	300	1.02749E-8	166581.7	-8.514	58979.07	170.184	3.55257E-10	1421
6.2	300	1.01796E-8	166689.3	-8.622	59297.03	170.19	-1.77387E-10	1422
6.205	300	1.0088E-8	166524.6	-8.73	58411.48	170.196	-3.940951E-11	1423
6.21	300	1.00079E-8	165951.9	-8.808	55341.28	170.394	3.645544E-10	1424
6.215	300	9.93544E-9	164546.3	-8.874	50717.53	170.802	-2.911798E-10	1425
6.22	300	9.8744E-9	163511.7	-8.904	41366.77	172.134	2.388371E-11	1426
6.225	300	9.82291E-9	161723	-8.916	30206.32	175.104	1.522136E-10	1427
6.23	300	9.74089E-9	154273.4	-8.844	14609.96	-40.794	3.516714E-10	1428
6.235	300	9.72372E-9	149813	-8.766	39574.26	-25.47	3.690153E-10	1429
6.24	300	9.73326E-9	145306.9	-8.64	62255.09	-22.842	3.202767E-10	1430
6.245	300	9.7428E-9	143181.6	-8.556	72410.81	-22.23	-3.572707E-10	1431
6.25	300	9.75233E-9	140988.9	-8.436	81923.4	-21.852	-2.639095E-10	1432
6.255	300	9.76568E-9	138452.2	-8.256	92254.51	-21.672	3.80356E-10	1433
6.26	300	9.81337E-9	132847.3	-7.812	114382.7	-21.27	2.321801E-10	1434
6.265	300	9.84961E-9	130252.9	-7.584	124407	-21.144	-2.55403E-10	1435
6.27	300	9.90111E-9	127407.9	-7.308	134535.4	-21.186	3.500038E-10	1436
6.275	300	9.94116E-9	125023.6	-7.032	142651.4	-21.372	3.430828E-10	1437
6.28	300	1.0067E-8	120760.9	-6.654	151904.2	-21.78	3.649714E-10	1438
6.285	300	1.01376E-8	119073.5	-6.522	153527.5	-21.942	-2.697055E-10	1439
6.29	300	1.02101E-8	117563	-6.402	154200.3	-22.038	-3.61524E-10	1440
6.295	300	1.02902E-8	115883.1	-6.246	154599.5	-22.14	2.621157E-10	1441
6.3	300	1.03951E-8	113543.9	-6.012	155079.8	-22.218	1.456262E-10	1442
6.305	300	1.04714E-8	111009	-5.694	155669.7	-22.284	7.662494E-11	1443
6.31	300	1.05591E-8	108585	-5.424	156577.7	-22.236	-3.350875E-10	1444
6.315	300	1.06545E-8	105140.6	-5.028	156664.3	-22.092	7.007918E-11	1445
6.32	300	1.07518E-8	102170.8	-4.728	156310.6	-21.672	2.367666E-10	1446
6.325	300	1.08586E-8	98684.91	-4.422	153862.4	-21.09	-2.67162E-10	1447
6.33	300	1.09711E-8	95098.03	-4.158	148893.9	-20.37	-5.384524E-12	1448
6.335	300	1.10913E-8	91551.94	-3.93	141852.6	-19.626	2.128349E-10	1449
6.34	300	1.12153E-8	88116.41	-3.744	133588	-18.852	-3.03147E-10	1450
6.345	300	1.13392E-8	84893.03	-3.594	124905.6	-18.066	5.986453E-11	1451
6.35	300	1.14613E-8	81898.04	-3.462	116284.4	-17.274	1.412486E-10	1452
6.355	300	1.15815E-8	79123.26	-3.348	108211.4	-16.506	-3.123622E-10	1453
6.36	300	1.16978E-8	76767.17	-3.252	101174.6	-15.78	6.791117E-11	1454
6.365	300	1.18085E-8	74765.47	-3.168	94895.2	-15.066	2.81336E-10	1455
6.37	300	1.19229E-8	73098.24	-3.114	89136.03	-14.37	-2.180003E-10	1456
6.375	300	1.20335E-8	71802.3	-3.084	83987.2	-13.692	-6.159263E-11	1457
6.38	300	1.21785E-8	70555.82	-3.078	78650.9	-12.972	2.605311E-10	1458
6.385	300	1.22815E-8	69779.67	-3.096	74856.17	-12.45	2.466474E-10	1459
6.39	300	1.24035E-8	69189.42	-3.126	69871.81	-11.808	-2.707062E-10	1460
6.395	300	1.25275E-8	69018.48	-3.198	64983.76	-11.298	1.639293E-10	1461
6.4	300	1.26553E-8	69574.33	-3.33	60295.84	-10.914	1.667227E-10	1462
6.405	300	1.27946E-8	70102.54	-3.444	53555.33	-10.452	-2.08535E-10	1463
6.41	300	1.29452E-8	70870.9	-3.57	47554.31	-10.092	-7.772962E-11	1464
6.415	300	1.31055E-8	71614.06	-3.69	42461.03	-9.78	1.954072E-10	1465
6.42	300	1.32695E-8	71573.46	-3.75	36545.84	-9.372	-1.496581E-10	1466
6.425	300	1.36529E-8	70646.24	-3.822	27229.09	-8.748	-1.951919E-10	1467
6.43	300	1.38455E-8	69921.78	-3.828	23268.57	-8.49	9.038346E-11	1468
6.435	300	1.40324E-8	69075.43	-3.81	19683.73	-8.262	-1.395255E-10	1469
6.44	300	1.42193E-8	67957.92	-3.774	16461.29	-8.058	1.545067E-10	1470
6.445	300	1.46561E-8	64289.54	-3.648	10962.33	-7.644	1.268645E-10	1471
6.45	300	1.48507E-8	62251.07	-3.576	8910.22	-7.386	1.299499E-10	1472
6.455	300	1.52188E-8	57659.15	-3.414	5887.527	-7.056	-3.027771E-11	1473
6.46	300	1.53504E-8	55666.04	-3.342	4889.136	-6.912	6.957889E-11	1474
6.465	300	1.54935E-8	53551.49	-3.264	4047.633	-6.678	1.983953E-11	1475
6.47	300	1.56327E-8	51358.88	-3.186	3366.258	-6.372	-8.561041E-11	1476
6.475	300	1.5915E-8	46777.63	-3.036	2459.196	-5.334	-1.108793E-10	1477
6.48	300	1.60409E-8	44686.33	-2.958	2181.418	-4.698	8.859069E-11	1478
6.485	300	1.61611E-8	42694.31	-2.892	1994.153	-4.056	-1.64341E-11	1479
6.49	300	1.62793E-8	40780.62	-2.82	1884.706	-3.492	-1.146738E-10	1480
6.495	300	1.63938E-8	38677.91	-2.736	1830.18	-3.072	6.39921E-11	1481
6.5	300	1.65292E-8	36897.01	-2.676	1796.935	-2.496	9.476119E-11	1482
6.505	300	1.66227E-8	35226.53	-2.604	1798.703	-2.154	7.604117E-11	1483
6.51	300	1.67276E-8	33615.94	-2.538	1816.597	-1.896	6.553466E-11	1484
6.515	300	1.68306E-8	32036.11	-2.478	1845.769	-1.734	-9.620171E-11	1485
6.52	300	1.69336E-8	30574.12	-2.412	1878.98	-1.602	8.437982E-11	1486
6.525	300	1.70327E-8	29017.42	-2.334	1908.729	-1.554	-7.305944E-11	1487
6.53	300	1.72197E-8	26608.07	-2.154	1974.32	-1.494	-8.944671E-11	1488
6.535	300	1.72998E-8	25489.14	-2.076	1991.451	-1.5	2.384202E-11	1489
6.54	300	1.73761E-8	24406.45	-2.01	2006.935	-1.47	3.87263E-11	1490
6.545	300	1.74505E-8	23380.19	-1.968	2015.243	-1.464	-7.043253E-11	1491
6.55	300	1.7521E-8	22408.42	-1.92	2009.897	-1.44	6.55347E-11	1492
6.555	300	1.75859E-8	21369.9	-1.878	1996.548	-1.422	-7.594236E-12	1493
6.56	300	1.76507E-8	20616.07	-1.854	1965.582	-1.416	-6.534544E-11	1494
6.565	300	1.77137E-8	19778.93	-1.812	1923.889	-1.392	6.424208E-11	1495
6.57	300	1.77728E-8	18998.81	-1.788	1870.96	-1.338	-5.708928E-11	1496
6.575	300	1.783E-8	18255.92	-1.746	1807.499	-1.314	7.331741E-12	1497
6.58	300	1.78853E-8	17542.95	-1.716	1733.384	-1.248	3.993535E-11	1498
6.585	300	1.79387E-8	16859.42	-1.692	1652.422	-1.236	-6.905652E-11	1499
6.59	300	1.79883E-8	16203.25	-1.656	1564.817	-1.248	4.493855E-11	1500
6.595	300	1.80379E-8	15567.17	-1.626	1476.048	-1.242	-1.985331E-11	1501
6.6	300	1.80856E-8	14959.25	-1.596	1388.525	-1.308	-3.51563E-11	1502
6.605	300	1.81752E-8	13806.56	-1.548	1233.692	-2.148	-4.833279E-11	1503
6.61	300	1.82534E-8	12821.67	-1.416	1101.57	-2.91	-3.378033E-11	1504
6.615	300	1.82954E-8	12363.82	-1.362	1044.574	-2.964	4.23952E-11	1505
6.62	300	1.83221E-8	11984.65	-1.332	999.9454	-2.844	3.96435E-11	1506
6.625	300	1.83488E-8	11579.07	-1.32	966.3084	-2.748	-4.149438E-11	1507
6.63	300	1.83755E-8	11278.39	-1.302	920.1001	-2.652	2.578754E-12	1508
6.635	300	1.84022E-8	10933.26	-1.296	879.9002	-2.502	3.760057E-11	1509
6.64	300	1.84327E-8	10551.41	-1.29	834.8913	-2.382	-5.954948E-11	1510
6.645	300	1.84575E-8	10219.15	-1.29	794.8151	-2.316	-5.316967E-11	1511
6.65	300	1.84861E-8	9866.386	-1.284	751.3645	-2.268	-4.407966E-11	1512
6.655	300	1.8509E-8	9551.461	-1.272	711.0865	-2.328	-1.673876E-12	1513
6.66	300	1.85319E-8	9255.014	-1.266	671.712	-2.286	4.585575E-11	1514
6.665	300	1.85777E-8	8633.846	-1.242	609.0959	-1.08	1.838028E-11	1515
6.67	300	1.86025E-8	8399.677	-1.242	570.6867	-0.228	-1.355697E-11	1516
6.675	300	1.86197E-8	8169.412	-1.23	539.9013	-0.066	8.874349E-12	1517
6.68	300	1.86387E-8	7954.793	-1.224	511.5169	0.072	4.15197E-11	1518
6.685	300	1.86559E-8	7738.195	-1.224	485.1361	0	-5.392027E-11	1519
6.69	300	1.86712E-8	7530.743	-1.218	459.0005	-0.18	-4.00867E-12	1520
6.695	300	1.86883E-8	7287.875	-1.2	437.7498	-0.24	1.762981E-11	1521
6.7	300	1.87055E-8	7105.878	-1.194	408.9674	-0.654	-3.657407E-11	1522
6.705	300	1.87227E-8	6905.147	-1.182	386.1062	-0.888	3.764229E-11	1523
6.71	300	1.8736E-8	6703.032	-1.176	365.2039	-1.014	-1.030455E-11	1524
6.715	300	1.87646E-8	6290.568	-1.008	325.1895	-1.302	-2.632812E-12	1525
6.72	300	1.8778E-8	6096.443	-0.918	307.7479	-1.632	-3.749138E-11	1526
6.725	300	1.87913E-8	5921.996	-0.864	291.3231	-1.812	4.202002E-11	1527
6.73	300	1.88028E-8	5760.312	-0.852	277.8708	-1.956	-3.607367E-11	1528
6.735	300	1.88142E-8	5592.85	-0.858	264.0899	-2.124	3.768402E-11	1529
6.74	300	1.8839E-8	5290.058	-0.906	237.5407	0.888	3.747553E-11	1530
6.745	300	1.88485E-8	5137.183	-0.942	227.9094	2.172	-4.65398E-11	1531
6.75	300	1.88581E-8	5014.461	-0.948	217.6693	3.096	4.468837E-11	1532
6.755	300	1.88676E-8	4912.029	-0.966	208.354	2.958	-3.540652E-11	1533
6.76	300	1.88771E-8	4794.312	-0.966	200.8232	2.424	1.200131E-11	1534
6.765	300	1.88867E-8	4681.813	-0.978	194.7794	1.896	-3.258197E-12	1535
6.77	300	1.88943E-8	4558.475	-0.99	190.1171	1.188	-4.003497E-11	1536
6.775	300	1.89058E-8	4470.184	-0.984	184.1636	0.324	3.655832E-11	1537
6.78	300	1.89153E-8	4370.256	-0.996	179.1967	-0.468	-3.223751E-11	1538
6.785	300	1.89229E-8	4274.001	-0.984	173.1452	-1.272	-3.675127E-12	1539
6.79	300	1.89344E-8	4182.868	-0.972	166.8672	-1.554	2.726082E-11	1540
6.795	300	1.89458E-8	4085.185	-0.96	160.4007	-2.022	-4.30789E-11	1541
6.8	300	1.89553E-8	4002.559	-0.96	155.7754	-2.4	-4.64981E-11	1542
6.805	300	1.8963E-8	3925.893	-0.942	150.752	-2.982	-1.793523E-11	1543
6.81	300	1.89725E-8	3848.918	-0.918	144.1966	-3.414	3.397336E-11	1544
6.815	300	1.89859E-8	3767.717	-0.906	138.0124	-3.744	-3.244601E-11	1545
6.82	300	1.89935E-8	3698.344	-0.906	133.6178	-3.798	-3.432239E-11	1546
6.825	300	1.90126E-8	3556.689	-0.906	125.7929	-4.266	2.734423E-11	1547
6.83	300	1.90278E-8	3450.084	-0.9	115.5609	-4.014	-1.882348E-12	1548
6.835	300	1.90412E-8	3352.966	-0.9	105.6971	-3.066	-3.561501E-11	1549
6.84	300	1.90545E-8	3261.476	-0.87	96.26335	-2.382	1.112578E-11	1550
6.845	300	1.9066E-8	3184.858	-0.87	92.22385	-2.844	2.953999E-12	1551
6.85	300	1.90755E-8	3114.529	-0.87	91.34806	-2.886	-3.724125E-11	1552
6.855	300	1.90812E-8	3043.315	-0.834	89.3927	-2.64	-3.682423E-11	1553
6.86	300	1.90889E-8	2976.122	-0.846	84.96613	-3.522	2.179907E-11	1554
6.865	300	1.90965E-8	2914.854	-0.9	82.22554	-4.794	1.746305E-11	1555
6.87	300	1.91022E-8	2852.357	-0.912	81.07967	-5.472	2.830314E-11	1556
6.875	300	1.91079E-8	2790.678	-0.894	82.17648	-6.144	2.296648E-11	1557
6.88	300	1.91137E-8	2731.365	-0.888	85.24566	-5.694	-7.177309E-12	1558
6.885	300	1.91213E-8	2673.39	-0.864	87.45221	-3.612	-4.328736E-11	1559
6.89	300	1.91289E-8	2619.743	-0.846	86.49217	-2.064	-3.694929E-11	1560
6.895	300	1.91365E-8	2558.744	-0.408	87.7961	-2.502	-1.11802E-11	1561
6.9	300	1.91442E-8	2515.101	-0.366	87.95562	-1.848	-4.120245E-11	1562
6.905	300	1.91461E-8	2474.77	-0.462	85.80651	-2.256	-7.010539E-12	1563
6.91	300	1.91499E-8	2431.094	-0.588	85.47355	-3.816	1.804675E-11	1564
6.915	300	1.91556E-8	2390.502	-0.69	87.83019	-4.866	1.004176E-11	1565
6.92	300	1.91594E-8	2348.612	-0.774	90.63227	-4.002	-2.890172E-11	1566
6.925	300	1.91652E-8	2312.916	-0.81	92.20827	-2.538	-2.256365E-11	1567
6.93	300	1.91709E-8	2272.778	-0.84	92.44793	-3.678	2.413389E-11	1568
6.935	300	1.91747E-8	2236.583	-0.864	94.83382	-4.17	9.916682E-12	1569
6.94	300	1.91804E-8	2199.985	-0.906	97.71903	-2.874	-2.193819E-11	1570
6.945	300	1.91861E-8	2169.623	-0.9	100.4816	-1.02	-3.895084E-11	1571
6.95	300	1.919E-8	2141.23	-0.906	100.3643	0.186	5.358387E-13	1572
6.955	300	1.91957E-8	2112.452	-0.954	101.3289	-0.096	1.775488E-11	1573
6.96	300	1.91995E-8	2090.112	-0.96	104.3892	-0.666	-1.013776E-11	1574
6.965	300	1.92052E-8	2067.185	-0.948	106.7346	0.486	-3.694932E-11	1575
6.97	300	1.9209E-8	2044.084	-0.924	106.8832	1.452	-3.457255E-11	1576
6.975	300	1.92109E-8	2020.613	-0.882	105.1757	1.344	-2.293892E-11	1577
6.98	300	1.92147E-8	1997.335	-0.888	102.9982	0.012	1.362733E-11	1578
6.985	300	1.92186E-8	1969.212	-0.93	105.1091	-1.608	2.730251E-11	1579
6.99	300	1.92224E-8	1941.88	-0.978	109.6913	-1.92	-2.34096E-12	1580
6.995	300	1.92243E-8	1916.111	-0.972	110.5039	-1.782	-1.673872E-12	1581
7	300	1.92262E-8	1891.7	-0.954	110.7109	-2.55	1.575363E-11	1582
7.005	300	1.92281E-8	1870.008	-0.96	111.79	-1.992	-2.381459E-11	1583
7.01	300	1.92338E-8	1849.12	-0.918	109.6263	-1.086	-2.047878E-11	1584
7.015	300	1.92357E-8	1828.792	-0.9	108.0418	-0.954	6.998208E-12	1585
7.02	300	1.92395E-8	1809.652	-0.924	108.1416	-1.356	2.505108E-11	1586
7.025	300	1.92415E-8	1791.653	-0.9	109.7757	-1.872	4.705104E-12	1587
7.03	300	1.92472E-8	1773.12	-0.888	111.9207	-1.278	-2.7067E-11	1588
7.035	300	1.9251E-8	1755.161	-0.87	110.8587	0.204	-3.523977E-11	1589
7.04	300	1.92529E-8	1736.798	-0.876	110.1704	0.858	-8.76174E-12	1590
7.045	300	1.92586E-8	1719.455	-0.858	110.4037	2.04	-3.42807E-11	1591
7.05	300	1.92624E-8	1702.098	-0.852	108.3032	2.25	-5.092677E-12	1592
7.055	300	1.92643E-8	1684.141	-0.864	105.5128	0.768	1.821351E-11	1593
7.06	300	1.92701E-8	1664.688	-0.906	106.4473	-0.594	1.967276E-11	1594
7.065	300	1.92739E-8	1647.544	-0.882	105.605	-0.12	-3.7408E-11	1595
7.07	300	1.92758E-8	1629.022	-0.84	103.5412	0.336	-7.552544E-12	1596
7.075	300	1.92777E-8	1613.984	-0.84	104.0383	-0.456	2.021478E-11	1597
7.08	300	1.92815E-8	1597.822	-0.828	106.7707	-0.852	4.121399E-12	1598
7.085	300	1.92853E-8	1581.469	-0.816	107.6914	-0.24	-3.286296E-11	1599
7.09	300	1.92872E-8	1564.509	-0.798	106.0149	-0.204	-1.382029E-12	1600
7.095	300	1.92891E-8	1547.936	-0.798	104.1941	-1.428	2.801128E-11	1601
7.1	300	1.9293E-8	1531.986	-0.804	104.8971	-1.716	2.042324E-11	1602
7.105	300	1.92968E-8	1514.692	-0.834	107.1691	-0.888	-4.550671E-12	1603
7.11	300	1.93006E-8	1497.601	-0.834	106.5931	0.492	-2.840132E-11	1604
7.115	300	1.93025E-8	1479.119	-0.792	104.1943	0.378	2.250783E-11	1605
7.12	300	1.93044E-8	1464.117	-0.792	103.2671	-0.21	1.700445E-11	1606
7.125	300	1.93044E-8	1448.1	-0.906	103.219	8.862	-3.119503E-11	1607
7.13	300	1.93082E-8	1431.993	-1.002	102.7165	14.232	-3.219579E-11	1608
7.135	300	1.93082E-8	1413.084	-0.93	98.88182	14.208	-9.234137E-13	1609
7.14	300	1.9312E-8	1397.763	-0.918	95.872	9.66	2.154889E-11	1610
7.145	300	1.9312E-8	1383.295	-0.924	96.57104	6.678	-2.669171E-11	1611
7.15	300	1.93158E-8	1369.33	-0.846	96.09387	5.22	-1.468279E-11	1612
7.155	300	1.93158E-8	1354.865	-0.81	95.25052	3.03	1.637902E-11	1613
7.16	300	1.93177E-8	1341.811	-0.81	96.34998	0.81	1.72129E-11	1614
7.165	300	1.93216E-8	1328.813	-0.798	96.30621	0.804	-3.152865E-11	1615
7.17	300	1.93254E-8	1316.216	-0.726	95.32325	1.74	-3.515631E-11	1616
7.175	300	1.93292E-8	1304.006	-0.69	93.06438	1.782	1.202916E-12	1617
7.18	300	1.93311E-8	1295.4	-0.732	92.74175	0.456	1.521167E-11	1618
7.185	300	1.9333E-8	1287.374	-0.708	94.56318	0.102	-1.276471E-11	1619
7.19	300	1.93406E-8	1273.285	-1.89	94.79127	0.486	-6.71869E-12	1620
7.195	300	1.93425E-8	1262.474	-2.076	92.30193	0.288	9.624841E-12	1621
7.2	300	1.93444E-8	1251.375	-1.896	92.4376	-0.372	1.3127E-11	1622
7.205	300	1.93464E-8	1241.616	-1.596	94.13689	0.366	-3.440579E-11	1623
7.21	300	1.93502E-8	1230.974	-1.254	93.56492	1.782	-2.552418E-11	1624
7.215	300	1.93521E-8	1219.594	-1.032	90.88471	2.454	-2.146365E-13	1625
7.22	300	1.9354E-8	1209.176	-0.99	90.22631	1.632	2.063169E-11	1626
7.225	300	1.93559E-8	1201.649	-0.942	90.6504	1.11	6.622944E-12	1627
7.23	300	1.93597E-8	1193.231	-0.888	91.32993	1.554	-2.744228E-11	1628
7.235	300	1.93616E-8	1183.786	-0.804	90.74405	2.064	-1.893596E-11	1629
7.24	300	1.93635E-8	1171.162	-0.786	88.47471	0.768	1.99229E-11	1630
7.245	300	1.93673E-8	1160.931	-0.762	86.53349	0.9	-3.161206E-11	1631
7.25	300	1.93692E-8	1150.719	-0.786	83.37567	1.23	-6.73257E-13	1632
7.255	300	1.93692E-8	1141.586	-0.81	81.1159	0.672	2.12154E-11	1633
7.26	300	1.93712E-8	1133.198	-0.84	81.73268	0.516	-1.509978E-11	1634
7.265	300	1.9375E-8	1125.476	-0.81	80.8991	1.29	-7.149463E-13	1635
7.27	300	1.93788E-8	1115.74	-0.858	79.15351	1.194	1.533674E-11	1636
7.275	300	1.93807E-8	1106.214	-0.882	78.59314	0.576	2.455082E-11	1637
7.28	300	1.93826E-8	1097.84	-0.864	79.25768	1.878	-2.627475E-11	1638
7.285	300	1.93845E-8	1090.139	-0.726	76.77577	2.538	-9.63739E-12	1639
7.29	300	1.93864E-8	1080.52	-0.648	74.10195	1.584	6.706339E-12	1640
7.295	300	1.93883E-8	1072.348	-0.642	73.35042	0.066	2.000631E-11	1641
7.3	300	1.93902E-8	1065.806	-0.654	73.00698	0.042	4.996931E-12	1642
7.305	300	1.93921E-8	1059.359	-0.624	73.11998	1.146	-2.118763E-11	1643
7.31	300	1.93959E-8	1053.006	-0.588	71.85694	3.828	-3.286297E-11	1644
7.315	300	1.93959E-8	1046.479	-0.612	68.5681	5.562	1.09173E-11	1645
7.32	300	1.93979E-8	1039.937	-0.684	66.37626	4.038	2.380035E-11	1646
7.325	300	1.93979E-8	1033.694	-0.726	66.6402	3.876	-8.428159E-12	1647
7.33	300	1.94017E-8	1028.307	-0.654	65.95505	4.284	-3.152865E-11	1648
7.335	300	1.94036E-8	1022.64	-0.594	62.82906	4.848	-1.768504E-11	1649
7.34	300	1.94055E-8	1014.573	-0.576	59.46355	3.66	1.687933E-11	1650
7.345	300	1.94074E-8	1009.579	-0.612	58.80953	3.732	-3.086149E-11	1651
7.35	300	1.94093E-8	1003.339	-0.546	58.66002	4.788	-2.652495E-11	1652
7.355	300	1.94093E-8	994.4099	-0.504	57.22051	4.044	-4.508984E-12	1653
7.36	300	1.94112E-8	986.6366	-0.57	56.30306	2.604	1.721291E-11	1654
7.365	300	1.9415E-8	979.0574	-0.654	57.22792	1.05	1.975613E-11	1655
7.37	300	1.9415E-8	975.2202	-0.684	58.4991	0.69	8.665908E-12	1656
7.375	300	1.94169E-8	970.1343	-0.612	60.3397	1.53	-2.264706E-11	1657
7.38	300	1.94207E-8	961.124	-0.588	68.09693	7.182	-2.873491E-11	1658
7.385	300	1.94227E-8	952.5864	-0.582	72.16556	11.7	-3.599026E-11	1659
7.39	300	1.94227E-8	946.7324	-0.576	67.80211	12.69	-5.426218E-12	1660
7.395	300	1.94265E-8	941.6622	-0.612	62.89862	10.77	8.207275E-12	1661
7.4	300	1.94284E-8	937.2517	-0.732	59.53707	7.032	1.992289E-11	1662
7.405	300	1.94303E-8	933.9022	-0.768	57.03875	3.186	2.221603E-11	1663
7.41	300	1.94322E-8	931.7988	-0.774	56.40998	1.722	-6.732557E-13	1664
7.415	300	1.94341E-8	928.6409	-0.726	55.06301	3.378	-3.244596E-11	1665
7.42	300	1.9436E-8	924.1408	-0.636	51.36782	3.96	6.20603E-12	1666
7.425	300	1.9436E-8	917.9101	-0.696	49.16361	3.282	2.038152E-11	1667
7.43	300	1.94379E-8	913.2211	-0.714	48.94304	2.148	5.413873E-12	1668
7.435	300	1.94398E-8	909.0114	-0.648	50.49543	2.784	-1.12636E-11	1669
7.44	300	1.94417E-8	904.5145	-0.546	49.02925	5.016	-2.581608E-11	1670
7.445	300	1.94436E-8	898.203	-0.546	45.43207	5.868	1.327999E-12	1671
7.45	300	1.94436E-8	891.0181	-0.606	44.47412	4.176	1.462795E-11	1672
7.455	300	1.94455E-8	885.5674	-0.624	45.76288	3.564	-9.4706E-12	1673
7.46	300	1.94474E-8	880.4982	-0.552	45.56686	4.398	-2.815115E-11	1674
7.465	300	1.94474E-8	875.6132	-0.42	44.58514	5.892	-5.592989E-12	1675
7.47	300	1.94494E-8	869.9703	-0.444	44.60451	5.49	1.958937E-11	1676
7.475	300	1.94494E-8	865.276	-0.552	45.20304	4.194	-3.397126E-13	1677
7.48	300	1.94513E-8	860.4052	-0.51	44.55224	6.096	-2.735889E-11	1678
7.485	300	1.94513E-8	853.8915	-0.468	41.24855	10.338	-2.773417E-11	1679
7.49	300	1.94513E-8	845.563	-0.39	36.34086	9.774	1.49477E-12	1680
7.495	300	1.94532E-8	839.3529	-0.438	34.18296	8.784	-3.182056E-11	1681
7.5	300	1.94532E-8	834.3717	-0.426	31.93284	7.242	6.289418E-12	1682
7.505	300	1.94551E-8	829.1194	-0.492	30.54145	2.988	1.312702E-11	1683
7.51	300	1.9457E-8	824.9216	-0.546	30.77782	-1.05	1.888058E-11	1684
7.515	300	1.9457E-8	820.2344	-0.558	32.47705	-1.572	4.70509E-12	1685
7.52	300	1.94589E-8	816.9938	-0.558	33.86183	1.71	-1.088832E-11	1686
7.525	300	1.94589E-8	813.2577	-0.468	31.3252	3.54	-9.651043E-13	1687
7.53	300	1.94608E-8	809.5453	-0.498	28.6183	0.378	1.867213E-11	1688
7.535	300	1.94608E-8	805.4294	-0.51	27.70898	-1.698	1.787998E-11	1689
7.54	300	1.94608E-8	800.928	-0.528	28.6183	-0.174	-1.590497E-12	1690
7.545	300	1.94627E-8	796.4465	-0.498	29.21362	4.434	-1.99784E-11	1691
7.55	300	1.94627E-8	791.1852	-0.486	28.97435	8.736	-5.759761E-12	1692
7.555	300	1.94646E-8	785.1741	-0.444	27.15335	8.52	1.579533E-11	1693
7.56	300	1.94646E-8	779.2403	-0.354	27.5122	7.506	-2.093745E-11	1694
7.565	300	1.94665E-8	773.421	-0.306	28.46639	11.268	-2.806773E-11	1695
7.57	300	1.94665E-8	767.01	-0.174	26.16993	13.116	-1.213924E-11	1696
7.575	300	1.94665E-8	762.325	-0.252	26.0264	14.712	-1.255622E-11	1697
7.58	300	1.94684E-8	758.3263	-0.306	25.35416	15.954	-1.972821E-11	1698
7.585	300	1.94684E-8	752.5837	-0.36	24.44515	12.492	1.867214E-11	1699
7.59	300	1.94703E-8	748.6839	-0.486	26.14089	6.132	2.113201E-11	1700
7.595	300	1.94703E-8	743.0394	-0.546	28.10208	1.956	1.516993E-11	1701
7.6	300	1.94722E-8	738.9509	-0.576	29.98855	4.746	-2.448174E-11	1702
7.605	300	1.94722E-8	735.315	-0.468	29.34286	8.652	-1.322339E-11	1703
7.61	300	1.94722E-8	730.5338	-0.438	31.04077	6.522	8.499134E-12	1704
7.615	300	1.94741E-8	725.5842	-0.372	34.07454	5.214	-1.605883E-11	1705
7.62	300	1.94741E-8	721.9486	-0.372	34.17021	9.888	-2.981904E-11	1706
7.625	300	1.94741E-8	718.123	-0.288	30.75079	12.504	-1.443262E-11	1707
7.63	300	1.94741E-8	714.6774	-0.276	27.69006	11.478	1.494751E-12	1708
7.635	300	1.94741E-8	709.3216	-0.234	27.69006	7.962	8.832655E-12	1709
7.64	300	1.94741E-8	704.0633	-0.3	29.86608	7.368	-3.633436E-12	1710
7.645	300	1.94761E-8	700.4534	-0.306	30.58025	10.116	-2.969397E-11	1711
7.65	300	1.94761E-8	695.668	-0.336	30.26946	8.124	1.700446E-11	1712
7.655	300	1.94761E-8	692.0379	-0.318	30.43679	2.934	1.833862E-11	1713
7.66	300	1.94761E-8	688.4951	-0.246	31.8953	-0.678	2.87062E-12	1714
7.665	300	1.94761E-8	685.3425	-0.222	33.37768	1.236	-4.508983E-12	1715
7.67	300	1.94799E-8	681.8618	-0.144	32.55838	6.336	-3.09866E-11	1716
7.675	300	1.94799E-8	677.4624	-0.204	29.06832	8.022	-8.678345E-12	1717
7.68	300	1.94799E-8	673.1605	-0.366	25.38699	5.526	6.998194E-12	1718
7.685	300	1.94818E-8	669.6506	-0.444	23.97417	-0.984	1.562856E-11	1719
7.69	300	1.94818E-8	667.9311	-0.42	25.14547	-3.276	-7.677621E-12	1720
7.695	300	1.94837E-8	666.7163	-0.366	24.80843	0.792	-2.314743E-11	1721
7.7	300	1.94837E-8	664.4221	-0.282	22.51395	6.978	-2.431495E-11	1722
7.705	300	1.94837E-8	659.1664	-0.24	20.21952	12.696	-1.455771E-11	1723
7.71	300	1.94856E-8	655.5662	-0.378	16.72851	19.194	-3.299894E-12	1724
7.715	300	1.94856E-8	652.5999	-0.456	16.37004	15.066	1.479473E-11	1725
7.72	300	1.94875E-8	649.1905	-0.534	19.30756	10.722	-3.883588E-12	1726
7.725	300	1.94875E-8	646.7069	-0.552	20.02443	12.114	-2.69836E-11	1727
7.73	300	1.94875E-8	643.551	-0.396	18.7102	14.544	-1.856067E-11	1728
7.735	300	1.94894E-8	640.0505	-0.252	17.39422	13.176	2.004797E-11	1729
7.74	300	1.94894E-8	611.1373	1.344	17.01197	15.138	-2.906848E-11	1730
7.745	300	1.94913E-8	606.3474	1.566	16.15023	20.316	-2.564929E-11	1731
7.75	300	1.94913E-8	608.4048	1.194	14.09562	21.246	-4.175439E-12	1732
7.755	300	1.94913E-8	611.1752	0.774	11.51539	11.028	1.742135E-11	1733
7.76	300	1.94932E-8	613.9833	0.384	11.6576	-5.712	1.742135E-11	1734
7.765	300	1.94932E-8	616.9433	0.096	12.63707	-10.992	1.179284E-11	1735
7.77	300	1.94932E-8	618.9492	-0.174	13.1865	-8.412	-9.679085E-12	1736
7.775	300	1.94932E-8	618.1848	-0.15	11.51427	-10.692	4.955244E-12	1737
7.78	300	1.94951E-8	614.8776	-0.18	10.55768	-13.656	2.146553E-11	1738
7.785	300	1.94932E-8	613.3113	-0.282	10.10486	-7.572	-1.547506E-11	1739
7.79	300	1.94951E-8	613.349	-0.288	10.89207	10.656	-3.173712E-11	1740
7.795	300	1.94932E-8	611.1157	-0.258	9.865953	12.282	1.729629E-11	1741
7.8	300	1.94932E-8	607.9146	-0.288	10.58261	2.034	1.245991E-11	1742
7.805	300	1.94932E-8	605.7651	-0.348	12.9715	5.826	-1.840652E-12	1743
7.81	300	1.94932E-8	602.9949	-0.51	15.432	14.622	-4.217132E-12	1744
7.815	300	1.94951E-8	601.1203	-0.468	16.40982	23.55	-2.723381E-11	1745
7.82	300	1.94932E-8	596.3054	-0.414	15.14533	22.89	1.166776E-11	1746
7.825	300	1.94932E-8	593.3915	-0.504	13.87925	15.198	1.704611E-11	1747
7.83	300	1.94951E-8	590.4663	-0.582	14.18844	16.23	-2.977735E-11	1748
7.835	300	1.94951E-8	587.4553	-0.45	12.39696	20.73	-2.132499E-12	1749
7.84	300	1.9497E-8	583.6744	-0.522	11.20152	15.642	1.650412E-11	1750
7.845	300	1.9497E-8	581.0484	-0.624	13.13617	17.868	-2.418988E-11	1751
7.85	300	1.9497E-8	579.1814	-0.696	13.39888	25.452	-1.668427E-11	1752
7.855	300	1.9497E-8	576.94	-0.63	11.20152	29.184	5.247082E-12	1753
7.86	300	1.9497E-8	575.5039	-0.522	9.744627	19.32	1.200128E-11	1754
7.865	300	1.9497E-8	573.5959	-0.57	11.65533	13.566	-2.882972E-12	1755
7.87	300	1.94989E-8	571.6784	-0.558	14.66329	20.106	-2.127102E-11	1756
7.875	300	1.94989E-8	568.8577	-0.444	13.87519	20.022	1.642073E-11	1757
7.88	300	1.94989E-8	566.9499	-0.498	12.49009	16.698	1.32521E-11	1758
7.885	300	1.94989E-8	565.5601	-0.528	13.63636	11.916	-1.340338E-12	1759
7.89	300	1.95009E-8	563.1176	-0.438	15.33037	14.778	-1.935294E-11	1760
7.895	300	1.95009E-8	559.2973	-0.228	15.90347	21.3	-2.931868E-11	1761
7.9	300	1.95009E-8	555.0462	-0.084	15.85573	26.814	-2.214668E-11	1762
7.905	300	1.95009E-8	550.9387	-0.018	13.65886	29.994	-8.553252E-12	1763
7.91	300	1.95009E-8	547.3542	0.066	10.88883	24.156	1.37941E-11	1764
7.915	300	1.95009E-8	544.7287	-0.066	11.86791	11.874	1.200131E-11	1765
7.92	300	1.95028E-8	543.1477	-0.27	14.08731	12.03	6.60914E-13	1766
7.925	300	1.95028E-8	542.8605	-0.408	15.71092	16.602	-1.251453E-11	1767
7.93	300	1.95047E-8	542.5718	-0.408	17.1896	23.736	-2.381459E-11	1768
7.935	300	1.95047E-8	540.803	-0.288	17.04635	27.438	-1.793522E-11	1769
7.94	300	1.95047E-8	537.5115	-0.126	15.73328	33.36	-2.293894E-11	1770
7.945	300	1.95047E-8	533.6406	-0.114	15.6855	27.846	1.250164E-11	1771
7.95	300	1.95047E-8	531.395	-0.198	16.83148	20.754	-3.42497E-12	1772
7.955	300	1.95047E-8	528.6264	-0.168	18.90857	17.664	-1.063813E-11	1773
7.96	300	1.95066E-8	526.6166	-0.162	19.16931	22.476	-2.898509E-11	1774
7.965	300	1.95066E-8	523.1358	-0.156	16.85373	25.89	-1.042965E-11	1775
7.97	300	1.95066E-8	519.5524	-0.234	13.82199	23.838	5.247107E-12	1776
7.975	300	1.95066E-8	516.0664	-0.318	13.91744	14.274	9.291293E-12	1777
7.98	300	1.95085E-8	514.8217	-0.408	15.63472	10.956	8.540819E-12	1778
7.985	300	1.95085E-8	513.9657	-0.426	18.66617	8.838	1.189127E-13	1779
7.99	300	1.95104E-8	511.8142	-0.342	20.66918	16.818	-2.598285E-11	1780
7.995	300	1.95104E-8	508.4247	-0.264	20.19185	22.854	-2.281384E-11	1781
3.995	300	1.96229E-8	431.1386	0.282	25.72403	18.984	-3.044451E-11	1782
4	300	1.96248E-8	427.7277	0.282	24.81987	22.23	-4.987562E-11	1783
4.005	300	1.96267E-8	423.9852	0.342	22.82442	22.83	-4.29955E-11	1784
4.01	300	1.96267E-8	421.3276	0.21	19.09944	17.904	-2.856811E-11	1785
4.015	300	1.96267E-8	420.1888	0.048	17.81823	9.93	-3.466659E-12	1786
4.02	300	1.96267E-8	420.9954	-0.21	19.00457	1.944	-2.210497E-11	1787
4.025	300	1.96248E-8	423.5987	-0.318	20.47756	0.666	-3.277954E-11	1788
4.03	300	1.96248E-8	424.7381	-0.066	20.97581	5.202	-4.76239E-11	1789
4.035	300	1.96248E-8	425.5921	-0.144	21.61648	6.312	-2.181309E-11	1790
4.04	300	1.96248E-8	428.2021	0	22.09103	7.776	-4.712355E-11	1791
4.045	300	1.96229E-8	428.3862	0.156	19.9812	7.668	-2.093744E-11	1792
4.05	300	1.9621E-8	429.5194	-0.006	19.05754	5.676	-1.505808E-11	1793
4.055	300	1.9621E-8	432.0825	-0.024	18.70154	7.452	-4.637303E-11	1794
4.06	300	1.9621E-8	433.1742	0.06	17.63356	13.356	-4.549732E-11	1795
4.065	300	1.96191E-8	432.6937	-0.018	16.04503	13.404	-1.543335E-11	1796
4.07	300	1.96172E-8	433.4003	-0.288	14.69353	10.05	-9.053624E-12	1797
4.075	300	1.96172E-8	433.2107	-0.6	16.11779	2.898	-8.05288E-12	1798
4.08	300	1.96153E-8	435.7216	-0.684	19.11054	-0.102	-2.894338E-11	1799
4.085	300	1.96153E-8	436.9558	-0.582	19.79898	3.396	-4.232831E-11	1800
4.09	300	1.96134E-8	436.808	-0.516	18.75626	0.936	-8.136275E-12	1801
4.095	300	1.96115E-8	437.1354	-0.696	17.71333	-5.832	-6.510228E-12	1802
4.1	300	1.96096E-8	438.4128	-0.78	18.16626	-3.966	-3.91176E-11	1803
4.105	300	1.96096E-8	441.4996	-0.462	18.47493	4.644	-4.445489E-11	1804
4.11	300	1.96077E-8	442.825	-0.192	18.00175	12.042	-2.69836E-11	1805
4.115	300	1.96077E-8	444.3923	-0.51	17.62175	10.338	-6.176687E-12	1806
4.12	300	1.96077E-8	446.5771	-0.666	18.04924	3.99	-4.717446E-12	1807
4.125	300	1.96058E-8	449.518	-0.804	18.97729	2.718	-1.197245E-11	1808
4.13	300	1.96058E-8	452.1784	-0.768	19.92737	9.27	-4.270361E-11	1809
4.135	300	1.96038E-8	452.7469	-0.522	19.88186	17.1	-4.587259E-11	1810
4.14	300	1.96E-8	452.502	-0.228	19.19673	20.262	-3.9618E-11	1811
4.145	300	1.96E-8	452.027	-0.216	18.4127	15.678	-2.841274E-12	1812
4.15	300	1.95981E-8	453.3542	-0.594	19.36494	10.878	-1.030455E-11	1813
4.155	300	1.95962E-8	455.8215	-0.708	20.81633	9.402	-2.481532E-11	1814
4.16	300	1.95962E-8	458.0556	-0.486	21.10149	12.516	-4.520542E-11	1815
4.165	300	1.95943E-8	457.4346	-0.294	18.72703	14.766	-3.865894E-11	1816
4.17	300	1.95943E-8	456.4838	-0.222	16.32674	15.528	-3.111167E-11	1817
4.175	300	1.95943E-8	456.0561	-0.282	15.56626	4.506	-1.423728E-12	1818
4.18	300	1.95943E-8	457.1018	-0.546	17.08721	0.858	-1.138869E-11	1819
4.185	300	1.95924E-8	460.9012	-0.45	17.46917	4.074	-4.695675E-11	1820
4.19	300	1.95924E-8	462.5651	-0.39	17.94451	5.106	-4.34221E-12	1821
4.195	300	1.95905E-8	464.7967	-0.396	19.0159	7.086	-3.73663E-11	1822
4.2	300	1.95905E-8	464.7492	-0.3	18.18397	10.932	-3.790835E-11	1823
4.205	300	1.95886E-8	464.6994	-0.408	16.21264	10.2	-1.47662E-11	1824
4.21	300	1.95867E-8	464.9818	-0.75	16.07157	3.522	-4.717444E-12	1825
4.215	300	1.95867E-8	466.6462	-0.96	16.92746	-0.342	-1.090184E-12	1826
4.22	300	1.95848E-8	469.2118	-1.086	18.0228	-1.188	-1.093001E-11	1827
4.225	300	1.95829E-8	472.0634	-0.948	20.28356	2.934	-2.727549E-11	1828
4.23	300	1.9581E-8	474.915	-0.678	21.61728	7.512	-4.153608E-11	1829
4.235	300	1.9581E-8	475.6764	-0.246	20.85629	11.724	-3.703272E-11	1830
4.24	300	1.95791E-8	474.9136	-0.324	20.92966	11.394	-7.761006E-12	1831
4.245	300	1.95771E-8	476.6273	-0.33	21.57403	10.638	-3.515632E-11	1832
4.25	300	1.95752E-8	477.0066	-0.18	20.3391	11.094	-2.185479E-11	1833
4.255	300	1.95733E-8	478.4329	-0.156	20.15077	11.052	-4.157777E-11	1834
4.26	300	1.95714E-8	479.2881	-0.15	18.72513	11.004	-1.931123E-11	1835
4.265	300	1.95695E-8	480.3342	-0.402	17.84655	1.86	3.551413E-14	1836
4.27	300	1.95676E-8	482.1419	-0.57	18.56222	-6.156	-4.647957E-13	1837
4.275	300	1.95676E-8	483.4742	-0.672	19.25234	-7.878	-2.610794E-11	1838
4.28	300	1.95657E-8	484.3307	-0.558	19.96821	0.438	-4.449655E-11	1839
4.285	300	1.95638E-8	484.4729	-0.468	18.75622	1.872	-6.760384E-12	1840
4.29	300	1.95619E-8	484.0435	-0.618	18.35338	-1.434	6.19213E-13	1841
4.295	300	1.956E-8	485.6621	-0.528	18.85511	-4.404	-1.397394E-11	1842
4.3	300	1.95581E-8	487.2329	-0.39	20.30928	-3.558	-2.51072E-11	1843
4.305	300	1.95581E-8	487.8996	-0.198	20.42831	0.768	-4.724864E-11	1844
4.31	300	1.95581E-8	487.757	-0.072	19.11883	0.306	-1.173573E-12	1845
4.315	300	1.95562E-8	487.4229	-0.288	18.83495	-4.926	2.412E-12	1846
4.32	300	1.95562E-8	486.7566	-0.432	18.76351	-5.946	-4.737376E-11	1847
4.325	300	1.95543E-8	485.8036	-0.246	17.36032	-4.728	-3.390539E-11	1848
4.33	300	1.95543E-8	484.7082	-0.312	16.16964	-6.474	6.609019E-13	1849
4.335	300	1.95524E-8	492.6623	-1.608	37.53432	-28.344	4.580013E-12	1850
4.34	300	1.95485E-8	498.9063	-2.172	43.73522	-26.916	-4.549732E-11	1851
4.345	300	1.95447E-8	499.5748	-1.986	39.71721	-22.854	-1.660089E-11	1852
4.35	300	1.95428E-8	497.2409	-1.662	34.26454	-19.74	4.107426E-13	1853
4.355	300	1.95428E-8	498.5273	-1.308	28.1408	-12.522	-4.416301E-11	1854
4.36	300	1.95409E-8	498.3854	-0.924	22.35271	-5.43	-3.515634E-11	1855
4.365	300	1.95409E-8	497.9566	-0.684	19.46927	-3.066	-7.427466E-12	1856
4.37	300	1.95409E-8	498.8143	-0.696	18.46839	-5.832	-5.176061E-12	1857
4.375	300	1.95409E-8	501.483	-0.648	20.4225	-4.932	-3.052791E-11	1858
4.38	300	1.95409E-8	503.1037	-0.486	21.70929	0.402	-3.95763E-11	1859
4.385	300	1.95409E-8	502.7701	-0.258	20.75611	5.61	-4.457999E-11	1860
4.39	300	1.95409E-8	502.4364	-0.186	19.04032	8.652	-4.04102E-11	1861
4.395	300	1.9539E-8	501.7703	-0.222	16.84958	7.728	-1.626732E-11	1862
4.4	300	1.95371E-8	502.2004	-0.42	15.70719	6.222	-4.717441E-12	1863
4.405	300	1.95352E-8	504.1561	-0.69	16.68603	1.812	-1.312544E-13	1864
4.41	300	1.95314E-8	507.4014	-0.798	18.78734	3.642	-3.607367E-11	1865
4.415	300	1.95314E-8	508.0214	-0.642	18.31052	8.418	-3.961797E-11	1866
4.42	300	1.95276E-8	508.4066	-0.492	16.54945	7.578	-2.502379E-11	1867
4.425	300	1.95276E-8	509.5035	-0.594	15.71483	3.168	4.204781E-12	1868
4.43	300	1.95276E-8	511.9836	-0.672	16.59712	4.062	-2.885999E-11	1869
4.435	300	1.95276E-8	514.7484	-0.408	18.95794	8.118	-4.44966E-11	1870
4.44	300	1.95276E-8	516.7046	-0.204	20.46022	5.694	3.245846E-12	1871
4.445	300	1.95276E-8	519.2343	-0.312	21.70026	6.276	-2.723377E-11	1872
4.45	300	1.95276E-8	522.6193	-0.27	22.01023	10.77	-4.424641E-11	1873
4.455	300	1.95276E-8	523.7152	-0.174	21.84334	13.452	-4.182793E-11	1874
4.46	300	1.95276E-8	523.0955	-0.234	20.46022	10.62	-4.63406E-12	1875
4.465	300	1.95276E-8	522.9982	-0.57	21.15175	9.282	-1.405733E-11	1876
4.47	300	1.95276E-8	525.4819	-0.612	21.74794	13.326	-4.295378E-11	1877
4.475	300	1.95276E-8	526.5317	-0.492	20.74638	14.424	-4.116076E-11	1878
4.48	300	1.95276E-8	528.1038	-0.432	20.05485	9.744	7.164954E-12	1879
4.485	300	1.95276E-8	530.2956	-0.492	20.55562	2.952	1.161213E-12	1880
4.49	300	1.95256E-8	532.7826	-0.618	22.06022	-1.992	-3.216509E-12	1881
4.495	300	1.95256E-8	535.456	-0.528	22.51332	-0.39	-4.62479E-11	1882
4.5	300	1.95237E-8	536.0306	-0.438	20.86976	2.766	-4.170285E-11	1883
4.505	300	1.95218E-8	535.9905	-0.426	19.46444	1.758	-4.634061E-12	1884
4.51	300	1.95199E-8	535.6585	-0.54	18.8461	-0.726	-2.299268E-12	1885
4.515	300	1.9518E-8	536.3306	-0.72	19.20581	-2.646	2.912314E-12	1886
4.52	300	1.9518E-8	539.0972	-0.876	20.75658	-4.578	-5.25945E-12	1887
4.525	300	1.95161E-8	541.9679	-0.792	21.45055	-1.458	-4.357927E-11	1888
4.53	300	1.95161E-8	542.2549	-0.534	22.21407	2.418	-4.316232E-11	1889
4.535	300	1.95142E-8	542.3538	-0.33	22.86053	6.216	-4.045194E-11	1890
4.54	300	1.95142E-8	542.4511	-0.204	21.83446	9.498	-2.90685E-11	1891
4.545	300	1.95142E-8	542.7842	-0.174	20.11633	11.358	-3.086147E-11	1892
4.55	300	1.95123E-8	543.4572	-0.24	19.16371	9.078	-1.801862E-11	1893
4.555	300	1.95123E-8	544.9844	-0.294	18.25684	4.188	-2.514893E-11	1894
4.56	300	1.95123E-8	547.2292	-0.438	18.75801	-1.824	3.079087E-12	1895
4.565	300	1.95123E-8	551.0473	-0.63	21.2877	-3.774	6.456198E-12	1896
4.57	300	1.95123E-8	554.3375	-0.78	24.93914	-4.356	-1.001267E-11	1897
4.575	300	1.95123E-8	557.2024	-0.714	28.08931	0.978	-4.095228E-11	1898
4.58	300	1.95142E-8	558.009	-0.594	28.37293	6.528	-4.47885E-11	1899
4.585	300	1.95123E-8	557.392	-0.324	27.03925	7.872	-2.285552E-11	1900
4.59	300	1.95142E-8	558.5317	-0.294	25.96279	5.13	6.748022E-12	1901
4.595	300	1.95123E-8	562.312	-0.204	26.94377	5.928	-2.740059E-11	1902
4.6	300	1.95123E-8	565.9353	-0.138	28.80527	6.942	-4.374608E-11	1903
4.605	300	1.95123E-8	569.0872	-0.228	30.16559	6.144	-8.400229E-13	1904
4.61	300	1.95104E-8	571.8642	-0.378	31.1948	6.414	-2.147953E-11	1905
4.615	300	1.95104E-8	573.4378	-0.36	30.83678	8.958	-4.366265E-11	1906
4.62	300	1.95085E-8	573.7807	-0.312	29.35987	10.59	-3.411391E-11	1907
4.625	300	1.95085E-8	573.8319	-0.234	28.02317	9.186	3.704462E-12	1908
4.63	300	1.95066E-8	576.0819	-0.3	28.16913	6.054	-1.831051E-11	1909
4.635	300	1.95066E-8	579.2347	-0.294	28.12141	8.058	-3.398881E-11	1910
4.64	300	1.95047E-8	582.3468	-0.096	27.52726	10.014	-2.514892E-11	1911
4.645	300	1.95047E-8	585.1154	-0.18	27.71824	9.834	-1.155548E-11	1912
4.65	300	1.95028E-8	587.7002	-0.174	29.53561	9.618	-3.494786E-11	1913
4.655	300	1.95028E-8	589.4231	-0.078	29.70271	10.212	-4.537228E-11	1914
4.66	300	1.95009E-8	590.2907	0.03	29.27578	10.494	-3.828367E-11	1915
4.665	300	1.95009E-8	591.2958	0.048	27.72364	7.614	-2.235517E-11	1916
4.67	300	1.95009E-8	592.8239	-0.108	26.2193	3.96	-2.841272E-12	1917
4.675	300	1.95009E-8	596.9314	-0.384	26.14766	-1.158	7.206645E-12	1918
4.68	300	1.95009E-8	601.0389	-0.576	27.84307	-3.132	5.49726E-12	1919
4.685	300	1.95009E-8	605.5721	-0.66	29.94441	-4.32	-6.802075E-12	1920
4.69	300	1.95009E-8	608.9155	-0.582	32.80987	-2.268	-2.73172E-11	1921
4.695	300	1.95009E-8	611.7359	-0.408	32.42784	1.752	-4.558071E-11	1922
4.7	300	1.94989E-8	612.0345	-0.27	29.42207	3.06	-2.669172E-11	1923
4.705	300	1.94989E-8	612.6089	-0.324	27.67874	1.662	6.331114E-12	1924
4.71	300	1.94989E-8	613.6603	-0.402	28.70567	3.378	-3.311318E-11	1925
4.715	300	1.94989E-8	614.4706	-0.246	29.39822	4.398	-3.215411E-11	1926
4.72	300	1.95009E-8	615.7921	-0.27	30.70853	4.308	-1.343188E-11	1927
4.725	300	1.94989E-8	616.5732	-0.348	30.449	4.278	-9.428901E-12	1928
4.73	300	1.95009E-8	618.9458	-0.48	29.77724	2.562	9.49974E-12	1929
4.735	300	1.95009E-8	622.2892	-0.606	30.42198	0.738	5.830804E-12	1930
4.74	300	1.95009E-8	625.5865	-0.732	32.3323	0.33	-9.512298E-12	1931
4.745	300	1.95009E-8	629.4068	-0.588	35.10228	1.338	-2.052046E-11	1932
4.75	300	1.95009E-8	632.2683	-0.312	35.5321	2.898	-4.445488E-11	1933
4.755	300	1.95009E-8	633.2733	-0.132	34.72019	5.532	-4.353756E-11	1934
4.76	300	1.95009E-8	634.0374	-0.066	33.40687	7.734	-4.024343E-11	1935
4.765	300	1.95009E-8	635.5194	-0.132	31.4488	5.772	2.662154E-12	1936
4.77	300	1.95009E-8	638.668	-0.258	31.85473	1.938	3.412635E-12	1937
4.775	300	1.94989E-8	644.1338	-0.372	33.76852	2.202	-1.635071E-11	1938
4.78	300	1.94989E-8	648.3853	-0.396	34.62826	6.492	-4.136928E-11	1939
4.785	300	1.94989E-8	650.3392	-0.258	34.62826	9.81	-4.653976E-11	1940
4.79	300	1.9497E-8	652.0285	-0.246	34.22557	8.352	5.413869E-12	1941
4.795	300	1.9497E-8	653.1261	-0.408	35.58696	5.094	7.706965E-12	1942
4.8	300	1.94951E-8	656.2982	-0.504	38.1701	4.158	-3.186221E-11	1943
4.805	300	1.94951E-8	659.1605	-0.396	39.45997	6.642	-4.132758E-11	1944
4.81	300	1.94932E-8	660.851	-0.234	39.12939	7.452	-3.93261E-11	1945
4.815	300	1.94913E-8	663.0651	-0.336	38.36871	6.264	3.871242E-12	1946
4.82	300	1.94913E-8	666.364	-0.528	38.91818	4.764	2.203524E-12	1947
4.825	300	1.94894E-8	670.154	-0.54	40.30776	3.06	-1.543336E-11	1948
4.83	300	1.94894E-8	674.2178	-0.396	41.2396	3.54	-3.432239E-11	1949
4.835	300	1.94894E-8	677.9429	-0.24	41.21569	5.334	-4.879147E-11	1950
4.84	300	1.94894E-8	680.5238	-0.126	40.76175	6.21	-4.612284E-11	1951
4.845	300	1.94875E-8	681.6883	-0.132	40.12054	5.748	-2.644151E-11	1952
4.85	300	1.94875E-8	682.4529	-0.186	39.97716	4.044	1.911698E-12	1953
4.855	300	1.94875E-8	685.3727	-0.282	41.62597	3.084	-2.010351E-11	1954
4.86	300	1.94875E-8	691.0122	-0.24	44.20665	2.526	-4.470511E-11	1955
4.865	300	1.94875E-8	694.2091	-0.204	44.9952	1.5	-7.469158E-12	1956
4.87	300	1.94856E-8	696.6221	-0.312	47.03088	0.354	3.579396E-12	1957
4.875	300	1.94875E-8	699.4689	-0.282	48.31666	1.134	-4.166118E-11	1958
4.88	300	1.94856E-8	701.6874	-0.156	48.65593	2.016	-4.12442E-11	1959
4.885	300	1.94856E-8	703.8377	-0.126	47.48496	2.748	-7.719314E-12	1960
4.89	300	1.94856E-8	708.7131	-0.3	46.74411	2.85	-2.385628E-11	1961
4.895	300	1.94856E-8	712.9675	-0.276	47.38935	3.888	-3.79501E-11	1962
4.9	300	1.94856E-8	710.6273	-1.5	42.96829	-10.5	-4.432982E-11	1963
4.905	300	1.94837E-8	708.9721	-2.478	41.01264	-21.612	-3.423899E-11	1964
4.91	300	1.94818E-8	712.0081	-2.304	39.48691	-19.926	-1.439092E-11	1965
4.915	300	1.94799E-8	717.6218	-1.92	39.92105	-14.238	-1.28898E-11	1966
4.92	300	1.94799E-8	725.8456	-1.41	41.90514	-7.65	-3.073639E-11	1967
4.925	300	1.9478E-8	731.9386	-0.984	43.84567	-1.674	-4.6373E-11	1968
4.93	300	1.94761E-8	736.8878	-0.642	44.49551	1.914	-7.677622E-12	1969
4.935	300	1.94741E-8	742.5606	-0.522	45.50439	4.53	-3.361351E-11	1970
4.94	300	1.94741E-8	749.688	-0.36	46.36522	6.552	-4.266187E-11	1971
4.945	300	1.94722E-8	755.3076	-0.234	46.53717	7.392	-3.828367E-11	1972
4.95	300	1.94703E-8	758.6837	-0.276	47.25916	5.736	4.079704E-12	1973
4.955	300	1.94684E-8	763.5399	-0.3	48.53147	3.678	9.110716E-13	1974
4.96	300	1.94665E-8	768.9723	-0.288	50.28264	3.396	-4.34959E-11	1975
4.965	300	1.94665E-8	772.5118	-0.288	50.73716	3.444	-2.19799E-11	1976
4.97	300	1.94646E-8	776.0344	-0.318	52.36892	2.754	1.133421E-11	1977
4.975	300	1.94608E-8	781.8795	-0.378	53.93458	1.728	-1.66843E-11	1978
4.98	300	1.94608E-8	788.7754	-0.306	55.25055	1.704	-3.661573E-11	1979
4.985	300	1.94608E-8	794.7566	-0.234	56.92572	3.054	-4.295379E-11	1980
4.99	300	1.94608E-8	798.7287	-0.138	57.18881	3.9	-3.870065E-11	1981
4.995	300	1.94608E-8	801.745	-0.126	56.39902	3.516	-1.781012E-11	1982
5	300	1.94608E-8	805.9535	-0.252	56.27929	2.286	7.998806E-12	1983
5.005	300	1.94589E-8	812.6873	-0.342	55.92608	2.142	-2.185479E-11	1984
5.01	300	1.94589E-8	818.0935	-0.39	55.56686	1.572	5.288789E-12	1985
5.015	300	1.94589E-8	823.9315	-0.402	56.38088	0.45	1.070885E-11	1986
5.02	300	1.9457E-8	830.6214	-0.366	58.53986	0.69	-2.452344E-11	1987
5.025	300	1.94551E-8	837.5439	-0.3	60.93929	1.884	-4.412129E-11	1988
5.03	300	1.94532E-8	843.1826	-0.306	62.5969	2.04	9.041101E-12	1989
5.035	300	1.94513E-8	849.7273	-0.306	65.23626	2.364	-2.673343E-11	1990
5.04	300	1.94513E-8	856.4775	-0.222	68.49208	2.364	-4.095232E-11	1991
5.045	300	1.94494E-8	861.2554	-0.234	69.86385	1.404	1.325206E-11	1992
5.05	300	1.94474E-8	867.283	-0.288	71.69082	0.642	3.079066E-12	1993
5.055	300	1.94436E-8	873.0533	-0.252	72.25565	0.6	-3.945119E-11	1994
5.06	300	1.94398E-8	897.1337	-1.176	71.31143	1.074	3.162457E-12	1995
5.065	300	1.9436E-8	902.6754	-1.464	69.74429	2.088	9.958378E-12	1996
[truncated: 586 more rows]
