# Supplementary material for: Giant ferroelectric polarization in a bilayer graphene heterostructure
Source: Nat Commun. 2022 Oct 21;13:6241. doi: 10.1038/s41467-022-34104-z (PMC9587233; doi:10.1038/s41467-022-34104-z)
Supplement: Supplementary file 4 — Source Data [file 41467_2022_34104_MOESM4_ESM.zip › SI/Fig.S4/Fig.S4c.dat]

BLG-BN3-1-9-10-17-16-tg_T	BLG-BN3-1-9-10-17-16-tg_B	BLG-BN3-1-9-10-17-16-tg_Vg	BLG-BN3-1-9-10-17-16-tg_Ids	BLG-BN3-1-9-10-17-16-tg_R1	BLG-BN3-1-9-10-17-16-tg_R1_phase	BLG-BN3-1-9-10-17-16-tg_R2	BLG-BN3-1-9-10-17-16-tg_R2_phase	BLG-BN3-1-9-10-17-16-tg_Ig
1.80017	-14.3998	8.4	1.89077E-8	897.8987	-1.29	1658.372	178.188	7.374817E-11
1.80017	-14.3998	8.195	1.89267E-8	671.2845	-1.77	1639.192	178.074	8.166971E-11
1.79996	-14.3998	8.1	1.89382E-8	531.9513	-1.962	1614.589	178.086	1.022658E-10
1.79996	-14.3998	7.995	1.89477E-8	386.9282	-2.61	1594.7	177.984	1.009317E-10
1.80017	-14.3998	8.3	1.89172E-8	807.5032	-1.572	1656.159	178.08	5.336043E-11
1.79993	-14.3998	7.8	1.89553E-8	281.9734	-5.526	1641.04	177.672	7.50406E-11
1.8	-14.3998	8.495	1.88943E-8	974.9872	-1.926	1614.984	178.272	4.206167E-11
1.80002	-14.3998	7.6	1.89325E-8	474.2115	-4.08	1794.723	177.648	5.44861E-11
1.80002	-14.3998	7.495	1.89E-8	763.8836	-2.184	1991.169	177.936	1.119387E-10
1.80012	-14.3998	7.4	1.88752E-8	995.5126	-1.65	2148.518	178.152	6.941211E-11
1.80012	-14.3998	7.3	1.88237E-8	1482.902	-0.942	2456.005	178.446	9.301015E-11
1.80012	-14.3998	7.2	1.87932E-8	1857.188	-0.762	2545.027	178.512	1.091035E-10
1.79992	-14.3998	7.1	1.87608E-8	2243.433	-0.804	2564.118	178.494	5.66542E-11
1.79992	-14.3998	6.995	1.87322E-8	2632.665	-0.822	2490.871	178.404	4.660615E-11
1.79978	-14.3998	6.9	1.86998E-8	2983.267	-0.816	2319.875	178.32	1.197768E-10
1.79978	-14.3998	6.8	1.86845E-8	3076.224	-0.828	2151.307	178.23	1.053095E-10
1.79978	-14.3998	6.7	1.86788E-8	2991.006	-0.87	1959.109	178.164	2.434236E-11
1.79998	-14.3998	6.6	1.86807E-8	2739.432	-0.906	1785.013	178.14	3.830933E-11
1.79998	-14.3998	6.495	1.86979E-8	2201.67	-1.08	1586.922	178.17	1.162745E-10
1.80022	-14.3998	6.4	1.87188E-8	1916.512	-1.296	1566.041	178.182	9.130077E-11
1.80022	-14.3998	6.3	1.87436E-8	1653.316	-1.554	1589.412	178.194	9.263491E-11
1.80022	-14.3998	6.2	1.87818E-8	1377.717	-1.542	1652.829	178.224	3.080467E-11
1.79989	-14.3998	6.1	1.88352E-8	964.0991	-0.852	1758.505	178.254	4.5689E-11
1.79989	-14.3998	5.995	1.88638E-8	750.7872	-0.882	1838.585	178.344	5.982272E-11
1.79993	-14.3998	7.695	1.89477E-8	335.3183	-5.628	1697.536	177.57	4.827395E-11
1.79994	-14.3998	5.8	1.89077E-8	466.8045	-0.834	1994.695	178.59	1.075191E-10
1.79993	-14.3998	7.9	1.89553E-8	298.6785	-3.834	1603.499	177.882	1.192766E-10
1.79991	-14.3998	5.6	1.89153E-8	394.5335	-0.582	2066.565	178.65	2.667708E-11
1.79991	-14.3998	5.495	1.89039E-8	498.0348	-0.846	2082.396	178.512	5.30685E-11
1.80008	-14.3998	5.4	1.88733E-8	806.4144	-1.11	2084.389	178.242	8.104432E-11
1.80008	-14.3998	5.3	1.88485E-8	1088.925	-1.122	2091.875	178.176	2.484264E-11
1.79991	-14.3998	5.2	1.8818E-8	1439.011	-0.912	2113.476	178.26	1.038503E-10
1.79991	-14.3998	5.1	1.87989E-8	1673.417	-0.84	2133.46	178.302	1.064768E-10
1.79991	-14.3998	4.995	1.87837E-8	1824.012	-0.852	2150.061	178.308	2.163234E-11
1.79997	-14.3998	4.9	1.87722E-8	1896.075	-0.852	2154.159	178.284	7.378989E-11
1.79997	-14.3998	4.8	1.87627E-8	1915.3	-0.852	2123.085	178.272	5.331875E-11
1.79997	-14.3998	4.7	1.87589E-8	1890.767	-0.858	2050.632	178.23	1.04976E-10
1.7999	-14.3998	4.6	1.87532E-8	1829.464	-0.912	1966.432	178.188	2.484268E-11
1.7999	-14.3998	4.495	1.87494E-8	1737.741	-0.954	1899.874	178.158	8.04606E-11
1.79998	-14.3998	4.4	1.87494E-8	1613.657	-0.966	1856.758	178.158	5.415258E-11
1.79998	-14.3998	4.3	1.87551E-8	1498.456	-1.02	1843.877	178.164	3.343132E-11
1.79994	-14.3998	5.7	1.89134E-8	405.1122	-0.81	2043.726	178.62	6.69939E-11
1.79998	-14.3998	4.2	1.87627E-8	1389.043	-1.056	1855.442	178.2	7.062117E-11
1.79987	-14.3998	4.1	1.87742E-8	1293.845	-1.152	1909.866	178.224	4.75651E-11
1.79987	-14.3998	4	1.87875E-8	1174.946	-1.476	2008.25	178.29	1.346052E-11
1.79987	-14.3998	3.9	1.88009E-8	1079.198	-1.98	2139.77	178.38	9.096717E-11
1.79974	-14.3998	3.8	1.88276E-8	875.9959	-3.768	2369.819	178.5	9.221798E-11
1.79978	-14.3998	3.7	1.88619E-8	643.2703	-3.36	2669.864	178.59	1.437776E-11
1.79978	-14.3998	3.6	1.88943E-8	439.7792	0.588	2934.615	178.704	3.910156E-11
1.79994	-14.3998	3.5	1.89077E-8	325.0681	1.374	3047.991	178.746	7.466539E-11
1.79994	-14.3998	3.4	1.89153E-8	247.5626	-0.132	3127.119	178.752	3.305608E-11
1.79994	-14.3998	3.3	1.89039E-8	285.9918	-5.964	3183.396	178.656	3.964353E-11
1.79981	-14.3998	3.2	1.88848E-8	384.469	-5.16	3213.05	178.584	9.916675E-12
1.79981	-14.3998	3.1	1.88562E-8	521.0758	-3.042	3266.533	178.662	5.05254E-11
1.79992	-14.3998	3	1.8818E-8	703.7677	-0.996	3338.495	178.734	6.999575E-11
1.79992	-14.3998	2.9	1.88009E-8	775.0427	-0.966	3378.78	178.716	7.816753E-11
1.79992	-14.3998	2.8	1.87856E-8	807.3045	-0.936	3433.092	178.698	1.483638E-11
1.7998	-14.3998	2.7	1.87761E-8	825.3737	-0.966	3494.352	178.68	7.487379E-11
1.7998	-14.3998	2.6	1.87722E-8	859.2813	-1.062	3604.223	178.68	3.829551E-12
1.7998	-14.3998	2.5	1.87722E-8	903.3358	-1.164	3756.235	178.686	9.338535E-11
1.79974	-14.3998	2.4	1.8778E-8	932.4209	-1.362	3967.345	178.698	9.763803E-11
1.79974	-14.3998	2.3	1.87837E-8	958.4161	-1.602	4164.073	178.734	4.539709E-11
1.79998	-14.3998	2.2	1.87875E-8	1012.45	-1.89	4392.841	178.758	8.871585E-11
1.79998	-14.3998	2.1	1.87799E-8	1130.395	-2.238	4557.282	178.752	5.33049E-12
1.79998	-14.3998	2	1.87627E-8	1340.404	-2.406	4707.19	178.722	9.100891E-11
1.80001	-14.3998	1.9	1.87551E-8	1390.998	-2.802	4831.059	178.686	2.688557E-11
1.80001	-14.3998	1.8	1.87589E-8	1331.539	-3.426	4979.812	178.686	6.372802E-12
1.80001	-14.3998	1.7	1.87646E-8	1243.384	-4.386	5135.537	178.692	4.079704E-12
1.80011	-14.3998	1.6	1.87742E-8	1177.169	-5.13	5359.11	178.722	8.029376E-11
1.80011	-14.3998	1.5	1.87837E-8	1168.343	-4.902	5544.009	178.812	-1.009606E-11
1.7997	-14.3998	1.4	1.88085E-8	1032.464	-3.198	5837.361	178.92	-9.553992E-12
1.7997	-14.3998	1.3	1.88524E-8	576.2131	-1.152	6201.969	179.046	7.074621E-11
1.79997	-14.3998	1.2	1.88752E-8	254.6754	-2.652	6563.586	179.088	7.941834E-11
1.79997	-14.3998	1.1	1.88657E-8	189.862	-3.966	6805.419	179.046	8.225343E-11
1.79993	-14.3998	0.995	1.88371E-8	214.3032	-2.958	7075.24	179.052	6.703558E-11
1.79993	-14.3998	0.9	1.88104E-8	262.2863	-2.34	7338.759	179.064	5.519493E-11
1.79993	-14.3998	0.8	1.87837E-8	296.6966	-3.084	7676.07	179.01	2.455078E-11
1.79992	-14.3998	0.7	1.87627E-8	285.2649	-3.21	7948.323	178.986	7.248336E-12
1.79992	-14.3998	0.595	1.87513E-8	222.2619	-2.418	8291.692	178.992	3.359813E-11
1.79992	-14.3998	0.495	1.87417E-8	158.2466	-0.42	8625.098	179.01	1.900568E-11
1.79981	-14.3998	0.4	1.87093E-8	124.6712	2.85	9203.925	178.926	3.685011E-11
1.79989	-14.3998	0.3	1.86425E-8	235.0489	4.044	10013.84	178.812	7.900144E-11
1.79989	-14.3998	0.2	1.85815E-8	353.655	0.402	10542.31	178.716	2.279971E-11
1.79989	-14.3998	0.095	1.84747E-8	658.3652	-4.038	11435.64	178.47	1.32521E-11
1.79986	-14.3998	0	1.83011E-8	1301.337	-5.1	12703.55	178.086	1.567025E-11
1.79983	-14.3998	-0.1	1.79693E-8	2858.876	-6.408	14936.7	177.24	8.108611E-11
1.79983	-14.3998	-0.2	1.7748E-8	4033.869	-7.044	16483.04	176.436	-1.382032E-12
1.7998	-14.3998	-0.3	1.74619E-8	5286.12	-8.622	19323.44	175.002	1.50449E-11
1.7998	-14.3998	-0.405	1.71987E-8	5915.447	-11.994	22246.1	173.592	8.417125E-11
1.7998	-14.3998	-0.505	1.66188E-8	6291.79	-22.05	29424.51	170.514	9.25098E-11
1.79969	-14.3998	-0.6	1.55526E-8	7944.717	-36.804	41367.75	165.78	-4.262022E-11
1.79969	-14.3998	-0.7	1.437E-8	11726.03	-40.374	52229.99	161.262	-3.732459E-11
1.79964	-14.3998	-0.8	1.27946E-8	18091.69	-41.808	67680.12	155.442	9.546992E-11
1.79964	-14.3998	-0.9	1.13812E-8	26390.01	-41.772	84244.54	148.494	1.434583E-10
1.79992	-14.3998	-1	9.98312E-9	37611.59	-40.986	100532.7	137.604	-9.236552E-11
1.79992	-14.3998	-1.1	1.01128E-8	38935.8	-37.626	75066.05	112.368	-2.477727E-10
1.80002	-14.3998	-1.2	1.21518E-8	30874.69	-28.776	33579.8	44.154	3.214024E-10
1.80002	-14.3998	-1.3	1.40019E-8	24645.44	-17.364	53134.86	-2.37	-3.208685E-10
1.80002	-14.3998	-1.4	1.45188E-8	19488.18	-12.63	49773.4	-2.766	2.202977E-10
1.79962	-14.3998	-1.5	1.53905E-8	7096.521	-6.888	35227.45	-1.71	-1.230604E-11
1.79977	-14.3998	-1.6	1.59417E-8	2553.46	-5.862	25131.2	-0.816	-1.378993E-10
1.79977	-14.3998	-1.7	1.60371E-8	1946.156	-6.528	22770.33	-0.6	1.413736E-10
1.79977	-14.3998	-1.8	1.6121E-8	1771.261	-7.536	21023.14	-0.42	1.78772E-10
1.79978	-14.3998	-1.9	1.62488E-8	1426.727	-8.274	19812.36	-0.306	-4.578927E-11
1.80017	-14.3998	-2	1.65693E-8	964.1385	-7.578	18456	-0.33	-4.54556E-11
1.80017	-14.3998	-2.1	1.67886E-8	748.1207	-4.152	17925.62	-0.408	-1.028733E-10
1.80017	-14.3998	-2.2	1.70423E-8	661.1314	-0.702	17225.08	-0.522	7.312272E-11
1.79997	-14.3998	-2.3	1.73589E-8	633.191	1.458	15846.45	-0.564	1.206105E-10
1.79997	-14.3998	-2.4	1.75878E-8	642.1099	-0.45	14415.11	-0.462	2.92204E-11
1.79997	-14.3998	-2.5	1.78682E-8	511.5524	-7.206	12289.09	-0.168	-4.133746E-12
1.79969	-14.3998	-2.6	1.7996E-8	336.5942	-8.958	11166.81	0.018	-2.339759E-11
1.79969	-14.3998	-2.7	1.80646E-8	265.6394	-11.082	10504.08	-0.06	9.6012E-11
1.79986	-14.3998	-2.8	1.81447E-8	248.1187	-12.084	9517.38	-0.276	1.015988E-10
1.79986	-14.3998	-2.9	1.8181E-8	242.4751	-10.506	8612.838	-0.18	-5.033427E-11
1.79986	-14.3998	-3	1.81943E-8	211.1502	-11.334	8029.932	-0.114	-1.255622E-11
1.79994	-14.3998	5.9	1.88924E-8	566.9105	-0.882	1930.057	178.494	8.533859E-11
1.8002	-14.3998	-8.5	1.7666E-8	1016.942	-0.894	2299.796	6.438	-3.369692E-11
1.8002	-14.3998	-8.405	1.7666E-8	1020.633	-0.504	2295.37	6.402	-7.456064E-11
1.80006	-14.3998	-8.305	1.76717E-8	1032.742	-0.774	2291.466	6.408	-4.570584E-11
1.80006	-14.3998	-8.2	1.76793E-8	1053.158	-1.35	2298.7	6.33	3.789246E-11
1.79999	-14.3998	-8.105	1.76908E-8	1031.943	-1.722	2331.319	6.018	-9.211533E-11
1.79999	-14.3998	-8	1.77099E-8	979.8192	-1.92	2375.084	5.454	-1.701787E-11
1.79999	-14.3998	-7.905	1.77366E-8	883.6192	-2.364	2419.398	5.034	4.29372E-11
1.80015	-14.3998	-7.8	1.77652E-8	766.234	-2.826	2459.747	4.896	-8.886292E-11
1.80015	-14.3998	-7.705	1.77976E-8	622.2918	-3.642	2495.668	4.896	-6.088381E-11
1.80015	-14.3998	-7.6	1.78376E-8	440.7179	-0.672	2601.381	4.644	-4.132755E-11
1.80003	-14.3998	-7.505	1.78491E-8	389.2465	1.29	2700.724	4.362	2.175742E-11
1.80003	-14.3998	-7.405	1.7851E-8	430.0571	0.702	2974.444	3.81	-3.694933E-11
1.80014	-14.3998	-7.3	1.78415E-8	534.4769	-0.588	3379.637	3.204	-6.080039E-11
1.80014	-14.3998	-7.205	1.78224E-8	691.7138	-1.656	3934.885	2.508	-1.280641E-11
1.80014	-14.3998	-7.1	1.77976E-8	951.3923	-2.046	4281.549	2.058	3.622479E-11
1.79978	-14.3998	-7.005	1.77671E-8	1305.537	0.372	4475.925	1.632	1.271007E-11
1.79978	-14.3998	-6.905	1.77613E-8	1360.289	0.6	4437.119	1.554	5.705722E-12
1.8002	-14.3998	-6.8	1.77652E-8	1350.973	0.012	4286.211	1.56	3.918494E-11
1.8002	-14.3998	-6.705	1.77709E-8	1381.461	-0.594	4143.549	1.608	2.067338E-11
1.8002	-14.3998	-6.6	1.77747E-8	1507.964	-1.254	4000.563	1.728	2.642698E-11
1.79978	-14.3998	-6.505	1.77842E-8	1627.186	-1.536	3895.576	1.752	-2.681683E-11
1.79978	-14.3998	-6.405	1.78071E-8	1718.82	-1.704	3834.291	1.788	-6.868125E-11
1.79978	-14.3998	-6.3	1.78376E-8	1757.966	-1.776	3816.455	1.836	3.787858E-12
1.80002	-14.3998	-6.2	1.78777E-8	1691.504	-1.812	3868.115	1.722	-2.306404E-11
1.80002	-14.3998	-6.1	1.79101E-8	1555.843	-1.86	4009.631	1.512	-4.453831E-11
1.8	-14.3998	-6.005	1.79349E-8	1346.291	-2.142	4136.605	1.344	4.413254E-12
1.8	-14.3998	-5.905	1.79521E-8	1172.559	-2.538	4210.46	1.218	3.622479E-11
1.8	-14.3998	-5.8	1.79597E-8	1020.535	-2.712	4256.385	1.086	-2.860981E-11
1.79977	-14.3998	-5.7	1.79635E-8	894.1298	-3.03	4260.256	1.026	2.521789E-11
1.79977	-14.3998	-5.6	1.7975E-8	794.7983	-3.072	4256.289	0.96	2.809468E-11
1.79977	-14.3998	-5.505	1.79921E-8	658.7391	-3.396	4245.202	0.96	-2.152122E-11
1.79993	-14.3998	-5.405	1.80207E-8	483.1144	-8.25	4255.828	0.942	7.721601E-14
1.79993	-14.3998	-5.3	1.80284E-8	422.7241	-10.446	4268.271	0.918	-2.510721E-11
1.79973	-14.3998	-5.2	1.80303E-8	400.7787	-10.038	4284.554	0.876	8.046069E-11
1.79973	-14.3998	-5.1	1.80246E-8	418.8348	-8.01	4321.871	0.84	-3.444748E-11
1.79973	-14.3998	-5.005	1.80207E-8	423.5268	-6.426	4501.207	0.714	-4.349588E-11
1.79969	-14.3998	-4.905	1.80246E-8	382.4079	-6.39	4708.776	0.564	-6.551921E-12
1.79969	-14.3998	-4.8	1.80265E-8	328.5335	-7.068	4952.753	0.342	-5.642206E-11
1.80006	-14.3998	-4.7	1.80246E-8	307.3838	-7.878	5068.185	0.24	7.124656E-11
1.80006	-14.3998	-4.6	1.80227E-8	289.7951	-7.812	5118.745	0.216	4.756517E-11
1.79984	-14.3998	-4.505	1.80284E-8	282.8326	-2.19	5160.519	0.222	5.682094E-11
1.79984	-14.3998	-4.4	1.80417E-8	252.8648	0.294	5195.946	0.228	1.453076E-12
1.7998	-14.3998	-4.3	1.80475E-8	251.9064	-0.582	5257.853	0.21	6.998197E-12
1.7998	-14.3998	-4.205	1.80436E-8	271.0324	-1.542	5380.384	0.168	-4.758223E-11
1.79995	-14.3998	-4.1	1.80284E-8	305.2523	-2.466	5569.657	0.132	2.796962E-11
1.79995	-14.3998	-4.005	1.80055E-8	358.8131	-2.19	5858.932	0.078	8.250352E-11
1.79995	-14.3998	-3.9	1.79864E-8	379.2332	-3.6	6151.426	0.03	-4.745718E-11
1.79987	-14.3998	-3.8	1.79788E-8	364.5004	-4.734	6394.364	-0.024	6.649364E-11
1.79987	-14.3998	-3.7	1.79807E-8	344.961	-5.622	6643.123	-0.054	5.686261E-11
1.79987	-14.3998	-3.6	1.79998E-8	321.9841	-6.15	6888.577	-0.054	-1.389055E-11
1.79969	-14.3998	-3.5	1.80265E-8	290.4052	-6.582	7090.838	-0.084	-9.234128E-13
1.79969	-14.3998	-3.4	1.80761E-8	253.2598	-8.688	7263.901	-0.084	8.108605E-11
1.79969	-14.3998	-3.3	1.8118E-8	202.5809	-11.55	7368.805	-0.066	8.137789E-11
1.79971	-14.3998	-3.2	1.81638E-8	166.9986	-14.19	7481.474	-0.054	-5.216896E-11
1.79971	-14.3998	-3.1	1.81905E-8	183.4188	-13.272	7689.618	-0.09	8.646443E-11
1.79996	-14.1999	8.495	1.89286E-8	905.1752	-0.99	1412.492	178.11	6.465917E-11
1.79985	-14.1999	8.4	1.89344E-8	862.5465	-1.23	1439.998	178.002	4.960807E-11
1.79985	-14.1999	8.3	1.8942E-8	808.3149	-1.236	1449.06	178.008	8.479673E-11
1.79997	-14.1999	8.195	1.89496E-8	734.0208	-1.086	1449.265	178.11	1.234042E-10
1.79997	-14.1999	8.1	1.89592E-8	642.0841	-0.912	1452.261	178.218	1.119803E-10
1.79997	-14.1999	7.995	1.89706E-8	517.0501	-0.906	1463.37	178.326	1.076443E-10
1.79997	-14.1999	7.9	1.89782E-8	423.7999	-1.11	1485.947	178.326	8.617258E-11
1.79997	-14.1999	7.8	1.89859E-8	353.9706	-1.23	1539.89	178.428	4.193669E-11
1.79997	-14.1999	7.695	1.89916E-8	315.173	-0.228	1610.833	178.65	1.089785E-10
1.79989	-14.1999	7.6	1.89916E-8	323.3624	0.372	1689.099	178.896	1.149406E-10
1.79989	-14.1999	7.495	1.89821E-8	392.8506	0.078	1760.401	178.854	3.351476E-11
1.79986	-14.1999	7.4	1.89534E-8	622.5743	-0.462	1921.877	178.494	7.708358E-11
1.79986	-14.1999	7.3	1.89286E-8	884.7564	-0.426	2099.553	178.518	5.494477E-11
1.79982	-14.1999	7.2	1.88886E-8	1315.1	-0.636	2370.647	178.56	5.152598E-11
1.79982	-14.1999	7.1	1.88581E-8	1652.462	-0.9	2490.24	178.44	5.919742E-11
1.79982	-14.1999	6.995	1.88218E-8	2066.54	-0.978	2514.441	178.398	3.155523E-11
1.79994	-14.1999	6.9	1.87951E-8	2432.985	-0.96	2426.84	178.398	3.55577E-11
1.79994	-14.1999	6.8	1.87608E-8	2835.956	-0.972	2162.317	178.416	3.526585E-11
1.79999	-14.1999	6.7	1.87474E-8	2875.145	-1.002	1928.491	178.332	8.5714E-11
1.79999	-14.1999	6.6	1.87436E-8	2747.733	-0.948	1709.56	178.236	2.259124E-11
1.79985	-14.1999	6.495	1.87494E-8	2396.989	-0.696	1437.518	178.188	3.7684E-11
1.79985	-14.1999	6.4	1.87627E-8	2106.008	-0.564	1349.635	178.164	8.146136E-11
1.79962	-14.1999	6.3	1.87913E-8	1747.942	-0.348	1346.091	177.966	9.542837E-11
1.79962	-14.1999	6.2	1.88142E-8	1554.932	-0.192	1407.224	178.032	6.987078E-11
1.79962	-14.1999	6.1	1.88409E-8	1341.661	-0.09	1491.829	178.05	5.40275E-11
1.80002	-14.1999	5.995	1.88638E-8	1128.129	-0.15	1581.452	178.14	8.271211E-11
1.80002	-14.1999	5.9	1.89019E-8	819.8805	-0.57	1736.534	178.332	9.834693E-11
1.80002	-14.1999	5.8	1.89248E-8	597.9244	-0.594	1844.273	178.416	9.868042E-11
1.80002	-14.1999	5.7	1.8942E-8	490.3463	-0.81	1946.046	178.392	8.934123E-11
1.80002	-14.1999	5.6	1.89477E-8	434.4601	-1.212	2013.289	178.338	5.690429E-11
1.79986	-14.1999	5.495	1.89496E-8	432.598	-1.458	2059.679	178.248	2.796959E-11
1.79986	-14.1999	5.4	1.8942E-8	508.194	-1.26	2094.726	178.278	4.489682E-11
1.79991	-14.1999	5.3	1.89115E-8	789.8157	-1.038	2123.909	178.362	5.765477E-11
1.79991	-14.1999	5.2	1.88848E-8	1081.605	-0.924	2138.355	178.302	2.546805E-11
1.79983	-14.1999	5.1	1.88466E-8	1466.572	-0.786	2155.731	178.308	6.686891E-11
1.79983	-14.1999	4.995	1.88237E-8	1708.123	-0.738	2154.003	178.344	9.509486E-11
1.79983	-14.1999	4.9	1.88085E-8	1828.445	-0.72	2127.815	178.356	9.934739E-11
1.79967	-14.1999	4.8	1.87989E-8	1871.684	-0.696	2089.862	178.35	9.947255E-11
1.79967	-14.1999	4.7	1.87951E-8	1828.556	-0.732	2008.231	178.302	2.204927E-11
1.79967	-14.1999	4.6	1.87951E-8	1735.798	-0.714	1902.187	178.266	5.965602E-11
1.79971	-14.1999	4.495	1.8797E-8	1609.571	-0.69	1792.403	178.242	8.404626E-11
1.79971	-14.1999	4.4	1.88009E-8	1470.829	-0.69	1704.45	178.212	9.784655E-11
1.79971	-14.1999	4.3	1.88028E-8	1309.805	-0.684	1629.582	178.194	8.821555E-11
1.79967	-14.1999	4.2	1.88085E-8	1201.861	-0.69	1609.474	178.182	9.499774E-12
1.79967	-14.1999	4.1	1.88142E-8	1126.553	-0.642	1626.022	178.23	1.120916E-11
1.79967	-14.1999	4	1.88237E-8	1074.332	-0.522	1682.99	178.302	1.01599E-10
1.7999	-14.1999	3.9	1.88352E-8	1032.041	-0.768	1788.566	178.374	5.62235E-12
1.7999	-14.1999	3.8	1.88428E-8	993.2706	-1.836	1916.355	178.416	4.31041E-11
1.79984	-14.1999	3.7	1.88676E-8	889.4401	-4.704	2188.678	178.488	5.582032E-11
1.79984	-14.1999	3.6	1.89039E-8	697.2688	-5.274	2568.555	178.608	3.534922E-11
1.79982	-14.1999	3.5	1.89363E-8	490.2478	-3.624	2897.81	178.662	5.832188E-11
1.79982	-14.1999	3.4	1.89515E-8	359.6502	-5.67	3044.878	178.668	1.116747E-11
1.80008	-14.1999	3.3	1.89592E-8	255.1437	-9.372	3147.385	178.71	8.517203E-11
1.80008	-14.1999	3.2	1.89534E-8	239.891	-9.204	3184.516	178.812	7.412341E-11
1.79989	-14.1999	3.1	1.89267E-8	325.4064	-4.056	3233.897	178.968	6.315819E-11
1.79989	-14.1999	3	1.89019E-8	469.2634	-2.448	3283.866	178.932	2.680224E-11
1.79989	-14.1999	2.9	1.88657E-8	667.2321	-0.906	3375.072	178.794	3.205546E-11
1.80001	-14.1999	2.8	1.88485E-8	737.316	-0.99	3432.31	178.782	5.511158E-11
1.80001	-14.1999	2.7	1.88352E-8	774.2259	-0.954	3520.568	178.77	7.203883E-11
1.79994	-14.1999	2.6	1.88276E-8	799.369	-0.984	3617.36	178.74	4.990001E-11
1.79994	-14.1999	2.5	1.88276E-8	833.606	-0.942	3744.784	178.758	1.72546E-11
1.79994	-14.1999	2.4	1.88314E-8	859.8458	-0.9	3901.893	178.818	9.130085E-11
1.79972	-14.1999	2.3	1.88409E-8	873.9445	-0.798	4128.492	178.884	8.700654E-11
1.79972	-14.1999	2.2	1.88466E-8	891.5666	-0.582	4338.348	178.914	5.252662E-11
1.79972	-14.1999	2.1	1.88504E-8	931.6036	-0.306	4562.768	178.902	2.213265E-11
1.79963	-14.1999	2	1.88447E-8	1026.973	0.15	4721.503	178.89	8.276912E-13
1.79963	-14.1999	1.9	1.88333E-8	1156.165	0.726	4878.253	178.866	8.112781E-11
1.79983	-14.1999	1.8	1.88314E-8	1136.798	1.368	4980.426	178.866	3.835108E-11
1.79983	-14.1999	1.7	1.8839E-8	1065.747	1.272	5108.928	178.878	2.109034E-11
1.79983	-14.1999	1.6	1.88466E-8	989.8072	-0.882	5282.39	178.872	7.499899E-11
1.79986	-14.1999	1.5	1.88638E-8	875.4016	-7.29	5615.252	178.896	4.443823E-11
1.79986	-14.1999	1.4	1.88752E-8	799.4776	-6.156	5799.356	178.932	9.833294E-12
1.79992	-14.1999	1.3	1.89039E-8	557.6944	-2.496	6070.811	178.932	1.712954E-11
1.79979	-14.1999	1.1	1.89286E-8	198.0876	-5.052	6573.439	179.088	7.641647E-11
1.79979	-14.1999	0.995	1.89077E-8	189.8592	-6.078	6790.302	179.076	7.790364E-12
1.79986	-14.1999	0.9	1.88752E-8	238.9601	-6.306	7089.355	178.986	6.372809E-12
1.79986	-14.1999	0.8	1.88447E-8	296.5269	-4.932	7368.119	178.998	5.198462E-11
1.79986	-14.1999	0.7	1.88199E-8	308.1265	-4.746	7691.38	179.022	5.240155E-11
1.79999	-14.1999	0.595	1.88028E-8	265.0919	-6.234	8002.691	179.028	3.037398E-12
1.79999	-14.1999	0.495	1.87913E-8	169.2528	-9.954	8342.212	179.088	5.65708E-11
1.79999	-14.1999	0.4	1.87703E-8	89.58354	-26.802	8875.511	179.064	-1.576695E-11
1.79974	-14.1999	0.3	1.87074E-8	133.3462	-24.294	9518.693	178.962	-2.146304E-13
1.79991	-14.1999	0.2	1.86158E-8	293.5694	-14.502	10340.36	178.83	-1.138869E-11
1.79991	-14.1999	0.095	1.85567E-8	437.8429	-11.976	10851.88	178.74	-2.293894E-11
1.80001	-14.1999	0	1.83564E-8	1061.799	-9.132	12322.73	178.398	6.757769E-11
1.80001	-14.1999	-0.1	1.80188E-8	2589.285	-6.648	14783.17	177.654	-2.980177E-13
1.79969	-14.1999	-0.2	1.78186E-8	3704.287	-7.056	16287.31	177.108	8.671455E-11
1.79969	-14.1999	-0.3	1.76049E-8	4878.801	-8.082	18279.4	176.394	7.433185E-11
1.7994	-14.1999	-0.405	1.73761E-8	5815.171	-10.788	21288.32	175.29	-3.782503E-11
1.7994	-14.1999	-0.505	1.70861E-8	6189.066	-15.126	25343.99	173.838	-5.517125E-11
1.79988	-14.1999	-0.6	1.60829E-8	8020.009	-30.438	37194.54	169.992	9.138421E-11
1.79988	-14.1999	-0.7	1.50567E-8	11628.71	-35.274	47227.28	166.722	-2.806778E-11
1.79973	-14.1999	-0.8	1.30692E-8	22092.17	-37.182	69313.73	160.74	-2.560759E-11
1.79973	-14.1999	-0.9	1.16444E-8	32929.05	-37.584	88677.82	155.58	4.939967E-11
1.79973	-14.1999	-1	1.04333E-8	45903.5	-38.082	108238	148.278	1.846923E-10
1.79966	-14.1999	-1.1	9.79239E-9	53114.1	-39.114	113739.3	138.828	2.680776E-10
1.79966	-14.1999	-1.2	1.20164E-8	37928.91	-33.51	36110.98	81.654	-3.159063E-10
1.79992	-14.1999	-1.3	1.40534E-8	25995.06	-19.872	47205.87	0.564	4.333059E-10
1.79992	-14.1999	-1.4	1.47172E-8	20239.99	-13.428	48729.85	-3.102	2.688698E-10
1.7997	-14.1999	-1.5	1.5606E-8	6998.526	-7.044	35432.27	-1.914	-1.346471E-10
1.79979	-14.1999	-1.6	1.61878E-8	2704.036	-7.092	24264.94	-0.96	6.103191E-11
1.79979	-14.1999	-1.7	1.62812E-8	2072.568	-8.346	21495.41	-0.744	-7.235067E-11
1.79979	-14.1999	-1.8	1.63537E-8	1937.409	-9.162	19730.83	-0.63	1.564665E-10
1.79956	-14.1999	-1.9	1.64739E-8	1593.563	-8.868	18255.36	-0.534	-1.189686E-10
1.79956	-14.1999	-2	1.67543E-8	1039.876	-4.872	16466.34	-0.492	-7.31846E-11
1.79942	-14.1999	-2.1	1.69545E-8	808.0863	-3.864	15846.53	-0.546	1.544236E-10
1.79942	-14.1999	-2.2	1.71624E-8	708.6014	-2.286	15211.74	-0.618	1.496705E-10
1.79991	-14.1999	-2.3	1.7481E-8	680.9279	-1.356	14092.33	-0.708	1.47586E-10
1.79991	-14.1999	-2.4	1.76908E-8	657.743	-2.262	12993.53	-0.744	1.036001E-10
1.79991	-14.1999	-2.5	1.79387E-8	447.7091	-6.882	11342.01	-0.786	4.131125E-11
1.79979	-14.1999	-2.6	1.80646E-8	305.3109	-9.09	10476.07	-0.81	3.935171E-11
1.79979	-14.1999	-2.7	1.81276E-8	259.7327	-9.06	9966.184	-0.672	-3.174812E-12
1.79977	-14.1999	-2.8	1.81962E-8	251.4602	-7.806	9003.638	-0.264	-1.48079E-11
1.79977	-14.1999	-2.9	1.82248E-8	231.5954	-9.228	8274.055	-0.21	8.992494E-11
1.79993	-14.1999	-3	1.82382E-8	211.4847	-11.028	7782.676	-0.174	8.775695E-11
1.79993	-14.1999	-3.1	1.82325E-8	193.5445	-12.84	7490.47	-0.132	-4.095232E-11
1.79993	-14.1999	-3.2	1.82077E-8	185.2914	-13.812	7339.477	-0.12	1.250164E-11
1.79973	-14.1999	-3.3	1.81504E-8	227.1829	-11.058	7204.58	-0.102	-2.831792E-11
1.79973	-14.1999	-3.4	1.81028E-8	290.2877	-8.688	7081.115	-0.108	8.254535E-11
1.79973	-14.1999	-3.5	1.80665E-8	320.7954	-7.44	6915.562	-0.096	-3.269619E-11
1.7999	-14.1999	-3.6	1.80436E-8	346.7002	-6.75	6718.227	-0.06	3.787866E-12
1.7999	-14.1999	-3.7	1.80322E-8	372.7177	-5.832	6455.563	-0.012	1.825522E-11
1.79967	-14.1999	-3.8	1.8036E-8	390.7119	-5.526	6189.843	0.054	-3.056963E-11
1.79967	-14.1999	-3.9	1.80494E-8	397.8265	-5.832	5947.455	0.072	1.095901E-11
1.79967	-14.1999	-4.005	1.80722E-8	341.2302	-6.102	5701.298	0.12	5.498647E-11
1.79985	-14.1999	-4.1	1.80951E-8	267.4304	-7.218	5442.479	0.192	-3.227922E-11
1.79985	-14.1999	-4.205	1.81085E-8	236.9661	-8.832	5261.12	0.27	8.654781E-11
1.79985	-14.1999	-4.3	1.81085E-8	233.7256	-11.064	5155.794	0.348	8.137794E-11
1.79979	-14.1999	-4.4	1.81009E-8	259.7302	-11.658	5117.21	0.414	3.522415E-11
1.79979	-14.1999	-4.505	1.80932E-8	280.1467	-12.096	5087.679	0.474	-1.230604E-11
1.79979	-14.1999	-4.6	1.80932E-8	278.5256	-9.852	5042.795	0.516	1.779663E-11
1.79981	-14.1999	-4.7	1.8099E-8	281.5752	-4.314	4890.513	0.498	3.042948E-11
1.79994	-14.1999	-4.8	1.81066E-8	352.6438	-5.178	4660.908	0.402	7.420678E-11
1.79994	-14.1999	-4.905	1.81047E-8	389.0493	-4.914	4490.409	0.51	-4.541398E-11
1.79994	-14.1999	-5.005	1.81085E-8	387.1679	-4.74	4322.832	0.648	-6.605438E-11
1.80005	-14.1999	-5.1	1.81142E-8	364.9893	-4.302	4214.942	0.792	-6.48034E-11
1.80005	-14.1999	-5.2	1.81142E-8	381.6989	-4.14	4179.566	0.84	7.041279E-11
1.80005	-14.1999	-5.3	1.81066E-8	443.2748	-3.318	4148.609	0.888	-3.428071E-11
1.80021	-14.1999	-5.405	1.80932E-8	527.4534	-2.682	4119.769	0.906	6.289435E-12
1.80021	-14.1999	-5.505	1.80627E-8	700.9196	-1.932	4075.991	0.858	3.284766E-11
1.79969	-14.1999	-5.6	1.80475E-8	796.5646	-1.884	4094.08	0.852	5.536173E-11
1.79969	-14.1999	-5.7	1.8036E-8	884.8581	-1.974	4141.096	0.876	-4.55067E-12
1.79969	-14.1999	-5.8	1.80303E-8	1018.192	-2.13	4171.334	0.924	-4.478852E-11
1.80003	-14.1999	-5.905	1.80188E-8	1221.041	-1.896	4104.113	1.026	-7.568645E-11
1.80003	-14.1999	-6.005	1.79998E-8	1435.71	-1.818	3971.644	1.176	5.986447E-11
1.80012	-14.1999	-6.1	1.79826E-8	1644.551	-1.836	3822.762	1.344	-5.166861E-11
1.80012	-14.1999	-6.2	1.79559E-8	1757.69	-1.896	3648.99	1.584	-3.052792E-11
1.80012	-14.1999	-6.3	1.79254E-8	1778.448	-1.89	3561.678	1.764	-3.925279E-12
1.80006	-14.1999	-6.405	1.79025E-8	1724.435	-2.016	3621.377	1.734	-6.042514E-11
1.80006	-14.1999	-6.505	1.78815E-8	1651.142	-2.142	3743.545	1.644	6.590994E-11
1.80006	-14.1999	-6.6	1.7872E-8	1569.058	-2.304	3873.73	1.56	4.039402E-11
1.80007	-14.1999	-6.705	1.78643E-8	1476.207	-2.604	4048.689	1.482	2.870638E-12
1.80007	-14.1999	-6.8	1.78624E-8	1405.147	-3.012	4180.715	1.464	4.498027E-11
1.79981	-14.1999	-6.905	1.78643E-8	1326.484	-3.072	4300.387	1.476	-3.6449E-11
1.79981	-14.1999	-7.005	1.78777E-8	1185.773	-2.868	4332.381	1.572	-9.369985E-11
1.80002	-14.1999	-7.1	1.79178E-8	842.0398	-2.094	4060.091	2.082	3.91433E-11
1.80002	-14.1999	-7.205	1.79387E-8	606.287	-2.37	3624.661	2.658	3.151348E-11
1.80002	-14.1999	-7.3	1.79483E-8	510.0739	-1.8	3099.87	3.444	1.992292E-11
1.80042	-14.1999	-7.405	1.79425E-8	492.7981	-1.548	2764.732	4.074	-9.290752E-11
1.80042	-14.1999	-7.505	1.79216E-8	529.5939	-2.19	2560.296	4.584	1.867216E-11
1.79999	-14.1999	-7.6	1.78739E-8	667.8901	-3.456	2405.189	5.094	4.331251E-11
1.79999	-14.1999	-7.705	1.78357E-8	804.6614	-3.12	2360.838	5.358	-4.357928E-11
1.79999	-14.1999	-7.8	1.77919E-8	921.8071	-2.76	2314.092	5.736	-4.862469E-11
1.79999	-14.1999	-7.905	1.77613E-8	991.245	-2.688	2262.498	5.976	-4.391287E-11
1.79999	-14.1999	-8	1.77461E-8	1030.091	-2.688	2190.543	6.174	-1.013723E-10
1.79999	-14.1999	-8.105	1.77327E-8	1060.493	-2.922	2115.312	6.546	-1.976992E-11
1.80045	-14.1999	-8.2	1.7727E-8	1094.562	-3.246	2062.402	6.936	5.223479E-11
1.80045	-14.1999	-8.305	1.77232E-8	1106.883	-3.576	2050.442	7.098	-1.019976E-10
1.80018	-14.1999	-8.405	1.77213E-8	1114.151	-3.786	2063.28	7.182	-3.978479E-11
1.80018	-14.1999	-8.5	1.77213E-8	1107.842	-3.594	2070.006	7.242	-4.884212E-12
1.79992	-14.1999	1.2	1.89248E-8	351.1768	-3.876	6272.352	178.962	7.028773E-11
1.80008	-13.9998	8.4	1.89859E-8	888.0696	-0.648	1304.826	178.398	1.044339E-10
1.79997	-13.9998	8.3	1.89859E-8	865.9953	-0.756	1313.264	178.338	6.04899E-11
1.79997	-13.9998	8.195	1.89897E-8	807.5062	-0.504	1312.901	178.44	1.104377E-10
1.79997	-13.9998	8.1	1.89973E-8	731.5408	-0.372	1305.022	178.572	1.22195E-10
1.79978	-13.9998	7.995	1.90011E-8	650.9097	-0.27	1312.214	178.638	4.443822E-11
1.79978	-13.9998	7.9	1.90107E-8	567.3016	-0.084	1337.321	178.698	3.530745E-11
1.79985	-13.9998	7.8	1.90183E-8	488.1341	0.324	1385.655	178.83	1.138565E-10
1.79985	-13.9998	7.695	1.90259E-8	433.4087	0.33	1452.851	178.854	3.747557E-11
1.79985	-13.9998	7.6	1.90297E-8	396.2727	0.546	1534.291	178.878	5.3152E-11
1.79989	-13.9998	7.495	1.90336E-8	380.6316	0.588	1621.175	178.788	1.055597E-10
1.79989	-13.9998	7.4	1.90297E-8	423.8764	-0.342	1699.517	178.584	4.206172E-11
1.79979	-13.9998	7.3	1.90088E-8	626.2468	-1.182	1829.163	178.194	7.766721E-11
1.79979	-13.9998	7.2	1.8984E-8	888.0584	-1.098	1940.071	178.182	3.509905E-11
1.79999	-13.9998	7.1	1.89286E-8	1491.415	-0.762	2171.978	178.656	9.580363E-11
1.79999	-13.9998	6.995	1.88962E-8	1839.179	-0.822	2225.876	178.692	8.083588E-11
1.79999	-13.9998	6.9	1.88676E-8	2225.598	-0.942	2174.166	178.668	1.018074E-10
1.79993	-13.9998	6.8	1.88352E-8	2590.777	-1.068	1988.723	178.56	4.635609E-11
1.79993	-13.9998	6.7	1.8818E-8	2729.939	-1.17	1749.028	178.404	3.372322E-11
1.79993	-13.9998	6.6	1.88104E-8	2692.027	-1.212	1525.146	178.314	1.013487E-10
1.80015	-13.9998	6.495	1.88104E-8	2526.661	-1.164	1288.282	178.128	4.643941E-11
1.80015	-13.9998	6.4	1.88237E-8	2140.148	-0.768	1064.036	177.75	7.929331E-11
1.79955	-13.9998	6.3	1.88371E-8	1946.897	-0.888	1061.501	177.702	2.830315E-11
1.79955	-13.9998	6.2	1.88504E-8	1798.291	-0.924	1138.024	177.9	1.027662E-10
1.79955	-13.9998	6.1	1.88733E-8	1529.34	-1.152	1306.295	178.236	1.066854E-10
1.79975	-13.9998	5.995	1.88905E-8	1376.295	-1.35	1393.849	178.272	2.067339E-11
1.79975	-13.9998	5.9	1.89077E-8	1182.058	-1.248	1476.906	178.35	2.575992E-11
1.79983	-13.9998	5.8	1.89382E-8	850.8676	-0.282	1653.145	178.578	2.8595E-11
1.79983	-13.9998	5.7	1.89553E-8	690.3663	-0.06	1762.494	178.662	1.958939E-11
1.79983	-13.9998	5.6	1.89668E-8	570.7236	0.15	1872.598	178.764	4.272879E-11
1.79989	-13.9998	5.495	1.89763E-8	494.3187	0.504	1992.391	178.878	1.013488E-10
1.79989	-13.9998	5.4	1.89801E-8	491.6191	0.078	2063.83	178.908	7.81258E-11
1.79988	-13.9998	5.3	1.89706E-8	584.5993	-1.05	2146.943	178.83	6.078174E-11
1.79988	-13.9998	5.2	1.89477E-8	809.2486	-1.194	2173.921	178.656	6.403375E-11
1.7999	-13.9998	5.1	1.89172E-8	1119.632	-1.026	2195.933	178.584	2.813639E-11
1.7999	-13.9998	4.995	1.88867E-8	1431.997	-0.75	2210.921	178.626	1.015989E-10
1.7999	-13.9998	4.9	1.88619E-8	1664.965	-0.708	2194.869	178.644	9.167594E-11
1.8	-13.9998	4.8	1.88428E-8	1838.559	-0.708	2135.012	178.554	4.327084E-11
1.8	-13.9998	4.7	1.88352E-8	1873.121	-0.732	2051.027	178.464	2.947057E-11
1.8	-13.9998	4.6	1.88314E-8	1812.568	-0.786	1943.031	178.428	7.616634E-11
1.7999	-13.9998	4.495	1.88333E-8	1672.835	-0.81	1814.265	178.386	7.103812E-11
1.80008	-13.9998	8.495	1.89859E-8	878.3044	-0.546	1292.564	178.41	1.182759E-10
1.7999	-13.9998	4.3	1.88428E-8	1340.241	-0.984	1583.416	178.266	5.073376E-11
1.7999	-13.9998	4.4	1.8839E-8	1481.698	-0.894	1668.374	178.326	1.858877E-11
1.79978	-13.9998	4.1	1.88562E-8	1156.246	-1.302	1553.447	178.254	9.851361E-11
1.79978	-13.9998	4	1.88657E-8	1114.197	-1.53	1599.66	178.272	2.217429E-11
1.79966	-13.9998	3.9	1.88733E-8	1099.733	-1.644	1668.304	178.308	1.000562E-10
1.79966	-13.9998	3.8	1.8881E-8	1095.832	-1.716	1774.366	178.374	9.067537E-11
1.79967	-13.9998	3.7	1.88905E-8	1068.558	-1.614	1916.445	178.476	7.070462E-11
1.79967	-13.9998	3.6	1.89172E-8	927.0347	-0.894	2272.736	178.692	3.322284E-11
1.79975	-13.9998	3.5	1.89458E-8	725.612	-0.816	2629.728	178.866	1.696274E-11
1.79975	-13.9998	3.4	1.89649E-8	551.8247	-0.99	2853.366	178.962	6.661877E-11
1.79975	-13.9998	3.3	1.89801E-8	358.25	-1.254	3070.121	179.04	7.979359E-11
1.79974	-13.9998	3.2	1.89821E-8	285.1075	-1.32	3173.421	179.028	5.235982E-11
1.79974	-13.9998	3.1	1.89687E-8	324.9311	-1.374	3224.38	178.968	2.513454E-11
1.79974	-13.9998	3	1.89477E-8	435.8365	-1.302	3272.387	178.902	1.471135E-11
1.80024	-13.9998	2.9	1.8921E-8	583.3307	-1.134	3341.187	178.896	8.913278E-11
1.80024	-13.9998	2.8	1.89019E-8	687.2378	-1.374	3416.699	178.854	2.092355E-11
1.79998	-13.9998	2.7	1.88867E-8	739.0756	-1.344	3496.768	178.842	2.013139E-11
1.79998	-13.9998	2.6	1.88771E-8	767.6709	-1.374	3593.274	178.878	2.705237E-11
1.79998	-13.9998	2.5	1.88714E-8	798.0065	-1.326	3724.249	178.914	8.233689E-11
1.79986	-13.9998	2.4	1.88733E-8	829.2191	-1.386	3885.727	178.878	3.822603E-11
1.79986	-13.9998	2.3	1.8881E-8	841.751	-1.362	4067.242	178.878	1.191795E-11
1.79986	-13.9998	2.2	1.88924E-8	822.5106	-1.446	4266.308	178.896	6.372809E-12
1.79979	-13.9998	2.1	1.89019E-8	799.6762	-1.512	4526.291	178.932	9.434432E-11
1.79979	-13.9998	2	1.89058E-8	804.0443	-1.59	4775.212	178.932	1.129255E-11
1.79979	-13.9998	1.9	1.88981E-8	866.2723	-1.506	4934.067	178.932	4.489686E-11
1.80001	-13.9998	1.8	1.88943E-8	881.7262	-1.326	5064.4	178.92	6.307487E-11
1.80001	-13.9998	1.7	1.88981E-8	801.7578	-0.9	5232.119	178.92	4.881595E-11
1.80001	-13.9998	1.6	1.89077E-8	713.0375	-0.54	5396.161	178.932	7.248358E-12
1.79992	-13.9998	1.5	1.89153E-8	635.6442	-0.534	5572.79	178.908	8.246189E-11
1.79992	-13.9998	1.4	1.89229E-8	594.4913	-0.894	5746.582	178.908	2.096524E-11
1.79997	-13.9998	1.3	1.89477E-8	499.8818	-2.082	6035.93	179.034	4.62172E-12
1.79997	-13.9998	1.2	1.8963E-8	376.0813	-2.634	6200.812	179.046	5.923909E-11
1.79997	-13.9998	1.1	1.89706E-8	271.4854	-3.672	6351.46	179.04	5.11924E-11
1.80009	-13.9998	0.995	1.89592E-8	180.8942	-4.404	6730.98	179.052	2.146555E-11
1.79953	-13.9998	0.9	1.89325E-8	213.0511	-2.886	6946.732	179.076	7.391493E-11
1.79953	-13.9998	0.8	1.88981E-8	263.8535	-2.952	7241.627	179.046	4.802378E-11
1.79953	-13.9998	0.7	1.88676E-8	309.8158	-2.802	7619.782	178.992	2.120153E-12
1.79978	-13.9998	0.595	1.88352E-8	300.9785	-2.592	8094.95	178.92	7.581902E-12
1.79978	-13.9998	0.495	1.88142E-8	246.6653	-2.004	8518.991	178.878	3.801752E-11
1.79978	-13.9998	0.4	1.87913E-8	201.0712	-0.096	8933.762	178.884	6.449236E-11
1.79964	-13.9998	0.3	1.87494E-8	181.9002	-0.678	9354.326	178.86	6.761934E-11
1.79964	-13.9998	0.2	1.86521E-8	265.9851	-5.4	10176.44	178.728	5.552851E-11
1.79962	-13.9998	0.095	1.85834E-8	412.5063	-5.862	10711.23	178.59	-1.856069E-11
1.79962	-13.9998	0	1.83908E-8	937.0609	-7.848	12170	178.26	5.915573E-11
1.80005	-13.9998	-0.1	1.81676E-8	1807.542	-7.662	13854.99	177.93	5.29018E-11
1.80005	-13.9998	-0.2	1.78949E-8	3138.062	-8.16	15951.42	177.228	7.099637E-11
1.79974	-13.9998	-0.3	1.76812E-8	4262.748	-9.21	17826.34	176.526	2.275803E-11
1.79974	-13.9998	-0.405	1.74371E-8	5218.012	-11.97	20564.37	175.512	6.39504E-11
1.79967	-13.9998	-0.505	1.71777E-8	5639.026	-16.866	23789.62	174.33	2.217434E-11
1.79967	-13.9998	-0.6	1.62126E-8	7038.6	-34.476	34698.44	170.652	8.471322E-11
1.79997	-13.9998	-0.7	1.5194E-8	9913.255	-43.344	44525.21	167.328	5.319366E-11
1.79997	-13.9998	-0.8	1.3258E-8	18841.83	-45.618	64478.35	161.442	7.099645E-11
1.7997	-13.9998	-0.9	1.18466E-8	28759.48	-44.628	81649.42	156.33	-6.64296E-11
1.7997	-13.9998	-1	1.05668E-8	41848.9	-43.218	99153.95	148.95	1.324097E-10
1.7997	-13.9998	-1.1	9.93735E-9	50437.89	-42.516	103418.9	139.644	6.061501E-11
1.79947	-13.9998	-1.2	1.19153E-8	35336.84	-33.36	36842.55	80.022	3.696829E-10
1.8	-13.9998	-1.3	1.40706E-8	24817.42	-19.824	45801.1	2.076	2.876317E-10
1.8	-13.9998	-1.4	1.48278E-8	19777.51	-13.518	47944.27	-3.516	-2.401419E-10
1.79977	-13.9998	-1.5	1.58044E-8	6910.67	-6.468	34666.93	-2.232	8.029393E-11
1.79977	-13.9998	-1.6	1.64186E-8	2484.396	-5.172	23675.22	-1.05	1.277818E-10
1.79997	-13.9998	-1.7	1.65178E-8	1832.793	-5.394	21135.14	-0.864	3.785079E-11
1.79997	-13.9998	-1.8	1.65845E-8	1719.286	-5.778	19148.9	-0.726	-7.385174E-11
1.79997	-13.9998	-1.9	1.6697E-8	1413.416	-6.564	17538.42	-0.606	1.509213E-10
1.79988	-13.9998	-2	1.69641E-8	910.6289	-9.39	15512.52	-0.51	9.884716E-11
1.79988	-13.9998	-2.1	1.71586E-8	664.8445	-12.696	14718.39	-0.504	-8.973867E-11
1.79971	-13.9998	-2.2	1.7378E-8	577.7765	-15.288	14066.12	-0.546	1.27365E-10
1.79971	-13.9998	-2.3	1.76145E-8	544.2198	-16.194	13283.32	-0.54	-2.077066E-11
1.79955	-13.9998	-2.4	1.7851E-8	538.6791	-12.594	12047.17	-0.474	-2.18548E-11
1.79955	-13.9998	-2.5	1.80818E-8	416.119	-3.24	10714.97	-0.39	-5.80145E-12
1.79972	-13.9998	-2.6	1.81676E-8	299.4022	-3.828	10072.16	-0.384	3.501568E-11
1.79972	-13.9998	-2.7	1.82649E-8	216.3768	-11.556	9092.138	-0.312	9.142587E-11
1.79972	-13.9998	-2.8	1.82878E-8	233.904	-12	8442.732	-0.27	8.942462E-11
1.8002	-13.9998	-2.9	1.83011E-8	221.3938	-12.858	7920.398	-0.222	7.074627E-11
1.8002	-13.9998	-3	1.83049E-8	179.3471	-16.41	7560.544	-0.156	-4.566418E-11
1.79981	-13.9998	-3.1	1.82859E-8	149.6623	-21.042	7266.911	-0.132	5.9531E-11
1.79981	-13.9998	-3.2	1.82477E-8	146.9643	-20.814	7178.001	-0.114	3.293104E-11
1.80013	-13.9998	-5.405	1.81257E-8	667.7535	-2.082	3923.297	0.918	-5.608855E-11
1.79981	-13.9998	-3.3	1.81962E-8	186.5857	-13.194	7107.418	-0.096	-7.093924E-12
1.79996	-13.9998	-3.4	1.81428E-8	252.1232	-8.952	6969.431	-0.096	2.995702E-12
1.79996	-13.9998	-3.5	1.80951E-8	300.782	-7.206	6744.423	-0.096	7.499893E-11
1.79996	-13.9998	-3.6	1.80761E-8	326.2667	-6.102	6512.024	-0.042	-4.253684E-11
1.79988	-13.9998	-3.7	1.80722E-8	352.2842	-5.844	6255.354	0.012	4.602253E-11
1.79988	-13.9998	-3.8	1.80818E-8	382.228	-6.09	5997.799	0.018	8.112781E-11
1.80005	-13.9998	-3.9	1.81009E-8	396.1284	-5.532	5705.407	0.072	-5.304471E-11
1.80005	-13.9998	-4.005	1.81237E-8	342.136	-5.664	5436.357	0.12	7.132996E-11
1.80005	-13.9998	-4.1	1.8139E-8	283.7521	-6.438	5245.295	0.168	8.150295E-11
1.79983	-13.9998	-4.205	1.81447E-8	264.4155	-6.336	5096.232	0.246	-3.62822E-11
1.79983	-13.9998	-4.3	1.81428E-8	261.3373	-5.118	5010.528	0.324	-4.403797E-11
1.79983	-13.9998	-4.4	1.8139E-8	256.4116	-3.498	4982.827	0.378	7.328959E-11
1.80009	-13.9998	-4.505	1.81371E-8	237.9019	-2.73	4941.86	0.45	-4.341248E-11
1.80009	-13.9998	-4.6	1.8139E-8	228.6091	-1.86	4872.336	0.474	5.044204E-11
1.8	-13.9998	-4.7	1.81428E-8	248.4528	1.362	4656.944	0.372	7.591622E-11
1.8	-13.9998	-4.8	1.81409E-8	279.7695	3.966	4499.314	0.444	3.213889E-11
1.8	-13.9998	-4.905	1.81409E-8	308.8783	7.062	4324.967	0.54	-4.929187E-11
1.79981	-13.9998	-5.005	1.81466E-8	297.0799	11.124	4158.559	0.636	6.374191E-11
1.79981	-13.9998	-5.1	1.81504E-8	278.7509	10.686	4081.128	0.672	6.040652E-11
1.80001	-13.9998	-5.2	1.81543E-8	310.3689	4.644	4004.33	0.702	6.040651E-11
1.80001	-13.9998	-5.3	1.81447E-8	435.9278	1.59	3966.001	0.75	4.523041E-11
1.79978	-13.9998	-7.6	1.79178E-8	795.2595	-2.106	2274.755	5.1	4.310409E-11
1.80013	-13.9998	-5.505	1.81142E-8	765.659	-2.16	3921.675	0.996	2.855334E-11
1.80013	-13.9998	-5.6	1.81047E-8	857.838	-2.052	3952.543	0.978	5.390246E-11
1.79973	-13.9998	-5.7	1.8097E-8	942.7032	-1.896	3985.716	0.9	6.699392E-11
1.79973	-13.9998	-5.8	1.80856E-8	1102.208	-1.77	3987.404	0.894	5.9239E-11
1.79973	-13.9998	-5.905	1.80684E-8	1327.168	-1.686	3885.02	1.002	-7.514442E-11
1.80012	-13.9998	-6.005	1.80455E-8	1574.514	-1.626	3695.691	1.23	6.590996E-11
1.80012	-13.9998	-6.1	1.80265E-8	1705.755	-1.644	3491.482	1.506	5.094228E-11
1.80012	-13.9998	-6.2	1.80074E-8	1774.593	-1.656	3386.563	1.728	2.396714E-11
1.79997	-13.9998	-6.3	1.79845E-8	1793.422	-1.716	3411.604	1.794	-7.793814E-11
1.79997	-13.9998	-6.405	1.79521E-8	1815.437	-1.608	3534.801	1.71	1.258503E-11
1.79998	-13.9998	-6.505	1.79311E-8	1851.532	-1.59	3616.432	1.644	4.339589E-11
1.79998	-13.9998	-6.6	1.79178E-8	1853.113	-1.566	3690.012	1.686	-8.089873E-11
1.79998	-13.9998	-6.705	1.7912E-8	1775.932	-1.602	3774.816	1.728	-7.185027E-11
1.80004	-13.9998	-6.8	1.79101E-8	1657.032	-1.794	3890.241	1.74	3.42652E-11
1.80004	-13.9998	-6.905	1.79178E-8	1460.157	-2.016	4001.669	1.74	2.834485E-11
1.80017	-13.9998	-7.005	1.79521E-8	992.1235	-3.018	3944.224	1.902	-8.498497E-11
1.80017	-13.9998	-7.1	1.79826E-8	678.7116	-4.716	3566.509	2.394	1.83386E-11
1.80017	-13.9998	-7.205	1.80074E-8	514.2441	-6.096	3072.737	3.216	5.747418E-12
1.80003	-13.9998	-7.3	1.80112E-8	486.6267	-6.24	2673.731	4.11	-5.750631E-11
1.80003	-13.9998	-7.405	1.7996E-8	526.6798	-4.74	2523.011	4.476	-3.08198E-11
1.79978	-13.9998	-7.505	1.79464E-8	676.9157	-2.124	2352.087	4.872	1.733798E-11
1.79978	-13.9998	4.2	1.88485E-8	1235.674	-1.146	1546.372	178.242	1.979785E-11
1.79978	-13.9998	-7.705	1.78891E-8	877.1263	-2.13	2214.058	5.334	3.785079E-11
1.80013	-13.9998	-7.8	1.78491E-8	918.2256	-2.49	2174.356	5.472	-6.601262E-11
1.80013	-13.9998	-7.905	1.78224E-8	918.7651	-2.712	2145.845	5.628	4.381278E-11
1.80013	-13.9998	-8	1.77976E-8	906.5436	-2.928	2097.339	6.054	3.722545E-11
1.80022	-13.9998	-8.105	1.77823E-8	875.9047	-3.054	2054.734	6.48	-1.065429E-10
1.80022	-13.9998	-8.2	1.77709E-8	843.5476	-3.168	2048.506	6.57	-1.104207E-10
1.80002	-13.9998	-8.305	1.7769E-8	823.1977	-3.426	2062.35	6.546	4.031065E-11
1.80002	-13.9998	-8.405	1.77671E-8	815.845	-3.522	2080.812	6.564	3.105489E-11
1.80002	-13.9998	-8.5	1.77652E-8	816.3488	-3.432	2086.489	6.564	-4.099407E-11
1.79993	-13.7999	8.495	1.90316E-8	867.1473	-0.162	1194.329	178.488	1.15816E-10
1.79982	-13.7999	-0.3	1.78167E-8	3483.462	-10.674	17510.14	176.874	8.204502E-11
1.79979	-13.7999	7.6	1.90488E-8	540.643	-2.646	1340.998	177.558	4.281217E-11
1.79979	-13.7999	7.495	1.90564E-8	503.8234	-2.682	1433.225	177.576	1.035167E-10
1.79992	-13.7999	7.4	1.90622E-8	483.5412	-2.238	1520.438	177.804	6.286637E-11
1.79992	-13.7999	7.3	1.90641E-8	485.5446	-1.026	1610.378	178.068	9.647064E-11
1.7999	-13.7999	7.2	1.90526E-8	624.5132	0.09	1726.51	178.296	1.051845E-10
1.7999	-13.7999	7.1	1.90316E-8	849.918	-0.312	1787.138	178.17	3.326457E-11
1.79994	-13.7999	6.995	1.8984E-8	1415.044	-0.666	1911.125	178.284	8.683971E-11
1.79994	-13.7999	6.9	1.89573E-8	1749.927	-0.492	1941.526	178.542	4.606423E-11
1.79994	-13.7999	6.8	1.89306E-8	2012.747	-0.408	1875.487	178.71	7.145504E-11
1.79981	-13.7999	6.7	1.89077E-8	2196.645	-0.45	1694.823	178.704	8.329579E-11
1.79993	-13.7999	8.4	1.90259E-8	900.9823	-0.288	1187.245	178.38	9.346872E-11
1.79981	-13.7999	6.6	1.88752E-8	2262.795	-0.57	1219.616	178.368	1.069355E-10
1.79981	-13.7999	6.495	1.88676E-8	2103.876	-0.66	943.7872	177.912	2.705234E-11
1.79997	-13.7999	6.4	1.88695E-8	1898.047	-0.636	764.5248	177.582	3.20555E-11
1.79979	-13.7999	7.695	1.90412E-8	590.1151	-1.854	1263.765	177.864	5.66542E-11
1.79997	-13.7999	6.3	1.88791E-8	1701.633	-0.618	696.654	177.678	1.028913E-10
1.80011	-13.7999	7.8	1.90355E-8	662.5515	-1.176	1206.709	178.062	8.517195E-11
1.80033	-13.7999	6.2	1.88924E-8	1534.495	-0.618	753.3453	177.906	6.199084E-11
1.80011	-13.7999	7.9	1.90278E-8	735.7025	-0.924	1185.755	178.2	5.156767E-11
1.80033	-13.7999	6.1	1.89019E-8	1452.722	-0.672	863.2413	177.978	3.880973E-11
1.79974	-13.7999	7.995	1.9024E-8	805.5614	-0.594	1183.841	178.476	8.096109E-11
1.80033	-13.7999	5.995	1.89115E-8	1388.949	-0.486	986.0191	178.278	8.237857E-11
1.80012	-13.7999	-6.2	1.80398E-8	1790.508	-1.998	3328.235	1.614	-6.642957E-11
1.80012	-13.7999	-6.1	1.80627E-8	1729.974	-1.908	3366.916	1.5	5.436106E-11
1.79996	-13.7999	-6.005	1.80742E-8	1653.943	-1.908	3443.107	1.326	-2.882964E-12
1.79996	-13.7999	-5.905	1.80894E-8	1489.762	-1.926	3597.14	1.092	4.531377E-11
1.79996	-13.7999	-5.8	1.81104E-8	1253.225	-1.938	3753.622	0.918	-6.476168E-11
1.79993	-13.7999	-5.7	1.81276E-8	1002.863	-2.052	3811.713	0.822	2.063171E-11
1.79993	-13.7999	-5.6	1.81371E-8	896.3561	-1.968	3757.541	0.804	7.337295E-11
1.79993	-13.7999	-5.505	1.81447E-8	804.5104	-1.992	3694.991	0.906	-4.342214E-12
1.79978	-13.7999	-5.405	1.81504E-8	718.9814	-2.106	3694.855	0.942	3.454318E-12
1.79978	-13.7999	-5.3	1.81695E-8	466.3948	-9.078	3771.551	0.852	-7.155841E-11
1.79996	-13.7999	-5.2	1.8181E-8	339.06	-14.742	3823.464	0.81	3.689189E-11
1.79996	-13.7999	-5.1	1.81848E-8	269.9524	-17.352	3878.178	0.744	-3.486449E-11
1.79984	-13.7999	-5.005	1.81867E-8	229.3665	-27.312	4012.146	0.588	-7.097463E-11
1.79984	-13.7999	-4.905	1.81829E-8	242.4756	-26.604	4123.006	0.498	-5.283613E-11
1.79984	-13.7999	-4.8	1.8181E-8	249.3141	-22.464	4257.439	0.414	-3.432241E-11
1.79972	-13.7999	-4.7	1.81829E-8	229.6196	-20.586	4437.086	0.318	7.456818E-12
1.79972	-13.7999	-4.6	1.8181E-8	220.935	-16.518	4604.131	0.24	6.228268E-11
1.79992	-13.7999	-4.505	1.81791E-8	231.2298	-12.006	4700.926	0.234	2.963733E-11
1.79992	-13.7999	-4.4	1.8181E-8	268.4467	-7.47	4811.083	0.198	-5.854876E-11
1.79992	-13.7999	-4.3	1.81886E-8	283.8234	-6.714	4866.829	0.162	-5.638046E-11
1.79962	-13.7999	-4.205	1.81943E-8	275.6468	-7.404	4911.17	0.138	-4.453829E-11
1.79962	-13.7999	-4.1	1.81943E-8	288.4436	-6.822	5002.078	0.108	3.101319E-11
1.79975	-13.7999	-4.005	1.81905E-8	319.5811	-6.06	5144.839	0.084	7.916823E-11
1.79975	-13.7999	-3.9	1.81676E-8	373.3999	-5.616	5435.528	0.048	-6.263511E-11
1.79975	-13.7999	-3.8	1.81543E-8	377.521	-6.396	5700.908	0.03	-1.001267E-11
1.80002	-13.7999	-3.7	1.81524E-8	348.2394	-7.728	6008.131	0.006	-1.864409E-11
1.80002	-13.7999	-3.6	1.81638E-8	325.0245	-8.994	6257.887	-0.012	8.025226E-11
1.80002	-13.7999	-3.5	1.81867E-8	300.2144	-9.774	6497.825	0.006	-4.203647E-11
1.79967	-13.7999	-3.4	1.82229E-8	271.33	-10.716	6690.593	-0.024	7.591618E-11
1.79967	-13.7999	-3.3	1.82687E-8	218.0648	-13.224	6841.428	-0.06	-1.889426E-11
1.7999	-13.7999	-3.2	1.83183E-8	173.42	-14.568	6924.223	-0.108	1.858875E-11
1.7999	-13.7999	-3.1	1.83641E-8	155.6428	-16.44	7009.165	-0.132	5.878047E-11
1.7999	-13.7999	-3	1.83831E-8	181.2692	-12.888	7213.092	-0.15	-4.124419E-11
1.7997	-13.7999	-2.9	1.83793E-8	223.2136	-10.056	7568.895	-0.204	-2.936038E-11
1.7997	-13.7999	-2.8	1.83698E-8	250.7823	-8.25	8059.097	-0.252	6.199082E-11
1.7997	-13.7999	-2.7	1.8345E-8	223.8337	-8.412	8753.502	-0.294	-4.466341E-11
1.79972	-13.7999	-2.6	1.82935E-8	230.7765	-9.084	9318.61	-0.336	8.012715E-11
1.79972	-13.7999	-2.5	1.816E-8	391.147	-7.128	10273.29	-0.678	-5.892402E-11
1.79991	-13.7999	-2.4	1.79254E-8	468.0699	-6.864	11558.29	-0.828	-1.847729E-11
1.79991	-13.7999	-2.3	1.77575E-8	453.1956	-7.776	12350.61	-0.786	1.186511E-10
1.79978	-13.7999	-2.2	1.75611E-8	504.9331	-7.926	13021.62	-0.72	7.508238E-11
1.79978	-13.7999	-2.1	1.73665E-8	616.0769	-7.926	13690.96	-0.66	-8.094032E-11
1.79978	-13.7999	-2	1.7172E-8	906.6504	-7.278	14665.21	-0.654	1.460015E-10
1.79981	-13.7999	-1.9	1.69355E-8	1548.263	-5.076	16629.8	-0.762	1.136897E-10
1.79981	-13.7999	-1.8	1.68267E-8	1898.667	-4.446	18246.3	-0.852	-8.948844E-11
1.79974	-13.7999	-1.7	1.67466E-8	2049.228	-4.206	20606.15	-0.978	1.620533E-10
1.79974	-13.7999	-1.6	1.66265E-8	2758.494	-4.296	23389.89	-1.146	-9.524272E-11
1.79963	-13.7999	-1.5	1.57357E-8	12123.13	-7.728	37034.13	-2.184	-7.381011E-11
1.79965	-13.7999	-1.4	1.50586E-8	18126.59	-13.914	46330.73	-3.186	-6.705509E-11
1.79965	-13.7999	-1.3	1.41888E-8	23556.26	-23.766	43218.31	5.496	4.943433E-10
1.79972	-13.7999	-1.2	1.17245E-8	42902.21	-38.532	45250.97	90.222	2.724139E-10
1.79972	-13.7999	-1.1	1.01529E-8	56047.93	-44.58	97806.64	140.304	-2.17667E-10
1.79964	-13.7999	-1	1.08433E-8	41320.45	-48.252	91601.17	149.352	-5.567152E-11
1.79964	-13.7999	-0.9	1.22948E-8	25214.4	-51.594	73408.03	157.26	1.206524E-10
1.79964	-13.7999	-0.8	1.36872E-8	15899.31	-53.232	58188.75	162.33	-2.794265E-11
1.79979	-13.7999	-0.7	1.55068E-8	8191.116	-51.132	41005.62	168.114	-2.948548E-11
1.79978	-13.7999	-0.6	1.67295E-8	5432.924	-33.042	29671.6	172.266	-3.63239E-11
1.79978	-13.7999	-0.505	1.72998E-8	4958.381	-19.056	23049.8	174.846	6.257454E-11
1.79978	-13.7999	-0.405	1.75534E-8	4557.795	-13.65	20108.98	175.974	-2.235518E-11
1.79982	-13.7999	-0.2	1.80131E-8	2525.162	-9.96	15754.09	177.456	7.395663E-11
1.79972	-13.7999	-0.1	1.82592E-8	1480.191	-8.778	13700.66	178.062	6.165731E-11
1.79975	-13.7999	0	1.85243E-8	719.2499	-4.596	11557.85	178.416	-7.093924E-12
1.79975	-13.7999	0.095	1.8654E-8	424.525	-5.532	10563.63	178.59	8.693775E-13
1.79975	-13.7999	0.2	1.87207E-8	285.6063	-8.748	10056.35	178.71	1.733799E-11
1.80004	-13.7999	0.3	1.88199E-8	193.788	-4.008	9135.596	178.95	-1.382025E-12
1.80004	-13.7999	0.4	1.88504E-8	225.3178	-0.564	8692.335	179.04	2.98041E-11
1.80001	-13.7999	0.495	1.88714E-8	286.2867	-0.264	8317.878	179.094	5.248493E-11
1.80001	-13.7999	0.595	1.88962E-8	320.0908	-0.462	7855.865	179.13	5.531997E-11
1.79991	-13.7999	0.7	1.89344E-8	290.3514	-1.488	7394.583	179.142	5.077552E-11
1.79991	-13.7999	0.8	1.89725E-8	236.3115	-2.388	7021.584	179.142	5.290177E-11
1.79991	-13.7999	0.9	1.90011E-8	188.6807	-4.266	6767.924	179.094	5.344382E-11
1.80001	-13.7999	0.995	1.90202E-8	183.8151	-3.918	6557.449	179.088	6.122643E-12
1.80001	-13.7999	1.1	1.90202E-8	283.3372	-1.608	6242.469	179.04	5.907232E-11
1.79983	-13.7999	1.2	1.90107E-8	371.4634	-1.038	6093.937	179.04	7.178861E-11
1.79983	-13.7999	1.3	1.89954E-8	471.4152	-1.17	5934.858	179.076	2.91787E-11
1.8	-13.7999	1.4	1.89763E-8	541.8759	-9.504	5627.124	179.064	2.734424E-11
1.8	-13.7999	1.5	1.89668E-8	594.4387	-10.368	5480.682	179.064	7.66529E-12
1.8	-13.7999	1.6	1.89573E-8	656.7391	-8.34	5337.996	179.022	5.944761E-11
1.79963	-13.7999	1.7	1.89515E-8	708.2922	-6.504	5198.507	179.016	5.652903E-11
1.79963	-13.7999	1.8	1.89496E-8	707.3817	-4.776	5029.172	179.004	8.665905E-12
1.80011	-13.7999	1.9	1.89553E-8	637.9904	-4.056	4857.86	179.01	8.813211E-11
1.80011	-13.7999	2	1.89496E-8	653.5178	-3.366	4628.129	178.98	3.03878E-11
1.80011	-13.7999	2.1	1.89382E-8	709.0853	-2.634	4382.28	178.956	4.460502E-11
1.79985	-13.7999	2.2	1.89229E-8	774.9711	-2.118	4114.935	178.908	7.933489E-11
1.79985	-13.7999	2.3	1.89134E-8	795.7427	-1.92	3924.366	178.842	9.583121E-12
1.79985	-13.7999	2.4	1.89096E-8	782.6554	-1.662	3771.1	178.824	8.738175E-11
1.79999	-13.7999	2.5	1.89115E-8	762.8797	-1.53	3644.253	178.8	4.794039E-11
1.79999	-13.7999	2.6	1.8921E-8	729.3219	-1.506	3528.624	178.764	7.164967E-12
1.79997	-13.7999	2.7	1.89344E-8	677.4548	-1.344	3447.429	178.8	8.246186E-11
1.79997	-13.7999	2.8	1.89553E-8	583.7945	-1.17	3375.235	178.812	9.37189E-11
1.79997	-13.7999	2.9	1.89763E-8	459.2766	-1.146	3311.821	178.74	8.646446E-11
1.79982	-13.7999	3	1.89992E-8	339.1153	-1.644	3257.242	178.662	1.908907E-11
1.79982	-13.7999	3.1	1.90126E-8	314.9717	-1.584	3196.543	178.692	9.096723E-11
1.79982	-13.7999	3.2	1.90107E-8	417.2945	-0.894	3078.503	178.716	9.667912E-11
1.79986	-13.7999	3.3	1.89954E-8	611.5375	-0.618	2885.657	178.71	9.459437E-11
1.79986	-13.7999	3.4	1.89725E-8	829.9381	-0.444	2597.359	178.704	3.272257E-11
1.79963	-13.7999	3.5	1.89344E-8	1002.234	-1.512	2077.858	178.554	8.554723E-11
1.79963	-13.7999	3.6	1.8921E-8	1043.507	-1.554	1879.293	178.446	1.708783E-11
1.79987	-13.7999	3.7	1.89096E-8	1063.439	-1.536	1722.823	178.404	1.454458E-11
1.79987	-13.7999	3.8	1.89E-8	1078.175	-1.374	1615.095	178.41	4.948303E-11
1.79987	-13.7999	3.9	1.88905E-8	1112.734	-1.188	1538.795	178.416	6.957889E-11
1.79991	-13.7999	4	1.88848E-8	1178.461	-1.008	1479.089	178.392	2.033986E-11
1.79991	-13.7999	4.1	1.88771E-8	1273.077	-0.864	1448.12	178.41	8.671459E-11
1.79991	-13.7999	4.2	1.88714E-8	1362.983	-0.81	1453.692	178.38	1.00765E-10
1.79981	-13.7999	4.3	1.88676E-8	1456.354	-0.774	1495.643	178.368	9.209292E-11
1.79981	-13.7999	4.4	1.88676E-8	1566.723	-0.732	1580.742	178.38	1.883892E-11
1.79981	-13.7999	4.495	1.88676E-8	1696.352	-0.756	1718.168	178.404	5.536169E-11
1.80003	-13.7999	4.6	1.88752E-8	1771.849	-0.768	1848.722	178.464	9.993113E-11
1.80003	-13.7999	4.7	1.88867E-8	1756.374	-0.798	1955.291	178.494	3.092978E-11
1.80022	-13.7999	4.8	1.89077E-8	1614.533	-0.702	2031.733	178.614	8.175311E-11
1.80022	-13.7999	4.9	1.89401E-8	1301.984	-0.714	2078.416	178.554	6.34918E-11
1.80022	-13.7999	4.995	1.89744E-8	980.8848	-0.996	2096.056	178.338	5.711271E-11
1.80008	-13.7999	5.1	1.9003E-8	707.1094	-1.44	2103.878	178.254	7.4457E-11
1.80008	-13.7999	5.2	1.90202E-8	521.9204	-1.86	2069.468	178.506	7.220554E-11
1.79981	-13.7999	5.3	1.90183E-8	519.5727	-1.848	2022.073	178.614	8.200331E-11
1.79981	-13.7999	5.4	1.90126E-8	571.7998	-1.44	1942.738	178.674	9.80549E-11
1.79981	-13.7999	5.495	1.90011E-8	671.4453	-1.14	1834.515	178.65	1.092286E-10
1.79982	-13.7999	5.6	1.89821E-8	842.0775	-0.912	1659.722	178.584	3.055458E-11
1.79982	-13.7999	5.7	1.89592E-8	1064.391	-0.3	1449.708	178.368	1.004732E-10
1.80007	-13.7999	5.8	1.89439E-8	1168.593	-0.126	1310.865	178.116	8.742328E-11
1.80007	-13.7999	5.9	1.8921E-8	1323.873	-0.264	1099.419	178.428	7.791747E-11
1.79993	-13.7999	8.3	1.90221E-8	910.5672	-0.33	1181.021	178.422	1.05393E-10
1.79974	-13.7999	8.1	1.90221E-8	862.5336	-0.582	1184.449	178.578	5.34021E-11
1.79974	-13.7999	8.195	1.90183E-8	893.4605	-0.402	1178.418	178.626	9.576187E-11
1.80021	-13.7999	-8.5	1.78319E-8	742.6859	-3.744	1815.039	7.452	2.292479E-11
1.80008	-13.7999	-6.6	1.79559E-8	1980.82	-2.628	3295.034	1.794	1.608722E-11
1.80021	-13.7999	-8.405	1.78319E-8	746.2357	-3.534	1817.125	7.374	1.202923E-12
1.80002	-13.7999	-8.305	1.78319E-8	757.2048	-3.456	1810.02	7.494	-4.941694E-11
1.80002	-13.7999	-8.2	1.78319E-8	768.9029	-3.51	1785.788	7.956	-8.277506E-11
1.80002	-13.7999	-8.105	1.78376E-8	789.6466	-3.474	1770.39	8.232	-3.194564E-11
1.80003	-13.7999	-8	1.78567E-8	821.3444	-3.27	1813.14	7.608	2.209096E-11
1.80003	-13.7999	-7.905	1.78758E-8	848.5998	-2.988	1884.979	7.014	1.629566E-11
1.80003	-13.7999	-7.8	1.78987E-8	876.1363	-2.844	1952.08	6.558	-1.13053E-11
1.80003	-13.7999	-7.705	1.79292E-8	907.7873	-2.448	2005.483	6.234	-8.260834E-11
1.80003	-13.7999	-7.6	1.7954E-8	903.8376	-2.604	2072.847	5.844	-8.794556E-11
1.80037	-13.7999	-7.505	1.79788E-8	829.9608	-2.88	2184.779	5.334	2.029816E-11
1.80037	-13.7999	-7.405	1.80055E-8	720.7298	-3.282	2295.332	4.824	-1.059644E-11
1.80008	-13.7999	-7.3	1.80494E-8	565.4703	-7.104	2534.533	4.104	-7.756278E-11
1.80008	-13.7999	-7.205	1.80589E-8	530.2089	-8.634	2746.707	3.468	-8.665295E-11
1.80008	-13.7999	-7.1	1.80513E-8	596.9875	-7.53	3076.404	2.712	2.963734E-11
1.80004	-13.7999	-7.005	1.80284E-8	847.1023	-5.088	3337.989	2.22	5.315198E-11
1.80004	-13.7999	-6.905	1.79902E-8	1331.175	-3.798	3420.462	1.944	-6.655469E-11
1.80008	-13.7999	-6.8	1.79693E-8	1611.565	-3.378	3368.662	1.866	-1.555846E-11
1.80008	-13.7999	-6.705	1.79559E-8	1828.853	-2.958	3319.098	1.812	1.466963E-11
1.79973	-13.7999	-6.3	1.80169E-8	1865.77	-2.082	3337.639	1.644	2.730254E-11
1.79973	-13.7999	-6.505	1.79654E-8	2032.757	-2.31	3302.415	1.734	-3.949292E-11
1.79973	-13.7999	-6.405	1.79864E-8	1983.265	-2.202	3331.078	1.668	1.316871E-11
1.79991	-13.5998	4.1	1.88829E-8	1508.338	-0.666	1300.108	178.98	8.242032E-11
1.79985	-13.5998	6.4	1.89306E-8	1532.582	-0.39	601.8774	174.72	5.948924E-11
1.79989	-13.5998	6.495	1.89401E-8	1666.649	-0.498	820.6873	176.094	4.402129E-11
1.79989	-13.5998	6.6	1.89725E-8	1724.77	-0.408	1251.359	174.816	5.248494E-11
1.80032	-13.5998	6.7	1.89954E-8	1643.656	-0.294	1483.422	175.32	8.371274E-11
1.80032	-13.5998	6.8	1.90202E-8	1440.358	-0.228	1611.056	176.172	1.084365E-10
1.80032	-13.5998	6.9	1.90507E-8	1139.16	-0.348	1658.438	176.7	5.348554E-11
1.79986	-13.5998	3.9	1.88886E-8	1433.235	-0.864	1377.222	178.554	9.767977E-11
1.79983	-13.5998	6.995	1.90793E-8	803.3733	-0.444	1659.369	177.318	3.747554E-11
1.79986	-13.5998	3.8	1.88943E-8	1404.704	-0.84	1443.843	178.62	7.520747E-11
1.79983	-13.5998	7.1	1.90946E-8	666.5497	-0.354	1616.096	177.912	8.137791E-11
1.80011	-13.5998	7.2	1.90927E-8	632.9121	1.674	1471.473	178.434	4.189496E-11
1.80011	-13.5998	7.3	1.90831E-8	664.0745	2.106	1348.544	178.668	4.001873E-11
1.79986	-13.5998	3.7	1.89058E-8	1375.086	-0.942	1523.755	178.686	9.213469E-11
1.79976	-13.5998	3.6	1.89153E-8	1354.401	-1.044	1624.029	178.746	9.438607E-11
1.80011	-13.5998	7.4	1.90736E-8	699.3646	1.668	1240.039	178.8	8.613088E-11
1.8001	-13.5998	7.495	1.9066E-8	743.8005	1.164	1160.815	178.872	1.093537E-10
1.8001	-13.5998	7.6	1.90603E-8	790.8795	0.528	1100.67	178.788	6.274134E-11
1.79988	-13.5998	7.695	1.90545E-8	834.4328	0.042	1042.84	178.536	4.714826E-11
1.79988	-13.5998	7.8	1.90507E-8	873.6582	-0.186	1021.737	178.596	8.354598E-11
1.79988	-13.5998	7.9	1.90488E-8	933.5391	-0.228	1013.623	178.788	7.958523E-11
1.80009	-13.5998	7.995	1.90507E-8	961.7022	-0.516	1019.291	178.464	9.713778E-11
1.80009	-13.5998	8.1	1.90526E-8	975.5886	-0.732	1034.148	178.224	5.002502E-11
1.79974	-13.5998	8.195	1.90545E-8	969.7237	-0.534	1052.518	178.53	5.632066E-11
1.79974	-13.5998	8.3	1.90583E-8	946.3646	-0.24	1080.747	178.812	1.096039E-10
1.79976	-13.5998	3.5	1.89248E-8	1330.202	-1.086	1759.036	178.8	6.003129E-11
1.79991	-13.5998	3.4	1.89401E-8	1274.935	-1.038	1956.273	178.836	6.891183E-11
1.79991	-13.5998	3.3	1.89878E-8	966.015	-0.696	2561.518	178.788	3.32646E-11
1.79996	-13.5998	3.2	1.90145E-8	731.8047	-0.762	2852.586	178.812	2.171573E-11
1.79996	-13.5998	3.1	1.90336E-8	492.9283	-1.104	3076.759	178.824	5.998955E-11
1.79996	-13.5998	3	1.90393E-8	339.8197	-1.584	3214.378	178.83	6.094856E-11
1.80013	-13.5998	2.9	1.90278E-8	349.2758	-2.13	3297.77	178.77	8.237858E-11
1.80013	-13.5998	2.8	1.90107E-8	461.0419	-2.202	3350.897	178.704	1.904737E-11
1.7999	-13.5998	2.7	1.89897E-8	585.6807	-1.914	3422.087	178.728	7.654162E-11
1.7999	-13.5998	2.6	1.89725E-8	678.598	-1.788	3502.158	178.806	8.250363E-11
1.7999	-13.5998	2.5	1.89592E-8	756.688	-1.56	3614.651	178.866	3.40984E-11
1.80001	-13.5998	2.4	1.89553E-8	803.1263	-1.44	3741.566	178.92	9.180111E-11
1.80001	-13.5998	2.3	1.89553E-8	825.6319	-1.65	3882.286	178.902	2.171573E-11
1.80001	-13.5998	2.2	1.89592E-8	825.8998	-1.944	4042.607	178.896	9.041145E-12
1.79993	-13.5998	2.1	1.89725E-8	763.5156	-2.4	4259.686	178.962	8.38378E-11
1.79993	-13.5998	2	1.8984E-8	674.3574	-3.372	4475.711	179.01	8.721491E-11
1.80032	-13.5998	1.9	1.89954E-8	593.5963	-4.866	4705.223	179.04	8.033565E-11
1.80032	-13.5998	1.8	1.89992E-8	551.4653	-6.96	4921.928	179.034	4.673135E-11
1.80032	-13.5998	1.7	1.89992E-8	577.9875	-9.384	5093.693	179.052	4.489684E-11
1.79981	-13.5998	1.6	1.90049E-8	583.3022	-11.526	5245.058	179.082	7.224727E-11
1.79981	-13.5998	1.5	1.90126E-8	577.3855	-12.954	5401.628	179.124	4.95526E-12
1.79981	-13.5998	1.4	1.90202E-8	552.0815	-11.112	5550.678	179.172	1.453082E-12
1.79994	-13.5998	1.3	1.90393E-8	462.2087	-1.002	5862.085	179.238	1.183455E-11
1.79994	-13.5998	1.2	1.90507E-8	394.9067	-1.476	6040.041	179.256	3.651659E-11
1.79951	-13.5998	1.1	1.90641E-8	313.2904	-1.476	6207.374	179.286	6.361695E-11
1.79951	-13.5998	0.995	1.90736E-8	200.4399	-2.73	6504.698	179.328	6.682722E-11
1.79995	-13.5998	0.9	1.90603E-8	184.2101	-4.236	6723.451	179.298	5.598709E-11
1.79995	-13.5998	0.8	1.90374E-8	214.4211	-6.066	6953.838	179.22	2.684393E-11
1.79995	-13.5998	0.7	1.90049E-8	265.5805	-5.442	7262.075	179.214	2.992917E-11
1.79961	-13.5998	0.595	1.89649E-8	305.353	-4.728	7734.71	179.238	6.420056E-11
1.79961	-13.5998	0.495	1.89382E-8	280.138	-6.81	8148.451	179.208	4.819056E-11
1.79961	-13.5998	0.4	1.89191E-8	217.8782	-11.778	8550.512	179.142	9.499769E-12
1.79974	-13.5998	0.3	1.88981E-8	156.5676	-20.91	8962.171	179.076	1.658752E-11
1.79974	-13.5998	0.2	1.88371E-8	168.3221	-22.062	9478.476	179.004	-3.925279E-12
1.79962	-13.5998	0.095	1.8736E-8	287.113	-11.532	10264.46	178.926	3.180537E-11
1.79962	-13.5998	0	1.86139E-8	493.9357	-8.04	11236.44	178.788	-1.526658E-11
1.79985	-13.5998	-0.1	1.83564E-8	1201.221	-9.588	13316.39	178.248	-5.00929E-12
1.79979	-13.5998	-0.2	1.82401E-8	1722.951	-11.226	14437.15	177.858	3.480719E-11
1.79979	-13.5998	-0.3	1.7933E-8	3061.178	-13.902	17004.35	176.85	5.911407E-11
1.79978	-13.5998	-0.405	1.76641E-8	4242.413	-17.196	19780.46	175.686	-2.264705E-11
1.79978	-13.5998	-0.505	1.73894E-8	5008.672	-21.822	23061.29	174.228	6.966232E-11
1.79973	-13.5998	-0.6	1.63995E-8	7756.151	-38.418	33503.4	170.286	-3.232094E-11
1.79973	-13.5998	-0.7	1.54095E-8	11592.59	-46.17	43740.1	166.932	9.04669E-11
1.79973	-13.5998	-0.8	1.34278E-8	23024.7	-48.21	65589.45	161.274	1.04017E-10
1.79966	-13.5998	-0.9	1.19515E-8	36137.47	-47.262	85840.27	156.846	1.182759E-10
1.79966	-13.5998	-1	1.04085E-8	58141.9	-45.024	112034.4	150.648	-9.328288E-11
1.79941	-13.5998	-1.1	9.63026E-9	78202.25	-42.54	124443.2	143.256	-1.798888E-10
1.79941	-13.5998	-1.2	1.05458E-8	64184.22	-41.508	71577.03	116.448	-1.981943E-10
1.80011	-13.5998	-1.3	1.38894E-8	28460.55	-27.222	42828.2	6.51	8.679805E-11
1.80011	-13.5998	-1.4	1.48736E-8	20974.95	-18.714	47908.85	-3.81	1.02516E-10
1.79994	-13.5998	-1.5	1.61115E-8	6778.947	-7.632	33713.87	-2.028	1.083531E-10
1.79994	-13.5998	-1.6	1.67981E-8	2712.467	-2.916	22499.87	-1.14	-1.135062E-10
1.80014	-13.5998	-1.7	1.6903E-8	2002.715	-1.134	19921.79	-0.978	-2.406475E-11
1.80014	-13.5998	-1.8	1.6966E-8	1898.12	-0.27	17978.84	-0.888	7.558267E-11
1.80014	-13.5998	-1.9	1.70614E-8	1584.108	-0.558	16306.22	-0.792	6.219929E-11
1.79976	-13.5998	-2	1.72826E-8	942.7748	-7.314	13950.56	-0.618	5.390247E-11
1.79976	-13.5998	-2.1	1.74447E-8	702.2018	-11.082	13006.01	-0.552	7.837606E-11
1.79977	-13.5998	-2.2	1.75821E-8	629.6574	-12.672	12372.13	-0.528	-7.89389E-11
1.79977	-13.5998	-2.3	1.77938E-8	571.553	-12.126	11735.89	-0.546	8.721489E-11
1.79993	-13.5998	-2.4	1.80856E-8	460.0616	-7.896	10523.23	-0.516	4.964981E-11
1.79993	-13.5998	-2.5	1.82706E-8	286.5253	-8.52	9480.75	-0.39	5.76965E-11
1.7999	-13.5998	-4.4	1.82077E-8	250.1249	-5.682	4657.535	0.282	7.449862E-11
1.79954	-13.5998	-2.6	1.8366E-8	196.0166	-10.434	8886.312	-0.33	-4.737379E-11
1.79954	-13.5998	-2.7	1.84251E-8	199.7096	-10.14	8260.959	-0.294	6.9704E-11
1.79954	-13.5998	-2.8	1.8448E-8	218.5451	-8.082	7696.986	-0.24	7.873754E-12
1.79993	-13.5998	-2.9	1.84575E-8	203.1938	-9.288	7253.42	-0.186	-3.925279E-12
1.79993	-13.5998	-3	1.84442E-8	160.7232	-15.102	6964.195	-0.18	3.343137E-11
1.79998	-13.5998	-3.1	1.84118E-8	137.8898	-22.884	6774.949	-0.204	6.065665E-11
1.79998	-13.5998	-3.2	1.83641E-8	155.1102	-20.796	6712.608	-0.21	1.120914E-11
1.79998	-13.5998	-3.3	1.83126E-8	191.223	-16.242	6604.087	-0.174	-2.289725E-11
1.79999	-13.5998	-3.4	1.82649E-8	223.1072	-13.362	6428.833	-0.144	2.40922E-11
1.79999	-13.5998	-3.5	1.82191E-8	254.3902	-10.482	6159.964	-0.06	-5.898741E-13
1.79977	-13.5998	-3.6	1.81943E-8	286.0379	-7.566	5942.685	0.018	-7.052231E-12
1.79977	-13.5998	-3.7	1.81848E-8	320.9109	-6.21	5674.959	0.072	-1.405734E-11
1.79977	-13.5998	-3.8	1.81905E-8	351.3499	-5.22	5400.011	0.096	6.065669E-11
1.79982	-13.5998	-3.9	1.82115E-8	322.639	-4.38	5123.362	0.186	-2.915189E-11
1.79982	-13.5998	-4.005	1.82287E-8	269.3791	-3.396	4963.618	0.246	-2.53991E-11
1.79982	-13.5998	-4.1	1.82344E-8	233.4143	-1.95	4836.627	0.27	2.412005E-12
1.79994	-13.5998	-4.205	1.82325E-8	224.7805	-1.452	4779.515	0.288	7.499897E-11
1.79994	-13.5998	-4.3	1.8221E-8	258.2224	-3.234	4745.321	0.288	6.115695E-11
1.7999	-13.5998	-4.505	1.82019E-8	231.6824	-7.428	4568.556	0.342	-5.796501E-11
1.7999	-13.5998	-4.6	1.82E-8	235.3907	-9.18	4444.379	0.384	6.414512E-12
1.79981	-13.5998	-4.7	1.82E-8	263.1	-9.456	4295.984	0.456	5.277678E-11
1.79981	-13.5998	-4.8	1.82E-8	287.3813	-8.706	4132.027	0.576	1.828312E-12
1.7999	-13.5998	-4.905	1.82039E-8	290.1845	-8.064	3999.352	0.702	-5.834026E-11
1.7999	-13.5998	-5.005	1.81981E-8	281.6025	-4.92	3889.675	0.744	3.534923E-11
1.7999	-13.5998	-5.1	1.81829E-8	313.1591	2.022	3783.522	0.768	-4.203646E-11
1.80016	-13.5998	-5.2	1.81714E-8	423.1408	0.66	3728.926	0.792	5.440279E-11
1.80016	-13.5998	-5.3	1.81543E-8	672.3476	-2.214	3645.638	0.93	4.422977E-11
1.80008	-13.5998	-5.405	1.81543E-8	758.6357	-2.058	3621.219	1.044	6.048992E-11
1.80008	-13.5998	-5.505	1.81543E-8	836.4024	-1.83	3622.448	1.11	-5.058451E-11
1.79985	-13.5998	-5.6	1.81524E-8	945.5719	-1.68	3663.46	1.068	-5.166863E-11
1.79985	-13.5998	-5.7	1.81409E-8	1106.037	-1.512	3686.73	0.936	-1.465415E-12
1.79985	-13.5998	-5.8	1.81333E-8	1294.067	-1.554	3603.839	0.924	5.336045E-11
1.79974	-13.5998	-5.905	1.81276E-8	1431.651	-1.68	3472.219	1.062	-7.368502E-11
1.79974	-13.5998	-6.005	1.8118E-8	1498.819	-1.71	3307.087	1.284	6.68272E-11
1.79974	-13.5998	-6.1	1.81047E-8	1560.517	-1.704	3199.434	1.446	5.873882E-11
1.79981	-13.5998	-6.2	1.80875E-8	1658.289	-1.566	3091.461	1.626	2.384204E-11
1.79981	-13.5998	-6.3	1.80646E-8	1786.295	-1.326	3009.798	1.812	-7.285104E-11
1.7999	-13.5998	-6.405	1.8036E-8	1903.554	-0.87	2923.692	1.98	-7.251745E-11
1.7999	-13.5998	-6.505	1.80169E-8	1920.253	-0.516	2825.891	2.19	-6.34691E-11
1.7999	-13.5998	-6.6	1.80169E-8	1846.439	-0.132	2747.321	2.334	-5.266937E-11
1.79991	-13.5998	-6.705	1.80303E-8	1654.459	0.282	2716.766	2.412	5.690429E-11
1.79991	-13.5998	-6.8	1.80513E-8	1352.883	0.018	2743.525	2.424	-2.831793E-11
1.79991	-13.5998	-6.905	1.80856E-8	904.4157	-1.842	2815.566	2.364	5.473635E-11
1.80007	-13.5998	-7.005	1.8099E-8	691.6404	-1.914	2774.993	2.49	-8.686146E-11
1.80007	-13.5998	-7.1	1.81009E-8	588.2525	-2.268	2627.753	2.886	-6.09255E-11
1.80025	-13.5998	-7.205	1.80551E-8	765.7947	-3	2224.446	4.416	-6.205137E-11
1.80025	-13.5998	-7.3	1.80112E-8	951.7411	-2.286	2058.919	5.094	-8.360901E-11
1.80018	-13.5998	-7.405	1.79597E-8	1112.012	-1.866	1907.805	5.826	-3.040283E-11
1.80018	-13.5998	-7.505	1.79273E-8	1195.166	-1.938	1797.482	6.342	-4.849963E-11
1.80018	-13.5998	-7.6	1.79006E-8	1197.155	-2.286	1727.428	6.738	1.119529E-12
1.79954	-13.5998	-7.705	1.78777E-8	1145.763	-2.334	1710.886	7.068	1.116747E-11
1.79954	-13.5998	-7.8	1.78586E-8	1094.946	-2.424	1691.952	7.488	-6.78473E-11
1.79954	-13.5998	-7.905	1.78472E-8	1066.212	-2.742	1644.404	8.1	-5.67637E-12
1.80001	-13.5998	-8	1.78376E-8	1037.443	-3.048	1621.373	8.496	3.113824E-11
1.80001	-13.5998	-8.105	1.78357E-8	1018.233	-3.126	1621.546	8.544	-7.602007E-11
1.7999	-13.5998	-8.2	1.78434E-8	1015.496	-3.126	1659.785	8.352	-1.012055E-10
1.7999	-13.5998	-8.305	1.7851E-8	1010.162	-3.126	1692.465	7.848	4.256205E-11
1.7999	-13.5998	-8.405	1.78529E-8	1003.899	-3.168	1694.268	7.71	3.37649E-11
1.80014	-13.5998	-8.5	1.7851E-8	1003.798	-3.18	1688.813	7.716	-1.147209E-11
1.79985	-13.5998	6.3	1.89267E-8	1399.351	-0.402	468.1566	173.04	1.056431E-10
1.79991	-13.5998	4	1.88848E-8	1463.802	-0.81	1334.497	178.452	1.046842E-10
1.79982	-13.5998	6.1	1.89325E-8	1268.66	-0.546	510.2691	173.526	2.059001E-11
1.79982	-13.5998	5.995	1.8942E-8	1236.263	-0.6	675.557	177.39	3.372321E-11
1.7997	-13.5998	5.9	1.89496E-8	1219.451	-0.522	806.4181	177.858	6.874502E-11
1.7997	-13.5998	5.8	1.89592E-8	1190.831	-0.222	971.8448	178.26	1.08228E-10
1.80005	-13.5998	5.7	1.89706E-8	1158.503	-0.03	1129.537	178.314	3.15135E-11
1.80005	-13.5998	5.6	1.89801E-8	1111.991	0.162	1269.208	178.326	2.813639E-11
1.80005	-13.5998	5.495	1.89916E-8	1050.707	0.06	1426.541	178.476	9.455284E-11
1.7999	-13.5998	5.4	1.90164E-8	899.4289	-0.972	1722.844	178.806	1.065604E-10
1.7999	-13.5998	5.3	1.90278E-8	795.804	-1.206	1872.66	178.956	4.91912E-11
1.79992	-13.5998	5.2	1.90393E-8	690.3983	-1.314	1977.578	179.052	4.781534E-11
1.79992	-13.5998	5.1	1.90469E-8	609.4483	-1.134	2047.887	179.136	6.38254E-11
1.80001	-13.5998	4.995	1.90374E-8	668.4526	-0.894	2056.636	178.986	6.12821E-11
1.80001	-13.5998	4.9	1.90126E-8	885.9388	-0.936	2011.314	178.842	3.79759E-11
1.80001	-13.5998	4.8	1.89763E-8	1205.562	-0.66	1932.516	178.824	9.150927E-11
1.80007	-13.5998	4.7	1.89458E-8	1441.787	-0.612	1829.445	178.752	6.099024E-11
1.80007	-13.5998	4.6	1.8921E-8	1603.647	-0.594	1724.74	178.788	4.731504E-11
1.80007	-13.5998	4.495	1.89058E-8	1637.259	-0.57	1582.869	178.824	9.217636E-11
1.80003	-13.5998	4.4	1.88943E-8	1607.294	-0.594	1447.691	178.824	5.377739E-11
1.80003	-13.5998	4.3	1.88867E-8	1561.294	-0.642	1350.538	178.89	2.588499E-11
1.80003	-13.5998	4.2	1.88829E-8	1530.04	-0.636	1305.53	179.016	7.624966E-11
1.79985	-13.5998	6.2	1.89248E-8	1317.8	-0.504	443.5978	171.816	6.032314E-11
1.80003	-13.5998	8.495	1.90774E-8	836.9432	-0.456	1164.414	178.596	1.076443E-10
1.79974	-13.5998	8.4	1.90679E-8	900.1725	-0.258	1124.455	178.716	1.115634E-10
1.79973	-13.3997	8.195	1.90812E-8	959.4837	-0.882	980.4677	177.576	7.366478E-11
1.79973	-13.3997	8.1	1.90717E-8	999.9056	-0.798	931.9306	177.726	8.116948E-11
1.79973	-13.3997	7.995	1.9066E-8	1040.648	-0.744	895.2796	177.93	9.918075E-11
1.8003	-13.3997	7.9	1.90603E-8	1059.627	-0.636	866.5236	178.212	1.041422E-10
1.8003	-13.3997	7.8	1.90564E-8	1069.226	-0.36	858.5882	178.398	1.169418E-10
1.79994	-13.3997	7.695	1.90545E-8	1070.214	-0.156	867.9577	178.356	4.489684E-11
1.79994	-13.3997	7.6	1.90564E-8	1063.459	0.048	898.4698	178.284	5.302696E-11
1.79994	-13.3997	7.495	1.90603E-8	1050.246	0.342	936.9842	178.17	1.079779E-10
1.80015	-13.3997	7.4	1.9066E-8	1032.052	0.492	995.7096	178.068	1.046842E-10
1.80015	-13.3997	7.3	1.90736E-8	999.4128	0.354	1082.617	177.936	2.86784E-11
1.80015	-13.3997	7.2	1.90965E-8	891.9959	0.378	1264.986	177.966	4.310408E-11
1.80038	-13.3997	7.1	1.91137E-8	785.9441	1.38	1364.027	178.092	1.084365E-10
1.80038	-13.3997	6.995	1.91251E-8	672.5507	2.358	1432.557	178.23	3.480722E-11
1.79986	-13.3997	6.9	1.91289E-8	599.6267	2.106	1456.127	178.368	4.447994E-11
1.79986	-13.3997	6.8	1.91098E-8	674.9887	-0.306	1369.564	178.338	5.836358E-11
1.79994	-13.3997	6.7	1.9085E-8	863.1595	-0.336	1243.395	178.158	9.521989E-11
1.79994	-13.3997	6.6	1.90526E-8	1061.131	-0.456	1088.114	177.672	3.343139E-11
1.79994	-13.3997	6.495	1.90164E-8	1175.69	-0.582	854.2732	177.018	3.905989E-11
1.80006	-13.3997	6.4	1.89992E-8	1147.543	-0.624	645.9272	175.464	3.530753E-11
1.80006	-13.3997	6.3	1.89859E-8	1105.868	-0.69	478.4208	173.334	1.079779E-10
1.80013	-13.3997	6.2	1.89782E-8	1097.385	-0.714	409.8629	171.414	9.200964E-11
1.80013	-13.3997	6.1	1.89744E-8	1118.612	-0.624	408.9146	170.67	8.946633E-11
1.80013	-13.3997	5.995	1.89725E-8	1152.494	-0.504	470.4135	172.716	8.929961E-11
1.79968	-13.3997	5.9	1.89725E-8	1227.013	-0.522	631.572	177.444	1.071441E-10
1.79968	-13.3997	5.8	1.89725E-8	1268.636	-0.582	733.5723	177.882	1.071857E-10
1.79968	-13.3997	5.7	1.89744E-8	1306.207	-0.6	864.4595	178.116	1.095205E-10
1.80001	-13.3997	5.6	1.89801E-8	1327.306	-0.582	1006.106	178.272	8.004377E-11
1.80001	-13.3997	5.495	1.89897E-8	1330.853	-0.462	1191.177	178.266	5.181783E-11
1.80016	-13.3997	5.4	1.89992E-8	1302.734	-0.384	1359.205	178.356	6.791118E-11
1.80016	-13.3997	5.3	1.90126E-8	1234.807	-0.354	1524.599	178.404	9.705441E-11
1.80016	-13.3997	5.2	1.90278E-8	1125.359	-0.378	1684.714	178.374	4.789874E-11
1.79999	-13.3997	5.1	1.90545E-8	871.6734	-0.582	1926.637	178.398	9.326027E-11
1.79999	-13.3997	4.995	1.9066E-8	720.8906	-0.612	1996.79	178.59	9.142587E-11
1.79983	-13.3997	4.9	1.9066E-8	626.3243	-0.678	2009.687	178.884	4.702316E-11
1.79983	-13.3997	4.8	1.90412E-8	784.73	-0.438	1918.104	179.01	9.263502E-11
1.79992	-13.3997	4.7	1.90088E-8	1023.789	-0.384	1799.766	179.064	8.212839E-11
1.79992	-13.3997	4.6	1.89763E-8	1249.538	-0.468	1665.43	178.914	5.832191E-11
1.79992	-13.3997	4.495	1.89534E-8	1393.84	-0.48	1520.318	178.752	5.052536E-11
1.79983	-13.3997	4.4	1.89286E-8	1472.322	-0.576	1357.681	178.716	2.817809E-11
1.79983	-13.3997	4.3	1.89134E-8	1501.179	-0.54	1247.391	178.68	1.983955E-11
1.79983	-13.3997	4.2	1.89039E-8	1528.833	-0.558	1186.136	178.704	9.705437E-11
1.80003	-13.3997	4.1	1.88962E-8	1570.067	-0.552	1168.092	178.68	2.042327E-11
1.80003	-13.3997	4	1.88924E-8	1633.488	-0.462	1183.804	178.68	1.529504E-11
1.80003	-13.3997	3.9	1.88905E-8	1690.548	-0.324	1216.855	178.536	7.187204E-11
1.80014	-13.3997	3.8	1.88924E-8	1778.715	-0.096	1289.201	178.14	1.162608E-11
1.79994	-13.3997	3.7	1.88981E-8	1817.998	-0.042	1405.115	178.284	5.210972E-11
1.79994	-13.3997	3.6	1.89077E-8	1812.743	-0.198	1515.324	178.662	7.979365E-11
1.79994	-13.3997	3.5	1.89172E-8	1771.362	-0.51	1654.981	179.13	5.527834E-11
1.8001	-13.3997	3.4	1.89344E-8	1697.646	-0.606	1827.203	179.262	2.050663E-11
1.8001	-13.3997	3.3	1.89553E-8	1551.909	-0.66	2058.079	179.346	8.496354E-11
1.8001	-13.3997	3.2	1.89763E-8	1349.852	-0.696	2303.547	179.196	5.548677E-11
1.79999	-13.3997	3.1	1.90393E-8	752.7167	-0.852	2905.611	178.962	1.617057E-11
1.79999	-13.3997	3	1.90622E-8	462.4839	-1.566	3162.431	178.998	8.166975E-11
1.79982	-13.3997	2.9	1.90641E-8	314.9517	-2.682	3253.97	178.98	5.323535E-11
1.79982	-13.3997	2.8	1.90526E-8	351.6071	-2.7	3307.942	178.95	3.785079E-11
1.79982	-13.3997	2.7	1.90336E-8	454.8115	-2.052	3364.876	179.028	5.45279E-11
1.79982	-13.3997	2.6	1.90107E-8	586.2593	-1.62	3451.23	179.082	7.850114E-11
1.79982	-13.3997	2.5	1.89973E-8	667.4633	-1.758	3545.83	179.01	5.828021E-11
1.79974	-13.3997	2.4	1.89897E-8	730.2116	-1.968	3662.206	178.944	1.71712E-11
1.79974	-13.3997	2.3	1.89859E-8	768.523	-2.04	3813.24	178.998	4.031065E-11
1.79974	-13.3997	2.2	1.89878E-8	785.8572	-2.214	3993.354	179.052	8.446317E-11
1.79987	-13.3997	2.1	1.89954E-8	750.8818	-2.844	4154.143	179.07	3.626648E-11
1.79987	-13.3997	2	1.90049E-8	670.5271	-3.894	4351.609	179.088	8.683969E-11
1.79987	-13.3997	1.9	1.90183E-8	565.5553	-5.904	4580.467	179.094	1.950599E-11
1.79979	-13.3997	1.8	1.90297E-8	462.2947	-9.75	4837.302	179.076	3.614139E-11
1.79979	-13.3997	1.7	1.90355E-8	438.2785	-12.882	5020.178	179.082	1.679598E-11
1.79964	-13.3997	1.6	1.90393E-8	448.8054	-13.758	5159.271	179.1	7.791749E-11
1.79964	-13.3997	1.5	1.90469E-8	457.3301	-10.218	5303.488	179.112	1.550351E-11
1.80012	-13.3997	1.4	1.90641E-8	460.2635	-0.3	5598.481	179.13	3.042951E-11
1.80012	-13.3997	1.3	1.90717E-8	420.0617	-0.54	5758.375	179.124	2.70107E-11
1.80012	-13.3997	1.2	1.90812E-8	376.5827	-1.386	5952.718	179.094	3.059629E-11
1.79958	-13.3997	1.1	1.90927E-8	302.2605	-1.164	6145.804	179.106	6.265794E-11
1.79958	-13.3997	0.995	1.91022E-8	228.6857	-1.14	6319.429	179.166	4.126957E-11
1.80015	-13.3997	0.9	1.90984E-8	180.5513	-1.26	6632.022	179.286	3.835111E-11
1.80015	-13.3997	0.8	1.90774E-8	200.9367	-1.926	6903.299	179.232	4.347931E-11
1.80015	-13.3997	0.7	1.90507E-8	257.0467	-2.832	7160.157	179.154	3.105488E-11
1.79992	-13.3997	0.595	1.90164E-8	314.6884	-1.896	7524.137	179.13	3.147182E-11
1.79992	-13.3997	0.495	1.89878E-8	335.6892	-0.762	7973.383	179.184	4.802381E-11
1.79956	-13.3997	0.4	1.89592E-8	296.8242	-0.306	8444.396	179.196	6.128209E-11
1.79956	-13.3997	0.3	1.89286E-8	246.8719	-2.856	8873.715	179.148	1.596213E-11
1.79971	-13.3997	0.2	1.88543E-8	260.2186	-10.884	9610.487	179.022	2.321667E-11
1.79971	-13.3997	0.095	1.87761E-8	380.2467	-12.096	10271.14	178.896	1.60872E-11
1.79978	-13.3997	0	1.86445E-8	614.0095	-12.528	11291.53	178.692	6.695226E-11
1.79978	-13.3997	-0.1	1.85624E-8	817.6152	-12.882	11996.51	178.488	5.83219E-11
1.80016	-13.3997	-0.2	1.83011E-8	1674.867	-14.094	14301.11	177.726	5.069214E-11
1.80016	-13.3997	-0.3	1.80303E-8	2888.46	-15.522	16710.93	176.76	5.373568E-11
1.80004	-13.3997	-0.405	1.77728E-8	4072.678	-18.744	19381.13	175.536	8.171149E-11
1.80004	-13.3997	-0.505	1.74657E-8	4945.837	-23.796	22789.93	173.874	6.607671E-11
1.79979	-13.3997	-0.6	1.65311E-8	7863.905	-39.54	32796.85	169.758	8.77986E-11
1.79979	-13.3997	-0.7	1.47973E-8	15069.1	-48.408	50762.03	164.274	1.105629E-10
1.79997	-13.3997	-0.8	1.34144E-8	24069.66	-48.024	66810.22	160.266	-1.48913E-11
1.79997	-13.3997	-0.9	1.1879E-8	38395.24	-46.722	88733.06	155.598	2.8595E-11
1.79964	-13.3997	-1	1.03322E-8	60815.32	-45.162	116473.7	149.226	-3.165377E-11
1.79964	-13.3997	-1.1	9.58067E-9	79403.42	-43.734	128844.9	141.732	7.99882E-12
1.79979	-13.3997	-1.2	1.08185E-8	59464.53	-42.72	74125.34	118.776	8.229518E-11
1.79979	-13.3997	-1.3	1.42346E-8	24020.63	-26.694	41931.98	5.226	3.734351E-10
1.79946	-13.3997	-1.4	1.51444E-8	17665.74	-16.422	46080.07	-3.774	-2.487736E-10
1.79946	-13.3997	-1.5	1.62851E-8	6706.683	-6.99	32304.01	-2.166	1.484614E-10
1.79989	-13.3997	-1.6	1.6945E-8	2504.06	-4.194	21991.74	-1.128	1.137732E-10
1.79989	-13.3997	-1.7	1.7048E-8	1987.981	-3.6	19442.93	-0.984	5.348556E-11
1.79977	-13.3997	-1.8	1.71243E-8	1893.52	-2.952	17304.42	-0.894	-7.772965E-11
1.79977	-13.3997	-1.9	1.72216E-8	1628.211	-1.824	15701.1	-0.822	1.193182E-10
1.79962	-13.3997	-2	1.74505E-8	1003.243	-0.054	13520.87	-0.72	1.276568E-10
1.79962	-13.3997	-2.1	1.75992E-8	723.4533	-1.368	12719.1	-0.726	1.179424E-10
1.79961	-13.3997	-2.2	1.7872E-8	496.7748	-7.518	11577.78	-0.792	1.198184E-10
1.79961	-13.3997	-2.3	1.80856E-8	418.5037	-6.972	10689.66	-0.798	-2.54408E-11
1.79961	-13.3997	-2.4	1.82077E-8	373.4986	-6.51	9987.807	-0.654	-5.984135E-11
1.79961	-13.3997	-2.5	1.83641E-8	256.7684	-7.752	9044.658	-0.33	-4.574756E-11
1.79961	-13.3997	-2.6	1.8427E-8	196.5301	-9.042	8434.742	-0.276	6.078178E-11
1.79992	-13.3997	-2.7	1.84556E-8	228.5729	-8.31	7917.055	-0.24	6.528458E-11
1.79992	-13.3997	-2.8	1.84747E-8	228.0849	-8.106	7339.821	-0.18	4.189498E-11
1.79992	-13.3997	-2.9	1.84766E-8	186.6274	-9.066	6989.056	-0.138	-2.118764E-11
1.79949	-13.3997	-3	1.84613E-8	147.1809	-13.734	6708.737	-0.132	7.616632E-11
1.79949	-13.3997	-3.1	1.84308E-8	136.0294	-16.818	6605.79	-0.102	-7.177309E-12
1.79949	-13.3997	-3.2	1.83812E-8	169.6342	-16.416	6517.42	-0.078	1.375242E-11
1.79999	-13.3997	-3.3	1.83316E-8	218.8407	-13.494	6368.02	-0.054	5.823848E-11
1.79999	-13.3997	-3.4	1.82801E-8	255.5281	-10.446	6159.758	0.018	-1.985332E-11
1.79999	-13.3997	-3.5	1.82477E-8	282.8532	-8.52	5937.954	0.084	-3.924273E-11
1.79979	-13.3997	-3.6	1.82248E-8	318.1368	-8.334	5693.176	0.09	4.610591E-11
1.79979	-13.3997	-3.7	1.82153E-8	368.0763	-8.67	5435.606	0.09	4.68147E-11
1.79982	-13.3997	-3.8	1.8221E-8	375.9602	-9.882	5123.55	0.096	7.212217E-11
1.79982	-13.3997	-3.9	1.82363E-8	318.217	-8.34	4948.882	0.126	-1.401564E-11
1.79982	-13.3997	-4.005	1.82477E-8	272.3905	-6.624	4831.469	0.138	-1.793522E-11
1.79985	-13.3997	-4.1	1.82458E-8	243.6561	-6.66	4749.488	0.102	2.809469E-11
1.79985	-13.3997	-4.205	1.82306E-8	236.0432	-7.602	4642.08	0.102	1.625398E-11
1.79992	-13.3997	-4.3	1.82248E-8	235.8627	-9.204	4595.315	0.138	-1.83939E-11
1.79992	-13.3997	-4.4	1.8221E-8	228.168	-11.34	4526.146	0.192	-5.508784E-11
1.79992	-13.3997	-4.505	1.82191E-8	233.7893	-12.108	4419.884	0.258	1.833862E-11
1.79975	-13.3997	8.3	1.90927E-8	895.5884	-0.996	1039.879	177.882	7.320617E-11
1.79977	-13.3997	-4.6	1.8221E-8	264.356	-11.664	4310.246	0.336	5.023352E-11
1.79977	-13.3997	-4.7	1.8221E-8	303.0992	-10.92	4170.611	0.414	6.539586E-12
1.79977	-13.3997	-4.8	1.82248E-8	299.0502	-11.724	4037.284	0.45	-4.270364E-11
1.80005	-13.3997	-4.905	1.8221E-8	296.1479	-13.524	3841.441	0.468	6.520119E-11
1.80005	-13.3997	-5.005	1.82115E-8	357.7207	-11.928	3774.714	0.516	-5.629708E-11
1.8001	-13.3997	-5.1	1.82E-8	451.7973	-8.13	3712.011	0.582	-6.138419E-11
1.8001	-13.3997	-5.2	1.8181E-8	685.6994	-2.136	3567.131	0.69	-5.517124E-11
1.79991	-13.3997	-5.3	1.8181E-8	786.0019	-1.806	3485.171	0.762	-4.345421E-11
1.79991	-13.3997	-5.405	1.8181E-8	870.6287	-1.656	3435.18	0.804	7.128828E-11
1.79991	-13.3997	-5.505	1.81752E-8	985.6838	-1.644	3455.538	0.84	3.889309E-11
1.79986	-13.3997	-5.6	1.81657E-8	1180.714	-1.74	3500.41	0.894	4.777365E-11
1.79986	-13.3997	-5.7	1.81562E-8	1349.991	-1.848	3519.685	0.924	1.108408E-11
1.79986	-13.3997	-5.8	1.81562E-8	1435.752	-1.944	3467.157	0.966	-4.724868E-11
1.8001	-13.3997	-5.905	1.81543E-8	1464.942	-1.98	3323.455	1.11	-5.083465E-11
1.8001	-13.3997	-6.005	1.81428E-8	1504.575	-1.956	3112.634	1.38	-5.5338E-11
1.8001	-13.3997	-6.1	1.81276E-8	1558.342	-1.896	2957.214	1.602	-6.555392E-11
1.80003	-13.3997	-6.2	1.81085E-8	1627.871	-1.908	2801.309	1.842	4.197836E-11
1.80003	-13.3997	-6.3	1.80894E-8	1655.644	-1.938	2672.057	2.136	5.9114E-11
1.80012	-13.3997	-6.405	1.80722E-8	1607.95	-1.998	2539.375	2.49	-7.068281E-11
1.80012	-13.3997	-6.505	1.80742E-8	1461.641	-2.226	2398.319	2.88	-5.562992E-11
1.80012	-13.3997	-6.6	1.80932E-8	1263.171	-2.658	2319.413	3.144	-1.009606E-11
1.80009	-13.3997	-6.705	1.81142E-8	1055.023	-3.06	2324.949	3.24	1.796336E-11
1.80009	-13.3997	-6.8	1.81333E-8	864.2884	-3.552	2399.955	3.264	-1.372376E-11
1.80009	-13.3997	-6.905	1.81409E-8	785.6832	-3.942	2440.43	3.204	-7.814667E-11
1.80011	-13.3997	-7.005	1.81218E-8	884.9838	-3.312	2275.155	3.69	-7.927251E-11
1.80011	-13.3997	-7.1	1.80589E-8	1358.604	-2.178	1832.448	5.664	4.393791E-11
1.79984	-13.3997	-7.205	1.80112E-8	1659.623	-1.812	1589.405	7.038	-8.256661E-11
1.79984	-13.3997	-7.3	1.79712E-8	1836.828	-1.524	1388.555	8.556	-4.441327E-11
1.79996	-13.3997	-7.405	1.79254E-8	1972.659	-1.488	1228.129	10.206	3.522418E-11
1.79996	-13.3997	-7.505	1.78987E-8	1997.871	-1.626	1187.192	10.842	5.498649E-11
1.79996	-13.3997	-7.6	1.78777E-8	1943.332	-1.71	1214.944	10.776	3.730882E-11
1.80017	-13.3997	-7.705	1.78643E-8	1859.496	-1.884	1244.947	10.728	-9.749434E-11
1.80017	-13.3997	-7.8	1.78529E-8	1781.604	-2.088	1252.626	10.914	-2.981908E-11
1.80017	-13.3997	-7.905	1.78491E-8	1736.9	-2.178	1234.006	11.202	2.371696E-11
1.80003	-13.3997	-8	1.78472E-8	1718.718	-2.226	1233.196	11.43	-2.160461E-11
1.80003	-13.3997	-8.105	1.7851E-8	1703.944	-2.328	1243.37	11.628	-8.381752E-11
1.80003	-13.3997	-8.2	1.78624E-8	1681.795	-2.436	1264.785	11.052	-5.838197E-11
1.80029	-13.3997	-8.305	1.78682E-8	1661.65	-2.466	1272.092	10.746	1.316872E-11
1.80029	-13.3997	-8.405	1.78701E-8	1656.258	-2.412	1273.518	10.548	-3.874235E-11
1.80029	-13.3997	-8.5	1.7872E-8	1654.001	-2.286	1274.01	10.428	-9.073932E-11
1.79975	-13.3997	8.4	1.9106E-8	809.3688	-0.882	1113.148	178.296	1.055597E-10
1.79975	-13.3997	8.495	1.9127E-8	673.7962	-0.726	1198.792	178.518	1.029331E-10
1.80007	-13.1999	8.3	1.91499E-8	696.2386	-1.266	1199.301	178.182	1.022661E-10
1.79979	-13.1999	8.4	1.91804E-8	488.5242	-5.436	1317.428	178.554	9.680427E-11
1.79979	-13.1999	8.495	1.91919E-8	387.2941	-8.1	1361.475	178.836	5.844694E-11
1.80004	-13.1999	-8.5	1.79693E-8	1655.618	-1.932	1317.386	9.498	9.58315E-12
1.80004	-13.1999	-8.405	1.79673E-8	1681.51	-2.07	1290.06	9.756	-6.28853E-11
1.80004	-13.1999	-8.305	1.79578E-8	1802.103	-2.028	1218.963	10.356	-6.084212E-11
1.80024	-13.1999	-8.2	1.79425E-8	1983.442	-1.95	1115.987	11.442	-8.181607E-11
1.80024	-13.1999	-8.105	1.79178E-8	2267.477	-1.914	1049.744	12.762	9.207905E-12
1.8001	-13.1999	-8	1.78949E-8	2470.648	-1.92	1008.617	13.536	-1.605883E-11
1.8001	-13.1999	-7.905	1.78815E-8	2638.956	-1.8	983.0216	13.92	-7.48942E-11
1.8001	-13.1999	-7.8	1.78777E-8	2791.841	-1.728	947.2863	14.586	-2.047879E-11
1.7998	-13.1999	-7.705	1.78796E-8	2988.853	-1.608	877.8049	15.726	-1.372376E-11
1.7998	-13.1999	-7.6	1.7893E-8	3229.168	-1.488	797.5074	17.226	-8.802898E-11
1.7998	-13.1999	-7.505	1.79082E-8	3437.582	-1.41	731.5085	18.39	-2.744228E-11
1.80028	-13.1999	-7.405	1.7933E-8	3626.225	-1.374	764.0495	17.01	-6.584575E-11
1.80028	-13.1999	-7.3	1.79635E-8	3673.783	-1.368	873.705	14.244	-8.577732E-11
1.80028	-13.1999	-7.205	1.79902E-8	3568.315	-1.434	1118.515	10.308	-6.80975E-11
1.79991	-13.1999	-7.1	1.80246E-8	3283.507	-1.524	1437.558	7.248	4.906611E-11
1.79991	-13.1999	-7.005	1.80665E-8	2771.533	-1.584	1755.487	5.358	3.764233E-11
1.79991	-13.1999	-6.905	1.8118E-8	1997.748	-1.668	2046.683	4.158	-5.412878E-11
1.79992	-13.1999	-6.8	1.81524E-8	1525.016	-1.8	2241.974	3.444	-1.084662E-11
1.79992	-13.1999	-6.705	1.81676E-8	1168.801	-4.152	2214.057	3.156	7.790367E-12
1.79986	-13.1999	-6.6	1.81562E-8	1129.113	-5.214	2150.61	3.114	6.914818E-12
1.79986	-13.1999	-6.505	1.81409E-8	1187.874	-4.722	2178.602	2.928	5.615389E-11
1.79986	-13.1999	-6.405	1.81237E-8	1302.874	-3.786	2298.962	2.646	6.311654E-11
1.80002	-13.1999	-6.3	1.81333E-8	1408.188	-2.754	2536.775	2.094	4.627267E-11
1.80002	-13.1999	-6.2	1.81447E-8	1419.726	-2.4	2665.963	1.818	2.446741E-11
1.80032	-13.1999	-6.1	1.81543E-8	1415.075	-2.142	2810.249	1.584	-1.726806E-11
1.80032	-13.1999	-6.005	1.81676E-8	1386.254	-1.986	2943.317	1.398	-5.283616E-11
1.80032	-13.1999	-5.905	1.81752E-8	1334.637	-1.926	3129.429	1.182	-6.555397E-11
1.80024	-13.1999	-5.8	1.81752E-8	1320.904	-1.788	3268.806	1.08	4.189497E-11
1.80024	-13.1999	-5.7	1.81714E-8	1312.574	-1.704	3317.664	1.158	-3.133119E-12
1.79972	-13.1999	-5.6	1.81714E-8	1251.175	-1.644	3309.464	1.248	-5.358671E-11
1.79972	-13.1999	-5.505	1.81886E-8	1052.445	-1.728	3304.9	1.098	-5.304464E-11
1.79972	-13.1999	-5.405	1.81981E-8	912.4909	-1.764	3322.622	0.996	-3.861725E-11
1.80031	-13.1999	-5.3	1.82058E-8	807.4405	-1.968	3392.847	0.9	-5.934101E-11
1.80031	-13.1999	-5.2	1.82077E-8	729.197	-2.202	3483.334	0.816	5.2068E-11
1.79976	-13.1999	-5.1	1.82172E-8	550.6499	-0.15	3613.623	0.762	2.662163E-12
1.79976	-13.1999	-5.005	1.82306E-8	438.0629	0.57	3666.956	0.786	-3.382203E-11
1.79976	-13.1999	-4.905	1.82477E-8	344.456	-0.162	3716.397	0.75	-5.262766E-11
1.7998	-13.1999	-4.8	1.82592E-8	276.35	-1.914	3788.32	0.654	-5.450407E-11
1.7998	-13.1999	-4.7	1.82592E-8	216.7757	-17.034	3991.73	0.468	-1.597544E-11
1.79976	-13.1999	-4.6	1.82592E-8	204.1508	-22.104	4115.98	0.414	6.928712E-11
1.79976	-13.1999	-4.505	1.82573E-8	185.1709	-21.24	4209.653	0.426	5.386073E-11
1.79976	-13.1999	-4.4	1.82592E-8	186.9113	-17.772	4307.149	0.414	-5.658895E-11
1.79979	-13.1999	-4.3	1.8263E-8	203.9807	-12.858	4391.924	0.336	5.415263E-11
1.79979	-13.1999	-4.205	1.82706E-8	232.2381	-9.642	4441.682	0.288	7.537417E-11
1.79979	-13.1999	-4.1	1.82821E-8	243.4266	-8.442	4482.291	0.258	-2.364781E-11
1.79998	-13.1999	-4.005	1.82916E-8	247.9335	-8.706	4539.023	0.228	-4.428814E-11
1.79998	-13.1999	-3.9	1.82935E-8	283.545	-7.728	4668.27	0.15	3.789246E-11
1.79982	-13.1999	-3.8	1.8284E-8	360.3517	-9.39	4914.783	0.078	-5.371183E-11
1.79982	-13.1999	-3.7	1.82801E-8	371.7901	-9.702	5141.629	0.018	-5.064829E-13
1.79982	-13.1999	-3.6	1.82916E-8	314.8872	-11.166	5423.522	-0.006	3.455708E-11
1.79981	-13.1999	-3.5	1.83049E-8	276.3216	-11.082	5670.34	0.018	3.564107E-11
1.79981	-13.1999	-3.4	1.83316E-8	254.4546	-10.914	5891.684	0.042	1.838028E-11
1.79981	-13.1999	-3.3	1.83717E-8	245.256	-11.28	6088.114	0.018	-1.180567E-11
1.79983	-13.1999	-3.2	1.84251E-8	216.6436	-12.204	6294.457	-0.072	-6.676998E-12
1.79983	-13.1999	-3.1	1.84766E-8	175.6135	-13.284	6411.623	-0.126	7.045447E-11
1.79988	-13.1999	-3	1.85071E-8	148.603	-11.856	6500.856	-0.114	7.303944E-11
1.79988	-13.1999	-2.9	1.85262E-8	160.5148	-7.248	6667.962	-0.108	5.215142E-11
1.79988	-13.1999	-2.8	1.853E-8	202.3988	-4.128	7075.877	-0.144	-3.907593E-11
1.79988	-13.1999	-2.7	1.85167E-8	205.1094	-3.414	7542.111	-0.21	7.629142E-11
1.79988	-13.1999	-2.6	1.84957E-8	158.2114	-4.338	8045.329	-0.246	8.875759E-11
1.79988	-13.1999	-2.5	1.8448E-8	205.3176	-4.524	8530.193	-0.276	-1.897767E-11
1.79966	-13.1999	-2.4	1.83526E-8	310.4917	-6.702	9284.134	-0.378	-5.54631E-11
1.79966	-13.1999	-2.3	1.81638E-8	420.7027	-8.304	10376.19	-0.444	6.622964E-12
1.79996	-13.1999	-2.2	1.80036E-8	488.0741	-8.256	11145.55	-0.492	-3.25711E-11
1.79996	-13.1999	-2.1	1.7748E-8	637.0971	-4.674	12400.89	-0.6	1.10271E-10
1.79989	-13.1999	-2	1.75973E-8	879.1292	-3	13262.43	-0.666	-7.606174E-11
1.79989	-13.1999	-1.9	1.74161E-8	1374.952	0.3	15106.54	-0.792	6.828644E-11
1.79992	-13.1999	-1.8	1.72864E-8	1710.032	0.396	17247.32	-0.906	8.354598E-11
1.79992	-13.1999	-1.7	1.72178E-8	1854.134	-0.354	19410.44	-1.002	1.273651E-10
1.79992	-13.1999	-1.6	1.70995E-8	2439.171	-1.716	22023.1	-1.152	1.145653E-10
1.79997	-13.1999	-1.5	1.63938E-8	6662.214	-6.042	32438.85	-2.082	-9.482575E-11
1.79991	-13.1999	-1.4	1.51883E-8	19388.54	-18.462	45950.83	-3.732	1.081447E-10
1.79991	-13.1999	-1.3	1.42327E-8	24993.29	-26.958	41682.11	6.36	-3.176998E-10
1.79992	-13.1999	-1.2	1.15052E-8	45618.68	-39.708	50983.29	103.314	-2.528183E-10
1.79992	-13.1999	-1.1	1.04619E-8	60209.52	-43.638	104580.4	144.72	2.201728E-10
1.80007	-13.1999	-1	1.13145E-8	44024.92	-46.71	93781.43	152.4	-4.107744E-11
1.80007	-13.1999	-0.9	1.28098E-8	27029.7	-49.812	72839.15	159.066	-4.749887E-11
1.80015	-13.1999	-0.8	1.41545E-8	17324.17	-51.438	57084.6	163.374	9.446947E-11
1.80015	-13.1999	-0.7	1.58654E-8	9003.429	-48.672	39658	168.666	9.284339E-11
1.79985	-13.1999	-0.6	1.69832E-8	5649.206	-34.062	28898.44	172.458	4.677298E-11
1.79985	-13.1999	-0.505	1.75744E-8	4435.338	-22.218	22377.61	175.146	7.337293E-11
1.79966	-13.1999	-0.405	1.78758E-8	3612.403	-16.932	19239.47	176.418	3.547431E-11
1.79966	-13.1999	-0.3	1.81009E-8	2621.582	-14.4	16803.81	177.3	-1.430752E-11
1.8001	-13.1999	-0.2	1.83679E-8	1524.567	-12.39	14307.51	178.062	2.023035E-13
1.8001	-13.1999	-0.1	1.86502E-8	664.7543	-9.912	11695.53	178.914	5.06504E-11
1.79986	-13.1999	0	1.87646E-8	420.8318	-7.956	10653.84	179.184	-1.514148E-11
1.79986	-13.1999	0.095	1.88314E-8	308.1608	-6.282	10109.6	179.268	4.371557E-12
1.7998	-13.1999	0.2	1.89344E-8	229.458	-4.266	9253.475	179.304	5.907234E-11
1.7998	-13.1999	0.3	1.89725E-8	265.7394	-3.504	8793.464	179.28	-1.590496E-12
1.7998	-13.1999	0.4	1.90011E-8	307.2464	-2.4	8344.201	179.274	5.682096E-11
1.7998	-13.1999	0.495	1.90297E-8	325.8228	-1.83	7890.035	179.268	3.931005E-11
1.7998	-13.1999	0.595	1.90698E-8	269.7312	-2.598	7404.587	179.274	1.095901E-11
1.79971	-13.1999	0.7	1.9106E-8	210.1659	-3.102	7008.427	179.316	6.907864E-11
1.79971	-13.1999	0.8	1.9127E-8	172.2957	-3.882	6765.462	179.316	6.661875E-11
1.79971	-13.1999	0.9	1.91385E-8	172.9221	-3.942	6532.487	179.28	3.83511E-11
1.7995	-13.1999	0.995	1.91327E-8	249.3495	-2.166	6191.755	179.082	6.674382E-11
1.7995	-13.1999	1.1	1.91232E-8	310.1552	-2.052	6021.063	179.01	7.206666E-12
1.79968	-13.1999	1.2	1.91098E-8	366.199	-2.268	5833.447	179.004	3.564106E-11
1.79968	-13.1999	1.3	1.90984E-8	412.867	-2.316	5655.133	179.016	1.225148E-11
1.80022	-13.1999	1.4	1.90908E-8	449.0582	-2.514	5472.007	179.04	8.499153E-12
1.80022	-13.1999	1.5	1.90774E-8	402.8987	-2.616	5238.796	179.088	6.609184E-13
1.80022	-13.1999	1.6	1.90717E-8	356.8707	-2.526	5103.63	179.106	1.900571E-11
1.79995	-13.1999	1.7	1.90679E-8	348.4925	-2.616	4908.884	179.124	7.887636E-11
1.79995	-13.1999	1.8	1.90603E-8	444.7443	-2.286	4700.54	179.088	1.571199E-11
1.79977	-13.1999	1.9	1.90488E-8	553.111	-1.818	4481.605	179.112	5.32354E-11
1.79977	-13.1999	2	1.90393E-8	648.9682	-1.446	4283.482	179.13	4.873259E-11
1.79977	-13.1999	2.1	1.90297E-8	695.7388	-1.512	4040.941	179.088	4.168651E-11
1.79958	-13.1999	2.2	1.90259E-8	692.5507	-1.524	3872.579	179.064	2.776117E-11
1.79958	-13.1999	2.3	1.90297E-8	663.0951	-1.392	3725.371	179.034	8.62977E-11
1.79958	-13.1999	2.4	1.90374E-8	613.5187	-1.566	3597.456	178.956	2.555145E-11
1.79995	-13.1999	2.5	1.90507E-8	525.5345	-1.572	3473.704	178.992	4.243701E-11
1.79995	-13.1999	2.6	1.90679E-8	427.8138	-0.972	3397.894	179.112	7.128832E-11
1.8	-13.1999	2.7	1.9085E-8	335.1019	-0.57	3344.097	179.118	4.94831E-11
1.8	-13.1999	2.8	1.90984E-8	297.4647	-0.6	3296.109	179.106	3.309781E-11
1.8	-13.1999	2.9	1.90946E-8	460.2359	-0.426	3190.619	179.118	8.050243E-11
1.80018	-13.1999	3	1.90736E-8	795.2615	-0.492	3002.726	179.088	1.433612E-11
1.80018	-13.1999	3.1	1.90221E-8	1444.425	-0.816	2578.837	178.944	4.998336E-11
1.79982	-13.1999	3.2	1.89706E-8	2022.345	-0.828	2143.801	178.974	5.811344E-11
1.79982	-13.1999	3.3	1.89458E-8	2236.564	-0.774	1934.054	178.95	4.752348E-11
1.80001	-13.1999	3.4	1.89191E-8	2420.385	-0.72	1633.545	178.8	6.069837E-11
1.80001	-13.1999	3.5	1.89077E-8	2434.453	-0.72	1471.39	178.662	4.877429E-11
1.80001	-13.1999	3.6	1.89019E-8	2372.333	-0.696	1361.08	178.542	9.134253E-11
1.79969	-13.1999	3.7	1.89019E-8	2183.13	-0.702	1204.593	178.422	2.309157E-11
1.79969	-13.1999	3.8	1.89077E-8	2018.336	-0.726	1124.425	178.434	8.529707E-11
1.80005	-13.1999	3.9	1.89134E-8	1866.063	-0.666	1087.16	178.446	7.900149E-11
1.80005	-13.1999	4	1.8921E-8	1714.502	-0.534	1085.344	178.47	7.729207E-11
1.80005	-13.1999	4.1	1.89344E-8	1600.743	-0.402	1121.266	178.548	9.605387E-11
1.79994	-13.1999	4.2	1.89496E-8	1469.904	-0.372	1214.242	178.5	8.208662E-11
1.79994	-13.1999	4.3	1.89706E-8	1365.181	-0.432	1336.906	178.488	2.75527E-11
1.79992	-13.1999	4.4	1.90088E-8	1160.094	-0.45	1571.646	178.692	1.62123E-11
1.79992	-13.1999	4.495	1.90393E-8	935.6699	-0.39	1719.795	178.914	2.100696E-11
1.79992	-13.1999	4.6	1.90679E-8	748.074	-0.306	1852.606	179.04	7.962694E-11
1.80027	-13.1999	4.7	1.9106E-8	526.0128	0.03	2008.013	179.25	3.076306E-11
1.80027	-13.1999	4.8	1.91156E-8	543.1899	0.048	2082.331	179.376	8.538051E-11
1.79997	-13.1999	4.9	1.9106E-8	743.2168	-0.3	2080.838	179.154	7.670836E-11
1.79997	-13.1999	4.995	1.90908E-8	986.758	-0.528	2013.907	178.968	9.701276E-11
1.79978	-13.1999	5.1	1.90507E-8	1447.632	-0.774	1769.51	178.722	3.31812E-11
1.79978	-13.1999	5.2	1.90278E-8	1632.832	-0.744	1600.227	178.662	3.4974E-11
1.79978	-13.1999	5.3	1.90126E-8	1718.292	-0.708	1413.505	178.602	9.50949E-11
1.79979	-13.1999	5.4	1.89992E-8	1713.914	-0.708	1227.441	178.386	7.303942E-11
1.79979	-13.1999	5.495	1.89935E-8	1646.174	-0.708	1033.048	178.116	3.201378E-11
1.79996	-13.1999	5.6	1.89916E-8	1543.351	-0.666	897.0229	177.882	7.595786E-11
1.79996	-13.1999	5.7	1.89935E-8	1433.359	-0.594	784.0524	177.774	6.47009E-11
1.79996	-13.1999	5.8	1.89992E-8	1324.208	-0.606	694.7977	177.588	3.197209E-11
1.79996	-13.1999	5.9	1.90088E-8	1184.004	-0.63	635.653	178.002	5.060875E-11
1.79996	-13.1999	5.995	1.90259E-8	1024.435	-0.438	625.1478	174.114	2.046494E-11
1.80017	-13.1999	6.1	1.90355E-8	946.4212	-0.198	646.014	173.844	9.484466E-11
1.80017	-13.1999	6.2	1.90507E-8	880.9388	-0.414	710.2731	174.984	6.078176E-11
1.80017	-13.1999	6.3	1.9066E-8	832.0728	-0.6	805.5963	176.154	4.314576E-11
1.80001	-13.1999	6.4	1.9085E-8	776.7828	-0.552	943.9193	177.318	7.65833E-11
1.80001	-13.1999	6.495	1.9127E-8	603.1944	-0.138	1180.384	174.996	4.873257E-11
1.80036	-13.1999	6.6	1.91594E-8	442.9784	-1.74	1393.629	175.956	5.940594E-11
1.80036	-13.1999	6.7	1.91728E-8	428.8737	-2.706	1501.659	177	8.963313E-11
1.7999	-13.1999	6.8	1.91709E-8	591.365	-2.274	1541.545	177.582	3.751726E-11
1.7999	-13.1999	6.9	1.91537E-8	856.221	-1.626	1496.155	177.99	8.133624E-11
1.7999	-13.1999	6.995	1.91137E-8	1269.885	-0.48	1321.34	178.842	2.480103E-11
1.80017	-13.1999	7.1	1.9085E-8	1483.39	-0.21	1157.705	179.016	8.871586E-11
1.80017	-13.1999	7.2	1.9066E-8	1562.436	-0.282	1032.54	178.986	3.047121E-11
1.8001	-13.1999	7.3	1.90545E-8	1573.056	-0.276	929.35	179.112	4.80238E-11
1.8001	-13.1999	7.4	1.90507E-8	1539.739	-0.336	860.7978	179.184	8.179486E-11
1.8001	-13.1999	7.495	1.90526E-8	1480.438	-0.402	809.3908	179.25	1.025578E-10
1.79999	-13.1999	7.6	1.90564E-8	1407.81	-0.45	791.0413	178.908	5.160938E-11
1.79999	-13.1999	7.695	1.90641E-8	1321.751	-0.438	789.5521	178.854	4.047747E-11
1.79999	-13.1999	7.8	1.90717E-8	1233.031	-0.444	814.3427	178.734	9.938923E-11
1.80008	-13.1999	7.9	1.9087E-8	1133.284	-0.612	878.3884	178.5	9.884715E-11
1.80008	-13.1999	7.995	1.90984E-8	1060.241	-0.63	950.8126	178.488	8.625604E-11
1.80008	-13.1999	8.1	1.91137E-8	973.1501	-0.588	1028.89	178.314	8.996669E-11
1.80007	-13.1999	8.195	1.91289E-8	862.4437	-0.978	1101.783	178.014	6.991248E-11
1.79987	-12.9998	8.495	1.92147E-8	490.7545	2.55	1464.649	179.01	8.558886E-11
1.79997	-12.9998	8.4	1.92186E-8	409.0974	2.328	1433.726	178.428	6.520114E-11
1.79997	-12.9998	8.3	1.92128E-8	429.968	0.738	1407.208	177.924	4.36044E-11
1.79983	-12.9998	8.195	1.919E-8	599.3695	-0.45	1341.615	177.936	1.054763E-10
1.79983	-12.9998	8.1	1.91709E-8	732.1044	-0.132	1276.883	178.296	1.09729E-10
1.79983	-12.9998	7.995	1.91556E-8	890.9927	0.168	1211.588	178.56	1.092286E-10
1.79982	-12.9998	7.9	1.91327E-8	1035.17	-0.03	1131.356	178.506	9.513651E-11
1.79982	-12.9998	7.8	1.91022E-8	1298.049	-0.9	1022.783	177.744	9.188449E-11
1.80016	-12.9998	7.695	1.90812E-8	1487.296	-0.87	970.1224	177.768	8.571401E-11
1.80016	-12.9998	7.6	1.9066E-8	1681.727	-0.69	922.6319	178.032	9.26766E-11
1.80016	-12.9998	7.495	1.90507E-8	1876.666	-0.69	888.2718	178.002	7.94184E-11
1.79998	-12.9998	7.4	1.90393E-8	2103.586	-0.624	884.8907	178.032	7.374815E-11
1.79998	-12.9998	7.3	1.90316E-8	2270.429	-0.528	910.5015	178.368	9.834678E-11
1.79998	-12.9998	7.2	1.90316E-8	2418.604	-0.6	954.2498	178.254	7.53742E-11
1.80027	-12.9998	7.1	1.90393E-8	2478.284	-0.642	1045.926	178.032	4.973321E-11
1.80027	-12.9998	6.995	1.90603E-8	2423.367	-0.57	1200.836	178.356	9.588697E-11
1.80006	-12.9998	6.9	1.91041E-8	2039.023	-0.516	1413.948	178.8	3.905985E-11
1.80006	-12.9998	6.8	1.91404E-8	1587.407	-0.564	1525.804	178.908	1.004315E-10
1.80014	-12.9998	6.7	1.91919E-8	761.1492	-0.96	1607.319	178.932	1.009735E-10
1.80014	-12.9998	6.6	1.92033E-8	456.6606	-1.512	1565.814	178.752	6.882845E-11
1.80014	-12.9998	6.495	1.91995E-8	373.5587	-1.806	1488.606	178.608	4.673128E-11
1.79986	-12.9998	6.4	1.91842E-8	429.3471	-1.158	1389.889	178.752	6.345006E-11
1.79986	-12.9998	6.3	1.91613E-8	538.3925	-0.624	1239.415	178.758	7.199703E-11
1.80018	-12.9998	6.2	1.91308E-8	674.0544	0.222	1032.842	178.806	8.571396E-11
1.80018	-12.9998	6.1	1.91098E-8	772.2634	0.492	937.8696	179.226	8.479679E-11
1.80007	-12.9998	5.995	1.90908E-8	897.9194	0.048	863.1854	179.214	3.747549E-11
1.80007	-12.9998	5.9	1.90755E-8	1033.394	-0.54	843.0814	178.824	6.378361E-11
1.80007	-12.9998	5.8	1.90622E-8	1183.714	-0.798	847.1845	178.47	7.704188E-11
1.80012	-12.9998	5.7	1.90469E-8	1356.389	-0.822	893.148	178.368	3.609973E-11
1.80012	-12.9998	5.6	1.90336E-8	1590.64	-0.684	975.8742	178.488	9.572024E-11
1.80012	-12.9998	5.495	1.9024E-8	1763.767	-0.66	1082.895	178.506	5.59871E-11
1.8002	-12.9998	5.4	1.90202E-8	1927.172	-0.744	1226.575	178.41	2.471759E-11
1.8002	-12.9998	5.3	1.90202E-8	2066.724	-0.816	1413.918	178.524	9.555343E-11
1.79978	-12.9998	5.2	1.90278E-8	2141.472	-0.93	1659.262	178.62	7.841772E-11
1.79978	-12.9998	5.1	1.90412E-8	2077.847	-1.014	1843.76	178.584	4.181157E-11
1.79978	-12.9998	4.995	1.90641E-8	1865.674	-1.074	1979.794	178.584	5.794661E-11
1.79983	-12.9998	4.9	1.90889E-8	1534.41	-1.038	2067.579	178.674	7.61663E-11
1.79983	-12.9998	4.8	1.91327E-8	883.7383	-1.092	2159.716	178.764	7.991869E-11
1.79999	-12.9998	4.7	1.91461E-8	582.8916	-1.83	2141.763	178.674	6.895354E-11
1.79999	-12.9998	4.6	1.91461E-8	496.7445	-2.298	2093.022	178.53	2.317496E-11
1.79999	-12.9998	4.495	1.91137E-8	654.677	-0.648	1959.165	178.746	8.104441E-11
1.80004	-12.9998	4.4	1.9087E-8	852.8213	-0.288	1848.604	179.082	8.650611E-11
1.80004	-12.9998	4.3	1.90564E-8	1045.182	-0.354	1719.128	179.22	7.71669E-11
1.79997	-12.9998	4.2	1.90088E-8	1364.989	-0.516	1470.324	179.328	7.345634E-11
1.79997	-12.9998	4.1	1.89878E-8	1547.583	-0.57	1348.445	179.394	6.657697E-11
1.79997	-12.9998	4	1.89687E-8	1742.202	-0.702	1266.534	179.55	4.28122E-11
1.80014	-12.9998	3.9	1.89553E-8	1982.216	-0.744	1230.579	179.676	2.338343E-11
1.80014	-12.9998	3.8	1.89439E-8	2225.682	-0.684	1239.09	179.412	8.254532E-11
1.80008	-12.9998	3.7	1.89306E-8	2632.23	-0.654	1315.526	178.602	8.012715E-11
1.80008	-12.9998	3.6	1.89267E-8	2902.82	-0.624	1428.971	178.554	2.86367E-11
1.79992	-12.9998	3.5	1.89286E-8	3088.707	-0.57	1563.444	178.398	1.558687E-11
1.79992	-12.9998	3.4	1.89363E-8	3158.864	-0.516	1714.49	178.398	1.391916E-11
1.79992	-12.9998	3.3	1.89496E-8	3105.533	-0.462	1892.578	178.464	8.86742E-11
1.79971	-12.9998	3.2	1.89706E-8	2881.179	-0.414	2103.154	178.512	8.679804E-11
1.79971	-12.9998	3.1	1.90088E-8	2363.006	-0.348	2391.324	178.716	4.48134E-11
1.7999	-12.9998	3	1.90583E-8	1645.267	-0.348	2736.173	178.938	3.931004E-11
1.7999	-12.9998	2.9	1.91175E-8	773.1712	-0.732	3131.068	179.082	8.72983E-11
1.80008	-12.9998	2.8	1.91385E-8	428.8147	-1.074	3269.347	179.136	8.683963E-11
1.80008	-12.9998	2.7	1.91404E-8	299.1959	-1.92	3333.64	179.088	2.45091E-11
1.80008	-12.9998	2.6	1.9127E-8	323.7026	-2.148	3381.163	179.076	1.913079E-11
1.79986	-12.9998	2.5	1.91079E-8	412.4912	-1.548	3431.335	179.13	8.329581E-11
1.79986	-12.9998	2.4	1.90927E-8	502.4753	-1.89	3495.331	179.112	5.944752E-11
1.79986	-12.9998	2.3	1.90812E-8	574.4293	-2.184	3593.495	179.058	2.12154E-11
1.79989	-12.9998	2.2	1.90755E-8	630.4527	-2.184	3711.352	179.088	8.000205E-11
1.79989	-12.9998	2.1	1.90698E-8	679.4303	-2.592	3876.165	179.07	2.780286E-11
1.79989	-12.9998	2	1.90698E-8	690.2222	-2.748	4040.651	179.076	4.076928E-11
1.7999	-12.9998	1.9	1.90774E-8	651.9704	-2.988	4230.016	179.124	6.686884E-11
1.7999	-12.9998	1.8	1.9087E-8	586.3572	-3.102	4466.391	179.136	5.330496E-12
1.79951	-12.9998	1.7	1.91041E-8	444.6506	-1.878	4868.772	179.214	2.846993E-11
1.79951	-12.9998	1.6	1.91118E-8	381.7296	-2.052	5061.344	179.202	1.89223E-11
1.79951	-12.9998	1.5	1.91175E-8	402.1755	-2.082	5244.148	179.232	3.7684E-11
1.79966	-12.9998	1.4	1.91232E-8	414.2068	-2.298	5402.339	179.292	6.128204E-11
1.79966	-12.9998	1.3	1.91327E-8	400.0308	-2.598	5583.843	179.346	3.434862E-11
1.79993	-12.9998	1.2	1.91423E-8	368.1073	-2.982	5747.637	179.406	2.330005E-11
1.79993	-12.9998	1.1	1.91499E-8	327.3766	-3.612	5946.924	179.418	1.300195E-11
1.79993	-12.9998	0.995	1.91594E-8	268.8832	-5.226	6111.569	179.334	6.365847E-11
1.79974	-12.9998	0.9	1.91709E-8	175.7878	-9.156	6453.01	179.082	7.291431E-11
1.79974	-12.9998	0.8	1.91671E-8	158.3542	-10.104	6682.858	179.112	7.053785E-11
1.80018	-12.9998	0.7	1.9148E-8	175.3656	-10.476	6937.017	179.082	6.540962E-11
1.80018	-12.9998	0.595	1.91175E-8	226.2372	-9.282	7286.361	179.028	4.673132E-11
1.80018	-12.9998	0.495	1.9085E-8	265.9298	-7.8	7721.928	179.034	6.503444E-11
1.79993	-12.9998	0.4	1.90564E-8	270.1407	-7.716	8121.366	179.034	6.674381E-11
1.79993	-12.9998	0.3	1.90297E-8	239.0269	-9.21	8574.439	179.028	1.786615E-12
1.79993	-12.9998	0.2	1.89935E-8	208.8609	-12.978	9100.692	178.98	4.960809E-11
1.80003	-12.9998	0.095	1.89039E-8	281.9519	-15.612	9848.55	178.764	4.4605E-11
1.80003	-12.9998	0	1.88352E-8	368.1755	-16.05	10439.87	178.53	4.204791E-12
1.79984	-12.9998	-0.1	1.86902E-8	626.9596	-14.7	11688.05	178.38	1.546181E-11
1.8	-12.9998	-0.2	1.84499E-8	1271.459	-13.242	13991.95	178.194	6.891185E-11
1.8	-12.9998	-0.3	1.82744E-8	1874.031	-15	15691.9	177.702	5.9142E-12
1.79981	-12.9998	-0.405	1.79693E-8	2889.144	-19.08	18708.13	176.694	-6.315621E-13
1.79981	-12.9998	-0.505	1.77327E-8	3428.525	-25.032	21260.21	175.77	2.209095E-11
1.79981	-12.9998	-0.6	1.73646E-8	3956.457	-37.182	25033.63	174.252	5.840527E-11
1.79977	-12.9998	-0.7	1.61878E-8	6819.21	-58.302	35149.31	170.016	-3.444752E-11
1.79977	-12.9998	-0.8	1.52512E-8	10305.94	-60.198	42232.22	166.77	6.766104E-11
1.80004	-12.9998	-0.9	1.31894E-8	21633.21	-56.784	59426.89	159.204	2.696899E-11
1.80004	-12.9998	-1	1.19038E-8	33528.37	-52.74	70782.02	152.586	-5.70893E-11
1.80005	-12.9998	-1.1	1.05363E-8	55841.33	-46.56	77615.39	137.04	-9.524269E-11
1.80003	-12.9998	-1.2	1.18428E-8	41288.38	-45.27	37999.21	66.522	-1.935657E-10
1.80003	-12.9998	-1.3	1.39657E-8	23968.87	-35.274	46990.2	2.148	5.048925E-10
1.80003	-12.9998	-1.4	1.49193E-8	18535.59	-22.626	48609.05	-4.14	2.94636E-10
1.79995	-12.9998	-1.5	1.65426E-8	6602.287	-6.012	31595.82	-1.956	-1.58498E-10
1.8002	-12.9998	-1.6	1.71949E-8	2545.01	-2.862	21817.69	-1.182	9.084217E-11
1.8002	-12.9998	-1.7	1.73284E-8	1868.528	-1.722	18989	-1.002	7.529082E-11
1.79976	-12.9998	-1.8	1.74237E-8	1670.684	-1.104	16492.25	-0.876	2.092356E-11
1.79976	-12.9998	-1.9	1.7521E-8	1367.251	-0.768	14840.88	-0.774	9.296847E-11
1.79976	-12.9998	-2	1.7706E-8	829.3912	-1.14	12936.97	-0.612	8.1503E-11
1.79986	-12.9998	-2.1	1.78643E-8	573.6749	-1.644	11948.13	-0.516	4.952473E-11
1.79986	-12.9998	-2.2	1.80951E-8	469.9338	-5.046	10807.57	-0.456	5.181777E-11
1.79983	-12.9998	-2.3	1.83278E-8	362.3872	-5.178	9635.363	-0.462	1.250163E-11
1.79983	-12.9998	-2.4	1.84461E-8	259.2114	-7.488	8823.491	-0.378	2.792793E-11
1.79951	-12.9998	-2.5	1.85109E-8	166.2318	-13.152	8228.287	-0.348	7.850117E-11
1.79951	-12.9998	-2.6	1.85472E-8	133.2929	-16.89	7741.384	-0.318	3.564107E-11
1.79951	-12.9998	-2.7	1.85643E-8	182.4346	-13.818	7292.384	-0.312	7.220553E-11
1.79969	-12.9998	-2.8	1.85701E-8	203.5918	-14.016	6750.475	-0.294	2.304987E-11
1.79969	-12.9998	-2.9	1.85529E-8	177.0499	-16.242	6473.974	-0.258	2.088185E-11
1.80008	-12.9998	-3	1.85224E-8	157.9077	-18.084	6302.855	-0.216	3.626647E-11
1.80008	-12.9998	-3.1	1.84747E-8	186.9741	-14.85	6182.78	-0.132	-9.595693E-12
1.80008	-12.9998	-3.2	1.84308E-8	227.9462	-11.568	6013.575	-0.024	-3.632387E-11
1.79966	-12.9998	-3.3	1.8387E-8	241.81	-10.65	5814.76	0.09	5.115076E-11
1.79966	-12.9998	-3.4	1.83526E-8	242.9994	-9.546	5614.572	0.186	-3.974311E-11
1.79987	-12.9998	-3.5	1.83355E-8	259.6831	-8.856	5399.569	0.27	5.577861E-11
1.79987	-12.9998	-3.6	1.83316E-8	286.2325	-6.912	5109.712	0.348	3.351474E-11
1.79987	-12.9998	-3.7	1.83393E-8	286.3664	-5.7	4871.118	0.318	-4.966712E-11
1.79967	-12.9998	-3.8	1.83622E-8	249.5926	-5.364	4559.917	0.084	-4.1411E-11
1.79967	-12.9998	-3.9	1.83622E-8	229.533	-5.604	4403.089	0.108	6.190749E-11
1.79954	-12.9998	-4.005	1.83526E-8	230.6681	-5.304	4317.503	0.168	-4.387118E-11
1.79954	-12.9998	-4.1	1.83393E-8	252.7228	-4.956	4258.881	0.264	-2.931868E-11
1.79954	-12.9998	-4.205	1.83297E-8	244.268	-5.094	4200.953	0.348	6.691049E-11
1.79988	-12.9998	-4.3	1.83221E-8	220.5299	-5.484	4144.547	0.366	5.477799E-11
1.79988	-12.9998	-4.4	1.83183E-8	216.5086	-4.206	4083.174	0.396	7.187201E-11
1.79988	-12.9998	-4.505	1.83164E-8	223.8273	-2.682	3998.586	0.504	-3.840879E-11
1.79982	-12.9998	-4.6	1.83183E-8	231.6083	-0.738	3887.741	0.594	2.078455E-12
1.79982	-12.9998	-4.7	1.83221E-8	239.388	1.176	3775.315	0.594	2.6427E-11
1.80018	-12.9998	-4.8	1.83126E-8	250.243	1.818	3718.685	0.552	5.444449E-11
1.80018	-12.9998	-4.905	1.82859E-8	311.1403	2.574	3657.906	0.546	6.407538E-11
1.79949	-12.9998	-5.005	1.82649E-8	426.2263	3.012	3623.765	0.6	-5.521294E-11
1.79949	-12.9998	-5.1	1.82534E-8	532.5183	1.128	3569.313	0.678	2.992915E-11
1.79949	-12.9998	-5.2	1.82458E-8	665.6052	-2.436	3435.432	0.894	4.510532E-11
1.79976	-12.9998	-5.3	1.82344E-8	764.6975	-2.064	3343.998	1.026	6.247738E-12
1.79976	-12.9998	-5.405	1.82229E-8	896.224	-1.932	3252.479	1.218	-5.754799E-11
1.79976	-12.9998	-5.505	1.8221E-8	1034.833	-1.908	3191.685	1.302	-2.473195E-11
1.7997	-12.9998	-5.6	1.82267E-8	1095.108	-1.914	3134.281	1.266	-6.751374E-11
1.7997	-12.9998	-5.7	1.82363E-8	1087.074	-2.022	3078.497	1.176	6.603502E-11
1.79989	-12.9998	-5.8	1.82439E-8	1078.454	-2.322	2968.581	1.212	-4.13276E-11
1.79989	-12.9998	-5.905	1.82439E-8	1108.984	-2.7	2826.874	1.338	-1.655921E-11
1.79989	-12.9998	-6.005	1.82382E-8	1143.337	-2.904	2682.732	1.524	4.443823E-11
1.79982	-12.9998	-6.1	1.82287E-8	1145.567	-3.144	2531.673	1.794	3.685018E-11
1.79982	-12.9998	-6.2	1.82191E-8	1144.535	-3.282	2391.309	2.088	-7.052231E-12
1.79982	-12.9998	-6.3	1.82172E-8	1116.434	-3.636	2255.16	2.4	-5.759758E-12
1.80009	-12.9998	-6.405	1.82248E-8	1035.743	-4.284	2148.545	2.73	-7.318463E-11
1.80009	-12.9998	-6.505	1.82325E-8	959.5996	-4.848	2139.668	2.868	-4.987567E-11
1.80009	-12.9998	-6.6	1.82306E-8	988.3109	-3.996	2213.454	2.778	-1.918615E-11
1.7997	-12.9998	-6.705	1.82096E-8	1249.978	-1.914	2353.484	2.628	-3.269619E-11
1.79998	-12.9998	-6.8	1.81485E-8	2017.996	-1.458	2332.667	2.994	-5.467087E-11
1.79998	-12.9998	-6.905	1.81009E-8	2788.696	-1.29	2188.665	3.486	-5.829855E-11
1.79998	-12.9998	-7.005	1.80551E-8	3438.087	-1.242	1982.731	4.242	4.685643E-11
1.8004	-12.9998	-7.1	1.80246E-8	3919.882	-1.188	1697.153	5.586	-3.302978E-11
1.8004	-12.9998	-7.205	1.79998E-8	4164.324	-1.182	1404.871	7.53	5.936424E-11
1.80003	-12.9998	-7.3	1.79769E-8	4296.041	-1.242	1214.041	9.342	2.92204E-11
1.80003	-12.9998	-7.405	1.79559E-8	4282.392	-1.254	1075.73	10.95	-1.83939E-11
1.80003	-12.9998	-7.505	1.79387E-8	4088.172	-1.272	1013.635	12.21	-3.557334E-11
1.79993	-12.9998	-7.6	1.79292E-8	3857.835	-1.35	1048.664	12.252	-7.856362E-11
1.79993	-12.9998	-7.705	1.79178E-8	3652.379	-1.434	1129.268	11.22	-1.673875E-12
1.79993	-12.9998	-7.8	1.79178E-8	3494.994	-1.482	1166.589	10.422	3.780911E-11
1.79994	-12.9998	-7.905	1.79235E-8	3302.653	-1.524	1157.492	9.9	-4.4997E-11
1.79994	-12.9998	-8	1.79387E-8	3061.454	-1.512	1130.132	9.396	3.839283E-11
1.80003	-12.9998	-8.105	1.79807E-8	2433.064	-1.404	1201.043	8.502	-1.120885E-10
1.80003	-12.9998	-8.2	1.80398E-8	1636.548	-1.014	1458.131	8.04	-5.301138E-12
1.79994	-12.9998	-8.305	1.80608E-8	1281.627	-0.588	1598.346	7.08	-9.912057E-11
1.79994	-12.9998	-8.405	1.80665E-8	1143.171	-0.306	1688.158	6.57	2.955395E-11
1.79994	-12.9998	-8.5	1.80684E-8	1112.849	-0.576	1709.631	6.444	1.225149E-11
1.79978	-12.7999	8.495	1.92052E-8	799.32	0.24	1657.9	179.01	9.075884E-11
1.79967	-12.7999	8.4	1.92205E-8	637.3768	1.566	1624.989	179.43	1.072274E-10
1.79967	-12.7999	8.3	1.92338E-8	473.126	4.008	1542.025	179.874	1.153575E-10
1.79982	-12.7999	8.195	1.92376E-8	376.8859	6.03	1463.296	179.772	5.040033E-11
1.79982	-12.7999	8.1	1.92319E-8	378.1597	6.504	1413.75	179.418	9.963922E-11
1.79982	-12.7999	7.995	1.92128E-8	487.5068	4.866	1375.312	179.064	5.419434E-11
1.79987	-12.7999	7.9	1.91842E-8	729.8506	0.84	1346.681	178.704	5.62373E-11
1.79987	-12.7999	7.8	1.91633E-8	934.4737	-0.36	1332.985	178.752	5.286017E-11
1.79995	-12.7999	7.695	1.91175E-8	1364.043	-0.714	1315.329	178.746	7.324794E-11
1.79995	-12.7999	7.6	1.90927E-8	1625.915	-0.624	1301.136	178.896	4.735667E-11
1.7995	-12.7999	7.495	1.90679E-8	1882.205	-0.582	1272.154	178.98	1.028497E-10
1.7995	-12.7999	7.4	1.9045E-8	2215.038	-0.492	1243.465	178.968	1.005984E-10
1.7995	-12.7999	7.3	1.90202E-8	2600.052	-0.588	1228.636	178.692	3.935175E-11
1.79997	-12.7999	7.2	1.90049E-8	2947.524	-0.576	1242.853	178.614	4.089437E-11
1.79997	-12.7999	7.1	1.89992E-8	3200.366	-0.552	1285.875	178.596	1.11355E-10
1.79997	-12.7999	6.995	1.90049E-8	3337.613	-0.582	1368.01	178.434	4.101942E-11
1.79985	-12.7999	6.9	1.90259E-8	3290.462	-0.612	1507.182	178.194	3.368153E-11
1.79985	-12.7999	6.8	1.90564E-8	2981.198	-0.588	1636.731	178.224	8.029395E-11
1.79982	-12.7999	6.7	1.91232E-8	2113.449	-0.6	1790.27	178.38	8.533874E-11
1.79982	-12.7999	6.6	1.91976E-8	1027.014	-1.362	1805.45	178.164	1.094372E-10
1.79989	-12.7999	6.495	1.92262E-8	587.0011	-2.196	1736.5	177.954	5.448618E-11
1.79989	-12.7999	6.4	1.92376E-8	396.8328	-2.616	1658.305	177.864	7.082961E-11
1.79989	-12.7999	6.3	1.92338E-8	374.3452	-2.478	1569.529	178.074	9.096719E-11
1.79993	-12.7999	6.2	1.92167E-8	451.8351	-1.326	1448.214	178.422	9.813845E-11
1.79993	-12.7999	6.1	1.91976E-8	550.5219	-0.372	1349.429	178.8	8.408804E-11
1.8	-12.7999	5.995	1.91671E-8	686.5723	0.288	1192.298	179.1	8.896606E-11
1.8	-12.7999	5.9	1.91442E-8	812.0371	0.048	1112.191	178.68	8.542215E-11
1.8	-12.7999	5.8	1.9127E-8	948.1257	-0.486	1084.268	177.87	5.919749E-11
1.80001	-12.7999	5.7	1.91118E-8	1101.116	-0.684	1086.496	177.234	4.114451E-11
1.80001	-12.7999	5.6	1.90965E-8	1274.349	-0.576	1113.602	177.06	7.082972E-11
1.80001	-12.7999	5.495	1.90812E-8	1472.554	-0.492	1171.31	177.594	3.422352E-11
1.80004	-12.7999	5.4	1.90641E-8	1768.46	-0.204	1310.416	178.866	9.734624E-11
1.80004	-12.7999	5.3	1.90564E-8	1949.025	-0.09	1452.871	178.986	1.003481E-10
1.79996	-12.7999	5.2	1.90526E-8	2090.387	0.006	1656.902	178.956	9.980616E-11
1.79996	-12.7999	5.1	1.90622E-8	2135.845	0.156	1902.115	178.974	3.318121E-11
1.79996	-12.7999	4.995	1.90774E-8	2058.184	0.414	2098.997	179.082	8.421309E-11
1.79981	-12.7999	4.9	1.90965E-8	1853.146	0.678	2252.57	179.172	9.196789E-11
1.79981	-12.7999	4.8	1.91251E-8	1497.127	0.492	2345.619	179.112	2.25079E-11
1.8	-12.7999	4.7	1.9169E-8	923.0215	-0.288	2344.52	179.016	8.225357E-11
1.8	-12.7999	4.6	1.919E-8	588.2074	-0.15	2273.82	178.992	2.129881E-11
1.8	-12.7999	4.495	1.91938E-8	418.6998	0.774	2180.595	179.112	8.683976E-11
1.79995	-12.7999	4.4	1.91804E-8	482.1636	0.288	2107.146	179.25	7.820927E-11
1.79995	-12.7999	4.3	1.91385E-8	751.736	-0.33	1969.083	179.208	8.254535E-11
1.79976	-12.7999	4.2	1.91041E-8	1022.001	-0.498	1866.547	178.968	1.629568E-11
1.79976	-12.7999	4.1	1.90526E-8	1435.951	-0.528	1697.768	178.74	3.201382E-11
1.79998	-12.7999	4	1.90259E-8	1711.898	-0.546	1596.177	178.776	8.77986E-11
1.79998	-12.7999	3.9	1.89992E-8	2041.36	-0.606	1518.222	178.854	9.351055E-11
1.79998	-12.7999	3.8	1.89801E-8	2363.144	-0.57	1493.649	178.854	9.200957E-11
1.79995	-12.7999	3.7	1.89668E-8	2658.24	-0.528	1525.924	178.758	7.270591E-11
1.79995	-12.7999	3.6	1.89592E-8	2921.226	-0.486	1620.269	178.614	5.727965E-11
1.79995	-12.7999	3.5	1.89553E-8	3207.583	-0.36	1779.202	178.638	5.661251E-11
1.79966	-12.7999	3.4	1.89592E-8	3343.891	-0.21	1931.31	178.74	7.983535E-11
1.79966	-12.7999	3.3	1.89687E-8	3298.813	-0.096	2105.131	178.764	5.636238E-11
1.80003	-12.7999	3.2	1.8984E-8	3141.509	-0.036	2283.186	178.782	2.425898E-11
1.80003	-12.7999	3.1	1.9003E-8	2834.905	-0.09	2444.988	178.956	1.020855E-11
1.8	-12.7999	3	1.90603E-8	2118.372	-1.728	2786.315	179.214	6.47843E-11
1.8	-12.7999	2.9	1.90927E-8	1704.154	-1.812	2941.58	179.214	6.873124E-12
1.80004	-12.7999	2.8	1.91518E-8	926.8633	-0.702	3185.758	179.25	1.054209E-11
1.80004	-12.7999	2.7	1.91861E-8	415.4216	-2.814	3307.452	179.256	1.792171E-11
1.79968	-12.7999	2.6	1.919E-8	290.6576	-3.3	3336.675	179.262	2.380034E-11
1.79968	-12.7999	2.5	1.91728E-8	295.2902	-2.28	3398.346	179.094	4.306238E-11
1.80026	-12.7999	2.4	1.91575E-8	382.8856	-2.154	3464.841	179.028	3.43903E-11
1.80026	-12.7999	2.3	1.91423E-8	467.7975	-1.554	3556.333	179.076	8.379625E-11
1.80026	-12.7999	2.2	1.91308E-8	543.9762	-1.494	3665.184	179.082	5.773822E-11
1.79981	-12.7999	2.1	1.91213E-8	617.2541	-1.11	3819.359	179.124	3.805926E-11
1.79981	-12.7999	2	1.91194E-8	644.3508	-0.672	3981.453	179.262	7.687515E-11
1.79981	-12.7999	1.9	1.91194E-8	641.7199	-0.636	4135.773	179.31	6.599337E-11
1.79978	-12.7999	1.8	1.9127E-8	593.0151	-1.08	4328.896	179.25	4.643952E-11
1.79978	-12.7999	1.7	1.91423E-8	461.6916	-2.58	4734.118	179.088	2.317497E-11
1.8	-12.7999	1.6	1.91518E-8	389.1994	-2.868	4972.963	179.082	4.147807E-11
1.8	-12.7999	1.5	1.91575E-8	357.2413	-2.196	5177.607	179.184	4.760685E-11
1.8	-12.7999	1.4	1.91633E-8	371.2273	-1.686	5350.592	179.226	6.294985E-11
1.79986	-12.7999	1.3	1.91709E-8	366.6103	-1.95	5539.333	179.238	2.321668E-11
1.79986	-12.7999	1.2	1.91785E-8	339.611	-2.082	5711.917	179.256	8.250368E-11
1.79986	-12.7999	1.1	1.91842E-8	302.6637	-2.472	5891.619	179.286	6.219935E-11
1.79925	-12.7999	0.995	1.91919E-8	270.8299	-2.946	6079.492	179.316	1.220979E-11
1.79925	-12.7999	0.9	1.91995E-8	225.4652	-3.156	6269.538	179.358	4.731502E-11
1.79977	-12.7999	0.8	1.92033E-8	163.5604	-0.726	6556.998	179.436	5.098406E-11
1.79977	-12.7999	0.7	1.91938E-8	151.9235	2.154	6785.368	179.526	6.736921E-11
1.79977	-12.7999	0.595	1.9169E-8	179.7162	0.768	7100.423	179.472	1.487812E-11
1.79963	-12.7999	0.495	1.91442E-8	234.3133	-1.926	7434.993	179.394	1.208472E-11
1.79963	-12.7999	0.4	1.91098E-8	270.3121	-3.792	7906.885	179.328	-5.259445E-12
1.7998	-12.7999	0.3	1.9085E-8	249.8994	-3.87	8373.12	179.346	5.652915E-11
1.7998	-12.7999	0.2	1.90507E-8	189.3873	-6.336	8923.189	179.376	2.676055E-11
1.7998	-12.7999	0.095	1.90068E-8	172.6992	-12.822	9375.013	179.364	-3.508351E-12
1.7998	-12.7999	0	1.89115E-8	263.8141	-19.008	10194.43	179.34	5.740464E-11
1.7996	-12.7999	-0.1	1.87532E-8	535.0607	-17.496	11523.26	178.974	5.36106E-11
1.7996	-12.7999	-0.2	1.85987E-8	935.802	-15.75	13001.82	178.296	6.011472E-11
1.80002	-12.7999	-0.3	1.83965E-8	1583.758	-16.092	15046.67	177.768	6.841159E-11
1.80002	-12.7999	-0.405	1.80532E-8	2721.778	-19.53	18419.78	176.622	4.447995E-11
1.79951	-12.7999	-0.505	1.78186E-8	3333.803	-23.946	21127.64	175.542	-2.966347E-12
1.79951	-12.7999	-0.6	1.75267E-8	3925.816	-32.448	23877.06	174.288	-4.666493E-11
1.79988	-12.7999	-0.7	1.67447E-8	5627.775	-48	30612.91	170.94	7.162192E-11
1.79988	-12.7999	-0.8	1.5543E-8	9640.803	-54.78	40227.5	166.026	-1.839391E-11
1.79968	-12.7999	-0.9	1.37673E-8	19062.63	-51.78	55235.23	158.868	-1.514149E-11
1.79968	-12.7999	-1	1.22662E-8	32022.63	-47.934	69448.81	151.122	1.289076E-10
1.79965	-12.7999	-1.1	1.08605E-8	51715.67	-45.138	80204.96	136.386	2.070398E-10
1.79965	-12.7999	-1.2	1.17818E-8	42453.28	-45.942	47823.42	97.5	3.296997E-10
1.79986	-12.7999	-1.3	1.42193E-8	22497.59	-32.946	36846.33	10.602	-2.672457E-10
1.79986	-12.7999	-1.4	1.54019E-8	18066.99	-16.152	43572.03	-3.63	3.024742E-10
1.79986	-12.7999	-1.5	1.62793E-8	13240.07	-8.304	35577.82	-2.418	1.844006E-10
1.80009	-12.7999	-1.6	1.73608E-8	2411.79	-6.792	21610.93	-1.17	4.026898E-11
1.79957	-12.7999	-1.7	1.74772E-8	1747.431	-8.304	18933.07	-0.984	4.339588E-11
1.79957	-12.7999	-1.8	1.75554E-8	1580.807	-8.796	16669	-0.864	3.484894E-11
1.79982	-12.7999	-1.9	1.76812E-8	1264.162	-7.116	14453.6	-0.72	-8.048173E-11
1.79982	-12.7999	-2	1.7851E-8	862.2038	-1.302	12528.04	-0.54	-6.838937E-11
1.79982	-12.7999	-2.1	1.79693E-8	672.0629	-1.794	11758.89	-0.474	6.065672E-11
1.79969	-12.7999	-2.2	1.82115E-8	448.6736	-6.468	10399.75	-0.432	4.614762E-11
1.79996	-12.7999	-2.3	1.84194E-8	345.8462	-7.35	9159.473	-0.462	3.77674E-11
1.79996	-12.7999	-2.4	1.85071E-8	258.1555	-8.538	8530.294	-0.402	7.166358E-11
1.79996	-12.7999	-2.5	1.85815E-8	183.5438	-8.388	7907.919	-0.324	-8.678345E-12
1.79982	-12.7999	-2.6	1.86177E-8	159.2506	-10.02	7426.75	-0.288	1.775493E-11
1.79982	-12.7999	-2.7	1.86368E-8	193.4935	-8.124	6944.969	-0.276	6.461751E-11
1.79982	-12.7999	-2.8	1.86368E-8	205.6625	-7.59	6572.802	-0.24	3.401507E-11
1.79967	-12.7999	-2.9	1.86158E-8	182.7555	-9.594	6250.819	-0.222	-1.48913E-11
1.79967	-12.7999	-3	1.85853E-8	180.4243	-11.268	6099.498	-0.24	6.69523E-11
1.79966	-12.7999	-3.1	1.85491E-8	207.0111	-10.41	5966.004	-0.234	-9.178718E-12
1.79966	-12.7999	-3.2	1.85109E-8	221.4755	-9.246	5791.939	-0.216	1.358565E-11
1.79966	-12.7999	-3.3	1.84709E-8	214.669	-8.166	5583.052	-0.246	1.608722E-11
1.79971	-12.7999	-3.4	1.84442E-8	199.6541	-6.894	5406.523	-0.282	-1.673872E-12
1.79971	-12.7999	-3.5	1.8427E-8	205.6276	-5.424	5209.003	-0.348	-3.361354E-11
1.79971	-12.7999	-3.6	1.84175E-8	234.0014	-4.62	4930.533	-0.324	6.215768E-11
1.79956	-12.7999	-3.7	1.84175E-8	226.5177	-5.268	4528.829	0.084	-1.66426E-11
1.79956	-12.7999	-3.8	1.84232E-8	193.8914	-7.44	4360.404	0.108	1.312704E-11
1.79982	-12.7999	-3.9	1.84213E-8	180.5139	-10.302	4241.34	0.144	3.359813E-11
1.79982	-12.7999	-4.005	1.84098E-8	190.2639	-10.614	4137.552	0.18	-6.093299E-12
1.79979	-12.7999	-4.1	1.83984E-8	205.1374	-8.928	4055.478	0.222	-1.259793E-11
1.79979	-12.7999	-4.205	1.83889E-8	193.1894	-8.88	3964.789	0.288	7.057959E-11
1.79979	-12.7999	-4.3	1.83831E-8	174.9362	-10.65	3892.075	0.312	6.436734E-11
1.79994	-12.7999	-4.4	1.83774E-8	162.7771	-13.11	3803.073	0.396	-4.395452E-11
1.79994	-12.7999	-4.505	1.83698E-8	163.7067	-15.078	3724.951	0.39	2.41756E-11
1.79994	-12.7999	-4.6	1.8366E-8	157.2749	-17.07	3659.599	0.306	5.798832E-11
1.79981	-12.7999	-4.7	1.83583E-8	174.3609	-15.444	3626.229	0.324	-1.931125E-11
1.79981	-12.7999	-4.8	1.83278E-8	273.7404	-8.562	3591.206	0.456	-4.86664E-11
1.79954	-12.7999	-4.905	1.8303E-8	365.2439	-7.548	3585.691	0.504	4.318747E-11
1.79954	-12.7999	-5.005	1.82821E-8	465.458	-6.84	3567.987	0.564	1.03753E-11
1.79954	-12.7999	-5.1	1.82725E-8	523.705	-6.216	3517.871	0.69	-4.537232E-11
1.8	-12.7999	-5.2	1.82649E-8	565.2755	-4.866	3420.216	0.798	-3.765823E-11
1.8	-12.7999	-5.3	1.82496E-8	680.7766	-2.592	3275.891	0.972	-3.803352E-11
1.7998	-12.7999	-5.405	1.82344E-8	801.2657	-2.262	3162.172	1.164	4.739844E-11
1.7998	-12.7999	-5.505	1.82325E-8	907.7033	-2.106	3046.647	1.314	-2.248028E-11
1.79982	-12.7999	-5.6	1.82458E-8	917.7619	-2.142	2959.492	1.392	-5.98414E-11
1.79982	-12.7999	-5.7	1.8263E-8	891.7045	-2.352	2903.061	1.32	-7.03074E-11
1.79982	-12.7999	-5.8	1.82725E-8	894.1962	-2.394	2834.883	1.29	-3.365523E-11
1.79992	-12.7999	-5.905	1.82649E-8	920.881	-2.238	2695.536	1.41	-1.480791E-11
1.79992	-12.7999	-6.005	1.82592E-8	897.5037	-2.238	2574.368	1.62	-3.453091E-11
1.79992	-12.7999	-6.1	1.82573E-8	877.4956	-2.064	2467.922	1.8	-6.692997E-11
1.79992	-12.7999	-6.2	1.82592E-8	865.9799	-1.74	2357.699	1.98	5.231814E-11
1.79992	-12.7999	-6.3	1.82649E-8	802.2765	-1.422	2265.997	2.124	5.340216E-11
1.80014	-12.7999	-6.405	1.82687E-8	736.5494	-0.816	2294.887	2.148	1.850538E-11
1.80014	-12.7999	-6.505	1.8263E-8	735.4542	-0.312	2413.098	2.172	-4.045196E-11
1.80014	-12.7999	-6.6	1.82458E-8	838.4395	-0.57	2550.127	2.148	2.663545E-11
1.80005	-12.7999	-6.705	1.81848E-8	1313.35	-1.974	2747.971	2.088	4.235364E-11
1.80005	-12.7999	-6.8	1.8139E-8	1735.84	-1.59	2798.655	2.256	-7.177309E-12
1.80005	-12.7999	-6.905	1.81066E-8	2093.441	-1.464	2815.592	2.466	-7.014071E-11
1.80033	-12.7999	-7.005	1.80894E-8	2308.573	-1.392	2803.858	2.754	-1.618392E-11
1.80033	-12.7999	-7.1	1.80761E-8	2484.214	-1.38	2767.588	3.162	5.748806E-11
1.80018	-12.7999	-7.205	1.80627E-8	2665.283	-1.38	2697.659	3.57	-4.437155E-11
1.80018	-12.7999	-7.3	1.80455E-8	2821.208	-1.356	2598.87	3.996	2.046494E-11
1.80018	-12.7999	-7.405	1.80303E-8	2857.052	-1.452	2504.162	4.38	-9.136481E-11
1.79991	-12.7999	-7.505	1.80188E-8	2754.678	-1.578	2420.372	4.8	5.56536E-11
1.79991	-12.7999	-7.6	1.80112E-8	2637.12	-1.74	2364.101	5.19	1.744929E-12
1.79991	-12.7999	-7.705	1.80055E-8	2568.848	-1.908	2291.816	5.568	-7.64788E-11
1.80013	-12.7999	-7.8	1.80017E-8	2550.976	-1.866	2145.164	5.958	-4.799925E-11
1.80013	-12.7999	-7.905	1.80131E-8	2353.099	-1.638	1790.158	6.792	-5.634681E-12
1.79989	-12.7999	-8	1.8036E-8	2001.769	-1.908	1698.248	6.57	1.733799E-11
1.79989	-12.7999	-8.105	1.80684E-8	1501.594	-2.514	1757.881	5.982	1.244616E-12
1.80016	-12.7999	-8.2	1.81314E-8	715.5708	-6.018	1979.831	5.058	-7.38101E-11
1.80016	-12.7999	-8.305	1.81562E-8	463.2996	-9.828	2078.282	4.584	3.101314E-11
1.80016	-12.7999	-8.405	1.81657E-8	354.9315	-12.912	2118.003	4.398	-9.691062E-11
1.80016	-12.7999	-8.5	1.81657E-8	334.2701	-11.394	2121.08	4.26	-1.221795E-10
1.79997	-12.5998	8.495	1.91957E-8	1065.155	-1.926	1727.418	178.596	1.146903E-10
1.79997	-12.5998	8.4	1.92071E-8	991.6906	-1.476	1784.387	178.872	1.041004E-10
1.79964	-12.5998	8.3	1.923E-8	831.1232	-0.528	1806.672	179.22	6.003122E-11
1.79964	-12.5998	8.195	1.92491E-8	653.9423	0.042	1723.982	179.556	1.12022E-10
1.79989	-12.5998	8.1	1.92586E-8	496.6477	0.408	1597.209	179.67	9.922238E-11
1.79989	-12.5998	7.995	1.92643E-8	383.9049	0.654	1515.7	179.538	4.956641E-11
1.79989	-12.5998	7.9	1.92567E-8	399.4376	0.432	1494.825	179.196	5.085888E-11
1.79998	-12.5998	7.8	1.923E-8	627.9563	0.33	1507.946	178.872	1.025579E-10
1.79998	-12.5998	7.695	1.92033E-8	846.4899	-0.678	1528.857	178.584	5.552846E-11
1.79984	-12.5998	7.6	1.91613E-8	1237.667	-0.966	1569.925	178.26	1.032666E-10
1.79984	-12.5998	7.495	1.9127E-8	1613.259	-0.798	1601.767	178.41	1.05935E-10
1.79968	-12.5998	7.4	1.90927E-8	1978.096	-0.564	1615.963	178.596	1.073108E-10
1.79968	-12.5998	7.3	1.90641E-8	2372.076	-0.516	1617.8	178.722	6.803627E-11
1.79968	-12.5998	7.2	1.90336E-8	2819.188	-0.468	1609.822	178.818	7.962683E-11
1.79982	-12.5998	7.1	1.90088E-8	3313.607	-0.354	1604.473	178.95	9.15509E-11
1.79982	-12.5998	6.995	1.89992E-8	3631.158	-0.33	1632.937	178.866	6.17824E-11
1.80003	-12.5998	6.9	1.90011E-8	3777.055	-0.318	1710.996	178.716	3.668332E-11
1.80003	-12.5998	6.8	1.90164E-8	3686.839	-0.24	1831.861	178.83	9.2218E-11
1.80003	-12.5998	6.7	1.90507E-8	3215.388	-0.282	1943.74	178.926	9.209288E-11
1.80011	-12.5998	6.6	1.91156E-8	2273.217	-0.624	2029.709	179.052	8.617251E-11
1.80011	-12.5998	6.495	1.91613E-8	1619.994	-0.576	2001.346	179.118	1.754647E-11
1.79977	-12.5998	6.4	1.92319E-8	724.8894	-0.03	1867.122	179.418	4.414639E-11
1.79977	-12.5998	6.3	1.92567E-8	443.0614	0.588	1760.447	179.58	9.642896E-11
1.80019	-12.5998	6.2	1.92643E-8	342.7641	0.06	1668.864	179.4	8.638106E-11
1.80019	-12.5998	6.1	1.92548E-8	376.2589	-1.41	1588.233	178.866	5.356895E-11
1.80019	-12.5998	5.995	1.92376E-8	479.1325	-0.996	1514.321	178.788	8.525534E-11
1.79983	-12.5998	5.9	1.9209E-8	665.1986	-0.102	1405.451	179.13	4.76069E-11
1.79983	-12.5998	5.8	1.91861E-8	809.0962	-0.27	1344.025	179.076	8.133624E-11
1.79997	-12.5998	5.7	1.91709E-8	971.9001	-0.792	1315.551	178.746	3.85596E-11
1.79997	-12.5998	5.6	1.91518E-8	1161.254	-0.834	1316.67	178.674	4.397959E-11
1.79997	-12.5998	5.495	1.91365E-8	1384.01	-0.648	1341.666	178.782	7.925158E-11
1.8	-12.5998	5.4	1.91175E-8	1635.69	-0.54	1396.004	178.956	9.834684E-11
1.8	-12.5998	5.3	1.9106E-8	1813.033	-0.606	1479.708	178.842	7.508233E-11
1.8	-12.5998	5.2	1.90984E-8	1977.119	-0.684	1593.626	178.812	3.134672E-11
1.80013	-12.5998	5.1	1.90965E-8	2066.855	-0.714	1756.683	178.884	8.642274E-11
1.80013	-12.5998	4.995	1.91022E-8	2075.892	-0.786	1987.253	179.064	4.81489E-11
1.80013	-12.5998	4.9	1.91156E-8	1976.506	-0.87	2189.902	179.244	7.487391E-11
1.79949	-12.5998	4.8	1.91327E-8	1763.677	-0.96	2339.236	179.298	6.153222E-11
1.79949	-12.5998	4.7	1.91575E-8	1474.952	-0.936	2412.627	179.202	3.872637E-11
1.80001	-12.5998	4.6	1.92033E-8	899.9859	0.24	2438.883	179.052	4.664792E-11
1.80001	-12.5998	4.495	1.92243E-8	608.329	1.128	2382.542	179.136	8.704806E-11
1.80001	-12.5998	4.4	1.923E-8	470.4103	2.226	2310.348	179.31	5.794657E-11
1.80011	-12.5998	4.3	1.92205E-8	483.5322	1.584	2229.703	179.418	7.283096E-11
1.80011	-12.5998	4.2	1.91842E-8	701.1082	-0.324	2114.11	179.394	7.816761E-11
1.79995	-12.5998	4.1	1.91518E-8	950.7879	-0.648	2044.743	179.256	4.806548E-11
1.79995	-12.5998	4	1.90984E-8	1437.775	-0.576	1900.07	179.01	8.64645E-11
1.79975	-12.5998	3.9	1.90641E-8	1753.023	-0.582	1815.748	178.866	4.452161E-11
1.79975	-12.5998	3.8	1.90393E-8	2110.629	-0.594	1777.219	178.752	3.464045E-11
1.79975	-12.5998	3.7	1.90183E-8	2466.913	-0.552	1765.273	178.722	5.836361E-11
1.79991	-12.5998	3.6	1.90068E-8	2703.411	-0.486	1800.25	178.662	7.05378E-11
1.79991	-12.5998	3.5	1.90011E-8	2879.886	-0.486	1895.485	178.59	1.416934E-11
1.79991	-12.5998	3.4	1.89992E-8	2975.467	-0.444	2063.124	178.668	8.016886E-11
1.7998	-12.5998	3.3	1.90068E-8	2995.054	-0.408	2279.074	178.914	4.322914E-11
1.7998	-12.5998	3.2	1.90259E-8	2829.143	-0.27	2605.732	179.28	4.618931E-11
1.80005	-12.5998	3.1	1.90469E-8	2632.586	0.09	2780.059	179.184	1.637906E-11
1.80005	-12.5998	3	1.90908E-8	2203.093	1.404	3043.345	179.064	6.45619E-12
1.7997	-12.5998	2.9	1.91194E-8	1859.211	2.226	3162.322	179.058	6.857823E-11
1.7997	-12.5998	2.8	1.91499E-8	1483.903	2.682	3251.061	179.034	8.112778E-11
1.80005	-12.5998	2.7	1.92033E-8	863.3204	1.356	3351.434	178.914	6.290807E-11
1.80005	-12.5998	2.6	1.92319E-8	363.0265	-0.336	3382.089	178.902	5.978112E-11
1.79935	-12.5998	2.5	1.92357E-8	263.0718	-0.228	3391.106	179.046	6.403379E-11
1.79935	-12.5998	2.4	1.92186E-8	261.8765	-1.236	3433.668	179.292	8.146132E-11
1.80007	-12.5998	2.3	1.92033E-8	327.9936	-0.75	3479.079	179.364	7.120492E-11
1.80007	-12.5998	2.2	1.9188E-8	404.4111	-0.732	3565.723	179.382	1.78383E-11
1.80007	-12.5998	2.1	1.91747E-8	474.0017	-0.186	3689.429	179.454	7.491554E-11
1.79984	-12.5998	2	1.9169E-8	515.488	-0.144	3823.455	179.46	1.341888E-11
1.79984	-12.5998	1.9	1.91671E-8	537.0139	-0.048	3988.261	179.418	1.32521E-11
1.79984	-12.5998	1.8	1.91671E-8	533.1792	-0.264	4186.507	179.364	3.245861E-12
1.80003	-12.5998	1.7	1.91747E-8	455.1075	-1.632	4592.838	179.214	1.233487E-11
1.80003	-12.5998	1.6	1.91842E-8	381.2601	-2.418	4845.727	179.13	1.175115E-11
1.80003	-12.5998	1.5	1.91938E-8	323.8379	-2.952	5078.927	179.106	2.688562E-11
1.80003	-12.5998	1.4	1.91976E-8	324.6953	-2.46	5294.881	179.13	5.115075E-11
1.80003	-12.5998	1.3	1.92033E-8	335.7293	-1.842	5453.542	179.13	6.503441E-11
1.79985	-12.5998	1.2	1.9209E-8	324.3573	-1.596	5585.715	179.112	5.122034E-12
1.79985	-12.5998	1.1	1.92128E-8	299.4498	-1.506	5743.619	179.052	6.103181E-11
1.79985	-12.5998	0.995	1.92205E-8	257.4652	-1.542	5929.346	179.034	3.414011E-11
1.79961	-12.5998	0.9	1.92243E-8	230.6243	-1.098	6114.969	179.118	1.621227E-11
1.79961	-12.5998	0.8	1.923E-8	179.4124	-1.566	6457.982	179.364	1.433609E-11
1.79986	-12.5998	0.7	1.92243E-8	156.5508	-3.24	6709.477	179.34	6.774444E-11
1.79986	-12.5998	0.595	1.92052E-8	181.2202	-4.98	6952.023	179.322	9.874983E-12
1.79986	-12.5998	0.495	1.91766E-8	228.7455	-3.498	7287.215	179.376	5.277676E-11
1.79983	-12.5998	0.4	1.91442E-8	278.7774	-1.884	7657.62	179.406	6.103184E-11
1.79983	-12.5998	0.3	1.91041E-8	288.8935	-2.658	8268.016	179.346	1.775487E-11
1.79983	-12.5998	0.2	1.90717E-8	257.9356	-3.846	8775.883	179.256	-3.508355E-12
1.79967	-12.5998	0.095	1.90011E-8	236.3968	-4.428	9595.866	179.094	-9.234072E-13
1.79967	-12.5998	0	1.89229E-8	317.1538	-6.696	10235.53	178.926	4.06025E-11
1.79983	-12.5998	-0.1	1.88466E-8	411.4403	-8.118	10920.59	178.764	-1.614223E-11
1.79985	-12.5998	-0.2	1.86273E-8	778.2663	-15.048	12837.88	178.206	-1.405734E-11
1.79985	-12.5998	-0.3	1.83927E-8	1378.101	-21.516	15198.86	177.354	3.397332E-11
1.79974	-12.5998	-0.405	1.81638E-8	1981.221	-24.912	17116.46	176.49	-1.518317E-11
1.79974	-12.5998	-0.505	1.77327E-8	3074.326	-32.946	21088.78	174.648	1.262673E-11
1.79977	-12.5998	-0.6	1.73112E-8	4024.181	-43.8	25121.14	172.578	8.625604E-11
1.79977	-12.5998	-0.7	1.67581E-8	5387.198	-54.198	29638.74	170.004	7.912661E-11
1.79977	-12.5998	-0.8	1.53809E-8	9715.296	-63.588	39864.83	164.46	-3.336333E-11
1.79966	-12.5998	-0.9	1.31493E-8	20951.31	-61.002	58266.37	155.532	6.724408E-11
1.79966	-12.5998	-1	1.18695E-8	31782.3	-56.712	70112.81	148.278	6.66187E-11
1.79979	-12.5998	-1.1	1.09673E-8	44021.68	-51.924	76668.46	138.354	-1.31186E-10
1.79979	-12.5998	-1.2	1.16368E-8	40456.91	-48.6	46478.07	100.056	-2.891782E-10
1.79982	-12.5998	-1.3	1.38512E-8	21694.8	-37.824	30398.02	16.722	4.77166E-10
1.79982	-12.5998	-1.4	1.51864E-8	16959.52	-21.348	40979.82	-3.33	-1.301851E-10
1.79958	-12.5998	-1.5	1.63823E-8	11612.78	-9.654	35394.18	-2.172	6.866165E-11
1.79973	-12.5998	-1.6	1.74314E-8	2710.626	-7.512	22335.5	-1.224	3.905987E-11
1.79973	-12.5998	-1.7	1.75802E-8	1743.126	-9.246	19184.94	-0.996	-5.551297E-12
1.79973	-12.5998	-1.8	1.7666E-8	1572.28	-8.604	16939.15	-0.888	-3.036115E-11
1.79976	-12.5998	-1.9	1.78186E-8	1122.597	-6.138	14052.79	-0.714	-3.874233E-11
1.79976	-12.5998	-2	1.79464E-8	757.3552	-6.636	12592.61	-0.582	-5.246089E-11
1.7998	-12.5998	-2.1	1.81676E-8	494.3306	-4.83	11104	-0.396	-5.771484E-11
1.7998	-12.5998	-2.2	1.83011E-8	431.5156	-4.824	10321.13	-0.378	9.676256E-11
1.79939	-12.5998	-2.3	1.85205E-8	311.9759	-6.828	8905.483	-0.474	6.999588E-11
1.79939	-12.5998	-2.4	1.85949E-8	248.2971	-8.022	8249.197	-0.39	-3.932612E-11
1.79972	-12.5998	-2.5	1.86483E-8	209.6057	-8.496	7709.818	-0.342	7.912652E-11
1.79972	-12.5998	-2.6	1.86788E-8	212.928	-8.232	7232.906	-0.324	6.866171E-11
1.79972	-12.5998	-2.7	1.86979E-8	245.1612	-7.002	6698.346	-0.276	-1.534996E-11
1.79979	-12.5998	-2.8	1.8696E-8	223.4424	-8.094	6352.321	-0.204	-2.91519E-11
1.79979	-12.5998	-2.9	1.86826E-8	200.2971	-10.71	6117.992	-0.162	-2.823456E-11
1.79985	-12.5998	-3	1.86521E-8	222.0206	-11.622	5952.252	-0.132	5.506984E-11
1.79985	-12.5998	-3.1	1.8612E-8	250.9214	-11.208	5779.282	-0.084	-1.384886E-11
1.79985	-12.5998	-3.2	1.85777E-8	242.2856	-11.802	5577.009	0.006	-1.814372E-11
1.7998	-12.5998	-3.3	1.85357E-8	219.0184	-13.404	5368.181	0.042	2.179911E-11
1.7998	-12.5998	-3.4	1.85109E-8	205.7523	-14.178	5195.458	0.018	6.074003E-11
1.7998	-12.5998	-3.5	1.84861E-8	217.3898	-12.198	4961.409	-0.018	-9.30381E-12
1.79983	-12.5998	-3.6	1.8469E-8	241.594	-9.708	4562.191	-0.066	2.838655E-11
1.79983	-12.5998	-3.7	1.84652E-8	227.0926	-9.222	4367.231	0.012	-1.468281E-11
1.79982	-12.5998	-3.8	1.84709E-8	189.1305	-10.494	4203.125	0.114	-3.753313E-11
1.79982	-12.5998	-3.9	1.84709E-8	166.0374	-11.49	4080.906	0.15	3.735044E-11
1.79982	-12.5998	-4.005	1.84613E-8	167.2585	-11.436	3999.892	0.228	2.571822E-11
1.79977	-12.5998	-4.1	1.84556E-8	166.9065	-12.132	3903.027	0.36	-1.059644E-11
1.79977	-12.5998	-4.205	1.84461E-8	159.0407	-10.896	3790.525	0.438	-1.048486E-12
1.79977	-12.5998	-4.3	1.84404E-8	157.7515	-11.31	3706.449	0.372	3.95185E-11
1.79948	-12.5998	-4.4	1.84308E-8	159.5009	-14.466	3627.732	0.312	3.230566E-11
1.79948	-12.5998	-4.505	1.84194E-8	154.4426	-17.214	3545.034	0.3	6.032306E-11
1.79994	-12.5998	-4.6	1.8406E-8	153.1131	-19.128	3491.345	0.36	5.840532E-11
1.79994	-12.5998	-4.7	1.83908E-8	181.4717	-14.856	3479.647	0.432	-5.525466E-11
1.79959	-12.5998	-4.8	1.83526E-8	283.8753	-6.99	3471.868	0.612	3.564108E-11
1.79959	-12.5998	-4.905	1.83183E-8	387.97	-5.154	3453.153	0.702	-3.511466E-11
1.79959	-12.5998	-5.005	1.82992E-8	457.4402	-4.296	3408.51	0.684	5.761311E-11
1.79984	-12.5998	-5.1	1.82859E-8	499.5871	-3.534	3347.836	0.744	5.677932E-11
1.79984	-12.5998	-5.2	1.82706E-8	542.263	-3.036	3279.263	0.924	1.050037E-11
1.79984	-12.5998	-5.3	1.82554E-8	644.3409	-2.52	3167.917	1.176	-5.283615E-11
1.7998	-12.5998	-5.405	1.82477E-8	723.2583	-2.232	3042.888	1.314	6.611846E-11
1.7998	-12.5998	-5.505	1.82534E-8	748.4414	-2.448	2949.078	1.332	6.311652E-11
1.7998	-12.5998	-5.6	1.82744E-8	741.7207	-2.784	2855.382	1.338	6.011472E-11
1.79975	-12.5998	-5.7	1.82954E-8	751.0522	-3.198	2777.78	1.32	-6.059195E-11
1.79975	-12.5998	-5.8	1.82992E-8	779.6516	-3.474	2696.183	1.308	-3.494786E-11
1.79975	-12.5998	-5.905	1.82954E-8	770.5489	-3.888	2583.939	1.404	5.961438E-11
1.79975	-12.5998	-6.005	1.82935E-8	742.0177	-4.416	2478.924	1.572	-4.68317E-11
1.79975	-12.5998	-6.1	1.82992E-8	713.0312	-5.112	2370.054	1.866	-5.367012E-11
1.79992	-12.5998	-6.2	1.83049E-8	647.7337	-6.402	2317.216	1.878	7.03989E-12
1.79992	-12.5998	-6.3	1.83107E-8	569.6068	-7.848	2331.74	1.788	5.210967E-11
1.79992	-12.5998	-6.405	1.83107E-8	537.4639	-7.368	2418.001	1.71	-5.337822E-11
1.80006	-12.5998	-6.505	1.82821E-8	645.2322	-3.072	2593.969	1.77	-6.701336E-11
1.80006	-12.5998	-6.6	1.82477E-8	863.6705	-2.406	2649.282	1.848	-5.842365E-11
1.80005	-12.5998	-6.705	1.82039E-8	1150.402	-1.914	2691.879	1.914	-1.693447E-11
1.80005	-12.5998	-6.8	1.81714E-8	1385.76	-1.74	2724.369	1.998	6.039264E-12
1.80005	-12.5998	-6.905	1.81562E-8	1482.535	-1.626	2770.971	2.076	2.592665E-11
1.80018	-12.5998	-7.005	1.81485E-8	1517.547	-1.566	2866.567	2.19	-7.92724E-11
1.80018	-12.5998	-7.1	1.8139E-8	1550.482	-1.386	2987.392	2.352	-6.301035E-11
1.79998	-12.5998	-7.205	1.81276E-8	1594.922	-1.296	3174.43	2.532	5.152594E-11
1.79998	-12.5998	-7.3	1.81142E-8	1598.773	-1.338	3278.577	2.616	4.585579E-11
1.79998	-12.5998	-7.405	1.8099E-8	1538.577	-1.458	3317.968	2.706	5.023352E-11
1.80011	-12.5998	-7.505	1.80875E-8	1479.414	-1.554	3274.56	2.928	3.626644E-11
1.80011	-12.5998	-7.6	1.80761E-8	1439.331	-1.614	3164.516	3.192	-4.583096E-11
1.80011	-12.5998	-7.705	1.80646E-8	1457.574	-1.68	2938.449	3.528	-5.888232E-11
1.80041	-12.5998	-7.8	1.80608E-8	1480.671	-1.89	2655.248	3.972	-3.428069E-11
1.80041	-12.5998	-7.905	1.80665E-8	1361.642	-2.598	2393.773	4.56	1.49198E-11
1.80012	-12.5998	-8	1.81009E-8	951.9637	-4.332	2134.231	4.932	-1.042911E-10
1.80012	-12.5998	-8.105	1.81562E-8	465.7874	-4.5	2073.562	4.8	-9.220414E-12
1.80012	-12.5998	-8.2	1.81829E-8	262.1694	-8.004	2124.403	4.278	2.821977E-11
1.8002	-12.5998	-8.305	1.82019E-8	148.818	-15.702	2137.738	4.134	-1.025814E-10
1.8002	-12.5998	-8.405	1.82077E-8	115.3441	-23.742	2140.737	4.002	1.354394E-11
1.80035	-12.5998	-8.5	1.82077E-8	125.2926	-20.934	2144.422	3.918	-1.16425E-10
1.8	-12.3997	8.495	1.91957E-8	1121.725	-2.082	1561.485	178.956	6.828645E-11
1.79998	-12.3997	8.4	1.92014E-8	1139.047	-2.1	1669.482	179.256	9.346891E-11
1.79998	-12.3997	8.3	1.92109E-8	1110.947	-2.316	1748.934	179.358	9.055034E-11
1.79998	-12.3997	8.195	1.92243E-8	1050.878	-2.322	1790.734	179.286	4.785704E-11
1.79972	-12.3997	8.1	1.92472E-8	862.2241	-1.704	1778.539	178.812	7.183039E-11
1.79972	-12.3997	7.995	1.92605E-8	708.777	-2.058	1695.885	178.698	6.966226E-11
1.79979	-12.3997	7.9	1.92682E-8	535.9868	-2.862	1605.303	178.494	9.246817E-11
1.79979	-12.3997	7.8	1.92701E-8	460.7324	-3.846	1548.108	178.17	4.081097E-11
1.79979	-12.3997	7.695	1.92643E-8	514.5819	-2.742	1550.511	178.206	9.063372E-11
1.79957	-12.3997	7.6	1.92357E-8	765.3686	-0.87	1620.799	178.71	4.789872E-11
1.80003	-12.3997	7.495	1.9188E-8	1200.224	-0.24	1725.005	179.124	9.742964E-11
1.80003	-12.3997	7.4	1.91518E-8	1581.402	-0.402	1798.682	179.124	1.023078E-10
1.80003	-12.3997	7.3	1.91175E-8	1982.158	-0.582	1864.459	178.878	4.727335E-11
1.80016	-12.3997	7.2	1.90831E-8	2379.671	-0.498	1893.393	178.86	8.884097E-11
1.80016	-12.3997	7.1	1.90526E-8	2871.907	-0.528	1881.371	178.776	7.633312E-11
1.80016	-12.3997	6.995	1.90259E-8	3337.062	-0.426	1857.578	178.794	7.971022E-11
1.79991	-12.3997	6.9	1.90126E-8	3577.854	-0.342	1844.182	178.92	1.010152E-10
1.79991	-12.3997	6.8	1.90145E-8	3628.825	-0.288	1861.043	178.86	6.345006E-11
1.79991	-12.3997	6.7	1.90278E-8	3402.9	-0.132	1917.494	178.944	5.377739E-11
1.80016	-12.3997	6.6	1.90583E-8	2885.709	0.246	1971.697	179.202	1.010987E-10
1.80016	-12.3997	6.495	1.91156E-8	2053.192	0.87	1977.286	179.43	1.02266E-10
1.80022	-12.3997	6.4	1.91575E-8	1545.348	1.02	1940.681	179.382	8.146127E-11
1.80022	-12.3997	6.3	1.92262E-8	822.5234	0.318	1870.39	179.328	9.792991E-11
1.80008	-12.3997	6.2	1.92605E-8	539.1968	0.126	1826.635	179.214	5.486137E-11
1.80008	-12.3997	6.1	1.92758E-8	411.4589	-0.732	1780.538	178.926	4.022726E-11
1.79987	-12.3997	5.995	1.92739E-8	390.0923	-0.156	1714.033	178.878	9.025835E-11
1.79987	-12.3997	5.9	1.92624E-8	468.6524	0.048	1655.297	179.022	8.934121E-11
1.79987	-12.3997	5.8	1.92281E-8	685.944	-0.48	1550.912	178.782	6.478423E-11
1.80007	-12.3997	5.7	1.92071E-8	864.4564	-0.462	1503.538	178.782	7.454038E-11
1.80007	-12.3997	5.6	1.91919E-8	1009.947	-0.438	1475.805	179.094	9.321871E-11
1.80018	-12.3997	5.495	1.91766E-8	1155.476	-0.57	1449.788	179.088	5.627893E-11
1.80018	-12.3997	5.4	1.91671E-8	1301.433	-0.774	1437.677	178.824	4.681474E-11
1.80018	-12.3997	5.3	1.91575E-8	1465.426	-0.834	1458.233	178.752	3.443197E-11
1.79975	-12.3997	5.2	1.9148E-8	1586.777	-0.768	1500.198	178.836	9.726283E-11
1.79975	-12.3997	5.1	1.91442E-8	1669.702	-0.834	1562.766	178.866	8.337919E-11
1.79975	-12.3997	4.995	1.91442E-8	1709.886	-0.924	1662.211	178.92	2.776117E-11
1.7999	-12.3997	4.9	1.91499E-8	1695.367	-1.074	1805.67	179.034	6.649367E-11
1.7999	-12.3997	4.8	1.91594E-8	1610.63	-1.392	1943.599	179.004	6.445076E-11
1.7999	-12.3997	4.7	1.91766E-8	1451.05	-1.764	2072.401	178.908	3.09298E-11
1.79999	-12.3997	4.6	1.91976E-8	1226.497	-1.668	2179.189	178.95	4.00188E-11
1.79999	-12.3997	4.495	1.92376E-8	759.2423	-0.126	2324.349	179.076	8.83822E-11
1.79982	-12.3997	4.4	1.92548E-8	556.4794	0.198	2335.818	179.16	9.217639E-11
1.79982	-12.3997	4.3	1.92643E-8	438.2942	0.312	2309.526	179.136	7.912657E-11
1.79982	-12.3997	4.2	1.92586E-8	440.8415	-1.086	2265.139	178.956	2.063169E-11
1.79968	-12.3997	4.1	1.923E-8	654.4982	-1.86	2196.828	178.902	8.850747E-11
1.79968	-12.3997	4	1.91976E-8	908.8376	-1.188	2143.872	179.052	3.53075E-11
1.79983	-12.3997	3.9	1.91308E-8	1478.961	-0.738	2060.62	179.1	3.009594E-11
1.79983	-12.3997	3.8	1.91022E-8	1807.64	-0.618	2027.625	179.202	8.617262E-11
1.79997	-12.3997	3.7	1.90793E-8	2088.635	-0.66	2014.634	179.184	7.629138E-11
1.79997	-12.3997	3.6	1.90583E-8	2329.599	-0.81	2034.641	179.178	2.75527E-11
1.79997	-12.3997	3.5	1.90488E-8	2457.688	-0.912	2096.279	179.274	8.875764E-11
1.79978	-12.3997	3.4	1.90431E-8	2509.675	-1.128	2200.781	179.262	6.336662E-11
1.79978	-12.3997	3.3	1.90469E-8	2505.458	-1.38	2335.887	179.22	1.245995E-11
1.7999	-12.3997	3.2	1.90622E-8	2407.099	-1.308	2622.268	179.25	9.45807E-12
1.7999	-12.3997	3.1	1.90889E-8	2183.305	-0.738	2883.618	179.256	2.021478E-11
1.7999	-12.3997	3	1.91098E-8	1942.893	-0.954	3007.567	179.274	1.529503E-11
1.7999	-12.3997	2.9	1.91423E-8	1633.085	-1.452	3120.006	179.316	5.002502E-11
1.7999	-12.3997	2.8	1.91671E-8	1392.49	-2.208	3203.834	179.322	4.70511E-12
1.79986	-12.3997	2.7	1.92186E-8	950.73	-2.952	3323.567	179.256	5.70573E-12
1.79974	-12.3997	2.6	1.92643E-8	450.3076	0.024	3390.712	179.154	2.972071E-11
1.79974	-12.3997	2.5	1.92758E-8	294.2679	0.498	3396.035	179.13	7.895976E-11
1.79974	-12.3997	2.4	1.92739E-8	238.8977	-0.03	3405.647	179.178	7.066291E-11
1.80009	-12.3997	2.3	1.92567E-8	247.8649	-2.106	3463.241	179.334	7.566604E-11
1.80009	-12.3997	2.2	1.92415E-8	323.2768	-1.812	3536.45	179.37	2.755271E-11
1.79985	-12.3997	2.1	1.92281E-8	401.6788	-0.888	3644.312	179.454	6.00313E-11
1.79985	-12.3997	2	1.92186E-8	469.6721	-0.918	3782.575	179.478	3.647494E-11
1.79985	-12.3997	1.9	1.92128E-8	513.731	-1.182	3938.447	179.43	3.580784E-11
1.79978	-12.3997	1.8	1.92109E-8	532.5935	-1.182	4125.767	179.424	3.584952E-11
1.79978	-12.3997	1.7	1.92128E-8	518.0937	-0.942	4352.609	179.43	6.649371E-11
1.79981	-12.3997	1.6	1.92243E-8	416.0979	-2.064	4760.428	179.322	1.49615E-11
1.79981	-12.3997	1.5	1.92319E-8	347.651	-2.736	5040.194	179.346	2.388374E-11
1.79981	-12.3997	1.4	1.92376E-8	291.2458	-2.472	5260.22	179.43	7.479051E-11
1.79992	-12.3997	1.3	1.92434E-8	304.7575	-2.388	5408.504	179.484	6.278306E-11
1.79992	-12.3997	1.2	1.92491E-8	314.1986	-2.538	5586.079	179.508	8.832672E-12
1.79992	-12.3997	1.1	1.92529E-8	296.3351	-2.478	5730.513	179.574	5.907236E-11
1.8002	-12.3997	0.995	1.92567E-8	267.5728	-2.49	5894.987	179.652	3.451538E-11
1.8002	-12.3997	0.9	1.92586E-8	241.4568	-2.4	6041.768	179.694	6.478414E-11
1.8002	-12.3997	0.8	1.92605E-8	201.42	-2.118	6254.303	179.592	4.3521E-11
1.79985	-12.3997	0.7	1.92529E-8	140.1134	-2.988	6594.279	179.34	4.335422E-11
1.79985	-12.3997	0.595	1.92376E-8	125.9679	-2.832	6836.56	179.352	5.169273E-11
1.80021	-12.3997	0.495	1.9209E-8	163.8029	-3.828	7130.616	179.328	1.525334E-11
1.80021	-12.3997	0.4	1.91804E-8	218.0664	-5.442	7511.053	179.232	1.195961E-11
1.79961	-12.3997	0.3	1.91423E-8	250.0274	-4.956	8022.651	179.208	3.280596E-11
1.79961	-12.3997	0.2	1.91098E-8	227.376	-5.49	8516.625	179.238	4.327082E-11
1.79961	-12.3997	0.095	1.9066E-8	200.3488	-9.804	9130.179	179.232	2.304984E-11
1.80009	-12.3997	0	1.89782E-8	265.1442	-14.976	9990.568	179.172	1.369686E-12
1.80009	-12.3997	-0.1	1.89077E-8	371.6401	-12.3	10647.3	179.106	5.135919E-11
1.79988	-12.3997	-0.2	1.87665E-8	651.107	-11.214	12045.51	178.752	5.140092E-11
1.79956	-12.3997	-0.3	1.85148E-8	1225.555	-17.304	14664	177.762	-9.26211E-12
1.79956	-12.3997	-0.405	1.83278E-8	1750.887	-19.836	16478.74	177.012	-8.76174E-12
1.79956	-12.3997	-0.505	1.79769E-8	2727.116	-25.938	19781.11	175.656	1.000007E-11
1.79969	-12.3997	-0.6	1.76851E-8	3256.176	-33.006	22874.57	174.348	-3.257109E-11
1.79969	-12.3997	-0.7	1.68744E-8	5093.094	-49.554	29748.85	171.354	-3.056961E-11
1.79996	-12.3997	-0.8	1.56633E-8	8917.916	-56.184	39659.78	166.788	-2.823454E-11
1.79965	-12.3997	-0.9	1.3876E-8	17341.09	-53.604	55197.68	160.176	-4.070213E-11
1.79965	-12.3997	-1	1.24112E-8	28041.85	-49.644	69693.99	153.114	1.161213E-12
1.79965	-12.3997	-1.1	1.14022E-8	37460.23	-48.684	79280.14	144.828	1.429996E-10
1.80002	-12.3997	-1.2	1.15471E-8	36763	-48.372	54132.9	109.344	3.735046E-11
1.80002	-12.3997	-1.3	1.4082E-8	19197.49	-36.186	31931.47	14.808	4.40935E-10
1.79985	-12.3997	-1.4	1.53199E-8	17154.09	-17.76	41836.57	-3.744	3.137726E-10
1.79985	-12.3997	-1.5	1.63995E-8	13319.74	-9.342	35742.31	-2.574	-1.017475E-10
1.79955	-12.3997	-1.6	1.75821E-8	2524.983	-7.752	21101.63	-1.17	1.537144E-10
1.79975	-12.3997	-1.7	1.76927E-8	2006.183	-9.618	18475.08	-1.008	-7.522778E-11
1.79975	-12.3997	-1.8	1.77747E-8	1782.944	-11.262	16317.46	-0.93	-7.593667E-11
1.79987	-12.3997	-1.9	1.79025E-8	1371.2	-12.762	14229.97	-0.84	3.426517E-11
1.79987	-12.3997	-2	1.80684E-8	841.3086	-11.718	12207.39	-0.756	2.596835E-11
1.79983	-12.3997	-2.1	1.82573E-8	513.7857	-7.884	10812.77	-0.666	-3.878406E-11
1.79983	-12.3997	-2.2	1.8509E-8	390.0362	-6.33	9326.058	-0.462	-4.337079E-11
1.79976	-12.3997	-2.3	1.86025E-8	312.9289	-5.886	8596.694	-0.372	-3.607368E-11
1.79976	-12.3997	-2.4	1.86635E-8	242.02	-6.42	7975.782	-0.318	6.641012E-11
1.79976	-12.3997	-2.5	1.87093E-8	213.6264	-6.264	7446.136	-0.288	5.586202E-11
1.79975	-12.3997	-2.6	1.87474E-8	221.2397	-6.174	6874.607	-0.264	7.399827E-11
1.79975	-12.3997	-2.7	1.87608E-8	243.3217	-6.222	6439.171	-0.27	6.907856E-11
1.79975	-12.3997	-2.8	1.87494E-8	223.2775	-6.87	6134.33	-0.258	-1.42372E-12
1.79973	-12.3997	-2.9	1.87227E-8	206.0867	-8.382	5907.107	-0.3	1.625398E-11
1.79973	-12.3997	-3	1.86883E-8	244.1908	-8.418	5728.986	-0.408	6.144884E-11
1.79973	-12.3997	-3.1	1.86502E-8	273.3531	-8.748	5532.97	-0.522	6.174069E-11
1.80008	-12.3997	-3.2	1.86139E-8	256.5744	-9.96	5322.41	-0.612	2.801129E-11
1.80008	-12.3997	-3.3	1.85815E-8	222.5638	-11.25	5114.366	-0.63	-2.994414E-11
1.79983	-12.3997	-3.4	1.85529E-8	201.7221	-10.914	4907.001	-0.45	2.892854E-11
1.79983	-12.3997	-3.5	1.85224E-8	231.9726	-8.1	4609.171	0.108	5.640402E-11
1.79983	-12.3997	-3.6	1.85128E-8	235.7147	-7.572	4377.533	0.084	6.449238E-11
1.79995	-12.3997	-3.7	1.8509E-8	211.938	-7.434	4177.967	0.114	-2.591117E-12
1.79995	-12.3997	-3.8	1.8509E-8	191.5841	-8.25	4039.9	0.138	-1.163888E-11
1.8	-12.3997	-3.9	1.85071E-8	189.3392	-9.246	3941.882	0.162	6.324165E-11
1.8	-12.3997	-4.005	1.84976E-8	174.8605	-10.266	3844.418	0.252	3.555767E-11
1.8	-12.3997	-4.1	1.849E-8	168.636	-10.308	3721.287	0.432	-3.165375E-11
1.79987	-12.3997	-4.205	1.84804E-8	175.7792	-8.742	3620.814	0.516	3.092981E-11
1.79987	-12.3997	-4.3	1.84709E-8	182.172	-8.826	3536.763	0.516	6.55347E-11
1.79987	-12.3997	-4.4	1.84575E-8	186.3411	-10.848	3460.414	0.582	5.544504E-11
1.79976	-12.3997	-4.505	1.84423E-8	188.3127	-11.508	3392.164	0.66	-1.806031E-11
1.79976	-12.3997	-4.6	1.8427E-8	194.0034	-10.644	3373.349	0.6	-8.386462E-12
1.79973	-12.3997	-4.7	1.83908E-8	244.5962	-7.824	3380.19	0.468	1.075055E-11
1.79973	-12.3997	-4.8	1.83564E-8	329.4785	-6.378	3385.103	0.39	5.811333E-11
1.79973	-12.3997	-4.905	1.83355E-8	388.3679	-5.616	3355.845	0.438	-5.041773E-11
1.79987	-12.3997	-5.005	1.83202E-8	423.0587	-4.86	3302.104	0.594	-4.929186E-11
1.79987	-12.3997	-5.1	1.83069E-8	461.2665	-4.014	3233.076	0.768	5.51532E-11
1.80009	-12.3997	-5.2	1.82916E-8	539.0436	-3.366	3124.177	0.948	6.807803E-11
1.80009	-12.3997	-5.3	1.8284E-8	615.4671	-3.012	2993.65	1.134	-4.078554E-11
1.80009	-12.3997	-5.405	1.82859E-8	636.5943	-2.946	2861.735	1.26	-3.757483E-11
1.79982	-12.3997	-5.505	1.83049E-8	630.9458	-3.054	2769.422	1.242	5.953098E-11
1.79982	-12.3997	-5.6	1.83278E-8	647.6391	-3.06	2704.373	1.236	4.589746E-11
1.79982	-12.3997	-5.7	1.83393E-8	680.6476	-2.928	2638.285	1.254	8.332363E-12
1.80004	-12.3997	-5.8	1.83393E-8	675.8219	-2.862	2559.672	1.314	-3.132017E-11
1.80004	-12.3997	-5.905	1.83393E-8	647.8928	-2.898	2463.998	1.356	3.162474E-12
1.80004	-12.3997	-6.005	1.83431E-8	566.6708	-2.88	2391.799	1.458	-1.560015E-11
1.79989	-12.3997	-6.1	1.83507E-8	474.6805	-2.832	2364.008	1.548	-3.269619E-11
1.79989	-12.3997	-6.2	1.83564E-8	394.0141	-2.568	2374.643	1.614	-5.642217E-11
1.79986	-12.3997	-6.3	1.83564E-8	372.0964	-2.298	2424.157	1.65	-3.26545E-11
1.79986	-12.3997	-6.405	1.83431E-8	439.7932	-2.214	2485.42	1.686	2.663545E-11
1.79986	-12.3997	-6.505	1.83011E-8	654.1301	-2.538	2543.235	1.77	-2.840134E-11
1.80015	-12.3997	-6.6	1.8263E-8	876.0992	-2.334	2550.375	1.854	-3.758511E-12
1.80015	-12.3997	-6.705	1.82344E-8	1073.093	-2.178	2550.498	2.04	-6.472E-11
1.80015	-12.3997	-6.8	1.8221E-8	1149.63	-2.094	2574.859	2.286	-6.659637E-11
1.80015	-12.3997	-6.905	1.82096E-8	1208.044	-2.148	2643.573	2.406	3.159686E-11
1.80015	-12.3997	-7.005	1.82019E-8	1246.106	-2.19	2747.23	2.418	4.6773E-11
1.80006	-12.3997	-7.1	1.81943E-8	1270.178	-2.346	2869.998	2.514	-7.89806E-11
1.80006	-12.3997	-7.205	1.81848E-8	1269.714	-2.646	2954.874	2.61	3.530752E-11
1.80006	-12.3997	-7.3	1.81772E-8	1218.906	-3.03	3022.924	2.64	3.851783E-11
1.79998	-12.3997	-7.405	1.81657E-8	1131.291	-3.024	3138.244	2.592	-7.372667E-11
1.79998	-12.3997	-7.505	1.81543E-8	949.5767	-1.968	3252.254	2.67	-8.273333E-11
1.8001	-12.3997	-7.6	1.81466E-8	893.9361	-2.232	3134.361	3.024	-8.611088E-11
1.8001	-12.3997	-7.8	1.81524E-8	717.6682	-3.528	2520.972	4.338	-5.537974E-11
1.80023	-12.3997	-7.905	1.81752E-8	522.5632	-4.734	2306.489	4.782	-7.451891E-11
1.80023	-12.3997	-8	1.81962E-8	356.2815	-5.484	2198.596	4.518	-3.590691E-11
1.80023	-12.3997	-8.105	1.82096E-8	292.0882	-5.436	2145.835	4.002	8.624207E-12
1.80025	-12.3997	-8.2	1.82077E-8	328.8444	-4.2	2135.421	3.714	-2.218839E-11
1.80025	-12.3997	-8.305	1.82E-8	395.0462	-4.446	2142.67	3.804	-9.249052E-11
1.80009	-12.3997	-8.405	1.81943E-8	426.6006	-4.626	2147.843	3.804	-5.917423E-11
1.80009	-12.3997	-8.5	1.81943E-8	429.5697	-4.782	2142.523	3.816	-3.461429E-11
1.8001	-12.3997	-7.705	1.81428E-8	851.9798	-2.412	2852.068	3.528	1.717124E-11
1.80026	-12.1999	8.4	1.92109E-8	1133.154	-0.636	1484.819	178.416	1.081863E-10
1.7997	-12.1999	8.3	1.92128E-8	1168.617	-0.408	1572.504	178.548	1.131061E-10
1.7997	-12.1999	8.195	1.92205E-8	1161.172	-0.228	1655.805	178.638	1.097289E-10
1.7997	-12.1999	8.1	1.923E-8	1113.526	-0.132	1714.847	178.644	1.097705E-10
1.7997	-12.1999	7.995	1.92395E-8	1029.907	-0.336	1739.754	178.716	6.023972E-11
1.7997	-12.1999	7.9	1.92624E-8	837.7045	-0.12	1719.697	179.166	9.776306E-11
1.8002	-12.1999	7.8	1.92701E-8	693.053	0.258	1669.135	179.142	8.929946E-11
1.8002	-12.1999	7.695	1.92777E-8	570.8928	1.218	1632.726	179.31	7.658324E-11
1.8002	-12.1999	7.6	1.92815E-8	505.7667	1.932	1617.722	179.694	9.230133E-11
1.79976	-12.1999	7.495	1.92682E-8	594.8091	1.152	1654.799	179.844	1.008483E-10
1.79976	-12.1999	7.4	1.92491E-8	801.9024	0.708	1722.823	179.622	4.93996E-11
1.79989	-12.1999	7.3	1.91976E-8	1345.934	-0.474	1901.509	179.154	7.012085E-11
1.79989	-12.1999	7.2	1.91652E-8	1738.14	-0.618	2019.014	179.01	5.298516E-11
1.80006	-12.1999	7.1	1.91346E-8	2143.536	-0.558	2089.801	179.058	4.931624E-11
1.80006	-12.1999	6.995	1.91003E-8	2569.839	-0.462	2085.946	179.082	9.763805E-11
1.80006	-12.1999	6.9	1.90755E-8	2938.376	-0.288	2014.448	179.232	1.070606E-10
1.79989	-12.1999	6.8	1.90622E-8	3083.479	-0.18	1916.578	179.454	1.076442E-10
1.79989	-12.1999	6.7	1.90622E-8	2969.348	-0.24	1819.643	179.448	9.988937E-11
1.79989	-12.1999	6.6	1.90698E-8	2676.116	-0.282	1739.022	179.298	2.917873E-11
1.7999	-12.1999	6.495	1.91079E-8	2026.042	0.006	1627.154	179.25	4.022725E-11
1.7999	-12.1999	6.4	1.91385E-8	1655.893	0.396	1607.618	179.412	6.336667E-11
1.79983	-12.1999	6.3	1.91766E-8	1333.323	0.438	1627.155	179.436	8.829897E-11
1.79983	-12.1999	6.2	1.92415E-8	866.0084	-0.954	1701.042	179.208	8.417129E-11
1.80001	-12.1999	6.1	1.92662E-8	652.4431	-1.722	1731.348	178.944	5.557012E-11
1.80001	-12.1999	5.995	1.92834E-8	530.6378	-2.454	1740.813	178.8	5.10256E-11
1.80001	-12.1999	5.9	1.92872E-8	484.7085	-2.766	1733.709	178.752	6.824471E-11
1.79998	-12.1999	5.8	1.92777E-8	592.0053	-1.944	1703.839	178.422	4.32291E-11
1.79998	-12.1999	5.7	1.92567E-8	782.429	-1.71	1688.093	178.392	7.616636E-11
1.79985	-12.1999	5.6	1.92376E-8	1006.872	-1.254	1671.763	178.71	8.500515E-11
1.79985	-12.1999	5.495	1.92186E-8	1207.226	-1.11	1653.643	178.896	8.179486E-11
1.7997	-12.1999	5.4	1.91995E-8	1366.952	-0.69	1625.407	179.13	9.826338E-11
1.7997	-12.1999	5.3	1.91919E-8	1428.54	-0.342	1597.518	179.334	8.39212E-11
1.7997	-12.1999	5.2	1.91842E-8	1429.989	-0.126	1570.965	179.358	8.079422E-11
1.79996	-12.1999	5.1	1.91823E-8	1390.318	-0.012	1546.071	179.28	3.197213E-11
1.79996	-12.1999	4.995	1.91804E-8	1327.136	0.126	1532.627	179.124	3.960183E-11
1.79996	-12.1999	4.9	1.91842E-8	1278.427	0.3	1549.025	178.92	3.443195E-11
1.8	-12.1999	4.8	1.91861E-8	1228.494	0.6	1593.341	178.824	3.030439E-11
1.8	-12.1999	4.7	1.91957E-8	1162.672	0.792	1665.514	178.83	6.724413E-11
1.8	-12.1999	4.6	1.92071E-8	1061.712	0.084	1766.93	178.806	4.681468E-11
1.79987	-12.1999	4.495	1.923E-8	882.0749	-2.22	1957.582	178.866	7.512403E-11
1.80026	-12.1999	8.495	1.92109E-8	1064.89	-1.014	1418.497	178.188	8.67145E-11
1.79987	-12.1999	4.4	1.9251E-8	752.2778	-3.138	2093.808	178.95	2.079849E-11
1.79962	-12.1999	4.2	1.92777E-8	535.4321	-3.786	2266.178	179.1	6.486751E-11
1.79967	-12.1999	4.1	1.92739E-8	571.5346	-0.408	2281.121	179.292	2.355021E-11
1.79967	-12.1999	4	1.92472E-8	782.332	0.198	2250.8	179.562	7.766722E-11
1.79967	-12.1999	3.9	1.92128E-8	1057.321	-0.084	2214.305	179.556	5.657077E-11
1.79971	-12.1999	3.8	1.91823E-8	1360.994	-0.456	2190.446	179.364	4.068583E-11
1.79971	-12.1999	3.7	1.91537E-8	1651.759	-0.414	2185.16	179.352	6.08233E-11
1.80025	-12.1999	3.6	1.9127E-8	1923.715	-0.45	2196.387	179.436	8.237846E-11
1.80025	-12.1999	3.5	1.91137E-8	2075.517	-0.552	2238.065	179.442	8.054413E-11
1.80025	-12.1999	3.4	1.9106E-8	2165.168	-0.696	2330.027	179.406	2.325835E-11
1.79977	-12.1999	3.3	1.9106E-8	2188.37	-0.882	2439.799	179.394	1.542012E-11
1.79977	-12.1999	3.2	1.91137E-8	2110.701	-1.344	2668.217	179.388	6.307485E-11
1.79984	-12.1999	3.1	1.91289E-8	1967.149	-1.758	2801.64	179.454	9.2218E-11
1.79984	-12.1999	3	1.91461E-8	1772.951	-2.502	2919.754	179.424	3.972688E-11
1.79984	-12.1999	2.9	1.91671E-8	1549.53	-3.534	3024.62	179.358	3.36815E-11
1.80011	-12.1999	2.8	1.91976E-8	1277.727	-4.194	3134.694	179.316	3.872626E-11
1.80011	-12.1999	2.7	1.92376E-8	908.3046	-4.26	3268.001	179.262	1.404427E-11
1.79964	-12.1999	2.6	1.92643E-8	675.7162	-4.524	3333.472	179.226	1.863045E-11
1.79964	-12.1999	2.5	1.93025E-8	330.0236	-1.122	3400.601	179.208	4.097775E-11
1.79979	-12.1999	2.4	1.93101E-8	213.3702	-0.666	3409.294	179.208	7.750046E-11
1.79979	-12.1999	2.3	1.93082E-8	181.3147	-0.168	3421.204	179.196	7.599958E-11
1.79979	-12.1999	2.2	1.92987E-8	204.1821	-0.006	3455.704	179.178	6.899509E-11
1.80003	-12.1999	2.1	1.92777E-8	294.5045	-1.236	3575.416	179.016	6.96623E-11
1.80003	-12.1999	2	1.92682E-8	367.6353	-1.992	3696.277	178.854	1.683769E-11
1.7998	-12.1999	1.9	1.92605E-8	429.1934	-1.974	3845.523	178.818	6.061495E-11
1.7998	-12.1999	1.8	1.92529E-8	473.8175	-2.478	4032.406	179.046	2.113203E-11
1.7998	-12.1999	1.7	1.9251E-8	490.361	-2.118	4219.35	179.22	4.643943E-11
1.79973	-12.1999	1.6	1.92567E-8	458.3927	-1.212	4608.105	179.358	5.744632E-11
1.79973	-12.1999	1.5	1.92643E-8	386.298	-2.004	4888.618	179.31	3.326458E-11
1.7996	-12.1999	1.4	1.92758E-8	327.7747	-2.532	5160.906	179.268	2.442573E-11
1.7996	-12.1999	1.3	1.92834E-8	287.8974	-1.584	5381.053	179.328	7.454028E-11
1.7996	-12.1999	1.2	1.92891E-8	289.8886	-1.254	5534.732	179.322	6.261626E-11
1.80003	-12.1999	1.1	1.9293E-8	282.5165	-1.728	5698.492	179.274	4.331252E-11
1.80003	-12.1999	0.995	1.92987E-8	252.6336	-2.028	5845.471	179.238	2.042325E-11
1.80003	-12.1999	0.9	1.93025E-8	218.9545	-1.8	5993.317	179.238	3.714196E-11
1.80002	-12.1999	0.8	1.93025E-8	190.7043	-1.434	6175.884	179.286	4.727322E-11
1.80002	-12.1999	0.7	1.93006E-8	140.5873	-1.272	6542.439	179.424	3.718361E-11
1.79964	-12.1999	0.595	1.92891E-8	128.6006	0.03	6762.679	179.43	6.074005E-11
1.79964	-12.1999	0.495	1.92643E-8	146.3635	-0.306	7032.802	179.4	2.951225E-11
1.79977	-12.1999	0.4	1.92376E-8	190.936	-1.86	7332.256	179.334	5.452789E-11
1.79977	-12.1999	0.3	1.91938E-8	226.7451	-3.102	7841.23	179.214	4.593912E-11
1.79977	-12.1999	0.2	1.91556E-8	220.0745	-3.426	8374.94	179.088	2.745543E-12
1.79976	-12.1999	0.095	1.91232E-8	192.9546	-2.514	8876.914	179.004	4.33542E-11
1.79976	-12.1999	0	1.90793E-8	192.984	-4.392	9398.772	178.896	-6.760383E-12
1.79983	-12.1999	-0.1	1.89573E-8	317.561	-13.404	10481.08	178.638	-4.258822E-12
1.79983	-12.1999	-0.2	1.88257E-8	558.3325	-17.97	11785.96	178.416	-3.591745E-12
1.79978	-12.1999	-0.3	1.86578E-8	931.739	-21.294	13417.5	178.11	-7.469158E-12
1.79978	-12.1999	-0.405	1.84022E-8	1634.283	-24.36	15945.7	177.312	6.132372E-11
1.79977	-12.1999	-0.505	1.80455E-8	2687.845	-27.708	19302.93	175.98	3.117992E-11
1.79977	-12.1999	-0.6	1.77404E-8	3436.693	-33.306	22168.21	174.672	5.023348E-11
1.79975	-12.1999	-0.7	1.69507E-8	5488.175	-44.82	28996.09	171.426	7.391495E-11
1.79975	-12.1999	-0.8	1.57415E-8	9434.044	-49.362	39182.61	166.734	-5.009292E-12
1.80005	-12.1999	-0.9	1.3876E-8	19239.77	-47.28	54261.31	160.656	-1.193076E-11
1.80005	-12.1999	-1	1.21995E-8	31894.83	-44.31	70864.3	153.366	1.088951E-10
1.79989	-12.1999	-1.1	1.06812E-8	52059.23	-41.916	83063.61	140.856	1.760621E-10
1.79989	-12.1999	-1.2	1.09425E-8	49585.1	-42.81	66274.89	123.066	-3.140719E-10
1.79996	-12.1999	-1.3	1.40725E-8	24428.64	-32.166	31593.04	15.948	-4.455863E-10
1.79996	-12.1999	-1.4	1.5461E-8	17452.43	-18.66	40903.5	-2.934	-3.021048E-10
1.80017	-12.1999	-1.5	1.64796E-8	11267.51	-8.028	35912.16	-2.34	-1.68839E-10
1.79962	-12.1999	-1.6	1.75973E-8	2655.959	-5.304	21147.73	-1.128	1.623032E-10
1.79962	-12.1999	-1.7	1.77099E-8	2063.552	-6.33	18593.44	-0.972	-1.268132E-11
1.79962	-12.1999	-1.8	1.78186E-8	1704.326	-6.042	16369.24	-0.852	-6.843768E-12
1.79998	-12.1999	-1.9	1.80036E-8	950.1766	-4.794	13376.94	-0.63	-5.120996E-11
1.79998	-12.1999	-2	1.81276E-8	640.6088	-5.664	12154.39	-0.486	-6.793065E-11
1.79965	-12.1999	-2.1	1.83259E-8	478.6772	-5.94	10694.21	-0.384	-5.425386E-11
1.79965	-12.1999	-2.2	1.85586E-8	376.523	-4.326	9181.889	-0.432	-3.219578E-11
1.79972	-12.1999	-2.3	1.86445E-8	299.4615	-5.178	8422.698	-0.342	4.560556E-11
1.79972	-12.1999	-2.4	1.86979E-8	234.3279	-7.164	7812.482	-0.3	7.15801E-11
1.79964	-12.1999	-2.5	1.87398E-8	192.43	-8.334	7290.099	-0.258	1.646243E-11
1.79964	-12.1999	-2.6	1.87703E-8	200.9243	-7.434	6702.29	-0.252	3.755895E-11
1.79964	-12.1999	-2.7	1.87761E-8	225.8371	-6.498	6337.525	-0.264	2.901192E-11
1.7994	-12.1999	-2.8	1.87665E-8	217.9874	-7.89	6047.745	-0.228	5.265158E-11
1.7994	-12.1999	-2.9	1.87436E-8	223.1231	-9.54	5865.949	-0.18	6.007294E-11
1.79981	-12.1999	-3	1.87093E-8	265.9688	-8.202	5681.132	-0.114	-2.444005E-11
1.79981	-12.1999	-3.1	1.86807E-8	280.6843	-7.5	5481.272	-0.024	2.951225E-11
1.79981	-12.1999	-3.2	1.86406E-8	250.0365	-8.454	5264.026	0.024	2.651035E-11
1.79976	-12.1999	-3.3	1.86063E-8	221.4911	-10.176	5029.866	0.012	4.239529E-11
[truncated: 22,454 more rows]
