# Supplementary material for: Giant ferroelectric polarization in a bilayer graphene heterostructure
Source: Nat Commun. 2022 Oct 21;13:6241. doi: 10.1038/s41467-022-34104-z (PMC9587233; doi:10.1038/s41467-022-34104-z)
Supplement: Supplementary file 4 — Source Data [file 41467_2022_34104_MOESM4_ESM.zip › SI/Fig.S5.dat]

x	y	backward	forward	z
0.20719512195122	-0.461538461538462	731.2204	1004.703	273.4826
0.203658536585366	-0.461538461538462	640.4532	981.8618	341.4086
0.2	-0.461538461538462	565.2201	895.1118	329.8917
0.196219512195122	-0.461538461538462	514.9093	797.8596	282.9503
0.192682926829268	-0.461538461538462	479.6964	719.1585	239.4621
0.18890243902439	-0.461538461538462	454.7696	659.5329	204.7633
0.185243902439024	-0.461538461538462	432.0661	596.1188	164.0527
0.181707317073171	-0.461538461538462	405.2336	551.7027	146.4691
0.177926829268293	-0.461538461538462	384.0371	506.9898	122.9527
0.174390243902439	-0.461538461538462	365.5313	469.8651	104.3338
0.170609756097561	-0.461538461538462	352.1981	436.5047	84.3066
0.166951219512195	-0.461538461538462	345.0771	401.6464	56.5693000000001
0.163414634146341	-0.461538461538462	338.8337	375.3759	36.5422
0.159634146341463	-0.461538461538462	331.5095	353.7286	22.2191
0.15609756097561	-0.461538461538462	326.0557	340.0146	13.9589
0.152317073170732	-0.461538461538462	314.7829	327.6068	12.8239
0.148658536585366	-0.461538461538462	307.3563	320.9399	13.5836000000001
0.145121951219512	-0.461538461538462	298.4992	316.0321	17.5329
0.141341463414634	-0.461538461538462	286.5941	311.0987	24.5046
0.13780487804878	-0.461538461538462	282.5196	304.8273	22.3077
0.134146341463415	-0.461538461538462	280.3129	298.7481	18.4352
0.130365853658537	-0.461538461538462	276.2693	295.21	18.9407
0.126707317073171	-0.461538461538462	273.366	290.7279	17.3619
0.123048780487805	-0.461538461538462	269.5394	280.1525	10.6131
0.119512195121951	-0.461538461538462	268.3097	269.5342	1.22449999999998
0.115853658536585	-0.461538461538462	265.7113	264.6211	-1.09019999999998
0.112073170731707	-0.461538461538462	252.8264	260.5075	7.68109999999999
0.108414634146341	-0.461538461538462	255.0449	261.0022	5.9573
0.104756097560976	-0.461538461538462	260.4738	265.2275	4.75370000000004
0.101219512195122	-0.461538461538462	265.9022	268.4861	2.58390000000003
0.0974390243902439	-0.461538461538462	278.2018	269.761	-8.44079999999997
0.093780487804878	-0.461538461538462	294.1397	268.4603	-25.6794
0.0901219512195122	-0.461538461538462	319.9016	263.7381	-56.1635
0.0865853658536585	-0.461538461538462	341.0736	269.7821	-71.2915
0.0829268292682927	-0.461538461538462	356.2075	284.0509	-72.1566
0.0791463414634146	-0.461538461538462	381.0697	298.2204	-82.8493
0.0754878048780488	-0.461538461538462	395.6929	319.2692	-76.4237
0.0718292682926829	-0.461538461538462	408.3437	338.3378	-70.0059
0.0682926829268293	-0.461538461538462	443.3166	357.3501	-85.9665
0.0646341463414634	-0.461538461538462	497.3626	377.4202	-119.9424
0.0608536585365854	-0.461538461538462	559.3851	416.3331	-143.052
0.0571951219512195	-0.461538461538462	604.593	470.0309	-134.5621
0.0535365853658537	-0.461538461538462	637.6797	531.9837	-105.696
0.05	-0.461538461538462	645.9455	588.8123	-57.1332
0.0463414634146341	-0.461538461538462	628.7543	632.2546	3.50030000000004
0.0426829268292683	-0.461538461538462	591.2076	656.7618	65.5542000000001
0.0389024390243902	-0.461538461538462	531.2149	655.8169	124.602
0.0352439024390244	-0.461538461538462	477.2189	625.6057	148.3868
0.0317073170731707	-0.461538461538462	407.706	571.417	163.711
0.0280487804878049	-0.461538461538462	368.9265	512.9142	143.9877
0.024390243902439	-0.461538461538462	334.9923	454.3469	119.3546
0.020609756097561	-0.461538461538462	310.9148	404.2621	93.3473
0.0169512195121951	-0.461538461538462	288.7267	365.1463	76.4196
0.0134146341463415	-0.461538461538462	275.5936	338.3704	62.7768000000001
0.00975609756097561	-0.461538461538462	266.2409	319.2057	52.9648
0.00609756097560976	-0.461538461538462	259.2518	304.2011	44.9493
0.00231707317073171	-0.461538461538462	251.6963	289.388	37.6917
-0.00134146341463415	-0.461538461538462	244.0937	278.4039	34.3102
-0.0048780487804878	-0.461538461538462	235.6407	266.975	31.3343
-0.00853658536585366	-0.461538461538462	230.6336	261.8994	31.2658
-0.0121951219512195	-0.461538461538462	226.2416	254.2236	27.982
-0.0159756097560976	-0.461538461538462	221.4977	257.2459	35.7482
-0.0196341463414634	-0.461538461538462	219.1104	258.428	39.3176
-0.0231707317073171	-0.461538461538462	216.2087	249.927	33.7183
-0.0268292682926829	-0.461538461538462	212.9738	239.1096	26.1358
-0.0304878048780488	-0.461538461538462	210.2788	231.6452	21.3664
-0.0342682926829268	-0.461538461538462	207.2094	226.1888	18.9794
-0.0379268292682927	-0.461538461538462	203.502	221.5096	18.0076
-0.0414634146341463	-0.461538461538462	200.1253	218.4623	18.337
-0.0451219512195122	-0.461538461538462	197.2678	216.2891	19.0213
-0.0489024390243902	-0.461538461538462	193.0168	213.0764	20.0596
-0.0525609756097561	-0.461538461538462	189.1441	210.7616	21.6175
-0.0560975609756098	-0.461538461538462	183.8841	206.8403	22.9562
-0.0598780487804878	-0.461538461538462	178.5484	203.8402	25.2918
-0.0634146341463415	-0.461538461538462	175.1953	199.3947	24.1994
-0.0671951219512195	-0.461538461538462	172.3386	195.9453	23.6067
-0.0708536585365854	-0.461538461538462	168.655	190.6295	21.9745
-0.074390243902439	-0.461538461538462	167.9776	186.5365	18.5589
-0.0781707317073171	-0.461538461538462	165.704	182.2426	16.5386
-0.0817073170731707	-0.461538461538462	162.6581	180.5649	17.9068
-0.0854878048780488	-0.461538461538462	156.7313	177.0211	20.2898
-0.0890243902439024	-0.461538461538462	153.1662	174.9187	21.7525
-0.0926829268292683	-0.461538461538462	151.2537	170.0995	18.8458
-0.0964634146341463	-0.461538461538462	148.7132	168.7292	20.016
-0.1	-0.461538461538462	146.9661	166.0907	19.1246
-0.103658536585366	-0.461538461538462	142.9522	162.3581	19.4059
-0.107317073170732	-0.461538461538462	140.0352	158.7675	18.7323
-0.110975609756098	-0.461538461538462	138.2306	153.0037	14.7731
-0.114756097560976	-0.461538461538462	133.6375	149.3187	15.6812
-0.118292682926829	-0.461538461538462	132.363	147.287	14.924
-0.121951219512195	-0.461538461538462	130.5218	143.6731	13.1513
-0.125609756097561	-0.461538461538462	129.9079	142.2557	12.3478
-0.129268292682927	-0.461538461538462	126.5083	139.478	12.9697
-0.133048780487805	-0.461538461538462	125.788	136.2657	10.4777
-0.136585365853659	-0.461538461538462	124.3484	133.9169	9.5685
-0.140243902439024	-0.461538461538462	122.082	131.3531	9.27110000000002
-0.14390243902439	-0.461538461538462	121.5158	128.1755	6.6597
-0.147560975609756	-0.461538461538462	119.1204	124.8333	5.71289999999999
-0.151219512195122	-0.461538461538462	116.7255	124.0305	7.30500000000001
-0.154878048780488	-0.461538461538462	114.1291	122.0937	7.96460000000001
-0.158536585365854	-0.461538461538462	112.9964	118.953	5.95660000000001
-0.162317073170732	-0.461538461538462	111.0848	118.2445	7.1597
-0.165853658536585	-0.461538461538462	110.4133	118.0092	7.5959
-0.169512195121951	-0.461538461538462	110.1067	116.1093	6.0026
-0.173170731707317	-0.461538461538462	109.0922	113.8664	4.77419999999999
-0.176829268292683	-0.461538461538462	106.2497	111.235	4.9853
-0.180609756097561	-0.461538461538462	104.1023	111.5184	7.4161
-0.184146341463415	-0.461538461538462	103.5734	108.9346	5.3612
-0.18780487804878	-0.461538461538462	102.3603	105.7482	3.3879
-0.191463414634146	-0.461538461538462	102.016	103.61	1.59399999999999
-0.195243902439024	-0.461538461538462	100.1054	101.4051	1.2997
-0.19890243902439	-0.461538461538462	98.6898	101.4658	2.776
-0.202560975609756	-0.461538461538462	98.73692	101.8005	3.06358
-0.20609756097561	-0.461538461538462	99.27954	102.2381	2.95856000000001
-0.209756097560976	-0.461538461538462	100.4022	99.70412	-0.69807999999999
-0.213414634146341	-0.461538461538462	100.5674	100.8933	0.32589999999999
-0.217073170731707	-0.461538461538462	100.1429	101.3656	1.2227
-0.220731707317073	-0.461538461538462	98.60937	99.9164	1.30703
-0.224390243902439	-0.461538461538462	98.36383	101.4403	3.07647
-0.228048780487805	-0.461538461538462	98.6941	100.2984	1.6043
-0.231707317073171	-0.461538461538462	96.42002	99.38263	2.96261000000001
-0.235365853658537	-0.461538461538462	94.06122	97.00076	2.93953999999999
-0.239024390243902	-0.461538461538462	93.071	95.24584	2.17484
-0.242682926829268	-0.461538461538462	87.53673	97.04786	9.51113
-0.246341463414634	-0.461538461538462	82.32377	95.96786	13.64409
0.20719512195122	-0.453846153846154	728.8758	986.1136	257.2378
0.203658536585366	-0.453846153846154	638.9113	963.3591	324.4478
0.2	-0.453846153846154	572.7075	883.5324	310.8249
0.196219512195122	-0.453846153846154	523.2558	794.3544	271.0986
0.192682926829268	-0.453846153846154	478.8402	728.0316	249.1914
0.18890243902439	-0.453846153846154	451.1944	667.8357	216.6413
0.185243902439024	-0.453846153846154	428.8374	599.8717	171.0343
0.181707317073171	-0.453846153846154	407.378	557.3734	149.9954
0.177926829268293	-0.453846153846154	385.7223	515.3847	129.6624
0.174390243902439	-0.453846153846154	367.3901	475.6395	108.2494
0.170609756097561	-0.453846153846154	354.4212	443.9145	89.4933
0.166951219512195	-0.453846153846154	342.2043	404.5171	62.3128000000001
0.163414634146341	-0.453846153846154	330.0246	376.6964	46.6718
0.159634146341463	-0.453846153846154	314.4391	357.8691	43.43
0.15609756097561	-0.453846153846154	309.843	344.1633	34.3203
0.152317073170732	-0.453846153846154	308.9949	328.35	19.3551000000001
0.148658536585366	-0.453846153846154	309.2539	317.5133	8.25940000000003
0.145121951219512	-0.453846153846154	303.8226	310.2894	6.46679999999998
0.141341463414634	-0.453846153846154	297.544	308.5775	11.0335
0.13780487804878	-0.453846153846154	291.1446	304.0572	12.9126
0.134146341463415	-0.453846153846154	286.0544	295.9666	9.91220000000004
0.130365853658537	-0.453846153846154	277.8509	287.5134	9.66249999999997
0.126707317073171	-0.453846153846154	267.155	283.1481	15.9931
0.123048780487805	-0.453846153846154	261.5343	277.2354	15.7011000000001
0.119512195121951	-0.453846153846154	260.8483	268.1128	7.2645
0.115853658536585	-0.453846153846154	261.0104	261.2605	0.250099999999975
0.112073170731707	-0.453846153846154	262.379	259.1103	-3.26870000000002
0.108414634146341	-0.453846153846154	264.2669	261.1154	-3.1515
0.104756097560976	-0.453846153846154	266.3429	263.3097	-3.03319999999997
0.101219512195122	-0.453846153846154	271.5616	263.8288	-7.7328
0.0974390243902439	-0.453846153846154	280.9803	260.8294	-20.1509
0.093780487804878	-0.453846153846154	296.7548	259.2712	-37.4836
0.0901219512195122	-0.453846153846154	320.0594	258.6578	-61.4016
0.0865853658536585	-0.453846153846154	339.2935	267.8889	-71.4046
0.0829268292682927	-0.453846153846154	352.5365	287.3215	-65.215
0.0791463414634146	-0.453846153846154	371.595	299.8631	-71.7319000000001
0.0754878048780488	-0.453846153846154	383.6785	318.1215	-65.557
0.0718292682926829	-0.453846153846154	399.6311	333.8802	-65.7509
0.0682926829268293	-0.453846153846154	440.9669	353.725	-87.2419
0.0646341463414634	-0.453846153846154	491.544	372.6118	-118.9322
0.0608536585365854	-0.453846153846154	556.3387	408.5408	-147.7979
0.0571951219512195	-0.453846153846154	607.9473	466.0588	-141.8885
0.0535365853658537	-0.453846153846154	645.6472	526.1177	-119.5295
0.05	-0.453846153846154	654.9843	593.3929	-61.5913999999999
0.0463414634146341	-0.453846153846154	632.3305	637.9185	5.58799999999997
0.0426829268292683	-0.453846153846154	592.1002	659.9319	67.8317000000001
0.0389024390243902	-0.453846153846154	528.4574	659.6346	131.1772
0.0352439024390244	-0.453846153846154	455.6779	630.1009	174.423
0.0317073170731707	-0.453846153846154	401.9016	579.7903	177.8887
0.0280487804878049	-0.453846153846154	366.9895	516.3154	149.3259
0.024390243902439	-0.453846153846154	339.3645	458.1252	118.7607
0.020609756097561	-0.453846153846154	318.1545	404.398	86.2435000000001
0.0169512195121951	-0.453846153846154	300.655	366.8003	66.1453
0.0134146341463415	-0.453846153846154	284.4139	337.1422	52.7283
0.00975609756097561	-0.453846153846154	269.6125	316.985	47.3725
0.00609756097560976	-0.453846153846154	259.5324	299.0521	39.5197
0.00231707317073171	-0.453846153846154	249.9719	284.4287	34.4568
-0.00134146341463415	-0.453846153846154	241.4024	276.7507	35.3483
-0.0048780487804878	-0.453846153846154	233.7541	270.7528	36.9987
-0.00853658536585366	-0.453846153846154	229.3396	259.4183	30.0787
-0.0121951219512195	-0.453846153846154	224.335	250.2566	25.9216
-0.0159756097560976	-0.453846153846154	221.3816	235.7333	14.3517
-0.0196341463414634	-0.453846153846154	218.6877	228.6724	9.98470000000001
-0.0231707317073171	-0.453846153846154	215.902	226.5469	10.6449
-0.0268292682926829	-0.453846153846154	213.0686	224.4903	11.4217
-0.0304878048780488	-0.453846153846154	210.3026	222.1735	11.8709
-0.0342682926829268	-0.453846153846154	207.2798	219.788	12.5082
-0.0379268292682927	-0.453846153846154	204.5644	217.8747	13.3103
-0.0414634146341463	-0.453846153846154	201.5227	215.2289	13.7062
-0.0451219512195122	-0.453846153846154	197.7404	212.749	15.0086
-0.0489024390243902	-0.453846153846154	195.3977	211.5175	16.1198
-0.0525609756097561	-0.453846153846154	190.2487	209.1789	18.9302
-0.0560975609756098	-0.453846153846154	184.699	207.3092	22.6102
-0.0598780487804878	-0.453846153846154	179.0783	203.3912	24.3129
-0.0634146341463415	-0.453846153846154	174.9456	198.9929	24.0473
-0.0671951219512195	-0.453846153846154	171.8049	193.8429	22.038
-0.0708536585365854	-0.453846153846154	170.8436	190.3692	19.5256
-0.074390243902439	-0.453846153846154	167.8685	187.1329	19.2644
-0.0781707317073171	-0.453846153846154	165.4524	183.0162	17.5638
-0.0817073170731707	-0.453846153846154	163.0196	180.4472	17.4276
-0.0854878048780488	-0.453846153846154	161.3275	177.6593	16.3318
-0.0890243902439024	-0.453846153846154	157.4786	175.1313	17.6527
-0.0926829268292683	-0.453846153846154	154.0781	170.0449	15.9668
-0.0964634146341463	-0.453846153846154	150.6542	166.8077	16.1535
-0.1	-0.453846153846154	146.3094	162.9805	16.6711
-0.103658536585366	-0.453846153846154	144.4065	160.1924	15.7859
-0.107317073170732	-0.453846153846154	142.14	156.3175	14.1775
-0.110975609756098	-0.453846153846154	139.5663	152.6473	13.081
-0.114756097560976	-0.453846153846154	136.8744	148.4883	11.6139
-0.118292682926829	-0.453846153846154	134.8675	146.8107	11.9432
-0.121951219512195	-0.453846153846154	132.2682	145.638	13.3698
-0.125609756097561	-0.453846153846154	130.0857	143.4505	13.3648
-0.129268292682927	-0.453846153846154	127.3818	142.1512	14.7694
-0.133048780487805	-0.453846153846154	127.2288	137.8144	10.5856
-0.136585365853659	-0.453846153846154	124.821	133.9641	9.14310000000001
-0.140243902439024	-0.453846153846154	122.0233	132.4285	10.4052
-0.14390243902439	-0.453846153846154	120.4417	130.3496	9.90790000000001
-0.147560975609756	-0.453846153846154	119.3086	128.1531	8.8445
-0.151219512195122	-0.453846153846154	117.7269	126.0742	8.34730000000001
-0.154878048780488	-0.453846153846154	116.4048	123.8066	7.40180000000001
-0.158536585365854	-0.453846153846154	114.4816	123.4758	8.99420000000001
-0.162317073170732	-0.453846153846154	113.1254	120.948	7.8226
-0.165853658536585	-0.453846153846154	111.7331	118.09	6.35690000000001
-0.169512195121951	-0.453846153846154	108.6175	114.8551	6.23759999999999
-0.173170731707317	-0.453846153846154	108.7589	117.2179	8.459
-0.176829268292683	-0.453846153846154	107.6261	116.7453	9.11920000000001
-0.180609756097561	-0.453846153846154	106.9787	111.7267	4.74799999999999
-0.184146341463415	-0.453846153846154	105.138	109.0448	3.90679999999999
-0.18780487804878	-0.453846153846154	103.6981	106.0452	2.3471
-0.191463414634146	-0.453846153846154	102.6969	103.8724	1.1755
-0.195243902439024	-0.453846153846154	103.0512	102.5403	-0.510899999999992
-0.19890243902439	-0.453846153846154	101.436	102.233	0.796999999999997
-0.202560975609756	-0.453846153846154	100.2229	101.241	1.0181
-0.20609756097561	-0.453846153846154	98.7036	101.2036	2.5
-0.209756097560976	-0.453846153846154	99.12814	100.9108	1.78265999999999
-0.213414634146341	-0.453846153846154	99.3171	101.4204	2.1033
-0.217073170731707	-0.453846153846154	98.58556	101.3163	2.73074
-0.220731707317073	-0.453846153846154	100.1662	101.0897	0.92349999999999
-0.224390243902439	-0.453846153846154	100.3217	101.4951	1.17339999999999
-0.228048780487805	-0.453846153846154	99.17997	102.9827	3.80273
-0.231707317073171	-0.453846153846154	99.37846	100.834	1.45554
-0.235365853658537	-0.453846153846154	97.3026	99.36074	2.05814000000001
-0.239024390243902	-0.453846153846154	93.26839	100.329	7.06061
-0.242682926829268	-0.453846153846154	84.75321	100.3523	15.59909
-0.246341463414634	-0.453846153846154	78.05402	99.14833	21.09431
0.20719512195122	-0.446153846153846	730.0757	972.6042	242.5285
0.203658536585366	-0.446153846153846	633.2359	949.5402	316.3043
0.2	-0.446153846153846	567.1738	878.3217	311.1479
0.196219512195122	-0.446153846153846	517.8613	789.1716	271.3103
0.192682926829268	-0.446153846153846	477.2177	720.9935	243.7758
0.18890243902439	-0.446153846153846	450.237	663.2785	213.0415
0.185243902439024	-0.446153846153846	429.7847	598.2305	168.4458
0.181707317073171	-0.446153846153846	410.8502	558.0008	147.1506
0.177926829268293	-0.446153846153846	391.9601	516.0275	124.0674
0.174390243902439	-0.446153846153846	373.4188	478.2069	104.7881
0.170609756097561	-0.446153846153846	359.3445	440.6848	81.3403
0.166951219512195	-0.446153846153846	345.5954	406.6549	61.0595
0.163414634146341	-0.446153846153846	333.6428	379.9014	46.2586
0.159634146341463	-0.446153846153846	324.21	358.2905	34.0805
0.15609756097561	-0.446153846153846	318.4077	340.6073	22.1996
0.152317073170732	-0.446153846153846	314.5765	327.8623	13.2858
0.148658536585366	-0.446153846153846	305.1398	318.8827	13.7429
0.145121951219512	-0.446153846153846	296.7789	311.7182	14.9393
0.141341463414634	-0.446153846153846	291.6259	303.0444	11.4185
0.13780487804878	-0.446153846153846	288.5659	300.2297	11.6638
0.134146341463415	-0.446153846153846	284.7045	297.7649	13.0604
0.130365853658537	-0.446153846153846	280.5895	294.1509	13.5614
0.126707317073171	-0.446153846153846	271.6872	288.1559	16.4687
0.123048780487805	-0.446153846153846	264.1773	277.3705	13.1932
0.119512195121951	-0.446153846153846	259.81	267.1766	7.36660000000001
0.115853658536585	-0.446153846153846	255.7255	260.4162	4.69069999999999
0.112073170731707	-0.446153846153846	254.3795	257.5566	3.1771
0.108414634146341	-0.446153846153846	256.6442	258.2403	1.59609999999998
0.104756097560976	-0.446153846153846	264.1251	263.3163	-0.808799999999962
0.101219512195122	-0.446153846153846	270.8262	265.2275	-5.59869999999995
0.0974390243902439	-0.446153846153846	280.7647	265.7468	-15.0179
0.093780487804878	-0.446153846153846	294.0547	264.5879	-29.4668
0.0901219512195122	-0.446153846153846	312.9006	261.9213	-50.9793
0.0865853658536585	-0.446153846153846	334.6012	269.5252	-65.076
0.0829268292682927	-0.446153846153846	348.2185	285.1568	-63.0617
0.0791463414634146	-0.446153846153846	363.7301	303.8883	-59.8418
0.0754878048780488	-0.446153846153846	376.6497	321.9614	-54.6883
0.0718292682926829	-0.446153846153846	403.7979	340.1657	-63.6322
0.0682926829268293	-0.446153846153846	449.1954	353.7591	-95.4363
0.0646341463414634	-0.446153846153846	507.711	371.4566	-136.2544
0.0608536585365854	-0.446153846153846	572.0632	406.7839	-165.2793
0.0571951219512195	-0.446153846153846	619.2754	455.7486	-163.5268
0.0535365853658537	-0.446153846153846	648.6573	531.8471	-116.8102
0.05	-0.446153846153846	654.8861	598.9941	-55.8920000000001
0.0463414634146341	-0.446153846153846	636.5893	647.7949	11.2056
0.0426829268292683	-0.446153846153846	590.57	664.023	73.453
0.0389024390243902	-0.446153846153846	524.243	659.0378	134.7948
0.0352439024390244	-0.446153846153846	453.1812	628.4907	175.3095
0.0317073170731707	-0.446153846153846	405.1855	572.3157	167.1302
0.0280487804878049	-0.446153846153846	371.9704	516.8839	144.9135
0.024390243902439	-0.446153846153846	343.0997	457.5105	114.4108
0.020609756097561	-0.446153846153846	320.8949	406.477	85.5821
0.0169512195121951	-0.446153846153846	300.7805	366.3746	65.5941
0.0134146341463415	-0.446153846153846	285.555	339.5042	53.9492
0.00975609756097561	-0.446153846153846	271.0188	319.4887	48.4699
0.00609756097560976	-0.446153846153846	262.5474	304.2954	41.748
0.00231707317073171	-0.446153846153846	255.35	288.5852	33.2352
-0.00134146341463415	-0.446153846153846	243.5513	275.948	32.3967
-0.0048780487804878	-0.446153846153846	233.6169	263.9522	30.3353
-0.00853658536585366	-0.446153846153846	227.4812	254.1764	26.6952
-0.0121951219512195	-0.446153846153846	223.7768	263.976	40.1992
-0.0159756097560976	-0.446153846153846	219.5525	257.3655	37.813
-0.0196341463414634	-0.446153846153846	217.7591	247.6354	29.8763
-0.0231707317073171	-0.446153846153846	215.1133	239.2044	24.0911
-0.0268292682926829	-0.446153846153846	212.2847	232.9928	20.7081
-0.0304878048780488	-0.446153846153846	208.9775	226.7341	17.7566
-0.0342682926829268	-0.446153846153846	205.2525	222.0082	16.7557
-0.0379268292682927	-0.446153846153846	201.5437	219.0322	17.4885
-0.0414634146341463	-0.446153846153846	199.4668	216.5965	17.1297
-0.0451219512195122	-0.446153846153846	197.8899	214.8012	16.9113
-0.0489024390243902	-0.446153846153846	194.0152	211.0686	17.0534
-0.0525609756097561	-0.446153846153846	191.6361	206.9113	15.2752
-0.0560975609756098	-0.446153846153846	186.9108	204.734	17.8232
-0.0598780487804878	-0.446153846153846	179.8606	202.4662	22.6056
-0.0634146341463415	-0.446153846153846	175.9201	198.6388	22.7187
-0.0671951219512195	-0.446153846153846	172.6696	193.8901	21.2205
-0.0708536585365854	-0.446153846153846	172.0029	188.4322	16.4293
-0.074390243902439	-0.446153846153846	167.9745	184.9649	16.9904
-0.0781707317073171	-0.446153846153846	165.9689	181.8705	15.9016
-0.0817073170731707	-0.446153846153846	162.9014	177.6593	14.7579
-0.0854878048780488	-0.446153846153846	160.6914	174.9659	14.2745
-0.0890243902439024	-0.446153846153846	158.4028	171.8167	13.4139
-0.0926829268292683	-0.446153846153846	153.8262	169.2822	15.456
-0.0964634146341463	-0.446153846153846	151.1602	168.1009	16.9407
-0.1	-0.446153846153846	146.7012	165.4611	18.7599
-0.103658536585366	-0.446153846153846	140.9917	162.4919	21.5002
-0.107317073170732	-0.446153846153846	139.775	158.0507	18.2757
-0.110975609756098	-0.446153846153846	138.3357	154.87	16.5343
-0.114756097560976	-0.446153846153846	134.868	151.4681	16.6001
-0.118292682926829	-0.446153846153846	132.6739	147.4762	14.8023
-0.121951219512195	-0.446153846153846	130.1733	143.3185	13.1452
-0.125609756097561	-0.446153846153846	130.7635	142.3739	11.6104
-0.129268292682927	-0.446153846153846	128.8055	139.5625	10.757
-0.133048780487805	-0.446153846153846	124.9245	137.4131	12.4886
-0.136585365853659	-0.446153846153846	122.813	134.3762	11.5632
-0.140243902439024	-0.446153846153846	120.8083	132.5939	11.7856
-0.14390243902439	-0.446153846153846	117.9433	129.6176	11.6743
-0.147560975609756	-0.446153846153846	117.2358	127.3023	10.0665
-0.151219512195122	-0.446153846153846	116.8817	123.901	7.0193
-0.154878048780488	-0.446153846153846	112.236	122.9207	10.6847
-0.158536585365854	-0.446153846153846	108.5095	120.2749	11.7654
-0.162317073170732	-0.446153846153846	102.9202	118.2559	15.3357
-0.165853658536585	-0.446153846153846	99.37846	116.7678	17.38934
-0.169512195121951	-0.446153846153846	108.1401	114.748	6.6079
-0.173170731707317	-0.446153846153846	106.2292	113.6015	7.3723
-0.176829268292683	-0.446153846153846	108.2814	110.5303	2.24889999999999
-0.180609756097561	-0.446153846153846	106.677	109.3255	2.6485
-0.184146341463415	-0.446153846153846	105.2753	108.1917	2.9164
-0.18780487804878	-0.446153846153846	103.1389	106.3628	3.22389999999999
-0.191463414634146	-0.446153846153846	102.1009	104.723	2.6221
-0.195243902439024	-0.446153846153846	102.4213	104.0849	1.6636
-0.19890243902439	-0.446153846153846	100.2649	103.5517	3.2868
-0.202560975609756	-0.446153846153846	99.98177	103.0934	3.11163000000001
-0.20609756097561	-0.446153846153846	101.2692	103.0159	1.7467
-0.209756097560976	-0.446153846153846	101.1988	101.8122	0.613399999999999
-0.213414634146341	-0.446153846153846	98.93441	101.2356	2.30119000000001
-0.217073170731707	-0.446153846153846	99.77414	100.6357	0.861559999999997
-0.220731707317073	-0.446153846153846	99.79744	100.4704	0.672960000000003
-0.224390243902439	-0.446153846153846	99.30217	101.8397	2.53752999999999
-0.228048780487805	-0.446153846153846	96.84082	99.97465	3.13383
-0.231707317073171	-0.446153846153846	95.47264	99.03021	3.55757
-0.235365853658537	-0.446153846153846	94.27003	99.03975	4.76971999999999
-0.239024390243902	-0.446153846153846	91.15744	100.3995	9.24206000000001
-0.242682926829268	-0.446153846153846	82.75555	99.44596	16.69041
-0.246341463414634	-0.446153846153846	74.66875	97.67536	23.00661
0.20719512195122	-0.438461538461538	761.64	1015.739	254.099
0.203658536585366	-0.438461538461538	658.141	988.0425	329.9015
0.2	-0.438461538461538	574.2236	900.2088	325.9852
0.196219512195122	-0.438461538461538	520.9919	796.2464	275.2545
0.192682926829268	-0.438461538461538	484.2725	715.5281	231.2556
0.18890243902439	-0.438461538461538	451.5957	657.301	205.7053
0.185243902439024	-0.438461538461538	431.5166	579.8543	148.3377
0.181707317073171	-0.438461538461538	412.6669	536.0587	123.3918
0.177926829268293	-0.438461538461538	388.1719	498.3076	110.1357
0.174390243902439	-0.438461538461538	369.0586	467.0413	97.9827
0.170609756097561	-0.438461538461538	350.2204	434.919	84.6986
0.166951219512195	-0.438461538461538	335.8353	404.2929	68.4576
0.163414634146341	-0.438461538461538	327.2766	377.1401	49.8635000000001
0.159634146341463	-0.438461538461538	325.995	352.7367	26.7417
0.15609756097561	-0.438461538461538	319.8394	334.7401	14.9007
0.152317073170732	-0.438461538461538	309.2874	323.0531	13.7657
0.148658536585366	-0.438461538461538	305.2398	320.1175	14.8777
0.145121951219512	-0.438461538461538	300.8294	315.1798	14.3504
0.141341463414634	-0.438461538461538	296.9496	305.7141	8.7645
0.13780487804878	-0.438461538461538	294.3588	297.5978	3.23900000000003
0.134146341463415	-0.438461538461538	286.8734	290.101	3.2276
0.130365853658537	-0.438461538461538	282.8776	284.531	1.65340000000003
0.126707317073171	-0.438461538461538	276.7774	281.3008	4.52339999999998
0.123048780487805	-0.438461538461538	270.8687	277.6274	6.75870000000003
0.119512195121951	-0.438461538461538	265.6229	276.6477	11.0248
0.115853658536585	-0.438461538461538	264.4427	273.9963	9.55360000000002
0.112073170731707	-0.438461538461538	263.4982	269.6455	6.14730000000003
0.108414634146341	-0.438461538461538	263.8288	263.1966	-0.632200000000012
0.104756097560976	-0.438461538461538	263.9231	258.4269	-5.49619999999999
0.101219512195122	-0.438461538461538	270.4384	256.8433	-13.5951
0.0974390243902439	-0.438461538461538	281.6754	257.9294	-23.746
0.093780487804878	-0.438461538461538	297.6151	259.3461	-38.269
0.0901219512195122	-0.438461538461538	314.2657	265.202	-49.0637
0.0865853658536585	-0.438461538461538	325.8348	276.9127	-48.9221
0.0829268292682927	-0.438461538461538	344.9989	291.1267	-53.8722
0.0791463414634146	-0.438461538461538	362.3708	303.5284	-58.8424
0.0754878048780488	-0.438461538461538	376.3443	319.0329	-57.3114
0.0718292682926829	-0.438461538461538	404.4842	336.8262	-67.658
0.0682926829268293	-0.438461538461538	444.7394	357.2213	-87.5181
0.0646341463414634	-0.438461538461538	499.8202	377.5057	-122.3145
0.0608536585365854	-0.438461538461538	566.5602	400.4492	-166.111
0.0571951219512195	-0.438461538461538	618.6522	451.5872	-167.065
0.0535365853658537	-0.438461538461538	646.7965	518.4124	-128.3841
0.05	-0.438461538461538	653.3568	577.9771	-75.3797000000001
0.0463414634146341	-0.438461538461538	634.4426	634.214	-0.228599999999915
0.0426829268292683	-0.438461538461538	598.6284	665.9181	67.2896999999999
0.0389024390243902	-0.438461538461538	540.8336	664.8363	124.0027
0.0352439024390244	-0.438461538461538	457.2437	629.517	172.2733
0.0317073170731707	-0.438461538461538	406.7597	568.3226	161.5629
0.0280487804878049	-0.438461538461538	371.5228	512.9574	141.4346
0.024390243902439	-0.438461538461538	337.576	458.2735	120.6975
0.020609756097561	-0.438461538461538	313.1903	412.6883	99.4980000000001
0.0169512195121951	-0.438461538461538	294.3192	372.6569	78.3377
0.0134146341463415	-0.438461538461538	277.9394	344.0156	66.0762
0.00975609756097561	-0.438461538461538	266.3228	320.4376	54.1148
0.00609756097560976	-0.438461538461538	257.6862	299.6817	41.9955
0.00231707317073171	-0.438461538461538	251.832	284.9724	33.1404
-0.00134146341463415	-0.438461538461538	244.7534	273.2185	28.4651
-0.0048780487804878	-0.438461538461538	235.3865	263.2113	27.8248
-0.00853658536585366	-0.438461538461538	226.6327	255.8006	29.1679
-0.0121951219512195	-0.438461538461538	221.8662	226.3922	4.52600000000001
-0.0159756097560976	-0.438461538461538	217.9494	221.2	3.25059999999999
-0.0196341463414634	-0.438461538461538	215.121	223.9869	8.86589999999998
-0.0231707317073171	-0.438461538461538	212.7383	225.0708	12.3325
-0.0268292682926829	-0.438461538461538	209.7419	223.9829	14.241
-0.0304878048780488	-0.438461538461538	206.7655	221.9766	15.2111
-0.0342682926829268	-0.438461538461538	205.7982	219.3066	13.5084
-0.0379268292682927	-0.438461538461538	203.9144	217.7016	13.7872
-0.0414634146341463	-0.438461538461538	201.6968	215.8127	14.1159
-0.0451219512195122	-0.438461538461538	198.5115	213.2605	14.749
-0.0489024390243902	-0.438461538461538	194.3072	211.3953	17.0881
-0.0525609756097561	-0.438461538461538	188.9032	207.8268	18.9236
-0.0560975609756098	-0.438461538461538	183.783	204.7297	20.9467
-0.0598780487804878	-0.438461538461538	176.9405	202.4158	25.4753
-0.0634146341463415	-0.438461538461538	172.6296	199.3651	26.7355
-0.0671951219512195	-0.438461538461538	170.2701	196.1533	25.8832
-0.0708536585365854	-0.438461538461538	169.4373	190.7918	21.3545
-0.074390243902439	-0.438461538461538	166.5427	186.1159	19.5732
-0.0781707317073171	-0.438461538461538	165.4967	183.2054	17.7087
-0.0817073170731707	-0.438461538461538	161.541	179.7336	18.1926
-0.0854878048780488	-0.438461538461538	160.0228	177.608	17.5852
-0.0890243902439024	-0.438461538461538	156.6016	175.4352	18.8336
-0.0926829268292683	-0.438461538461538	151.5139	172.0339	20.52
-0.0964634146341463	-0.438461538461538	149.7446	167.9952	18.2506
-0.1	-0.438461538461538	146.9368	163.508	16.5712
-0.103658536585366	-0.438461538461538	144.5069	161.1932	16.6863
-0.107317073170732	-0.438461538461538	141.1802	156.3987	15.2185
-0.110975609756098	-0.438461538461538	138.7841	154.8163	16.0322
-0.114756097560976	-0.438461538461538	135.5519	151.2118	15.6599
-0.118292682926829	-0.438461538461538	132.2965	146.64	14.3435
-0.121951219512195	-0.438461538461538	131.0462	142.9093	11.8631
-0.125609756097561	-0.438461538461538	129.0411	142.0356	12.9945
-0.129268292682927	-0.438461538461538	125.1721	139.2491	14.077
-0.133048780487805	-0.438461538461538	124.6534	136.1558	11.5024
-0.136585365853659	-0.438461538461538	123.9927	134.752	10.7593
-0.140243902439024	-0.438461538461538	121.6573	131.6691	10.0118
-0.14390243902439	-0.438461538461538	119.1096	129.9562	10.8466
-0.147560975609756	-0.438461538461538	116.9042	126.9814	10.0772
-0.151219512195122	-0.438461538461538	116.3034	124.9745	8.67110000000001
-0.154878048780488	-0.438461538461538	115.1714	122.7903	7.6189
-0.158536585365854	-0.438461538461538	113.7324	120.5592	6.82680000000001
-0.162317073170732	-0.438461538461538	110.4543	117.4424	6.9881
-0.165853658536585	-0.438461538461538	110.8078	115.6023	4.7945
-0.169512195121951	-0.438461538461538	110.1134	115.0466	4.9332
-0.173170731707317	-0.438461538461538	109.1566	112.5333	3.3767
-0.176829268292683	-0.438461538461538	107.4718	109.2518	1.78
-0.180609756097561	-0.438461538461538	105.3492	108.8508	3.50160000000001
-0.184146341463415	-0.438461538461538	104.4766	108.8165	4.3399
-0.18780487804878	-0.438461538461538	103.2133	109.1708	5.9575
-0.191463414634146	-0.438461538461538	100.7841	105.3366	4.55250000000001
-0.195243902439024	-0.438461538461538	100.9866	101.9004	0.913800000000009
-0.19890243902439	-0.438461538461538	100.5242	101.1494	0.625200000000007
-0.202560975609756	-0.438461538461538	100.2274	101.3282	1.10079999999999
-0.20609756097561	-0.438461538461538	100.5106	102.1309	1.6203
-0.209756097560976	-0.438461538461538	102.2422	101.6353	-0.606899999999996
-0.213414634146341	-0.438461538461538	100.5674	101.7902	1.22279999999999
-0.217073170731707	-0.438461538461538	100.3313	100.8933	0.561999999999998
-0.220731707317073	-0.438461538461538	98.95346	101.3179	2.36443999999999
-0.224390243902439	-0.438461538461538	99.99139	101.5069	1.51551000000001
-0.228048780487805	-0.438461538461538	97.68938	100.3035	2.61412
-0.231707317073171	-0.438461538461538	95.88142	99.33622	3.45479999999999
-0.235365853658537	-0.438461538461538	94.55545	99.09056	4.53511
-0.239024390243902	-0.438461538461538	104.5915	98.84545	-5.74605
-0.242682926829268	-0.438461538461538	111.0357	97.38238	-13.65332
-0.246341463414634	-0.438461538461538	119.9581	98.12828	-21.82982
0.20719512195122	-0.430961538461538	778.3779	977.1425	198.7646
0.203658536585366	-0.430961538461538	676.9265	960.0543	283.1278
0.2	-0.430961538461538	586.977	889.1791	302.2021
0.196219512195122	-0.430961538461538	528.954	794.7003	265.7463
0.192682926829268	-0.430961538461538	488.9974	719.5799	230.5825
0.18890243902439	-0.430961538461538	455.0861	659.6066	204.5205
0.185243902439024	-0.430961538461538	434.6228	563.7796	129.1568
0.181707317073171	-0.430961538461538	417.9812	510.1635	92.1823
0.177926829268293	-0.430961538461538	389.5373	479.447	89.9097
0.174390243902439	-0.430961538461538	372.0271	455.3438	83.3167
0.170609756097561	-0.430961538461538	358.8529	427.5206	68.6677
0.166951219512195	-0.430961538461538	346.7825	399.7986	53.0161
0.163414634146341	-0.430961538461538	334.4378	377.2978	42.86
0.159634146341463	-0.430961538461538	325.2671	355.4847	30.2176
0.15609756097561	-0.430961538461538	316.5256	337.5614	21.0358
0.152317073170732	-0.430961538461538	304.7622	323.829	19.0668
0.148658536585366	-0.430961538461538	294.4818	316.6578	22.176
0.145121951219512	-0.430961538461538	291.6058	308.8633	17.2575
0.141341463414634	-0.430961538461538	287.3051	301.0451	13.74
0.13780487804878	-0.430961538461538	283.0154	295.7709	12.7555
0.134146341463415	-0.430961538461538	279.9286	290.101	10.1724
0.130365853658537	-0.430961538461538	276.5677	286.5286	9.96089999999998
0.126707317073171	-0.430961538461538	274.2477	281.8883	7.64060000000001
0.123048780487805	-0.430961538461538	268.6017	277.2416	8.63990000000001
0.119512195121951	-0.430961538461538	264.8675	273.8812	9.01369999999997
0.115853658536585	-0.430961538461538	268.9277	266.7901	-2.13760000000002
0.112073170731707	-0.430961538461538	274.8237	263.8107	-11.013
0.108414634146341	-0.430961538461538	260.3068	264.7549	4.44810000000001
0.104756097560976	-0.430961538461538	268.2109	266.9493	-1.26159999999999
0.101219512195122	-0.430961538461538	272.1752	267.537	-4.63820000000004
0.0974390243902439	-0.430961538461538	283.2933	261.7765	-21.5168
0.093780487804878	-0.430961538461538	303.8541	258.2823	-45.5718
0.0901219512195122	-0.430961538461538	324.5608	260.9268	-63.634
0.0865853658536585	-0.430961538461538	341.5418	273.0409	-68.5009
0.0829268292682927	-0.430961538461538	357.5811	287.2349	-70.3462
0.0791463414634146	-0.430961538461538	374.0378	299.4194	-74.6184
0.0754878048780488	-0.430961538461538	387.5738	320.4191	-67.1547
0.0718292682926829	-0.430961538461538	402.2473	337.7712	-64.4761
0.0682926829268293	-0.430961538461538	437.7232	353.2527	-84.4705
0.0646341463414634	-0.430961538461538	494.5688	371.2773	-123.2915
0.0608536585365854	-0.430961538461538	554.8499	404.9957	-149.8542
0.0571951219512195	-0.430961538461538	608.177	459.3481	-148.8289
0.0535365853658537	-0.430961538461538	642.9866	531.227	-111.7596
0.05	-0.430961538461538	647.5761	597.9337	-49.6424
0.0463414634146341	-0.430961538461538	630.1476	646.9554	16.8078
0.0426829268292683	-0.430961538461538	597.2152	664.8547	67.6395
0.0389024390243902	-0.430961538461538	549.8412	658.5932	108.752
0.0352439024390244	-0.430961538461538	493.6649	626.2416	132.5767
0.0317073170731707	-0.430961538461538	416.6593	571.8659	155.2066
0.0280487804878049	-0.430961538461538	373.8232	516.7376	142.9144
0.024390243902439	-0.430961538461538	343.2839	460.0691	116.7852
0.020609756097561	-0.430961538461538	318.1343	411.6961	93.5618
0.0169512195121951	-0.430961538461538	297.7482	371.6654	73.9172
0.0134146341463415	-0.430961538461538	277.332	342.0655	64.7335
0.00975609756097561	-0.430961538461538	261.9981	319.382	57.3839
0.00609756097560976	-0.430961538461538	253.5531	301.1269	47.5738
0.00231707317073171	-0.430961538461538	249.0235	282.4779	33.4544
-0.00134146341463415	-0.430961538461538	241.734	272.8935	31.1595
-0.0048780487804878	-0.430961538461538	233.9019	266.7773	32.8754
-0.00853658536585366	-0.430961538461538	228.9007	261.4427	32.542
-0.0121951219512195	-0.430961538461538	222.9795	253.6061	30.6266
-0.0159756097560976	-0.430961538461538	218.8041	238.8771	20.073
-0.0196341463414634	-0.430961538461538	216.3715	231.4891	15.1176
-0.0231707317073171	-0.430961538461538	213.2099	225.8711	12.6612
-0.0268292682926829	-0.430961538461538	210.4497	223.3242	12.8745
-0.0304878048780488	-0.430961538461538	207.7366	221.2213	13.4847
-0.0342682926829268	-0.430961538461538	204.6693	219.3564	14.6871
-0.0379268292682927	-0.430961538461538	202.0271	218.3178	16.2907
-0.0414634146341463	-0.430961538461538	199.3373	215.3438	16.0065
-0.0451219512195122	-0.430961538461538	196.5299	214.0218	17.4919
-0.0489024390243902	-0.430961538461538	193.7884	212.0388	18.2504
-0.0525609756097561	-0.430961538461538	190.437	210.1476	19.7106
-0.0560975609756098	-0.430961538461538	186.0009	206.819	20.8181
-0.0598780487804878	-0.430961538461538	179.7953	202.2392	22.4439
-0.0634146341463415	-0.430961538461538	175.6136	198.2495	22.6359
-0.0671951219512195	-0.430961538461538	171.3188	193.3625	22.0437
-0.0708536585365854	-0.430961538461538	168.3452	189.1604	20.8152
-0.074390243902439	-0.430961538461538	166.2923	184.7459	18.4536
-0.0781707317073171	-0.430961538461538	162.6584	181.2521	18.5937
-0.0817073170731707	-0.430961538461538	160.9355	177.752	16.8165
-0.0854878048780488	-0.430961538461538	158.0333	172.4163	14.383
-0.0890243902439024	-0.430961538461538	154.5646	169.8503	15.2857
-0.0926829268292683	-0.430961538461538	152.1808	166.4507	14.2699
-0.0964634146341463	-0.430961538461538	148.9244	164.8457	15.9213
-0.1	-0.430961538461538	147.8628	162.131	14.2682
-0.103658536585366	-0.430961538461538	145.668	159.9826	14.3146
-0.107317073170732	-0.430961538461538	141.5385	153.4434	11.9049
-0.110975609756098	-0.430961538461538	138.3862	150.7759	12.3897
-0.114756097560976	-0.430961538461538	135.8851	148.9961	13.111
-0.118292682926829	-0.430961538461538	134.8101	145.1859	10.3758
-0.121951219512195	-0.430961538461538	132.7919	142.5883	9.79640000000001
-0.125609756097561	-0.430961538461538	130.7052	141.9038	11.1986
-0.129268292682927	-0.430961538461538	127.7198	140.1803	12.4605
-0.133048780487805	-0.430961538461538	127.1424	135.9774	8.835
-0.136585365853659	-0.430961538461538	124.7125	134.3483	9.63579999999999
-0.140243902439024	-0.430961538461538	122.2708	132.8368	10.566
-0.14390243902439	-0.430961538461538	121.0676	130.6772	9.6096
-0.147560975609756	-0.430961538461538	118.8502	127.6311	8.7809
-0.151219512195122	-0.430961538461538	118.0478	122.6722	4.62440000000001
-0.154878048780488	-0.430961538461538	116.7503	121.0789	4.32860000000001
-0.158536585365854	-0.430961538461538	114.0846	119.5202	5.43560000000001
-0.162317073170732	-0.430961538461538	112.4569	118.6704	6.2135
-0.165853658536585	-0.430961538461538	110.9943	118.7771	7.78280000000001
-0.169512195121951	-0.430961538461538	110.9472	118.0217	7.0745
-0.173170731707317	-0.430961538461538	110.3469	115.1176	4.77069999999999
-0.176829268292683	-0.430961538461538	109.6287	110.9754	1.3467
-0.180609756097561	-0.430961538461538	107.6814	108.6146	0.933199999999999
-0.184146341463415	-0.430961538461538	104.2273	106.6319	2.4046
-0.18780487804878	-0.430961538461538	101.9161	106.3247	4.40860000000001
-0.191463414634146	-0.430961538461538	101.3265	103.5157	2.1892
-0.195243902439024	-0.430961538461538	100.2178	100.7538	0.536000000000001
-0.19890243902439	-0.430961538461538	100.43	101.1787	0.748699999999999
-0.202560975609756	-0.430961538461538	100.3024	101.2496	0.947199999999995
-0.20609756097561	-0.430961538461538	97.9061	99.33742	1.43132
-0.209756097560976	-0.430961538461538	97.24613	99.54024	2.29411
-0.213414634146341	-0.430961538461538	97.67058	100.2717	2.60111999999999
-0.217073170731707	-0.430961538461538	99.35933	99.97922	0.619889999999998
-0.220731707317073	-0.430961538461538	100.1372	100.0968	-0.0404000000000053
-0.224390243902439	-0.430961538461538	99.51486	100.6163	1.10144
-0.228048780487805	-0.430961538461538	99.15134	99.50683	0.355489999999989
-0.231707317073171	-0.430961538461538	99.58989	98.97829	-0.611599999999996
-0.235365853658537	-0.430961538461538	99.46235	97.18472	-2.27763
-0.239024390243902	-0.430961538461538	102.9986	97.38769	-5.61090999999999
-0.242682926829268	-0.430961538461538	110.2832	97.7414	-12.5418
-0.246341463414634	-0.430961538461538	121.057	98.80356	-22.25344
0.20719512195122	-0.423076923076923	1767.219	972.6048	-794.6142
0.203658536585366	-0.423076923076923	866.3048	951.7804	85.4756
0.2	-0.423076923076923	635.7213	877.5223	241.801
0.196219512195122	-0.423076923076923	553.1231	790.5131	237.39
0.192682926829268	-0.423076923076923	501.5426	720.1889	218.6463
0.18890243902439	-0.423076923076923	458.9553	662.5685	203.6132
0.185243902439024	-0.423076923076923	434.8222	595.2104	160.3882
0.181707317073171	-0.423076923076923	416.3189	550.0236	133.7047
0.177926829268293	-0.423076923076923	390.9395	506.2739	115.3344
0.174390243902439	-0.423076923076923	371.9186	467.8113	95.8927
0.170609756097561	-0.423076923076923	355.818	434.9296	79.1116
0.166951219512195	-0.423076923076923	346.4497	397.1055	50.6558
0.163414634146341	-0.423076923076923	337.4938	373.7438	36.25
0.159634146341463	-0.423076923076923	330.2259	354.4901	24.2642
0.15609756097561	-0.423076923076923	322.1917	340.3617	18.17
0.152317073170732	-0.423076923076923	314.7019	325.1085	10.4066
0.148658536585366	-0.423076923076923	306.0031	316.5488	10.5457
0.145121951219512	-0.423076923076923	301.8189	310.6209	8.80200000000002
0.141341463414634	-0.423076923076923	294.5475	302.2652	7.71769999999998
0.13780487804878	-0.423076923076923	288.4129	293.9616	5.5487
0.134146341463415	-0.423076923076923	285.0231	288.2949	3.27179999999999
0.130365853658537	-0.423076923076923	278.2822	281.4424	3.16020000000003
0.126707317073171	-0.423076923076923	270.3441	280.1594	9.81529999999998
0.123048780487805	-0.423076923076923	263.1424	281.2782	18.1358
0.119512195121951	-0.423076923076923	260.024	274.0227	13.9987
0.115853658536585	-0.423076923076923	260.6373	272.9987	12.3614
0.112073170731707	-0.423076923076923	260.1183	272.1225	12.0042
0.108414634146341	-0.423076923076923	260.8954	268.8593	7.96390000000003
0.104756097560976	-0.423076923076923	262.0015	261.6822	-0.319299999999998
0.101219512195122	-0.423076923076923	268.2309	257.7631	-10.4678
0.0974390243902439	-0.423076923076923	277.3193	253.6549	-23.6644
0.093780487804878	-0.423076923076923	290.798	265.1998	-25.5982
0.0901219512195122	-0.423076923076923	309.7847	270.5803	-39.2044
0.0865853658536585	-0.423076923076923	330.2105	276.2959	-53.9146
0.0829268292682927	-0.423076923076923	342.141	290.4852	-51.6558
0.0791463414634146	-0.423076923076923	359.1617	305.7656	-53.3961
0.0754878048780488	-0.423076923076923	373.1183	322.6155	-50.5028
0.0718292682926829	-0.423076923076923	393.6959	341.3138	-52.3821
0.0682926829268293	-0.423076923076923	429.9269	357.2446	-72.6823
0.0646341463414634	-0.423076923076923	480.199	374.4306	-105.7684
0.0608536585365854	-0.423076923076923	541.8443	416.1747	-125.6696
0.0571951219512195	-0.423076923076923	601.0468	481.662	-119.3848
0.0535365853658537	-0.423076923076923	636.9	538.5608	-98.3392
0.05	-0.423076923076923	657.2677	594.5255	-62.7422
0.0463414634146341	-0.423076923076923	651.9554	641.2305	-10.7249
0.0426829268292683	-0.423076923076923	617.5608	657.5519	39.9911000000001
0.0389024390243902	-0.423076923076923	566.4335	654.8421	88.4086
0.0352439024390244	-0.423076923076923	501.2245	623.4029	122.1784
0.0317073170731707	-0.423076923076923	412.5605	572.8151	160.2546
0.0280487804878049	-0.423076923076923	366.3285	514.8962	148.5677
0.024390243902439	-0.423076923076923	345.6064	454.5912	108.9848
0.020609756097561	-0.423076923076923	322.3743	402.6252	80.2509
0.0169512195121951	-0.423076923076923	303.8427	365.0999	61.2572
0.0134146341463415	-0.423076923076923	284.346	344.9935	60.6475
0.00975609756097561	-0.423076923076923	269.1013	324.4818	55.3805000000001
0.00609756097560976	-0.423076923076923	261.08	304.8571	43.7771
0.00231707317073171	-0.423076923076923	256.7861	283.8	27.0139
-0.00134146341463415	-0.423076923076923	250.1097	273.4603	23.3506
-0.0048780487804878	-0.423076923076923	237.6755	266.3526	28.6771
-0.00853658536585366	-0.423076923076923	227.9045	255.1171	27.2126
-0.0121951219512195	-0.423076923076923	224.4116	259.6017	35.1901
-0.0159756097560976	-0.423076923076923	219.5054	253.2994	33.794
-0.0196341463414634	-0.423076923076923	216.7888	247.0914	30.3026
-0.0231707317073171	-0.423076923076923	213.7211	240.1751	26.454
-0.0268292682926829	-0.423076923076923	210.7913	232.551	21.7597
-0.0304878048780488	-0.423076923076923	208.0804	225.5862	17.5058
-0.0342682926829268	-0.423076923076923	205.9291	221.1478	15.2187
-0.0379268292682927	-0.423076923076923	203.8287	216.5686	12.7399
-0.0414634146341463	-0.423076923076923	201.2088	213.8534	12.6446
-0.0451219512195122	-0.423076923076923	196.1863	213.0275	16.8412
-0.0489024390243902	-0.423076923076923	192.5563	211.0444	18.4881
-0.0525609756097561	-0.423076923076923	187.8131	208.3969	20.5838
-0.0560975609756098	-0.423076923076923	182.2964	206.3862	24.0898
-0.0598780487804878	-0.423076923076923	179.583	203.3642	23.7812
-0.0634146341463415	-0.423076923076923	174.6989	198.6613	23.9624
-0.0671951219512195	-0.423076923076923	171.0886	193.135	22.0464
-0.0708536585365854	-0.423076923076923	168.3281	189.3044	20.9763
-0.074390243902439	-0.423076923076923	166.1341	184.2801	18.146
-0.0781707317073171	-0.423076923076923	164.7184	180.3602	15.6418
-0.0817073170731707	-0.423076923076923	162.9723	178.559	15.5867
-0.0854878048780488	-0.423076923076923	159.1026	175.3775	16.2749
-0.0890243902439024	-0.423076923076923	156.8459	172.3314	15.4855
-0.0926829268292683	-0.423076923076923	155.7285	169.4908	13.7623
-0.0964634146341463	-0.423076923076923	152.1183	166.6641	14.5458
-0.1	-0.423076923076923	148.4847	165.2945	16.8098
-0.103658536585366	-0.423076923076923	143.5064	161.0362	17.5298
-0.107317073170732	-0.423076923076923	141.4396	157.7063	16.2667
-0.110975609756098	-0.423076923076923	140.388	152.927	12.539
-0.114756097560976	-0.423076923076923	136.4015	148.5814	12.1799
-0.118292682926829	-0.423076923076923	134.0894	145.0858	10.9964
-0.121951219512195	-0.423076923076923	132.5088	144.9344	12.4256
-0.125609756097561	-0.423076923076923	130.032	142.1948	12.1628
-0.129268292682927	-0.423076923076923	127.0121	140.1395	13.1274
-0.133048780487805	-0.423076923076923	126.5172	137.4942	10.977
-0.136585365853659	-0.423076923076923	124.6534	135.3212	10.6678
-0.140243902439024	-0.423076923076923	120.9496	132.8752	11.9256
-0.14390243902439	-0.423076923076923	119.7935	131.2568	11.4633
-0.147560975609756	-0.423076923076923	119.5341	130.0051	10.471
-0.151219512195122	-0.423076923076923	118.6141	126.5449	7.93080000000001
-0.154878048780488	-0.423076923076923	115.1226	123.0028	7.88019999999999
-0.158536585365854	-0.423076923076923	113.3898	120.6651	7.2753
-0.162317073170732	-0.423076923076923	112.504	118.1388	5.6348
-0.165853658536585	-0.423076923076923	112.0562	117.961	5.9048
-0.169512195121951	-0.423076923076923	111.3955	118.4456	7.0501
-0.173170731707317	-0.423076923076923	109.4165	115.3872	5.97070000000001
-0.176829268292683	-0.423076923076923	106.5152	114.5368	8.02160000000001
-0.180609756097561	-0.423076923076923	104.4866	111.325	6.83840000000001
-0.184146341463415	-0.423076923076923	103.1191	110.4877	7.3686
-0.18780487804878	-0.423076923076923	103.2975	106.6524	3.3549
-0.191463414634146	-0.423076923076923	102.2598	103.8996	1.63980000000001
-0.195243902439024	-0.423076923076923	102.4487	102.6858	0.237099999999998
-0.19890243902439	-0.423076923076923	101.1988	101.3163	0.117499999999993
-0.202560975609756	-0.423076923076923	99.02912	100.7261	1.69698
-0.20609756097561	-0.423076923076923	99.91136	101.448	1.53663999999999
-0.209756097560976	-0.423076923076923	98.6846	100.7067	2.0221
-0.213414634146341	-0.423076923076923	97.74598	98.88877	1.14278999999999
-0.217073170731707	-0.423076923076923	99.72705	99.43171	-0.29534000000001
-0.220731707317073	-0.423076923076923	100.0947	99.29027	-0.804429999999996
-0.224390243902439	-0.423076923076923	99.19843	100.7772	1.57876999999999
-0.228048780487805	-0.423076923076923	98.63283	101.8299	3.19707
-0.231707317073171	-0.423076923076923	98.92966	141.9768	43.04714
-0.235365853658537	-0.423076923076923	98.55246	127.1191	28.56664
-0.239024390243902	-0.423076923076923	98.26943	109.9224	11.65297
-0.242682926829268	-0.423076923076923	100.5802	102.883	2.30279999999999
-0.246341463414634	-0.423076923076923	100.9433	99.28843	-1.65486999999999
0.20719512195122	-0.415384615384615	5636.769	976.8527	-4659.9163
0.203658536585366	-0.415384615384615	1066.384	952.4539	-113.9301
0.2	-0.415384615384615	704.8509	883.2829	178.432
0.196219512195122	-0.415384615384615	597.0703	793.2063	196.136
0.192682926829268	-0.415384615384615	526.0014	725.3172	199.3158
0.18890243902439	-0.415384615384615	481.4121	666.0527	184.6406
0.185243902439024	-0.415384615384615	452.0812	575.0081	122.9269
0.181707317073171	-0.415384615384615	430.5302	519.1812	88.651
0.177926829268293	-0.415384615384615	414.5146	486.8967	72.3821000000001
0.174390243902439	-0.415384615384615	394.049	459.5505	65.5015
0.170609756097561	-0.415384615384615	371.0952	436.8332	65.738
0.166951219512195	-0.415384615384615	350.7303	412.4458	61.7155
0.163414634146341	-0.415384615384615	337.7107	391.0176	53.3069000000001
0.159634146341463	-0.415384615384615	331.8104	360.9827	29.1723
0.15609756097561	-0.415384615384615	325.6304	341.6345	16.0041
0.152317073170732	-0.415384615384615	315.6935	330.029	14.3355
0.148658536585366	-0.415384615384615	305.4765	322.566	17.0895
0.145121951219512	-0.415384615384615	296.5623	315.8262	19.2639
0.141341463414634	-0.415384615384615	291.4651	312.9106	21.4455
0.13780487804878	-0.415384615384615	287.7611	308.5303	20.7692
0.134146341463415	-0.415384615384615	282.7628	301.5971	18.8343
0.130365853658537	-0.415384615384615	276.9456	292.9682	16.0226
0.126707317073171	-0.415384615384615	276.2992	288.6285	12.3293
0.123048780487805	-0.415384615384615	272.5158	285.1423	12.6265
0.119512195121951	-0.415384615384615	270.1555	279.2737	9.1182
0.115853658536585	-0.415384615384615	264.5115	274.495	9.98349999999999
0.112073170731707	-0.415384615384615	261.9842	272.3641	10.3799
0.108414634146341	-0.415384615384615	263.9411	269.0785	5.13740000000001
0.104756097560976	-0.415384615384615	266.1127	263.9994	-2.11330000000004
0.101219512195122	-0.415384615384615	268.4724	258.9212	-9.5512
0.0974390243902439	-0.415384615384615	269.2275	259.1353	-10.0922
0.093780487804878	-0.415384615384615	280.0636	259.8437	-20.2199
0.0901219512195122	-0.415384615384615	294.9609	263.1023	-31.8586
0.0865853658536585	-0.415384615384615	314.7248	276.9394	-37.7854
0.0829268292682927	-0.415384615384615	332.2409	299.6846	-32.5563
0.0791463414634146	-0.415384615384615	353.1297	312.2781	-40.8516
0.0754878048780488	-0.415384615384615	370.8149	326.5434	-44.2715
0.0718292682926829	-0.415384615384615	381.752	342.5281	-39.2239
0.0682926829268293	-0.415384615384615	402.0025	355.4602	-46.5423
0.0646341463414634	-0.415384615384615	445.1304	373.5832	-71.5472
0.0608536585365854	-0.415384615384615	496.318	413.4894	-82.8286
0.0571951219512195	-0.415384615384615	556.4084	470.549	-85.8594000000001
0.0535365853658537	-0.415384615384615	608.8499	534.5384	-74.3115
0.05	-0.415384615384615	641.0016	604.138	-36.8636
0.0463414634146341	-0.415384615384615	650.8183	651.8899	1.07159999999999
0.0426829268292683	-0.415384615384615	632.6397	666.3229	33.6832000000001
0.0389024390243902	-0.415384615384615	594.2219	657.4553	63.2334
0.0352439024390244	-0.415384615384615	533.1159	621.5737	88.4578
0.0317073170731707	-0.415384615384615	474.8198	568.7531	93.9333
0.0280487804878049	-0.415384615384615	408.7276	511.4435	102.7159
0.024390243902439	-0.415384615384615	371.1792	457.0443	85.8651000000001
0.020609756097561	-0.415384615384615	337.9887	410.8855	72.8968
0.0169512195121951	-0.415384615384615	311.5513	372.6231	61.0718
0.0134146341463415	-0.415384615384615	290.0048	339.5808	49.576
0.00975609756097561	-0.415384615384615	277.6152	317.0187	39.4035
0.00609756097560976	-0.415384615384615	268.7689	296.7277	27.9588000000001
0.00231707317073171	-0.415384615384615	259.8517	283.5712	23.7195
-0.00134146341463415	-0.415384615384615	252.3489	271.86	19.5111
-0.0048780487804878	-0.415384615384615	245.3905	264.5153	19.1248
-0.00853658536585366	-0.415384615384615	238.1492	256.016	17.8668
-0.0121951219512195	-0.415384615384615	230.294	251.2001	20.9061
-0.0159756097560976	-0.415384615384615	223.55	227.8508	4.30079999999998
-0.0196341463414634	-0.415384615384615	220.5048	220.0127	-0.492099999999994
-0.0231707317073171	-0.415384615384615	217.8603	220.579	2.71870000000001
-0.0268292682926829	-0.415384615384615	214.1126	220.2225	6.10990000000001
-0.0304878048780488	-0.415384615384615	209.816	218.5934	8.7774
-0.0342682926829268	-0.415384615384615	206.5605	215.0283	8.46780000000001
-0.0379268292682927	-0.415384615384615	202.951	212.9738	10.0228
-0.0414634146341463	-0.415384615384615	201.5122	213.0653	11.5531
-0.0451219512195122	-0.415384615384615	199.153	211.6281	12.4751
-0.0489024390243902	-0.415384615384615	195.0718	209.9482	14.8764
-0.0525609756097561	-0.415384615384615	191.5559	208.3861	16.8302
-0.0560975609756098	-0.415384615384615	186.2011	205.7687	19.5676
-0.0598780487804878	-0.415384615384615	180.7219	202.8169	22.095
-0.0634146341463415	-0.415384615384615	175.9325	199.4594	23.5269
-0.0671951219512195	-0.415384615384615	172.2284	194.2927	22.0643
-0.0708536585365854	-0.415384615384615	170.3411	189.8292	19.4881
-0.074390243902439	-0.415384615384615	168.6894	186.1923	17.5029
-0.0781707317073171	-0.415384615384615	166.2124	182.202	15.9896
-0.0817073170731707	-0.415384615384615	163.6406	179.3618	15.7212
-0.0854878048780488	-0.415384615384615	160.5971	175.2932	14.6961
-0.0890243902439024	-0.415384615384615	156.4922	171.8214	15.3292
-0.0926829268292683	-0.415384615384615	152.5991	167.3415	14.7424
-0.0964634146341463	-0.415384615384615	151.7971	163.4451	11.648
-0.1	-0.415384615384615	149.6028	161.6348	12.032
-0.103658536585366	-0.415384615384615	144.8512	159.6272	14.776
-0.107317073170732	-0.415384615384615	141.6286	156.038	14.4094
-0.110975609756098	-0.415384615384615	140.8499	152.2601	11.4102
-0.114756097560976	-0.415384615384615	138.15	150.5837	12.4337
-0.118292682926829	-0.415384615384615	135.2005	146.8291	11.6286
-0.121951219512195	-0.415384615384615	133.3504	145.0345	11.6841
-0.125609756097561	-0.415384615384615	132.5133	141.28	8.76670000000002
-0.129268292682927	-0.415384615384615	129.5513	142.1299	12.5786
-0.133048780487805	-0.415384615384615	127.0023	140.143	13.1407
-0.136585365853659	-0.415384615384615	126.8847	137.6643	10.7796
-0.140243902439024	-0.415384615384615	124.4651	133.6142	9.14910000000001
-0.14390243902439	-0.415384615384615	121.5394	131.0409	9.50149999999999
-0.147560975609756	-0.415384615384615	120.8671	129.2468	8.37970000000002
-0.151219512195122	-0.415384615384615	118.9085	125.8001	6.8916
-0.154878048780488	-0.415384615384615	117.1974	122.472	5.27459999999999
-0.158536585365854	-0.415384615384615	115.0977	120.7251	5.6274
-0.162317073170732	-0.415384615384615	114.2136	118.8842	4.67060000000001
-0.165853658536585	-0.415384615384615	113.9071	118.2119	4.3048
-0.169512195121951	-0.415384615384615	112.4206	117.1614	4.74080000000001
-0.173170731707317	-0.415384615384615	111.996	114.5415	2.5455
-0.176829268292683	-0.415384615384615	111.4296	111.7331	0.3035
-0.180609756097561	-0.415384615384615	108.8345	111.2751	2.44059999999999
-0.184146341463415	-0.415384615384615	106.0033	109.7291	3.72580000000001
-0.18780487804878	-0.415384615384615	105.8047	106.1185	0.313800000000001
-0.191463414634146	-0.415384615384615	106.1112	102.9663	-3.14489999999999
-0.195243902439024	-0.415384615384615	103.1761	101.1056	-2.07050000000001
-0.19890243902439	-0.415384615384615	102.6098	102.0734	-0.5364
-0.202560975609756	-0.415384615384615	101.2183	100.2609	-0.957399999999993
-0.20609756097561	-0.415384615384615	100.7462	95.65072	-5.09548
-0.209756097560976	-0.415384615384615	100.9113	97.71268	-3.19861999999999
-0.213414634146341	-0.415384615384615	100.0385	99.30754	-0.730959999999996
-0.217073170731707	-0.415384615384615	98.80262	97.91553	-0.887090000000001
-0.220731707317073	-0.415384615384615	99.84045	97.61408	-2.22637
-0.224390243902439	-0.415384615384615	100.3591	98.57142	-1.78768
-0.228048780487805	-0.415384615384615	98.91112	99.69365	0.782530000000008
-0.231707317073171	-0.415384615384615	98.6042	98.09995	-0.504249999999999
-0.235365853658537	-0.415384615384615	98.17035	97.3216	-0.848749999999995
-0.239024390243902	-0.415384615384615	98.42963	97.26515	-1.16448
-0.242682926829268	-0.415384615384615	97.07628	97.47732	0.401040000000009
-0.246341463414634	-0.415384615384615	101.8965	98.04292	-3.85358000000001
0.20719512195122	-0.407692307692308	5868.802	1015.256	-4853.546
0.203658536585366	-0.407692307692308	2217.421	997.3017	-1220.1193
0.2	-0.407692307692308	1059.069	938.6024	-120.4666
0.196219512195122	-0.407692307692308	702.5682	863.778	161.2098
0.192682926829268	-0.407692307692308	597.8774	776.944	179.0666
0.18890243902439	-0.407692307692308	523.7368	690.1976	166.4608
0.185243902439024	-0.407692307692308	479.4568	605.6276	126.1708
0.181707317073171	-0.407692307692308	450.8451	560.0154	109.1703
0.177926829268293	-0.407692307692308	429.9159	511.9161	82.0002
0.174390243902439	-0.407692307692308	405.0646	476.1099	71.0453
0.170609756097561	-0.407692307692308	382.1151	444.7989	62.6838
0.166951219512195	-0.407692307692308	367.7471	414.4427	46.6956
0.163414634146341	-0.407692307692308	351.9126	383.6804	31.7678
0.159634146341463	-0.407692307692308	339.7533	360.5417	20.7884
0.15609756097561	-0.407692307692308	331.6042	345.0433	13.4391
0.152317073170732	-0.407692307692308	321.8739	336.595	14.7211
0.148658536585366	-0.407692307692308	312.2865	328.8545	16.568
0.145121951219512	-0.407692307692308	305.7132	319.8829	14.1697
0.141341463414634	-0.407692307692308	296.5151	307.7799	11.2648
0.13780487804878	-0.407692307692308	286.3593	299.8511	13.4918
0.134146341463415	-0.407692307692308	280.416	290.2708	9.85480000000001
0.130365853658537	-0.407692307692308	276.7898	286.5643	9.77449999999999
0.126707317073171	-0.407692307692308	275.6705	285.2248	9.55430000000001
0.123048780487805	-0.407692307692308	275.4282	276.6614	1.23320000000001
0.119512195121951	-0.407692307692308	272.0229	266.4476	-5.57529999999997
0.115853658536585	-0.407692307692308	267.8889	262.5894	-5.29949999999997
0.112073170731707	-0.407692307692308	265.4814	260.769	-4.7124
0.108414634146341	-0.407692307692308	263.4729	259.7989	-3.67399999999998
0.104756097560976	-0.407692307692308	261.868	257.3407	-4.52729999999997
0.101219512195122	-0.407692307692308	264.1556	257.86	-6.29559999999998
0.0974390243902439	-0.407692307692308	265.5717	256.8433	-8.72840000000002
0.093780487804878	-0.407692307692308	266.6359	254.4599	-12.176
0.0901219512195122	-0.407692307692308	280.9401	255.971	-24.9691
0.0865853658536585	-0.407692307692308	301.316	264.4498	-36.8662
0.0829268292682927	-0.407692307692308	322.7979	278.9028	-43.8951
0.0791463414634146	-0.407692307692308	336.9327	291.797	-45.1357
0.0754878048780488	-0.407692307692308	351.9695	311.1273	-40.8422
0.0718292682926829	-0.407692307692308	369.8471	334.6854	-35.1617
0.0682926829268293	-0.407692307692308	378.4813	351.9637	-26.5176
0.0646341463414634	-0.407692307692308	404.5929	371.2564	-33.3365
0.0608536585365854	-0.407692307692308	446.9223	413.1584	-33.7639
0.0571951219512195	-0.407692307692308	512.6756	473.5263	-39.1493
0.0535365853658537	-0.407692307692308	579.9627	540.0743	-39.8884000000001
0.05	-0.407692307692308	627.2581	603.0052	-24.2529000000001
0.0463414634146341	-0.407692307692308	642.3378	653.9728	11.635
0.0426829268292683	-0.407692307692308	644.7838	670.8139	26.0301
0.0389024390243902	-0.407692307692308	628.7263	665.4052	36.6789
0.0352439024390244	-0.407692307692308	592.1103	630.1823	38.072
0.0317073170731707	-0.407692307692308	537.2757	574.0579	36.7822
0.0280487804878049	-0.407692307692308	446.1356	516.6504	70.5148
0.024390243902439	-0.407692307692308	396.1923	456.0485	59.8562
0.020609756097561	-0.407692307692308	359.2828	408.6177	49.3349
0.0169512195121951	-0.407692307692308	332.0268	372.3867	40.3599
0.0134146341463415	-0.407692307692308	306.0064	346.8077	40.8013
0.00975609756097561	-0.407692307692308	286.2297	318.9243	32.6946
0.00609756097560976	-0.407692307692308	271.458	295.2353	23.7773
0.00231707317073171	-0.407692307692308	264.8274	276.7917	11.9643
-0.00134146341463415	-0.407692307692308	259.6615	271.2414	11.5799
-0.0048780487804878	-0.407692307692308	254.1892	262.79	8.60080000000002
-0.00853658536585366	-0.407692307692308	241.805	255.0469	13.2419
-0.0121951219512195	-0.407692307692308	230.2219	259.0366	28.8147
-0.0159756097560976	-0.407692307692308	223.4041	253.2528	29.8487
-0.0196341463414634	-0.407692307692308	221.8473	245.3683	23.521
-0.0231707317073171	-0.407692307692308	217.4829	236.6102	19.1273
-0.0268292682926829	-0.407692307692308	214.0385	229.8354	15.7969
-0.0304878048780488	-0.407692307692308	211.5146	224.1913	12.6767
-0.0342682926829268	-0.407692307692308	209.1522	218.407	9.25480000000002
-0.0379268292682927	-0.407692307692308	206.6003	214.3671	7.76679999999999
-0.0414634146341463	-0.407692307692308	204.0754	212.2183	8.1429
-0.0451219512195122	-0.407692307692308	202.306	211.3714	9.06539999999998
-0.0489024390243902	-0.407692307692308	199.3094	209.9518	10.6424
-0.0525609756097561	-0.407692307692308	194.4962	207.0241	12.5279
-0.0560975609756098	-0.407692307692308	189.682	203.6948	14.0128
-0.0598780487804878	-0.407692307692308	184.3495	200.5547	16.2052
-0.0634146341463415	-0.407692307692308	177.6897	196.5876	18.8979
-0.0671951219512195	-0.407692307692308	172.7172	191.723	19.0058
-0.0708536585365854	-0.407692307692308	170.8465	187.6382	16.7917
-0.074390243902439	-0.407692307692308	168.6285	184.4981	15.8696
-0.0781707317073171	-0.407692307692308	167.1184	181.8242	14.7058
-0.0817073170731707	-0.407692307692308	166.0017	178.7132	12.7115
-0.0854878048780488	-0.407692307692308	164.5461	174.0859	9.53980000000002
-0.0890243902439024	-0.407692307692308	163.4054	172.5511	9.14570000000001
-0.0926829268292683	-0.407692307692308	159.4878	169.7177	10.2299
-0.0964634146341463	-0.407692307692308	156.6238	167.0186	10.3948
-0.1	-0.407692307692308	151.6911	162.9177	11.2266
-0.103658536585366	-0.407692307692308	148.9859	160.7927	11.8068
-0.107317073170732	-0.407692307692308	147.2775	155.4178	8.1403
-0.110975609756098	-0.407692307692308	143.7371	152.0888	8.3517
-0.114756097560976	-0.407692307692308	141.4715	150.493	9.0215
-0.118292682926829	-0.407692307692308	138.8144	149.2652	10.4508
-0.121951219512195	-0.407692307692308	135.8069	146.3993	10.5924
-0.125609756097561	-0.407692307692308	133.0218	143.2219	10.2001
-0.129268292682927	-0.407692307692308	132.1124	139.2322	7.1198
-0.133048780487805	-0.407692307692308	130.5074	137.9577	7.4503
-0.136585365853659	-0.407692307692308	129.2691	135.1249	5.85579999999999
-0.140243902439024	-0.407692307692308	128.4544	133.5194	5.065
-0.14390243902439	-0.407692307692308	125.894	131.9726	6.0786
-0.147560975609756	-0.407692307692308	121.1975	129.8011	8.60359999999999
-0.151219512195122	-0.407692307692308	118.6961	126.8504	8.15429999999999
-0.154878048780488	-0.407692307692308	118.9085	123.1798	4.2713
-0.158536585365854	-0.407692307692308	118.2005	119.935	1.7345
-0.162317073170732	-0.407692307692308	115.8284	118.9199	3.0915
-0.165853658536585	-0.407692307692308	116.843	114.9081	-1.9349
-0.169512195121951	-0.407692307692308	115.7463	114.7539	-0.992400000000004
-0.173170731707317	-0.407692307692308	114.0948	113.6806	-0.414200000000008
-0.176829268292683	-0.407692307692308	112.9255	113.0565	0.131
-0.180609756097561	-0.407692307692308	110.9667	112.419	1.45229999999999
-0.184146341463415	-0.407692307692308	107.7467	109.5767	1.83
-0.18780487804878	-0.407692307692308	105.9533	107.3009	1.3476
-0.191463414634146	-0.407692307692308	103.1588	105.3563	2.19750000000001
-0.195243902439024	-0.407692307692308	103.7619	103.186	-0.57589999999999
-0.19890243902439	-0.407692307692308	102.2521	101.6758	-0.576300000000003
-0.202560975609756	-0.407692307692308	102.016	101.2984	-0.717600000000004
-0.20609756097561	-0.407692307692308	101.332	100.8268	-0.505199999999988
-0.209756097560976	-0.407692307692308	98.46752	99.73203	1.26451
-0.213414634146341	-0.407692307692308	98.72741	99.39219	0.664779999999993
-0.217073170731707	-0.407692307692308	99.30285	99.32128	0.0184299999999951
-0.220731707317073	-0.407692307692308	99.58607	92.66984	-6.91623000000001
-0.224390243902439	-0.407692307692308	99.26998	96.22233	-3.04765000000001
-0.228048780487805	-0.407692307692308	99.94022	97.08562	-2.85459999999999
-0.231707317073171	-0.407692307692308	100.4414	98.11381	-2.32759
-0.235365853658537	-0.407692307692308	98.52977	98.1609	-0.368870000000001
-0.239024390243902	-0.407692307692308	94.05985	98.0102	3.95035
-0.242682926829268	-0.407692307692308	85.33723	96.37364	11.03641
-0.246341463414634	-0.407692307692308	72.07424	97.17556	25.10132
0.20719512195122	-0.4	2758.083	1047.638	-1710.445
0.203658536585366	-0.4	1633.758	1023.657	-610.101
0.2	-0.4	943.3456	944.7791	1.43349999999998
0.196219512195122	-0.4	661.2944	840.1999	178.9055
0.192682926829268	-0.4	565.2268	760.9099	195.6831
0.18890243902439	-0.4	513.6155	690.0808	176.4653
0.185243902439024	-0.4	475.3105	582.272	106.9615
0.181707317073171	-0.4	440.8452	521.9456	81.1004000000001
0.177926829268293	-0.4	422.3955	485.4655	63.07
0.174390243902439	-0.4	394.3537	454.9249	60.5712
0.170609756097561	-0.4	371.2747	427.7238	56.4491
0.166951219512195	-0.4	354.125	400.4279	46.3029
0.163414634146341	-0.4	340.8212	380.6578	39.8366
0.159634146341463	-0.4	331.5167	358.294	26.7773
0.15609756097561	-0.4	321.6359	341.1262	19.4903
0.152317073170732	-0.4	315.3352	331.6715	16.3363
0.148658536585366	-0.4	310.728	323.3404	12.6124
0.145121951219512	-0.4	301.4568	316.2996	14.8428
0.141341463414634	-0.4	292.2692	311.2711	19.0019
0.13780487804878	-0.4	282.9171	303.2952	20.3781
0.134146341463415	-0.4	278.2038	291.2555	13.0517
0.130365853658537	-0.4	274.6758	281.3078	6.63200000000001
0.126707317073171	-0.4	274.2659	277.4916	3.22570000000002
0.123048780487805	-0.4	267.2279	277.8561	10.6282000000001
0.119512195121951	-0.4	264.2536	275.4401	11.1865
0.115853658536585	-0.4	261.748	270.4272	8.67920000000004
0.112073170731707	-0.4	259.4824	267.6401	8.15770000000004
0.108414634146341	-0.4	258.1828	265.6996	7.51679999999999
0.104756097560976	-0.4	255.8949	261.0714	5.17649999999998
0.101219512195122	-0.4	254.36	257.4822	3.12219999999996
0.0974390243902439	-0.4	259.2212	255.1206	-4.10060000000002
0.093780487804878	-0.4	270.8115	255.8762	-14.9353
0.0901219512195122	-0.4	289.0601	260.4322	-28.6279
0.0865853658536585	-0.4	309.6254	275.7854	-33.84
0.0829268292682927	-0.4	331.5965	292.9776	-38.6189
0.0791463414634146	-0.4	350.7889	307.6961	-43.0928
0.0754878048780488	-0.4	364.5565	321.2676	-43.2889
0.0718292682926829	-0.4	378.9541	337.5673	-41.3868
0.0682926829268293	-0.4	406.4829	353.3209	-53.162
0.0646341463414634	-0.4	448.7657	376.1719	-72.5938
0.0608536585365854	-0.4	507.2416	411.5979	-95.6437
0.0571951219512195	-0.4	567.0743	466.7637	-100.3106
0.0535365853658537	-0.4	610.2551	535.2045	-75.0505999999999
0.05	-0.4	642.7004	600.4623	-42.2380999999999
0.0463414634146341	-0.4	653.703	652.4286	-1.27440000000001
0.0426829268292683	-0.4	632.0663	673.1074	41.0411
0.0389024390243902	-0.4	590.7803	666.6345	75.8542
0.0352439024390244	-0.4	529.3503	636.9929	107.6426
0.0317073170731707	-0.4	447.5082	582.9378	135.4296
0.0280487804878049	-0.4	395.5803	517.1183	121.538
0.024390243902439	-0.4	363.0815	448.6336	85.5521
0.020609756097561	-0.4	336.05	401.0663	65.0163
0.0169512195121951	-0.4	318.6668	362.2066	43.5398
0.0134146341463415	-0.4	300.5369	334.9814	34.4445
0.00975609756097561	-0.4	282.5216	314.5189	31.9973
0.00609756097560976	-0.4	268.1465	299.4748	31.3283
0.00231707317073171	-0.4	260.379	286.0385	25.6595
-0.00134146341463415	-0.4	249.9709	277.0894	27.1185
-0.0048780487804878	-0.4	241.3326	262.8808	21.5482
-0.00853658536585366	-0.4	232.4815	254.2652	21.7837
-0.0121951219512195	-0.4	229.1064	263.5381	34.4317
-0.0159756097560976	-0.4	226.7916	256.8813	30.0897
-0.0196341463414634	-0.4	221.998	241.6392	19.6412
-0.0231707317073171	-0.4	217.6778	228.5691	10.8913
-0.0268292682926829	-0.4	213.7357	218.9455	5.2098
-0.0304878048780488	-0.4	209.7932	211.2785	1.4853
-0.0342682926829268	-0.4	206.1812	206.8437	0.662500000000023
-0.0379268292682927	-0.4	203.4707	206.0889	2.6182
-0.0414634146341463	-0.4	201.4838	207.0322	5.54839999999999
-0.0451219512195122	-0.4	198.4619	206.8908	8.4289
-0.0489024390243902	-0.4	194.5199	205.6405	11.1206
-0.0525609756097561	-0.4	189.6324	202.8329	13.2005
-0.0560975609756098	-0.4	185.1708	200.6864	15.5156
-0.0598780487804878	-0.4	181.2992	199.0349	17.7357
-0.0634146341463415	-0.4	176.7904	195.473	18.6826
-0.0671951219512195	-0.4	172.6831	189.5508	16.8677
-0.0708536585365854	-0.4	169.6071	184.3373	14.7302
-0.074390243902439	-0.4	168.3082	180.7283	12.4201
-0.0781707317073171	-0.4	166.8683	176.3231	9.45480000000001
-0.0817073170731707	-0.4	165.7744	173.5872	7.81279999999998
-0.0854878048780488	-0.4	161.8078	169.6314	7.82360000000003
-0.0890243902439024	-0.4	158.5734	165.787	7.21360000000002
-0.0926829268292683	-0.4	155.9525	163.1689	7.21640000000002
-0.0964634146341463	-0.4	153.4259	162.5322	9.10629999999998
-0.1	-0.4	152.576	158.625	6.04900000000001
-0.103658536585366	-0.4	149.5302	156.5495	7.01929999999999
-0.107317073170732	-0.4	148.0335	152.7055	4.672
-0.110975609756098	-0.4	143.6982	150.2765	6.57829999999999
-0.114756097560976	-0.4	142.0117	147.4085	5.39680000000001
-0.118292682926829	-0.4	137.7274	144.4235	6.6961
-0.121951219512195	-0.4	137.2918	140.853	3.56120000000001
-0.125609756097561	-0.4	136.5361	139.4381	2.90199999999999
-0.129268292682927	-0.4	132.7808	137.5385	4.7577
-0.133048780487805	-0.4	131.4586	133.8598	2.40120000000002
-0.136585365853659	-0.4	128.7897	147.3943	18.6046
-0.140243902439024	-0.4	127.042	154.9694	27.9274
-0.14390243902439	-0.4	125.9434	144.422	18.4786
-0.147560975609756	-0.4	120.8421	135.9191	15.077
-0.151219512195122	-0.4	118.5637	129.113	10.5493
-0.154878048780488	-0.4	117.8797	123.2969	5.41719999999999
-0.158536585365854	-0.4	116.2867	121.0555	4.7688
-0.162317073170732	-0.4	114.7556	120.289	5.5334
-0.165853658536585	-0.4	113.2246	118.1187	4.89410000000001
-0.169512195121951	-0.4	112.7763	117.1045	4.3282
-0.173170731707317	-0.4	112.6713	114.3207	1.6494
-0.176829268292683	-0.4	110.5718	114.0375	3.4657
-0.180609756097561	-0.4	108.2239	111.1959	2.97199999999999
-0.184146341463415	-0.4	104.6618	109.0153	4.3535
-0.18780487804878	-0.4	103.5297	107.2228	3.6931
-0.191463414634146	-0.4	101.5485	105.3695	3.821
-0.195243902439024	-0.4	100.7462	102.822	2.0758
-0.19890243902439	-0.4	100.3358	100.6422	0.306399999999996
-0.202560975609756	-0.4	100.7462	99.99595	-0.750250000000008
-0.20609756097561	-0.4	100.0719	100.3024	0.230500000000006
-0.209756097560976	-0.4	99.80295	100.3358	0.53285000000001
-0.213414634146341	-0.4	99.32128	97.61859	-1.70269
-0.217073170731707	-0.4	97.8357	97.43477	-0.400930000000002
-0.220731707317073	-0.4	97.78859	97.6092	-0.179389999999998
-0.224390243902439	-0.4	98.13269	98.54298	0.410290000000003
-0.228048780487805	-0.4	97.67058	98.89635	1.22577
-0.231707317073171	-0.4	96.96299	98.61385	1.65085999999999
-0.235365853658537	-0.4	96.96299	98.84927	1.88628
-0.239024390243902	-0.4	94.9289	96.34985	1.42095000000001
-0.242682926829268	-0.4	92.16892	96.11444	3.94552
-0.246341463414634	-0.4	93.9851	96.30277	2.31766999999999
0.20719512195122	-0.3925	2876.884	1087.377	-1789.507
0.203658536585366	-0.3925	1633.223	1056.141	-577.082
0.2	-0.3925	801.0049	962.2909	161.286
0.196219512195122	-0.3925	638.9246	862.2384	223.3138
0.192682926829268	-0.3925	567.8696	777.9411	210.0715
0.18890243902439	-0.3925	509.0931	707.3551	198.262
0.185243902439024	-0.3925	465.8551	635.0479	169.1928
0.181707317073171	-0.3925	438.3281	527.2765	88.9484000000001
0.177926829268293	-0.3925	418.623	485.9418	67.3188
0.174390243902439	-0.3925	400.4842	460.4009	59.9167
0.170609756097561	-0.3925	378.2994	435.3803	57.0809
0.166951219512195	-0.3925	356.1576	407.7046	51.547
0.163414634146341	-0.3925	341.3911	380.845	39.4539
0.159634146341463	-0.3925	329.2547	357.3486	28.0939
0.15609756097561	-0.3925	323.277	341.025	17.748
0.152317073170732	-0.3925	315.1662	329.2081	14.0419
0.148658536585366	-0.3925	308.5898	323.5121	14.9223
0.145121951219512	-0.3925	302.6671	316.8165	14.1494
0.141341463414634	-0.3925	301.6333	308.6567	7.02339999999998
0.13780487804878	-0.3925	297.7162	302.4654	4.74919999999997
0.134146341463415	-0.3925	289.9524	298.7809	8.82849999999996
0.130365853658537	-0.3925	282.2792	295.5602	13.281
0.126707317073171	-0.3925	275.6082	292.4201	16.8119
0.123048780487805	-0.3925	273.1462	283.3338	10.1876
0.119512195121951	-0.3925	269.1733	274.2242	5.05090000000001
0.115853658536585	-0.3925	267.7991	267.649	-0.150100000000009
0.112073170731707	-0.3925	262.7211	267.2194	4.49830000000003
0.108414634146341	-0.3925	258.5186	262.9892	4.47059999999999
0.104756097560976	-0.3925	255.4246	259.0904	3.66579999999999
0.101219512195122	-0.3925	259.249	257.6962	-1.55280000000005
0.0974390243902439	-0.3925	261.7042	258.499	-3.20519999999999
0.093780487804878	-0.3925	264.4427	257.7433	-6.69940000000003
0.0901219512195122	-0.3925	277.7363	262.1828	-15.5535
0.0865853658536585	-0.3925	306.8341	270.6585	-36.1756
0.0829268292682927	-0.3925	329.1412	290.4463	-38.6949
0.0791463414634146	-0.3925	344.0067	303.5576	-40.4491000000001
0.0754878048780488	-0.3925	369.0797	318.7356	-50.3441
0.0718292682926829	-0.3925	383.7996	335.4858	-48.3138
0.0682926829268293	-0.3925	398.1507	348.9805	-49.1702
0.0646341463414634	-0.3925	431.3186	364.0245	-67.2941
0.0608536585365854	-0.3925	475.4682	385.0757	-90.3925000000001
0.0571951219512195	-0.3925	539.0788	433.5457	-105.5331
0.0535365853658537	-0.3925	590.0242	502.3242	-87.6999999999999
0.05	-0.3925	634.4995	575.0121	-59.4874
0.0463414634146341	-0.3925	661.4931	633.6359	-27.8572
0.0426829268292683	-0.3925	648.9129	658.1817	9.26879999999994
0.0389024390243902	-0.3925	616.3093	662.3738	46.0645
0.0352439024390244	-0.3925	566.3071	641.3934	75.0863000000001
0.0317073170731707	-0.3925	506.092	592.1852	86.0932
0.0280487804878049	-0.3925	415.6626	531.6554	115.9928
0.024390243902439	-0.3925	376.163	466.1721	90.0091
0.020609756097561	-0.3925	343.5576	415.8822	72.3246
0.0169512195121951	-0.3925	317.51	373.0217	55.5117
0.0134146341463415	-0.3925	293.1626	339.5115	46.3489
0.00975609756097561	-0.3925	280.977	314.2861	33.3091
0.00609756097560976	-0.3925	270.7319	294.4794	23.7475
0.00231707317073171	-0.3925	264.0779	277.1969	13.119
-0.00134146341463415	-0.3925	253.6723	269.9981	16.3258
-0.0048780487804878	-0.3925	242.9839	265.3739	22.39
-0.00853658536585366	-0.3925	236.897	259.5923	22.6953
-0.0121951219512195	-0.3925	233.4527	249.0235	15.5708
-0.0159756097560976	-0.3925	229.7719	250.1325	20.3606
-0.0196341463414634	-0.3925	222.4346	242.3708	19.9362
-0.0231707317073171	-0.3925	218.6339	233.5962	14.9623
-0.0268292682926829	-0.3925	215.8025	227.1788	11.3763
-0.0304878048780488	-0.3925	212.853	220.4577	7.60469999999998
-0.0342682926829268	-0.3925	210.0453	214.6049	4.55959999999999
-0.0379268292682927	-0.3925	208.0869	213.3546	5.26769999999999
-0.0414634146341463	-0.3925	203.0176	211.6088	8.59120000000002
-0.0451219512195122	-0.3925	200.0172	209.014	8.99680000000001
-0.0489024390243902	-0.3925	196.1476	206.7257	10.5781
-0.0525609756097561	-0.3925	193.1737	206.7728	13.5991
-0.0560975609756098	-0.3925	188.5019	205.8528	17.3509
-0.0598780487804878	-0.3925	183.1694	203.1161	19.9467
-0.0634146341463415	-0.3925	177.5245	199.0541	21.5296
-0.0671951219512195	-0.3925	173.047	193.675	20.628
-0.0708536585365854	-0.3925	170.4755	188.9084	18.4329
-0.074390243902439	-0.3925	168.8708	187.7527	18.8819
-0.0781707317073171	-0.3925	167.337	185.4065	18.0695
-0.0817073170731707	-0.3925	164.1281	180.8519	16.7238
-0.0854878048780488	-0.3925	162.0447	176.6451	14.6004
-0.0890243902439024	-0.3925	159.0869	171.4058	12.3189
-0.0926829268292683	-0.3925	155.9716	166.2685	10.2969
-0.0964634146341463	-0.3925	152.3754	162.6503	10.2749
-0.1	-0.3925	150.1807	159.6377	9.457
-0.103658536585366	-0.3925	147.8203	157.5057	9.68539999999999
-0.107317073170732	-0.3925	146.8197	154.824	8.0043
-0.110975609756098	-0.3925	142.5805	152.535	9.9545
-0.114756097560976	-0.3925	139.9476	151.3553	11.4077
-0.118292682926829	-0.3925	139.3572	149.2635	9.90629999999999
-0.121951219512195	-0.3925	134.9786	147.9099	12.9313
-0.125609756097561	-0.3925	132.2882	144.2614	11.9732
-0.129268292682927	-0.3925	131.2737	141.9488	10.6751
-0.133048780487805	-0.3925	128.7724	139.6742	10.9018
-0.136585365853659	-0.3925	127.0617	138.164	11.1023
-0.140243902439024	-0.3925	124.4074	133.8086	9.40120000000002
-0.14390243902439	-0.3925	122.1884	131.9445	9.75610000000001
-0.147560975609756	-0.3925	121.4803	128.1572	6.67689999999999
-0.151219512195122	-0.3925	120.6902	128.6998	8.00960000000001
-0.154878048780488	-0.3925	119.0145	126.2694	7.25490000000001
-0.158536585365854	-0.3925	114.744	119.7346	4.9906
-0.162317073170732	-0.3925	110.0357	117.2696	7.23389999999999
-0.165853658536585	-0.3925	102.5515	116.8333	14.2818
-0.169512195121951	-0.3925	106.3649	116.574	10.2091
-0.173170731707317	-0.3925	113.4921	115.6308	2.1387
-0.176829268292683	-0.3925	110.1538	114.3806	4.2268
-0.180609756097561	-0.3925	109.2574	112.4569	3.1995
-0.184146341463415	-0.3925	108.9741	110.4178	1.44369999999999
-0.18780487804878	-0.3925	107.9461	107.7523	-0.193799999999996
-0.191463414634146	-0.3925	103.7824	106.4919	2.70950000000001
-0.195243902439024	-0.3925	101.7534	104.6856	2.9322
-0.19890243902439	-0.3925	100.3745	104.5443	4.16980000000001
-0.202560975609756	-0.3925	100.115	102.5627	2.44770000000001
-0.20609756097561	-0.3925	99.59565	100.0289	0.433249999999987
-0.209756097560976	-0.3925	99.17104	98.48186	-0.689180000000007
-0.213414634146341	-0.3925	99.21816	98.97727	-0.240889999999993
-0.217073170731707	-0.3925	100.459	100.0623	-0.39670000000001
-0.220731707317073	-0.3925	102.0258	100.2513	-1.7745
-0.224390243902439	-0.3925	101.7094	100.3926	-1.3168
-0.228048780487805	-0.3925	99.51513	99.81664	0.301510000000007
-0.231707317073171	-0.3925	96.95785	98.26015	1.3023
-0.235365853658537	-0.3925	96.14613	98.73171	2.58558000000001
-0.239024390243902	-0.3925	95.5002	99.00532	3.50511999999999
-0.242682926829268	-0.3925	95.0666	98.8778	3.8112
-0.246341463414634	-0.3925	93.77859	98.27888	4.50029000000001
0.20719512195122	-0.384615384615385	18270.17	1206.385	-17063.785
0.203658536585366	-0.384615384615385	2740.319	1157.068	-1583.251
0.2	-0.384615384615385	1428.242	1019.598	-408.644
0.196219512195122	-0.384615384615385	774.3833	903.9576	129.5743
0.192682926829268	-0.384615384615385	634.2886	783.3056	149.017
0.18890243902439	-0.384615384615385	567.9022	713.2812	145.379
0.185243902439024	-0.384615384615385	525.948	649.8606	123.9126
0.181707317073171	-0.384615384615385	481.8942	573.0597	91.1655
0.177926829268293	-0.384615384615385	433.0435	532.6934	99.6499
0.174390243902439	-0.384615384615385	407.9024	495.3461	87.4437
0.170609756097561	-0.384615384615385	389.2558	459.3058	70.05
0.166951219512195	-0.384615384615385	370.13	431.5129	61.3829
0.163414634146341	-0.384615384615385	350.9948	399.1128	48.118
0.159634146341463	-0.384615384615385	332.3422	374.4109	42.0687
0.15609756097561	-0.384615384615385	324.138	352.8716	28.7336
0.152317073170732	-0.384615384615385	317.7568	335.3511	17.5943
0.148658536585366	-0.384615384615385	315.158	329.6941	14.5361
0.145121951219512	-0.384615384615385	308.462	321.8089	13.3469
0.141341463414634	-0.384615384615385	301.7006	308.4372	6.73660000000001
0.13780487804878	-0.384615384615385	293.5599	301.1869	7.62699999999995
0.134146341463415	-0.384615384615385	289.8822	296.1494	6.2672
0.130365853658537	-0.384615384615385	283.4243	292.8451	9.42079999999999
0.126707317073171	-0.384615384615385	275.2688	289.6773	14.4085
0.123048780487805	-0.384615384615385	270.3962	281.5845	11.1883
0.119512195121951	-0.384615384615385	264.5132	275.4061	10.8929
0.115853658536585	-0.384615384615385	259.8629	268.5683	8.7054
0.112073170731707	-0.384615384615385	254.0547	261.8807	7.826
0.108414634146341	-0.384615384615385	247.6581	258.7125	11.0544
0.104756097560976	-0.384615384615385	240.813	261.6411	20.8281
0.101219512195122	-0.384615384615385	254.0785	263.4583	9.37980000000002
0.0974390243902439	-0.384615384615385	258.1383	264.8753	6.73699999999997
0.093780487804878	-0.384615384615385	263.0481	262.1104	-0.93769999999995
0.0901219512195122	-0.384615384615385	268.4557	258.4269	-10.0288
0.0865853658536585	-0.384615384615385	285.9521	260.2687	-25.6834
0.0829268292682927	-0.384615384615385	304.7089	274.484	-30.2249000000001
0.0791463414634146	-0.384615384615385	326.6377	294.8388	-31.7989
0.0754878048780488	-0.384615384615385	349.5673	309.6033	-39.964
0.0718292682926829	-0.384615384615385	365.1935	327.6298	-37.5637
0.0682926829268293	-0.384615384615385	377.7894	346.3546	-31.4348
0.0646341463414634	-0.384615384615385	398.1331	362.8314	-35.3017
0.0608536585365854	-0.384615384615385	443.1272	382.0984	-61.0288
0.0571951219512195	-0.384615384615385	503.7004	423.0931	-80.6073
0.0535365853658537	-0.384615384615385	566.6238	477.9741	-88.6497
0.05	-0.384615384615385	623.8823	542.1957	-81.6866
0.0463414634146341	-0.384615384615385	651.3871	604.0466	-47.3405
0.0426829268292683	-0.384615384615385	662.9814	652.0657	-10.9157
0.0389024390243902	-0.384615384615385	645.5382	665.5797	20.0415
0.0352439024390244	-0.384615384615385	604.9203	655.8025	50.8822
0.0317073170731707	-0.384615384615385	545.1153	618.2116	73.0962999999999
0.0280487804878049	-0.384615384615385	446.0287	557.5293	111.5006
0.024390243902439	-0.384615384615385	396.2614	495.6517	99.3903000000001
0.020609756097561	-0.384615384615385	356.4654	437.5866	81.1212
0.0169512195121951	-0.384615384615385	331.3307	391.2675	59.9368
0.0134146341463415	-0.384615384615385	309.1132	357.2855	48.1723
0.00975609756097561	-0.384615384615385	296.9688	329.9743	33.0055
0.00609756097560976	-0.384615384615385	287.0463	309.6904	22.6441
0.00231707317073171	-0.384615384615385	271.9572	294.7627	22.8055
-0.00134146341463415	-0.384615384615385	260.1254	284.3317	24.2063
-0.0048780487804878	-0.384615384615385	252.5218	271.3254	18.8036
-0.00853658536585366	-0.384615384615385	242.5117	259.8779	17.3662
-0.0121951219512195	-0.384615384615385	233.8947	252.894	18.9993
-0.0159756097560976	-0.384615384615385	228.1557	226.0683	-2.0874
-0.0196341463414634	-0.384615384615385	223.0559	219.7924	-3.26350000000002
-0.0231707317073171	-0.384615384615385	217.0114	221.8919	4.88049999999998
-0.0268292682926829	-0.384615384615385	214.0631	222.4822	8.41910000000002
-0.0304878048780488	-0.384615384615385	212.7408	221.7719	9.03109999999998
-0.0342682926829268	-0.384615384615385	210.4274	219.1084	8.68099999999998
-0.0379268292682927	-0.384615384615385	206.9842	216.2534	9.26920000000001
-0.0414634146341463	-0.384615384615385	205.0953	213.7997	8.70439999999999
-0.0451219512195122	-0.384615384615385	202.735	211.0598	8.32479999999998
-0.0489024390243902	-0.384615384615385	198.7691	209.6202	10.8511
-0.0525609756097561	-0.384615384615385	195.9363	207.261	11.3247
-0.0560975609756098	-0.384615384615385	191.8042	204.3115	12.5073
-0.0598780487804878	-0.384615384615385	186.9415	200.678	13.7365
-0.0634146341463415	-0.384615384615385	182.5032	195.5339	13.0307
-0.0671951219512195	-0.384615384615385	177.782	190.2009	12.4189
-0.0708536585365854	-0.384615384615385	174.7606	188.2145	13.4539
-0.074390243902439	-0.384615384615385	172.3526	186.1378	13.7852
-0.0781707317073171	-0.384615384615385	169.4488	182.3673	12.9185
-0.0817073170731707	-0.384615384615385	166.2933	178.6628	12.3695
-0.0854878048780488	-0.384615384615385	163.2245	174.4333	11.2088
-0.0890243902439024	-0.384615384615385	160.5655	169.6901	9.12460000000002
-0.0926829268292683	-0.384615384615385	157.0962	166.1033	9.00709999999998
-0.0964634146341463	-0.384615384615385	154.1691	164.2786	10.1095
-0.1	-0.384615384615385	152.8239	160.865	8.0411
-0.103658536585366	-0.384615384615385	150.5112	160.6289	10.1177
-0.107317073170732	-0.384615384615385	148.1036	157.3963	9.2927
-0.110975609756098	-0.384615384615385	145.767	153.5495	7.7825
-0.114756097560976	-0.384615384615385	141.6935	150.9713	9.27780000000002
-0.118292682926829	-0.384615384615385	140.1361	147.9045	7.76840000000002
-0.121951219512195	-0.384615384615385	135.7229	146.3611	10.6382
-0.125609756097561	-0.384615384615385	133.4918	144.7901	11.2983
-0.129268292682927	-0.384615384615385	132.6552	142.3364	9.68119999999999
-0.133048780487805	-0.384615384615385	131.6612	140.3782	8.71699999999999
-0.136585365853659	-0.384615384615385	130.8962	136.4379	5.54170000000002
-0.140243902439024	-0.384615384615385	127.8283	134.3984	6.57010000000001
-0.14390243902439	-0.384615384615385	125.1385	130.9534	5.8149
-0.147560975609756	-0.384615384615385	123.8986	128.9847	5.0861
-0.151219512195122	-0.384615384615385	122.7899	125.0077	2.2178
-0.154878048780488	-0.384615384615385	120.3477	122.0936	1.74589999999999
-0.158536585365854	-0.384615384615385	118.3076	120.4657	2.15810000000001
-0.162317073170732	-0.384615384615385	117.5165	120.3361	2.81960000000001
-0.165853658536585	-0.384615384615385	116.9155	119.7935	2.878
-0.169512195121951	-0.384615384615385	115.7123	118.3076	2.5953
-0.173170731707317	-0.384615384615385	115.9484	114.3806	-1.56780000000001
-0.176829268292683	-0.384615384615385	115.4296	110.3808	-5.0488
-0.180609756097561	-0.384615384615385	111.4188	109.5789	-1.8399
-0.184146341463415	-0.384615384615385	107.1725	109.2724	2.09990000000001
-0.18780487804878	-0.384615384615385	105.9698	108.7298	2.75999999999999
-0.191463414634146	-0.384615384615385	105.8518	107.2905	1.4387
-0.195243902439024	-0.384615384615385	106.4443	104.5443	-1.89999999999999
-0.19890243902439	-0.384615384615385	105.5012	103.8599	-1.6413
-0.202560975609756	-0.384615384615385	103.1424	101.3363	-1.8061
-0.20609756097561	-0.384615384615385	102.1754	99.68492	-2.49047999999999
-0.209756097560976	-0.384615384615385	100.6326	99.55731	-1.07529
-0.213414634146341	-0.384615384615385	99.4864	97.55256	-1.93384
-0.217073170731707	-0.384615384615385	98.73171	98.07122	-0.66049000000001
-0.220731707317073	-0.384615384615385	100.0056	99.39219	-0.613410000000002
-0.224390243902439	-0.384615384615385	101.515	98.92064	-2.59436
-0.228048780487805	-0.384615384615385	100.9725	99.10906	-1.86344
-0.231707317073171	-0.384615384615385	100.5242	97.76479	-2.75940999999999
-0.235365853658537	-0.384615384615385	97.61408	97.57637	-0.0377100000000041
-0.239024390243902	-0.384615384615385	94.42998	97.97701	3.54703000000001
-0.242682926829268	-0.384615384615385	90.45876	97.76978	7.31102
-0.246341463414634	-0.384615384615385	91.03368	99.33553	8.30185
0.20719512195122	-0.376923076923077	25456.53	1569.51	-23887.02
0.203658536585366	-0.376923076923077	2864.51	1525.521	-1338.989
0.2	-0.376923076923077	1676.662	1304.435	-372.227
0.196219512195122	-0.376923076923077	733.9255	1085.35	351.4245
0.192682926829268	-0.376923076923077	610.0064	899.811	289.8046
0.18890243902439	-0.376923076923077	537.094	803.8826	266.7886
0.185243902439024	-0.376923076923077	488.5668	685.6241	197.0573
0.181707317073171	-0.376923076923077	456.4442	582.5628	126.1186
0.177926829268293	-0.376923076923077	434.6637	530.2864	95.6227
0.174390243902439	-0.376923076923077	411.7314	496.3929	84.6615
0.170609756097561	-0.376923076923077	391.3116	464.0523	72.7407
0.166951219512195	-0.376923076923077	371.3452	439.7546	68.4094
0.163414634146341	-0.376923076923077	354.6457	406.9575	52.3118
0.159634146341463	-0.376923076923077	345.3722	381.924	36.5518
0.15609756097561	-0.376923076923077	337.435	360.399	22.964
0.152317073170732	-0.376923076923077	324.9999	342.1102	17.1103
0.148658536585366	-0.376923076923077	315.695	326.2484	10.5534
0.145121951219512	-0.376923076923077	305.9258	316.1194	10.1936
0.141341463414634	-0.376923076923077	298.2258	310.3316	12.1058
0.13780487804878	-0.376923076923077	290.8612	306.1283	15.2671
0.134146341463415	-0.376923076923077	285.4088	302.6671	17.2583
0.130365853658537	-0.376923076923077	280.9134	298.843	17.9296
0.126707317073171	-0.376923076923077	277.3853	292.2025	14.8172
0.123048780487805	-0.376923076923077	272.6106	284.0628	11.4522
0.119512195121951	-0.376923076923077	267.4855	298.3473	30.8618
0.115853658536585	-0.376923076923077	266.2326	291.6449	25.4123
0.112073170731707	-0.376923076923077	262.5727	279.0712	16.4985
0.108414634146341	-0.376923076923077	259.1741	270.0704	10.8963
0.104756097560976	-0.376923076923077	261.3201	270.8948	9.57469999999995
0.101219512195122	-0.376923076923077	264.954	267.1165	2.16249999999997
0.0974390243902439	-0.376923076923077	261.0368	265.202	4.16519999999997
0.093780487804878	-0.376923076923077	258.9379	263.4075	4.46960000000001
0.0901219512195122	-0.376923076923077	266.8936	259.3683	-7.52530000000002
0.0865853658536585	-0.376923076923077	285.3578	259.1575	-26.2003
0.0829268292682927	-0.376923076923077	307.4065	268.0095	-39.397
0.0791463414634146	-0.376923076923077	327.9444	290.5132	-37.4312
0.0754878048780488	-0.376923076923077	349.8446	305.9547	-43.8899
0.0718292682926829	-0.376923076923077	373.6625	317.224	-56.4385
0.0682926829268293	-0.376923076923077	387.5443	333.5024	-54.0419
0.0646341463414634	-0.376923076923077	401.704	346.9355	-54.7685
0.0608536585365854	-0.376923076923077	433.8658	363.6466	-70.2192
0.0571951219512195	-0.376923076923077	480.9527	385.8317	-95.121
0.0535365853658537	-0.376923076923077	543.4687	436.7548	-106.7139
0.05	-0.376923076923077	593.1819	510.1258	-83.0561
0.0463414634146341	-0.376923076923077	632.0106	581.3596	-50.651
0.0426829268292683	-0.376923076923077	648.9129	635.5252	-13.3877
0.0389024390243902	-0.376923076923077	631.0003	668.6984	37.6981
0.0352439024390244	-0.376923076923077	584.82	671.5503	86.7303
0.0317073170731707	-0.376923076923077	524.6137	642.5764	117.9627
0.0280487804878049	-0.376923076923077	468.6327	591.1103	122.4776
0.024390243902439	-0.376923076923077	412.3788	529.4924	117.1136
0.020609756097561	-0.376923076923077	374.6617	476.3745	101.7128
0.0169512195121951	-0.376923076923077	345.6535	417.4812	71.8277
0.0134146341463415	-0.376923076923077	320.9111	371.3689	50.4578
0.00975609756097561	-0.376923076923077	300.3269	336.6787	36.3518
0.00609756097560976	-0.376923076923077	288.4101	319.573	31.1629
0.00231707317073171	-0.376923076923077	272.6903	304.9575	32.2672
-0.00134146341463415	-0.376923076923077	260.6329	292.044	31.4111
-0.0048780487804878	-0.376923076923077	255.9378	280.3872	24.4494
-0.00853658536585366	-0.376923076923077	250.6995	271.4869	20.7874
-0.0121951219512195	-0.376923076923077	242.2761	263.2723	20.9962
-0.0159756097560976	-0.376923076923077	233.8764	255.6061	21.7297
-0.0196341463414634	-0.376923076923077	224.5319	243.6917	19.1598
-0.0231707317073171	-0.376923076923077	219.5764	235.0335	15.4571
-0.0268292682926829	-0.376923076923077	216.2723	226.2806	10.0083
-0.0304878048780488	-0.376923076923077	212.8507	223.4471	10.5964
-0.0342682926829268	-0.376923076923077	209.0045	220.3562	11.3517
-0.0379268292682927	-0.376923076923077	206.2869	216.0619	9.77500000000001
-0.0414634146341463	-0.376923076923077	204.0453	214.2216	10.1763
-0.0451219512195122	-0.376923076923077	202.1531	212.7587	10.6056
-0.0489024390243902	-0.376923076923077	200.3122	210.8708	10.5586
-0.0525609756097561	-0.376923076923077	196.9133	208.1812	11.2679
-0.0560975609756098	-0.376923076923077	192.5463	204.9013	12.355
-0.0598780487804878	-0.376923076923077	189.195	202.5654	13.3704
-0.0634146341463415	-0.376923076923077	185.1351	199.6833	14.5482
-0.0671951219512195	-0.376923076923077	179.7306	195.6247	15.8941
-0.0708536585365854	-0.376923076923077	176.6451	190.8339	14.1888
-0.074390243902439	-0.376923076923077	174.3017	186.5391	12.2374
-0.0781707317073171	-0.376923076923077	171.0049	183.1647	12.1598
-0.0817073170731707	-0.376923076923077	168.4248	180.6866	12.2618
-0.0854878048780488	-0.376923076923077	166.0722	176.9517	10.8795
-0.0890243902439024	-0.376923076923077	163.1931	173.176	9.9829
-0.0926829268292683	-0.376923076923077	160.1958	170.0136	9.81780000000001
-0.0964634146341463	-0.376923076923077	157.1515	167.6462	10.4947
-0.1	-0.376923076923077	153.4791	164.6487	11.1696
-0.103658536585366	-0.376923076923077	149.9156	161.4544	11.5388
-0.107317073170732	-0.376923076923077	147.839	157.8194	9.9804
-0.110975609756098	-0.376923076923077	146.6121	156.9932	10.3811
-0.114756097560976	-0.376923076923077	145.2286	153.8773	8.64869999999999
-0.118292682926829	-0.376923076923077	144.3794	152.2957	7.91630000000001
-0.121951219512195	-0.376923076923077	140.9105	149.1094	8.19889999999998
-0.125609756097561	-0.376923076923077	137.3241	146.182	8.8579
-0.129268292682927	-0.376923076923077	134.0447	143.3023	9.2576
-0.133048780487805	-0.376923076923077	132.7942	143.09	10.2958
-0.136585365853659	-0.376923076923077	129.4672	139.5259	10.0587
-0.140243902439024	-0.376923076923077	127.6031	138.4163	10.8132
-0.14390243902439	-0.376923076923077	126.6707	134.569	7.89829999999999
-0.147560975609756	-0.376923076923077	124.0047	132.9875	8.98280000000001
-0.151219512195122	-0.376923076923077	123.6153	130.9812	7.3659
-0.154878048780488	-0.376923076923077	122.3412	129.6358	7.29459999999999
-0.158536585365854	-0.376923076923077	122.365	127.039	4.67400000000001
-0.162317073170732	-0.376923076923077	119.3219	126.3309	7.009
-0.165853658536585	-0.376923076923077	117.0573	124.1831	7.1258
-0.169512195121951	-0.376923076923077	116.2549	120.8077	4.55279999999999
-0.173170731707317	-0.376923076923077	114.8161	118.3528	3.5367
-0.176829268292683	-0.376923076923077	113.366	114.5526	1.1866
-0.180609756097561	-0.376923076923077	110.7714	112.0505	1.2791
-0.184146341463415	-0.376923076923077	107.186	109.6089	2.4229
-0.18780487804878	-0.376923076923077	104.945	109.2546	4.3096
-0.191463414634146	-0.376923076923077	104.982	107.896	2.914
-0.195243902439024	-0.376923076923077	103.2266	106.763	3.5364
-0.19890243902439	-0.376923076923077	103.8267	105.0533	1.22659999999999
-0.202560975609756	-0.376923076923077	101.633	104.5576	2.9246
-0.20609756097561	-0.376923076923077	102.0103	104.5576	2.54729999999999
-0.209756097560976	-0.376923076923077	100.7035	101.5741	0.870599999999996
-0.213414634146341	-0.376923076923077	100.2553	98.76114	-1.49416000000001
-0.217073170731707	-0.376923076923077	100.1844	100.2524	0.0679999999999978
-0.220731707317073	-0.376923076923077	100.4204	100.1348	-0.285600000000002
-0.224390243902439	-0.376923076923077	100.1844	100.3705	0.18610000000001
-0.228048780487805	-0.376923076923077	99.70324	100.2053	0.50206
-0.231707317073171	-0.376923076923077	98.64232	98.75643	0.114109999999997
-0.235365853658537	-0.376923076923077	97.67508	97.26962	-0.405459999999991
-0.239024390243902	-0.376923076923077	96.56655	97.03347	0.466919999999988
-0.242682926829268	-0.376923076923077	93.51556	97.1417	3.62614000000001
-0.246341463414634	-0.376923076923077	85.21581	96.1739	10.95809
0.20719512195122	-0.369230769230769	24350.45	2110.787	-22239.663
0.203658536585366	-0.369230769230769	2742.992	2049.074	-693.918
0.2	-0.369230769230769	1664.931	1736.42	71.489
0.196219512195122	-0.369230769230769	870.8316	1416.124	545.2924
0.192682926829268	-0.369230769230769	628.3817	1125.332	496.9503
0.18890243902439	-0.369230769230769	550.4848	926.906	376.4212
0.185243902439024	-0.369230769230769	498.3378	777.6003	279.2625
0.181707317073171	-0.369230769230769	468.8897	674.7261	205.8364
0.177926829268293	-0.369230769230769	428.1166	596.1224	168.0058
0.174390243902439	-0.369230769230769	406.3386	557.6872	151.3486
0.170609756097561	-0.369230769230769	391.6694	517.8656	126.1962
0.166951219512195	-0.369230769230769	372.5323	473.011	100.4787
0.163414634146341	-0.369230769230769	358.1803	441.6393	83.459
0.159634146341463	-0.369230769230769	344.4221	403.4875	59.0654
0.15609756097561	-0.369230769230769	335.2783	378.6721	43.3938
0.152317073170732	-0.369230769230769	326.1599	362.7677	36.6078
0.148658536585366	-0.369230769230769	318.4556	341.1306	22.675
0.145121951219512	-0.369230769230769	310.6837	326.6123	15.9286
0.141341463414634	-0.369230769230769	304.0477	315.7235	11.6758
0.13780487804878	-0.369230769230769	299.653	307.2829	7.62989999999997
0.134146341463415	-0.369230769230769	292.1368	299.1043	6.96750000000003
0.130365853658537	-0.369230769230769	283.7405	290.9996	7.25909999999999
0.126707317073171	-0.369230769230769	275.3725	286.2056	10.8331
0.123048780487805	-0.369230769230769	267.6979	285.4608	17.7629
0.119512195121951	-0.369230769230769	264.6491	283.2792	18.6301
0.115853658536585	-0.369230769230769	262.9455	279.6989	16.7534
0.112073170731707	-0.369230769230769	262.0015	273.4084	11.4069
0.108414634146341	-0.369230769230769	262.0234	267.7822	5.75880000000001
0.104756097560976	-0.369230769230769	262.2609	265.3474	3.0865
0.101219512195122	-0.369230769230769	260.9619	265.2531	4.2912
0.0974390243902439	-0.369230769230769	252.8697	267.1165	14.2468
0.093780487804878	-0.369230769230769	256.55	265.1327	8.58269999999999
0.0901219512195122	-0.369230769230769	267.2869	263.3858	-3.90109999999999
0.0865853658536585	-0.369230769230769	289.3349	261.1657	-28.1692
0.0829268292682927	-0.369230769230769	308.5923	260.6936	-47.8987
0.0791463414634146	-0.369230769230769	328.7153	263.9305	-64.7848
0.0754878048780488	-0.369230769230769	346.3435	274.4156	-71.9279
0.0718292682926829	-0.369230769230769	363.8371	287.8962	-75.9409
0.0682926829268293	-0.369230769230769	375.6328	304.7676	-70.8652
0.0646341463414634	-0.369230769230769	390.7668	326.5749	-64.1919
0.0608536585365854	-0.369230769230769	428.925	342.5281	-86.3969
0.0571951219512195	-0.369230769230769	483.271	358.0588	-125.2122
0.0535365853658537	-0.369230769230769	543.88	380.9558	-162.9242
0.05	-0.369230769230769	603.0827	434.5273	-168.5554
0.0463414634146341	-0.369230769230769	638.9817	496.1783	-142.8034
0.0426829268292683	-0.369230769230769	650.9775	562.1619	-88.8156
0.0389024390243902	-0.369230769230769	633.7059	613.9691	-19.7368
0.0352439024390244	-0.369230769230769	599.8325	657.2217	57.3892000000001
0.0317073170731707	-0.369230769230769	552.7759	672.0417	119.2658
0.0280487804878049	-0.369230769230769	490.1702	652.855	162.6848
0.024390243902439	-0.369230769230769	424.8081	599.3847	174.5766
0.020609756097561	-0.369230769230769	375.9491	532.9943	157.0452
0.0169512195121951	-0.369230769230769	346.2392	471.8393	125.6001
0.0134146341463415	-0.369230769230769	320.9496	411.5149	90.5653000000001
0.00975609756097561	-0.369230769230769	295.7773	375.7271	79.9498
0.00609756097560976	-0.369230769230769	277.8416	349.6958	71.8542
0.00231707317073171	-0.369230769230769	268.844	326.9214	58.0774
-0.00134146341463415	-0.369230769230769	259.7598	299.9361	40.1763
-0.0048780487804878	-0.369230769230769	251.4783	286.3885	34.9102
-0.00853658536585366	-0.369230769230769	246.429	278.5258	32.0968
-0.0121951219512195	-0.369230769230769	240.6253	272.1752	31.5499
-0.0159756097560976	-0.369230769230769	235.5279	260.869	25.3411
-0.0196341463414634	-0.369230769230769	226.4885	250.5814	24.0929
-0.0231707317073171	-0.369230769230769	218.8895	220.0258	1.13630000000001
-0.0268292682926829	-0.369230769230769	216.5765	214.2433	-2.33320000000001
-0.0304878048780488	-0.369230769230769	214.7093	216.0129	1.30359999999999
-0.0342682926829268	-0.369230769230769	210.2956	218.4438	8.1482
-0.0379268292682927	-0.369230769230769	205.6696	218.5613	12.8917
-0.0414634146341463	-0.369230769230769	203.0497	215.8244	12.7747
-0.0451219512195122	-0.369230769230769	200.9726	213.4644	12.4918
-0.0489024390243902	-0.369230769230769	201.8698	210.7036	8.8338
-0.0525609756097561	-0.369230769230769	197.9799	208.3876	10.4077
-0.0560975609756098	-0.369230769230769	194.3928	207.0459	12.6531
-0.0598780487804878	-0.369230769230769	190.2147	203.2902	13.0755
-0.0634146341463415	-0.369230769230769	185.1589	199.5611	14.4022
-0.0671951219512195	-0.369230769230769	179.4234	196.0638	16.6404
-0.0708536585365854	-0.369230769230769	175.4345	191.914	16.4795
-0.074390243902439	-0.369230769230769	173.4522	189.1002	15.648
-0.0781707317073171	-0.369230769230769	170.7778	185.9613	15.1835
-0.0817073170731707	-0.369230769230769	168.7644	182.7042	13.9398
-0.0854878048780488	-0.369230769230769	164.7276	178.432	13.7044
-0.0890243902439024	-0.369230769230769	162.0518	174.4133	12.3615
-0.0926829268292683	-0.369230769230769	159.0454	171.9584	12.913
-0.0964634146341463	-0.369230769230769	157.9122	168.2053	10.2931
-0.1	-0.369230769230769	154.9696	166.6237	11.6541
-0.103658536585366	-0.369230769230769	153.5202	164.2398	10.7196
-0.107317073170732	-0.369230769230769	150.1914	162.0677	11.8763
-0.110975609756098	-0.369230769230769	145.8563	159.2272	13.3709
-0.114756097560976	-0.369230769230769	143.4009	155.8276	12.4267
-0.118292682926829	-0.369230769230769	140.615	153.6797	13.0647
-0.121951219512195	-0.369230769230769	138.9761	150.3511	11.375
-0.125609756097561	-0.369230769230769	134.9726	148.9113	13.9387
-0.129268292682927	-0.369230769230769	133.4508	146.1961	12.7453
-0.133048780487805	-0.369230769230769	131.5965	144.402	12.8055
-0.136585365853659	-0.369230769230769	130.652	142.7261	12.0741
-0.140243902439024	-0.369230769230769	128.3386	140.0248	11.6862
-0.14390243902439	-0.369230769230769	125.9182	136.8612	10.943
-0.147560975609756	-0.369230769230769	124.006	133.8995	9.89349999999999
-0.151219512195122	-0.369230769230769	124.006	133.5218	9.51580000000001
-0.154878048780488	-0.369230769230769	120.9846	131.2315	10.2469
-0.158536585365854	-0.369230769230769	119.6625	129.8148	10.1523
-0.162317073170732	-0.369230769230769	119.0724	124.1009	5.02849999999999
-0.165853658536585	-0.369230769230769	118.1989	118.6704	0.471500000000006
-0.169512195121951	-0.369230769230769	115.4493	118.4227	2.97340000000001
-0.173170731707317	-0.369230769230769	114.4106	117.6077	3.19709999999999
-0.176829268292683	-0.369230769230769	115.6383	115.6479	0.00960000000000605
-0.180609756097561	-0.369230769230769	112.8296	113.9716	1.142
-0.184146341463415	-0.369230769230769	111.6729	113.5706	1.8977
-0.18780487804878	-0.369230769230769	110.1856	113.1343	2.9487
-0.191463414634146	-0.369230769230769	107.8726	113.4415	5.5689
-0.195243902439024	-0.369230769230769	103.8362	115.6145	11.7783
-0.19890243902439	-0.369230769230769	102.4199	109.0212	6.6013
-0.202560975609756	-0.369230769230769	103.7081	104.8101	1.102
-0.20609756097561	-0.369230769230769	103.7791	104.4093	0.630200000000002
-0.209756097560976	-0.369230769230769	101.3715	102.7377	1.36620000000001
-0.213414634146341	-0.369230769230769	99.68167	101.8788	2.19713
-0.217073170731707	-0.369230769230769	100.036	99.4631	-0.572900000000004
-0.220731707317073	-0.369230769230769	102.481	97.44392	-5.03707999999999
-0.224390243902439	-0.369230769230769	101.8336	100.4022	-1.43140000000001
-0.228048780487805	-0.369230769230769	101.0785	101.8788	0.800299999999993
-0.231707317073171	-0.369230769230769	101.8005	101.2183	-0.5822
-0.235365853658537	-0.369230769230769	103.7591	100.7462	-3.0129
-0.239024390243902	-0.369230769230769	107.1227	100.77	-6.3527
-0.242682926829268	-0.369230769230769	113.8943	99.05242	-14.84188
-0.246341463414634	-0.369230769230769	127.7812	97.3925	-30.3887
0.20719512195122	-0.361538461538462	23856.87	3270.658	-20586.212
0.203658536585366	-0.361538461538462	5775.824	3382.862	-2392.962
0.2	-0.361538461538462	2207.739	2831.149	623.41
0.196219512195122	-0.361538461538462	1015.746	2146.038	1130.292
0.192682926829268	-0.361538461538462	669.8491	1542.648	872.7989
0.18890243902439	-0.361538461538462	584.0242	1172.257	588.2328
0.185243902439024	-0.361538461538462	524.9671	866.1428	341.1757
0.181707317073171	-0.361538461538462	476.7453	735.3922	258.6469
0.177926829268293	-0.361538461538462	443.9006	659.9088	216.0082
0.174390243902439	-0.361538461538462	423.1582	590.5353	167.3771
0.170609756097561	-0.361538461538462	406.6943	547.6228	140.9285
0.166951219512195	-0.361538461538462	385.1708	503.7431	118.5723
0.163414634146341	-0.361538461538462	361.4944	472.1057	110.6113
0.159634146341463	-0.361538461538462	344.0975	444.4648	100.3673
0.15609756097561	-0.361538461538462	331.5962	405.4299	73.8337
0.152317073170732	-0.361538461538462	321.667	379.7584	58.0914
0.148658536585366	-0.361538461538462	310.8618	360.78	49.9182
0.145121951219512	-0.361538461538462	303.5365	343.7171	40.1806
0.141341463414634	-0.361538461538462	300.6296	328.6853	28.0557
0.13780487804878	-0.361538461538462	300.5427	320.3839	19.8412
0.134146341463415	-0.361538461538462	296.4193	311.15	14.7307
0.130365853658537	-0.361538461538462	288.6771	302.8913	14.2142
0.126707317073171	-0.361538461538462	278.6527	296.3857	17.733
0.123048780487805	-0.361538461538462	268.4907	293.6965	25.2058
0.119512195121951	-0.361538461538462	266.0774	289.4686	23.3912
0.115853658536585	-0.361538461538462	262.9315	284.9213	21.9897999999999
0.112073170731707	-0.361538461538462	260.6183	280.2808	19.6625
0.108414634146341	-0.361538461538462	262.5067	271.4094	8.90269999999998
0.104756097560976	-0.361538461538462	259.8158	265.2133	5.39749999999998
0.101219512195122	-0.361538461538462	258.9407	264.9519	6.01120000000003
0.0974390243902439	-0.361538461538462	259.1048	263.3924	4.2876
0.093780487804878	-0.361538461538462	261.8204	261.0054	-0.814999999999998
0.0901219512195122	-0.361538461538462	269.7778	255.0529	-14.7249
0.0865853658536585	-0.361538461538462	283.328	253.9664	-29.3616
0.0829268292682927	-0.361538461538462	299.8053	257.3202	-42.4851
0.0791463414634146	-0.361538461538462	318.296	260.6967	-57.5993
0.0754878048780488	-0.361538461538462	335.0757	266.9316	-68.1441
0.0718292682926829	-0.361538461538462	347.7998	279.3076	-68.4922
0.0682926829268293	-0.361538461538462	361.4734	293.7427	-67.7307
0.0646341463414634	-0.361538461538462	375.6356	307.1416	-68.494
0.0608536585365854	-0.361538461538462	405.4849	322.5906	-82.8943
0.0571951219512195	-0.361538461538462	446.4456	341.5688	-104.8768
0.0535365853658537	-0.361538461538462	498.3989	356.4282	-141.9707
0.05	-0.361538461538462	554.5227	376.9059	-177.6168
0.0463414634146341	-0.361538461538462	604.3239	424.3031	-180.0208
0.0426829268292683	-0.361538461538462	634.2547	481.8951	-152.3596
0.0389024390243902	-0.361538461538462	639.0463	546.7568	-92.2895
0.0352439024390244	-0.361538461538462	619.5593	609.3232	-10.2361
0.0317073170731707	-0.361538461538462	579.0104	645.8541	66.8437
0.0280487804878049	-0.361538461538462	512.3779	653.1193	140.7414
0.024390243902439	-0.361538461538462	433.5453	635.0176	201.4723
0.020609756097561	-0.361538461538462	390.6686	593.7391	203.0705
0.0169512195121951	-0.361538461538462	363.7441	532.0622	168.3181
0.0134146341463415	-0.361538461538462	336.0063	470.1781	134.1718
0.00975609756097561	-0.361538461538462	314.2175	418.8233	104.6058
0.00609756097560976	-0.361538461538462	297.5073	385.1902	87.6829
0.00231707317073171	-0.361538461538462	279.7384	356.0317	76.2933
-0.00134146341463415	-0.361538461538462	263.4845	331.5489	68.0644
-0.0048780487804878	-0.361538461538462	252.9158	306.9817	54.0659
-0.00853658536585366	-0.361538461538462	249.5419	292.6008	43.0589
-0.0121951219512195	-0.361538461538462	243.3149	283.0844	39.7695
-0.0159756097560976	-0.361538461538462	235.8145	276.0508	40.2363
-0.0196341463414634	-0.361538461538462	230.1289	266.4175	36.2886
-0.0231707317073171	-0.361538461538462	221.2834	256.176	34.8926
-0.0268292682926829	-0.361538461538462	217.9812	258.8397	40.8585
-0.0304878048780488	-0.361538461538462	214.652	251.95	37.298
-0.0342682926829268	-0.361538461538462	210.5976	241.2152	30.6176
-0.0379268292682927	-0.361538461538462	207.6728	233.9707	26.2979
-0.0414634146341463	-0.361538461538462	205.7586	227.2927	21.5341
-0.0451219512195122	-0.361538461538462	202.4598	221.0393	18.5795
-0.0489024390243902	-0.361538461538462	198.5395	216.7918	18.2523
-0.0525609756097561	-0.361538461538462	195.5201	212.1428	16.6227
-0.0560975609756098	-0.361538461538462	191.061	208.7001	17.6391
-0.0598780487804878	-0.361538461538462	186.9798	208.2754	21.2956
-0.0634146341463415	-0.361538461538462	183.1813	207.4705	24.2892
-0.0671951219512195	-0.361538461538462	177.5842	204.4032	26.819
-0.0708536585365854	-0.361538461538462	173.6039	201.0287	27.4248
-0.074390243902439	-0.361538461538462	170.7963	197.5081	26.7118
-0.0781707317073171	-0.361538461538462	169.1924	192.9291	23.7367
-0.0817073170731707	-0.361538461538462	167.4229	187.6898	20.2669
-0.0854878048780488	-0.361538461538462	165.3468	183.7722	18.4254
-0.0890243902439024	-0.361538461538462	161.0771	178.0439	16.9668
-0.0926829268292683	-0.361538461538462	158.6389	175.3303	16.6914
-0.0964634146341463	-0.361538461538462	155.4153	171.2712	15.8559
-0.1	-0.361538461538462	152.2308	168.7157	16.4849
-0.103658536585366	-0.361538461538462	150.6502	164.751	14.1008
-0.107317073170732	-0.361538461538462	149.013	161.8242	12.8112
-0.110975609756098	-0.361538461538462	145.6159	158.0485	12.4326
-0.114756097560976	-0.361538461538462	141.8171	155.0042	13.1871
-0.118292682926829	-0.361538461538462	140.9072	154.9332	14.026
-0.121951219512195	-0.361538461538462	137.5099	151.7562	14.2463
-0.125609756097561	-0.361538461538462	135.8118	151.3315	15.5197
-0.129268292682927	-0.361538461538462	132.4145	149.3339	16.9194
-0.133048780487805	-0.361538461538462	130.5983	148.4847	17.8864
-0.136585365853659	-0.361538461538462	129.843	144.672	14.829
-0.140243902439024	-0.361538461538462	129.9849	142.4306	12.4457
-0.14390243902439	-0.361538461538462	127.2482	138.6561	11.4079
-0.147560975609756	-0.361538461538462	125.1721	135.3998	10.2277
-0.151219512195122	-0.361538461538462	122.6715	134.8101	12.1386
-0.154878048780488	-0.361538461538462	122.2237	132.9228	10.6991
-0.158536585365854	-0.361538461538462	121.1385	131.8973	10.7588
-0.162317073170732	-0.361538461538462	120.7019	128.676	7.97409999999999
-0.165853658536585	-0.361538461538462	119.782	126.7416	6.95960000000001
-0.169512195121951	-0.361538461538462	118.2849	123.0375	4.7526
-0.173170731707317	-0.361538461538462	117.4826	119.4043	1.9217
-0.176829268292683	-0.361538461538462	114.8173	117.9064	3.0891
-0.180609756097561	-0.361538461538462	111.0672	116.6799	5.6127
-0.184146341463415	-0.361538461538462	109.099	115.9124	6.8134
-0.18780487804878	-0.361538461538462	108.2264	114.1317	5.9053
-0.191463414634146	-0.361538461538462	107.8491	113.0813	5.23219999999999
-0.195243902439024	-0.361538461538462	105.0666	111.3591	6.29250000000001
-0.19890243902439	-0.361538461538462	103.0144	109.3195	6.30510000000001
-0.202560975609756	-0.361538461538462	101.8214	106.9131	5.0917
-0.20609756097561	-0.361538461538462	101.3498	105.9358	4.586
-0.209756097560976	-0.361538461538462	101.2789	103.3546	2.07570000000001
-0.213414634146341	-0.361538461538462	100.3829	103.4017	3.0188
-0.217073170731707	-0.361538461538462	100.2178	101.6899	1.4721
-0.220731707317073	-0.361538461538462	100.4913	101.0629	0.571600000000004
-0.224390243902439	-0.361538461538462	100.2553	98.6803	-1.575
-0.228048780487805	-0.361538461538462	99.83084	99.21332	-0.617519999999999
-0.231707317073171	-0.361538461538462	99.42973	99.76954	0.33981
-0.235365853658537	-0.361538461538462	99.13286	99.74624	0.613380000000006
-0.239024390243902	-0.361538461538462	96.59965	100.5617	3.96205000000001
-0.242682926829268	-0.361538461538462	90.06685	84.18638	-5.88047
-0.246341463414634	-0.361538461538462	81.10509	67.7802	-13.32489
0.20719512195122	-0.354038461538462	26381.84	6175.09	-20206.75
0.203658536585366	-0.354038461538462	21729	5972.73	-15756.27
0.2	-0.354038461538462	2678.735	4637.568	1958.833
0.196219512195122	-0.354038461538462	1676.863	3035.571	1358.708
0.192682926829268	-0.354038461538462	795.0651	1823.9	1028.8349
0.18890243902439	-0.354038461538462	651.0883	1298.023	646.9347
0.185243902439024	-0.354038461538462	554.3283	924.54	370.2117
0.181707317073171	-0.354038461538462	497.1988	764.7962	267.5974
0.177926829268293	-0.354038461538462	463.8719	701.938	238.0661
0.174390243902439	-0.354038461538462	440.0349	635.5696	195.5347
0.170609756097561	-0.354038461538462	409.412	548.7489	139.3369
0.166951219512195	-0.354038461538462	384.2715	509.3319	125.0604
0.163414634146341	-0.354038461538462	366.1506	471.6235	105.4729
0.159634146341463	-0.354038461538462	349.9072	436.9608	87.0536
0.15609756097561	-0.354038461538462	336.3407	399.0439	62.7032
0.152317073170732	-0.354038461538462	324.6976	374.2065	49.5089
0.148658536585366	-0.354038461538462	319.1251	353.3479	34.2228
0.145121951219512	-0.354038461538462	312.8843	340.3287	27.4444
0.141341463414634	-0.354038461538462	311.8031	326.0415	14.2384
0.13780487804878	-0.354038461538462	304.2416	314.9379	10.6963
0.134146341463415	-0.354038461538462	295.0297	304.3704	9.34070000000003
0.130365853658537	-0.354038461538462	288.0253	298.8281	10.8028
0.126707317073171	-0.354038461538462	283.6682	292.4189	8.7507
0.123048780487805	-0.354038461538462	281.2983	288.2671	6.96880000000005
0.119512195121951	-0.354038461538462	279.6383	286.4814	6.84309999999999
0.115853658536585	-0.354038461538462	276.7507	290.6807	13.93
0.112073170731707	-0.354038461538462	271.3357	284.5277	13.192
0.108414634146341	-0.354038461538462	262.6486	277.4304	14.7818
0.104756097560976	-0.354038461538462	261.7261	270.8572	9.13110000000001
0.101219512195122	-0.354038461538462	264.1556	265.115	0.959400000000016
0.0974390243902439	-0.354038461538462	263.9194	259.1376	-4.78179999999998
0.093780487804878	-0.354038461538462	263.52	256.3039	-7.21609999999998
0.0901219512195122	-0.354038461538462	264.4172	255.665	-8.75219999999999
0.0865853658536585	-0.354038461538462	267.5584	257.7682	-9.79020000000003
0.0829268292682927	-0.354038461538462	285.8303	255.9485	-29.8818
0.0791463414634146	-0.354038461538462	306.6983	257.9071	-48.7912
0.0754878048780488	-0.354038461538462	331.2188	258.5933	-72.6255
0.0718292682926829	-0.354038461538462	348.4884	272.243	-76.2454
0.0682926829268293	-0.354038461538462	364.6749	293.0058	-71.6691
0.0646341463414634	-0.354038461538462	379.6628	306.2614	-73.4014
0.0608536585365854	-0.354038461538462	397.4192	324.2131	-73.2061
0.0571951219512195	-0.354038461538462	426.8807	340.4964	-86.3843
0.0535365853658537	-0.354038461538462	465.7306	357.3845	-108.3461
0.05	-0.354038461538462	520.4317	378.4769	-141.9548
0.0463414634146341	-0.354038461538462	574.3422	419.6286	-154.7136
0.0426829268292683	-0.354038461538462	620.5865	471.6803	-148.9062
0.0389024390243902	-0.354038461538462	645.8412	537.5777	-108.2635
0.0352439024390244	-0.354038461538462	628.787	598.7483	-30.0387000000001
0.0317073170731707	-0.354038461538462	591.3656	640.3618	48.9962000000001
0.0280487804878049	-0.354038461538462	541.055	655.7413	114.6863
0.024390243902439	-0.354038461538462	486.3436	655.3269	168.9833
0.020609756097561	-0.354038461538462	419.9507	619.6652	199.7145
0.0169512195121951	-0.354038461538462	374.6269	560.7621	186.1352
0.0134146341463415	-0.354038461538462	338.8178	503.1729	164.3551
0.00975609756097561	-0.354038461538462	312.3981	444.1426	131.7445
0.00609756097560976	-0.354038461538462	294.3097	402.436	108.1263
0.00231707317073171	-0.354038461538462	279.7684	369.0913	89.3229
-0.00134146341463415	-0.354038461538462	266.6714	341.1208	74.4494
-0.0048780487804878	-0.354038461538462	256.6914	313.6988	57.0074
-0.00853658536585366	-0.354038461538462	247.3958	291.8541	44.4583
-0.0121951219512195	-0.354038461538462	241.7811	277.8509	36.0698
-0.0159756097560976	-0.354038461538462	234.3257	266.2839	31.9582
-0.0196341463414634	-0.354038461538462	229.2769	258.3046	29.0277
-0.0231707317073171	-0.354038461538462	223.0267	250.8925	27.8658
-0.0268292682926829	-0.354038461538462	219.7474	251.5526	31.8052
-0.0304878048780488	-0.354038461538462	217.1973	247.2333	30.036
-0.0342682926829268	-0.354038461538462	212.8563	240.3165	27.4602
-0.0379268292682927	-0.354038461538462	208.5386	234.769	26.2304
-0.0414634146341463	-0.354038461538462	203.9382	230.9917	27.0535
-0.0451219512195122	-0.354038461538462	201.6691	224.4764	22.8073
-0.0489024390243902	-0.354038461538462	200.607	219.4957	18.8887
-0.0525609756097561	-0.354038461538462	197.7956	214.7004	16.9048
-0.0560975609756098	-0.354038461538462	193.737	211.7258	17.9888
-0.0598780487804878	-0.354038461538462	190.3144	210.073	19.7586
-0.0634146341463415	-0.354038461538462	185.8783	207.4018	21.5235
-0.0671951219512195	-0.354038461538462	181.5068	204.6902	23.1834
-0.0708536585365854	-0.354038461538462	177.0226	200.2991	23.2765
-0.074390243902439	-0.354038461538462	173.7589	196.9702	23.2113
-0.0781707317073171	-0.354038461538462	172.5551	192.6019	20.0468
-0.0817073170731707	-0.354038461538462	170.5961	190.1465	19.5504
-0.0854878048780488	-0.354038461538462	165.8598	187.6678	21.808
-0.0890243902439024	-0.354038461538462	162.9336	183.4886	20.555
-0.0926829268292683	-0.354038461538462	160.243	179.853	19.61
-0.0964634146341463	-0.354038461538462	156.8449	175.8804	19.0355
-0.1	-0.354038461538462	153.721	171.9298	18.2088
-0.103658536585366	-0.354038461538462	152.2811	169.2306	16.9495
-0.107317073170732	-0.354038461538462	150.2511	165.7831	15.532
-0.110975609756098	-0.354038461538462	146.7584	162.1069	15.3485
-0.114756097560976	-0.354038461538462	143.3833	158.8092	15.4259
-0.118292682926829	-0.354038461538462	141.3534	155.0788	13.7254
-0.121951219512195	-0.354038461538462	139.8798	152.3398	12.46
-0.125609756097561	-0.354038461538462	137.4725	150.0733	12.6008
-0.129268292682927	-0.354038461538462	135.6179	148.6894	13.0715
-0.133048780487805	-0.354038461538462	132.4429	146.9991	14.5562
-0.136585365853659	-0.354038461538462	131.1795	143.9439	12.7644
-0.140243902439024	-0.354038461538462	129.1499	142.1968	13.0469
-0.14390243902439	-0.354038461538462	126.5067	137.6876	11.1809
-0.147560975609756	-0.354038461538462	127.1675	135.1959	8.02839999999999
-0.151219512195122	-0.354038461538462	126.3292	134.2986	7.96939999999999
-0.154878048780488	-0.354038461538462	123.8986	134.7234	10.8248
-0.158536585365854	-0.354038461538462	121.669	130.9699	9.3009
-0.162317073170732	-0.354038461538462	119.4514	127.9957	8.54429999999999
-0.165853658536585	-0.354038461538462	118.8378	123.4869	4.64910000000001
-0.169512195121951	-0.354038461538462	117.3042	121.4449	4.14070000000001
-0.173170731707317	-0.354038461538462	115.382	119.3676	3.98559999999999
-0.176829268292683	-0.354038461538462	115.6181	118.8247	3.20660000000001
-0.180609756097561	-0.354038461538462	114.2969	118.0103	3.71340000000001
-0.184146341463415	-0.354038461538462	112.0795	117.0075	4.928
-0.18780487804878	-0.354038461538462	108.4937	114.3053	5.8116
-0.191463414634146	-0.354038461538462	108.3419	111.3316	2.9897
-0.195243902439024	-0.354038461538462	108.9654	111.3078	2.3424
-0.19890243902439	-0.354038461538462	106.8898	109.8212	2.93140000000001
-0.202560975609756	-0.354038461538462	104.6719	108.0275	3.35560000000001
-0.20609756097561	-0.354038461538462	102.8929	104.9727	2.07980000000001
-0.209756097560976	-0.354038461538462	101.2789	104.8917	3.61280000000001
-0.213414634146341	-0.354038461538462	101.411	104.1128	2.70179999999999
-0.217073170731707	-0.354038461538462	99.62822	104.278	4.64978000000001
-0.220731707317073	-0.354038461538462	100.0998	102.1071	2.0073
-0.224390243902439	-0.354038461538462	101.5523	99.99696	-1.55534
-0.228048780487805	-0.354038461538462	102.2464	99.76084	-2.48555999999999
-0.231707317073171	-0.354038461538462	102.7551	100.2326	-2.52249999999999
-0.235365853658537	-0.354038461538462	101.1138	100.681	-0.4328
-0.239024390243902	-0.354038461538462	100.7365	100.4687	-0.267800000000008
-0.242682926829268	-0.354038461538462	103.7086	100.2427	-3.46590000000001
-0.246341463414634	-0.354038461538462	106.434	100.6203	-5.8137
0.20719512195122	-0.346153846153846	32174.91	7487.838	-24687.072
0.203658536585366	-0.346153846153846	50344.8	7499.001	-42845.799
0.2	-0.346153846153846	27925.61	5795.363	-22130.247
0.196219512195122	-0.346153846153846	2457.308	3943.123	1485.815
0.192682926829268	-0.346153846153846	1484.998	2593.073	1108.075
0.18890243902439	-0.346153846153846	728.9942	1635.798	906.8038
0.185243902439024	-0.346153846153846	611.2482	1216.388	605.1398
0.181707317073171	-0.346153846153846	540.6082	924.6695	384.0613
0.177926829268293	-0.346153846153846	481.7997	789.2352	307.4355
0.174390243902439	-0.346153846153846	448.2074	706.0115	257.8041
0.170609756097561	-0.346153846153846	424.4646	641.1285	216.6639
0.166951219512195	-0.346153846153846	405.5351	551.9361	146.401
0.163414634146341	-0.346153846153846	383.7136	500.3069	116.5933
0.159634146341463	-0.346153846153846	365.6508	468.3861	102.7353
0.15609756097561	-0.346153846153846	352.5204	442.5791	90.0587
0.152317073170732	-0.346153846153846	340.3736	415.9181	75.5445
0.148658536585366	-0.346153846153846	332.6283	383.1638	50.5355
0.145121951219512	-0.346153846153846	321.0395	359.2543	38.2148
0.141341463414634	-0.346153846153846	307.5461	341.8334	34.2873
0.13780487804878	-0.346153846153846	295.2475	331.0445	35.797
0.134146341463415	-0.346153846153846	290.6719	331.9388	41.2669
0.130365853658537	-0.346153846153846	287.5626	325.0313	37.4687
0.126707317073171	-0.346153846153846	282.4053	315.8124	33.4071
0.123048780487805	-0.346153846153846	277.6006	303.2952	25.6946
0.119512195121951	-0.346153846153846	276.1778	296.1753	19.9975
0.115853658536585	-0.346153846153846	272.2801	288.8457	16.5656
0.112073170731707	-0.346153846153846	269.7258	282.4753	12.7495
0.108414634146341	-0.346153846153846	263.6837	276.3716	12.6879
0.104756097560976	-0.346153846153846	263.0446	272.726	9.6814
0.101219512195122	-0.346153846153846	262.1952	273.1725	10.9773
0.0974390243902439	-0.346153846153846	263.3496	272.7683	9.4187
0.093780487804878	-0.346153846153846	260.6593	269.9078	9.24850000000004
0.0901219512195122	-0.346153846153846	259.1963	263.5055	4.30919999999998
0.0865853658536585	-0.346153846153846	261.2258	261.0965	-0.129300000000001
0.0829268292682927	-0.346153846153846	272.2486	258.9239	-13.3247
0.0791463414634146	-0.346153846153846	289.6542	256.5622	-33.092
0.0754878048780488	-0.346153846153846	308.209	254.3424	-53.8666
0.0718292682926829	-0.346153846153846	331.0768	257.0596	-74.0172
0.0682926829268293	-0.346153846153846	346.963	270.4743	-76.4887
0.0646341463414634	-0.346153846153846	359.0291	286.8457	-72.1834
0.0608536585365854	-0.346153846153846	368.1229	298.921	-69.2019
0.0571951219512195	-0.346153846153846	387.243	317.0155	-70.2275
0.0535365853658537	-0.346153846153846	426.1244	334.6233	-91.5011
0.05	-0.346153846153846	481.6627	349.7296	-131.9331
0.0463414634146341	-0.346153846153846	540.2937	370.441	-169.8527
0.0426829268292683	-0.346153846153846	596.1967	411.8742	-184.3225
0.0389024390243902	-0.346153846153846	636.9315	475.8897	-161.0418
0.0352439024390244	-0.346153846153846	644.9247	549.4491	-95.4756
0.0317073170731707	-0.346153846153846	625.1618	605.8448	-19.317
0.0280487804878049	-0.346153846153846	583.5816	642.7294	59.1478000000001
0.024390243902439	-0.346153846153846	528.5862	654.115	125.5288
0.020609756097561	-0.346153846153846	477.839	651.1209	173.2819
0.0169512195121951	-0.346153846153846	410.4832	616.0835	205.6003
0.0134146341463415	-0.346153846153846	365.0648	569.4223	204.3575
0.00975609756097561	-0.346153846153846	330.9506	512.3914	181.4408
0.00609756097560976	-0.346153846153846	308.2562	440.929	132.6728
0.00231707317073171	-0.346153846153846	293.9694	388.631	94.6616
-0.00134146341463415	-0.346153846153846	283.9577	353.2659	69.3082
-0.0048780487804878	-0.346153846153846	271.4725	334.7302	63.2577
-0.00853658536585366	-0.346153846153846	258.4899	318.7356	60.2457
-0.0121951219512195	-0.346153846153846	252.7788	297.2655	44.4867
-0.0159756097560976	-0.346153846153846	244.6603	278.3502	33.6899
-0.0196341463414634	-0.346153846153846	233.9222	268.8593	34.9371
-0.0231707317073171	-0.346153846153846	225.5189	260.6183	35.0994
-0.0268292682926829	-0.346153846153846	219.3353	250.4677	31.1324
-0.0304878048780488	-0.346153846153846	212.3932	233.0939	20.7007
-0.0342682926829268	-0.346153846153846	203.994	229.1284	25.1344
-0.0379268292682927	-0.346153846153846	194.6193	226.3415	31.7222
-0.0414634146341463	-0.346153846153846	185.6487	225.9872	40.3385
-0.0451219512195122	-0.346153846153846	189.7744	223.7682	33.9938
-0.0489024390243902	-0.346153846153846	204.6234	221.1717	16.5483
-0.0525609756097561	-0.346153846153846	202.003	217.6545	15.6515
-0.0560975609756098	-0.346153846153846	199.0525	214.7268	15.6743
-0.0598780487804878	-0.346153846153846	195.5586	211.4896	15.931
-0.0634146341463415	-0.346153846153846	191.0727	208.7073	17.6346
-0.0671951219512195	-0.346153846153846	187.5078	207.2909	19.7831
-0.0708536585365854	-0.346153846153846	184.1675	205.1151	20.9476
-0.074390243902439	-0.346153846153846	180.0892	200.9364	20.8472
-0.0781707317073171	-0.346153846153846	175.981	197.9619	21.9809
-0.0817073170731707	-0.346153846153846	172.0386	194.2552	22.2166
-0.0854878048780488	-0.346153846153846	168.6859	191.0623	22.3764
-0.0890243902439024	-0.346153846153846	165.6954	186.4578	20.7624
-0.0926829268292683	-0.346153846153846	162.3119	182.0721	19.7602
-0.0964634146341463	-0.346153846153846	160.4383	177.7753	17.337
-0.1	-0.346153846153846	157.8174	172.7469	14.9295
-0.103658536585366	-0.346153846153846	155.3772	169.7957	14.4185
-0.107317073170732	-0.346153846153846	152.2363	167.4036	15.1673
-0.110975609756098	-0.346153846153846	150.182	164.8775	14.6955
-0.114756097560976	-0.346153846153846	146.6969	167.2072	20.5103
-0.118292682926829	-0.346153846153846	145.7853	164.8382	19.0529
-0.121951219512195	-0.346153846153846	142.5041	160.65	18.1459
-0.125609756097561	-0.346153846153846	141.4652	157.7991	16.3339
-0.129268292682927	-0.346153846153846	139.6238	153.9487	14.3249
-0.133048780487805	-0.346153846153846	137.6876	150.6179	12.9303
-0.136585365853659	-0.346153846153846	135.2322	149.0446	13.8124
-0.140243902439024	-0.346153846153846	133.3198	146.7437	13.4239
-0.14390243902439	-0.346153846153846	131.5256	144.5705	13.0449
-0.147560975609756	-0.346153846153846	130.0744	141.5368	11.4624
-0.151219512195122	-0.346153846153846	128.6815	139.2218	10.5403
-0.154878048780488	-0.346153846153846	127.3592	136.397	9.03779999999999
-0.158536585365854	-0.346153846153846	125.0927	133.9169	8.82420000000001
-0.162317073170732	-0.346153846153846	121.2325	132.3447	11.1122
-0.165853658536585	-0.346153846153846	119.3791	129.2506	9.8715
-0.169512195121951	-0.346153846153846	119.9459	125.7313	5.78540000000001
-0.173170731707317	-0.346153846153846	118.4709	123.4873	5.01640000000001
-0.176829268292683	-0.346153846153846	117.1727	122.3418	5.1691
-0.180609756097561	-0.346153846153846	116.1462	120.3693	4.2231
-0.184146341463415	-0.346153846153846	113.5268	119.7317	6.20490000000001
-0.18780487804878	-0.346153846153846	111.6514	116.1774	4.52600000000001
-0.191463414634146	-0.346153846153846	110.9069	114.737	3.8301
-0.195243902439024	-0.346153846153846	108.9241	114.1466	5.22250000000001
-0.19890243902439	-0.346153846153846	107.3324	111.5011	4.16869999999999
-0.202560975609756	-0.346153846153846	106.1054	110.9472	4.84179999999999
-0.20609756097561	-0.346153846153846	104.4771	109.457	4.9799
-0.209756097560976	-0.346153846153846	102.3531	106.6328	4.27970000000001
-0.213414634146341	-0.346153846153846	100.3608	103.7881	3.4273
-0.217073170731707	-0.346153846153846	101.3758	104.5004	3.1246
-0.220731707317073	-0.346153846153846	99.46436	101.68	2.21564000000001
-0.224390243902439	-0.346153846153846	100.8331	100.0177	-0.815399999999997
-0.228048780487805	-0.346153846153846	101.3758	100.1257	-1.2501
-0.231707317073171	-0.346153846153846	102.6597	101.4247	-1.235
-0.235365853658537	-0.346153846153846	103.2362	101.9677	-1.2685
-0.239024390243902	-0.346153846153846	105.3032	101.3672	-3.93600000000001
-0.242682926829268	-0.346153846153846	109.6238	100.5414	-9.08240000000001
[truncated: 13,126 more rows]
