# Supplementary material for: Giant ferroelectric polarization in a bilayer graphene heterostructure
Source: Nat Commun. 2022 Oct 21;13:6241. doi: 10.1038/s41467-022-34104-z (PMC9587233; doi:10.1038/s41467-022-34104-z)
Supplement: Supplementary file 4 — Source Data [file 41467_2022_34104_MOESM4_ESM.zip › SI/Fig.S6/Fig.S6a.dat]

-4.005	4	333.7747	54563.9	54230.1253	-0.154038461538462	0.0975609756097561	-0.154038461538462	333.7747	54563.9	54230.1253
-4.005	3.9	343.2637	50799.5	50456.2363	-0.154038461538462	0.0951219512195122	-0.154038461538462	343.2637	50799.5	50456.2363
-4.005	3.8	351.2706	34931.15	34579.8794	-0.154038461538462	0.0926829268292683	-0.154038461538462	351.2706	34931.15	34579.8794
-4.005	3.7	357.328	6013.291	5655.963	-0.154038461538462	0.0902439024390244	-0.154038461538462	357.328	6013.291	5655.963
-4.005	3.6	367.076	2407.319	2040.243	-0.154038461538462	0.0878048780487805	-0.154038461538462	367.076	2407.319	2040.243
-4.005	3.5	370.9956	1855.317	1484.3214	-0.154038461538462	0.0853658536585366	-0.154038461538462	370.9956	1855.317	1484.3214
-4.005	3.4	373.6015	1086.189	712.5875	-0.154038461538462	0.0829268292682927	-0.154038461538462	373.6015	1086.189	712.5875
-4.005	3.3	379.8268	884.045	504.2182	-0.154038461538462	0.0804878048780488	-0.154038461538462	379.8268	884.045	504.2182
-4.005	3.2	401.8627	695.8699	294.0072	-0.154038461538462	0.0780487804878049	-0.154038461538462	401.8627	695.8699	294.0072
-4.005	3.1	435.7011	616.2995	180.5984	-0.154038461538462	0.075609756097561	-0.154038461538462	435.7011	616.2995	180.5984
-4.005	3	485.617	557.3876	71.7706	-0.154038461538462	0.0731707317073171	-0.154038461538462	485.617	557.3876	71.7706
-4.005	2.9	605.7787	501.8948	-103.8839	-0.154038461538462	0.0707317073170732	-0.154038461538462	605.7787	501.8948	-103.8839
-4.005	2.8	753.8882	469.9107	-283.9775	-0.154038461538462	0.0682926829268293	-0.154038461538462	753.8882	469.9107	-283.9775
-4.005	2.7	877.7599	434.1494	-443.6105	-0.154038461538462	0.0658536585365854	-0.154038461538462	877.7599	434.1494	-443.6105
-4.005	2.6	1215.568	407.0696	-808.4984	-0.154038461538462	0.0634146341463415	-0.154038461538462	1215.568	407.0696	-808.4984
-4.005	2.5	1822.094	391.0719	-1431.0221	-0.154038461538462	0.0609756097560976	-0.154038461538462	1822.094	391.0719	-1431.0221
-4.005	2.4	3863.158	377.3127	-3485.8453	-0.154038461538462	0.0585365853658537	-0.154038461538462	3863.158	377.3127	-3485.8453
-4.005	2.3	10645.08	360.8611	-10284.2189	-0.154038461538462	0.0560975609756098	-0.154038461538462	10645.08	360.8611	-10284.2189
-4.005	2.2	20603.46	345.7532	-20257.7068	-0.154038461538462	0.0536585365853659	-0.154038461538462	20603.46	345.7532	-20257.7068
-4.005	2.1	28359.8	331.8456	-28027.9544	-0.154038461538462	0.051219512195122	-0.154038461538462	28359.8	331.8456	-28027.9544
-4.005	2	16101.29	320.2449	-15781.0451	-0.154038461538462	0.0487804878048781	-0.154038461538462	16101.29	320.2449	-15781.0451
-4.005	1.9	5963.808	306.6779	-5657.1301	-0.154038461538462	0.0463414634146341	-0.154038461538462	5963.808	306.6779	-5657.1301
-4.005	1.8	1215.568	297.7854	-917.7826	-0.154038461538462	0.0439024390243902	-0.154038461538462	1215.568	297.7854	-917.7826
-4.005	1.7	971.858	291.6321	-680.2259	-0.154038461538462	0.0414634146341463	-0.154038461538462	971.858	291.6321	-680.2259
-4.005	1.6	757.2792	286.2264	-471.0528	-0.154038461538462	0.0390243902439024	-0.154038461538462	757.2792	286.2264	-471.0528
-4.005	1.5	667.4841	273.7921	-393.692	-0.154038461538462	0.0365853658536585	-0.154038461538462	667.4841	273.7921	-393.692
-4.005	1.4	614.2629	259.2882	-354.9747	-0.154038461538462	0.0341463414634146	-0.154038461538462	614.2629	259.2882	-354.9747
-4.005	1.3	571.9676	250.253	-321.7146	-0.154038461538462	0.0317073170731707	-0.154038461538462	571.9676	250.253	-321.7146
-4.005	1.2	537.4143	235.8129	-301.6014	-0.154038461538462	0.0292682926829268	-0.154038461538462	537.4143	235.8129	-301.6014
-4.005	1.1	497.3353	219.9239	-277.4114	-0.154038461538462	0.0268292682926829	-0.154038461538462	497.3353	219.9239	-277.4114
-4.005	0.995	448.2426	212.119	-236.1236	-0.154038461538462	0.0242682926829268	-0.154038461538462	448.2426	212.119	-236.1236
-4.005	0.9	418.7715	200.1861	-218.5854	-0.154038461538462	0.0219512195121951	-0.154038461538462	418.7715	200.1861	-218.5854
-4.005	0.8	393.8226	190.2355	-203.5871	-0.154038461538462	0.0195121951219512	-0.154038461538462	393.8226	190.2355	-203.5871
-4.005	0.7	368.2477	183.9698	-184.2779	-0.154038461538462	0.0170731707317073	-0.154038461538462	368.2477	183.9698	-184.2779
-4.005	0.6	345.9764	176.4003	-169.5761	-0.154038461538462	0.0146341463414634	-0.154038461538462	345.9764	176.4003	-169.5761
-4.005	0.495	329.8065	170.9338	-158.8727	-0.154038461538462	0.0120731707317073	-0.154038461538462	329.8065	170.9338	-158.8727
-4.005	0.4	318.9271	164.7474	-154.1797	-0.154038461538462	0.00975609756097561	-0.154038461538462	318.9271	164.7474	-154.1797
-4.005	0.295	305.6578	158.789	-146.8688	-0.154038461538462	0.00719512195121951	-0.154038461538462	305.6578	158.789	-146.8688
-4.005	0.2	296.2591	154.2175	-142.0416	-0.154038461538462	0.0048780487804878	-0.154038461538462	296.2591	154.2175	-142.0416
-4.005	0.1	282.4309	147.2285	-135.2024	-0.154038461538462	0.0024390243902439	-0.154038461538462	282.4309	147.2285	-135.2024
-4.005	0	264.9197	143.2052	-121.7145	-0.154038461538462	0	-0.154038461538462	264.9197	143.2052	-121.7145
-4.005	-0.1	254.9931	136.9691	-118.024	-0.154038461538462	-0.0024390243902439	-0.154038461538462	254.9931	136.9691	-118.024
-4.005	-0.2	246.1238	131.67	-114.4538	-0.154038461538462	-0.0048780487804878	-0.154038461538462	246.1238	131.67	-114.4538
-4.005	-0.3	240.1983	124.6355	-115.5628	-0.154038461538462	-0.00731707317073171	-0.154038461538462	240.1983	124.6355	-115.5628
-4.005	-0.4	234.6665	118.7832	-115.8833	-0.154038461538462	-0.00975609756097561	-0.154038461538462	234.6665	118.7832	-115.8833
-4.005	-0.505	222.603	113.4288	-109.1742	-0.154038461538462	-0.0123170731707317	-0.154038461538462	222.603	113.4288	-109.1742
-4.005	-0.6	211.8075	106.615	-105.1925	-0.154038461538462	-0.0146341463414634	-0.154038461538462	211.8075	106.615	-105.1925
-4.005	-0.7	201.854	99.22365	-102.63035	-0.154038461538462	-0.0170731707317073	-0.154038461538462	201.854	99.22365	-102.63035
-4.005	-0.8	195.6694	94.33777	-101.33163	-0.154038461538462	-0.0195121951219512	-0.154038461538462	195.6694	94.33777	-101.33163
-4.005	-0.9	189.4582	92.21608	-97.24212	-0.154038461538462	-0.0219512195121951	-0.154038461538462	189.4582	92.21608	-97.24212
-4.005	-1	181.5452	88.95795	-92.58725	-0.154038461538462	-0.024390243902439	-0.154038461538462	181.5452	88.95795	-92.58725
-4.005	-1.1	173.554	88.20127	-85.35273	-0.154038461538462	-0.0268292682926829	-0.154038461538462	173.554	88.20127	-85.35273
-4.005	-1.2	165.3225	86.32038	-79.00212	-0.154038461538462	-0.0292682926829268	-0.154038461538462	165.3225	86.32038	-79.00212
-4.005	-1.3	160.177	86.21416	-73.96284	-0.154038461538462	-0.0317073170731707	-0.154038461538462	160.177	86.21416	-73.96284
-4.005	-1.4	156.005	86.75515	-69.24985	-0.154038461538462	-0.0341463414634146	-0.154038461538462	156.005	86.75515	-69.24985
-4.005	-1.5	151.3026	88.1401	-63.1625	-0.154038461538462	-0.0365853658536585	-0.154038461538462	151.3026	88.1401	-63.1625
-4.005	-1.6	148.7874	88.09603	-60.69137	-0.154038461538462	-0.0390243902439024	-0.154038461538462	148.7874	88.09603	-60.69137
-4.005	-1.7	144.9386	91.9094	-53.0292	-0.154038461538462	-0.0414634146341463	-0.154038461538462	144.9386	91.9094	-53.0292
-4.005	-1.8	143.3606	95.46289	-47.89771	-0.154038461538462	-0.0439024390243902	-0.154038461538462	143.3606	95.46289	-47.89771
-4.005	-1.9	139.2954	101.1408	-38.1546	-0.154038461538462	-0.0463414634146341	-0.154038461538462	139.2954	101.1408	-38.1546
-4.005	-2	138.1435	107.8212	-30.3223	-0.154038461538462	-0.0487804878048781	-0.154038461538462	138.1435	107.8212	-30.3223
-4.005	-2.1	135.1696	119.5402	-15.6294	-0.154038461538462	-0.051219512195122	-0.154038461538462	135.1696	119.5402	-15.6294
-4.005	-2.205	131.447	138.8055	7.35849999999999	-0.154038461538462	-0.053780487804878	-0.154038461538462	131.447	138.8055	7.35849999999999
-4.005	-2.3	127.0559	142.6699	15.614	-0.154038461538462	-0.0560975609756098	-0.154038461538462	127.0559	142.6699	15.614
-4.005	-2.4	125.0671	148.846	23.7789	-0.154038461538462	-0.0585365853658537	-0.154038461538462	125.0671	148.846	23.7789
-4.005	-2.5	118.9621	158.0388	39.0767	-0.154038461538462	-0.0609756097560976	-0.154038461538462	118.9621	158.0388	39.0767
-4.005	-2.6	112.3427	171.1904	58.8477	-0.154038461538462	-0.0634146341463415	-0.154038461538462	112.3427	171.1904	58.8477
-4.005	-2.705	109.1882	200.9926	91.8044	-0.154038461538462	-0.0659756097560976	-0.154038461538462	109.1882	200.9926	91.8044
-4.005	-2.805	108.1362	224.7542	116.618	-0.154038461538462	-0.0684146341463415	-0.154038461538462	108.1362	224.7542	116.618
-4.005	-2.905	108.7957	250.3036	141.5079	-0.154038461538462	-0.0708536585365854	-0.154038461538462	108.7957	250.3036	141.5079
-4.005	-3.005	112.5785	278.7439	166.1654	-0.154038461538462	-0.0732926829268293	-0.154038461538462	112.5785	278.7439	166.1654
-4.005	-3.105	115.4406	316.5375	201.0969	-0.154038461538462	-0.0757317073170732	-0.154038461538462	115.4406	316.5375	201.0969
-4.005	-3.205	118.6191	349.069	230.4499	-0.154038461538462	-0.0781707317073171	-0.154038461538462	118.6191	349.069	230.4499
-4.005	-3.305	121.7921	380.4881	258.696	-0.154038461538462	-0.080609756097561	-0.154038461538462	121.7921	380.4881	258.696
-4.005	-3.405	123.3883	402.8601	279.4718	-0.154038461538462	-0.0830487804878049	-0.154038461538462	123.3883	402.8601	279.4718
-4.005	-3.505	128.3757	419.4647	291.089	-0.154038461538462	-0.0854878048780488	-0.154038461538462	128.3757	419.4647	291.089
-4.005	-3.605	130.2397	432.2296	301.9899	-0.154038461538462	-0.0879268292682927	-0.154038461538462	130.2397	432.2296	301.9899
-4.005	-3.705	133.1122	437.9438	304.8316	-0.154038461538462	-0.0903658536585366	-0.154038461538462	133.1122	437.9438	304.8316
-4.005	-3.8	134.1836	439.4892	305.3056	-0.154038461538462	-0.0926829268292683	-0.154038461538462	134.1836	439.4892	305.3056
-4.005	-3.9	135.8494	438.1742	302.3248	-0.154038461538462	-0.0951219512195122	-0.154038461538462	135.8494	438.1742	302.3248
-4.005	-4	135.6388	437.3793	301.7405	-0.154038461538462	-0.0975609756097561	-0.154038461538462	135.6388	437.3793	301.7405
-3.905	4	324.916	56938.27	56613.354	-0.150192307692308	0.0975609756097561	-0.150192307692308	324.916	56938.27	56613.354
-3.905	3.9	328.8019	54473.08	54144.2781	-0.150192307692308	0.0951219512195122	-0.150192307692308	328.8019	54473.08	54144.2781
-3.905	3.8	332.6114	35188.89	34856.2786	-0.150192307692308	0.0926829268292683	-0.150192307692308	332.6114	35188.89	34856.2786
-3.905	3.7	340.5902	6011.09	5670.4998	-0.150192307692308	0.0902439024390244	-0.150192307692308	340.5902	6011.09	5670.4998
-3.905	3.6	347.1206	2472.666	2125.5454	-0.150192307692308	0.0878048780487805	-0.150192307692308	347.1206	2472.666	2125.5454
-3.905	3.5	352.8234	1846.746	1493.9226	-0.150192307692308	0.0853658536585366	-0.150192307692308	352.8234	1846.746	1493.9226
-3.905	3.4	361.2685	1072.796	711.5275	-0.150192307692308	0.0829268292682927	-0.150192307692308	361.2685	1072.796	711.5275
-3.905	3.3	365.0623	899.4681	534.4058	-0.150192307692308	0.0804878048780488	-0.150192307692308	365.0623	899.4681	534.4058
-3.905	3.2	371.0374	707.1502	336.1128	-0.150192307692308	0.0780487804878049	-0.150192307692308	371.0374	707.1502	336.1128
-3.905	3.1	386.9714	631.8186	244.8472	-0.150192307692308	0.075609756097561	-0.150192307692308	386.9714	631.8186	244.8472
-3.905	3	424.0669	576.0186	151.9517	-0.150192307692308	0.0731707317073171	-0.150192307692308	424.0669	576.0186	151.9517
-3.905	2.9	466.7648	532.1643	65.3995000000001	-0.150192307692308	0.0707317073170732	-0.150192307692308	466.7648	532.1643	65.3995000000001
-3.905	2.8	510.2312	488.0357	-22.1955	-0.150192307692308	0.0682926829268293	-0.150192307692308	510.2312	488.0357	-22.1955
-3.905	2.7	606.1334	431.0504	-175.083	-0.150192307692308	0.0658536585365854	-0.150192307692308	606.1334	431.0504	-175.083
-3.905	2.6	753.383	407.8307	-345.5523	-0.150192307692308	0.0634146341463415	-0.150192307692308	753.383	407.8307	-345.5523
-3.905	2.5	890.4567	389.999	-500.4577	-0.150192307692308	0.0609756097560976	-0.150192307692308	890.4567	389.999	-500.4577
-3.905	2.4	1265.45	376.1591	-889.2909	-0.150192307692308	0.0585365853658537	-0.150192307692308	1265.45	376.1591	-889.2909
-3.905	2.3	1941.975	361.9104	-1580.0646	-0.150192307692308	0.0560975609756098	-0.150192307692308	1941.975	361.9104	-1580.0646
-3.905	2.2	5084.034	346.3212	-4737.7128	-0.150192307692308	0.0536585365853659	-0.150192307692308	5084.034	346.3212	-4737.7128
-3.905	2.1	11311.63	328.1596	-10983.4704	-0.150192307692308	0.051219512195122	-0.150192307692308	11311.63	328.1596	-10983.4704
-3.905	2	20800.11	313.9712	-20486.1388	-0.150192307692308	0.0487804878048781	-0.150192307692308	20800.11	313.9712	-20486.1388
-3.905	1.9	27146.96	303.8562	-26843.1038	-0.150192307692308	0.0463414634146341	-0.150192307692308	27146.96	303.8562	-26843.1038
-3.905	1.8	15861.32	295.6489	-15565.6711	-0.150192307692308	0.0439024390243902	-0.150192307692308	15861.32	295.6489	-15565.6711
-3.905	1.7	2682.008	284.4249	-2397.5831	-0.150192307692308	0.0414634146341463	-0.150192307692308	2682.008	284.4249	-2397.5831
-3.905	1.6	1070.408	276.967	-793.441	-0.150192307692308	0.0390243902439024	-0.150192307692308	1070.408	276.967	-793.441
-3.905	1.5	889.0925	268.2732	-620.8193	-0.150192307692308	0.0365853658536585	-0.150192307692308	889.0925	268.2732	-620.8193
-3.905	1.4	718.0316	251.104	-466.9276	-0.150192307692308	0.0341463414634146	-0.150192307692308	718.0316	251.104	-466.9276
-3.905	1.3	641.7731	239.4654	-402.3077	-0.150192307692308	0.0317073170731707	-0.150192307692308	641.7731	239.4654	-402.3077
-3.905	1.2	593.0161	231.8834	-361.1327	-0.150192307692308	0.0292682926829268	-0.150192307692308	593.0161	231.8834	-361.1327
-3.905	1.1	551.542	219.6998	-331.8422	-0.150192307692308	0.0268292682926829	-0.150192307692308	551.542	219.6998	-331.8422
-3.905	0.995	515.0566	210.9895	-304.0671	-0.150192307692308	0.0242682926829268	-0.150192307692308	515.0566	210.9895	-304.0671
-3.905	0.9	486.2585	199.2638	-286.9947	-0.150192307692308	0.0219512195121951	-0.150192307692308	486.2585	199.2638	-286.9947
-3.905	0.8	443.95	187.5743	-256.3757	-0.150192307692308	0.0195121951219512	-0.150192307692308	443.95	187.5743	-256.3757
-3.905	0.7	411.2346	181.7252	-229.5094	-0.150192307692308	0.0170731707317073	-0.150192307692308	411.2346	181.7252	-229.5094
-3.905	0.6	382.0056	176.9302	-205.0754	-0.150192307692308	0.0146341463414634	-0.150192307692308	382.0056	176.9302	-205.0754
-3.905	0.495	355.7828	172.8446	-182.9382	-0.150192307692308	0.0120731707317073	-0.150192307692308	355.7828	172.8446	-182.9382
-3.905	0.4	335.3983	165.3866	-170.0117	-0.150192307692308	0.00975609756097561	-0.150192307692308	335.3983	165.3866	-170.0117
-3.905	0.295	321.3837	157.8318	-163.5519	-0.150192307692308	0.00719512195121951	-0.150192307692308	321.3837	157.8318	-163.5519
-3.905	0.2	310.5777	150.9441	-159.6336	-0.150192307692308	0.0048780487804878	-0.150192307692308	310.5777	150.9441	-159.6336
-3.905	0.1	299.9299	146.9824	-152.9475	-0.150192307692308	0.0024390243902439	-0.150192307692308	299.9299	146.9824	-152.9475
-3.905	0	291.2103	140.2757	-150.9346	-0.150192307692308	0	-0.150192307692308	291.2103	140.2757	-150.9346
-3.905	-0.1	278.0598	132.7703	-145.2895	-0.150192307692308	-0.0024390243902439	-0.150192307692308	278.0598	132.7703	-145.2895
-3.905	-0.2	258.1959	127.7796	-130.4163	-0.150192307692308	-0.0048780487804878	-0.150192307692308	258.1959	127.7796	-130.4163
-3.905	-0.3	248.1565	121.4589	-126.6976	-0.150192307692308	-0.00731707317073171	-0.150192307692308	248.1565	121.4589	-126.6976
-3.905	-0.4	240.2717	114.3218	-125.9499	-0.150192307692308	-0.00975609756097561	-0.150192307692308	240.2717	114.3218	-125.9499
-3.905	-0.505	235.1088	109.0161	-126.0927	-0.150192307692308	-0.0123170731707317	-0.150192307692308	235.1088	109.0161	-126.0927
-3.905	-0.6	225.0364	102.3697	-122.6667	-0.150192307692308	-0.0146341463414634	-0.150192307692308	225.0364	102.3697	-122.6667
-3.905	-0.7	214.9622	97.99454	-116.96766	-0.150192307692308	-0.0170731707317073	-0.150192307692308	214.9622	97.99454	-116.96766
-3.905	-0.8	206.1936	92.29851	-113.89509	-0.150192307692308	-0.0195121951219512	-0.150192307692308	206.1936	92.29851	-113.89509
-3.905	-0.9	195.6206	87.78181	-107.83879	-0.150192307692308	-0.0219512195121951	-0.150192307692308	195.6206	87.78181	-107.83879
-3.905	-1	187.1437	83.91816	-103.22554	-0.150192307692308	-0.024390243902439	-0.150192307692308	187.1437	83.91816	-103.22554
-3.905	-1.1	180.0869	81.54081	-98.54609	-0.150192307692308	-0.0268292682926829	-0.150192307692308	180.0869	81.54081	-98.54609
-3.905	-1.2	172.837	81.19875	-91.63825	-0.150192307692308	-0.0292682926829268	-0.150192307692308	172.837	81.19875	-91.63825
-3.905	-1.3	167.9943	81.34702	-86.64728	-0.150192307692308	-0.0317073170731707	-0.150192307692308	167.9943	81.34702	-86.64728
-3.905	-1.4	162.2667	82.21715	-80.04955	-0.150192307692308	-0.0341463414634146	-0.150192307692308	162.2667	82.21715	-80.04955
-3.905	-1.5	157.4753	84.22126	-73.25404	-0.150192307692308	-0.0365853658536585	-0.150192307692308	157.4753	84.22126	-73.25404
-3.905	-1.6	152.9704	85.253	-67.7174	-0.150192307692308	-0.0390243902439024	-0.150192307692308	152.9704	85.253	-67.7174
-3.905	-1.7	147.7973	87.77368	-60.02362	-0.150192307692308	-0.0414634146341463	-0.150192307692308	147.7973	87.77368	-60.02362
-3.905	-1.8	145.1483	92.8366	-52.3117	-0.150192307692308	-0.0439024390243902	-0.150192307692308	145.1483	92.8366	-52.3117
-3.905	-1.9	142.3659	97.34881	-45.01709	-0.150192307692308	-0.0463414634146341	-0.150192307692308	142.3659	97.34881	-45.01709
-3.905	-2	141.1454	105.4752	-35.6702	-0.150192307692308	-0.0487804878048781	-0.150192307692308	141.1454	105.4752	-35.6702
-3.905	-2.1	140.7842	115.4273	-25.3569	-0.150192307692308	-0.051219512195122	-0.150192307692308	140.7842	115.4273	-25.3569
-3.905	-2.205	139.3712	134.8297	-4.54149999999999	-0.150192307692308	-0.053780487804878	-0.150192307692308	139.3712	134.8297	-4.54149999999999
-3.905	-2.3	138.0831	138.7905	0.707400000000007	-0.150192307692308	-0.0560975609756098	-0.150192307692308	138.0831	138.7905	0.707400000000007
-3.905	-2.4	133.9109	146.4519	12.541	-0.150192307692308	-0.0585365853658537	-0.150192307692308	133.9109	146.4519	12.541
-3.905	-2.5	131.2504	154.1819	22.9315	-0.150192307692308	-0.0609756097560976	-0.150192307692308	131.2504	154.1819	22.9315
-3.905	-2.6	124.3256	166.0671	41.7415	-0.150192307692308	-0.0634146341463415	-0.150192307692308	124.3256	166.0671	41.7415
-3.905	-2.705	118.9619	186.3798	67.4179	-0.150192307692308	-0.0659756097560976	-0.150192307692308	118.9619	186.3798	67.4179
-3.905	-2.805	113.4915	205.3351	91.8436	-0.150192307692308	-0.0684146341463415	-0.150192307692308	113.4915	205.3351	91.8436
-3.905	-2.905	112.0194	230.1517	118.1323	-0.150192307692308	-0.0708536585365854	-0.150192307692308	112.0194	230.1517	118.1323
-3.905	-3.005	113.9901	253.7874	139.7973	-0.150192307692308	-0.0732926829268293	-0.150192307692308	113.9901	253.7874	139.7973
-3.905	-3.105	114.8854	283.1419	168.2565	-0.150192307692308	-0.0757317073170732	-0.150192307692308	114.8854	283.1419	168.2565
-3.905	-3.205	118.7493	341.1973	222.448	-0.150192307692308	-0.0781707317073171	-0.150192307692308	118.7493	341.1973	222.448
-3.905	-3.305	120.5362	369.2184	248.6822	-0.150192307692308	-0.080609756097561	-0.150192307692308	120.5362	369.2184	248.6822
-3.905	-3.405	123.9141	391.3816	267.4675	-0.150192307692308	-0.0830487804878049	-0.150192307692308	123.9141	391.3816	267.4675
-3.905	-3.505	125.4117	409.3527	283.941	-0.150192307692308	-0.0854878048780488	-0.150192307692308	125.4117	409.3527	283.941
-3.905	-3.605	124.9974	421.762	296.7646	-0.150192307692308	-0.0879268292682927	-0.150192307692308	124.9974	421.762	296.7646
-3.905	-3.705	124.7564	428.7111	303.9547	-0.150192307692308	-0.0903658536585366	-0.150192307692308	124.7564	428.7111	303.9547
-3.905	-3.8	123.4751	429.2849	305.8098	-0.150192307692308	-0.0926829268292683	-0.150192307692308	123.4751	429.2849	305.8098
-3.905	-3.9	122.8068	428.2769	305.4701	-0.150192307692308	-0.0951219512195122	-0.150192307692308	122.8068	428.2769	305.4701
-3.905	-4	125.1776	428.8567	303.6791	-0.150192307692308	-0.0975609756097561	-0.150192307692308	125.1776	428.8567	303.6791
-3.805	4	292.3656	55123.82	54831.4544	-0.146346153846154	0.0975609756097561	-0.146346153846154	292.3656	55123.82	54831.4544
-3.805	3.9	302.498	52661.53	52359.032	-0.146346153846154	0.0951219512195122	-0.146346153846154	302.498	52661.53	52359.032
-3.805	3.8	312.9857	35470.15	35157.1643	-0.146346153846154	0.0926829268292683	-0.146346153846154	312.9857	35470.15	35157.1643
-3.805	3.7	320.1885	6012.662	5692.4735	-0.146346153846154	0.0902439024390244	-0.146346153846154	320.1885	6012.662	5692.4735
-3.805	3.6	327.8565	2484.173	2156.3165	-0.146346153846154	0.0878048780487805	-0.146346153846154	327.8565	2484.173	2156.3165
-3.805	3.5	334.4118	1839.928	1505.5162	-0.146346153846154	0.0853658536585366	-0.146346153846154	334.4118	1839.928	1505.5162
-3.805	3.4	340.892	1088.853	747.961	-0.146346153846154	0.0829268292682927	-0.146346153846154	340.892	1088.853	747.961
-3.805	3.3	345.6947	913.8627	568.168	-0.146346153846154	0.0804878048780488	-0.146346153846154	345.6947	913.8627	568.168
-3.805	3.2	347.782	709.7946	362.0126	-0.146346153846154	0.0780487804878049	-0.146346153846154	347.782	709.7946	362.0126
-3.805	3.1	350.9977	633.5117	282.514	-0.146346153846154	0.075609756097561	-0.146346153846154	350.9977	633.5117	282.514
-3.805	3	360.6228	577.9967	217.3739	-0.146346153846154	0.0731707317073171	-0.146346153846154	360.6228	577.9967	217.3739
-3.805	2.9	379.3155	536.0049	156.6894	-0.146346153846154	0.0707317073170732	-0.146346153846154	379.3155	536.0049	156.6894
-3.805	2.8	409.0718	490.2034	81.1316	-0.146346153846154	0.0682926829268293	-0.146346153846154	409.0718	490.2034	81.1316
-3.805	2.7	448.1257	436.351	-11.7747	-0.146346153846154	0.0658536585365854	-0.146346153846154	448.1257	436.351	-11.7747
-3.805	2.6	514.8079	412.6773	-102.1306	-0.146346153846154	0.0634146341463415	-0.146346153846154	514.8079	412.6773	-102.1306
-3.805	2.5	636.4321	395.2567	-241.1754	-0.146346153846154	0.0609756097560976	-0.146346153846154	636.4321	395.2567	-241.1754
-3.805	2.4	817.1412	382.1655	-434.9757	-0.146346153846154	0.0585365853658537	-0.146346153846154	817.1412	382.1655	-434.9757
-3.805	2.3	1161.665	369.1428	-792.5222	-0.146346153846154	0.0560975609756098	-0.146346153846154	1161.665	369.1428	-792.5222
-3.805	2.2	1810.109	353.6023	-1456.5067	-0.146346153846154	0.0536585365853659	-0.146346153846154	1810.109	353.6023	-1456.5067
-3.805	2.1	3786.026	335.3232	-3450.7028	-0.146346153846154	0.051219512195122	-0.146346153846154	3786.026	335.3232	-3450.7028
-3.805	2	6474.582	321.2805	-6153.3015	-0.146346153846154	0.0487804878048781	-0.146346153846154	6474.582	321.2805	-6153.3015
-3.805	1.9	8906.605	311.2429	-8595.3621	-0.146346153846154	0.0463414634146341	-0.146346153846154	8906.605	311.2429	-8595.3621
-3.805	1.8	11660.42	303.6139	-11356.8061	-0.146346153846154	0.0439024390243902	-0.146346153846154	11660.42	303.6139	-11356.8061
-3.805	1.7	12672.17	289.8548	-12382.3152	-0.146346153846154	0.0414634146341463	-0.146346153846154	12672.17	289.8548	-12382.3152
-3.805	1.6	2962.482	281.9513	-2680.5307	-0.146346153846154	0.0390243902439024	-0.146346153846154	2962.482	281.9513	-2680.5307
-3.805	1.5	1503.521	274.081	-1229.44	-0.146346153846154	0.0365853658536585	-0.146346153846154	1503.521	274.081	-1229.44
-3.805	1.4	1012.906	259.8235	-753.0825	-0.146346153846154	0.0341463414634146	-0.146346153846154	1012.906	259.8235	-753.0825
-3.805	1.3	760.5186	250.9629	-509.5557	-0.146346153846154	0.0317073170731707	-0.146346153846154	760.5186	250.9629	-509.5557
-3.805	1.2	673.7669	240.3414	-433.4255	-0.146346153846154	0.0292682926829268	-0.146346153846154	673.7669	240.3414	-433.4255
-3.805	1.1	619.2987	224.3011	-394.9976	-0.146346153846154	0.0268292682926829	-0.146346153846154	619.2987	224.3011	-394.9976
-3.805	0.995	578.8456	214.9241	-363.9215	-0.146346153846154	0.0242682926829268	-0.146346153846154	578.8456	214.9241	-363.9215
-3.805	0.9	544.566	205.7396	-338.8264	-0.146346153846154	0.0219512195121951	-0.146346153846154	544.566	205.7396	-338.8264
-3.805	0.8	512.2361	191.6713	-320.5648	-0.146346153846154	0.0195121951219512	-0.146346153846154	512.2361	191.6713	-320.5648
-3.805	0.7	461.2247	184.5761	-276.6486	-0.146346153846154	0.0170731707317073	-0.146346153846154	461.2247	184.5761	-276.6486
-3.805	0.6	420.9666	179.1587	-241.8079	-0.146346153846154	0.0146341463414634	-0.146346153846154	420.9666	179.1587	-241.8079
-3.805	0.495	388.1588	170.898	-217.2608	-0.146346153846154	0.0120731707317073	-0.146346153846154	388.1588	170.898	-217.2608
-3.805	0.4	364.2243	164.177	-200.0473	-0.146346153846154	0.00975609756097561	-0.146346153846154	364.2243	164.177	-200.0473
-3.805	0.295	343.0481	158.9975	-184.0506	-0.146346153846154	0.00719512195121951	-0.146346153846154	343.0481	158.9975	-184.0506
-3.805	0.2	325.709	152.6693	-173.0397	-0.146346153846154	0.0048780487804878	-0.146346153846154	325.709	152.6693	-173.0397
-3.805	0.1	313.0348	147.2263	-165.8085	-0.146346153846154	0.0024390243902439	-0.146346153846154	313.0348	147.2263	-165.8085
-3.805	0	304.6762	142.4544	-162.2218	-0.146346153846154	0	-0.146346153846154	304.6762	142.4544	-162.2218
-3.805	-0.1	293.7759	137.1849	-156.591	-0.146346153846154	-0.0024390243902439	-0.146346153846154	293.7759	137.1849	-156.591
-3.805	-0.2	282.0804	132.1302	-149.9502	-0.146346153846154	-0.0048780487804878	-0.146346153846154	282.0804	132.1302	-149.9502
-3.805	-0.3	263.674	126.5129	-137.1611	-0.146346153846154	-0.00731707317073171	-0.146346153846154	263.674	126.5129	-137.1611
-3.805	-0.4	253.8708	119.3612	-134.5096	-0.146346153846154	-0.00975609756097561	-0.146346153846154	253.8708	119.3612	-134.5096
-3.805	-0.505	246.8909	113.1637	-133.7272	-0.146346153846154	-0.0123170731707317	-0.146346153846154	246.8909	113.1637	-133.7272
-3.805	-0.6	239.0964	105.1254	-133.971	-0.146346153846154	-0.0146341463414634	-0.146346153846154	239.0964	105.1254	-133.971
-3.805	-0.7	223.7896	100.7754	-123.0142	-0.146346153846154	-0.0170731707317073	-0.146346153846154	223.7896	100.7754	-123.0142
-3.805	-0.8	213.2392	96.52748	-116.71172	-0.146346153846154	-0.0195121951219512	-0.146346153846154	213.2392	96.52748	-116.71172
-3.805	-0.9	204.3778	92.77517	-111.60263	-0.146346153846154	-0.0219512195121951	-0.146346153846154	204.3778	92.77517	-111.60263
-3.805	-1	194.6755	88.77924	-105.89626	-0.146346153846154	-0.024390243902439	-0.146346153846154	194.6755	88.77924	-105.89626
-3.805	-1.1	189.0864	86.37492	-102.71148	-0.146346153846154	-0.0268292682926829	-0.146346153846154	189.0864	86.37492	-102.71148
-3.805	-1.2	182.0379	85.26741	-96.77049	-0.146346153846154	-0.0292682926829268	-0.146346153846154	182.0379	85.26741	-96.77049
-3.805	-1.3	175.8826	84.00796	-91.87464	-0.146346153846154	-0.0317073170731707	-0.146346153846154	175.8826	84.00796	-91.87464
-3.805	-1.4	170.5401	84.52302	-86.01708	-0.146346153846154	-0.0341463414634146	-0.146346153846154	170.5401	84.52302	-86.01708
-3.805	-1.5	163.5172	85.45399	-78.06321	-0.146346153846154	-0.0365853658536585	-0.146346153846154	163.5172	85.45399	-78.06321
-3.805	-1.6	158.4883	87.36244	-71.12586	-0.146346153846154	-0.0390243902439024	-0.146346153846154	158.4883	87.36244	-71.12586
-3.805	-1.7	154.3428	89.45697	-64.88583	-0.146346153846154	-0.0414634146341463	-0.146346153846154	154.3428	89.45697	-64.88583
-3.805	-1.8	151.0581	94.35963	-56.69847	-0.146346153846154	-0.0439024390243902	-0.146346153846154	151.0581	94.35963	-56.69847
-3.805	-1.9	150.0827	97.64364	-52.43906	-0.146346153846154	-0.0463414634146341	-0.146346153846154	150.0827	97.64364	-52.43906
-3.805	-2	147.9317	106.3641	-41.5676	-0.146346153846154	-0.0487804878048781	-0.146346153846154	147.9317	106.3641	-41.5676
-3.805	-2.1	148.6309	118.2094	-30.4215	-0.146346153846154	-0.051219512195122	-0.146346153846154	148.6309	118.2094	-30.4215
-3.805	-2.205	146.336	137.9031	-8.43290000000002	-0.146346153846154	-0.053780487804878	-0.146346153846154	146.336	137.9031	-8.43290000000002
-3.805	-2.3	143.9716	141.7343	-2.23730000000001	-0.146346153846154	-0.0560975609756098	-0.146346153846154	143.9716	141.7343	-2.23730000000001
-3.805	-2.4	141.8066	144.8592	3.05259999999998	-0.146346153846154	-0.0585365853658537	-0.146346153846154	141.8066	144.8592	3.05259999999998
-3.805	-2.5	138.4799	154.0554	15.5755	-0.146346153846154	-0.0609756097560976	-0.146346153846154	138.4799	154.0554	15.5755
-3.805	-2.6	131.7161	166.3043	34.5882	-0.146346153846154	-0.0634146341463415	-0.146346153846154	131.7161	166.3043	34.5882
-3.805	-2.705	127.7559	192.0441	64.2882	-0.146346153846154	-0.0659756097560976	-0.146346153846154	127.7559	192.0441	64.2882
-3.805	-2.805	122.3794	211.588	89.2086	-0.146346153846154	-0.0684146341463415	-0.146346153846154	122.3794	211.588	89.2086
-3.805	-2.905	119.2016	240.5432	121.3416	-0.146346153846154	-0.0708536585365854	-0.146346153846154	119.2016	240.5432	121.3416
-3.805	-3.005	114.7793	266.1725	151.3932	-0.146346153846154	-0.0732926829268293	-0.146346153846154	114.7793	266.1725	151.3932
-3.805	-3.105	115.2163	292.5414	177.3251	-0.146346153846154	-0.0757317073170732	-0.146346153846154	115.2163	292.5414	177.3251
-3.805	-3.205	115.1963	344.799	229.6027	-0.146346153846154	-0.0781707317073171	-0.146346153846154	115.1963	344.799	229.6027
-3.805	-3.305	118.2023	376.5509	258.3486	-0.146346153846154	-0.080609756097561	-0.146346153846154	118.2023	376.5509	258.3486
-3.805	-3.405	117.7747	400.201	282.4263	-0.146346153846154	-0.0830487804878049	-0.146346153846154	117.7747	400.201	282.4263
-3.805	-3.505	118.0654	419.2091	301.1437	-0.146346153846154	-0.0854878048780488	-0.146346153846154	118.0654	419.2091	301.1437
-3.805	-3.605	120.405	430.6009	310.1959	-0.146346153846154	-0.0879268292682927	-0.146346153846154	120.405	430.6009	310.1959
-3.805	-3.705	123.1477	435.1219	311.9742	-0.146346153846154	-0.0903658536585366	-0.146346153846154	123.1477	435.1219	311.9742
-3.805	-3.8	124.2809	434.4258	310.1449	-0.146346153846154	-0.0926829268292683	-0.146346153846154	124.2809	434.4258	310.1449
-3.805	-3.9	126.0028	433.0402	307.0374	-0.146346153846154	-0.0951219512195122	-0.146346153846154	126.0028	433.0402	307.0374
-3.805	-4	123.7178	431.5782	307.8604	-0.146346153846154	-0.0975609756097561	-0.146346153846154	123.7178	431.5782	307.8604
-3.705	4	268.6648	55857.31	55588.6452	-0.1425	0.0975609756097561	-0.1425	268.6648	55857.31	55588.6452
-3.705	3.9	274.6679	53808.79	53534.1221	-0.1425	0.0951219512195122	-0.1425	274.6679	53808.79	53534.1221
-3.705	3.8	280.3932	35336.56	35056.1668	-0.1425	0.0926829268292683	-0.1425	280.3932	35336.56	35056.1668
-3.705	3.7	284.9335	6021.197	5736.2635	-0.1425	0.0902439024390244	-0.1425	284.9335	6021.197	5736.2635
-3.705	3.6	289.4509	2472.408	2182.9571	-0.1425	0.0878048780487805	-0.1425	289.4509	2472.408	2182.9571
-3.705	3.5	293.4837	1897.736	1604.2523	-0.1425	0.0853658536585366	-0.1425	293.4837	1897.736	1604.2523
-3.705	3.4	307.8893	1103.203	795.3137	-0.1425	0.0829268292682927	-0.1425	307.8893	1103.203	795.3137
-3.705	3.3	331.4882	907.9505	576.4623	-0.1425	0.0804878048780488	-0.1425	331.4882	907.9505	576.4623
-3.705	3.2	336.6933	721.1568	384.4635	-0.1425	0.0780487804878049	-0.1425	336.6933	721.1568	384.4635
-3.705	3.1	341.0173	647.8169	306.7996	-0.1425	0.075609756097561	-0.1425	341.0173	647.8169	306.7996
-3.705	3	344.6566	586.0249	241.3683	-0.1425	0.0731707317073171	-0.1425	344.6566	586.0249	241.3683
-3.705	2.9	352.1448	542.9438	190.799	-0.1425	0.0707317073170732	-0.1425	352.1448	542.9438	190.799
-3.705	2.8	363.9657	500.7068	136.7411	-0.1425	0.0682926829268293	-0.1425	363.9657	500.7068	136.7411
-3.705	2.7	387.3647	433.5237	46.159	-0.1425	0.0658536585365854	-0.1425	387.3647	433.5237	46.159
-3.705	2.6	428.3418	409.1157	-19.2261	-0.1425	0.0634146341463415	-0.1425	428.3418	409.1157	-19.2261
-3.705	2.5	474.0385	393.4604	-80.5781	-0.1425	0.0609756097560976	-0.1425	474.0385	393.4604	-80.5781
-3.705	2.4	522.7991	380.8593	-141.9398	-0.1425	0.0585365853658537	-0.1425	522.7991	380.8593	-141.9398
-3.705	2.3	643.7984	366.5007	-277.2977	-0.1425	0.0560975609756098	-0.1425	643.7984	366.5007	-277.2977
-3.705	2.2	829.6362	350.6635	-478.9727	-0.1425	0.0536585365853659	-0.1425	829.6362	350.6635	-478.9727
-3.705	2.1	1010.628	335.9788	-674.6492	-0.1425	0.051219512195122	-0.1425	1010.628	335.9788	-674.6492
-3.705	2	1538.456	323.5378	-1214.9182	-0.1425	0.0487804878048781	-0.1425	1538.456	323.5378	-1214.9182
-3.705	1.9	3018.159	312.6952	-2705.4638	-0.1425	0.0463414634146341	-0.1425	3018.159	312.6952	-2705.4638
-3.705	1.8	8357.082	303.7943	-8053.2877	-0.1425	0.0439024390243902	-0.1425	8357.082	303.7943	-8053.2877
-3.705	1.7	11722.26	293.4298	-11428.8302	-0.1425	0.0414634146341463	-0.1425	11722.26	293.4298	-11428.8302
-3.705	1.6	15304.37	283.6781	-15020.6919	-0.1425	0.0390243902439024	-0.1425	15304.37	283.6781	-15020.6919
-3.705	1.5	14718.03	271.1855	-14446.8445	-0.1425	0.0365853658536585	-0.1425	14718.03	271.1855	-14446.8445
-3.705	1.4	2931.243	256.4664	-2674.7766	-0.1425	0.0341463414634146	-0.1425	2931.243	256.4664	-2674.7766
-3.705	1.3	1100.806	244.5219	-856.2841	-0.1425	0.0317073170731707	-0.1425	1100.806	244.5219	-856.2841
-3.705	1.2	919.2191	235.8078	-683.4113	-0.1425	0.0292682926829268	-0.1425	919.2191	235.8078	-683.4113
-3.705	1.1	737.6828	233.4831	-504.1997	-0.1425	0.0268292682926829	-0.1425	737.6828	233.4831	-504.1997
-3.705	0.995	656.8201	222.8687	-433.9514	-0.1425	0.0242682926829268	-0.1425	656.8201	222.8687	-433.9514
-3.705	0.9	606.8056	214.6025	-392.2031	-0.1425	0.0219512195121951	-0.1425	606.8056	214.6025	-392.2031
-3.705	0.8	570.52	202.2678	-368.2522	-0.1425	0.0195121951219512	-0.1425	570.52	202.2678	-368.2522
-3.705	0.7	538.4414	195.3561	-343.0853	-0.1425	0.0170731707317073	-0.1425	538.4414	195.3561	-343.0853
-3.705	0.6	499.5336	186.3662	-313.1674	-0.1425	0.0146341463414634	-0.1425	499.5336	186.3662	-313.1674
-3.705	0.495	444.0304	178.3665	-265.6639	-0.1425	0.0120731707317073	-0.1425	444.0304	178.3665	-265.6639
-3.705	0.4	411.9496	171.5826	-240.367	-0.1425	0.00975609756097561	-0.1425	411.9496	171.5826	-240.367
-3.705	0.295	381.7925	163.3469	-218.4456	-0.1425	0.00719512195121951	-0.1425	381.7925	163.3469	-218.4456
-3.705	0.2	357.3955	155.454	-201.9415	-0.1425	0.0048780487804878	-0.1425	357.3955	155.454	-201.9415
-3.705	0.1	338.2982	150.6477	-187.6505	-0.1425	0.0024390243902439	-0.1425	338.2982	150.6477	-187.6505
-3.705	0	324.4616	143.754	-180.7076	-0.1425	0	-0.1425	324.4616	143.754	-180.7076
-3.705	-0.1	310.8203	136.6484	-174.1719	-0.1425	-0.0024390243902439	-0.1425	310.8203	136.6484	-174.1719
-3.705	-0.2	300.9559	129.6198	-171.3361	-0.1425	-0.0048780487804878	-0.1425	300.9559	129.6198	-171.3361
-3.705	-0.3	287.8389	124.5483	-163.2906	-0.1425	-0.00731707317073171	-0.1425	287.8389	124.5483	-163.2906
-3.705	-0.4	267.4664	119.3327	-148.1337	-0.1425	-0.00975609756097561	-0.1425	267.4664	119.3327	-148.1337
-3.705	-0.505	255.2015	115.5762	-139.6253	-0.1425	-0.0123170731707317	-0.1425	255.2015	115.5762	-139.6253
-3.705	-0.6	247.5688	109.6159	-137.9529	-0.1425	-0.0146341463414634	-0.1425	247.5688	109.6159	-137.9529
-3.705	-0.7	240.7495	104.1718	-136.5777	-0.1425	-0.0170731707317073	-0.1425	240.7495	104.1718	-136.5777
-3.705	-0.8	234.1747	99.09735	-135.07735	-0.1425	-0.0195121951219512	-0.1425	234.1747	99.09735	-135.07735
-3.705	-0.9	225.8852	97.11031	-128.77489	-0.1425	-0.0219512195121951	-0.1425	225.8852	97.11031	-128.77489
-3.705	-1	216.7302	93.14971	-123.58049	-0.1425	-0.024390243902439	-0.1425	216.7302	93.14971	-123.58049
-3.705	-1.1	206.9707	90.25441	-116.71629	-0.1425	-0.0268292682926829	-0.1425	206.9707	90.25441	-116.71629
-3.705	-1.2	198.655	87.2097	-111.4453	-0.1425	-0.0292682926829268	-0.1425	198.655	87.2097	-111.4453
-3.705	-1.3	191.8749	86.55573	-105.31917	-0.1425	-0.0317073170731707	-0.1425	191.8749	86.55573	-105.31917
-3.705	-1.4	186.9119	86.46576	-100.44614	-0.1425	-0.0341463414634146	-0.1425	186.9119	86.46576	-100.44614
-3.705	-1.5	180.378	88.46833	-91.90967	-0.1425	-0.0365853658536585	-0.1425	180.378	88.46833	-91.90967
-3.705	-1.6	174.9288	89.14914	-85.77966	-0.1425	-0.0390243902439024	-0.1425	174.9288	89.14914	-85.77966
-3.705	-1.7	167.5701	91.84764	-75.72246	-0.1425	-0.0414634146341463	-0.1425	167.5701	91.84764	-75.72246
-3.705	-1.8	161.8587	96.61536	-65.24334	-0.1425	-0.0439024390243902	-0.1425	161.8587	96.61536	-65.24334
-3.705	-1.9	158.1259	101.3154	-56.8105	-0.1425	-0.0463414634146341	-0.1425	158.1259	101.3154	-56.8105
-3.705	-2	153.5803	108.551	-45.0293	-0.1425	-0.0487804878048781	-0.1425	153.5803	108.551	-45.0293
-3.705	-2.1	151.9021	118.8431	-33.059	-0.1425	-0.051219512195122	-0.1425	151.9021	118.8431	-33.059
-3.705	-2.205	150.0594	140.7989	-9.26050000000001	-0.1425	-0.053780487804878	-0.1425	150.0594	140.7989	-9.26050000000001
-3.705	-2.3	150.2309	145.1901	-5.04079999999999	-0.1425	-0.0560975609756098	-0.1425	150.2309	145.1901	-5.04079999999999
-3.705	-2.4	147.1244	149.8405	2.71609999999998	-0.1425	-0.0585365853658537	-0.1425	147.1244	149.8405	2.71609999999998
-3.705	-2.5	144.1856	159.1206	14.935	-0.1425	-0.0609756097560976	-0.1425	144.1856	159.1206	14.935
-3.705	-2.6	139.6535	168.6631	29.0096	-0.1425	-0.0634146341463415	-0.1425	139.6535	168.6631	29.0096
-3.705	-2.705	133.4933	192.1949	58.7016	-0.1425	-0.0659756097560976	-0.1425	133.4933	192.1949	58.7016
-3.705	-2.805	128.2466	208.5627	80.3161	-0.1425	-0.0684146341463415	-0.1425	128.2466	208.5627	80.3161
-3.705	-2.905	125.0692	233.7023	108.6331	-0.1425	-0.0708536585365854	-0.1425	125.0692	233.7023	108.6331
-3.705	-3.005	118.8796	257.3713	138.4917	-0.1425	-0.0732926829268293	-0.1425	118.8796	257.3713	138.4917
-3.705	-3.105	116.3246	289.2767	172.9521	-0.1425	-0.0757317073170732	-0.1425	116.3246	289.2767	172.9521
-3.705	-3.205	115.2666	344.7973	229.5307	-0.1425	-0.0781707317073171	-0.1425	115.2666	344.7973	229.5307
-3.705	-3.305	117.5792	374.079	256.4998	-0.1425	-0.080609756097561	-0.1425	117.5792	374.079	256.4998
-3.705	-3.405	119.4781	399.6342	280.1561	-0.1425	-0.0830487804878049	-0.1425	119.4781	399.6342	280.1561
-3.705	-3.505	122.4417	415.0651	292.6234	-0.1425	-0.0854878048780488	-0.1425	122.4417	415.0651	292.6234
-3.705	-3.605	123.2892	427.8018	304.5126	-0.1425	-0.0879268292682927	-0.1425	123.2892	427.8018	304.5126
-3.705	-3.705	125.6841	433.6856	308.0015	-0.1425	-0.0903658536585366	-0.1425	125.6841	433.6856	308.0015
-3.705	-3.8	126.6185	434.6804	308.0619	-0.1425	-0.0926829268292683	-0.1425	126.6185	434.6804	308.0619
-3.705	-3.9	125.907	433.2663	307.3593	-0.1425	-0.0951219512195122	-0.1425	125.907	433.2663	307.3593
-3.705	-4	127.5035	433.4704	305.9669	-0.1425	-0.0975609756097561	-0.1425	127.5035	433.4704	305.9669
-3.605	4	255.2448	57666.67	57411.4252	-0.138653846153846	0.0975609756097561	-0.138653846153846	255.2448	57666.67	57411.4252
-3.605	3.9	260.8733	56064.86	55803.9867	-0.138653846153846	0.0951219512195122	-0.138653846153846	260.8733	56064.86	55803.9867
-3.605	3.8	265.6602	35472.34	35206.6798	-0.138653846153846	0.0926829268292683	-0.138653846153846	265.6602	35472.34	35206.6798
-3.605	3.7	270.8575	6021.828	5750.9705	-0.138653846153846	0.0902439024390244	-0.138653846153846	270.8575	6021.828	5750.9705
-3.605	3.6	275.9198	2455.346	2179.4262	-0.138653846153846	0.0878048780487805	-0.138653846153846	275.9198	2455.346	2179.4262
-3.605	3.5	281.1933	1874.526	1593.3327	-0.138653846153846	0.0853658536585366	-0.138653846153846	281.1933	1874.526	1593.3327
-3.605	3.4	285.4543	1113.519	828.0647	-0.138653846153846	0.0829268292682927	-0.138653846153846	285.4543	1113.519	828.0647
-3.605	3.3	289.0273	904.9137	615.8864	-0.138653846153846	0.0804878048780488	-0.138653846153846	289.0273	904.9137	615.8864
-3.605	3.2	292.1807	717.3595	425.1788	-0.138653846153846	0.0780487804878049	-0.138653846153846	292.1807	717.3595	425.1788
-3.605	3.1	305.3334	644.6107	339.2773	-0.138653846153846	0.075609756097561	-0.138653846153846	305.3334	644.6107	339.2773
-3.605	3	329.1662	586.6267	257.4605	-0.138653846153846	0.0731707317073171	-0.138653846153846	329.1662	586.6267	257.4605
-3.605	2.9	331.8189	544.524	212.7051	-0.138653846153846	0.0707317073170732	-0.138653846153846	331.8189	544.524	212.7051
-3.605	2.8	336.0613	501.9075	165.8462	-0.138653846153846	0.0682926829268293	-0.138653846153846	336.0613	501.9075	165.8462
-3.605	2.7	345.9711	437.8439	91.8728000000001	-0.138653846153846	0.0658536585365854	-0.138653846153846	345.9711	437.8439	91.8728000000001
-3.605	2.6	358.6915	414.2338	55.5423	-0.138653846153846	0.0634146341463415	-0.138653846153846	358.6915	414.2338	55.5423
-3.605	2.5	383.1623	397.805	14.6427	-0.138653846153846	0.0609756097560976	-0.138653846153846	383.1623	397.805	14.6427
-3.605	2.4	421.9696	384.2559	-37.7137	-0.138653846153846	0.0585365853658537	-0.138653846153846	421.9696	384.2559	-37.7137
-3.605	2.3	475.3874	369.5952	-105.7922	-0.138653846153846	0.0560975609756098	-0.138653846153846	475.3874	369.5952	-105.7922
-3.605	2.2	535.8621	354.2571	-181.605	-0.138653846153846	0.0536585365853659	-0.138653846153846	535.8621	354.2571	-181.605
-3.605	2.1	659.2797	339.1227	-320.157	-0.138653846153846	0.051219512195122	-0.138653846153846	659.2797	339.1227	-320.157
-3.605	2	876.99	326.5348	-550.4552	-0.138653846153846	0.0487804878048781	-0.138653846153846	876.99	326.5348	-550.4552
-3.605	1.9	1227.548	316.5872	-910.9608	-0.138653846153846	0.0463414634146341	-0.138653846153846	1227.548	316.5872	-910.9608
-3.605	1.8	2060.373	306.3355	-1754.0375	-0.138653846153846	0.0439024390243902	-0.138653846153846	2060.373	306.3355	-1754.0375
-3.605	1.7	4254.719	293.8764	-3960.8426	-0.138653846153846	0.0414634146341463	-0.138653846153846	4254.719	293.8764	-3960.8426
-3.605	1.6	7832.877	281.7042	-7551.1728	-0.138653846153846	0.0390243902439024	-0.138653846153846	7832.877	281.7042	-7551.1728
-3.605	1.5	10735.03	271.4315	-10463.5985	-0.138653846153846	0.0365853658536585	-0.138653846153846	10735.03	271.4315	-10463.5985
-3.605	1.4	13464.98	254.6819	-13210.2981	-0.138653846153846	0.0341463414634146	-0.138653846153846	13464.98	254.6819	-13210.2981
-3.605	1.3	6014.864	244.4721	-5770.3919	-0.138653846153846	0.0317073170731707	-0.138653846153846	6014.864	244.4721	-5770.3919
-3.605	1.2	1626.657	236.3949	-1390.2621	-0.138653846153846	0.0292682926829268	-0.138653846153846	1626.657	236.3949	-1390.2621
-3.605	1.1	992.3448	230.8452	-761.4996	-0.138653846153846	0.0268292682926829	-0.138653846153846	992.3448	230.8452	-761.4996
-3.605	0.995	854.5544	225.9418	-628.6126	-0.138653846153846	0.0242682926829268	-0.138653846153846	854.5544	225.9418	-628.6126
-3.605	0.9	705.1031	218.6176	-486.4855	-0.138653846153846	0.0219512195121951	-0.138653846153846	705.1031	218.6176	-486.4855
-3.605	0.8	639.584	205.2975	-434.2865	-0.138653846153846	0.0195121951219512	-0.138653846153846	639.584	205.2975	-434.2865
-3.605	0.7	596.0993	196.1425	-399.9568	-0.138653846153846	0.0170731707317073	-0.138653846153846	596.0993	196.1425	-399.9568
-3.605	0.6	564.4245	187.5219	-376.9026	-0.138653846153846	0.0146341463414634	-0.138653846153846	564.4245	187.5219	-376.9026
-3.605	0.495	533.189	183.5384	-349.6506	-0.138653846153846	0.0120731707317073	-0.138653846153846	533.189	183.5384	-349.6506
-3.605	0.4	494.5953	175.4392	-319.1561	-0.138653846153846	0.00975609756097561	-0.138653846153846	494.5953	175.4392	-319.1561
-3.605	0.295	436.0809	168.7913	-267.2896	-0.138653846153846	0.00719512195121951	-0.138653846153846	436.0809	168.7913	-267.2896
-3.605	0.2	403.9888	161.588	-242.4008	-0.138653846153846	0.0048780487804878	-0.138653846153846	403.9888	161.588	-242.4008
-3.605	0.1	373.8204	156.1	-217.7204	-0.138653846153846	0.0024390243902439	-0.138653846153846	373.8204	156.1	-217.7204
-3.605	0	350.4027	152.8722	-197.5305	-0.138653846153846	0	-0.138653846153846	350.4027	152.8722	-197.5305
-3.605	-0.1	331.7318	146.0265	-185.7053	-0.138653846153846	-0.0024390243902439	-0.138653846153846	331.7318	146.0265	-185.7053
-3.605	-0.2	319.1027	141.0188	-178.0839	-0.138653846153846	-0.0048780487804878	-0.138653846153846	319.1027	141.0188	-178.0839
-3.605	-0.3	305.6892	134.8582	-170.831	-0.138653846153846	-0.00731707317073171	-0.138653846153846	305.6892	134.8582	-170.831
-3.605	-0.4	294.0519	127.7038	-166.3481	-0.138653846153846	-0.00975609756097561	-0.138653846153846	294.0519	127.7038	-166.3481
-3.605	-0.505	285.0302	121.3005	-163.7297	-0.138653846153846	-0.0123170731707317	-0.138653846153846	285.0302	121.3005	-163.7297
-3.605	-0.6	268.0195	114.7195	-153.3	-0.138653846153846	-0.0146341463414634	-0.138653846153846	268.0195	114.7195	-153.3
-3.605	-0.7	256.42	106.3752	-150.0448	-0.138653846153846	-0.0170731707317073	-0.138653846153846	256.42	106.3752	-150.0448
-3.605	-0.8	248.1853	102.1426	-146.0427	-0.138653846153846	-0.0195121951219512	-0.138653846153846	248.1853	102.1426	-146.0427
-3.605	-0.9	240.8854	97.71773	-143.16767	-0.138653846153846	-0.0219512195121951	-0.138653846153846	240.8854	97.71773	-143.16767
-3.605	-1	232.4116	92.70437	-139.70723	-0.138653846153846	-0.024390243902439	-0.138653846153846	232.4116	92.70437	-139.70723
-3.605	-1.1	223.665	90.91239	-132.75261	-0.138653846153846	-0.0268292682926829	-0.138653846153846	223.665	90.91239	-132.75261
-3.605	-1.2	215.6816	88.39243	-127.28917	-0.138653846153846	-0.0292682926829268	-0.138653846153846	215.6816	88.39243	-127.28917
-3.605	-1.3	209.214	87.03159	-122.18241	-0.138653846153846	-0.0317073170731707	-0.138653846153846	209.214	87.03159	-122.18241
-3.605	-1.4	199.7096	88.07711	-111.63249	-0.138653846153846	-0.0341463414634146	-0.138653846153846	199.7096	88.07711	-111.63249
-3.605	-1.5	192.6443	88.823	-103.8213	-0.138653846153846	-0.0365853658536585	-0.138653846153846	192.6443	88.823	-103.8213
-3.605	-1.6	185.4593	90.12828	-95.33102	-0.138653846153846	-0.0390243902439024	-0.138653846153846	185.4593	90.12828	-95.33102
-3.605	-1.7	179.0723	92.23316	-86.83914	-0.138653846153846	-0.0414634146341463	-0.138653846153846	179.0723	92.23316	-86.83914
-3.605	-1.8	169.8994	98.43404	-71.46536	-0.138653846153846	-0.0439024390243902	-0.138653846153846	169.8994	98.43404	-71.46536
-3.605	-1.9	164.6448	105.8351	-58.8097	-0.138653846153846	-0.0463414634146341	-0.138653846153846	164.6448	105.8351	-58.8097
-3.605	-2	161.6282	113.5469	-48.0813	-0.138653846153846	-0.0487804878048781	-0.138653846153846	161.6282	113.5469	-48.0813
-3.605	-2.1	157.6402	123.4359	-34.2043	-0.138653846153846	-0.051219512195122	-0.138653846153846	157.6402	123.4359	-34.2043
-3.605	-2.205	156.1501	141.7334	-14.4167	-0.138653846153846	-0.053780487804878	-0.138653846153846	156.1501	141.7334	-14.4167
-3.605	-2.3	155.2688	146.2615	-9.00729999999999	-0.138653846153846	-0.0560975609756098	-0.138653846153846	155.2688	146.2615	-9.00729999999999
-3.605	-2.4	154.2642	152.9187	-1.34549999999999	-0.138653846153846	-0.0585365853658537	-0.138653846153846	154.2642	152.9187	-1.34549999999999
-3.605	-2.5	153.2546	161.3259	8.07129999999998	-0.138653846153846	-0.0609756097560976	-0.138653846153846	153.2546	161.3259	8.07129999999998
-3.605	-2.6	149.172	173.101	23.929	-0.138653846153846	-0.0634146341463415	-0.138653846153846	149.172	173.101	23.929
-3.605	-2.705	144.2331	192.0304	47.7973	-0.138653846153846	-0.0659756097560976	-0.138653846153846	144.2331	192.0304	47.7973
-3.605	-2.805	137.4721	209.182	71.7099	-0.138653846153846	-0.0684146341463415	-0.138653846153846	137.4721	209.182	71.7099
-3.605	-2.905	133.4452	229.8626	96.4174	-0.138653846153846	-0.0708536585365854	-0.138653846153846	133.4452	229.8626	96.4174
-3.605	-3.005	128.6147	253.0844	124.4697	-0.138653846153846	-0.0732926829268293	-0.138653846153846	128.6147	253.0844	124.4697
-3.605	-3.105	126.953	284.3529	157.3999	-0.138653846153846	-0.0757317073170732	-0.138653846153846	126.953	284.3529	157.3999
-3.605	-3.205	123.7459	339.0954	215.3495	-0.138653846153846	-0.0781707317073171	-0.138653846153846	123.7459	339.0954	215.3495
-3.605	-3.305	123.7459	372.8409	249.095	-0.138653846153846	-0.080609756097561	-0.138653846153846	123.7459	372.8409	249.095
-3.605	-3.405	122.8803	397.8502	274.9699	-0.138653846153846	-0.0830487804878049	-0.138653846153846	122.8803	397.8502	274.9699
-3.605	-3.505	123.0599	416.8241	293.7642	-0.138653846153846	-0.0854878048780488	-0.138653846153846	123.0599	416.8241	293.7642
-3.605	-3.605	124.7733	429.2162	304.4429	-0.138653846153846	-0.0879268292682927	-0.138653846153846	124.7733	429.2162	304.4429
-3.605	-3.705	125.4235	432.4951	307.0716	-0.138653846153846	-0.0903658536585366	-0.138653846153846	125.4235	432.4951	307.0716
-3.605	-3.8	127.2176	431.2528	304.0352	-0.138653846153846	-0.0926829268292683	-0.138653846153846	127.2176	431.2528	304.0352
-3.605	-3.9	126.8836	430.2105	303.3269	-0.138653846153846	-0.0951219512195122	-0.138653846153846	126.8836	430.2105	303.3269
-3.605	-4	127.8723	430.5135	302.6412	-0.138653846153846	-0.0975609756097561	-0.138653846153846	127.8723	430.5135	302.6412
-3.505	4	241.4025	55149.57	54908.1675	-0.134807692307692	0.0975609756097561	-0.134807692307692	241.4025	55149.57	54908.1675
-3.505	3.9	248.6152	54216.77	53968.1548	-0.134807692307692	0.0951219512195122	-0.134807692307692	248.6152	54216.77	53968.1548
-3.505	3.8	254.6579	17157.89	16903.2321	-0.134807692307692	0.0926829268292683	-0.134807692307692	254.6579	17157.89	16903.2321
-3.505	3.7	260.2373	5111.974	4851.7367	-0.134807692307692	0.0902439024390244	-0.134807692307692	260.2373	5111.974	4851.7367
-3.505	3.6	264.1074	3572.545	3308.4376	-0.134807692307692	0.0878048780487805	-0.134807692307692	264.1074	3572.545	3308.4376
-3.505	3.5	267.9417	1946.745	1678.8033	-0.134807692307692	0.0853658536585366	-0.134807692307692	267.9417	1946.745	1678.8033
-3.505	3.4	275.4007	1125.768	850.3673	-0.134807692307692	0.0829268292682927	-0.134807692307692	275.4007	1125.768	850.3673
-3.505	3.3	283.4139	916.9196	633.5057	-0.134807692307692	0.0804878048780488	-0.134807692307692	283.4139	916.9196	633.5057
-3.505	3.2	292.9775	731.1749	438.1974	-0.134807692307692	0.0780487804878049	-0.134807692307692	292.9775	731.1749	438.1974
-3.505	3.1	301.4703	659.8857	358.4154	-0.134807692307692	0.075609756097561	-0.134807692307692	301.4703	659.8857	358.4154
-3.505	3	309.8499	597.5109	287.661	-0.134807692307692	0.0731707317073171	-0.134807692307692	309.8499	597.5109	287.661
-3.505	2.9	317.1586	550.2434	233.0848	-0.134807692307692	0.0707317073170732	-0.134807692307692	317.1586	550.2434	233.0848
-3.505	2.8	321.0312	506.6554	185.6242	-0.134807692307692	0.0682926829268293	-0.134807692307692	321.0312	506.6554	185.6242
-3.505	2.7	323.4176	440.6681	117.2505	-0.134807692307692	0.0658536585365854	-0.134807692307692	323.4176	440.6681	117.2505
-3.505	2.6	325.3228	416.4476	91.1248000000001	-0.134807692307692	0.0634146341463415	-0.134807692307692	325.3228	416.4476	91.1248000000001
-3.505	2.5	332.1048	400.44	68.3352	-0.134807692307692	0.0609756097560976	-0.134807692307692	332.1048	400.44	68.3352
-3.505	2.4	345.4164	387.0597	41.6433	-0.134807692307692	0.0585365853658537	-0.134807692307692	345.4164	387.0597	41.6433
-3.505	2.3	376.8577	371.1439	-5.71380000000005	-0.134807692307692	0.0560975609756098	-0.134807692307692	376.8577	371.1439	-5.71380000000005
-3.505	2.2	413.8343	355.8024	-58.0319	-0.134807692307692	0.0536585365853659	-0.134807692307692	413.8343	355.8024	-58.0319
-3.505	2.1	474.0913	339.9243	-134.167	-0.134807692307692	0.051219512195122	-0.134807692307692	474.0913	339.9243	-134.167
-3.505	2	602.0912	326.7809	-275.3103	-0.134807692307692	0.0487804878048781	-0.134807692307692	602.0912	326.7809	-275.3103
-3.505	1.9	764.7429	314.1409	-450.602	-0.134807692307692	0.0463414634146341	-0.134807692307692	764.7429	314.1409	-450.602
-3.505	1.8	917.8774	304.859	-613.0184	-0.134807692307692	0.0439024390243902	-0.134807692307692	917.8774	304.859	-613.0184
-3.505	1.7	1329.858	293.8021	-1036.0559	-0.134807692307692	0.0414634146341463	-0.134807692307692	1329.858	293.8021	-1036.0559
-3.505	1.6	2093.825	283.574	-1810.251	-0.134807692307692	0.0390243902439024	-0.134807692307692	2093.825	283.574	-1810.251
-3.505	1.5	3484.409	278.1439	-3206.2651	-0.134807692307692	0.0365853658536585	-0.134807692307692	3484.409	278.1439	-3206.2651
-3.505	1.4	6068.368	267.4012	-5800.9668	-0.134807692307692	0.0341463414634146	-0.134807692307692	6068.368	267.4012	-5800.9668
-3.505	1.3	8124.388	257.7303	-7866.6577	-0.134807692307692	0.0317073170731707	-0.134807692307692	8124.388	257.7303	-7866.6577
-3.505	1.2	10047.92	249.7272	-9798.1928	-0.134807692307692	0.0292682926829268	-0.134807692307692	10047.92	249.7272	-9798.1928
-3.505	1.1	5895.354	238.5288	-5656.8252	-0.134807692307692	0.0268292682926829	-0.134807692307692	5895.354	238.5288	-5656.8252
-3.505	0.995	1159.712	225.2852	-934.4268	-0.134807692307692	0.0242682926829268	-0.134807692307692	1159.712	225.2852	-934.4268
-3.505	0.9	952.2793	212.4314	-739.8479	-0.134807692307692	0.0219512195121951	-0.134807692307692	952.2793	212.4314	-739.8479
-3.505	0.8	765.5257	201.1442	-564.3815	-0.134807692307692	0.0195121951219512	-0.134807692307692	765.5257	201.1442	-564.3815
-3.505	0.7	690.4727	193.6111	-496.8616	-0.134807692307692	0.0170731707317073	-0.134807692307692	690.4727	193.6111	-496.8616
-3.505	0.6	632.7067	186.5962	-446.1105	-0.134807692307692	0.0146341463414634	-0.134807692307692	632.7067	186.5962	-446.1105
-3.505	0.495	591.534	182.4778	-409.0562	-0.134807692307692	0.0120731707317073	-0.134807692307692	591.534	182.4778	-409.0562
-3.505	0.4	556.0971	177.7891	-378.308	-0.134807692307692	0.00975609756097561	-0.134807692307692	556.0971	177.7891	-378.308
-3.505	0.295	519.1608	171.5477	-347.6131	-0.134807692307692	0.00719512195121951	-0.134807692307692	519.1608	171.5477	-347.6131
-3.505	0.2	480.9076	163.3054	-317.6022	-0.134807692307692	0.0048780487804878	-0.134807692307692	480.9076	163.3054	-317.6022
-3.505	0.1	429.1156	157.8423	-271.2733	-0.134807692307692	0.0024390243902439	-0.134807692307692	429.1156	157.8423	-271.2733
-3.505	0	398.2357	153.4553	-244.7804	-0.134807692307692	0	-0.134807692307692	398.2357	153.4553	-244.7804
-3.505	-0.1	372.8349	146.7746	-226.0603	-0.134807692307692	-0.0024390243902439	-0.134807692307692	372.8349	146.7746	-226.0603
-3.505	-0.2	352.0816	142.7782	-209.3034	-0.134807692307692	-0.0048780487804878	-0.134807692307692	352.0816	142.7782	-209.3034
-3.505	-0.3	334.4183	136.5765	-197.8418	-0.134807692307692	-0.00731707317073171	-0.134807692307692	334.4183	136.5765	-197.8418
-3.505	-0.4	322.161	132.2674	-189.8936	-0.134807692307692	-0.00975609756097561	-0.134807692307692	322.161	132.2674	-189.8936
-3.505	-0.505	308.5209	123.7392	-184.7817	-0.134807692307692	-0.0123170731707317	-0.134807692307692	308.5209	123.7392	-184.7817
-3.505	-0.6	298.7428	118.467	-180.2758	-0.134807692307692	-0.0146341463414634	-0.134807692307692	298.7428	118.467	-180.2758
-3.505	-0.7	281.3055	112.7931	-168.5124	-0.134807692307692	-0.0170731707317073	-0.134807692307692	281.3055	112.7931	-168.5124
-3.505	-0.8	269.3036	105.591	-163.7126	-0.134807692307692	-0.0195121951219512	-0.134807692307692	269.3036	105.591	-163.7126
-3.505	-0.9	258.8154	100.0101	-158.8053	-0.134807692307692	-0.0219512195121951	-0.134807692307692	258.8154	100.0101	-158.8053
-3.505	-1	248.1981	96.45527	-151.74283	-0.134807692307692	-0.024390243902439	-0.134807692307692	248.1981	96.45527	-151.74283
-3.505	-1.1	241.8217	93.64209	-148.17961	-0.134807692307692	-0.0268292682926829	-0.134807692307692	241.8217	93.64209	-148.17961
-3.505	-1.2	233.6672	92.62066	-141.04654	-0.134807692307692	-0.0292682926829268	-0.134807692307692	233.6672	92.62066	-141.04654
-3.505	-1.3	221.8843	89.64725	-132.23705	-0.134807692307692	-0.0317073170731707	-0.134807692307692	221.8843	89.64725	-132.23705
-3.505	-1.4	215.4912	89.87936	-125.61184	-0.134807692307692	-0.0341463414634146	-0.134807692307692	215.4912	89.87936	-125.61184
-3.505	-1.5	208.5553	89.88841	-118.66689	-0.134807692307692	-0.0365853658536585	-0.134807692307692	208.5553	89.88841	-118.66689
-3.505	-1.6	199.3595	91.32578	-108.03372	-0.134807692307692	-0.0390243902439024	-0.134807692307692	199.3595	91.32578	-108.03372
-3.505	-1.7	191.3141	93.21077	-98.10333	-0.134807692307692	-0.0414634146341463	-0.134807692307692	191.3141	93.21077	-98.10333
-3.505	-1.8	185.5363	97.97681	-87.55949	-0.134807692307692	-0.0439024390243902	-0.134807692307692	185.5363	97.97681	-87.55949
-3.505	-1.9	179.3843	103.4678	-75.9165	-0.134807692307692	-0.0463414634146341	-0.134807692307692	179.3843	103.4678	-75.9165
-3.505	-2	172.2152	109.6935	-62.5217	-0.134807692307692	-0.0487804878048781	-0.134807692307692	172.2152	109.6935	-62.5217
-3.505	-2.1	168.2206	118.3475	-49.8731	-0.134807692307692	-0.051219512195122	-0.134807692307692	168.2206	118.3475	-49.8731
-3.505	-2.205	163.2006	140.5745	-22.6261	-0.134807692307692	-0.053780487804878	-0.134807692307692	163.2006	140.5745	-22.6261
-3.505	-2.3	160.8047	146.976	-13.8287	-0.134807692307692	-0.0560975609756098	-0.134807692307692	160.8047	146.976	-13.8287
-3.505	-2.4	160.0098	152.0067	-8.00310000000002	-0.134807692307692	-0.0585365853658537	-0.134807692307692	160.0098	152.0067	-8.00310000000002
-3.505	-2.5	157.5877	161.7873	4.19959999999998	-0.134807692307692	-0.0609756097560976	-0.134807692307692	157.5877	161.7873	4.19959999999998
-3.505	-2.6	156.3966	172.0841	15.6875	-0.134807692307692	-0.0634146341463415	-0.134807692307692	156.3966	172.0841	15.6875
-3.505	-2.705	152.6265	194.0598	41.4333	-0.134807692307692	-0.0659756097560976	-0.134807692307692	152.6265	194.0598	41.4333
-3.505	-2.805	145.4186	209.4052	63.9866	-0.134807692307692	-0.0684146341463415	-0.134807692307692	145.4186	209.4052	63.9866
-3.505	-2.905	138.018	232.0207	94.0027	-0.134807692307692	-0.0708536585365854	-0.134807692307692	138.018	232.0207	94.0027
-3.505	-3.005	132.1472	255.225	123.0778	-0.134807692307692	-0.0732926829268293	-0.134807692307692	132.1472	255.225	123.0778
-3.505	-3.105	129.9288	286.1639	156.2351	-0.134807692307692	-0.0757317073170732	-0.134807692307692	129.9288	286.1639	156.2351
-3.505	-3.205	126.9555	339.7172	212.7617	-0.134807692307692	-0.0781707317073171	-0.134807692307692	126.9555	339.7172	212.7617
-3.505	-3.305	124.7175	372.7568	248.0393	-0.134807692307692	-0.080609756097561	-0.134807692307692	124.7175	372.7568	248.0393
-3.505	-3.405	123.7837	397.7283	273.9446	-0.134807692307692	-0.0830487804878049	-0.134807692307692	123.7837	397.7283	273.9446
-3.505	-3.505	124.5326	414.0619	289.5293	-0.134807692307692	-0.0854878048780488	-0.134807692307692	124.5326	414.0619	289.5293
-3.505	-3.605	125.0713	426.6337	301.5624	-0.134807692307692	-0.0879268292682927	-0.134807692307692	125.0713	426.6337	301.5624
-3.505	-3.705	125.4921	430.8958	305.4037	-0.134807692307692	-0.0903658536585366	-0.134807692307692	125.4921	430.8958	305.4037
-3.505	-3.8	126.2044	431.7598	305.5554	-0.134807692307692	-0.0926829268292683	-0.134807692307692	126.2044	431.7598	305.5554
-3.505	-3.9	125.3131	431.1873	305.8742	-0.134807692307692	-0.0951219512195122	-0.134807692307692	125.3131	431.1873	305.8742
-3.505	-4	126.3155	429.9453	303.6298	-0.134807692307692	-0.0975609756097561	-0.134807692307692	126.3155	429.9453	303.6298
-3.405	4	228.2836	56421.26	56192.9764	-0.130961538461538	0.0975609756097561	-0.130961538461538	228.2836	56421.26	56192.9764
-3.405	3.9	232.6219	54875.43	54642.8081	-0.130961538461538	0.0951219512195122	-0.130961538461538	232.6219	54875.43	54642.8081
-3.405	3.8	241.3283	17343.99	17102.6617	-0.130961538461538	0.0926829268292683	-0.130961538461538	241.3283	17343.99	17102.6617
-3.405	3.7	246.5382	5080.157	4833.6188	-0.130961538461538	0.0902439024390244	-0.130961538461538	246.5382	5080.157	4833.6188
-3.405	3.6	250.526	3653.667	3403.141	-0.130961538461538	0.0878048780487805	-0.130961538461538	250.526	3653.667	3403.141
-3.405	3.5	256.4117	1941.553	1685.1413	-0.130961538461538	0.0853658536585366	-0.130961538461538	256.4117	1941.553	1685.1413
-3.405	3.4	259.9627	1110.016	850.0533	-0.130961538461538	0.0829268292682927	-0.130961538461538	259.9627	1110.016	850.0533
-3.405	3.3	264.7025	925.7556	661.0531	-0.130961538461538	0.0804878048780488	-0.130961538461538	264.7025	925.7556	661.0531
-3.405	3.2	270.8252	713.5958	442.7706	-0.130961538461538	0.0780487804878049	-0.130961538461538	270.8252	713.5958	442.7706
-3.405	3.1	279.087	631.242	352.155	-0.130961538461538	0.075609756097561	-0.130961538461538	279.087	631.242	352.155
-3.405	3	289.5732	571.7073	282.1341	-0.130961538461538	0.0731707317073171	-0.130961538461538	289.5732	571.7073	282.1341
-3.405	2.9	299.4817	526.5821	227.1004	-0.130961538461538	0.0707317073170732	-0.130961538461538	299.4817	526.5821	227.1004
-3.405	2.8	309.7835	487.7627	177.9792	-0.130961538461538	0.0682926829268293	-0.130961538461538	309.7835	487.7627	177.9792
-3.405	2.7	319.3989	441.701	122.3021	-0.130961538461538	0.0658536585365854	-0.130961538461538	319.3989	441.701	122.3021
-3.405	2.6	325.0452	417.2435	92.1983	-0.130961538461538	0.0634146341463415	-0.130961538461538	325.0452	417.2435	92.1983
-3.405	2.5	322.1764	401.5951	79.4187	-0.130961538461538	0.0609756097560976	-0.130961538461538	322.1764	401.5951	79.4187
-3.405	2.4	323.9657	386.305	62.3393	-0.130961538461538	0.0585365853658537	-0.130961538461538	323.9657	386.305	62.3393
-3.405	2.3	343.7184	373.6084	29.8900000000001	-0.130961538461538	0.0560975609756098	-0.130961538461538	343.7184	373.6084	29.8900000000001
-3.405	2.2	366.1493	359.3198	-6.8295	-0.130961538461538	0.0536585365853659	-0.130961538461538	366.1493	359.3198	-6.8295
-3.405	2.1	402.9228	344.2835	-58.6393	-0.130961538461538	0.051219512195122	-0.130961538461538	402.9228	344.2835	-58.6393
-3.405	2	450.6942	330.1686	-120.5256	-0.130961538461538	0.0487804878048781	-0.130961538461538	450.6942	330.1686	-120.5256
-3.405	1.9	512.6938	319.4057	-193.2881	-0.130961538461538	0.0463414634146341	-0.130961538461538	512.6938	319.4057	-193.2881
-3.405	1.8	574.2006	311.6314	-262.5692	-0.130961538461538	0.0439024390243902	-0.130961538461538	574.2006	311.6314	-262.5692
-3.405	1.7	702.0997	302.6473	-399.4524	-0.130961538461538	0.0414634146341463	-0.130961538461538	702.0997	302.6473	-399.4524
-3.405	1.6	919.264	291.7641	-627.4999	-0.130961538461538	0.0390243902439024	-0.130961538461538	919.264	291.7641	-627.4999
-3.405	1.5	1262.997	280.483	-982.514	-0.130961538461538	0.0365853658536585	-0.130961538461538	1262.997	280.483	-982.514
-3.405	1.4	1630.819	269.2747	-1361.5443	-0.130961538461538	0.0341463414634146	-0.130961538461538	1630.819	269.2747	-1361.5443
-3.405	1.3	2593.73	250.9562	-2342.7738	-0.130961538461538	0.0317073170731707	-0.130961538461538	2593.73	250.9562	-2342.7738
-3.405	1.2	3941.655	243.6864	-3697.9686	-0.130961538461538	0.0292682926829268	-0.130961538461538	3941.655	243.6864	-3697.9686
-3.405	1.1	4917.168	237.1275	-4680.0405	-0.130961538461538	0.0268292682926829	-0.130961538461538	4917.168	237.1275	-4680.0405
-3.405	0.995	5612.041	221.9515	-5390.0895	-0.130961538461538	0.0242682926829268	-0.130961538461538	5612.041	221.9515	-5390.0895
-3.405	0.9	2918.694	210.6578	-2708.0362	-0.130961538461538	0.0219512195121951	-0.130961538461538	2918.694	210.6578	-2708.0362
-3.405	0.8	1080.892	200.341	-880.551	-0.130961538461538	0.0195121951219512	-0.130961538461538	1080.892	200.341	-880.551
-3.405	0.7	925.704	191.101	-734.603	-0.130961538461538	0.0170731707317073	-0.130961538461538	925.704	191.101	-734.603
-3.405	0.6	763.5742	186.3473	-577.2269	-0.130961538461538	0.0146341463414634	-0.130961538461538	763.5742	186.3473	-577.2269
-3.405	0.495	682.244	180.3357	-501.9083	-0.130961538461538	0.0120731707317073	-0.130961538461538	682.244	180.3357	-501.9083
-3.405	0.4	630.7981	176.3713	-454.4268	-0.130961538461538	0.00975609756097561	-0.130961538461538	630.7981	176.3713	-454.4268
-3.405	0.295	586.5202	170.4071	-416.1131	-0.130961538461538	0.00719512195121951	-0.130961538461538	586.5202	170.4071	-416.1131
-3.405	0.2	553.2283	165.2088	-388.0195	-0.130961538461538	0.0048780487804878	-0.130961538461538	553.2283	165.2088	-388.0195
-3.405	0.1	513.3104	159.7945	-353.5159	-0.130961538461538	0.0024390243902439	-0.130961538461538	513.3104	159.7945	-353.5159
-3.405	0	456.8743	155.5924	-301.2819	-0.130961538461538	0	-0.130961538461538	456.8743	155.5924	-301.2819
-3.405	-0.1	426.0732	147.8407	-278.2325	-0.130961538461538	-0.0024390243902439	-0.130961538461538	426.0732	147.8407	-278.2325
-3.405	-0.2	398.4482	141.6726	-256.7756	-0.130961538461538	-0.0048780487804878	-0.130961538461538	398.4482	141.6726	-256.7756
-3.405	-0.3	370.326	135.6296	-234.6964	-0.130961538461538	-0.00731707317073171	-0.130961538461538	370.326	135.6296	-234.6964
-3.405	-0.4	349.8701	132.0599	-217.8102	-0.130961538461538	-0.00975609756097561	-0.130961538461538	349.8701	132.0599	-217.8102
-3.405	-0.505	333.2354	126.2158	-207.0196	-0.130961538461538	-0.0123170731707317	-0.130961538461538	333.2354	126.2158	-207.0196
-3.405	-0.6	321.6746	117.893	-203.7816	-0.130961538461538	-0.0146341463414634	-0.130961538461538	321.6746	117.893	-203.7816
-3.405	-0.7	310.1524	112.3646	-197.7878	-0.130961538461538	-0.0170731707317073	-0.130961538461538	310.1524	112.3646	-197.7878
-3.405	-0.8	291.0564	105.7254	-185.331	-0.130961538461538	-0.0195121951219512	-0.130961538461538	291.0564	105.7254	-185.331
-3.405	-0.9	277.3616	100.9401	-176.4215	-0.130961538461538	-0.0219512195121951	-0.130961538461538	277.3616	100.9401	-176.4215
-3.405	-1	265.5986	96.6278	-168.9708	-0.130961538461538	-0.024390243902439	-0.130961538461538	265.5986	96.6278	-168.9708
-3.405	-1.1	254.8583	93.75968	-161.09862	-0.130961538461538	-0.0268292682926829	-0.130961538461538	254.8583	93.75968	-161.09862
-3.405	-1.2	247.2243	91.46309	-155.76121	-0.130961538461538	-0.0292682926829268	-0.130961538461538	247.2243	91.46309	-155.76121
-3.405	-1.3	240.4028	89.26162	-151.14118	-0.130961538461538	-0.0317073170731707	-0.130961538461538	240.4028	89.26162	-151.14118
-3.405	-1.4	235.3816	88.16486	-147.21674	-0.130961538461538	-0.0341463414634146	-0.130961538461538	235.3816	88.16486	-147.21674
-3.405	-1.5	226.1878	87.4379	-138.7499	-0.130961538461538	-0.0365853658536585	-0.130961538461538	226.1878	87.4379	-138.7499
-3.405	-1.6	219.6838	88.17126	-131.51254	-0.130961538461538	-0.0390243902439024	-0.130961538461538	219.6838	88.17126	-131.51254
-3.405	-1.7	210.3657	89.11487	-121.25083	-0.130961538461538	-0.0414634146341463	-0.130961538461538	210.3657	89.11487	-121.25083
-3.405	-1.8	199.807	92.6096	-107.1974	-0.130961538461538	-0.0439024390243902	-0.130961538461538	199.807	92.6096	-107.1974
-3.405	-1.9	191.1965	97.61419	-93.58231	-0.130961538461538	-0.0463414634146341	-0.130961538461538	191.1965	97.61419	-93.58231
-3.405	-2	183.7932	103.58	-80.2132	-0.130961538461538	-0.0487804878048781	-0.130961538461538	183.7932	103.58	-80.2132
-3.405	-2.1	177.9598	116.4369	-61.5229	-0.130961538461538	-0.051219512195122	-0.130961538461538	177.9598	116.4369	-61.5229
-3.405	-2.205	171.0549	135.0776	-35.9773	-0.130961538461538	-0.053780487804878	-0.130961538461538	171.0549	135.0776	-35.9773
-3.405	-2.3	168.47	140.9462	-27.5238	-0.130961538461538	-0.0560975609756098	-0.130961538461538	168.47	140.9462	-27.5238
-3.405	-2.4	165.9097	148.6235	-17.2862	-0.130961538461538	-0.0585365853658537	-0.130961538461538	165.9097	148.6235	-17.2862
-3.405	-2.5	164.823	158.4067	-6.41630000000001	-0.130961538461538	-0.0609756097560976	-0.130961538461538	164.823	158.4067	-6.41630000000001
-3.405	-2.6	162.6077	170.2152	7.60750000000002	-0.130961538461538	-0.0634146341463415	-0.130961538461538	162.6077	170.2152	7.60750000000002
-3.405	-2.705	161.3435	194.1783	32.8348	-0.130961538461538	-0.0659756097560976	-0.130961538461538	161.3435	194.1783	32.8348
-3.405	-2.805	157.1054	209.4545	52.3491	-0.130961538461538	-0.0684146341463415	-0.130961538461538	157.1054	209.4545	52.3491
-3.405	-2.905	152.3468	229.0964	76.7496	-0.130961538461538	-0.0708536585365854	-0.130961538461538	152.3468	229.0964	76.7496
-3.405	-3.005	145.5496	256.8714	111.3218	-0.130961538461538	-0.0732926829268293	-0.130961538461538	145.5496	256.8714	111.3218
-3.405	-3.105	139.8301	285.7603	145.9302	-0.130961538461538	-0.0757317073170732	-0.130961538461538	139.8301	285.7603	145.9302
-3.405	-3.205	134.3434	333.995	199.6516	-0.130961538461538	-0.0781707317073171	-0.130961538461538	134.3434	333.995	199.6516
-3.405	-3.305	133.1406	371.143	238.0024	-0.130961538461538	-0.080609756097561	-0.130961538461538	133.1406	371.143	238.0024
-3.405	-3.405	133.6869	397.8825	264.1956	-0.130961538461538	-0.0830487804878049	-0.130961538461538	133.6869	397.8825	264.1956
-3.405	-3.505	131.1967	416.5573	285.3606	-0.130961538461538	-0.0854878048780488	-0.130961538461538	131.1967	416.5573	285.3606
-3.405	-3.605	129.7686	427.535	297.7664	-0.130961538461538	-0.0879268292682927	-0.130961538461538	129.7686	427.535	297.7664
-3.405	-3.705	127.7456	433.8738	306.1282	-0.130961538461538	-0.0903658536585366	-0.130961538461538	127.7456	433.8738	306.1282
-3.405	-3.8	127.9691	434.4077	306.4386	-0.130961538461538	-0.0926829268292683	-0.130961538461538	127.9691	434.4077	306.4386
-3.405	-3.9	126.2866	431.6506	305.364	-0.130961538461538	-0.0951219512195122	-0.130961538461538	126.2866	431.6506	305.364
-3.405	-4	127.0176	430.7867	303.7691	-0.130961538461538	-0.0975609756097561	-0.130961538461538	127.0176	430.7867	303.7691
-3.305	4	217.9463	56027.16	55809.2137	-0.127115384615385	0.0975609756097561	-0.127115384615385	217.9463	56027.16	55809.2137
-3.305	3.9	222.7979	54770.03	54547.2321	-0.127115384615385	0.0951219512195122	-0.127115384615385	222.7979	54770.03	54547.2321
-3.305	3.8	229.0814	17376.61	17147.5286	-0.127115384615385	0.0926829268292683	-0.127115384615385	229.0814	17376.61	17147.5286
-3.305	3.7	237.2273	5337.769	5100.5417	-0.127115384615385	0.0902439024390244	-0.127115384615385	237.2273	5337.769	5100.5417
-3.305	3.6	241.8648	3630.865	3389.0002	-0.127115384615385	0.0878048780487805	-0.127115384615385	241.8648	3630.865	3389.0002
-3.305	3.5	246.6989	1940.35	1693.6511	-0.127115384615385	0.0853658536585366	-0.127115384615385	246.6989	1940.35	1693.6511
-3.305	3.4	249.5513	1124.057	874.5057	-0.127115384615385	0.0829268292682927	-0.127115384615385	249.5513	1124.057	874.5057
-3.305	3.3	253.7886	926.1282	672.3396	-0.127115384615385	0.0804878048780488	-0.127115384615385	253.7886	926.1282	672.3396
-3.305	3.2	255.1498	733.0632	477.9134	-0.127115384615385	0.0780487804878049	-0.127115384615385	255.1498	733.0632	477.9134
-3.305	3.1	259.806	655.5473	395.7413	-0.127115384615385	0.075609756097561	-0.127115384615385	259.806	655.5473	395.7413
-3.305	3	264.218	588.6209	324.4029	-0.127115384615385	0.0731707317073171	-0.127115384615385	264.218	588.6209	324.4029
-3.305	2.9	273.6373	545.0553	271.418	-0.127115384615385	0.0707317073170732	-0.127115384615385	273.6373	545.0553	271.418
-3.305	2.8	280.9461	503.2402	222.2941	-0.127115384615385	0.0682926829268293	-0.127115384615385	280.9461	503.2402	222.2941
-3.305	2.7	285.2603	440.5264	155.2661	-0.127115384615385	0.0658536585365854	-0.127115384615385	285.2603	440.5264	155.2661
-3.305	2.6	287.6367	418.4948	130.8581	-0.127115384615385	0.0634146341463415	-0.127115384615385	287.6367	418.4948	130.8581
-3.305	2.5	289.9278	403.6958	113.768	-0.127115384615385	0.0609756097560976	-0.127115384615385	289.9278	403.6958	113.768
-3.305	2.4	288.7201	390.6518	101.9317	-0.127115384615385	0.0585365853658537	-0.127115384615385	288.7201	390.6518	101.9317
-3.305	2.3	296.6013	375.0323	78.4310000000001	-0.127115384615385	0.0560975609756098	-0.127115384615385	296.6013	375.0323	78.4310000000001
-3.305	2.2	323.3274	358.531	35.2036	-0.127115384615385	0.0536585365853659	-0.127115384615385	323.3274	358.531	35.2036
-3.305	2.1	342.3305	343.3779	1.04740000000004	-0.127115384615385	0.051219512195122	-0.127115384615385	342.3305	343.3779	1.04740000000004
-3.305	2	365.9087	329.6475	-36.2612	-0.127115384615385	0.0487804878048781	-0.127115384615385	365.9087	329.6475	-36.2612
-3.305	1.9	399.7369	316.0576	-83.6793	-0.127115384615385	0.0463414634146341	-0.127115384615385	399.7369	316.0576	-83.6793
-3.305	1.8	450.7145	307.5854	-143.1291	-0.127115384615385	0.0439024390243902	-0.127115384615385	450.7145	307.5854	-143.1291
-3.305	1.7	506.782	297.5811	-209.2009	-0.127115384615385	0.0414634146341463	-0.127115384615385	506.782	297.5811	-209.2009
-3.305	1.6	617.9852	289.5014	-328.4838	-0.127115384615385	0.0390243902439024	-0.127115384615385	617.9852	289.5014	-328.4838
-3.305	1.5	802.9812	281.0525	-521.9287	-0.127115384615385	0.0365853658536585	-0.127115384615385	802.9812	281.0525	-521.9287
-3.305	1.4	982.453	263.8014	-718.6516	-0.127115384615385	0.0341463414634146	-0.127115384615385	982.453	263.8014	-718.6516
-3.305	1.3	1411.856	251.4966	-1160.3594	-0.127115384615385	0.0317073170731707	-0.127115384615385	1411.856	251.4966	-1160.3594
-3.305	1.2	2204.057	242.4093	-1961.6477	-0.127115384615385	0.0292682926829268	-0.127115384615385	2204.057	242.4093	-1961.6477
-3.305	1.1	2921.643	235.3224	-2686.3206	-0.127115384615385	0.0268292682926829	-0.127115384615385	2921.643	235.3224	-2686.3206
-3.305	0.995	3726.389	230.3604	-3496.0286	-0.127115384615385	0.0242682926829268	-0.127115384615385	3726.389	230.3604	-3496.0286
-3.305	0.9	4316.54	219.5155	-4097.0245	-0.127115384615385	0.0219512195121951	-0.127115384615385	4316.54	219.5155	-4097.0245
-3.305	0.8	4182.593	208.5178	-3974.0752	-0.127115384615385	0.0195121951219512	-0.127115384615385	4182.593	208.5178	-3974.0752
-3.305	0.7	2410.908	200.8944	-2210.0136	-0.127115384615385	0.0170731707317073	-0.127115384615385	2410.908	200.8944	-2210.0136
-3.305	0.6	1020.582	194.8157	-825.7663	-0.127115384615385	0.0146341463414634	-0.127115384615385	1020.582	194.8157	-825.7663
-3.305	0.495	892.5983	187.7633	-704.835	-0.127115384615385	0.0120731707317073	-0.127115384615385	892.5983	187.7633	-704.835
-3.305	0.4	747.2244	180.6218	-566.6026	-0.127115384615385	0.00975609756097561	-0.127115384615385	747.2244	180.6218	-566.6026
-3.305	0.295	670.7812	173.662	-497.1192	-0.127115384615385	0.00719512195121951	-0.127115384615385	670.7812	173.662	-497.1192
-3.305	0.2	615.2372	167.782	-447.4552	-0.127115384615385	0.0048780487804878	-0.127115384615385	615.2372	167.782	-447.4552
-3.305	0.1	571.1523	163.8509	-407.3014	-0.127115384615385	0.0024390243902439	-0.127115384615385	571.1523	163.8509	-407.3014
-3.305	0	532.4785	156.8253	-375.6532	-0.127115384615385	0	-0.127115384615385	532.4785	156.8253	-375.6532
-3.305	-0.1	496.3678	153.7138	-342.654	-0.127115384615385	-0.0024390243902439	-0.127115384615385	496.3678	153.7138	-342.654
-3.305	-0.2	444.725	146.2428	-298.4822	-0.127115384615385	-0.0048780487804878	-0.127115384615385	444.725	146.2428	-298.4822
-3.305	-0.3	411.0181	142.0756	-268.9425	-0.127115384615385	-0.00731707317073171	-0.127115384615385	411.0181	142.0756	-268.9425
-3.305	-0.4	382.7239	133.5875	-249.1364	-0.127115384615385	-0.00975609756097561	-0.127115384615385	382.7239	133.5875	-249.1364
-3.305	-0.505	360.7706	126.1235	-234.6471	-0.127115384615385	-0.0123170731707317	-0.127115384615385	360.7706	126.1235	-234.6471
-3.305	-0.6	343.6116	120.8134	-222.7982	-0.127115384615385	-0.0146341463414634	-0.127115384615385	343.6116	120.8134	-222.7982
-3.305	-0.7	329.0867	114.6019	-214.4848	-0.127115384615385	-0.0170731707317073	-0.127115384615385	329.0867	114.6019	-214.4848
-3.305	-0.8	316.6618	108.7221	-207.9397	-0.127115384615385	-0.0195121951219512	-0.127115384615385	316.6618	108.7221	-207.9397
-3.305	-0.9	303.7911	105.4771	-198.314	-0.127115384615385	-0.0219512195121951	-0.127115384615385	303.7911	105.4771	-198.314
-3.305	-1	282.7135	99.92983	-182.78367	-0.127115384615385	-0.024390243902439	-0.127115384615385	282.7135	99.92983	-182.78367
-3.305	-1.1	270.5497	95.64094	-174.90876	-0.127115384615385	-0.0268292682926829	-0.127115384615385	270.5497	95.64094	-174.90876
-3.305	-1.2	258.3026	92.02593	-166.27667	-0.127115384615385	-0.0292682926829268	-0.127115384615385	258.3026	92.02593	-166.27667
-3.305	-1.3	250.6558	91.10217	-159.55363	-0.127115384615385	-0.0317073170731707	-0.127115384615385	250.6558	91.10217	-159.55363
-3.305	-1.4	243.4126	91.11158	-152.30102	-0.127115384615385	-0.0341463414634146	-0.127115384615385	243.4126	91.11158	-152.30102
-3.305	-1.5	235.5994	92.58915	-143.01025	-0.127115384615385	-0.0365853658536585	-0.127115384615385	235.5994	92.58915	-143.01025
-3.305	-1.6	226.6482	91.12207	-135.52613	-0.127115384615385	-0.0390243902439024	-0.127115384615385	226.6482	91.12207	-135.52613
-3.305	-1.7	218.9426	92.14355	-126.79905	-0.127115384615385	-0.0414634146341463	-0.127115384615385	218.9426	92.14355	-126.79905
-3.305	-1.8	212.9504	95.09065	-117.85975	-0.127115384615385	-0.0439024390243902	-0.127115384615385	212.9504	95.09065	-117.85975
-3.305	-1.9	203.1423	99.39221	-103.75009	-0.127115384615385	-0.0463414634146341	-0.127115384615385	203.1423	99.39221	-103.75009
-3.305	-2	193.2668	107.755	-85.5118	-0.127115384615385	-0.0487804878048781	-0.127115384615385	193.2668	107.755	-85.5118
-3.305	-2.1	185.9243	118.1045	-67.8198	-0.127115384615385	-0.051219512195122	-0.127115384615385	185.9243	118.1045	-67.8198
-3.305	-2.205	180.4245	136.6415	-43.783	-0.127115384615385	-0.053780487804878	-0.127115384615385	180.4245	136.6415	-43.783
-3.305	-2.3	176.3412	143.7646	-32.5766	-0.127115384615385	-0.0560975609756098	-0.127115384615385	176.3412	143.7646	-32.5766
-3.305	-2.4	172.5291	152.4487	-20.0804	-0.127115384615385	-0.0585365853658537	-0.127115384615385	172.5291	152.4487	-20.0804
-3.305	-2.5	170.3387	161.7051	-8.6336	-0.127115384615385	-0.0609756097560976	-0.127115384615385	170.3387	161.7051	-8.6336
-3.305	-2.6	168.8481	175.0396	6.19150000000002	-0.127115384615385	-0.0634146341463415	-0.127115384615385	168.8481	175.0396	6.19150000000002
-3.305	-2.705	165.0752	195.5646	30.4894	-0.127115384615385	-0.0659756097560976	-0.127115384615385	165.0752	195.5646	30.4894
-3.305	-2.805	162.1506	213.4126	51.262	-0.127115384615385	-0.0684146341463415	-0.127115384615385	162.1506	213.4126	51.262
-3.305	-2.905	158.3845	235.1369	76.7524	-0.127115384615385	-0.0708536585365854	-0.127115384615385	158.3845	235.1369	76.7524
-3.305	-3.005	152.8704	260.3188	107.4484	-0.127115384615385	-0.0732926829268293	-0.127115384615385	152.8704	260.3188	107.4484
-3.305	-3.105	147.5922	286.9771	139.3849	-0.127115384615385	-0.0757317073170732	-0.127115384615385	147.5922	286.9771	139.3849
-3.305	-3.205	142.8904	336.842	193.9516	-0.127115384615385	-0.0781707317073171	-0.127115384615385	142.8904	336.842	193.9516
-3.305	-3.305	140.2969	371.4809	231.184	-0.127115384615385	-0.080609756097561	-0.127115384615385	140.2969	371.4809	231.184
-3.305	-3.405	136.087	397.5188	261.4318	-0.127115384615385	-0.0830487804878049	-0.127115384615385	136.087	397.5188	261.4318
-3.305	-3.505	135.2488	414.8484	279.5996	-0.127115384615385	-0.0854878048780488	-0.127115384615385	135.2488	414.8484	279.5996
-3.305	-3.605	136.2702	429.0384	292.7682	-0.127115384615385	-0.0879268292682927	-0.127115384615385	136.2702	429.0384	292.7682
-3.305	-3.705	135.3571	434.2707	298.9136	-0.127115384615385	-0.0903658536585366	-0.127115384615385	135.3571	434.2707	298.9136
-3.305	-3.8	134.4659	433.9723	299.5064	-0.127115384615385	-0.0926829268292683	-0.127115384615385	134.4659	433.9723	299.5064
-3.305	-3.9	135.3324	431.1432	295.8108	-0.127115384615385	-0.0951219512195122	-0.127115384615385	135.3324	431.1432	295.8108
-3.305	-4	135.1275	431.0953	295.9678	-0.127115384615385	-0.0975609756097561	-0.127115384615385	135.1275	431.0953	295.9678
-3.205	4	202.9738	51671.56	51468.5862	-0.123269230769231	0.0975609756097561	-0.123269230769231	202.9738	51671.56	51468.5862
-3.205	3.9	207.0677	49026.43	48819.3623	-0.123269230769231	0.0951219512195122	-0.123269230769231	207.0677	49026.43	48819.3623
-3.205	3.8	212.9255	16343.93	16131.0045	-0.123269230769231	0.0926829268292683	-0.123269230769231	212.9255	16343.93	16131.0045
-3.205	3.7	218.0259	6864.561	6646.5351	-0.123269230769231	0.0902439024390244	-0.123269230769231	218.0259	6864.561	6646.5351
-3.205	3.6	224.6094	3741.787	3517.1776	-0.123269230769231	0.0878048780487805	-0.123269230769231	224.6094	3741.787	3517.1776
-3.205	3.5	228.66	1995.022	1766.362	-0.123269230769231	0.0853658536585366	-0.123269230769231	228.66	1995.022	1766.362
-3.205	3.4	234.0222	1130.318	896.2958	-0.123269230769231	0.0829268292682927	-0.123269230769231	234.0222	1130.318	896.2958
-3.205	3.3	236.8888	924.8391	687.9503	-0.123269230769231	0.0804878048780488	-0.123269230769231	236.8888	924.8391	687.9503
-3.205	3.2	242.2169	727.9661	485.7492	-0.123269230769231	0.0780487804878049	-0.123269230769231	242.2169	727.9661	485.7492
-3.205	3.1	245.8189	654.6235	408.8046	-0.123269230769231	0.075609756097561	-0.123269230769231	245.8189	654.6235	408.8046
-3.205	3	251.3341	601.1658	349.8317	-0.123269230769231	0.0731707317073171	-0.123269230769231	251.3341	601.1658	349.8317
-3.205	2.9	258.0017	555.0935	297.0918	-0.123269230769231	0.0707317073170732	-0.123269230769231	258.0017	555.0935	297.0918
-3.205	2.8	269.0128	514.0433	245.0305	-0.123269230769231	0.0682926829268293	-0.123269230769231	269.0128	514.0433	245.0305
-3.205	2.7	277.5122	453.0047	175.4925	-0.123269230769231	0.0658536585365854	-0.123269230769231	277.5122	453.0047	175.4925
-3.205	2.6	286.7782	424.2909	137.5127	-0.123269230769231	0.0634146341463415	-0.123269230769231	286.7782	424.2909	137.5127
-3.205	2.5	297.8446	407.8674	110.0228	-0.123269230769231	0.0609756097560976	-0.123269230769231	297.8446	407.8674	110.0228
-3.205	2.4	307.6346	394.0056	86.3710000000001	-0.123269230769231	0.0585365853658537	-0.123269230769231	307.6346	394.0056	86.3710000000001
-3.205	2.3	311.2877	381.0265	69.7388	-0.123269230769231	0.0560975609756098	-0.123269230769231	311.2877	381.0265	69.7388
-3.205	2.2	310.4991	364.5594	54.0603	-0.123269230769231	0.0536585365853659	-0.123269230769231	310.4991	364.5594	54.0603
-3.205	2.1	320.6246	350.2378	29.6132	-0.123269230769231	0.051219512195122	-0.123269230769231	320.6246	350.2378	29.6132
-3.205	2	345.9811	337.6159	-8.36520000000002	-0.123269230769231	0.0487804878048781	-0.123269230769231	345.9811	337.6159	-8.36520000000002
-3.205	1.9	368.6754	326.6091	-42.0663	-0.123269230769231	0.0463414634146341	-0.123269230769231	368.6754	326.6091	-42.0663
-3.205	1.8	403.6016	315.0292	-88.5724	-0.123269230769231	0.0439024390243902	-0.123269230769231	403.6016	315.0292	-88.5724
-3.205	1.7	447.1857	304.603	-142.5827	-0.123269230769231	0.0414634146341463	-0.123269230769231	447.1857	304.603	-142.5827
-3.205	1.6	490.9394	295.8828	-195.0566	-0.123269230769231	0.0390243902439024	-0.123269230769231	490.9394	295.8828	-195.0566
-3.205	1.5	538.4701	287.6187	-250.8514	-0.123269230769231	0.0365853658536585	-0.123269230769231	538.4701	287.6187	-250.8514
-3.205	1.4	660.5513	275.9857	-384.5656	-0.123269230769231	0.0341463414634146	-0.123269230769231	660.5513	275.9857	-384.5656
-3.205	1.3	868.7591	258.6724	-610.0867	-0.123269230769231	0.0317073170731707	-0.123269230769231	868.7591	258.6724	-610.0867
-3.205	1.2	1232.526	249.2839	-983.2421	-0.123269230769231	0.0292682926829268	-0.123269230769231	1232.526	249.2839	-983.2421
-3.205	1.1	1996.145	245.8469	-1750.2981	-0.123269230769231	0.0268292682926829	-0.123269230769231	1996.145	245.8469	-1750.2981
-3.205	0.995	3255.005	239.1064	-3015.8986	-0.123269230769231	0.0242682926829268	-0.123269230769231	3255.005	239.1064	-3015.8986
-3.205	0.9	4447.631	221.349	-4226.282	-0.123269230769231	0.0219512195121951	-0.123269230769231	4447.631	221.349	-4226.282
-3.205	0.8	5823	208.4845	-5614.5155	-0.123269230769231	0.0195121951219512	-0.123269230769231	5823	208.4845	-5614.5155
-3.205	0.7	7261.327	194.5601	-7066.7669	-0.123269230769231	0.0170731707317073	-0.123269230769231	7261.327	194.5601	-7066.7669
-3.205	0.6	2941.031	188.0834	-2752.9476	-0.123269230769231	0.0146341463414634	-0.123269230769231	2941.031	188.0834	-2752.9476
-3.205	0.495	1111.508	183.148	-928.36	-0.123269230769231	0.0120731707317073	-0.123269230769231	1111.508	183.148	-928.36
-3.205	0.4	937.2789	181.8486	-755.4303	-0.123269230769231	0.00975609756097561	-0.123269230769231	937.2789	181.8486	-755.4303
-3.205	0.295	830.3586	177.0583	-653.3003	-0.123269230769231	0.00719512195121951	-0.123269230769231	830.3586	177.0583	-653.3003
-3.205	0.2	694.0841	171.0494	-523.0347	-0.123269230769231	0.0048780487804878	-0.123269230769231	694.0841	171.0494	-523.0347
-3.205	0.1	628.9313	165.682	-463.2493	-0.123269230769231	0.0024390243902439	-0.123269230769231	628.9313	165.682	-463.2493
-3.205	0	581.0597	161.3993	-419.6604	-0.123269230769231	0	-0.123269230769231	581.0597	161.3993	-419.6604
-3.205	-0.1	545.5937	155.646	-389.9477	-0.123269230769231	-0.0024390243902439	-0.123269230769231	545.5937	155.646	-389.9477
-3.205	-0.2	510.5781	149.627	-360.9511	-0.123269230769231	-0.0048780487804878	-0.123269230769231	510.5781	149.627	-360.9511
-3.205	-0.3	457.5371	143.3187	-314.2184	-0.123269230769231	-0.00731707317073171	-0.123269230769231	457.5371	143.3187	-314.2184
-3.205	-0.4	423.6255	136.7263	-286.8992	-0.123269230769231	-0.00975609756097561	-0.123269230769231	423.6255	136.7263	-286.8992
-3.205	-0.505	394.5925	128.4737	-266.1188	-0.123269230769231	-0.0123170731707317	-0.123269230769231	394.5925	128.4737	-266.1188
-3.205	-0.6	367.7511	120.4812	-247.2699	-0.123269230769231	-0.0146341463414634	-0.123269230769231	367.7511	120.4812	-247.2699
-3.205	-0.7	349.644	114.1236	-235.5204	-0.123269230769231	-0.0170731707317073	-0.123269230769231	349.644	114.1236	-235.5204
-3.205	-0.8	334.8872	109.1192	-225.768	-0.123269230769231	-0.0195121951219512	-0.123269230769231	334.8872	109.1192	-225.768
-3.205	-0.9	323.6461	105.3061	-218.34	-0.123269230769231	-0.0219512195121951	-0.123269230769231	323.6461	105.3061	-218.34
-3.205	-1	307.1491	101.2465	-205.9026	-0.123269230769231	-0.024390243902439	-0.123269230769231	307.1491	101.2465	-205.9026
-3.205	-1.1	285.7052	97.86319	-187.84201	-0.123269230769231	-0.0268292682926829	-0.123269230769231	285.7052	97.86319	-187.84201
-3.205	-1.2	276.6599	93.14674	-183.51316	-0.123269230769231	-0.0292682926829268	-0.123269230769231	276.6599	93.14674	-183.51316
-3.205	-1.3	267.6698	91.45849	-176.21131	-0.123269230769231	-0.0317073170731707	-0.123269230769231	267.6698	91.45849	-176.21131
-3.205	-1.4	256.3328	90.38654	-165.94626	-0.123269230769231	-0.0341463414634146	-0.123269230769231	256.3328	90.38654	-165.94626
-3.205	-1.5	247.2262	91.39212	-155.83408	-0.123269230769231	-0.0365853658536585	-0.123269230769231	247.2262	91.39212	-155.83408
-3.205	-1.6	237.2153	90.90784	-146.30746	-0.123269230769231	-0.0390243902439024	-0.123269230769231	237.2153	90.90784	-146.30746
-3.205	-1.7	229.894	92.79307	-137.10093	-0.123269230769231	-0.0414634146341463	-0.123269230769231	229.894	92.79307	-137.10093
-3.205	-1.8	221.7308	97.22138	-124.50942	-0.123269230769231	-0.0439024390243902	-0.123269230769231	221.7308	97.22138	-124.50942
-3.205	-1.9	216.3199	102.2612	-114.0587	-0.123269230769231	-0.0463414634146341	-0.123269230769231	216.3199	102.2612	-114.0587
-3.205	-2	210.9466	110.4197	-100.5269	-0.123269230769231	-0.0487804878048781	-0.123269230769231	210.9466	110.4197	-100.5269
-3.205	-2.1	201.8426	119.6564	-82.1862	-0.123269230769231	-0.051219512195122	-0.123269230769231	201.8426	119.6564	-82.1862
-3.205	-2.205	194.7338	137.1829	-57.5509	-0.123269230769231	-0.053780487804878	-0.123269230769231	194.7338	137.1829	-57.5509
-3.205	-2.3	188.602	144.2803	-44.3217	-0.123269230769231	-0.0560975609756098	-0.123269230769231	188.602	144.2803	-44.3217
-3.205	-2.4	184.7972	151.78	-33.0172	-0.123269230769231	-0.0585365853658537	-0.123269230769231	184.7972	151.78	-33.0172
-3.205	-2.5	182.4438	162.8261	-19.6177	-0.123269230769231	-0.0609756097560976	-0.123269230769231	182.4438	162.8261	-19.6177
-3.205	-2.6	179.4385	175.7807	-3.65780000000001	-0.123269230769231	-0.0634146341463415	-0.123269230769231	179.4385	175.7807	-3.65780000000001
-3.205	-2.705	175.5438	194.9064	19.3626	-0.123269230769231	-0.0659756097560976	-0.123269230769231	175.5438	194.9064	19.3626
-3.205	-2.805	171.2207	210.8229	39.6022	-0.123269230769231	-0.0684146341463415	-0.123269230769231	171.2207	210.8229	39.6022
-3.205	-2.905	166.3194	228.6816	62.3622	-0.123269230769231	-0.0708536585365854	-0.123269230769231	166.3194	228.6816	62.3622
-3.205	-3.005	162.1669	249.2173	87.0504	-0.123269230769231	-0.0732926829268293	-0.123269230769231	162.1669	249.2173	87.0504
-3.205	-3.105	156.4722	277.2602	120.788	-0.123269230769231	-0.0757317073170732	-0.123269230769231	156.4722	277.2602	120.788
-3.205	-3.205	152.3499	332.6086	180.2587	-0.123269230769231	-0.0781707317073171	-0.123269230769231	152.3499	332.6086	180.2587
-3.205	-3.305	148.416	366.3761	217.9601	-0.123269230769231	-0.080609756097561	-0.123269230769231	148.416	366.3761	217.9601
-3.205	-3.405	145.579	394.0473	248.4683	-0.123269230769231	-0.0830487804878049	-0.123269230769231	145.579	394.0473	248.4683
-3.205	-3.505	143.1099	413.7501	270.6402	-0.123269230769231	-0.0854878048780488	-0.123269230769231	143.1099	413.7501	270.6402
-3.205	-3.605	141.6152	428.6749	287.0597	-0.123269230769231	-0.0879268292682927	-0.123269230769231	141.6152	428.6749	287.0597
-3.205	-3.705	142.248	434.0995	291.8515	-0.123269230769231	-0.0903658536585366	-0.123269230769231	142.248	434.0995	291.8515
-3.205	-3.8	140.4988	434.569	294.0702	-0.123269230769231	-0.0926829268292683	-0.123269230769231	140.4988	434.569	294.0702
-3.205	-3.9	139.7071	434.1501	294.443	-0.123269230769231	-0.0951219512195122	-0.123269230769231	139.7071	434.1501	294.443
-3.205	-4	140.8625	433.3783	292.5158	-0.123269230769231	-0.0975609756097561	-0.123269230769231	140.8625	433.3783	292.5158
-3.105	4	184.9885	54792.96	54607.9715	-0.119423076923077	0.0975609756097561	-0.119423076923077	184.9885	54792.96	54607.9715
-3.105	3.9	189.2946	52541.29	52351.9954	-0.119423076923077	0.0951219512195122	-0.119423076923077	189.2946	52541.29	52351.9954
-3.105	3.8	194.1504	16399.2	16205.0496	-0.119423076923077	0.0926829268292683	-0.119423076923077	194.1504	16399.2	16205.0496
-3.105	3.7	199.2776	7242.962	7043.6844	-0.119423076923077	0.0902439024390244	-0.119423076923077	199.2776	7242.962	7043.6844
-3.105	3.6	205.3139	3793.877	3588.5631	-0.119423076923077	0.0878048780487805	-0.119423076923077	205.3139	3793.877	3588.5631
-3.105	3.5	210.9587	1986.242	1775.2833	-0.119423076923077	0.0853658536585366	-0.119423076923077	210.9587	1986.242	1775.2833
-3.105	3.4	215.1233	1152.391	937.2677	-0.119423076923077	0.0829268292682927	-0.119423076923077	215.1233	1152.391	937.2677
-3.105	3.3	220.3787	930.0661	709.6874	-0.119423076923077	0.0804878048780488	-0.119423076923077	220.3787	930.0661	709.6874
-3.105	3.2	222.6085	722.1544	499.5459	-0.119423076923077	0.0780487804878049	-0.119423076923077	222.6085	722.1544	499.5459
-3.105	3.1	226.8626	637.12	410.2574	-0.119423076923077	0.075609756097561	-0.119423076923077	226.8626	637.12	410.2574
-3.105	3	231.7044	567.0441	335.3397	-0.119423076923077	0.0731707317073171	-0.119423076923077	231.7044	567.0441	335.3397
-3.105	2.9	235.5546	518.9196	283.365	-0.119423076923077	0.0707317073170732	-0.119423076923077	235.5546	518.9196	283.365
-3.105	2.8	240.5339	486.9524	246.4185	-0.119423076923077	0.0682926829268293	-0.119423076923077	240.5339	486.9524	246.4185
-3.105	2.7	248.9501	445.6556	196.7055	-0.119423076923077	0.0658536585365854	-0.119423076923077	248.9501	445.6556	196.7055
-3.105	2.6	256.2035	420.9756	164.7721	-0.119423076923077	0.0634146341463415	-0.119423076923077	256.2035	420.9756	164.7721
-3.105	2.5	262.8942	404.8917	141.9975	-0.119423076923077	0.0609756097560976	-0.119423076923077	262.8942	404.8917	141.9975
-3.105	2.4	269.3177	392.3115	122.9938	-0.119423076923077	0.0585365853658537	-0.119423076923077	269.3177	392.3115	122.9938
-3.105	2.3	273.1388	378.4521	105.3133	-0.119423076923077	0.0560975609756098	-0.119423076923077	273.1388	378.4521	105.3133
-3.105	2.2	277.8493	363.9344	86.0851	-0.119423076923077	0.0536585365853659	-0.119423076923077	277.8493	363.9344	86.0851
-3.105	2.1	279.194	349.4177	70.2237	-0.119423076923077	0.051219512195122	-0.119423076923077	279.194	349.4177	70.2237
-3.105	2	292.3689	336.8203	44.4514	-0.119423076923077	0.0487804878048781	-0.119423076923077	292.3689	336.8203	44.4514
-3.105	1.9	326.6181	325.1531	-1.46500000000003	-0.119423076923077	0.0463414634146341	-0.119423076923077	326.6181	325.1531	-1.46500000000003
-3.105	1.8	354.6563	316.4873	-38.169	-0.119423076923077	0.0439024390243902	-0.119423076923077	354.6563	316.4873	-38.169
-3.105	1.7	384.1573	306.6408	-77.5165	-0.119423076923077	0.0414634146341463	-0.119423076923077	384.1573	306.6408	-77.5165
-3.105	1.6	421.1353	298.5303	-122.605	-0.119423076923077	0.0390243902439024	-0.119423076923077	421.1353	298.5303	-122.605
-3.105	1.5	464.2971	289.8553	-174.4418	-0.119423076923077	0.0365853658536585	-0.119423076923077	464.2971	289.8553	-174.4418
-3.105	1.4	513.5853	280.1578	-233.4275	-0.119423076923077	0.0341463414634146	-0.119423076923077	513.5853	280.1578	-233.4275
-3.105	1.3	612.9164	261.5206	-351.3958	-0.119423076923077	0.0317073170731707	-0.119423076923077	612.9164	261.5206	-351.3958
-3.105	1.2	774.8997	250.2986	-524.6011	-0.119423076923077	0.0292682926829268	-0.119423076923077	774.8997	250.2986	-524.6011
-3.105	1.1	917.3406	243.0729	-674.2677	-0.119423076923077	0.0268292682926829	-0.119423076923077	917.3406	243.0729	-674.2677
-3.105	0.995	1263.745	235.9549	-1027.7901	-0.119423076923077	0.0242682926829268	-0.119423076923077	1263.745	235.9549	-1027.7901
-3.105	0.9	1934.772	222.2617	-1712.5103	-0.119423076923077	0.0219512195121951	-0.119423076923077	1934.772	222.2617	-1712.5103
-3.105	0.8	3551.608	212.9372	-3338.6708	-0.119423076923077	0.0195121951219512	-0.119423076923077	3551.608	212.9372	-3338.6708
-3.105	0.7	4727.264	202.7529	-4524.5111	-0.119423076923077	0.0170731707317073	-0.119423076923077	4727.264	202.7529	-4524.5111
-3.105	0.6	6120.34	194.6706	-5925.6694	-0.119423076923077	0.0146341463414634	-0.119423076923077	6120.34	194.6706	-5925.6694
-3.105	0.495	5741.759	187.4091	-5554.3499	-0.119423076923077	0.0120731707317073	-0.119423076923077	5741.759	187.4091	-5554.3499
-3.105	0.4	2361.433	183.0099	-2178.4231	-0.119423076923077	0.00975609756097561	-0.119423076923077	2361.433	183.0099	-2178.4231
-3.105	0.295	1056.634	178.5196	-878.1144	-0.119423076923077	0.00719512195121951	-0.119423076923077	1056.634	178.5196	-878.1144
-3.105	0.2	908.2049	173.9415	-734.2634	-0.119423076923077	0.0048780487804878	-0.119423076923077	908.2049	173.9415	-734.2634
-3.105	0.1	724.7922	168.2983	-556.4939	-0.119423076923077	0.0024390243902439	-0.119423076923077	724.7922	168.2983	-556.4939
-3.105	0	650.8434	161.526	-489.3174	-0.119423076923077	0	-0.119423076923077	650.8434	161.526	-489.3174
-3.105	-0.1	597.4063	154.4315	-442.9748	-0.119423076923077	-0.0024390243902439	-0.119423076923077	597.4063	154.4315	-442.9748
-3.105	-0.2	553.7907	148.741	-405.0497	-0.119423076923077	-0.0048780487804878	-0.119423076923077	553.7907	148.741	-405.0497
-3.105	-0.3	515.4011	142.6225	-372.7786	-0.119423076923077	-0.00731707317073171	-0.119423076923077	515.4011	142.6225	-372.7786
-3.105	-0.4	482.7782	136.6388	-346.1394	-0.119423076923077	-0.00975609756097561	-0.119423076923077	482.7782	136.6388	-346.1394
-3.105	-0.505	435.0556	128.9336	-306.122	-0.119423076923077	-0.0123170731707317	-0.119423076923077	435.0556	128.9336	-306.122
-3.105	-0.6	401.5863	121.5837	-280.0026	-0.119423076923077	-0.0146341463414634	-0.119423076923077	401.5863	121.5837	-280.0026
-3.105	-0.7	376.5633	116.6211	-259.9422	-0.119423076923077	-0.0170731707317073	-0.119423076923077	376.5633	116.6211	-259.9422
-3.105	-0.8	355.7575	110.0426	-245.7149	-0.119423076923077	-0.0195121951219512	-0.119423076923077	355.7575	110.0426	-245.7149
-3.105	-0.9	338.6695	107.4284	-231.2411	-0.119423076923077	-0.0219512195121951	-0.119423076923077	338.6695	107.4284	-231.2411
-3.105	-1	322.4206	103.6847	-218.7359	-0.119423076923077	-0.024390243902439	-0.119423076923077	322.4206	103.6847	-218.7359
-3.105	-1.1	311.3969	98.8663	-212.5306	-0.119423076923077	-0.0268292682926829	-0.119423076923077	311.3969	98.8663	-212.5306
-3.105	-1.2	298.1522	97.42676	-200.72544	-0.119423076923077	-0.0292682926829268	-0.119423076923077	298.1522	97.42676	-200.72544
-3.105	-1.3	278.4555	95.17285	-183.28265	-0.119423076923077	-0.0317073170731707	-0.119423076923077	278.4555	95.17285	-183.28265
-3.105	-1.4	268.7095	92.69634	-176.01316	-0.119423076923077	-0.0341463414634146	-0.119423076923077	268.7095	92.69634	-176.01316
-3.105	-1.5	257.2423	91.92862	-165.31368	-0.119423076923077	-0.0365853658536585	-0.119423076923077	257.2423	91.92862	-165.31368
-3.105	-1.6	246.8702	91.09601	-155.77419	-0.119423076923077	-0.0390243902439024	-0.119423076923077	246.8702	91.09601	-155.77419
-3.105	-1.7	235.6783	93.33823	-142.34007	-0.119423076923077	-0.0414634146341463	-0.119423076923077	235.6783	93.33823	-142.34007
-3.105	-1.8	227.3494	95.79273	-131.55667	-0.119423076923077	-0.0439024390243902	-0.119423076923077	227.3494	95.79273	-131.55667
-3.105	-1.9	218.9942	102.1635	-116.8307	-0.119423076923077	-0.0463414634146341	-0.119423076923077	218.9942	102.1635	-116.8307
-3.105	-2	211.5731	108.7704	-102.8027	-0.119423076923077	-0.0487804878048781	-0.119423076923077	211.5731	108.7704	-102.8027
-3.105	-2.1	205.202	117.5642	-87.6378	-0.119423076923077	-0.051219512195122	-0.119423076923077	205.202	117.5642	-87.6378
-3.105	-2.205	198.1797	134.9751	-63.2046	-0.119423076923077	-0.053780487804878	-0.119423076923077	198.1797	134.9751	-63.2046
-3.105	-2.3	192.4786	141.5908	-50.8878	-0.119423076923077	-0.0560975609756098	-0.119423076923077	192.4786	141.5908	-50.8878
-3.105	-2.4	188.6064	148.7595	-39.8469	-0.119423076923077	-0.0585365853658537	-0.119423076923077	188.6064	148.7595	-39.8469
-3.105	-2.5	184.5266	159.9103	-24.6163	-0.119423076923077	-0.0609756097560976	-0.119423076923077	184.5266	159.9103	-24.6163
-3.105	-2.6	182.7003	173.6762	-9.02410000000001	-0.119423076923077	-0.0634146341463415	-0.119423076923077	182.7003	173.6762	-9.02410000000001
-3.105	-2.705	180.1962	197.8089	17.6127	-0.119423076923077	-0.0659756097560976	-0.119423076923077	180.1962	197.8089	17.6127
-3.105	-2.805	176.6346	214.2696	37.635	-0.119423076923077	-0.0684146341463415	-0.119423076923077	176.6346	214.2696	37.635
-3.105	-2.905	171.6156	233.3193	61.7037	-0.119423076923077	-0.0708536585365854	-0.119423076923077	171.6156	233.3193	61.7037
-3.105	-3.005	167.1472	254.7423	87.5951	-0.119423076923077	-0.0732926829268293	-0.119423076923077	167.1472	254.7423	87.5951
-3.105	-3.105	160.434	279.7063	119.2723	-0.119423076923077	-0.0757317073170732	-0.119423076923077	160.434	279.7063	119.2723
-3.105	-3.205	155.0473	333.9069	178.8596	-0.119423076923077	-0.0781707317073171	-0.119423076923077	155.0473	333.9069	178.8596
-3.105	-3.305	150.3677	365.4721	215.1044	-0.119423076923077	-0.080609756097561	-0.119423076923077	150.3677	365.4721	215.1044
-3.105	-3.405	148.3855	392.9239	244.5384	-0.119423076923077	-0.0830487804878049	-0.119423076923077	148.3855	392.9239	244.5384
-3.105	-3.505	147.0064	412.7137	265.7073	-0.119423076923077	-0.0854878048780488	-0.119423076923077	147.0064	412.7137	265.7073
-3.105	-3.605	144.2979	428.0676	283.7697	-0.119423076923077	-0.0879268292682927	-0.119423076923077	144.2979	428.0676	283.7697
-3.105	-3.705	144.1788	434.9264	290.7476	-0.119423076923077	-0.0903658536585366	-0.119423076923077	144.1788	434.9264	290.7476
-3.105	-3.8	142.9724	434.6502	291.6778	-0.119423076923077	-0.0926829268292683	-0.119423076923077	142.9724	434.6502	291.6778
-3.105	-3.9	145.1272	432.5177	287.3905	-0.119423076923077	-0.0951219512195122	-0.119423076923077	145.1272	432.5177	287.3905
-3.105	-4	145.5261	432.9144	287.3883	-0.119423076923077	-0.0975609756097561	-0.119423076923077	145.5261	432.9144	287.3883
-3.005	4	152.0008	50957.86	50805.8592	-0.115576923076923	0.0975609756097561	-0.115576923076923	152.0008	50957.86	50805.8592
-3.005	3.9	168.4556	49821.91	49653.4544	-0.115576923076923	0.0951219512195122	-0.115576923076923	168.4556	49821.91	49653.4544
-3.005	3.8	172.7911	16475.64	16302.8489	-0.115576923076923	0.0926829268292683	-0.115576923076923	172.7911	16475.64	16302.8489
-3.005	3.7	176.6845	7195.223	7018.5385	-0.115576923076923	0.0902439024390244	-0.115576923076923	176.6845	7195.223	7018.5385
-3.005	3.6	179.9392	3868.848	3688.9088	-0.115576923076923	0.0878048780487805	-0.115576923076923	179.9392	3868.848	3688.9088
-3.005	3.5	182.8653	2051.983	1869.1177	-0.115576923076923	0.0853658536585366	-0.115576923076923	182.8653	2051.983	1869.1177
-3.005	3.4	184.0394	1156.577	972.5376	-0.115576923076923	0.0829268292682927	-0.115576923076923	184.0394	1156.577	972.5376
-3.005	3.3	186.4931	935.0376	748.5445	-0.115576923076923	0.0804878048780488	-0.115576923076923	186.4931	935.0376	748.5445
-3.005	3.2	189.0545	731.3479	542.2934	-0.115576923076923	0.0780487804878049	-0.115576923076923	189.0545	731.3479	542.2934
-3.005	3.1	192.3453	652.5547	460.2094	-0.115576923076923	0.075609756097561	-0.115576923076923	192.3453	652.5547	460.2094
-3.005	3	193.5454	593.789	400.2436	-0.115576923076923	0.0731707317073171	-0.115576923076923	193.5454	593.789	400.2436
-3.005	2.9	198.6482	539.4669	340.8187	-0.115576923076923	0.0707317073170732	-0.115576923076923	198.6482	539.4669	340.8187
-3.005	2.8	204.1313	502.1865	298.0552	-0.115576923076923	0.0682926829268293	-0.115576923076923	204.1313	502.1865	298.0552
-3.005	2.7	209.9213	450.752	240.8307	-0.115576923076923	0.0658536585365854	-0.115576923076923	209.9213	450.752	240.8307
-3.005	2.6	215.4693	422.5672	207.0979	-0.115576923076923	0.0634146341463415	-0.115576923076923	215.4693	422.5672	207.0979
-3.005	2.5	222.6779	405.3819	182.704	-0.115576923076923	0.0609756097560976	-0.115576923076923	222.6779	405.3819	182.704
-3.005	2.4	232.2136	391.8095	159.5959	-0.115576923076923	0.0585365853658537	-0.115576923076923	232.2136	391.8095	159.5959
-3.005	2.3	243.4141	378.7592	135.3451	-0.115576923076923	0.0560975609756098	-0.115576923076923	243.4141	378.7592	135.3451
-3.005	2.2	256.9432	361.3795	104.4363	-0.115576923076923	0.0536585365853659	-0.115576923076923	256.9432	361.3795	104.4363
-3.005	2.1	269.0387	346.1645	77.1258	-0.115576923076923	0.051219512195122	-0.115576923076923	269.0387	346.1645	77.1258
-3.005	2	281.8288	332.76	50.9312	-0.115576923076923	0.0487804878048781	-0.115576923076923	281.8288	332.76	50.9312
-3.005	1.9	291.2625	321.6717	30.4092	-0.115576923076923	0.0463414634146341	-0.115576923076923	291.2625	321.6717	30.4092
-3.005	1.8	298.8785	312.5425	13.664	-0.115576923076923	0.0439024390243902	-0.115576923076923	298.8785	312.5425	13.664
-3.005	1.7	313.8003	302.8887	-10.9116	-0.115576923076923	0.0414634146341463	-0.115576923076923	313.8003	302.8887	-10.9116
-3.005	1.6	350.8263	294.021	-56.8053	-0.115576923076923	0.0390243902439024	-0.115576923076923	350.8263	294.021	-56.8053
-3.005	1.5	387.3468	284.4933	-102.8535	-0.115576923076923	0.0365853658536585	-0.115576923076923	387.3468	284.4933	-102.8535
-3.005	1.4	436.7707	272.8131	-163.9576	-0.115576923076923	0.0341463414634146	-0.115576923076923	436.7707	272.8131	-163.9576
-3.005	1.3	483.1929	256.9408	-226.2521	-0.115576923076923	0.0317073170731707	-0.115576923076923	483.1929	256.9408	-226.2521
-3.005	1.2	538.164	246.5975	-291.5665	-0.115576923076923	0.0292682926829268	-0.115576923076923	538.164	246.5975	-291.5665
-3.005	1.1	667.7337	238.9063	-428.8274	-0.115576923076923	0.0268292682926829	-0.115576923076923	667.7337	238.9063	-428.8274
-3.005	0.995	866.2716	234.3468	-631.9248	-0.115576923076923	0.0242682926829268	-0.115576923076923	866.2716	234.3468	-631.9248
-3.005	0.9	1216.727	221.7451	-994.9819	-0.115576923076923	0.0219512195121951	-0.115576923076923	1216.727	221.7451	-994.9819
-3.005	0.8	2032.633	208.0342	-1824.5988	-0.115576923076923	0.0195121951219512	-0.115576923076923	2032.633	208.0342	-1824.5988
-3.005	0.7	5279.804	200.5852	-5079.2188	-0.115576923076923	0.0170731707317073	-0.115576923076923	5279.804	200.5852	-5079.2188
-3.005	0.6	10027.3	193.75	-9833.55	-0.115576923076923	0.0146341463414634	-0.115576923076923	10027.3	193.75	-9833.55
-3.005	0.495	14133.48	186.9492	-13946.5308	-0.115576923076923	0.0120731707317073	-0.115576923076923	14133.48	186.9492	-13946.5308
-3.005	0.4	17940.76	181.8288	-17758.9312	-0.115576923076923	0.00975609756097561	-0.115576923076923	17940.76	181.8288	-17758.9312
-3.005	0.295	15532.6	174.7973	-15357.8027	-0.115576923076923	0.00719512195121951	-0.115576923076923	15532.6	174.7973	-15357.8027
-3.005	0.2	1244.373	168.0124	-1076.3606	-0.115576923076923	0.0048780487804878	-0.115576923076923	1244.373	168.0124	-1076.3606
-3.005	0.1	983.4833	160.7082	-822.7751	-0.115576923076923	0.0024390243902439	-0.115576923076923	983.4833	160.7082	-822.7751
-3.005	0	847.8049	154.7229	-693.082	-0.115576923076923	0	-0.115576923076923	847.8049	154.7229	-693.082
-3.005	-0.1	686.5233	150.6277	-535.8956	-0.115576923076923	-0.0024390243902439	-0.115576923076923	686.5233	150.6277	-535.8956
-3.005	-0.2	623.3339	147.6816	-475.6523	-0.115576923076923	-0.0048780487804878	-0.115576923076923	623.3339	147.6816	-475.6523
-3.005	-0.3	573.3828	140.9643	-432.4185	-0.115576923076923	-0.00731707317073171	-0.115576923076923	573.3828	140.9643	-432.4185
-3.005	-0.4	532.9394	137.4862	-395.4532	-0.115576923076923	-0.00975609756097561	-0.115576923076923	532.9394	137.4862	-395.4532
-3.005	-0.505	495.8983	130.2049	-365.6934	-0.115576923076923	-0.0123170731707317	-0.115576923076923	495.8983	130.2049	-365.6934
-3.005	-0.6	443.7584	122.9023	-320.8561	-0.115576923076923	-0.0146341463414634	-0.115576923076923	443.7584	122.9023	-320.8561
-3.005	-0.7	410.6163	113.3161	-297.3002	-0.115576923076923	-0.0170731707317073	-0.115576923076923	410.6163	113.3161	-297.3002
-3.005	-0.8	383.4178	109.8485	-273.5693	-0.115576923076923	-0.0195121951219512	-0.115576923076923	383.4178	109.8485	-273.5693
-3.005	-0.9	358.2403	106.4801	-251.7602	-0.115576923076923	-0.0219512195121951	-0.115576923076923	358.2403	106.4801	-251.7602
-3.005	-1	338.8907	101.9423	-236.9484	-0.115576923076923	-0.024390243902439	-0.115576923076923	338.8907	101.9423	-236.9484
-3.005	-1.1	321.4915	98.52741	-222.96409	-0.115576923076923	-0.0268292682926829	-0.115576923076923	321.4915	98.52741	-222.96409
-3.005	-1.2	311.0549	94.15247	-216.90243	-0.115576923076923	-0.0292682926829268	-0.115576923076923	311.0549	94.15247	-216.90243
-3.005	-1.3	300.7985	92.79464	-208.00386	-0.115576923076923	-0.0317073170731707	-0.115576923076923	300.7985	92.79464	-208.00386
-3.005	-1.4	285.0231	92.04468	-192.97842	-0.115576923076923	-0.0341463414634146	-0.115576923076923	285.0231	92.04468	-192.97842
-3.005	-1.5	274.9314	92.57696	-182.35444	-0.115576923076923	-0.0365853658536585	-0.115576923076923	274.9314	92.57696	-182.35444
-3.005	-1.6	261.9674	92.42995	-169.53745	-0.115576923076923	-0.0390243902439024	-0.115576923076923	261.9674	92.42995	-169.53745
-3.005	-1.7	249.6804	92.9095	-156.7709	-0.115576923076923	-0.0414634146341463	-0.115576923076923	249.6804	92.9095	-156.7709
-3.005	-1.8	239.2068	95.58827	-143.61853	-0.115576923076923	-0.0439024390243902	-0.115576923076923	239.2068	95.58827	-143.61853
-3.005	-1.9	230.165	98.57654	-131.58846	-0.115576923076923	-0.0463414634146341	-0.115576923076923	230.165	98.57654	-131.58846
-3.005	-2	222.3959	103.881	-118.5149	-0.115576923076923	-0.0487804878048781	-0.115576923076923	222.3959	103.881	-118.5149
-3.005	-2.1	213.9572	112.6157	-101.3415	-0.115576923076923	-0.051219512195122	-0.115576923076923	213.9572	112.6157	-101.3415
-3.005	-2.205	208.1926	132.6692	-75.5234	-0.115576923076923	-0.053780487804878	-0.115576923076923	208.1926	132.6692	-75.5234
-3.005	-2.3	201.9573	141.6858	-60.2715	-0.115576923076923	-0.0560975609756098	-0.115576923076923	201.9573	141.6858	-60.2715
-3.005	-2.4	197.1823	149.2312	-47.9511	-0.115576923076923	-0.0585365853658537	-0.115576923076923	197.1823	149.2312	-47.9511
-3.005	-2.5	192.7042	161.0223	-31.6819	-0.115576923076923	-0.0609756097560976	-0.115576923076923	192.7042	161.0223	-31.6819
-3.005	-2.6	189.058	176.6085	-12.4495	-0.115576923076923	-0.0634146341463415	-0.115576923076923	189.058	176.6085	-12.4495
-3.005	-2.705	186.3365	198.773	12.4365	-0.115576923076923	-0.0659756097560976	-0.115576923076923	186.3365	198.773	12.4365
-3.005	-2.805	183.9461	216.5307	32.5846	-0.115576923076923	-0.0684146341463415	-0.115576923076923	183.9461	216.5307	32.5846
-3.005	-2.905	181.7377	237.672	55.9343	-0.115576923076923	-0.0708536585365854	-0.115576923076923	181.7377	237.672	55.9343
-3.005	-3.005	176.9493	259.9648	83.0155	-0.115576923076923	-0.0732926829268293	-0.115576923076923	176.9493	259.9648	83.0155
-3.005	-3.105	169.4675	285.2765	115.809	-0.115576923076923	-0.0757317073170732	-0.115576923076923	169.4675	285.2765	115.809
-3.005	-3.205	164.039	336.3174	172.2784	-0.115576923076923	-0.0781707317073171	-0.115576923076923	164.039	336.3174	172.2784
-3.005	-3.305	157.1151	366.9169	209.8018	-0.115576923076923	-0.080609756097561	-0.115576923076923	157.1151	366.9169	209.8018
-3.005	-3.405	154.9355	392.3875	237.452	-0.115576923076923	-0.0830487804878049	-0.115576923076923	154.9355	392.3875	237.452
-3.005	-3.505	153.193	412.2686	259.0756	-0.115576923076923	-0.0854878048780488	-0.115576923076923	153.193	412.2686	259.0756
-3.005	-3.605	152.399	425.8063	273.4073	-0.115576923076923	-0.0879268292682927	-0.115576923076923	152.399	425.8063	273.4073
-3.005	-3.705	149.4322	431.9175	282.4853	-0.115576923076923	-0.0903658536585366	-0.115576923076923	149.4322	431.9175	282.4853
-3.005	-3.8	148.5478	431.5167	282.9689	-0.115576923076923	-0.0926829268292683	-0.115576923076923	148.5478	431.5167	282.9689
-3.005	-3.9	146.3008	430.1708	283.87	-0.115576923076923	-0.0951219512195122	-0.115576923076923	146.3008	430.1708	283.87
-3.005	-4	148.1837	430.2214	282.0377	-0.115576923076923	-0.0975609756097561	-0.115576923076923	148.1837	430.2214	282.0377
-2.905	4	161.5129	55752.07	55590.5571	-0.111730769230769	0.0975609756097561	-0.111730769230769	161.5129	55752.07	55590.5571
-2.905	3.9	164.7099	53733.18	53568.4701	-0.111730769230769	0.0951219512195122	-0.111730769230769	164.7099	53733.18	53568.4701
-2.905	3.8	167.3454	16449.14	16281.7946	-0.111730769230769	0.0926829268292683	-0.111730769230769	167.3454	16449.14	16281.7946
-2.905	3.7	169.7083	7285.022	7115.3137	-0.111730769230769	0.0902439024390244	-0.111730769230769	169.7083	7285.022	7115.3137
-2.905	3.6	174.3609	3935.541	3761.1801	-0.111730769230769	0.0878048780487805	-0.111730769230769	174.3609	3935.541	3761.1801
-2.905	3.5	179.1881	2070.634	1891.4459	-0.111730769230769	0.0853658536585366	-0.111730769230769	179.1881	2070.634	1891.4459
-2.905	3.4	181.5864	1159.94	978.3536	-0.111730769230769	0.0829268292682927	-0.111730769230769	181.5864	1159.94	978.3536
-2.905	3.3	184.9333	939.6364	754.7031	-0.111730769230769	0.0804878048780488	-0.111730769230769	184.9333	939.6364	754.7031
-2.905	3.2	186.1636	727.2349	541.0713	-0.111730769230769	0.0780487804878049	-0.111730769230769	186.1636	727.2349	541.0713
-2.905	3.1	189.5904	643.9986	454.4082	-0.111730769230769	0.075609756097561	-0.111730769230769	189.5904	643.9986	454.4082
-2.905	3	192.2882	581.2734	388.9852	-0.111730769230769	0.0731707317073171	-0.111730769230769	192.2882	581.2734	388.9852
-2.905	2.9	195.1584	525.8728	330.7144	-0.111730769230769	0.0707317073170732	-0.111730769230769	195.1584	525.8728	330.7144
-2.905	2.8	198.3744	493.3102	294.9358	-0.111730769230769	0.0682926829268293	-0.111730769230769	198.3744	493.3102	294.9358
-2.905	2.7	200.7722	452.1877	251.4155	-0.111730769230769	0.0658536585365854	-0.111730769230769	200.7722	452.1877	251.4155
-2.905	2.6	204.1011	422.4269	218.3258	-0.111730769230769	0.0634146341463415	-0.111730769230769	204.1011	422.4269	218.3258
-2.905	2.5	206.8687	405.9835	199.1148	-0.111730769230769	0.0609756097560976	-0.111730769230769	206.8687	405.9835	199.1148
-2.905	2.4	212.7058	392.7252	180.0194	-0.111730769230769	0.0585365853658537	-0.111730769230769	212.7058	392.7252	180.0194
-2.905	2.3	219.1708	380.5812	161.4104	-0.111730769230769	0.0560975609756098	-0.111730769230769	219.1708	380.5812	161.4104
-2.905	2.2	227.1563	363.4609	136.3046	-0.111730769230769	0.0536585365853659	-0.111730769230769	227.1563	363.4609	136.3046
-2.905	2.1	235.1542	348.2526	113.0984	-0.111730769230769	0.051219512195122	-0.111730769230769	235.1542	348.2526	113.0984
-2.905	2	244.5366	335.1633	90.6267	-0.111730769230769	0.0487804878048781	-0.111730769230769	244.5366	335.1633	90.6267
-2.905	1.9	251.6527	325.0298	73.3771	-0.111730769230769	0.0463414634146341	-0.111730769230769	251.6527	325.0298	73.3771
-2.905	1.8	256.1707	316.4844	60.3137	-0.111730769230769	0.0439024390243902	-0.111730769230769	256.1707	316.4844	60.3137
-2.905	1.7	260.7762	306.1955	45.4193	-0.111730769230769	0.0414634146341463	-0.111730769230769	260.7762	306.1955	45.4193
-2.905	1.6	267.2143	296.283	29.0687	-0.111730769230769	0.0390243902439024	-0.111730769230769	267.2143	296.283	29.0687
-2.905	1.5	281.5341	288.6141	7.07999999999999	-0.111730769230769	0.0365853658536585	-0.111730769230769	281.5341	288.6141	7.07999999999999
-2.905	1.4	349.2037	277.1888	-72.0149	-0.111730769230769	0.0341463414634146	-0.111730769230769	349.2037	277.1888	-72.0149
-2.905	1.3	392.606	259.9117	-132.6943	-0.111730769230769	0.0317073170731707	-0.111730769230769	392.606	259.9117	-132.6943
-2.905	1.2	439.1724	249.7706	-189.4018	-0.111730769230769	0.0292682926829268	-0.111730769230769	439.1724	249.7706	-189.4018
-2.905	1.1	493.811	243.0707	-250.7403	-0.111730769230769	0.0268292682926829	-0.111730769230769	493.811	243.0707	-250.7403
-2.905	0.995	595.7808	235.6315	-360.1493	-0.111730769230769	0.0242682926829268	-0.111730769230769	595.7808	235.6315	-360.1493
-2.905	0.9	781.4464	223.0508	-558.3956	-0.111730769230769	0.0219512195121951	-0.111730769230769	781.4464	223.0508	-558.3956
-2.905	0.8	1210.913	211.8782	-999.0348	-0.111730769230769	0.0195121951219512	-0.111730769230769	1210.913	211.8782	-999.0348
-2.905	0.7	2019.567	201.702	-1817.865	-0.111730769230769	0.0170731707317073	-0.111730769230769	2019.567	201.702	-1817.865
-2.905	0.6	4574.066	193.907	-4380.159	-0.111730769230769	0.0146341463414634	-0.111730769230769	4574.066	193.907	-4380.159
-2.905	0.495	6599.734	187.08	-6412.654	-0.111730769230769	0.0120731707317073	-0.111730769230769	6599.734	187.08	-6412.654
-2.905	0.4	8907.223	181.2312	-8725.9918	-0.111730769230769	0.00975609756097561	-0.111730769230769	8907.223	181.2312	-8725.9918
-2.905	0.295	10789.35	173.881	-10615.469	-0.111730769230769	0.00719512195121951	-0.111730769230769	10789.35	173.881	-10615.469
-2.905	0.2	9661.803	168.1375	-9493.6655	-0.111730769230769	0.0048780487804878	-0.111730769230769	9661.803	168.1375	-9493.6655
-2.905	0.1	2981.918	164.6733	-2817.2447	-0.111730769230769	0.0024390243902439	-0.111730769230769	2981.918	164.6733	-2817.2447
-2.905	0	1065.303	160.0123	-905.2907	-0.111730769230769	0	-0.111730769230769	1065.303	160.0123	-905.2907
-2.905	-0.1	879.1414	153.6615	-725.4799	-0.111730769230769	-0.0024390243902439	-0.111730769230769	879.1414	153.6615	-725.4799
-2.905	-0.2	685.8299	148.4538	-537.3761	-0.111730769230769	-0.0048780487804878	-0.111730769230769	685.8299	148.4538	-537.3761
-2.905	-0.3	620.1321	141.8019	-478.3302	-0.111730769230769	-0.00731707317073171	-0.111730769230769	620.1321	141.8019	-478.3302
-2.905	-0.4	571.8741	133.7976	-438.0765	-0.111730769230769	-0.00975609756097561	-0.111730769230769	571.8741	133.7976	-438.0765
-2.905	-0.505	535.7566	127.5097	-408.2469	-0.111730769230769	-0.0123170731707317	-0.111730769230769	535.7566	127.5097	-408.2469
-2.905	-0.6	501.9498	120.9475	-381.0023	-0.111730769230769	-0.0146341463414634	-0.111730769230769	501.9498	120.9475	-381.0023
-2.905	-0.7	457.5858	115.3949	-342.1909	-0.111730769230769	-0.0170731707317073	-0.111730769230769	457.5858	115.3949	-342.1909
-2.905	-0.8	430.995	107.9393	-323.0557	-0.111730769230769	-0.0195121951219512	-0.111730769230769	430.995	107.9393	-323.0557
-2.905	-0.9	406.0002	103.431	-302.5692	-0.111730769230769	-0.0219512195121951	-0.111730769230769	406.0002	103.431	-302.5692
-2.905	-1	380.6035	99.27829	-281.32521	-0.111730769230769	-0.024390243902439	-0.111730769230769	380.6035	99.27829	-281.32521
-2.905	-1.1	359.3214	97.5524	-261.769	-0.111730769230769	-0.0268292682926829	-0.111730769230769	359.3214	97.5524	-261.769
-2.905	-1.2	339.6411	94.26968	-245.37142	-0.111730769230769	-0.0292682926829268	-0.111730769230769	339.6411	94.26968	-245.37142
-2.905	-1.3	324.3226	92.60872	-231.71388	-0.111730769230769	-0.0317073170731707	-0.111730769230769	324.3226	92.60872	-231.71388
-2.905	-1.4	306.197	89.68569	-216.51131	-0.111730769230769	-0.0341463414634146	-0.111730769230769	306.197	89.68569	-216.51131
-2.905	-1.5	286.6059	89.72709	-196.87881	-0.111730769230769	-0.0365853658536585	-0.111730769230769	286.6059	89.72709	-196.87881
-2.905	-1.6	276.0399	87.21236	-188.82754	-0.111730769230769	-0.0390243902439024	-0.111730769230769	276.0399	87.21236	-188.82754
-2.905	-1.7	262.9113	85.8947	-177.0166	-0.111730769230769	-0.0414634146341463	-0.111730769230769	262.9113	85.8947	-177.0166
-2.905	-1.8	250.3988	88.05358	-162.34522	-0.111730769230769	-0.0439024390243902	-0.111730769230769	250.3988	88.05358	-162.34522
-2.905	-1.9	242.5171	89.55014	-152.96696	-0.111730769230769	-0.0463414634146341	-0.111730769230769	242.5171	89.55014	-152.96696
-2.905	-2	234.7081	94.89175	-139.81635	-0.111730769230769	-0.0487804878048781	-0.111730769230769	234.7081	94.89175	-139.81635
-2.905	-2.1	227.8264	105.7925	-122.0339	-0.111730769230769	-0.051219512195122	-0.111730769230769	227.8264	105.7925	-122.0339
-2.905	-2.205	217.6453	129.4415	-88.2038	-0.111730769230769	-0.053780487804878	-0.111730769230769	217.6453	129.4415	-88.2038
-2.905	-2.3	211.3541	138.8195	-72.5346	-0.111730769230769	-0.0560975609756098	-0.111730769230769	211.3541	138.8195	-72.5346
-2.905	-2.4	206.9749	146.5706	-60.4043	-0.111730769230769	-0.0585365853658537	-0.111730769230769	206.9749	146.5706	-60.4043
-2.905	-2.5	200.6991	159.5353	-41.1638	-0.111730769230769	-0.0609756097560976	-0.111730769230769	200.6991	159.5353	-41.1638
-2.905	-2.6	196.0808	172.3721	-23.7087	-0.111730769230769	-0.0634146341463415	-0.111730769230769	196.0808	172.3721	-23.7087
-2.905	-2.705	191.5664	195.7972	4.23080000000002	-0.111730769230769	-0.0659756097560976	-0.111730769230769	191.5664	195.7972	4.23080000000002
-2.905	-2.805	189.3132	211.2026	21.8894	-0.111730769230769	-0.0684146341463415	-0.111730769230769	189.3132	211.2026	21.8894
-2.905	-2.905	185.0555	230.4409	45.3854	-0.111730769230769	-0.0708536585365854	-0.111730769230769	185.0555	230.4409	45.3854
-2.905	-3.005	181.6502	252.4671	70.8169	-0.111730769230769	-0.0732926829268293	-0.111730769230769	181.6502	252.4671	70.8169
-2.905	-3.105	174.4729	274.9627	100.4898	-0.111730769230769	-0.0757317073170732	-0.111730769230769	174.4729	274.9627	100.4898
-2.905	-3.205	167.9969	324.0333	156.0364	-0.111730769230769	-0.0781707317073171	-0.111730769230769	167.9969	324.0333	156.0364
-2.905	-3.305	163.2071	353.9024	190.6953	-0.111730769230769	-0.080609756097561	-0.111730769230769	163.2071	353.9024	190.6953
-2.905	-3.405	160.4188	378.5644	218.1456	-0.111730769230769	-0.0830487804878049	-0.111730769230769	160.4188	378.5644	218.1456
-2.905	-3.505	157.183	399.1221	241.9391	-0.111730769230769	-0.0854878048780488	-0.111730769230769	157.183	399.1221	241.9391
-2.905	-3.605	155.2299	415.2423	260.0124	-0.111730769230769	-0.0879268292682927	-0.111730769230769	155.2299	415.2423	260.0124
-2.905	-3.705	155.4533	421.6906	266.2373	-0.111730769230769	-0.0903658536585366	-0.111730769230769	155.4533	421.6906	266.2373
-2.905	-3.8	155.3369	425.0619	269.725	-0.111730769230769	-0.0926829268292683	-0.111730769230769	155.3369	425.0619	269.725
-2.905	-3.9	154.749	424.657	269.908	-0.111730769230769	-0.0951219512195122	-0.111730769230769	154.749	424.657	269.908
-2.905	-4	156.9339	423.4651	266.5312	-0.111730769230769	-0.0975609756097561	-0.111730769230769	156.9339	423.4651	266.5312
-2.805	4	160.5663	53452.26	53291.6937	-0.107884615384615	0.0975609756097561	-0.107884615384615	160.5663	53452.26	53291.6937
-2.805	3.9	162.7188	50709.5	50546.7812	-0.107884615384615	0.0951219512195122	-0.107884615384615	162.7188	50709.5	50546.7812
-2.805	3.8	164.3869	27328.03	27163.6431	-0.107884615384615	0.0926829268292683	-0.107884615384615	164.3869	27328.03	27163.6431
-2.805	3.7	165.4785	9827.163	9661.6845	-0.107884615384615	0.0902439024390244	-0.107884615384615	165.4785	9827.163	9661.6845
-2.805	3.6	168.1184	3965.059	3796.9406	-0.107884615384615	0.0878048780487805	-0.107884615384615	168.1184	3965.059	3796.9406
-2.805	3.5	171.1178	2038.085	1866.9672	-0.107884615384615	0.0853658536585366	-0.107884615384615	171.1178	2038.085	1866.9672
-2.805	3.4	171.786	1178.875	1007.089	-0.107884615384615	0.0829268292682927	-0.107884615384615	171.786	1178.875	1007.089
-2.805	3.3	173.7893	950.0444	776.2551	-0.107884615384615	0.0804878048780488	-0.107884615384615	173.7893	950.0444	776.2551
-2.805	3.2	173.2181	741.0718	567.8537	-0.107884615384615	0.0780487804878049	-0.107884615384615	173.2181	741.0718	567.8537
-2.805	3.1	174.5013	662.8251	488.3238	-0.107884615384615	0.075609756097561	-0.107884615384615	174.5013	662.8251	488.3238
-2.805	3	176.364	607.0917	430.7277	-0.107884615384615	0.0731707317073171	-0.107884615384615	176.364	607.0917	430.7277
-2.805	2.9	176.4767	558.2244	381.7477	-0.107884615384615	0.0707317073170732	-0.107884615384615	176.4767	558.2244	381.7477
-2.805	2.8	177.2615	515.0787	337.8172	-0.107884615384615	0.0682926829268293	-0.107884615384615	177.2615	515.0787	337.8172
-2.805	2.7	178.6197	453.0502	274.4305	-0.107884615384615	0.0658536585365854	-0.107884615384615	178.6197	453.0502	274.4305
-2.805	2.6	181.1674	425.1634	243.996	-0.107884615384615	0.0634146341463415	-0.107884615384615	181.1674	425.1634	243.996
-2.805	2.5	184.0024	408.3439	224.3415	-0.107884615384615	0.0609756097560976	-0.107884615384615	184.0024	408.3439	224.3415
-2.805	2.4	187.6767	394.8092	207.1325	-0.107884615384615	0.0585365853658537	-0.107884615384615	187.6767	394.8092	207.1325
-2.805	2.3	192.5851	381.7274	189.1423	-0.107884615384615	0.0560975609756098	-0.107884615384615	192.5851	381.7274	189.1423
-2.805	2.2	199.0107	364.6074	165.5967	-0.107884615384615	0.0536585365853659	-0.107884615384615	199.0107	364.6074	165.5967
-2.805	2.1	208.4916	350.1177	141.6261	-0.107884615384615	0.051219512195122	-0.107884615384615	208.4916	350.1177	141.6261
-2.805	2	218.638	337.3232	118.6852	-0.107884615384615	0.0487804878048781	-0.107884615384615	218.638	337.3232	118.6852
-2.805	1.9	229.1094	327.0742	97.9648000000001	-0.107884615384615	0.0463414634146341	-0.107884615384615	229.1094	327.0742	97.9648000000001
-2.805	1.8	238.8332	317.8185	78.9853	-0.107884615384615	0.0439024390243902	-0.107884615384615	238.8332	317.8185	78.9853
-2.805	1.7	248.2851	308.1618	59.8767	-0.107884615384615	0.0414634146341463	-0.107884615384615	248.2851	308.1618	59.8767
-2.805	1.6	256.539	298.6842	42.1452	-0.107884615384615	0.0390243902439024	-0.107884615384615	256.539	298.6842	42.1452
-2.805	1.5	265.1625	291.1352	25.9727	-0.107884615384615	0.0365853658536585	-0.107884615384615	265.1625	291.1352	25.9727
-2.805	1.4	276.0958	279.402	3.30619999999999	-0.107884615384615	0.0341463414634146	-0.107884615384615	276.0958	279.402	3.30619999999999
-2.805	1.3	294.8934	261.3811	-33.5123	-0.107884615384615	0.0317073170731707	-0.107884615384615	294.8934	261.3811	-33.5123
-2.805	1.2	346.8475	253.1666	-93.6809000000001	-0.107884615384615	0.0292682926829268	-0.107884615384615	346.8475	253.1666	-93.6809000000001
-2.805	1.1	385.9657	245.8232	-140.1425	-0.107884615384615	0.0268292682926829	-0.107884615384615	385.9657	245.8232	-140.1425
-2.805	0.995	426.9003	239.5341	-187.3662	-0.107884615384615	0.0242682926829268	-0.107884615384615	426.9003	239.5341	-187.3662
-2.805	0.9	476.8458	224.2255	-252.6203	-0.107884615384615	0.0219512195121951	-0.107884615384615	476.8458	224.2255	-252.6203
-2.805	0.8	536.4383	211.9724	-324.4659	-0.107884615384615	0.0195121951219512	-0.107884615384615	536.4383	211.9724	-324.4659
-2.805	0.7	728.8413	203.0331	-525.8082	-0.107884615384615	0.0170731707317073	-0.107884615384615	728.8413	203.0331	-525.8082
-2.805	0.6	903.2385	195.9093	-707.3292	-0.107884615384615	0.0146341463414634	-0.107884615384615	903.2385	195.9093	-707.3292
-2.805	0.495	1330.766	189.7157	-1141.0503	-0.107884615384615	0.0120731707317073	-0.107884615384615	1330.766	189.7157	-1141.0503
-2.805	0.4	3320.145	186.5792	-3133.5658	-0.107884615384615	0.00975609756097561	-0.107884615384615	3320.145	186.5792	-3133.5658
-2.805	0.295	7646.19	178.6958	-7467.4942	-0.107884615384615	0.00719512195121951	-0.107884615384615	7646.19	178.6958	-7467.4942
-2.805	0.2	17494.48	171.7936	-17322.6864	-0.107884615384615	0.0048780487804878	-0.107884615384615	17494.48	171.7936	-17322.6864
-2.805	0.1	24300.03	165.9433	-24134.0867	-0.107884615384615	0.0024390243902439	-0.107884615384615	24300.03	165.9433	-24134.0867
-2.805	0	16669.37	161.7839	-16507.5861	-0.107884615384615	0	-0.107884615384615	16669.37	161.7839	-16507.5861
-2.805	-0.1	2058.204	154.1278	-1904.0762	-0.107884615384615	-0.0024390243902439	-0.107884615384615	2058.204	154.1278	-1904.0762
-2.805	-0.2	1003.734	150.6378	-853.0962	-0.107884615384615	-0.0048780487804878	-0.107884615384615	1003.734	150.6378	-853.0962
-2.805	-0.3	724.7777	143.8149	-580.9628	-0.107884615384615	-0.00731707317073171	-0.107884615384615	724.7777	143.8149	-580.9628
-2.805	-0.4	626.8439	138.9548	-487.8891	-0.107884615384615	-0.00975609756097561	-0.107884615384615	626.8439	138.9548	-487.8891
-2.805	-0.505	569.0805	131.7094	-437.3711	-0.107884615384615	-0.0123170731707317	-0.107884615384615	569.0805	131.7094	-437.3711
-2.805	-0.6	521.3468	126.6965	-394.6503	-0.107884615384615	-0.0146341463414634	-0.107884615384615	521.3468	126.6965	-394.6503
-2.805	-0.7	447.6856	120.5731	-327.1125	-0.107884615384615	-0.0170731707317073	-0.107884615384615	447.6856	120.5731	-327.1125
-2.805	-0.8	410.7035	113.2937	-297.4098	-0.107884615384615	-0.0195121951219512	-0.107884615384615	410.7035	113.2937	-297.4098
-2.805	-0.9	376.6123	109.6607	-266.9516	-0.107884615384615	-0.0219512195121951	-0.107884615384615	376.6123	109.6607	-266.9516
-2.805	-1	346.6973	106.0887	-240.6086	-0.107884615384615	-0.024390243902439	-0.107884615384615	346.6973	106.0887	-240.6086
-2.805	-1.1	317.9488	104.9526	-212.9962	-0.107884615384615	-0.0268292682926829	-0.107884615384615	317.9488	104.9526	-212.9962
-2.805	-1.2	299.173	100.8974	-198.2756	-0.107884615384615	-0.0292682926829268	-0.107884615384615	299.173	100.8974	-198.2756
-2.805	-1.3	285.2768	97.34268	-187.93412	-0.107884615384615	-0.0317073170731707	-0.107884615384615	285.2768	97.34268	-187.93412
-2.805	-1.4	263.9027	95.93627	-167.96643	-0.107884615384615	-0.0341463414634146	-0.107884615384615	263.9027	95.93627	-167.96643
-2.805	-1.5	256.8666	94.50731	-162.35929	-0.107884615384615	-0.0365853658536585	-0.107884615384615	256.8666	94.50731	-162.35929
-2.805	-1.6	251.6519	92.74481	-158.90709	-0.107884615384615	-0.0390243902439024	-0.107884615384615	251.6519	92.74481	-158.90709
-2.805	-1.7	247.1123	91.7052	-155.4071	-0.107884615384615	-0.0414634146341463	-0.107884615384615	247.1123	91.7052	-155.4071
-2.805	-1.8	239.9392	93.61231	-146.32689	-0.107884615384615	-0.0439024390243902	-0.107884615384615	239.9392	93.61231	-146.32689
-2.805	-1.9	234.6216	95.65111	-138.97049	-0.107884615384615	-0.0463414634146341	-0.107884615384615	234.6216	95.65111	-138.97049
-2.805	-2	232.2371	100.975	-131.2621	-0.107884615384615	-0.0487804878048781	-0.107884615384615	232.2371	100.975	-131.2621
-2.805	-2.1	227.7291	108.3823	-119.3468	-0.107884615384615	-0.051219512195122	-0.107884615384615	227.7291	108.3823	-119.3468
-2.805	-2.205	220.1775	130.0007	-90.1768	-0.107884615384615	-0.053780487804878	-0.107884615384615	220.1775	130.0007	-90.1768
-2.805	-2.3	211.5562	140.07	-71.4862	-0.107884615384615	-0.0560975609756098	-0.107884615384615	211.5562	140.07	-71.4862
-2.805	-2.4	202.5906	147.4457	-55.1449	-0.107884615384615	-0.0585365853658537	-0.107884615384615	202.5906	147.4457	-55.1449
-2.805	-2.5	195.9578	159.662	-36.2958	-0.107884615384615	-0.0609756097560976	-0.107884615384615	195.9578	159.662	-36.2958
-2.805	-2.6	191.2626	172.3123	-18.9503	-0.107884615384615	-0.0634146341463415	-0.107884615384615	191.2626	172.3123	-18.9503
-2.805	-2.705	188.207	193.9614	5.7544	-0.107884615384615	-0.0659756097560976	-0.107884615384615	188.207	193.9614	5.7544
-2.805	-2.805	184.0831	212.4942	28.4111	-0.107884615384615	-0.0684146341463415	-0.107884615384615	184.0831	212.4942	28.4111
-2.805	-2.905	181.4002	231.9139	50.5137	-0.107884615384615	-0.0708536585365854	-0.107884615384615	181.4002	231.9139	50.5137
-2.805	-3.005	178.5522	252.459	73.9068	-0.107884615384615	-0.0732926829268293	-0.107884615384615	178.5522	252.459	73.9068
-2.805	-3.105	173.1949	275.9284	102.7335	-0.107884615384615	-0.0757317073170732	-0.107884615384615	173.1949	275.9284	102.7335
-2.805	-3.205	168.2258	325.3713	157.1455	-0.107884615384615	-0.0781707317073171	-0.107884615384615	168.2258	325.3713	157.1455
-2.805	-3.305	163.1826	356.1439	192.9613	-0.107884615384615	-0.080609756097561	-0.107884615384615	163.1826	356.1439	192.9613
-2.805	-3.405	158.3862	383.352	224.9658	-0.107884615384615	-0.0830487804878049	-0.107884615384615	158.3862	383.352	224.9658
-2.805	-3.505	155.3373	403.2948	247.9575	-0.107884615384615	-0.0854878048780488	-0.107884615384615	155.3373	403.2948	247.9575
-2.805	-3.605	152.875	418.8386	265.9636	-0.107884615384615	-0.0879268292682927	-0.107884615384615	152.875	418.8386	265.9636
-2.805	-3.705	152.8905	425.7786	272.8881	-0.107884615384615	-0.0903658536585366	-0.107884615384615	152.8905	425.7786	272.8881
-2.805	-3.8	152.2845	426.4967	274.2122	-0.107884615384615	-0.0926829268292683	-0.107884615384615	152.2845	426.4967	274.2122
-2.805	-3.9	153.5027	425.4043	271.9016	-0.107884615384615	-0.0951219512195122	-0.107884615384615	153.5027	425.4043	271.9016
-2.805	-4	153.9007	422.1778	268.2771	-0.107884615384615	-0.0975609756097561	-0.107884615384615	153.9007	422.1778	268.2771
-2.705	4	170.3781	56061.4	55891.0219	-0.104038461538462	0.0975609756097561	-0.104038461538462	170.3781	56061.4	55891.0219
-2.705	3.9	172.1673	53835.33	53663.1627	-0.104038461538462	0.0951219512195122	-0.104038461538462	172.1673	53835.33	53663.1627
-2.705	3.8	173.5828	34740.37	34566.7872	-0.104038461538462	0.0926829268292683	-0.104038461538462	173.5828	34740.37	34566.7872
-2.705	3.7	176.51	9790.89	9614.38	-0.104038461538462	0.0902439024390244	-0.104038461538462	176.51	9790.89	9614.38
-2.705	3.6	177.5274	3974.981	3797.4536	-0.104038461538462	0.0878048780487805	-0.104038461538462	177.5274	3974.981	3797.4536
-2.705	3.5	180.7121	2062.831	1882.1189	-0.104038461538462	0.0853658536585366	-0.104038461538462	180.7121	2062.831	1882.1189
-2.705	3.4	184.1048	1176.007	991.9022	-0.104038461538462	0.0829268292682927	-0.104038461538462	184.1048	1176.007	991.9022
-2.705	3.3	186.2148	949.4065	763.1917	-0.104038461538462	0.0804878048780488	-0.104038461538462	186.2148	949.4065	763.1917
-2.705	3.2	188.7348	742.2159	553.4811	-0.104038461538462	0.0780487804878049	-0.104038461538462	188.7348	742.2159	553.4811
-2.705	3.1	190.0872	662.4456	472.3584	-0.104038461538462	0.075609756097561	-0.104038461538462	190.0872	662.4456	472.3584
-2.705	3	192.8359	589.2884	396.4525	-0.104038461538462	0.0731707317073171	-0.104038461538462	192.8359	589.2884	396.4525
-2.705	2.9	193.528	541.0078	347.4798	-0.104038461538462	0.0707317073170732	-0.104038461538462	193.528	541.0078	347.4798
-2.705	2.8	196.3347	503.249	306.9143	-0.104038461538462	0.0682926829268293	-0.104038461538462	196.3347	503.249	306.9143
-2.705	2.7	197.9488	454.3682	256.4194	-0.104038461538462	0.0658536585365854	-0.104038461538462	197.9488	454.3682	256.4194
-2.705	2.6	202.4892	428.7684	226.2792	-0.104038461538462	0.0634146341463415	-0.104038461538462	202.4892	428.7684	226.2792
-2.705	2.5	205.8409	412.2215	206.3806	-0.104038461538462	0.0609756097560976	-0.104038461538462	205.8409	412.2215	206.3806
-2.705	2.4	209.1686	399.335	190.1664	-0.104038461538462	0.0585365853658537	-0.104038461538462	209.1686	399.335	190.1664
-2.705	2.3	213.0349	385.3328	172.2979	-0.104038461538462	0.0560975609756098	-0.104038461538462	213.0349	385.3328	172.2979
-2.705	2.2	217.1457	370.6292	153.4835	-0.104038461538462	0.0536585365853659	-0.104038461538462	217.1457	370.6292	153.4835
-2.705	2.1	221.5335	355.6938	134.1603	-0.104038461538462	0.051219512195122	-0.104038461538462	221.5335	355.6938	134.1603
-2.705	2	228.5087	342.9505	114.4418	-0.104038461538462	0.0487804878048781	-0.104038461538462	228.5087	342.9505	114.4418
-2.705	1.9	236.4184	331.0075	94.5891	-0.104038461538462	0.0463414634146341	-0.104038461538462	236.4184	331.0075	94.5891
-2.705	1.8	248.1104	321.9957	73.8853	-0.104038461538462	0.0439024390243902	-0.104038461538462	248.1104	321.9957	73.8853
-2.705	1.7	257.2856	311.7767	54.4911	-0.104038461538462	0.0414634146341463	-0.104038461538462	257.2856	311.7767	54.4911
-2.705	1.6	265.1882	302.7551	37.5669	-0.104038461538462	0.0390243902439024	-0.104038461538462	265.1882	302.7551	37.5669
-2.705	1.5	271.41	293.513	22.103	-0.104038461538462	0.0365853658536585	-0.104038461538462	271.41	293.513	22.103
-2.705	1.4	277.0781	284.5236	7.44549999999998	-0.104038461538462	0.0341463414634146	-0.104038461538462	277.0781	284.5236	7.44549999999998
-2.705	1.3	285.5225	274.7719	-10.7506	-0.104038461538462	0.0317073170731707	-0.104038461538462	285.5225	274.7719	-10.7506
-2.705	1.2	298.6669	256.0174	-42.6495	-0.104038461538462	0.0292682926829268	-0.104038461538462	298.6669	256.0174	-42.6495
-2.705	1.1	352.4008	246.3867	-106.0141	-0.104038461538462	0.0268292682926829	-0.104038461538462	352.4008	246.3867	-106.0141
-2.705	0.995	389.0254	239.1457	-149.8797	-0.104038461538462	0.0242682926829268	-0.104038461538462	389.0254	239.1457	-149.8797
-2.705	0.9	428.6785	225.5899	-203.0886	-0.104038461538462	0.0219512195121951	-0.104038461538462	428.6785	225.5899	-203.0886
-2.705	0.8	469.664	215.972	-253.692	-0.104038461538462	0.0195121951219512	-0.104038461538462	469.664	215.972	-253.692
-2.705	0.7	531.1243	206.0547	-325.0696	-0.104038461538462	0.0170731707317073	-0.104038461538462	531.1243	206.0547	-325.0696
-2.705	0.6	719.0302	199.7641	-519.2661	-0.104038461538462	0.0146341463414634	-0.104038461538462	719.0302	199.7641	-519.2661
-2.705	0.495	892.0194	191.3002	-700.7192	-0.104038461538462	0.0120731707317073	-0.104038461538462	892.0194	191.3002	-700.7192
-2.705	0.4	1638.428	182.0599	-1456.3681	-0.104038461538462	0.00975609756097561	-0.104038461538462	1638.428	182.0599	-1456.3681
-2.705	0.295	3482.345	175.6281	-3306.7169	-0.104038461538462	0.00719512195121951	-0.104038461538462	3482.345	175.6281	-3306.7169
-2.705	0.2	8135.78	170.1612	-7965.6188	-0.104038461538462	0.0048780487804878	-0.104038461538462	8135.78	170.1612	-7965.6188
-2.705	0.1	11538.88	164.0893	-11374.7907	-0.104038461538462	0.0024390243902439	-0.104038461538462	11538.88	164.0893	-11374.7907
-2.705	0	15091.05	159.9091	-14931.1409	-0.104038461538462	0	-0.104038461538462	15091.05	159.9091	-14931.1409
-2.705	-0.1	15236.6	157.3474	-15079.2526	-0.104038461538462	-0.0024390243902439	-0.104038461538462	15236.6	157.3474	-15079.2526
-2.705	-0.2	3101.94	153.6931	-2948.2469	-0.104038461538462	-0.0048780487804878	-0.104038461538462	3101.94	153.6931	-2948.2469
-2.705	-0.3	1079.301	145.2871	-934.0139	-0.104038461538462	-0.00731707317073171	-0.104038461538462	1079.301	145.2871	-934.0139
-2.705	-0.4	847.826	138.305	-709.521	-0.104038461538462	-0.00975609756097561	-0.104038461538462	847.826	138.305	-709.521
-2.705	-0.505	642.5778	131.1501	-511.4277	-0.104038461538462	-0.0123170731707317	-0.104038461538462	642.5778	131.1501	-511.4277
-2.705	-0.6	565.4666	123.7401	-441.7265	-0.104038461538462	-0.0146341463414634	-0.104038461538462	565.4666	123.7401	-441.7265
-2.705	-0.7	516.2762	119.6922	-396.584	-0.104038461538462	-0.0170731707317073	-0.104038461538462	516.2762	119.6922	-396.584
-2.705	-0.8	449.1112	113.9298	-335.1814	-0.104038461538462	-0.0195121951219512	-0.104038461538462	449.1112	113.9298	-335.1814
-2.705	-0.9	408.8848	110.4518	-298.433	-0.104038461538462	-0.0219512195121951	-0.104038461538462	408.8848	110.4518	-298.433
-2.705	-1	379.7311	106.9426	-272.7885	-0.104038461538462	-0.024390243902439	-0.104038461538462	379.7311	106.9426	-272.7885
-2.705	-1.1	350.7532	104.9296	-245.8236	-0.104038461538462	-0.0268292682926829	-0.104038461538462	350.7532	104.9296	-245.8236
-2.705	-1.2	327.2617	100.8728	-226.3889	-0.104038461538462	-0.0292682926829268	-0.104038461538462	327.2617	100.8728	-226.3889
-2.705	-1.3	303.0741	98.76128	-204.31282	-0.104038461538462	-0.0317073170731707	-0.104038461538462	303.0741	98.76128	-204.31282
-2.705	-1.4	275.7745	95.11697	-180.65753	-0.104038461538462	-0.0341463414634146	-0.104038461538462	275.7745	95.11697	-180.65753
-2.705	-1.5	263.3425	95.14353	-168.19897	-0.104038461538462	-0.0365853658536585	-0.104038461538462	263.3425	95.14353	-168.19897
-2.705	-1.6	249.4485	93.76796	-155.68054	-0.104038461538462	-0.0390243902439024	-0.104038461538462	249.4485	93.76796	-155.68054
-2.705	-1.7	231.0266	92.81929	-138.20731	-0.104038461538462	-0.0414634146341463	-0.104038461538462	231.0266	92.81929	-138.20731
-2.705	-1.8	219.3345	95.27075	-124.06375	-0.104038461538462	-0.0439024390243902	-0.104038461538462	219.3345	95.27075	-124.06375
-2.705	-1.9	207.2893	96.35183	-110.93747	-0.104038461538462	-0.0463414634146341	-0.104038461538462	207.2893	96.35183	-110.93747
-2.705	-2	195.1658	101.7253	-93.4405	-0.104038461538462	-0.0487804878048781	-0.104038461538462	195.1658	101.7253	-93.4405
-2.705	-2.1	185.5415	108.5209	-77.0206	-0.104038461538462	-0.051219512195122	-0.104038461538462	185.5415	108.5209	-77.0206
-2.705	-2.205	177.6435	120.6733	-56.9702	-0.104038461538462	-0.053780487804878	-0.104038461538462	177.6435	120.6733	-56.9702
-2.705	-2.3	171.3199	135.3439	-35.976	-0.104038461538462	-0.0560975609756098	-0.104038461538462	171.3199	135.3439	-35.976
-2.705	-2.4	163.1196	141.8443	-21.2753	-0.104038461538462	-0.0585365853658537	-0.104038461538462	163.1196	141.8443	-21.2753
-2.705	-2.5	157.062	154.3825	-2.67950000000002	-0.104038461538462	-0.0609756097560976	-0.104038461538462	157.062	154.3825	-2.67950000000002
-2.705	-2.6	151.0754	168.2606	17.1852	-0.104038461538462	-0.0634146341463415	-0.104038461538462	151.0754	168.2606	17.1852
-2.705	-2.705	145.6756	192.991	47.3154	-0.104038461538462	-0.0659756097560976	-0.104038461538462	145.6756	192.991	47.3154
-2.705	-2.805	140.567	210.7523	70.1853	-0.104038461538462	-0.0684146341463415	-0.104038461538462	140.567	210.7523	70.1853
-2.705	-2.905	134.5067	231.687	97.1803	-0.104038461538462	-0.0708536585365854	-0.104038461538462	134.5067	231.687	97.1803
-2.705	-3.005	127.8011	251.7805	123.9794	-0.104038461538462	-0.0732926829268293	-0.104038461538462	127.8011	251.7805	123.9794
-2.705	-3.105	124.6318	275.3178	150.686	-0.104038461538462	-0.0757317073170732	-0.104038461538462	124.6318	275.3178	150.686
-2.705	-3.205	121.2833	324.6454	203.3621	-0.104038461538462	-0.0781707317073171	-0.104038461538462	121.2833	324.6454	203.3621
-2.705	-3.305	118.0307	356.0053	237.9746	-0.104038461538462	-0.080609756097561	-0.104038461538462	118.0307	356.0053	237.9746
-2.705	-3.405	116.8708	379.9592	263.0884	-0.104038461538462	-0.0830487804878049	-0.104038461538462	116.8708	379.9592	263.0884
-2.705	-3.505	117.846	400.6761	282.8301	-0.104038461538462	-0.0854878048780488	-0.104038461538462	117.846	400.6761	282.8301
-2.705	-3.605	119.8495	417.238	297.3885	-0.104038461538462	-0.0879268292682927	-0.104038461538462	119.8495	417.238	297.3885
-2.705	-3.705	120.6231	423.8807	303.2576	-0.104038461538462	-0.0903658536585366	-0.104038461538462	120.6231	423.8807	303.2576
-2.705	-3.8	120.4672	424.8962	304.429	-0.104038461538462	-0.0926829268292683	-0.104038461538462	120.4672	424.8962	304.429
-2.705	-3.9	121.359	422.2633	300.9043	-0.104038461538462	-0.0951219512195122	-0.104038461538462	121.359	422.2633	300.9043
-2.705	-4	121.6276	421.8183	300.1907	-0.104038461538462	-0.0975609756097561	-0.104038461538462	121.6276	421.8183	300.1907
-2.605	4	165.3645	58691.98	58526.6155	-0.100192307692308	0.0975609756097561	-0.100192307692308	165.3645	58691.98	58526.6155
-2.605	3.9	167.3259	56932.8	56765.4741	-0.100192307692308	0.0951219512195122	-0.100192307692308	167.3259	56932.8	56765.4741
-2.605	3.8	168.7354	34965.38	34796.6446	-0.100192307692308	0.0926829268292683	-0.100192307692308	168.7354	34965.38	34796.6446
-2.605	3.7	169.8038	10267.24	10097.4362	-0.100192307692308	0.0902439024390244	-0.100192307692308	169.8038	10267.24	10097.4362
-2.605	3.6	173.1118	4144.956	3971.8442	-0.100192307692308	0.0878048780487805	-0.100192307692308	173.1118	4144.956	3971.8442
-2.605	3.5	175.7211	2141.422	1965.7009	-0.100192307692308	0.0853658536585366	-0.100192307692308	175.7211	2141.422	1965.7009
-2.605	3.4	178.3811	1198.507	1020.1259	-0.100192307692308	0.0829268292682927	-0.100192307692308	178.3811	1198.507	1020.1259
-2.605	3.3	181.5491	957.8956	776.3465	-0.100192307692308	0.0804878048780488	-0.100192307692308	181.5491	957.8956	776.3465
-2.605	3.2	184.7899	746.7579	561.968	-0.100192307692308	0.0780487804878049	-0.100192307692308	184.7899	746.7579	561.968
-2.605	3.1	186.7047	666.2939	479.5892	-0.100192307692308	0.075609756097561	-0.100192307692308	186.7047	666.2939	479.5892
-2.605	3	188.5867	598.8205	410.2338	-0.100192307692308	0.0731707317073171	-0.100192307692308	188.5867	598.8205	410.2338
-2.605	2.9	189.2804	553.3431	364.0627	-0.100192307692308	0.0707317073170732	-0.100192307692308	189.2804	553.3431	364.0627
-2.605	2.8	190.3559	511.6218	321.2659	-0.100192307692308	0.0682926829268293	-0.100192307692308	190.3559	511.6218	321.2659
-2.605	2.7	192.6913	453.769	261.0777	-0.100192307692308	0.0658536585365854	-0.100192307692308	192.6913	453.769	261.0777
-2.605	2.6	194.528	429.9738	235.4458	-0.100192307692308	0.0634146341463415	-0.100192307692308	194.528	429.9738	235.4458
-2.605	2.5	199.0466	413.6002	214.5536	-0.100192307692308	0.0609756097560976	-0.100192307692308	199.0466	413.6002	214.5536
-2.605	2.4	201.9513	401.0392	199.0879	-0.100192307692308	0.0585365853658537	-0.100192307692308	201.9513	401.0392	199.0879
-2.605	2.3	205.6515	385.4908	179.8393	-0.100192307692308	0.0560975609756098	-0.100192307692308	205.6515	385.4908	179.8393
-2.605	2.2	211.4467	370.4471	159.0004	-0.100192307692308	0.0536585365853659	-0.100192307692308	211.4467	370.4471	159.0004
-2.605	2.1	217.7311	355.8585	138.1274	-0.100192307692308	0.051219512195122	-0.100192307692308	217.7311	355.8585	138.1274
-2.605	2	223.4539	342.0767	118.6228	-0.100192307692308	0.0487804878048781	-0.100192307692308	223.4539	342.0767	118.6228
-2.605	1.9	230.8367	329.0961	98.2594	-0.100192307692308	0.0463414634146341	-0.100192307692308	230.8367	329.0961	98.2594
-2.605	1.8	238.9357	319.4573	80.5216	-0.100192307692308	0.0439024390243902	-0.100192307692308	238.9357	319.4573	80.5216
-2.605	1.7	251.693	310.5729	58.8799	-0.100192307692308	0.0414634146341463	-0.100192307692308	251.693	310.5729	58.8799
-2.605	1.6	262.3328	301.2307	38.8979	-0.100192307692308	0.0390243902439024	-0.100192307692308	262.3328	301.2307	38.8979
-2.605	1.5	273.7882	290.1503	16.3621	-0.100192307692308	0.0365853658536585	-0.100192307692308	273.7882	290.1503	16.3621
-2.605	1.4	283.8693	278.8138	-5.0555	-0.100192307692308	0.0341463414634146	-0.100192307692308	283.8693	278.8138	-5.0555
-2.605	1.3	293.4209	267.4012	-26.0197	-0.100192307692308	0.0317073170731707	-0.100192307692308	293.4209	267.4012	-26.0197
-2.605	1.2	302.2899	247.7991	-54.4908	-0.100192307692308	0.0292682926829268	-0.100192307692308	302.2899	247.7991	-54.4908
-2.605	1.1	334.1182	239.1182	-95	-0.100192307692308	0.0268292682926829	-0.100192307692308	334.1182	239.1182	-95
-2.605	0.995	360.4984	234.0951	-126.4033	-0.100192307692308	0.0242682926829268	-0.100192307692308	360.4984	234.0951	-126.4033
-2.605	0.9	392.4177	224.0198	-168.3979	-0.100192307692308	0.0219512195121951	-0.100192307692308	392.4177	224.0198	-168.3979
-2.605	0.8	427.9277	214.9392	-212.9885	-0.100192307692308	0.0195121951219512	-0.100192307692308	427.9277	214.9392	-212.9885
-2.605	0.7	472.7227	208.0895	-264.6332	-0.100192307692308	0.0170731707317073	-0.100192307692308	472.7227	208.0895	-264.6332
-2.605	0.6	523.4176	201.2403	-322.1773	-0.100192307692308	0.0146341463414634	-0.100192307692308	523.4176	201.2403	-322.1773
-2.605	0.495	685.9413	194.5426	-491.3987	-0.100192307692308	0.0120731707317073	-0.100192307692308	685.9413	194.5426	-491.3987
-2.605	0.4	862.7536	188.7297	-674.0239	-0.100192307692308	0.00975609756097561	-0.100192307692308	862.7536	188.7297	-674.0239
-2.605	0.295	1552.824	179.1889	-1373.6351	-0.100192307692308	0.00719512195121951	-0.100192307692308	1552.824	179.1889	-1373.6351
-2.605	0.2	3576.534	172.0137	-3404.5203	-0.100192307692308	0.0048780487804878	-0.100192307692308	3576.534	172.0137	-3404.5203
-2.605	0.1	11067.35	169.4231	-10897.9269	-0.100192307692308	0.0024390243902439	-0.100192307692308	11067.35	169.4231	-10897.9269
-2.605	0	24018.9	165.1344	-23853.7656	-0.100192307692308	0	-0.100192307692308	24018.9	165.1344	-23853.7656
-2.605	-0.1	35984.89	157.9037	-35826.9863	-0.100192307692308	-0.0024390243902439	-0.100192307692308	35984.89	157.9037	-35826.9863
-2.605	-0.2	49181.06	151.6631	-49029.3969	-0.100192307692308	-0.0048780487804878	-0.100192307692308	49181.06	151.6631	-49029.3969
-2.605	-0.3	36594.47	143.8082	-36450.6618	-0.100192307692308	-0.00731707317073171	-0.100192307692308	36594.47	143.8082	-36450.6618
-2.605	-0.4	3018.867	139.0655	-2879.8015	-0.100192307692308	-0.00975609756097561	-0.100192307692308	3018.867	139.0655	-2879.8015
-2.605	-0.505	1113.664	131.9643	-981.6997	-0.100192307692308	-0.0123170731707317	-0.100192307692308	1113.664	131.9643	-981.6997
-2.605	-0.6	872.9482	125.6171	-747.3311	-0.100192307692308	-0.0146341463414634	-0.100192307692308	872.9482	125.6171	-747.3311
-2.605	-0.7	677.1843	116.9215	-560.2628	-0.100192307692308	-0.0170731707317073	-0.100192307692308	677.1843	116.9215	-560.2628
-2.605	-0.8	607.9276	113.4336	-494.494	-0.100192307692308	-0.0195121951219512	-0.100192307692308	607.9276	113.4336	-494.494
-2.605	-0.9	561.2612	108.3427	-452.9185	-0.100192307692308	-0.0219512195121951	-0.100192307692308	561.2612	108.3427	-452.9185
-2.605	-1	519.0306	107.3115	-411.7191	-0.100192307692308	-0.024390243902439	-0.100192307692308	519.0306	107.3115	-411.7191
-2.605	-1.1	488.6805	103.3392	-385.3413	-0.100192307692308	-0.0268292682926829	-0.100192307692308	488.6805	103.3392	-385.3413
-2.605	-1.2	443.4948	102.3913	-341.1035	-0.100192307692308	-0.0292682926829268	-0.100192307692308	443.4948	102.3913	-341.1035
-2.605	-1.3	410.371	100.0066	-310.3644	-0.100192307692308	-0.0317073170731707	-0.100192307692308	410.371	100.0066	-310.3644
-2.605	-1.4	382.7378	98.26775	-284.47005	-0.100192307692308	-0.0341463414634146	-0.100192307692308	382.7378	98.26775	-284.47005
-2.605	-1.5	359.2237	96.67638	-262.54732	-0.100192307692308	-0.0365853658536585	-0.100192307692308	359.2237	96.67638	-262.54732
-2.605	-1.6	339.4501	92.56603	-246.88407	-0.100192307692308	-0.0390243902439024	-0.100192307692308	339.4501	92.56603	-246.88407
-2.605	-1.7	316.2921	92.72067	-223.57143	-0.100192307692308	-0.0414634146341463	-0.100192307692308	316.2921	92.72067	-223.57143
-2.605	-1.8	297.6188	95.00854	-202.61026	-0.100192307692308	-0.0439024390243902	-0.100192307692308	297.6188	95.00854	-202.61026
-2.605	-1.9	272.2554	97.41651	-174.83889	-0.100192307692308	-0.0463414634146341	-0.100192307692308	272.2554	97.41651	-174.83889
-2.605	-2	253.572	100.3093	-153.2627	-0.100192307692308	-0.0487804878048781	-0.100192307692308	253.572	100.3093	-153.2627
-2.605	-2.1	222.1908	105.9574	-116.2334	-0.100192307692308	-0.051219512195122	-0.100192307692308	222.1908	105.9574	-116.2334
-2.605	-2.205	203.4268	118.3746	-85.0522	-0.100192307692308	-0.053780487804878	-0.100192307692308	203.4268	118.3746	-85.0522
-2.605	-2.3	186.5544	137.3895	-49.1649	-0.100192307692308	-0.0560975609756098	-0.100192307692308	186.5544	137.3895	-49.1649
-2.605	-2.4	170.517	146.1875	-24.3295	-0.100192307692308	-0.0585365853658537	-0.100192307692308	170.517	146.1875	-24.3295
-2.605	-2.5	161.2409	158.7021	-2.53880000000001	-0.100192307692308	-0.0609756097560976	-0.100192307692308	161.2409	158.7021	-2.53880000000001
-2.605	-2.6	150.0468	168.6176	18.5708	-0.100192307692308	-0.0634146341463415	-0.100192307692308	150.0468	168.6176	18.5708
-2.605	-2.705	146.19	191.5041	45.3141	-0.100192307692308	-0.0659756097560976	-0.100192307692308	146.19	191.5041	45.3141
-2.605	-2.805	143.9194	212.0445	68.1251	-0.100192307692308	-0.0684146341463415	-0.100192307692308	143.9194	212.0445	68.1251
-2.605	-2.905	142.7615	234.2064	91.4449	-0.100192307692308	-0.0708536585365854	-0.100192307692308	142.7615	234.2064	91.4449
-2.605	-3.005	130.2582	254.4615	124.2033	-0.100192307692308	-0.0732926829268293	-0.100192307692308	130.2582	254.4615	124.2033
-2.605	-3.105	105.7894	277.8397	172.0503	-0.100192307692308	-0.0757317073170732	-0.100192307692308	105.7894	277.8397	172.0503
-2.605	-3.205	100.102	306.139	206.037	-0.100192307692308	-0.0781707317073171	-0.100192307692308	100.102	306.139	206.037
-2.605	-3.305	95.32906	351.1717	255.84264	-0.100192307692308	-0.080609756097561	-0.100192307692308	95.32906	351.1717	255.84264
-2.605	-3.405	90.83852	376.3527	285.51418	-0.100192307692308	-0.0830487804878049	-0.100192307692308	90.83852	376.3527	285.51418
-2.605	-3.505	87.77804	394.3169	306.53886	-0.100192307692308	-0.0854878048780488	-0.100192307692308	87.77804	394.3169	306.53886
-2.605	-3.605	86.02065	411.435	325.41435	-0.100192307692308	-0.0879268292682927	-0.100192307692308	86.02065	411.435	325.41435
-2.605	-3.705	88.49895	419.1237	330.62475	-0.100192307692308	-0.0903658536585366	-0.100192307692308	88.49895	419.1237	330.62475
-2.605	-3.8	88.60353	421.9037	333.30017	-0.100192307692308	-0.0926829268292683	-0.100192307692308	88.60353	421.9037	333.30017
-2.605	-3.9	88.94231	420.7816	331.83929	-0.100192307692308	-0.0951219512195122	-0.100192307692308	88.94231	420.7816	331.83929
-2.605	-4	87.06651	418.7902	331.72369	-0.100192307692308	-0.0975609756097561	-0.100192307692308	87.06651	418.7902	331.72369
-2.505	4	161.2154	53683.8	53522.5846	-0.0963461538461538	0.0975609756097561	-0.0963461538461538	161.2154	53683.8	53522.5846
-2.505	3.9	163.3702	50797.63	50634.2598	-0.0963461538461538	0.0951219512195122	-0.0963461538461538	163.3702	50797.63	50634.2598
-2.505	3.8	163.8093	34974	34810.1907	-0.0963461538461538	0.0926829268292683	-0.0963461538461538	163.8093	34974	34810.1907
-2.505	3.7	166.6156	10225.05	10058.4344	-0.0963461538461538	0.0902439024390244	-0.0963461538461538	166.6156	10225.05	10058.4344
-2.505	3.6	167.4457	4156.359	3988.9133	-0.0963461538461538	0.0878048780487805	-0.0963461538461538	167.4457	4156.359	3988.9133
-2.505	3.5	169.9611	2112.403	1942.4419	-0.0963461538461538	0.0853658536585366	-0.0963461538461538	169.9611	2112.403	1942.4419
-2.505	3.4	170.5649	1187.811	1017.2461	-0.0963461538461538	0.0829268292682927	-0.0963461538461538	170.5649	1187.811	1017.2461
-2.505	3.3	172.9677	987.9976	815.0299	-0.0963461538461538	0.0804878048780488	-0.0963461538461538	172.9677	987.9976	815.0299
-2.505	3.2	176.0975	758.4229	582.3254	-0.0963461538461538	0.0780487804878049	-0.0963461538461538	176.0975	758.4229	582.3254
-2.505	3.1	177.6319	675.5327	497.9008	-0.0963461538461538	0.075609756097561	-0.0963461538461538	177.6319	675.5327	497.9008
-2.505	3	180.8288	616.0313	435.2025	-0.0963461538461538	0.0731707317073171	-0.0963461538461538	180.8288	616.0313	435.2025
-2.505	2.9	182.0695	570.6633	388.5938	-0.0963461538461538	0.0707317073170732	-0.0963461538461538	182.0695	570.6633	388.5938
-2.505	2.8	185.0824	520.0299	334.9475	-0.0963461538461538	0.0682926829268293	-0.0963461538461538	185.0824	520.0299	334.9475
-2.505	2.7	186.1067	457.5547	271.448	-0.0963461538461538	0.0658536585365854	-0.0963461538461538	186.1067	457.5547	271.448
-2.505	2.6	187.0985	431.7002	244.6017	-0.0963461538461538	0.0634146341463415	-0.0963461538461538	187.0985	431.7002	244.6017
-2.505	2.5	189.1759	415.4097	226.2338	-0.0963461538461538	0.0609756097560976	-0.0963461538461538	189.1759	415.4097	226.2338
-2.505	2.4	192.6689	400.7291	208.0602	-0.0963461538461538	0.0585365853658537	-0.0963461538461538	192.6689	400.7291	208.0602
-2.505	2.3	195.1504	386.9974	191.847	-0.0963461538461538	0.0560975609756098	-0.0963461538461538	195.1504	386.9974	191.847
-2.505	2.2	200.2398	373.0202	172.7804	-0.0963461538461538	0.0536585365853659	-0.0963461538461538	200.2398	373.0202	172.7804
-2.505	2.1	205.2147	356.8873	151.6726	-0.0963461538461538	0.051219512195122	-0.0963461538461538	205.2147	356.8873	151.6726
-2.505	2	210.4991	343.6421	133.143	-0.0963461538461538	0.0487804878048781	-0.0963461538461538	210.4991	343.6421	133.143
-2.505	1.9	215.4786	332.3926	116.914	-0.0963461538461538	0.0463414634146341	-0.0963461538461538	215.4786	332.3926	116.914
-2.505	1.8	222.7909	323.6374	100.8465	-0.0963461538461538	0.0439024390243902	-0.0963461538461538	222.7909	323.6374	100.8465
-2.505	1.7	232.4201	313.2984	80.8783	-0.0963461538461538	0.0414634146341463	-0.0963461538461538	232.4201	313.2984	80.8783
-2.505	1.6	242.9269	303.6342	60.7073	-0.0963461538461538	0.0390243902439024	-0.0963461538461538	242.9269	303.6342	60.7073
-2.505	1.5	254.7865	295.5415	40.755	-0.0963461538461538	0.0365853658536585	-0.0963461538461538	254.7865	295.5415	40.755
-2.505	1.4	268.431	286.9493	18.5183	-0.0963461538461538	0.0341463414634146	-0.0963461538461538	268.431	286.9493	18.5183
-2.505	1.3	279.4458	275.6218	-3.82400000000001	-0.0963461538461538	0.0317073170731707	-0.0963461538461538	279.4458	275.6218	-3.82400000000001
-2.505	1.2	289.5652	261.9255	-27.6397	-0.0963461538461538	0.0292682926829268	-0.0963461538461538	289.5652	261.9255	-27.6397
-2.505	1.1	296.7587	258.2923	-38.4664	-0.0963461538461538	0.0268292682926829	-0.0963461538461538	296.7587	258.2923	-38.4664
-2.505	0.995	304.8554	253.7266	-51.1288	-0.0963461538461538	0.0242682926829268	-0.0963461538461538	304.8554	253.7266	-51.1288
-2.505	0.9	326.0454	243.9319	-82.1135	-0.0963461538461538	0.0219512195121951	-0.0963461538461538	326.0454	243.9319	-82.1135
-2.505	0.8	350.5974	226.6355	-123.9619	-0.0963461538461538	0.0195121951219512	-0.0963461538461538	350.5974	226.6355	-123.9619
-2.505	0.7	381.7592	214.237	-167.5222	-0.0963461538461538	0.0170731707317073	-0.0963461538461538	381.7592	214.237	-167.5222
-2.505	0.6	423.195	204.1402	-219.0548	-0.0963461538461538	0.0146341463414634	-0.0963461538461538	423.195	204.1402	-219.0548
-2.505	0.495	465.0649	194.6295	-270.4354	-0.0963461538461538	0.0120731707317073	-0.0963461538461538	465.0649	194.6295	-270.4354
-2.505	0.4	515.7706	189.6264	-326.1442	-0.0963461538461538	0.00975609756097561	-0.0963461538461538	515.7706	189.6264	-326.1442
-2.505	0.295	725.0796	182.9177	-542.1619	-0.0963461538461538	0.00719512195121951	-0.0963461538461538	725.0796	182.9177	-542.1619
-2.505	0.2	903.2606	177.3028	-725.9578	-0.0963461538461538	0.0048780487804878	-0.0963461538461538	903.2606	177.3028	-725.9578
-2.505	0.1	2112.65	176.577	-1936.073	-0.0963461538461538	0.0024390243902439	-0.0963461538461538	2112.65	176.577	-1936.073
-2.505	0	6378.274	170.7741	-6207.4999	-0.0963461538461538	0	-0.0963461538461538	6378.274	170.7741	-6207.4999
-2.505	-0.1	16373.47	166.7884	-16206.6816	-0.0963461538461538	-0.0024390243902439	-0.0963461538461538	16373.47	166.7884	-16206.6816
-2.505	-0.2	28238.46	160.2886	-28078.1714	-0.0963461538461538	-0.0048780487804878	-0.0963461538461538	28238.46	160.2886	-28078.1714
-2.505	-0.3	42768.86	152.125	-42616.735	-0.0963461538461538	-0.00731707317073171	-0.0963461538461538	42768.86	152.125	-42616.735
-2.505	-0.4	58323.57	145.9036	-58177.6664	-0.0963461538461538	-0.00975609756097561	-0.0963461538461538	58323.57	145.9036	-58177.6664
-2.505	-0.505	38594.93	140.8768	-38454.0532	-0.0963461538461538	-0.0123170731707317	-0.0963461538461538	38594.93	140.8768	-38454.0532
-2.505	-0.6	3012.83	135.3462	-2877.4838	-0.0963461538461538	-0.0146341463414634	-0.0963461538461538	3012.83	135.3462	-2877.4838
-2.505	-0.7	1091.164	126.9094	-964.2546	-0.0963461538461538	-0.0170731707317073	-0.0963461538461538	1091.164	126.9094	-964.2546
-2.505	-0.8	876.3606	121.079	-755.2816	-0.0963461538461538	-0.0195121951219512	-0.0963461538461538	876.3606	121.079	-755.2816
-2.505	-0.9	676.3807	114.6992	-561.6815	-0.0963461538461538	-0.0219512195121951	-0.0963461538461538	676.3807	114.6992	-561.6815
-2.505	-1	612.75	109.5609	-503.1891	-0.0963461538461538	-0.024390243902439	-0.0963461538461538	612.75	109.5609	-503.1891
-2.505	-1.1	570.5274	105.487	-465.0404	-0.0963461538461538	-0.0268292682926829	-0.0963461538461538	570.5274	105.487	-465.0404
-2.505	-1.2	536.825	103.4629	-433.3621	-0.0963461538461538	-0.0292682926829268	-0.0963461538461538	536.825	103.4629	-433.3621
-2.505	-1.3	501.7821	101.8024	-399.9797	-0.0963461538461538	-0.0317073170731707	-0.0963461538461538	501.7821	101.8024	-399.9797
-2.505	-1.4	454.4053	100.5035	-353.9018	-0.0963461538461538	-0.0341463414634146	-0.0963461538461538	454.4053	100.5035	-353.9018
-2.505	-1.5	425.9329	100.9502	-324.9827	-0.0963461538461538	-0.0365853658536585	-0.0963461538461538	425.9329	100.9502	-324.9827
-2.505	-1.6	402.2197	100.2802	-301.9395	-0.0963461538461538	-0.0390243902439024	-0.0963461538461538	402.2197	100.2802	-301.9395
-2.505	-1.7	379.9447	98.88696	-281.05774	-0.0963461538461538	-0.0414634146341463	-0.0963461538461538	379.9447	98.88696	-281.05774
-2.505	-1.8	359.8346	99.36617	-260.46843	-0.0963461538461538	-0.0439024390243902	-0.0963461538461538	359.8346	99.36617	-260.46843
-2.505	-1.9	342.7477	100.3497	-242.398	-0.0963461538461538	-0.0463414634146341	-0.0963461538461538	342.7477	100.3497	-242.398
-2.505	-2	328.3861	104.5631	-223.823	-0.0963461538461538	-0.0487804878048781	-0.0963461538461538	328.3861	104.5631	-223.823
-2.505	-2.1	313.2724	110.69	-202.5824	-0.0963461538461538	-0.051219512195122	-0.0963461538461538	313.2724	110.69	-202.5824
-2.505	-2.205	291.0458	122.608	-168.4378	-0.0963461538461538	-0.053780487804878	-0.0963461538461538	291.0458	122.608	-168.4378
-2.505	-2.3	277.8074	134.8986	-142.9088	-0.0963461538461538	-0.0560975609756098	-0.0963461538461538	277.8074	134.8986	-142.9088
-2.505	-2.4	264.6128	140.4982	-124.1146	-0.0963461538461538	-0.0585365853658537	-0.0963461538461538	264.6128	140.4982	-124.1146
-2.505	-2.5	252.4393	152.1298	-100.3095	-0.0963461538461538	-0.0609756097560976	-0.0963461538461538	252.4393	152.1298	-100.3095
-2.505	-2.6	243.2843	165.9033	-77.381	-0.0963461538461538	-0.0634146341463415	-0.0963461538461538	243.2843	165.9033	-77.381
-2.505	-2.705	236.6794	189.43	-47.2494	-0.0963461538461538	-0.0659756097560976	-0.0963461538461538	236.6794	189.43	-47.2494
-2.505	-2.805	229.1497	207.8556	-21.2941	-0.0963461538461538	-0.0684146341463415	-0.0963461538461538	229.1497	207.8556	-21.2941
-2.505	-2.905	222.99	229.9501	6.96009999999998	-0.0963461538461538	-0.0708536585365854	-0.0963461538461538	222.99	229.9501	6.96009999999998
-2.505	-3.005	217.2242	253.69	36.4658	-0.0963461538461538	-0.0732926829268293	-0.0963461538461538	217.2242	253.69	36.4658
-2.505	-3.105	213.2904	277.5651	64.2747	-0.0963461538461538	-0.0757317073170732	-0.0963461538461538	213.2904	277.5651	64.2747
-2.505	-3.205	206.909	322.6102	115.7012	-0.0963461538461538	-0.0781707317073171	-0.0963461538461538	206.909	322.6102	115.7012
-2.505	-3.305	199.2831	353.1832	153.9001	-0.0963461538461538	-0.080609756097561	-0.0963461538461538	199.2831	353.1832	153.9001
-2.505	-3.405	191.1538	377.5534	186.3996	-0.0963461538461538	-0.0830487804878049	-0.0963461538461538	191.1538	377.5534	186.3996
-2.505	-3.505	183.2576	394.8818	211.6242	-0.0963461538461538	-0.0854878048780488	-0.0963461538461538	183.2576	394.8818	211.6242
-2.505	-3.605	174.3342	407.1843	232.8501	-0.0963461538461538	-0.0879268292682927	-0.0963461538461538	174.3342	407.1843	232.8501
-2.505	-3.705	163.0515	415.8413	252.7898	-0.0963461538461538	-0.0903658536585366	-0.0963461538461538	163.0515	415.8413	252.7898
-2.505	-3.8	158.4379	418.2024	259.7645	-0.0963461538461538	-0.0926829268292683	-0.0963461538461538	158.4379	418.2024	259.7645
-2.505	-3.9	157.5214	416.2652	258.7438	-0.0963461538461538	-0.0951219512195122	-0.0963461538461538	157.5214	416.2652	258.7438
-2.505	-4	162.9849	414.9039	251.919	-0.0963461538461538	-0.0975609756097561	-0.0963461538461538	162.9849	414.9039	251.919
-2.405	4	157.6906	60382.68	60224.9894	-0.0925	0.0975609756097561	-0.0925	157.6906	60382.68	60224.9894
-2.405	3.9	157.0646	55316.63	55159.5654	-0.0925	0.0951219512195122	-0.0925	157.0646	55316.63	55159.5654
-2.405	3.8	157.9009	35094.02	34936.1191	-0.0925	0.0926829268292683	-0.0925	157.9009	35094.02	34936.1191
-2.405	3.7	161.7442	10711.83	10550.0858	-0.0925	0.0902439024390244	-0.0925	161.7442	10711.83	10550.0858
-2.405	3.6	163.0039	4309.61	4146.6061	-0.0925	0.0878048780487805	-0.0925	163.0039	4309.61	4146.6061
-2.405	3.5	166.4102	2111.367	1944.9568	-0.0925	0.0853658536585366	-0.0925	166.4102	2111.367	1944.9568
-2.405	3.4	167.7773	1190.719	1022.9417	-0.0925	0.0829268292682927	-0.0925	167.7773	1190.719	1022.9417
-2.405	3.3	169.5429	981.4113	811.8684	-0.0925	0.0804878048780488	-0.0925	169.5429	981.4113	811.8684
-2.405	3.2	171.6752	747.2574	575.5822	-0.0925	0.0780487804878049	-0.0925	171.6752	747.2574	575.5822
-2.405	3.1	172.8481	662.1146	489.2665	-0.0925	0.075609756097561	-0.0925	172.8481	662.1146	489.2665
-2.405	3	174.9092	601.2751	426.3659	-0.0925	0.0731707317073171	-0.0925	174.9092	601.2751	426.3659
-2.405	2.9	177.3768	554.6318	377.255	-0.0925	0.0707317073170732	-0.0925	177.3768	554.6318	377.255
-2.405	2.8	178.3556	511.1713	332.8157	-0.0925	0.0682926829268293	-0.0925	178.3556	511.1713	332.8157
-2.405	2.7	181.5661	477.3565	295.7904	-0.0925	0.0658536585365854	-0.0925	181.5661	477.3565	295.7904
-2.405	2.6	183.0441	434.4579	251.4138	-0.0925	0.0634146341463415	-0.0925	183.0441	434.4579	251.4138
-2.405	2.5	182.9983	416.0059	233.0076	-0.0925	0.0609756097560976	-0.0925	182.9983	416.0059	233.0076
-2.405	2.4	185.4294	403.3523	217.9229	-0.0925	0.0585365853658537	-0.0925	185.4294	403.3523	217.9229
-2.405	2.3	187.915	390.8506	202.9356	-0.0925	0.0560975609756098	-0.0925	187.915	390.8506	202.9356
-2.405	2.2	190.8958	377.5265	186.6307	-0.0925	0.0536585365853659	-0.0925	190.8958	377.5265	186.6307
-2.405	2.1	194.2949	360.6242	166.3293	-0.0925	0.051219512195122	-0.0925	194.2949	360.6242	166.3293
-2.405	2	199.0061	347.9739	148.9678	-0.0925	0.0487804878048781	-0.0925	199.0061	347.9739	148.9678
-2.405	1.9	205.5408	337.2549	131.7141	-0.0925	0.0463414634146341	-0.0925	205.5408	337.2549	131.7141
-2.405	1.8	211.5534	329.0514	117.498	-0.0925	0.0439024390243902	-0.0925	211.5534	329.0514	117.498
-2.405	1.7	217.4684	318.1403	100.6719	-0.0925	0.0414634146341463	-0.0925	217.4684	318.1403	100.6719
-2.405	1.6	225.7974	308.595	82.7976	-0.0925	0.0390243902439024	-0.0925	225.7974	308.595	82.7976
-2.405	1.5	234.8328	300.0869	65.2541	-0.0925	0.0365853658536585	-0.0925	234.8328	300.0869	65.2541
-2.405	1.4	243.7854	290.5402	46.7548	-0.0925	0.0341463414634146	-0.0925	243.7854	290.5402	46.7548
-2.405	1.3	254.2262	277.5497	23.3235	-0.0925	0.0317073170731707	-0.0925	254.2262	277.5497	23.3235
-2.405	1.2	263.2348	262.3488	-0.886000000000024	-0.0925	0.0292682926829268	-0.0925	263.2348	262.3488	-0.886000000000024
-2.405	1.1	271.8456	254.969	-16.8766	-0.0925	0.0268292682926829	-0.0925	271.8456	254.969	-16.8766
-2.405	0.995	279.4418	246.7898	-32.652	-0.0925	0.0242682926829268	-0.0925	279.4418	246.7898	-32.652
-2.405	0.9	284.6046	234.279	-50.3256	-0.0925	0.0219512195121951	-0.0925	284.6046	234.279	-50.3256
-2.405	0.8	292.9432	219.6775	-73.2657	-0.0925	0.0195121951219512	-0.0925	292.9432	219.6775	-73.2657
-2.405	0.7	340.7802	213.2195	-127.5607	-0.0925	0.0170731707317073	-0.0925	340.7802	213.2195	-127.5607
-2.405	0.6	375.4405	205.3633	-170.0772	-0.0925	0.0146341463414634	-0.0925	375.4405	205.3633	-170.0772
-2.405	0.495	414.5958	196.1099	-218.4859	-0.0925	0.0120731707317073	-0.0925	414.5958	196.1099	-218.4859
-2.405	0.4	452.4739	190.3052	-262.1687	-0.0925	0.00975609756097561	-0.0925	452.4739	190.3052	-262.1687
-2.405	0.295	503.2451	187.6056	-315.6395	-0.0925	0.00719512195121951	-0.0925	503.2451	187.6056	-315.6395
-2.405	0.2	552.5118	182.4694	-370.0424	-0.0925	0.0048780487804878	-0.0925	552.5118	182.4694	-370.0424
-2.405	0.1	719.3637	174.8157	-544.548	-0.0925	0.0024390243902439	-0.0925	719.3637	174.8157	-544.548
-2.405	0	913.6947	172.8024	-740.8923	-0.0925	0	-0.0925	913.6947	172.8024	-740.8923
-2.405	-0.1	1620.23	169.7566	-1450.4734	-0.0925	-0.0024390243902439	-0.0925	1620.23	169.7566	-1450.4734
-2.405	-0.2	3772.787	164.4647	-3608.3223	-0.0925	-0.0048780487804878	-0.0925	3772.787	164.4647	-3608.3223
-2.405	-0.3	11491.17	157.8092	-11333.3608	-0.0925	-0.00731707317073171	-0.0925	11491.17	157.8092	-11333.3608
-2.405	-0.4	23991.8	151.1902	-23840.6098	-0.0925	-0.00975609756097561	-0.0925	23991.8	151.1902	-23840.6098
-2.405	-0.505	34733.3	142.1016	-34591.1984	-0.0925	-0.0123170731707317	-0.0925	34733.3	142.1016	-34591.1984
-2.405	-0.6	43769.7	134.713	-43634.987	-0.0925	-0.0146341463414634	-0.0925	43769.7	134.713	-43634.987
-2.405	-0.7	18717.18	125.9863	-18591.1937	-0.0925	-0.0170731707317073	-0.0925	18717.18	125.9863	-18591.1937
-2.405	-0.8	2290.955	119.6994	-2171.2556	-0.0925	-0.0195121951219512	-0.0925	2290.955	119.6994	-2171.2556
-2.405	-0.9	1016.272	115.128	-901.144	-0.0925	-0.0219512195121951	-0.0925	1016.272	115.128	-901.144
-2.405	-1	834.1658	111.1523	-723.0135	-0.0925	-0.024390243902439	-0.0925	834.1658	111.1523	-723.0135
-2.405	-1.1	653.7849	108.555	-545.2299	-0.0925	-0.0268292682926829	-0.0925	653.7849	108.555	-545.2299
-2.405	-1.2	596.0349	106.3894	-489.6455	-0.0925	-0.0292682926829268	-0.0925	596.0349	106.3894	-489.6455
-2.405	-1.3	558.4725	103.4147	-455.0578	-0.0925	-0.0317073170731707	-0.0925	558.4725	103.4147	-455.0578
-2.405	-1.4	527.208	102.7591	-424.4489	-0.0925	-0.0341463414634146	-0.0925	527.208	102.7591	-424.4489
-2.405	-1.5	493.3289	99.90068	-393.42822	-0.0925	-0.0365853658536585	-0.0925	493.3289	99.90068	-393.42822
-2.405	-1.6	450.7745	98.66247	-352.11203	-0.0925	-0.0390243902439024	-0.0925	450.7745	98.66247	-352.11203
-2.405	-1.7	426.3339	96.70861	-329.62529	-0.0925	-0.0414634146341463	-0.0925	426.3339	96.70861	-329.62529
-2.405	-1.8	403.4308	98.48788	-304.94292	-0.0925	-0.0439024390243902	-0.0925	403.4308	98.48788	-304.94292
-2.405	-1.9	378.8455	100.6184	-278.2271	-0.0925	-0.0463414634146341	-0.0925	378.8455	100.6184	-278.2271
-2.405	-2	359.0253	104.9051	-254.1202	-0.0925	-0.0487804878048781	-0.0925	359.0253	104.9051	-254.1202
-2.405	-2.1	341.0984	112.5208	-228.5776	-0.0925	-0.051219512195122	-0.0925	341.0984	112.5208	-228.5776
-2.405	-2.205	325.8347	121.1011	-204.7336	-0.0925	-0.053780487804878	-0.0925	325.8347	121.1011	-204.7336
-2.405	-2.3	310.6983	135.2697	-175.4286	-0.0925	-0.0560975609756098	-0.0925	310.6983	135.2697	-175.4286
-2.405	-2.4	290.2133	141.6379	-148.5754	-0.0925	-0.0585365853658537	-0.0925	290.2133	141.6379	-148.5754
-2.405	-2.5	276.2162	150.5978	-125.6184	-0.0925	-0.0609756097560976	-0.0925	276.2162	150.5978	-125.6184
-2.405	-2.6	264.9317	165.6448	-99.2869	-0.0925	-0.0634146341463415	-0.0925	264.9317	165.6448	-99.2869
-2.405	-2.705	257.1917	189.9789	-67.2128	-0.0925	-0.0659756097560976	-0.0925	257.1917	189.9789	-67.2128
-2.405	-2.805	250.8354	209.5991	-41.2363	-0.0925	-0.0684146341463415	-0.0925	250.8354	209.5991	-41.2363
-2.405	-2.905	245.0194	231.7029	-13.3165	-0.0925	-0.0708536585365854	-0.0925	245.0194	231.7029	-13.3165
-2.405	-3.005	238.8282	255.7778	16.9496	-0.0925	-0.0732926829268293	-0.0925	238.8282	255.7778	16.9496
-2.405	-3.105	233.3631	280.1141	46.751	-0.0925	-0.0757317073170732	-0.0925	233.3631	280.1141	46.751
-2.405	-3.205	226.842	326.0493	99.2073	-0.0925	-0.0781707317073171	-0.0925	226.842	326.0493	99.2073
-2.405	-3.305	220.2175	354.2708	134.0533	-0.0925	-0.080609756097561	-0.0925	220.2175	354.2708	134.0533
-2.405	-3.405	213.9721	379.6169	165.6448	-0.0925	-0.0830487804878049	-0.0925	213.9721	379.6169	165.6448
-2.405	-3.505	207.8496	397.3703	189.5207	-0.0925	-0.0854878048780488	-0.0925	207.8496	397.3703	189.5207
-2.405	-3.605	200.6812	410.7962	210.115	-0.0925	-0.0879268292682927	-0.0925	200.6812	410.7962	210.115
-2.405	-3.705	192.6816	418.7244	226.0428	-0.0925	-0.0903658536585366	-0.0925	192.6816	418.7244	226.0428
-2.405	-3.8	186.5705	420.2559	233.6854	-0.0925	-0.0926829268292683	-0.0925	186.5705	420.2559	233.6854
-2.405	-3.9	186.3224	417.0807	230.7583	-0.0925	-0.0951219512195122	-0.0925	186.3224	417.0807	230.7583
-2.405	-4	191.6241	417.4564	225.8323	-0.0925	-0.0975609756097561	-0.0925	191.6241	417.4564	225.8323
-2.305	4	157.2781	60885.48	60728.2019	-0.0886538461538462	0.0975609756097561	-0.0886538461538462	157.2781	60885.48	60728.2019
-2.305	3.9	158.3414	57831.63	57673.2886	-0.0886538461538462	0.0951219512195122	-0.0886538461538462	158.3414	57831.63	57673.2886
-2.305	3.8	157.009	35199.66	35042.651	-0.0886538461538462	0.0926829268292683	-0.0886538461538462	157.009	35199.66	35042.651
-2.305	3.7	158.6411	10906.22	10747.5789	-0.0886538461538462	0.0902439024390244	-0.0886538461538462	158.6411	10906.22	10747.5789
-2.305	3.6	159.031	4345.854	4186.823	-0.0886538461538462	0.0878048780487805	-0.0886538461538462	159.031	4345.854	4186.823
-2.305	3.5	161.834	2178.989	2017.155	-0.0886538461538462	0.0853658536585366	-0.0886538461538462	161.834	2178.989	2017.155
-2.305	3.4	163.9954	1203.01	1039.0146	-0.0886538461538462	0.0829268292682927	-0.0886538461538462	163.9954	1203.01	1039.0146
-2.305	3.3	164.5484	996.1449	831.5965	-0.0886538461538462	0.0804878048780488	-0.0886538461538462	164.5484	996.1449	831.5965
-2.305	3.2	165.7844	757.8988	592.1144	-0.0886538461538462	0.0780487804878049	-0.0886538461538462	165.7844	757.8988	592.1144
-2.305	3.1	167.3874	670.7052	503.3178	-0.0886538461538462	0.075609756097561	-0.0886538461538462	167.3874	670.7052	503.3178
-2.305	3	169.0557	608.6834	439.6277	-0.0886538461538462	0.0731707317073171	-0.0886538461538462	169.0557	608.6834	439.6277
-2.305	2.9	169.2846	549.2855	380.0009	-0.0886538461538462	0.0707317073170732	-0.0886538461538462	169.2846	549.2855	380.0009
-2.305	2.8	172.9404	509.2023	336.2619	-0.0886538461538462	0.0682926829268293	-0.0886538461538462	172.9404	509.2023	336.2619
-2.305	2.7	175.3678	477.6252	302.2574	-0.0886538461538462	0.0658536585365854	-0.0886538461538462	175.3678	477.6252	302.2574
-2.305	2.6	176.7547	434.8657	258.111	-0.0886538461538462	0.0634146341463415	-0.0886538461538462	176.7547	434.8657	258.111
-2.305	2.5	179.1999	416.7934	237.5935	-0.0886538461538462	0.0609756097560976	-0.0886538461538462	179.1999	416.7934	237.5935
-2.305	2.4	180.0019	403.4604	223.4585	-0.0886538461538462	0.0585365853658537	-0.0886538461538462	180.0019	403.4604	223.4585
-2.305	2.3	182.5398	391.1896	208.6498	-0.0886538461538462	0.0560975609756098	-0.0886538461538462	182.5398	391.1896	208.6498
-2.305	2.2	184.7184	374.7925	190.0741	-0.0886538461538462	0.0536585365853659	-0.0886538461538462	184.7184	374.7925	190.0741
-2.305	2.1	187.5517	360.7841	173.2324	-0.0886538461538462	0.051219512195122	-0.0886538461538462	187.5517	360.7841	173.2324
-2.305	2	193.8688	348.5405	154.6717	-0.0886538461538462	0.0487804878048781	-0.0886538461538462	193.8688	348.5405	154.6717
-2.305	1.9	199.4264	338.4417	139.0153	-0.0886538461538462	0.0463414634146341	-0.0886538461538462	199.4264	338.4417	139.0153
-2.305	1.8	203.5873	328.8296	125.2423	-0.0886538461538462	0.0439024390243902	-0.0886538461538462	203.5873	328.8296	125.2423
-2.305	1.7	209.9767	319.12	109.1433	-0.0886538461538462	0.0414634146341463	-0.0886538461538462	209.9767	319.12	109.1433
-2.305	1.6	217.4223	309.5234	92.1011	-0.0886538461538462	0.0390243902439024	-0.0886538461538462	217.4223	309.5234	92.1011
-2.305	1.5	224.2098	300.8928	76.683	-0.0886538461538462	0.0365853658536585	-0.0886538461538462	224.2098	300.8928	76.683
-2.305	1.4	232.716	290.5747	57.8587	-0.0886538461538462	0.0341463414634146	-0.0886538461538462	232.716	290.5747	57.8587
-2.305	1.3	241.8994	282.433	40.5336	-0.0886538461538462	0.0317073170731707	-0.0886538461538462	241.8994	282.433	40.5336
-2.305	1.2	252.9604	270.1881	17.2277	-0.0886538461538462	0.0292682926829268	-0.0886538461538462	252.9604	270.1881	17.2277
-2.305	1.1	263.1578	262.111	-1.04680000000002	-0.0886538461538462	0.0268292682926829	-0.0886538461538462	263.1578	262.111	-1.04680000000002
-2.305	0.995	271.3991	254.7393	-16.6598	-0.0886538461538462	0.0242682926829268	-0.0886538461538462	271.3991	254.7393	-16.6598
-2.305	0.9	277.7431	243.846	-33.8971	-0.0886538461538462	0.0219512195121951	-0.0886538461538462	277.7431	243.846	-33.8971
-2.305	0.8	282.6332	225.2674	-57.3658	-0.0886538461538462	0.0195121951219512	-0.0886538461538462	282.6332	225.2674	-57.3658
-2.305	0.7	286.4504	216.796	-69.6544	-0.0886538461538462	0.0170731707317073	-0.0886538461538462	286.4504	216.796	-69.6544
-2.305	0.6	295.4471	209.8912	-85.5559	-0.0886538461538462	0.0146341463414634	-0.0886538461538462	295.4471	209.8912	-85.5559
-2.305	0.495	347.7397	203.9505	-143.7892	-0.0886538461538462	0.0120731707317073	-0.0886538461538462	347.7397	203.9505	-143.7892
-2.305	0.4	386.752	198.5965	-188.1555	-0.0886538461538462	0.00975609756097561	-0.0886538461538462	386.752	198.5965	-188.1555
-2.305	0.295	423.2341	190.6632	-232.5709	-0.0886538461538462	0.00719512195121951	-0.0886538461538462	423.2341	190.6632	-232.5709
-2.305	0.2	463.4899	182.4141	-281.0758	-0.0886538461538462	0.0048780487804878	-0.0886538461538462	463.4899	182.4141	-281.0758
-2.305	0.1	514.9869	176.8457	-338.1412	-0.0886538461538462	0.0024390243902439	-0.0886538461538462	514.9869	176.8457	-338.1412
-2.305	0	680.1477	169.4683	-510.6794	-0.0886538461538462	0	-0.0886538461538462	680.1477	169.4683	-510.6794
-2.305	-0.1	826.6197	162.666	-663.9537	-0.0886538461538462	-0.0024390243902439	-0.0886538461538462	826.6197	162.666	-663.9537
-2.305	-0.2	1531.414	159.8535	-1371.5605	-0.0886538461538462	-0.0048780487804878	-0.0886538461538462	1531.414	159.8535	-1371.5605
-2.305	-0.3	5286.62	153.9562	-5132.6638	-0.0886538461538462	-0.00731707317073171	-0.0886538461538462	5286.62	153.9562	-5132.6638
-2.305	-0.4	13423.16	150.4975	-13272.6625	-0.0886538461538462	-0.00975609756097561	-0.0886538461538462	13423.16	150.4975	-13272.6625
-2.305	-0.505	23480.82	142.5292	-23338.2908	-0.0886538461538462	-0.0123170731707317	-0.0886538461538462	23480.82	142.5292	-23338.2908
-2.305	-0.6	35645.8	137.8737	-35507.9263	-0.0886538461538462	-0.0146341463414634	-0.0886538461538462	35645.8	137.8737	-35507.9263
-2.305	-0.7	49410.13	129.9053	-49280.2247	-0.0886538461538462	-0.0170731707317073	-0.0886538461538462	49410.13	129.9053	-49280.2247
-2.305	-0.8	41634.04	122.0887	-41511.9513	-0.0886538461538462	-0.0195121951219512	-0.0886538461538462	41634.04	122.0887	-41511.9513
-2.305	-0.9	3042.278	116.7689	-2925.5091	-0.0886538461538462	-0.0219512195121951	-0.0886538461538462	3042.278	116.7689	-2925.5091
-2.305	-1	1214.716	114.0211	-1100.6949	-0.0886538461538462	-0.024390243902439	-0.0886538461538462	1214.716	114.0211	-1100.6949
-2.305	-1.1	946.1702	109.8361	-836.3341	-0.0886538461538462	-0.0268292682926829	-0.0886538461538462	946.1702	109.8361	-836.3341
-2.305	-1.2	706.5489	108.3114	-598.2375	-0.0886538461538462	-0.0292682926829268	-0.0886538461538462	706.5489	108.3114	-598.2375
-2.305	-1.3	617.9174	105.5158	-512.4016	-0.0886538461538462	-0.0317073170731707	-0.0886538461538462	617.9174	105.5158	-512.4016
-2.305	-1.4	569.1362	104.9964	-464.1398	-0.0886538461538462	-0.0341463414634146	-0.0886538461538462	569.1362	104.9964	-464.1398
-2.305	-1.5	528.3986	102.4387	-425.9599	-0.0886538461538462	-0.0365853658536585	-0.0886538461538462	528.3986	102.4387	-425.9599
-2.305	-1.6	498.0837	101.1641	-396.9196	-0.0886538461538462	-0.0390243902439024	-0.0886538461538462	498.0837	101.1641	-396.9196
-2.305	-1.7	472.8679	100.4019	-372.466	-0.0886538461538462	-0.0414634146341463	-0.0886538461538462	472.8679	100.4019	-372.466
-2.305	-1.8	438.3568	100.5509	-337.8059	-0.0886538461538462	-0.0439024390243902	-0.0886538461538462	438.3568	100.5509	-337.8059
-2.305	-1.9	413.7204	102.359	-311.3614	-0.0886538461538462	-0.0463414634146341	-0.0886538461538462	413.7204	102.359	-311.3614
-2.305	-2	390.7578	106.7251	-284.0327	-0.0886538461538462	-0.0487804878048781	-0.0886538461538462	390.7578	106.7251	-284.0327
-2.305	-2.1	366.4504	114.3711	-252.0793	-0.0886538461538462	-0.051219512195122	-0.0886538461538462	366.4504	114.3711	-252.0793
-2.305	-2.205	345.824	123.3733	-222.4507	-0.0886538461538462	-0.053780487804878	-0.0886538461538462	345.824	123.3733	-222.4507
-2.305	-2.3	329.4666	133.543	-195.9236	-0.0886538461538462	-0.0560975609756098	-0.0886538461538462	329.4666	133.543	-195.9236
-2.305	-2.4	314.9187	137.2525	-177.6662	-0.0886538461538462	-0.0585365853658537	-0.0886538461538462	314.9187	137.2525	-177.6662
-2.305	-2.5	302.4305	146.4198	-156.0107	-0.0886538461538462	-0.0609756097560976	-0.0886538461538462	302.4305	146.4198	-156.0107
-2.305	-2.6	287.7145	159.8592	-127.8553	-0.0886538461538462	-0.0634146341463415	-0.0886538461538462	287.7145	159.8592	-127.8553
-2.305	-2.705	277.2766	185.9551	-91.3215	-0.0886538461538462	-0.0659756097560976	-0.0886538461538462	277.2766	185.9551	-91.3215
-2.305	-2.805	269.1138	206.8434	-62.2704	-0.0886538461538462	-0.0684146341463415	-0.0886538461538462	269.1138	206.8434	-62.2704
-2.305	-2.905	260.3524	230.3863	-29.9661	-0.0886538461538462	-0.0708536585365854	-0.0886538461538462	260.3524	230.3863	-29.9661
-2.305	-3.005	253.4924	252.8498	-0.642600000000016	-0.0886538461538462	-0.0732926829268293	-0.0886538461538462	253.4924	252.8498	-0.642600000000016
-2.305	-3.105	248.1127	279.445	31.3323	-0.0886538461538462	-0.0757317073170732	-0.0886538461538462	248.1127	279.445	31.3323
-2.305	-3.205	241.8386	327.2362	85.3976	-0.0886538461538462	-0.0781707317073171	-0.0886538461538462	241.8386	327.2362	85.3976
-2.305	-3.305	235.6476	355.6222	119.9746	-0.0886538461538462	-0.080609756097561	-0.0886538461538462	235.6476	355.6222	119.9746
-2.305	-3.405	228.8225	379.9118	151.0893	-0.0886538461538462	-0.0830487804878049	-0.0886538461538462	228.8225	379.9118	151.0893
-2.305	-3.505	224.3469	397.7015	173.3546	-0.0886538461538462	-0.0854878048780488	-0.0886538461538462	224.3469	397.7015	173.3546
-2.305	-3.605	218.804	410.9903	192.1863	-0.0886538461538462	-0.0879268292682927	-0.0886538461538462	218.804	410.9903	192.1863
-2.305	-3.705	213.318	417.9473	204.6293	-0.0886538461538462	-0.0903658536585366	-0.0886538461538462	213.318	417.9473	204.6293
-2.305	-3.8	206.7066	418.4636	211.757	-0.0886538461538462	-0.0926829268292683	-0.0886538461538462	206.7066	418.4636	211.757
-2.305	-3.9	205.3429	416.1047	210.7618	-0.0886538461538462	-0.0951219512195122	-0.0886538461538462	205.3429	416.1047	210.7618
-2.305	-4	209.6247	416.3017	206.677	-0.0886538461538462	-0.0975609756097561	-0.0886538461538462	209.6247	416.3017	206.677
-2.205	4	150.8139	57179.15	57028.3361	-0.0848076923076923	0.0975609756097561	-0.0848076923076923	150.8139	57179.15	57028.3361
-2.205	3.9	152.1522	58759.03	58606.8778	-0.0848076923076923	0.0951219512195122	-0.0848076923076923	152.1522	58759.03	58606.8778
-2.205	3.8	153.8564	35393.36	35239.5036	-0.0848076923076923	0.0926829268292683	-0.0848076923076923	153.8564	35393.36	35239.5036
-2.205	3.7	153.2379	10902.15	10748.9121	-0.0848076923076923	0.0902439024390244	-0.0848076923076923	153.2379	10902.15	10748.9121
-2.205	3.6	154.6918	4289.989	4135.2972	-0.0848076923076923	0.0878048780487805	-0.0848076923076923	154.6918	4289.989	4135.2972
-2.205	3.5	154.2198	2055.836	1901.6162	-0.0848076923076923	0.0853658536585366	-0.0848076923076923	154.2198	2055.836	1901.6162
-2.205	3.4	155.0306	1384.142	1229.1114	-0.0848076923076923	0.0829268292682927	-0.0848076923076923	155.0306	1384.142	1229.1114
-2.205	3.3	157.4681	978.9352	821.4671	-0.0848076923076923	0.0804878048780488	-0.0848076923076923	157.4681	978.9352	821.4671
-2.205	3.2	159.955	757.5356	597.5806	-0.0848076923076923	0.0780487804878049	-0.0848076923076923	159.955	757.5356	597.5806
-2.205	3.1	161.467	673.3295	511.8625	-0.0848076923076923	0.075609756097561	-0.0848076923076923	161.467	673.3295	511.8625
-2.205	3	162.4428	611.5628	449.12	-0.0848076923076923	0.0731707317073171	-0.0848076923076923	162.4428	611.5628	449.12
-2.205	2.9	164.1104	554.3921	390.2817	-0.0848076923076923	0.0707317073170732	-0.0848076923076923	164.1104	554.3921	390.2817
-2.205	2.8	164.7702	516.7544	351.9842	-0.0848076923076923	0.0682926829268293	-0.0848076923076923	164.7702	516.7544	351.9842
-2.205	2.7	165.9182	483.681	317.7628	-0.0848076923076923	0.0658536585365854	-0.0848076923076923	165.9182	483.681	317.7628
-2.205	2.6	168.9308	438.2175	269.2867	-0.0848076923076923	0.0634146341463415	-0.0848076923076923	168.9308	438.2175	269.2867
-2.205	2.5	169.1359	420.0271	250.8912	-0.0848076923076923	0.0609756097560976	-0.0848076923076923	169.1359	420.0271	250.8912
-2.205	2.4	170.9127	406.6715	235.7588	-0.0848076923076923	0.0585365853658537	-0.0848076923076923	170.9127	406.6715	235.7588
-2.205	2.3	172.7151	395.1563	222.4412	-0.0848076923076923	0.0560975609756098	-0.0848076923076923	172.7151	395.1563	222.4412
-2.205	2.2	174.543	378.3379	203.7949	-0.0848076923076923	0.0536585365853659	-0.0848076923076923	174.543	378.3379	203.7949
-2.205	2.1	178.2055	363.6421	185.4366	-0.0848076923076923	0.051219512195122	-0.0848076923076923	178.2055	363.6421	185.4366
-2.205	2	182.8086	351.5729	168.7643	-0.0848076923076923	0.0487804878048781	-0.0848076923076923	182.8086	351.5729	168.7643
-2.205	1.9	187.5517	339.9835	152.4318	-0.0848076923076923	0.0463414634146341	-0.0848076923076923	187.5517	339.9835	152.4318
-2.205	1.8	191.7734	330.4706	138.6972	-0.0848076923076923	0.0439024390243902	-0.0848076923076923	191.7734	330.4706	138.6972
-2.205	1.7	197.099	320.6506	123.5516	-0.0848076923076923	0.0414634146341463	-0.0848076923076923	197.099	320.6506	123.5516
-2.205	1.6	202.8084	310.0938	107.2854	-0.0848076923076923	0.0390243902439024	-0.0848076923076923	202.8084	310.0938	107.2854
-2.205	1.5	209.1797	301.0774	91.8977	-0.0848076923076923	0.0365853658536585	-0.0848076923076923	209.1797	301.0774	91.8977
-2.205	1.4	214.9271	291.4694	76.5423	-0.0848076923076923	0.0341463414634146	-0.0848076923076923	214.9271	291.4694	76.5423
-2.205	1.3	223.2132	282.165	58.9518	-0.0848076923076923	0.0317073170731707	-0.0848076923076923	223.2132	282.165	58.9518
-2.205	1.2	232.8347	273.7705	40.9358	-0.0848076923076923	0.0292682926829268	-0.0848076923076923	232.8347	273.7705	40.9358
-2.205	1.1	242.2414	261.2436	19.0022	-0.0848076923076923	0.0268292682926829	-0.0848076923076923	242.2414	261.2436	19.0022
-2.205	0.995	252.119	254.463	2.34399999999999	-0.0848076923076923	0.0242682926829268	-0.0848076923076923	252.119	254.463	2.34399999999999
-2.205	0.9	263.1411	244.5573	-18.5838	-0.0848076923076923	0.0219512195121951	-0.0848076923076923	263.1411	244.5573	-18.5838
-2.205	0.8	271.9517	225.5751	-46.3766	-0.0848076923076923	0.0195121951219512	-0.0848076923076923	271.9517	225.5751	-46.3766
-2.205	0.7	280.8153	218.1029	-62.7124	-0.0848076923076923	0.0170731707317073	-0.0848076923076923	280.8153	218.1029	-62.7124
-2.205	0.6	289.0559	213.473	-75.5829	-0.0848076923076923	0.0146341463414634	-0.0848076923076923	289.0559	213.473	-75.5829
-2.205	0.495	298.4618	208.1274	-90.3344	-0.0848076923076923	0.0120731707317073	-0.0848076923076923	298.4618	208.1274	-90.3344
-2.205	0.4	325.8473	199.7989	-126.0484	-0.0848076923076923	0.00975609756097561	-0.0848076923076923	325.8473	199.7989	-126.0484
-2.205	0.295	360.5526	188.8624	-171.6902	-0.0848076923076923	0.00719512195121951	-0.0848076923076923	360.5526	188.8624	-171.6902
-2.205	0.2	400.2155	182.9851	-217.2304	-0.0848076923076923	0.0048780487804878	-0.0848076923076923	400.2155	182.9851	-217.2304
-2.205	0.1	441.0111	177.0787	-263.9324	-0.0848076923076923	0.0024390243902439	-0.0848076923076923	441.0111	177.0787	-263.9324
-2.205	0	487.5189	171.9717	-315.5472	-0.0848076923076923	0	-0.0848076923076923	487.5189	171.9717	-315.5472
-2.205	-0.1	643.6031	170.0775	-473.5256	-0.0848076923076923	-0.0024390243902439	-0.0848076923076923	643.6031	170.0775	-473.5256
-2.205	-0.2	756.8223	163.407	-593.4153	-0.0848076923076923	-0.0048780487804878	-0.0848076923076923	756.8223	163.407	-593.4153
-2.205	-0.3	925.0728	161.0275	-764.0453	-0.0848076923076923	-0.00731707317073171	-0.0848076923076923	925.0728	161.0275	-764.0453
-2.205	-0.4	1666.385	155.0445	-1511.3405	-0.0848076923076923	-0.00975609756097561	-0.0848076923076923	1666.385	155.0445	-1511.3405
-2.205	-0.505	3524.53	148.9235	-3375.6065	-0.0848076923076923	-0.0123170731707317	-0.0848076923076923	3524.53	148.9235	-3375.6065
-2.205	-0.6	8939.629	140.1221	-8799.5069	-0.0848076923076923	-0.0146341463414634	-0.0848076923076923	8939.629	140.1221	-8799.5069
-2.205	-0.7	20946.81	132.3649	-20814.4451	-0.0848076923076923	-0.0170731707317073	-0.0848076923076923	20946.81	132.3649	-20814.4451
-2.205	-0.8	29618.76	127.8211	-29490.9389	-0.0848076923076923	-0.0195121951219512	-0.0848076923076923	29618.76	127.8211	-29490.9389
-2.205	-0.9	32382.89	122.1502	-32260.7398	-0.0848076923076923	-0.0219512195121951	-0.0848076923076923	32382.89	122.1502	-32260.7398
-2.205	-1	18668.36	119.3817	-18548.9783	-0.0848076923076923	-0.024390243902439	-0.0848076923076923	18668.36	119.3817	-18548.9783
-2.205	-1.1	2389.673	113.7502	-2275.9228	-0.0848076923076923	-0.0268292682926829	-0.0848076923076923	2389.673	113.7502	-2275.9228
-2.205	-1.2	1064.363	112.4871	-951.8759	-0.0848076923076923	-0.0292682926829268	-0.0848076923076923	1064.363	112.4871	-951.8759
-2.205	-1.3	857.933	110.6012	-747.3318	-0.0848076923076923	-0.0317073170731707	-0.0848076923076923	857.933	110.6012	-747.3318
-2.205	-1.4	659.0215	109.1584	-549.8631	-0.0848076923076923	-0.0341463414634146	-0.0848076923076923	659.0215	109.1584	-549.8631
-2.205	-1.5	595.8477	107.4052	-488.4425	-0.0848076923076923	-0.0365853658536585	-0.0848076923076923	595.8477	107.4052	-488.4425
-2.205	-1.6	551.5439	106.793	-444.7509	-0.0848076923076923	-0.0390243902439024	-0.0848076923076923	551.5439	106.793	-444.7509
-2.205	-1.7	518.1259	107.572	-410.5539	-0.0848076923076923	-0.0414634146341463	-0.0848076923076923	518.1259	107.572	-410.5539
-2.205	-1.8	486.7208	107.2292	-379.4916	-0.0848076923076923	-0.0439024390243902	-0.0848076923076923	486.7208	107.2292	-379.4916
-2.205	-1.9	451.4434	109.9868	-341.4566	-0.0848076923076923	-0.0463414634146341	-0.0848076923076923	451.4434	109.9868	-341.4566
-2.205	-2	427.2672	111.9509	-315.3163	-0.0848076923076923	-0.0487804878048781	-0.0848076923076923	427.2672	111.9509	-315.3163
-2.205	-2.1	403.445	118.0298	-285.4152	-0.0848076923076923	-0.051219512195122	-0.0848076923076923	403.445	118.0298	-285.4152
-2.205	-2.205	378.2939	130.3892	-247.9047	-0.0848076923076923	-0.053780487804878	-0.0848076923076923	378.2939	130.3892	-247.9047
-2.205	-2.3	357.5158	137.403	-220.1128	-0.0848076923076923	-0.0560975609756098	-0.0848076923076923	357.5158	137.403	-220.1128
-2.205	-2.4	338.0938	141.5376	-196.5562	-0.0848076923076923	-0.0585365853658537	-0.0848076923076923	338.0938	141.5376	-196.5562
-2.205	-2.5	323.9556	149.1322	-174.8234	-0.0848076923076923	-0.0609756097560976	-0.0848076923076923	323.9556	149.1322	-174.8234
-2.205	-2.6	310.0799	162.5462	-147.5337	-0.0848076923076923	-0.0634146341463415	-0.0848076923076923	310.0799	162.5462	-147.5337
-2.205	-2.705	293.5621	185.9726	-107.5895	-0.0848076923076923	-0.0659756097560976	-0.0848076923076923	293.5621	185.9726	-107.5895
-2.205	-2.805	284.5508	204.5653	-79.9855	-0.0848076923076923	-0.0684146341463415	-0.0848076923076923	284.5508	204.5653	-79.9855
-2.205	-2.905	273.6559	224.9367	-48.7192	-0.0848076923076923	-0.0708536585365854	-0.0848076923076923	273.6559	224.9367	-48.7192
-2.205	-3.005	266.2773	251.562	-14.7153	-0.0848076923076923	-0.0732926829268293	-0.0848076923076923	266.2773	251.562	-14.7153
-2.205	-3.105	259.4286	277.9755	18.5469	-0.0848076923076923	-0.0757317073170732	-0.0848076923076923	259.4286	277.9755	18.5469
-2.205	-3.205	254.1483	323.4419	69.2936	-0.0848076923076923	-0.0781707317073171	-0.0848076923076923	254.1483	323.4419	69.2936
-2.205	-3.305	246.7889	357.7739	110.985	-0.0848076923076923	-0.080609756097561	-0.0848076923076923	246.7889	357.7739	110.985
-2.205	-3.405	241.4673	380.7667	139.2994	-0.0848076923076923	-0.0830487804878049	-0.0848076923076923	241.4673	380.7667	139.2994
-2.205	-3.505	235.2027	399.226	164.0233	-0.0848076923076923	-0.0854878048780488	-0.0848076923076923	235.2027	399.226	164.0233
-2.205	-3.605	229.5555	411.5899	182.0344	-0.0848076923076923	-0.0879268292682927	-0.0848076923076923	229.5555	411.5899	182.0344
-2.205	-3.705	227.0144	418.5924	191.578	-0.0848076923076923	-0.0903658536585366	-0.0848076923076923	227.0144	418.5924	191.578
-2.205	-3.8	224.5337	418.9807	194.447	-0.0848076923076923	-0.0926829268292683	-0.0848076923076923	224.5337	418.9807	194.447
-2.205	-3.9	224.6193	416.1275	191.5082	-0.0848076923076923	-0.0951219512195122	-0.0848076923076923	224.6193	416.1275	191.5082
-2.205	-4	229.0538	415.3764	186.3226	-0.0848076923076923	-0.0975609756097561	-0.0848076923076923	229.0538	415.3764	186.3226
-2.105	4	147.4923	58847.61	58700.1177	-0.0809615384615385	0.0975609756097561	-0.0809615384615385	147.4923	58847.61	58700.1177
-2.105	3.9	149.2116	61195.76	61046.5484	-0.0809615384615385	0.0951219512195122	-0.0809615384615385	149.2116	61195.76	61046.5484
-2.105	3.8	150.5491	35424.01	35273.4609	-0.0809615384615385	0.0926829268292683	-0.0809615384615385	150.5491	35424.01	35273.4609
-2.105	3.7	151.1643	11649.53	11498.3657	-0.0809615384615385	0.0902439024390244	-0.0809615384615385	151.1643	11649.53	11498.3657
-2.105	3.6	152.7142	4408.34	4255.6258	-0.0809615384615385	0.0878048780487805	-0.0809615384615385	152.7142	4408.34	4255.6258
-2.105	3.5	152.2327	2017.565	1865.3323	-0.0809615384615385	0.0853658536585366	-0.0809615384615385	152.2327	2017.565	1865.3323
-2.105	3.4	153.3842	1362.837	1209.4528	-0.0809615384615385	0.0829268292682927	-0.0809615384615385	153.3842	1362.837	1209.4528
-2.105	3.3	155.0972	989.175	834.0778	-0.0809615384615385	0.0804878048780488	-0.0809615384615385	155.0972	989.175	834.0778
-2.105	3.2	155.3076	761.3663	606.0587	-0.0809615384615385	0.0780487804878049	-0.0809615384615385	155.3076	761.3663	606.0587
-2.105	3.1	157.5901	675.4392	517.8491	-0.0809615384615385	0.075609756097561	-0.0809615384615385	157.5901	675.4392	517.8491
-2.105	3	158.9471	612.7044	453.7573	-0.0809615384615385	0.0731707317073171	-0.0809615384615385	158.9471	612.7044	453.7573
-2.105	2.9	162.2396	556.7409	394.5013	-0.0809615384615385	0.0707317073170732	-0.0809615384615385	162.2396	556.7409	394.5013
-2.105	2.8	162.0605	521.6532	359.5927	-0.0809615384615385	0.0682926829268293	-0.0809615384615385	162.0605	521.6532	359.5927
-2.105	2.7	163.4272	488.1345	324.7073	-0.0809615384615385	0.0658536585365854	-0.0809615384615385	163.4272	488.1345	324.7073
-2.105	2.6	163.7855	439.4223	275.6368	-0.0809615384615385	0.0634146341463415	-0.0809615384615385	163.7855	439.4223	275.6368
-2.105	2.5	166.4471	420.7317	254.2846	-0.0809615384615385	0.0609756097560976	-0.0809615384615385	166.4471	420.7317	254.2846
-2.105	2.4	167.4	406.2325	238.8325	-0.0809615384615385	0.0585365853658537	-0.0809615384615385	167.4	406.2325	238.8325
-2.105	2.3	168.6305	393.5568	224.9263	-0.0809615384615385	0.0560975609756098	-0.0809615384615385	168.6305	393.5568	224.9263
-2.105	2.2	171.3515	376.7769	205.4254	-0.0809615384615385	0.0536585365853659	-0.0809615384615385	171.3515	376.7769	205.4254
-2.105	2.1	173.5428	362.8788	189.336	-0.0809615384615385	0.051219512195122	-0.0809615384615385	173.5428	362.8788	189.336
-2.105	2	177.9606	349.8675	171.9069	-0.0809615384615385	0.0487804878048781	-0.0809615384615385	177.9606	349.8675	171.9069
-2.105	1.9	181.3453	339.8112	158.4659	-0.0809615384615385	0.0463414634146341	-0.0809615384615385	181.3453	339.8112	158.4659
-2.105	1.8	186.9312	329.9522	143.021	-0.0809615384615385	0.0439024390243902	-0.0809615384615385	186.9312	329.9522	143.021
-2.105	1.7	191.8593	321.0652	129.2059	-0.0809615384615385	0.0414634146341463	-0.0809615384615385	191.8593	321.0652	129.2059
-2.105	1.6	197.0587	311.893	114.8343	-0.0809615384615385	0.0390243902439024	-0.0809615384615385	197.0587	311.893	114.8343
-2.105	1.5	201.8502	302.946	101.0958	-0.0809615384615385	0.0365853658536585	-0.0809615384615385	201.8502	302.946	101.0958
-2.105	1.4	206.0856	294.1358	88.0502	-0.0809615384615385	0.0341463414634146	-0.0809615384615385	206.0856	294.1358	88.0502
-2.105	1.3	211.5612	285.7843	74.2231	-0.0809615384615385	0.0317073170731707	-0.0809615384615385	211.5612	285.7843	74.2231
-2.105	1.2	218.1402	277.5182	59.378	-0.0809615384615385	0.0292682926829268	-0.0809615384615385	218.1402	277.5182	59.378
-2.105	1.1	225.5075	266.294	40.7865	-0.0809615384615385	0.0268292682926829	-0.0809615384615385	225.5075	266.294	40.7865
-2.105	0.995	232.973	257.8062	24.8332	-0.0809615384615385	0.0242682926829268	-0.0809615384615385	232.973	257.8062	24.8332
-2.105	0.9	242.1443	246.3855	4.24120000000002	-0.0809615384615385	0.0219512195121951	-0.0809615384615385	242.1443	246.3855	4.24120000000002
-2.105	0.8	248.9675	226.8024	-22.1651	-0.0809615384615385	0.0195121951219512	-0.0809615384615385	248.9675	226.8024	-22.1651
-2.105	0.7	254.6672	217.1546	-37.5126	-0.0809615384615385	0.0170731707317073	-0.0809615384615385	254.6672	217.1546	-37.5126
-2.105	0.6	257.9435	211.0872	-46.8563	-0.0809615384615385	0.0146341463414634	-0.0809615384615385	257.9435	211.0872	-46.8563
-2.105	0.495	259.357	206.5014	-52.8556000000001	-0.0809615384615385	0.0120731707317073	-0.0809615384615385	259.357	206.5014	-52.8556000000001
-2.105	0.4	264.6104	203.1355	-61.4749	-0.0809615384615385	0.00975609756097561	-0.0809615384615385	264.6104	203.1355	-61.4749
-2.105	0.295	276.1885	195.6508	-80.5377	-0.0809615384615385	0.00719512195121951	-0.0809615384615385	276.1885	195.6508	-80.5377
-2.105	0.2	333.7887	187.0992	-146.6895	-0.0809615384615385	0.0048780487804878	-0.0809615384615385	333.7887	187.0992	-146.6895
-2.105	0.1	375.5346	180.28	-195.2546	-0.0809615384615385	0.0024390243902439	-0.0809615384615385	375.5346	180.28	-195.2546
-2.105	0	420.7527	174.6279	-246.1248	-0.0809615384615385	0	-0.0809615384615385	420.7527	174.6279	-246.1248
-2.105	-0.1	462.9364	167.8275	-295.1089	-0.0809615384615385	-0.0024390243902439	-0.0809615384615385	462.9364	167.8275	-295.1089
-2.105	-0.2	511.2606	163.6902	-347.5704	-0.0809615384615385	-0.0048780487804878	-0.0809615384615385	511.2606	163.6902	-347.5704
-2.105	-0.3	675.0275	160.0022	-515.0253	-0.0809615384615385	-0.00731707317073171	-0.0809615384615385	675.0275	160.0022	-515.0253
-2.105	-0.4	817.8998	156.4967	-661.4031	-0.0809615384615385	-0.00975609756097561	-0.0809615384615385	817.8998	156.4967	-661.4031
-2.105	-0.505	1755.824	147.1705	-1608.6535	-0.0809615384615385	-0.0123170731707317	-0.0809615384615385	1755.824	147.1705	-1608.6535
-2.105	-0.6	3908.58	140.3206	-3768.2594	-0.0809615384615385	-0.0146341463414634	-0.0809615384615385	3908.58	140.3206	-3768.2594
-2.105	-0.7	9550.47	133.2929	-9417.1771	-0.0809615384615385	-0.0170731707317073	-0.0809615384615385	9550.47	133.2929	-9417.1771
-2.105	-0.8	16060.1	128.348	-15931.752	-0.0809615384615385	-0.0195121951219512	-0.0809615384615385	16060.1	128.348	-15931.752
-2.105	-0.9	23676.84	122.6489	-23554.1911	-0.0809615384615385	-0.0219512195121951	-0.0809615384615385	23676.84	122.6489	-23554.1911
-2.105	-1	30312.85	118.561	-30194.289	-0.0809615384615385	-0.024390243902439	-0.0809615384615385	30312.85	118.561	-30194.289
-2.105	-1.1	20737.17	116.2933	-20620.8767	-0.0809615384615385	-0.0268292682926829	-0.0809615384615385	20737.17	116.2933	-20620.8767
-2.105	-1.2	3033.575	111.999	-2921.576	-0.0809615384615385	-0.0292682926829268	-0.0809615384615385	3033.575	111.999	-2921.576
-2.105	-1.3	1207.216	110.365	-1096.851	-0.0809615384615385	-0.0317073170731707	-0.0809615384615385	1207.216	110.365	-1096.851
-2.105	-1.4	944.5285	106.019	-838.5095	-0.0809615384615385	-0.0341463414634146	-0.0809615384615385	944.5285	106.019	-838.5095
-2.105	-1.5	692.2562	104.1564	-588.0998	-0.0809615384615385	-0.0365853658536585	-0.0809615384615385	692.2562	104.1564	-588.0998
-2.105	-1.6	616.319	104.4927	-511.8263	-0.0809615384615385	-0.0390243902439024	-0.0809615384615385	616.319	104.4927	-511.8263
-2.105	-1.7	567.0729	104.2866	-462.7863	-0.0809615384615385	-0.0414634146341463	-0.0809615384615385	567.0729	104.2866	-462.7863
-2.105	-1.8	531.1692	105.0546	-426.1146	-0.0809615384615385	-0.0439024390243902	-0.0809615384615385	531.1692	105.0546	-426.1146
-2.105	-1.9	499.4017	108.9498	-390.4519	-0.0809615384615385	-0.0463414634146341	-0.0809615384615385	499.4017	108.9498	-390.4519
-2.105	-2	475.6569	112.5247	-363.1322	-0.0809615384615385	-0.0487804878048781	-0.0809615384615385	475.6569	112.5247	-363.1322
-2.105	-2.1	437.1932	119.0298	-318.1634	-0.0809615384615385	-0.051219512195122	-0.0809615384615385	437.1932	119.0298	-318.1634
-2.105	-2.205	409.5745	132.4409	-277.1336	-0.0809615384615385	-0.053780487804878	-0.0809615384615385	409.5745	132.4409	-277.1336
-2.105	-2.3	385.2884	139.0223	-246.2661	-0.0809615384615385	-0.0560975609756098	-0.0809615384615385	385.2884	139.0223	-246.2661
-2.105	-2.4	364.2205	142.4717	-221.7488	-0.0809615384615385	-0.0585365853658537	-0.0809615384615385	364.2205	142.4717	-221.7488
-2.105	-2.5	347.8406	153.0292	-194.8114	-0.0809615384615385	-0.0609756097560976	-0.0809615384615385	347.8406	153.0292	-194.8114
-2.105	-2.6	332.2841	164.44	-167.8441	-0.0809615384615385	-0.0634146341463415	-0.0809615384615385	332.2841	164.44	-167.8441
-2.105	-2.705	318.2762	187.2298	-131.0464	-0.0809615384615385	-0.0659756097560976	-0.0809615384615385	318.2762	187.2298	-131.0464
-2.105	-2.805	299.3527	206.3886	-92.9641	-0.0809615384615385	-0.0684146341463415	-0.0809615384615385	299.3527	206.3886	-92.9641
-2.105	-2.905	286.94	229.4278	-57.5122	-0.0809615384615385	-0.0708536585365854	-0.0809615384615385	286.94	229.4278	-57.5122
-2.105	-3.005	276.4851	250.176	-26.3091	-0.0809615384615385	-0.0732926829268293	-0.0809615384615385	276.4851	250.176	-26.3091
-2.105	-3.105	269.227	273.1511	3.92410000000001	-0.0809615384615385	-0.0757317073170732	-0.0809615384615385	269.227	273.1511	3.92410000000001
-2.105	-3.205	262.7989	326.5103	63.7114	-0.0809615384615385	-0.0781707317073171	-0.0809615384615385	262.7989	326.5103	63.7114
-2.105	-3.305	256.9238	356.9357	100.0119	-0.0809615384615385	-0.080609756097561	-0.0809615384615385	256.9238	356.9357	100.0119
-2.105	-3.405	251.7645	381.0838	129.3193	-0.0809615384615385	-0.0830487804878049	-0.0809615384615385	251.7645	381.0838	129.3193
-2.105	-3.505	248.3738	399.3723	150.9985	-0.0809615384615385	-0.0854878048780488	-0.0809615384615385	248.3738	399.3723	150.9985
-2.105	-3.605	241.5408	412.7661	171.2253	-0.0809615384615385	-0.0879268292682927	-0.0809615384615385	241.5408	412.7661	171.2253
-2.105	-3.705	236.6379	420.3876	183.7497	-0.0809615384615385	-0.0903658536585366	-0.0809615384615385	236.6379	420.3876	183.7497
-2.105	-3.8	234.5084	422.1182	187.6098	-0.0809615384615385	-0.0926829268292683	-0.0809615384615385	234.5084	422.1182	187.6098
-2.105	-3.9	236.1179	419.4839	183.366	-0.0809615384615385	-0.0951219512195122	-0.0809615384615385	236.1179	419.4839	183.366
-2.105	-4	241.4913	414.9438	173.4525	-0.0809615384615385	-0.0975609756097561	-0.0809615384615385	241.4913	414.9438	173.4525
-2	4	143.556	61118.83	60975.274	-0.0769230769230769	0.0975609756097561	-0.0769230769230769	143.556	61118.83	60975.274
-2	3.9	145.2817	58974.71	58829.4283	-0.0769230769230769	0.0951219512195122	-0.0769230769230769	145.2817	58974.71	58829.4283
-2	3.8	147.1294	35584.68	35437.5506	-0.0769230769230769	0.0926829268292683	-0.0769230769230769	147.1294	35584.68	35437.5506
-2	3.7	150.9763	11883.53	11732.5537	-0.0769230769230769	0.0902439024390244	-0.0769230769230769	150.9763	11883.53	11732.5537
-2	3.6	151.1467	4584.847	4433.7003	-0.0769230769230769	0.0878048780487805	-0.0769230769230769	151.1467	4584.847	4433.7003
-2	3.5	151.5195	2268.753	2117.2335	-0.0769230769230769	0.0853658536585366	-0.0769230769230769	151.5195	2268.753	2117.2335
-2	3.4	150.5774	1174.066	1023.4886	-0.0769230769230769	0.0829268292682927	-0.0769230769230769	150.5774	1174.066	1023.4886
-2	3.3	153.1737	964.3889	811.2152	-0.0769230769230769	0.0804878048780488	-0.0769230769230769	153.1737	964.3889	811.2152
-2	3.2	154.1463	831.6061	677.4598	-0.0769230769230769	0.0780487804878049	-0.0769230769230769	154.1463	831.6061	677.4598
-2	3.1	157.2634	678.3445	521.0811	-0.0769230769230769	0.075609756097561	-0.0769230769230769	157.2634	678.3445	521.0811
-2	3	158.6675	618.8589	460.1914	-0.0769230769230769	0.0731707317073171	-0.0769230769230769	158.6675	618.8589	460.1914
-2	2.9	159.0566	574.2005	415.1439	-0.0769230769230769	0.0707317073170732	-0.0769230769230769	159.0566	574.2005	415.1439
-2	2.8	160.1278	540.5907	380.4629	-0.0769230769230769	0.0682926829268293	-0.0769230769230769	160.1278	540.5907	380.4629
-2	2.7	161.2651	496.7543	335.4892	-0.0769230769230769	0.0658536585365854	-0.0769230769230769	161.2651	496.7543	335.4892
-2	2.6	161.4922	439.7434	278.2512	-0.0769230769230769	0.0634146341463415	-0.0769230769230769	161.4922	439.7434	278.2512
-2	2.5	163.8657	421.8764	258.0107	-0.0769230769230769	0.0609756097560976	-0.0769230769230769	163.8657	421.8764	258.0107
-2	2.4	164.5085	405.6022	241.0937	-0.0769230769230769	0.0585365853658537	-0.0769230769230769	164.5085	405.6022	241.0937
-2	2.3	165.5171	392.1291	226.612	-0.0769230769230769	0.0560975609756098	-0.0769230769230769	165.5171	392.1291	226.612
-2	2.2	165.6235	377.8849	212.2614	-0.0769230769230769	0.0536585365853659	-0.0769230769230769	165.6235	377.8849	212.2614
-2	2.1	168.3572	362.6428	194.2856	-0.0769230769230769	0.051219512195122	-0.0769230769230769	168.3572	362.6428	194.2856
-2	2	170.8492	346.8877	176.0385	-0.0769230769230769	0.0487804878048781	-0.0769230769230769	170.8492	346.8877	176.0385
-2	1.9	175.1655	336.2788	161.1133	-0.0769230769230769	0.0463414634146341	-0.0769230769230769	175.1655	336.2788	161.1133
-2	1.8	179.2888	328.1538	148.865	-0.0769230769230769	0.0439024390243902	-0.0769230769230769	179.2888	328.1538	148.865
-2	1.7	185.0506	319.426	134.3754	-0.0769230769230769	0.0414634146341463	-0.0769230769230769	185.0506	319.426	134.3754
-2	1.6	191.0548	308.9324	117.8776	-0.0769230769230769	0.0390243902439024	-0.0769230769230769	191.0548	308.9324	117.8776
-2	1.5	195.2533	301.3114	106.0581	-0.0769230769230769	0.0365853658536585	-0.0769230769230769	195.2533	301.3114	106.0581
-2	1.4	198.5155	291.9729	93.4574	-0.0769230769230769	0.0341463414634146	-0.0769230769230769	198.5155	291.9729	93.4574
-2	1.3	203.2	281.4324	78.2324	-0.0769230769230769	0.0317073170731707	-0.0769230769230769	203.2	281.4324	78.2324
-2	1.2	208.5432	268.7428	60.1996	-0.0769230769230769	0.0292682926829268	-0.0769230769230769	208.5432	268.7428	60.1996
-2	1.1	214.4326	252.6413	38.2087	-0.0769230769230769	0.0268292682926829	-0.0769230769230769	214.4326	252.6413	38.2087
-2	0.995	221.1089	243.3434	22.2345	-0.0769230769230769	0.0242682926829268	-0.0769230769230769	221.1089	243.3434	22.2345
-2	0.9	228.3401	233.224	4.88389999999998	-0.0769230769230769	0.0219512195121951	-0.0769230769230769	228.3401	233.224	4.88389999999998
-2	0.8	238.5897	224.5265	-14.0632	-0.0769230769230769	0.0195121951219512	-0.0769230769230769	238.5897	224.5265	-14.0632
-2	0.7	248.014	219.0175	-28.9965	-0.0769230769230769	0.0170731707317073	-0.0769230769230769	248.014	219.0175	-28.9965
-2	0.6	255.4331	212.7076	-42.7255	-0.0769230769230769	0.0146341463414634	-0.0769230769230769	255.4331	212.7076	-42.7255
-2	0.495	258.1858	207.6846	-50.5012	-0.0769230769230769	0.0120731707317073	-0.0769230769230769	258.1858	207.6846	-50.5012
-2	0.4	261.7371	201.1519	-60.5852	-0.0769230769230769	0.00975609756097561	-0.0769230769230769	261.7371	201.1519	-60.5852
-2	0.295	266.9109	195.0323	-71.8786	-0.0769230769230769	0.00719512195121951	-0.0769230769230769	266.9109	195.0323	-71.8786
-2	0.2	275.6948	191.8604	-83.8344	-0.0769230769230769	0.0048780487804878	-0.0769230769230769	275.6948	191.8604	-83.8344
-2	0.1	325.667	189.6641	-136.0029	-0.0769230769230769	0.0024390243902439	-0.0769230769230769	325.667	189.6641	-136.0029
-2	0	365.4285	185.9971	-179.4314	-0.0769230769230769	0	-0.0769230769230769	365.4285	185.9971	-179.4314
-2	-0.1	405.4455	180.8366	-224.6089	-0.0769230769230769	-0.0024390243902439	-0.0769230769230769	405.4455	180.8366	-224.6089
-2	-0.2	442.3176	168.8889	-273.4287	-0.0769230769230769	-0.0048780487804878	-0.0769230769230769	442.3176	168.8889	-273.4287
-2	-0.3	491.411	164.4552	-326.9558	-0.0769230769230769	-0.00731707317073171	-0.0769230769230769	491.411	164.4552	-326.9558
-2	-0.4	566.9838	154.5946	-412.3892	-0.0769230769230769	-0.00975609756097561	-0.0769230769230769	566.9838	154.5946	-412.3892
-2	-0.505	677.3045	149.4436	-527.8609	-0.0769230769230769	-0.0123170731707317	-0.0769230769230769	677.3045	149.4436	-527.8609
-2	-0.6	848.8156	141.5035	-707.3121	-0.0769230769230769	-0.0146341463414634	-0.0769230769230769	848.8156	141.5035	-707.3121
-2	-0.7	1595.48	135.8643	-1459.6157	-0.0769230769230769	-0.0170731707317073	-0.0769230769230769	1595.48	135.8643	-1459.6157
-2	-0.8	3170.817	129.9649	-3040.8521	-0.0769230769230769	-0.0195121951219512	-0.0769230769230769	3170.817	129.9649	-3040.8521
-2	-0.9	5964.237	125.7665	-5838.4705	-0.0769230769230769	-0.0219512195121951	-0.0769230769230769	5964.237	125.7665	-5838.4705
-2	-1	8757.645	121.2028	-8636.4422	-0.0769230769230769	-0.024390243902439	-0.0769230769230769	8757.645	121.2028	-8636.4422
-2	-1.1	11875.05	117.4312	-11757.6188	-0.0769230769230769	-0.0268292682926829	-0.0769230769230769	11875.05	117.4312	-11757.6188
-2	-1.2	10051.22	114.4641	-9936.7559	-0.0769230769230769	-0.0292682926829268	-0.0769230769230769	10051.22	114.4641	-9936.7559
-2	-1.3	2577.764	112.2398	-2465.5242	-0.0769230769230769	-0.0317073170731707	-0.0769230769230769	2577.764	112.2398	-2465.5242
-2	-1.4	1817.28	110.9263	-1706.3537	-0.0769230769230769	-0.0341463414634146	-0.0769230769230769	1817.28	110.9263	-1706.3537
-2	-1.5	980.006	109.5198	-870.4862	-0.0769230769230769	-0.0365853658536585	-0.0769230769230769	980.006	109.5198	-870.4862
-2	-1.6	715.0922	107.8172	-607.275	-0.0769230769230769	-0.0390243902439024	-0.0769230769230769	715.0922	107.8172	-607.275
-2	-1.7	630.6686	107.205	-523.4636	-0.0769230769230769	-0.0414634146341463	-0.0769230769230769	630.6686	107.205	-523.4636
-2	-1.8	580.202	107.5049	-472.6971	-0.0769230769230769	-0.0439024390243902	-0.0769230769230769	580.202	107.5049	-472.6971
-2	-1.9	537.1913	110.0408	-427.1505	-0.0769230769230769	-0.0463414634146341	-0.0769230769230769	537.1913	110.0408	-427.1505
-2	-2	508.0312	113.8722	-394.159	-0.0769230769230769	-0.0487804878048781	-0.0769230769230769	508.0312	113.8722	-394.159
-2	-2.1	483.4015	118.9508	-364.4507	-0.0769230769230769	-0.051219512195122	-0.0769230769230769	483.4015	118.9508	-364.4507
-2	-2.205	438.9752	131.723	-307.2522	-0.0769230769230769	-0.053780487804878	-0.0769230769230769	438.9752	131.723	-307.2522
-2	-2.3	411.3087	139.2586	-272.0501	-0.0769230769230769	-0.0560975609756098	-0.0769230769230769	411.3087	139.2586	-272.0501
-2	-2.4	386.5613	142.5203	-244.041	-0.0769230769230769	-0.0585365853658537	-0.0769230769230769	386.5613	142.5203	-244.041
-2	-2.5	367.366	150.2098	-217.1562	-0.0769230769230769	-0.0609756097560976	-0.0769230769230769	367.366	150.2098	-217.1562
-2	-2.6	348.5555	162.6776	-185.8779	-0.0769230769230769	-0.0634146341463415	-0.0769230769230769	348.5555	162.6776	-185.8779
-2	-2.705	333.4395	183.1731	-150.2664	-0.0769230769230769	-0.0659756097560976	-0.0769230769230769	333.4395	183.1731	-150.2664
-2	-2.805	320.286	201.8851	-118.4009	-0.0769230769230769	-0.0684146341463415	-0.0769230769230769	320.286	201.8851	-118.4009
-2	-2.905	300.2357	221.9057	-78.33	-0.0769230769230769	-0.0708536585365854	-0.0769230769230769	300.2357	221.9057	-78.33
-2	-3.005	290.0049	244.7832	-45.2217	-0.0769230769230769	-0.0732926829268293	-0.0769230769230769	290.0049	244.7832	-45.2217
-2	-3.105	281.3553	271.9189	-9.43639999999999	-0.0769230769230769	-0.0757317073170732	-0.0769230769230769	281.3553	271.9189	-9.43639999999999
-2	-3.205	275.3128	325.5541	50.2413	-0.0769230769230769	-0.0781707317073171	-0.0769230769230769	275.3128	325.5541	50.2413
-2	-3.305	266.7952	358.9919	92.1967	-0.0769230769230769	-0.080609756097561	-0.0769230769230769	266.7952	358.9919	92.1967
-2	-3.405	262.4334	383.9172	121.4838	-0.0769230769230769	-0.0830487804878049	-0.0769230769230769	262.4334	383.9172	121.4838
-2	-3.505	257.5499	400.5134	142.9635	-0.0769230769230769	-0.0854878048780488	-0.0769230769230769	257.5499	400.5134	142.9635
-2	-3.605	251.8241	414.5694	162.7453	-0.0769230769230769	-0.0879268292682927	-0.0769230769230769	251.8241	414.5694	162.7453
-2	-3.705	247.5192	421.0699	173.5507	-0.0769230769230769	-0.0903658536585366	-0.0769230769230769	247.5192	421.0699	173.5507
-2	-3.8	246.4796	422.7757	176.2961	-0.0769230769230769	-0.0926829268292683	-0.0769230769230769	246.4796	422.7757	176.2961
-2	-3.9	248.7317	420.2421	171.5104	-0.0769230769230769	-0.0951219512195122	-0.0769230769230769	248.7317	420.2421	171.5104
-2	-4	255.5764	417.5352	161.9588	-0.0769230769230769	-0.0975609756097561	-0.0769230769230769	255.5764	417.5352	161.9588
-1.905	4	137.916	58042.53	57904.614	-0.0732692307692308	0.0975609756097561	-0.0732692307692308	137.916	58042.53	57904.614
-1.905	3.9	140.4445	60866.52	60726.0755	-0.0732692307692308	0.0951219512195122	-0.0732692307692308	140.4445	60866.52	60726.0755
-1.905	3.8	141.2548	35731.25	35589.9952	-0.0732692307692308	0.0926829268292683	-0.0732692307692308	141.2548	35731.25	35589.9952
-1.905	3.7	144.6534	12898.51	12753.8566	-0.0732692307692308	0.0902439024390244	-0.0732692307692308	144.6534	12898.51	12753.8566
-1.905	3.6	147.4267	4757.285	4609.8583	-0.0732692307692308	0.0878048780487805	-0.0732692307692308	147.4267	4757.285	4609.8583
-1.905	3.5	147.9283	2300.421	2152.4927	-0.0732692307692308	0.0853658536585366	-0.0732692307692308	147.9283	2300.421	2152.4927
-1.905	3.4	150.0864	1175.819	1025.7326	-0.0732692307692308	0.0829268292682927	-0.0732692307692308	150.0864	1175.819	1025.7326
-1.905	3.3	150.3284	964.5386	814.2102	-0.0732692307692308	0.0804878048780488	-0.0732692307692308	150.3284	964.5386	814.2102
-1.905	3.2	150.1316	835.861	685.7294	-0.0732692307692308	0.0780487804878049	-0.0732692307692308	150.1316	835.861	685.7294
-1.905	3.1	152.4033	680.9871	528.5838	-0.0732692307692308	0.075609756097561	-0.0732692307692308	152.4033	680.9871	528.5838
-1.905	3	152.4093	618.5791	466.1698	-0.0732692307692308	0.0731707317073171	-0.0732692307692308	152.4093	618.5791	466.1698
-1.905	2.9	155.3578	572.0558	416.698	-0.0732692307692308	0.0707317073170732	-0.0732692307692308	155.3578	572.0558	416.698
-1.905	2.8	154.9986	537.5326	382.534	-0.0732692307692308	0.0682926829268293	-0.0732692307692308	154.9986	537.5326	382.534
-1.905	2.7	155.1191	494.2147	339.0956	-0.0732692307692308	0.0658536585365854	-0.0732692307692308	155.1191	494.2147	339.0956
-1.905	2.6	155.7025	439.7816	284.0791	-0.0732692307692308	0.0634146341463415	-0.0732692307692308	155.7025	439.7816	284.0791
-1.905	2.5	156.7006	422.341	265.6404	-0.0732692307692308	0.0609756097560976	-0.0732692307692308	156.7006	422.341	265.6404
-1.905	2.4	158.4726	406.4136	247.941	-0.0732692307692308	0.0585365853658537	-0.0732692307692308	158.4726	406.4136	247.941
-1.905	2.3	159.2123	393.9519	234.7396	-0.0732692307692308	0.0560975609756098	-0.0732692307692308	159.2123	393.9519	234.7396
-1.905	2.2	159.3095	380.1587	220.8492	-0.0732692307692308	0.0536585365853659	-0.0732692307692308	159.3095	380.1587	220.8492
-1.905	2.1	162.3854	365.6711	203.2857	-0.0732692307692308	0.051219512195122	-0.0732692307692308	162.3854	365.6711	203.2857
-1.905	2	165.0484	349.9812	184.9328	-0.0732692307692308	0.0487804878048781	-0.0732692307692308	165.0484	349.9812	184.9328
-1.905	1.9	168.119	338.7773	170.6583	-0.0732692307692308	0.0463414634146341	-0.0732692307692308	168.119	338.7773	170.6583
-1.905	1.8	171.0765	329.7821	158.7056	-0.0732692307692308	0.0439024390243902	-0.0732692307692308	171.0765	329.7821	158.7056
-1.905	1.7	176.7814	319.5261	142.7447	-0.0732692307692308	0.0414634146341463	-0.0732692307692308	176.7814	319.5261	142.7447
-1.905	1.6	181.9347	309.0726	127.1379	-0.0732692307692308	0.0390243902439024	-0.0732692307692308	181.9347	309.0726	127.1379
-1.905	1.5	187.213	299.2592	112.0462	-0.0732692307692308	0.0365853658536585	-0.0732692307692308	187.213	299.2592	112.0462
-1.905	1.4	191.8734	289.7672	97.8938	-0.0732692307692308	0.0341463414634146	-0.0732692307692308	191.8734	289.7672	97.8938
-1.905	1.3	197.4502	281.5188	84.0686	-0.0732692307692308	0.0317073170731707	-0.0732692307692308	197.4502	281.5188	84.0686
-1.905	1.2	201.9827	271.5189	69.5362	-0.0732692307692308	0.0292682926829268	-0.0732692307692308	201.9827	271.5189	69.5362
-1.905	1.1	206.9175	260.0714	53.1539	-0.0732692307692308	0.0268292682926829	-0.0732692307692308	206.9175	260.0714	53.1539
-1.905	0.995	213.0649	254.1448	41.0799	-0.0732692307692308	0.0242682926829268	-0.0732692307692308	213.0649	254.1448	41.0799
-1.905	0.9	220.5749	244.9261	24.3512	-0.0732692307692308	0.0219512195121951	-0.0732692307692308	220.5749	244.9261	24.3512
-1.905	0.8	227.6575	234.4428	6.78530000000001	-0.0732692307692308	0.0195121951219512	-0.0732692307692308	227.6575	234.4428	6.78530000000001
-1.905	0.7	235.3207	221.5865	-13.7342	-0.0732692307692308	0.0170731707317073	-0.0732692307692308	235.3207	221.5865	-13.7342
-1.905	0.6	241.9961	214.2906	-27.7055	-0.0732692307692308	0.0146341463414634	-0.0732692307692308	241.9961	214.2906	-27.7055
-1.905	0.495	247.0825	208.3796	-38.7029	-0.0732692307692308	0.0120731707317073	-0.0732692307692308	247.0825	208.3796	-38.7029
-1.905	0.4	247.9047	203.4815	-44.4232	-0.0732692307692308	0.00975609756097561	-0.0732692307692308	247.9047	203.4815	-44.4232
-1.905	0.295	248.2987	198.5848	-49.7139	-0.0732692307692308	0.00719512195121951	-0.0732692307692308	248.2987	198.5848	-49.7139
-1.905	0.2	251.2335	188.4535	-62.78	-0.0732692307692308	0.0048780487804878	-0.0732692307692308	251.2335	188.4535	-62.78
-1.905	0.1	268.2405	184.5338	-83.7067	-0.0732692307692308	0.0024390243902439	-0.0732692307692308	268.2405	184.5338	-83.7067
-1.905	0	330.5202	180.198	-150.3222	-0.0732692307692308	0	-0.0732692307692308	330.5202	180.198	-150.3222
-1.905	-0.1	372.5799	176.2578	-196.3221	-0.0732692307692308	-0.0024390243902439	-0.0732692307692308	372.5799	176.2578	-196.3221
-1.905	-0.2	410.1454	167.989	-242.1564	-0.0732692307692308	-0.0048780487804878	-0.0732692307692308	410.1454	167.989	-242.1564
-1.905	-0.3	453.7026	160.2273	-293.4753	-0.0732692307692308	-0.00731707317073171	-0.0732692307692308	453.7026	160.2273	-293.4753
-1.905	-0.4	497.6975	155.5734	-342.1241	-0.0732692307692308	-0.00975609756097561	-0.0732692307692308	497.6975	155.5734	-342.1241
-1.905	-0.505	634.9637	147.3058	-487.6579	-0.0732692307692308	-0.0123170731707317	-0.0732692307692308	634.9637	147.3058	-487.6579
-1.905	-0.6	753.5325	141.2822	-612.2503	-0.0732692307692308	-0.0146341463414634	-0.0732692307692308	753.5325	141.2822	-612.2503
-1.905	-0.7	1197.468	133.9821	-1063.4859	-0.0732692307692308	-0.0170731707317073	-0.0732692307692308	1197.468	133.9821	-1063.4859
-1.905	-0.8	1978.633	130.5194	-1848.1136	-0.0732692307692308	-0.0195121951219512	-0.0732692307692308	1978.633	130.5194	-1848.1136
-1.905	-0.9	5373.356	126.5941	-5246.7619	-0.0732692307692308	-0.0219512195121951	-0.0732692307692308	5373.356	126.5941	-5246.7619
-1.905	-1	17733.88	121.4733	-17612.4067	-0.0732692307692308	-0.024390243902439	-0.0732692307692308	17733.88	121.4733	-17612.4067
-1.905	-1.1	27604.77	116.0909	-27488.6791	-0.0732692307692308	-0.0268292682926829	-0.0732692307692308	27604.77	116.0909	-27488.6791
-1.905	-1.2	39742.64	112.868	-39629.772	-0.0732692307692308	-0.0292682926829268	-0.0732692307692308	39742.64	112.868	-39629.772
-1.905	-1.3	24274.83	108.121	-24166.709	-0.0732692307692308	-0.0317073170731707	-0.0732692307692308	24274.83	108.121	-24166.709
-1.905	-1.4	2439.772	107.6236	-2332.1484	-0.0732692307692308	-0.0341463414634146	-0.0732692307692308	2439.772	107.6236	-2332.1484
-1.905	-1.5	1776.255	106.5413	-1669.7137	-0.0732692307692308	-0.0365853658536585	-0.0732692307692308	1776.255	106.5413	-1669.7137
-1.905	-1.6	986.1541	105.1004	-881.0537	-0.0732692307692308	-0.0390243902439024	-0.0732692307692308	986.1541	105.1004	-881.0537
-1.905	-1.7	716.5478	104.6881	-611.8597	-0.0732692307692308	-0.0414634146341463	-0.0732692307692308	716.5478	104.6881	-611.8597
-1.905	-1.8	632.3075	105.9435	-526.364	-0.0732692307692308	-0.0439024390243902	-0.0732692307692308	632.3075	105.9435	-526.364
-1.905	-1.9	570.148	109.785	-460.363	-0.0732692307692308	-0.0463414634146341	-0.0732692307692308	570.148	109.785	-460.363
-1.905	-2	533.1664	112.5463	-420.6201	-0.0732692307692308	-0.0487804878048781	-0.0732692307692308	533.1664	112.5463	-420.6201
-1.905	-2.1	504.8735	119.6193	-385.2542	-0.0732692307692308	-0.051219512195122	-0.0732692307692308	504.8735	119.6193	-385.2542
-1.905	-2.205	477.1264	131.6627	-345.4637	-0.0732692307692308	-0.053780487804878	-0.0732692307692308	477.1264	131.6627	-345.4637
-1.905	-2.3	435.2717	137.7893	-297.4824	-0.0732692307692308	-0.0560975609756098	-0.0732692307692308	435.2717	137.7893	-297.4824
-1.905	-2.4	407.589	140.2927	-267.2963	-0.0732692307692308	-0.0585365853658537	-0.0732692307692308	407.589	140.2927	-267.2963
-1.905	-2.5	380.1989	148.4235	-231.7754	-0.0732692307692308	-0.0609756097560976	-0.0732692307692308	380.1989	148.4235	-231.7754
-1.905	-2.6	360.8173	159.453	-201.3643	-0.0732692307692308	-0.0634146341463415	-0.0732692307692308	360.8173	159.453	-201.3643
-1.905	-2.705	343.9309	177.2235	-166.7074	-0.0732692307692308	-0.0659756097560976	-0.0732692307692308	343.9309	177.2235	-166.7074
-1.905	-2.805	331.8674	200.3033	-131.5641	-0.0732692307692308	-0.0684146341463415	-0.0732692307692308	331.8674	200.3033	-131.5641
-1.905	-2.905	318.6607	221.0679	-97.5928	-0.0732692307692308	-0.0708536585365854	-0.0732692307692308	318.6607	221.0679	-97.5928
-1.905	-3.005	301.3722	243.5086	-57.8636	-0.0732692307692308	-0.0732926829268293	-0.0732692307692308	301.3722	243.5086	-57.8636
-1.905	-3.105	290.6194	268.2582	-22.3612	-0.0732692307692308	-0.0757317073170732	-0.0732692307692308	290.6194	268.2582	-22.3612
-1.905	-3.205	280.7278	301.313	20.5852	-0.0732692307692308	-0.0781707317073171	-0.0732692307692308	280.7278	301.313	20.5852
-1.905	-3.305	273.0364	347.0537	74.0173	-0.0732692307692308	-0.080609756097561	-0.0732692307692308	273.0364	347.0537	74.0173
-1.905	-3.405	267.8195	373.7404	105.9209	-0.0732692307692308	-0.0830487804878049	-0.0732692307692308	267.8195	373.7404	105.9209
-1.905	-3.505	263.705	390.4449	126.7399	-0.0732692307692308	-0.0854878048780488	-0.0732692307692308	263.705	390.4449	126.7399
-1.905	-3.605	259.9316	402.2108	142.2792	-0.0732692307692308	-0.0879268292682927	-0.0732692307692308	259.9316	402.2108	142.2792
-1.905	-3.705	256.1836	409.4545	153.2709	-0.0732692307692308	-0.0903658536585366	-0.0732692307692308	256.1836	409.4545	153.2709
-1.905	-3.8	252.484	410.6889	158.2049	-0.0732692307692308	-0.0926829268292683	-0.0732692307692308	252.484	410.6889	158.2049
-1.905	-3.9	255.2201	409.0907	153.8706	-0.0732692307692308	-0.0951219512195122	-0.0732692307692308	255.2201	409.0907	153.8706
-1.905	-4	264.1609	409.9359	145.775	-0.0732692307692308	-0.0975609756097561	-0.0732692307692308	264.1609	409.9359	145.775
-1.805	4	137.7558	58739.18	58601.4242	-0.0694230769230769	0.0975609756097561	-0.0694230769230769	137.7558	58739.18	58601.4242
-1.805	3.9	139.9297	61960.7	61820.7703	-0.0694230769230769	0.0951219512195122	-0.0694230769230769	139.9297	61960.7	61820.7703
-1.805	3.8	141.8777	35930.86	35788.9823	-0.0694230769230769	0.0926829268292683	-0.0694230769230769	141.8777	35930.86	35788.9823
-1.805	3.7	143.6621	12817.34	12673.6779	-0.0694230769230769	0.0902439024390244	-0.0694230769230769	143.6621	12817.34	12673.6779
-1.805	3.6	144.9112	4789.42	4644.5088	-0.0694230769230769	0.0878048780487805	-0.0694230769230769	144.9112	4789.42	4644.5088
-1.805	3.5	146.0871	2336.914	2190.8269	-0.0694230769230769	0.0853658536585366	-0.0694230769230769	146.0871	2336.914	2190.8269
-1.805	3.4	146.9785	1186.234	1039.2555	-0.0694230769230769	0.0829268292682927	-0.0694230769230769	146.9785	1186.234	1039.2555
-1.805	3.3	147.9507	967.5611	819.6104	-0.0694230769230769	0.0804878048780488	-0.0694230769230769	147.9507	967.5611	819.6104
-1.805	3.2	148.3043	832.9278	684.6235	-0.0694230769230769	0.0780487804878049	-0.0694230769230769	148.3043	832.9278	684.6235
-1.805	3.1	148.0169	678.4418	530.4249	-0.0694230769230769	0.075609756097561	-0.0694230769230769	148.0169	678.4418	530.4249
-1.805	3	149.672	616.7424	467.0704	-0.0694230769230769	0.0731707317073171	-0.0694230769230769	149.672	616.7424	467.0704
-1.805	2.9	151.491	569.9073	418.4163	-0.0694230769230769	0.0707317073170732	-0.0694230769230769	151.491	569.9073	418.4163
-1.805	2.8	152.245	534.4745	382.2295	-0.0694230769230769	0.0682926829268293	-0.0694230769230769	152.245	534.4745	382.2295
-1.805	2.7	153.7216	495.1695	341.4479	-0.0694230769230769	0.0658536585365854	-0.0694230769230769	153.7216	495.1695	341.4479
-1.805	2.6	152.1273	444.2587	292.1314	-0.0694230769230769	0.0634146341463415	-0.0694230769230769	152.1273	444.2587	292.1314
-1.805	2.5	152.4018	425.7868	273.385	-0.0694230769230769	0.0609756097560976	-0.0694230769230769	152.4018	425.7868	273.385
-1.805	2.4	155.0414	409.3268	254.2854	-0.0694230769230769	0.0585365853658537	-0.0694230769230769	155.0414	409.3268	254.2854
-1.805	2.3	155.2841	396.0317	240.7476	-0.0694230769230769	0.0560975609756098	-0.0694230769230769	155.2841	396.0317	240.7476
-1.805	2.2	157.5452	382.1796	224.6344	-0.0694230769230769	0.0536585365853659	-0.0694230769230769	157.5452	382.1796	224.6344
-1.805	2.1	158.3825	368.1925	209.81	-0.0694230769230769	0.051219512195122	-0.0694230769230769	158.3825	368.1925	209.81
-1.805	2	161.4662	352.4725	191.0063	-0.0694230769230769	0.0487804878048781	-0.0694230769230769	161.4662	352.4725	191.0063
-1.805	1.9	165.4789	341.1265	175.6476	-0.0694230769230769	0.0463414634146341	-0.0694230769230769	165.4789	341.1265	175.6476
-1.805	1.8	167.6375	331.7728	164.1353	-0.0694230769230769	0.0439024390243902	-0.0694230769230769	167.6375	331.7728	164.1353
-1.805	1.7	170.2444	322.8397	152.5953	-0.0694230769230769	0.0414634146341463	-0.0694230769230769	170.2444	322.8397	152.5953
-1.805	1.6	175.1015	312.5303	137.4288	-0.0694230769230769	0.0390243902439024	-0.0694230769230769	175.1015	312.5303	137.4288
-1.805	1.5	181.3697	303.9454	122.5757	-0.0694230769230769	0.0365853658536585	-0.0694230769230769	181.3697	303.9454	122.5757
-1.805	1.4	186.1733	294.6405	108.4672	-0.0694230769230769	0.0341463414634146	-0.0694230769230769	186.1733	294.6405	108.4672
-1.805	1.3	190.0795	284.9422	94.8627	-0.0694230769230769	0.0317073170731707	-0.0694230769230769	190.0795	284.9422	94.8627
-1.805	1.2	195.1264	273.4046	78.2782	-0.0694230769230769	0.0292682926829268	-0.0694230769230769	195.1264	273.4046	78.2782
-1.805	1.1	199.3585	257.1424	57.7839	-0.0694230769230769	0.0268292682926829	-0.0694230769230769	199.3585	257.1424	57.7839
-1.805	0.995	204.5028	247.5997	43.0969	-0.0694230769230769	0.0242682926829268	-0.0694230769230769	204.5028	247.5997	43.0969
-1.805	0.9	209.9276	237.0384	27.1108	-0.0694230769230769	0.0219512195121951	-0.0694230769230769	209.9276	237.0384	27.1108
-1.805	0.8	217.1257	231.26	14.1343	-0.0694230769230769	0.0195121951219512	-0.0694230769230769	217.1257	231.26	14.1343
-1.805	0.7	225.1403	225.4926	0.352300000000014	-0.0694230769230769	0.0170731707317073	-0.0694230769230769	225.1403	225.4926	0.352300000000014
-1.805	0.6	233.573	217.0125	-16.5605	-0.0694230769230769	0.0146341463414634	-0.0694230769230769	233.573	217.0125	-16.5605
-1.805	0.495	240.8701	212.3457	-28.5244	-0.0694230769230769	0.0120731707317073	-0.0694230769230769	240.8701	212.3457	-28.5244
-1.805	0.4	247.5713	205.0299	-42.5414	-0.0694230769230769	0.00975609756097561	-0.0694230769230769	247.5713	205.0299	-42.5414
-1.805	0.295	248.7984	199.9908	-48.8076	-0.0694230769230769	0.00719512195121951	-0.0694230769230769	248.7984	199.9908	-48.8076
-1.805	0.2	249.9891	190.2005	-59.7886	-0.0694230769230769	0.0048780487804878	-0.0694230769230769	249.9891	190.2005	-59.7886
-1.805	0.1	251.5128	186.9847	-64.5281	-0.0694230769230769	0.0024390243902439	-0.0694230769230769	251.5128	186.9847	-64.5281
-1.805	0	258.8932	186.0157	-72.8775	-0.0694230769230769	0	-0.0694230769230769	258.8932	186.0157	-72.8775
-1.805	-0.1	318.5585	182.3066	-136.2519	-0.0694230769230769	-0.0024390243902439	-0.0694230769230769	318.5585	182.3066	-136.2519
-1.805	-0.2	355.9193	177.0413	-178.878	-0.0694230769230769	-0.0048780487804878	-0.0694230769230769	355.9193	177.0413	-178.878
-1.805	-0.3	395.2011	171.1292	-224.0719	-0.0694230769230769	-0.00731707317073171	-0.0694230769230769	395.2011	171.1292	-224.0719
-1.805	-0.4	442.6389	163.4936	-279.1453	-0.0694230769230769	-0.00975609756097561	-0.0694230769230769	442.6389	163.4936	-279.1453
-1.805	-0.505	491.2399	156.9289	-334.311	-0.0694230769230769	-0.0123170731707317	-0.0694230769230769	491.2399	156.9289	-334.311
-1.805	-0.6	638.0205	147.8691	-490.1514	-0.0694230769230769	-0.0146341463414634	-0.0694230769230769	638.0205	147.8691	-490.1514
-1.805	-0.7	775.7573	142.2851	-633.4722	-0.0694230769230769	-0.0170731707317073	-0.0694230769230769	775.7573	142.2851	-633.4722
-1.805	-0.8	1291.488	133.7816	-1157.7064	-0.0694230769230769	-0.0195121951219512	-0.0694230769230769	1291.488	133.7816	-1157.7064
-1.805	-0.9	3450.433	128.0754	-3322.3576	-0.0694230769230769	-0.0219512195121951	-0.0694230769230769	3450.433	128.0754	-3322.3576
-1.805	-1	8524.026	122.2427	-8401.7833	-0.0694230769230769	-0.024390243902439	-0.0694230769230769	8524.026	122.2427	-8401.7833
-1.805	-1.1	24571.74	121.0055	-24450.7345	-0.0694230769230769	-0.0268292682926829	-0.0694230769230769	24571.74	121.0055	-24450.7345
-1.805	-1.2	38573.98	117.0221	-38456.9579	-0.0694230769230769	-0.0292682926829268	-0.0694230769230769	38573.98	117.0221	-38456.9579
-1.805	-1.3	54629.9	114.0039	-54515.8961	-0.0694230769230769	-0.0317073170731707	-0.0694230769230769	54629.9	114.0039	-54515.8961
-1.805	-1.4	49912.25	112.4065	-49799.8435	-0.0694230769230769	-0.0341463414634146	-0.0694230769230769	49912.25	112.4065	-49799.8435
-1.805	-1.5	3028.284	108.9369	-2919.3471	-0.0694230769230769	-0.0365853658536585	-0.0694230769230769	3028.284	108.9369	-2919.3471
-1.805	-1.6	1803.416	107.7305	-1695.6855	-0.0694230769230769	-0.0390243902439024	-0.0694230769230769	1803.416	107.7305	-1695.6855
-1.805	-1.7	971.9658	106.4494	-865.5164	-0.0694230769230769	-0.0414634146341463	-0.0694230769230769	971.9658	106.4494	-865.5164
-1.805	-1.8	810.063	108.6154	-701.4476	-0.0694230769230769	-0.0439024390243902	-0.0694230769230769	810.063	108.6154	-701.4476
-1.805	-1.9	633.3769	109.3939	-523.983	-0.0694230769230769	-0.0463414634146341	-0.0694230769230769	633.3769	109.3939	-523.983
-1.805	-2	574.7613	113.7161	-461.0452	-0.0694230769230769	-0.0487804878048781	-0.0694230769230769	574.7613	113.7161	-461.0452
-1.805	-2.1	536.3672	121.3173	-415.0499	-0.0694230769230769	-0.051219512195122	-0.0694230769230769	536.3672	121.3173	-415.0499
-1.805	-2.205	508.4334	131.8451	-376.5883	-0.0694230769230769	-0.053780487804878	-0.0694230769230769	508.4334	131.8451	-376.5883
-1.805	-2.3	478.1628	138.1922	-339.9706	-0.0694230769230769	-0.0560975609756098	-0.0694230769230769	478.1628	138.1922	-339.9706
-1.805	-2.4	433.4817	142.6017	-290.88	-0.0694230769230769	-0.0585365853658537	-0.0694230769230769	433.4817	142.6017	-290.88
-1.805	-2.5	406.2913	150.7364	-255.5549	-0.0694230769230769	-0.0609756097560976	-0.0694230769230769	406.2913	150.7364	-255.5549
-1.805	-2.6	382.5372	160.5924	-221.9448	-0.0694230769230769	-0.0634146341463415	-0.0694230769230769	382.5372	160.5924	-221.9448
-1.805	-2.705	357.2357	179.1035	-178.1322	-0.0694230769230769	-0.0659756097560976	-0.0694230769230769	357.2357	179.1035	-178.1322
-1.805	-2.805	339.9748	200.3552	-139.6196	-0.0694230769230769	-0.0684146341463415	-0.0694230769230769	339.9748	200.3552	-139.6196
-1.805	-2.905	327.4239	222.3962	-105.0277	-0.0694230769230769	-0.0708536585365854	-0.0694230769230769	327.4239	222.3962	-105.0277
-1.805	-3.005	314.4648	247.8542	-66.6106	-0.0694230769230769	-0.0732926829268293	-0.0694230769230769	314.4648	247.8542	-66.6106
-1.805	-3.105	302.6449	274.7107	-27.9342	-0.0694230769230769	-0.0757317073170732	-0.0694230769230769	302.6449	274.7107	-27.9342
-1.805	-3.205	293.2591	308.0659	14.8068	-0.0694230769230769	-0.0781707317073171	-0.0694230769230769	293.2591	308.0659	14.8068
-1.805	-3.305	282.9374	353.5365	70.5991	-0.0694230769230769	-0.080609756097561	-0.0694230769230769	282.9374	353.5365	70.5991
-1.805	-3.405	275.681	378.8072	103.1262	-0.0694230769230769	-0.0830487804878049	-0.0694230769230769	275.681	378.8072	103.1262
-1.805	-3.505	271.1078	397.0996	125.9918	-0.0694230769230769	-0.0854878048780488	-0.0694230769230769	271.1078	397.0996	125.9918
-1.805	-3.605	268.8862	409.2898	140.4036	-0.0694230769230769	-0.0879268292682927	-0.0694230769230769	268.8862	409.2898	140.4036
-1.805	-3.705	268.4565	416.494	148.0375	-0.0694230769230769	-0.0903658536585366	-0.0694230769230769	268.4565	416.494	148.0375
-1.805	-3.8	267.2957	417.9262	150.6305	-0.0694230769230769	-0.0926829268292683	-0.0694230769230769	267.2957	417.9262	150.6305
-1.805	-3.9	271.2223	415.7131	144.4908	-0.0694230769230769	-0.0951219512195122	-0.0694230769230769	271.2223	415.7131	144.4908
-1.805	-4	279.7769	414.0274	134.2505	-0.0694230769230769	-0.0975609756097561	-0.0694230769230769	279.7769	414.0274	134.2505
-1.705	4	134.7602	57090.84	56956.0798	-0.0655769230769231	0.0975609756097561	-0.0655769230769231	134.7602	57090.84	56956.0798
-1.705	3.9	137.402	59783.2	59645.798	-0.0655769230769231	0.0951219512195122	-0.0655769230769231	137.402	59783.2	59645.798
-1.705	3.8	139.0323	35926.37	35787.3377	-0.0655769230769231	0.0926829268292683	-0.0655769230769231	139.0323	35926.37	35787.3377
-1.705	3.7	140.8542	12418.34	12277.4858	-0.0655769230769231	0.0902439024390244	-0.0655769230769231	140.8542	12418.34	12277.4858
-1.705	3.6	144.1716	4730.19	4586.0184	-0.0655769230769231	0.0878048780487805	-0.0655769230769231	144.1716	4730.19	4586.0184
-1.705	3.5	144.6904	2256.378	2111.6876	-0.0655769230769231	0.0853658536585366	-0.0655769230769231	144.6904	2256.378	2111.6876
-1.705	3.4	146.5233	1207.623	1061.0997	-0.0655769230769231	0.0829268292682927	-0.0655769230769231	146.5233	1207.623	1061.0997
-1.705	3.3	146.7983	991.7419	844.9436	-0.0655769230769231	0.0804878048780488	-0.0655769230769231	146.7983	991.7419	844.9436
-1.705	3.2	148.1106	842.1474	694.0368	-0.0655769230769231	0.0780487804878049	-0.0655769230769231	148.1106	842.1474	694.0368
-1.705	3.1	147.0052	683.9267	536.9215	-0.0655769230769231	0.075609756097561	-0.0655769230769231	147.0052	683.9267	536.9215
-1.705	3	148.3179	618.1259	469.808	-0.0655769230769231	0.0731707317073171	-0.0655769230769231	148.3179	618.1259	469.808
-1.705	2.9	149.5019	569.5923	420.0904	-0.0655769230769231	0.0707317073170732	-0.0655769230769231	149.5019	569.5923	420.0904
-1.705	2.8	150.7593	527.9266	377.1673	-0.0655769230769231	0.0682926829268293	-0.0655769230769231	150.7593	527.9266	377.1673
-1.705	2.7	152.7872	489.4361	336.6489	-0.0655769230769231	0.0658536585365854	-0.0655769230769231	152.7872	489.4361	336.6489
-1.705	2.6	152.1278	445.9915	293.8637	-0.0655769230769231	0.0634146341463415	-0.0655769230769231	152.1278	445.9915	293.8637
-1.705	2.5	152.6454	427.1363	274.4909	-0.0655769230769231	0.0609756097560976	-0.0655769230769231	152.6454	427.1363	274.4909
-1.705	2.4	152.6929	412.6996	260.0067	-0.0655769230769231	0.0585365853658537	-0.0655769230769231	152.6929	412.6996	260.0067
-1.705	2.3	152.2602	399.2318	246.9716	-0.0655769230769231	0.0560975609756098	-0.0655769230769231	152.2602	399.2318	246.9716
-1.705	2.2	153.9076	384.0668	230.1592	-0.0655769230769231	0.0536585365853659	-0.0655769230769231	153.9076	384.0668	230.1592
-1.705	2.1	155.3045	367.9029	212.5984	-0.0655769230769231	0.051219512195122	-0.0655769230769231	155.3045	367.9029	212.5984
-1.705	2	157.3439	353.3777	196.0338	-0.0655769230769231	0.0487804878048781	-0.0655769230769231	157.3439	353.3777	196.0338
-1.705	1.9	161.2472	342.484	181.2368	-0.0655769230769231	0.0463414634146341	-0.0655769230769231	161.2472	342.484	181.2368
-1.705	1.8	164.5253	334.5061	169.9808	-0.0655769230769231	0.0439024390243902	-0.0655769230769231	164.5253	334.5061	169.9808
-1.705	1.7	167.4475	324.6778	157.2303	-0.0655769230769231	0.0414634146341463	-0.0655769230769231	167.4475	324.6778	157.2303
-1.705	1.6	171.2901	314.2413	142.9512	-0.0655769230769231	0.0390243902439024	-0.0655769230769231	171.2901	314.2413	142.9512
-1.705	1.5	175.2893	306.0645	130.7752	-0.0655769230769231	0.0365853658536585	-0.0655769230769231	175.2893	306.0645	130.7752
-1.705	1.4	183.1021	297.6058	114.5037	-0.0655769230769231	0.0341463414634146	-0.0655769230769231	183.1021	297.6058	114.5037
-1.705	1.3	187.9184	287.0518	99.1334000000001	-0.0655769230769231	0.0317073170731707	-0.0655769230769231	187.9184	287.0518	99.1334000000001
-1.705	1.2	191.9639	278.054	86.0901	-0.0655769230769231	0.0292682926829268	-0.0655769230769231	191.9639	278.054	86.0901
-1.705	1.1	196.5587	271.312	74.7533	-0.0655769230769231	0.0268292682926829	-0.0655769230769231	196.5587	271.312	74.7533
-1.705	0.995	202.5256	262.4939	59.9683	-0.0655769230769231	0.0242682926829268	-0.0655769230769231	202.5256	262.4939	59.9683
-1.705	0.9	208.2611	254.4484	46.1873	-0.0655769230769231	0.0219512195121951	-0.0655769230769231	208.2611	254.4484	46.1873
-1.705	0.8	213.8313	243.3554	29.5241	-0.0655769230769231	0.0195121951219512	-0.0655769230769231	213.8313	243.3554	29.5241
-1.705	0.7	220.4532	225.827	5.37379999999999	-0.0655769230769231	0.0170731707317073	-0.0655769230769231	220.4532	225.827	5.37379999999999
-1.705	0.6	229.5033	217.6483	-11.855	-0.0655769230769231	0.0146341463414634	-0.0655769230769231	229.5033	217.6483	-11.855
-1.705	0.495	237.028	210.9129	-26.1151	-0.0655769230769231	0.0120731707317073	-0.0655769230769231	237.028	210.9129	-26.1151
-1.705	0.4	245.7819	204.8981	-40.8838	-0.0655769230769231	0.00975609756097561	-0.0655769230769231	245.7819	204.8981	-40.8838
-1.705	0.295	253.1209	201.0194	-52.1015	-0.0655769230769231	0.00719512195121951	-0.0655769230769231	253.1209	201.0194	-52.1015
-1.705	0.2	258.2712	193.5793	-64.6919	-0.0655769230769231	0.0048780487804878	-0.0655769230769231	258.2712	193.5793	-64.6919
-1.705	0.1	262.396	188.3864	-74.0096	-0.0655769230769231	0.0024390243902439	-0.0655769230769231	262.396	188.3864	-74.0096
-1.705	0	266.7199	185.2559	-81.464	-0.0655769230769231	0	-0.0655769230769231	266.7199	185.2559	-81.464
-1.705	-0.1	277.9064	181.5839	-96.3225	-0.0655769230769231	-0.0024390243902439	-0.0655769230769231	277.9064	181.5839	-96.3225
-1.705	-0.2	319.1157	172.6045	-146.5112	-0.0655769230769231	-0.0048780487804878	-0.0655769230769231	319.1157	172.6045	-146.5112
-1.705	-0.3	355.7874	164.9903	-190.7971	-0.0655769230769231	-0.00731707317073171	-0.0655769230769231	355.7874	164.9903	-190.7971
-1.705	-0.4	392.0318	158.6764	-233.3554	-0.0655769230769231	-0.00975609756097561	-0.0655769230769231	392.0318	158.6764	-233.3554
-1.705	-0.505	438.9683	152.234	-286.7343	-0.0655769230769231	-0.0123170731707317	-0.0655769230769231	438.9683	152.234	-286.7343
-1.705	-0.6	485.5211	145.4311	-340.09	-0.0655769230769231	-0.0146341463414634	-0.0655769230769231	485.5211	145.4311	-340.09
-1.705	-0.7	576.9729	136.6621	-440.3108	-0.0655769230769231	-0.0170731707317073	-0.0655769230769231	576.9729	136.6621	-440.3108
-1.705	-0.8	749.1744	130.9526	-618.2218	-0.0655769230769231	-0.0195121951219512	-0.0655769230769231	749.1744	130.9526	-618.2218
-1.705	-0.9	1193.835	126.0051	-1067.8299	-0.0655769230769231	-0.0219512195121951	-0.0655769230769231	1193.835	126.0051	-1067.8299
-1.705	-1	2997.879	120.4256	-2877.4534	-0.0655769230769231	-0.024390243902439	-0.0655769230769231	2997.879	120.4256	-2877.4534
-1.705	-1.1	7205.993	116.945	-7089.048	-0.0655769230769231	-0.0268292682926829	-0.0655769230769231	7205.993	116.945	-7089.048
-1.705	-1.2	20158.39	114.6028	-20043.7872	-0.0655769230769231	-0.0292682926829268	-0.0655769230769231	20158.39	114.6028	-20043.7872
-1.705	-1.3	31612.54	110.0709	-31502.4691	-0.0655769230769231	-0.0317073170731707	-0.0655769230769231	31612.54	110.0709	-31502.4691
-1.705	-1.4	44269.16	108.9221	-44160.2379	-0.0655769230769231	-0.0341463414634146	-0.0655769230769231	44269.16	108.9221	-44160.2379
-1.705	-1.5	40898.18	108.1549	-40790.0251	-0.0655769230769231	-0.0365853658536585	-0.0655769230769231	40898.18	108.1549	-40790.0251
-1.705	-1.6	3030.847	107.5547	-2923.2923	-0.0655769230769231	-0.0390243902439024	-0.0655769230769231	3030.847	107.5547	-2923.2923
-1.705	-1.7	1828.359	105.5464	-1722.8126	-0.0655769230769231	-0.0414634146341463	-0.0655769230769231	1828.359	105.5464	-1722.8126
-1.705	-1.8	1030.614	108.0602	-922.5538	-0.0655769230769231	-0.0439024390243902	-0.0655769230769231	1030.614	108.0602	-922.5538
-1.705	-1.9	824.454	109.7177	-714.7363	-0.0655769230769231	-0.0463414634146341	-0.0655769230769231	824.454	109.7177	-714.7363
-1.705	-2	646.22	113.7266	-532.4934	-0.0655769230769231	-0.0487804878048781	-0.0655769230769231	646.22	113.7266	-532.4934
-1.705	-2.1	588.3803	119.206	-469.1743	-0.0655769230769231	-0.051219512195122	-0.0655769230769231	588.3803	119.206	-469.1743
-1.705	-2.205	547.5491	132.9185	-414.6306	-0.0655769230769231	-0.053780487804878	-0.0655769230769231	547.5491	132.9185	-414.6306
-1.705	-2.3	510.0118	139.456	-370.5558	-0.0655769230769231	-0.0560975609756098	-0.0655769230769231	510.0118	139.456	-370.5558
-1.705	-2.4	459.2478	142.4667	-316.7811	-0.0655769230769231	-0.0585365853658537	-0.0655769230769231	459.2478	142.4667	-316.7811
-1.705	-2.5	431.6838	152.1737	-279.5101	-0.0655769230769231	-0.0609756097560976	-0.0655769230769231	431.6838	152.1737	-279.5101
-1.705	-2.6	403.3265	162.4386	-240.8879	-0.0655769230769231	-0.0634146341463415	-0.0655769230769231	403.3265	162.4386	-240.8879
-1.705	-2.705	380.4821	181.4693	-199.0128	-0.0655769230769231	-0.0659756097560976	-0.0655769230769231	380.4821	181.4693	-199.0128
-1.705	-2.805	361.6764	197.9156	-163.7608	-0.0655769230769231	-0.0684146341463415	-0.0655769230769231	361.6764	197.9156	-163.7608
-1.705	-2.905	344.8997	218.1608	-126.7389	-0.0655769230769231	-0.0708536585365854	-0.0655769230769231	344.8997	218.1608	-126.7389
-1.705	-3.005	328.8583	239.7083	-89.15	-0.0655769230769231	-0.0732926829268293	-0.0655769230769231	328.8583	239.7083	-89.15
-1.705	-3.105	315.4174	264.8468	-50.5706	-0.0655769230769231	-0.0757317073170732	-0.0655769230769231	315.4174	264.8468	-50.5706
-1.705	-3.205	305.083	298.3748	-6.70820000000004	-0.0655769230769231	-0.0781707317073171	-0.0655769230769231	305.083	298.3748	-6.70820000000004
-1.705	-3.305	295.415	349.0679	53.6529	-0.0655769230769231	-0.080609756097561	-0.0655769230769231	295.415	349.0679	53.6529
-1.705	-3.405	286.9412	377.2056	90.2644	-0.0655769230769231	-0.0830487804878049	-0.0655769230769231	286.9412	377.2056	90.2644
-1.705	-3.505	280.233	394.5425	114.3095	-0.0655769230769231	-0.0854878048780488	-0.0655769230769231	280.233	394.5425	114.3095
-1.705	-3.605	275.9328	407.3234	131.3906	-0.0655769230769231	-0.0879268292682927	-0.0655769230769231	275.9328	407.3234	131.3906
-1.705	-3.705	276.0854	415.0837	138.9983	-0.0655769230769231	-0.0903658536585366	-0.0655769230769231	276.0854	415.0837	138.9983
-1.705	-3.8	278.3292	418.6259	140.2967	-0.0655769230769231	-0.0926829268292683	-0.0655769230769231	278.3292	418.6259	140.2967
-1.705	-3.9	283.479	417.555	134.076	-0.0655769230769231	-0.0951219512195122	-0.0655769230769231	283.479	417.555	134.076
-1.705	-4	293.776	419.5475	125.7715	-0.0655769230769231	-0.0975609756097561	-0.0655769230769231	293.776	419.5475	125.7715
-1.605	4	131.595	56150.91	56019.315	-0.0617307692307692	0.0975609756097561	-0.0617307692307692	131.595	56150.91	56019.315
-1.605	3.9	132.617	60238.62	60106.003	-0.0617307692307692	0.0951219512195122	-0.0617307692307692	132.617	60238.62	60106.003
-1.605	3.8	134.6982	36087.1	35952.4018	-0.0617307692307692	0.0926829268292683	-0.0617307692307692	134.6982	36087.1	35952.4018
-1.605	3.7	137.0477	13273.09	13136.0423	-0.0617307692307692	0.0902439024390244	-0.0617307692307692	137.0477	13273.09	13136.0423
-1.605	3.6	137.7914	4962.771	4824.9796	-0.0617307692307692	0.0878048780487805	-0.0617307692307692	137.7914	4962.771	4824.9796
-1.605	3.5	138.6393	2364.871	2226.2317	-0.0617307692307692	0.0853658536585366	-0.0617307692307692	138.6393	2364.871	2226.2317
-1.605	3.4	141.6646	1197.66	1055.9954	-0.0617307692307692	0.0829268292682927	-0.0617307692307692	141.6646	1197.66	1055.9954
-1.605	3.3	142.4094	977.5515	835.1421	-0.0617307692307692	0.0804878048780488	-0.0617307692307692	142.4094	977.5515	835.1421
-1.605	3.2	144.7749	842.9931	698.2182	-0.0617307692307692	0.0780487804878049	-0.0617307692307692	144.7749	842.9931	698.2182
-1.605	3.1	144.2293	688.1227	543.8934	-0.0617307692307692	0.075609756097561	-0.0617307692307692	144.2293	688.1227	543.8934
-1.605	3	146.484	623.6867	477.2027	-0.0617307692307692	0.0731707317073171	-0.0617307692307692	146.484	623.6867	477.2027
-1.605	2.9	147.4071	576.5334	429.1263	-0.0617307692307692	0.0707317073170732	-0.0617307692307692	147.4071	576.5334	429.1263
-1.605	2.8	148.5915	540.0137	391.4222	-0.0617307692307692	0.0682926829268293	-0.0617307692307692	148.5915	540.0137	391.4222
-1.605	2.7	150.6358	496.4731	345.8373	-0.0617307692307692	0.0658536585365854	-0.0617307692307692	150.6358	496.4731	345.8373
-1.605	2.6	150.57	445.6372	295.0672	-0.0617307692307692	0.0634146341463415	-0.0617307692307692	150.57	445.6372	295.0672
-1.605	2.5	151.5503	427.8798	276.3295	-0.0617307692307692	0.0609756097560976	-0.0617307692307692	151.5503	427.8798	276.3295
-1.605	2.4	151.5486	411.6919	260.1433	-0.0617307692307692	0.0585365853658537	-0.0617307692307692	151.5486	411.6919	260.1433
-1.605	2.3	151.8399	398.0965	246.2566	-0.0617307692307692	0.0560975609756098	-0.0617307692307692	151.8399	398.0965	246.2566
-1.605	2.2	151.0485	383.5216	232.4731	-0.0617307692307692	0.0536585365853659	-0.0617307692307692	151.0485	383.5216	232.4731
-1.605	2.1	153.2902	369.8655	216.5753	-0.0617307692307692	0.051219512195122	-0.0617307692307692	153.2902	369.8655	216.5753
-1.605	2	155.9061	354.2399	198.3338	-0.0617307692307692	0.0487804878048781	-0.0617307692307692	155.9061	354.2399	198.3338
-1.605	1.9	158.4912	343.6954	185.2042	-0.0617307692307692	0.0463414634146341	-0.0617307692307692	158.4912	343.6954	185.2042
-1.605	1.8	162.7601	334.4797	171.7196	-0.0617307692307692	0.0439024390243902	-0.0617307692307692	162.7601	334.4797	171.7196
-1.605	1.7	165.4362	324.9415	159.5053	-0.0617307692307692	0.0414634146341463	-0.0617307692307692	165.4362	324.9415	159.5053
-1.605	1.6	168.3256	314.5816	146.256	-0.0617307692307692	0.0390243902439024	-0.0617307692307692	168.3256	314.5816	146.256
-1.605	1.5	173.2017	305.3269	132.1252	-0.0617307692307692	0.0365853658536585	-0.0617307692307692	173.2017	305.3269	132.1252
-1.605	1.4	176.7283	296.2012	119.4729	-0.0617307692307692	0.0341463414634146	-0.0617307692307692	176.7283	296.2012	119.4729
-1.605	1.3	181.8779	286.6193	104.7414	-0.0617307692307692	0.0317073170731707	-0.0617307692307692	181.8779	286.6193	104.7414
-1.605	1.2	185.252	275.5194	90.2674	-0.0617307692307692	0.0292682926829268	-0.0617307692307692	185.252	275.5194	90.2674
-1.605	1.1	188.2549	265.8676	77.6127	-0.0617307692307692	0.0268292682926829	-0.0617307692307692	188.2549	265.8676	77.6127
-1.605	0.995	193.1174	250.9879	57.8705	-0.0617307692307692	0.0242682926829268	-0.0617307692307692	193.1174	250.9879	57.8705
-1.605	0.9	197.8595	238.0785	40.219	-0.0617307692307692	0.0219512195121951	-0.0617307692307692	197.8595	238.0785	40.219
-1.605	0.8	203.6218	226.8618	23.24	-0.0617307692307692	0.0195121951219512	-0.0617307692307692	203.6218	226.8618	23.24
-1.605	0.7	209.753	223.544	13.791	-0.0617307692307692	0.0170731707317073	-0.0617307692307692	209.753	223.544	13.791
-1.605	0.6	216.5193	220.2975	3.77820000000003	-0.0617307692307692	0.0146341463414634	-0.0617307692307692	216.5193	220.2975	3.77820000000003
-1.605	0.495	224.749	213.8093	-10.9397	-0.0617307692307692	0.0120731707317073	-0.0617307692307692	224.749	213.8093	-10.9397
-1.605	0.4	233.0786	206.8793	-26.1993	-0.0617307692307692	0.00975609756097561	-0.0617307692307692	233.0786	206.8793	-26.1993
-1.605	0.295	239.148	200.3506	-38.7974	-0.0617307692307692	0.00719512195121951	-0.0617307692307692	239.148	200.3506	-38.7974
-1.605	0.2	242.6233	192.6069	-50.0164	-0.0617307692307692	0.0048780487804878	-0.0617307692307692	242.6233	192.6069	-50.0164
-1.605	0.1	244.1652	186.1857	-57.9795	-0.0617307692307692	0.0024390243902439	-0.0617307692307692	244.1652	186.1857	-57.9795
-1.605	0	243.9327	181.7628	-62.1699	-0.0617307692307692	0	-0.0617307692307692	243.9327	181.7628	-62.1699
-1.605	-0.1	244.7041	174.8285	-69.8756	-0.0617307692307692	-0.0024390243902439	-0.0617307692307692	244.7041	174.8285	-69.8756
-1.605	-0.2	253.2338	169.9997	-83.2341	-0.0617307692307692	-0.0048780487804878	-0.0617307692307692	253.2338	169.9997	-83.2341
-1.605	-0.3	276.3492	164.2967	-112.0525	-0.0617307692307692	-0.00731707317073171	-0.0617307692307692	276.3492	164.2967	-112.0525
-1.605	-0.4	351.9851	160.9526	-191.0325	-0.0617307692307692	-0.00975609756097561	-0.0617307692307692	351.9851	160.9526	-191.0325
-1.605	-0.505	394.8199	154.2956	-240.5243	-0.0617307692307692	-0.0123170731707317	-0.0617307692307692	394.8199	154.2956	-240.5243
-1.605	-0.6	431.7063	148.573	-283.1333	-0.0617307692307692	-0.0146341463414634	-0.0617307692307692	431.7063	148.573	-283.1333
-1.605	-0.7	476.0266	137.8021	-338.2245	-0.0617307692307692	-0.0170731707317073	-0.0617307692307692	476.0266	137.8021	-338.2245
-1.605	-0.8	581.142	131.3807	-449.7613	-0.0617307692307692	-0.0195121951219512	-0.0617307692307692	581.142	131.3807	-449.7613
-1.605	-0.9	737.8363	123.9107	-613.9256	-0.0617307692307692	-0.0219512195121951	-0.0617307692307692	737.8363	123.9107	-613.9256
-1.605	-1	1176.308	121.079	-1055.229	-0.0617307692307692	-0.024390243902439	-0.0617307692307692	1176.308	121.079	-1055.229
-1.605	-1.1	1839.261	118.344	-1720.917	-0.0617307692307692	-0.0268292682926829	-0.0617307692307692	1839.261	118.344	-1720.917
-1.605	-1.2	4082.864	114.8869	-3967.9771	-0.0617307692307692	-0.0292682926829268	-0.0617307692307692	4082.864	114.8869	-3967.9771
-1.605	-1.3	9677.484	112.981	-9564.503	-0.0617307692307692	-0.0317073170731707	-0.0617307692307692	9677.484	112.981	-9564.503
-1.605	-1.4	23413.65	113.435	-23300.215	-0.0617307692307692	-0.0341463414634146	-0.0617307692307692	23413.65	113.435	-23300.215
-1.605	-1.5	34867.88	112.7611	-34755.1189	-0.0617307692307692	-0.0365853658536585	-0.0617307692307692	34867.88	112.7611	-34755.1189
[truncated: 4,561 more rows]
