# Supplementary material for: Giant ferroelectric polarization in a bilayer graphene heterostructure
Source: Nat Commun. 2022 Oct 21;13:6241. doi: 10.1038/s41467-022-34104-z (PMC9587233; doi:10.1038/s41467-022-34104-z)
Supplement: Supplementary file 4 — Source Data [file 41467_2022_34104_MOESM4_ESM.zip › SI/Fig.S6/Fig.S6b.dat]

0.146219512195122	-0.154038461538462	214.5742	197.5804	-16.9938
0.14390243902439	-0.154038461538462	219.5354	201.1695	-18.3659
0.141463414634146	-0.154038461538462	226.0169	207.5944	-18.4225
0.139024390243902	-0.154038461538462	233.6134	211.3312	-22.2822
0.136585365853659	-0.154038461538462	243.3071	217.4161	-25.891
0.134024390243902	-0.154038461538462	251.2511	222.1349	-29.1162
0.131707317073171	-0.154038461538462	260.9531	229.4931	-31.46
0.129268292682927	-0.154038461538462	269.8599	236.2776	-33.5823
0.126829268292683	-0.154038461538462	277.9761	241.4016	-36.5745
0.124390243902439	-0.154038461538462	285.6092	248.2502	-37.359
0.121829268292683	-0.154038461538462	291.5398	252.7279	-38.8119
0.119512195121951	-0.154038461538462	298.7511	259.1147	-39.6364
0.117073170731707	-0.154038461538462	308.6898	263.1301	-45.5597
0.114634146341463	-0.154038461538462	318.0868	268.0299	-50.0569
0.11219512195122	-0.154038461538462	337.0172	270.1891	-66.8281
0.109634146341463	-0.154038461538462	349.1657	272.52	-76.6457
0.107317073170732	-0.154038461538462	359.3281	273.8007	-85.5274
0.104878048780488	-0.154038461538462	374.6407	278.8311	-95.8096
0.102439024390244	-0.154038461538462	384.8302	298.9135	-85.9167
0.1	-0.154038461538462	394.3081	332.239	-62.0691000000001
0.0975609756097561	-0.154038461538462	404.6483	341.0736	-63.5747
0.0951219512195122	-0.154038461538462	418.3152	349.4735	-68.8417
0.0926829268292683	-0.154038461538462	442.8129	354.6578	-88.1551
0.0902439024390244	-0.154038461538462	475.8825	358.4097	-117.4728
0.0878048780487805	-0.154038461538462	519.5277	366.6221	-152.9056
0.0853658536585366	-0.154038461538462	679.1343	371.5392	-307.5951
0.0829268292682927	-0.154038461538462	815.2819	378.8229	-436.459
0.0804878048780488	-0.154038461538462	1149.047	393.5201	-755.5269
0.0780487804878049	-0.154038461538462	1870.732	423.7534	-1446.9786
0.0754878048780488	-0.154038461538462	3967.968	462.2258	-3505.7422
0.0731707317073171	-0.154038461538462	12000	511.1195	-11488.8805
0.0707317073170732	-0.154038461538462	22466.55	637.1349	-21829.4151
0.0682926829268293	-0.154038461538462	32393.84	803.8689	-31589.9711
0.0658536585365854	-0.154038461538462	43591.25	959.7242	-42631.5258
0.0632926829268293	-0.154038461538462	43625.38	1390.575	-42234.805
0.0609756097560976	-0.154038461538462	16489.87	2583.378	-13906.492
0.0585365853658537	-0.154038461538462	2954.684	7412.211	4457.527
0.0560975609756098	-0.154038461538462	1187.713	13424.92	12237.207
0.0536585365853659	-0.154038461538462	937.7513	19024.44	18086.6887
0.0510975609756098	-0.154038461538462	724.7233	26121.6	25396.8767
0.0487804878048781	-0.154038461538462	653.5006	15944.36	15290.8594
0.0463414634146341	-0.154038461538462	601.5274	5656.05	5054.5226
0.0439024390243902	-0.154038461538462	562.3323	2002.889	1440.5567
0.0414634146341463	-0.154038461538462	523.0171	1041.219	518.2019
0.0390243902439024	-0.154038461538462	450.7407	874.0134	423.2727
0.0365853658536585	-0.154038461538462	415.1214	720.109	304.9876
0.0341463414634146	-0.154038461538462	389.9475	657.2616	267.3141
0.0317073170731707	-0.154038461538462	365.5241	608.7295	243.2054
0.0292682926829268	-0.154038461538462	346.2459	570.3152	224.0693
0.0268292682926829	-0.154038461538462	331.6319	537.6389	206.007
0.0242682926829268	-0.154038461538462	317.2684	497.232	179.9636
0.0219512195121951	-0.154038461538462	304.2727	445.4046	141.1319
0.0195121951219512	-0.154038461538462	287.6814	415.3413	127.6599
0.0170731707317073	-0.154038461538462	275.9363	390.9502	115.0139
0.0146341463414634	-0.154038461538462	263.251	369.1404	105.8894
0.0120731707317073	-0.154038461538462	243.8691	349.7275	105.8584
0.00975609756097561	-0.154038461538462	234.836	335.1279	100.2919
0.00731707317073171	-0.154038461538462	223.5247	322.4344	98.9097
0.0048780487804878	-0.154038461538462	210.5067	310.4209	99.9142000000001
0.0024390243902439	-0.154038461538462	201.4387	302.1503	100.7116
0	-0.154038461538462	190.5244	289.1178	98.5934
-0.0024390243902439	-0.154038461538462	183.1608	269.2638	86.103
-0.0048780487804878	-0.154038461538462	172.7584	258.9376	86.1792
-0.00731707317073171	-0.154038461538462	166.6485	252.8697	86.2212
-0.00975609756097561	-0.154038461538462	157.7702	248.0935	90.3233
-0.0123170731707317	-0.154038461538462	151.5083	239.3383	87.83
-0.0146341463414634	-0.154038461538462	141.2839	225.087	83.8031
-0.0170731707317073	-0.154038461538462	134.6585	215.5032	80.8447
-0.0195121951219512	-0.154038461538462	129.5595	204.2205	74.661
-0.0219512195121951	-0.154038461538462	123.3825	194.4127	71.0302
-0.024390243902439	-0.154038461538462	118.4485	187.4996	69.0511
-0.0268292682926829	-0.154038461538462	112.2071	184.1244	71.9173
-0.0292682926829268	-0.154038461538462	108.0502	178.1342	70.084
-0.0317073170731707	-0.154038461538462	105.2793	173.3225	68.0432
-0.0341463414634146	-0.154038461538462	103.7611	168.0176	64.2565
-0.0365853658536585	-0.154038461538462	101.7998	163.4628	61.663
-0.0390243902439024	-0.154038461538462	100.3031	162.0453	61.7422
-0.0415853658536585	-0.154038461538462	98.93754	160.1222	61.18466
-0.0439024390243902	-0.154038461538462	97.61125	158.4618	60.85055
-0.0463414634146341	-0.154038461538462	93.52252	156.8789	63.35638
-0.0487804878048781	-0.154038461538462	92.10284	156.0021	63.89926
-0.051219512195122	-0.154038461538462	88.8178	153.0779	64.2601
-0.0536585365853659	-0.154038461538462	88.14546	149.795	61.64954
-0.0560975609756098	-0.154038461538462	86.09119	147.1976	61.10641
-0.0585365853658537	-0.154038461538462	84.85086	144.2457	59.39484
-0.0609756097560976	-0.154038461538462	82.69998	141.6088	58.90882
-0.0634146341463415	-0.154038461538462	81.95964	139.2724	57.31276
-0.0658536585365854	-0.154038461538462	82.52669	135.2247	52.69801
-0.0682926829268293	-0.154038461538462	82.6223	132.4738	49.8515
-0.0707317073170732	-0.154038461538462	86.06034	127.7761	41.71576
-0.0731707317073171	-0.154038461538462	90.98241	124.8865	33.90409
-0.075609756097561	-0.154038461538462	97.06667	121.7983	24.73163
-0.0780487804878049	-0.154038461538462	103.845	122.2372	18.3922
-0.0804878048780488	-0.154038461538462	113.0057	121.9221	8.9164
-0.0829268292682927	-0.154038461538462	119.5145	122.9108	3.3963
-0.0853658536585366	-0.154038461538462	134.4117	123.4181	-10.9936
-0.0878048780487805	-0.154038461538462	150.2249	126.0955	-24.1294
-0.0902439024390244	-0.154038461538462	158.3457	133.487	-24.8587
-0.0928048780487805	-0.154038461538462	167.391	136.5187	-30.8723
-0.0952439024390244	-0.154038461538462	182.1496	139.41	-42.7396
-0.0976829268292683	-0.154038461538462	199.9299	139.4382	-60.4917
-0.1	-0.154038461538462	213.2494	142.6205	-70.6289
-0.102560975609756	-0.154038461538462	233.1156	145.1744	-87.9412
-0.104878048780488	-0.154038461538462	263.8026	147.6805	-116.1221
-0.107439024390244	-0.154038461538462	297.4649	149.1219	-148.343
-0.109878048780488	-0.154038461538462	357.697	152.9995	-204.6975
-0.11219512195122	-0.154038461538462	402.474	159.0682	-243.4058
-0.114756097560976	-0.154038461538462	434.21	167.0892	-267.1208
-0.117073170731707	-0.154038461538462	457.0787	177.5091	-279.5696
-0.119634146341463	-0.154038461538462	474.6387	190.8934	-283.7453
-0.122073170731707	-0.154038461538462	485.4882	210.0998	-275.3884
-0.124390243902439	-0.154038461538462	486.8092	223.9218	-262.8874
-0.126951219512195	-0.154038461538462	480.1987	230.4191	-249.7796
-0.129268292682927	-0.154038461538462	458.0251	237.3526	-220.6725
-0.131829268292683	-0.154038461538462	433.659	246.2384	-187.4206
-0.134268292682927	-0.154038461538462	404.9501	255.4767	-149.4734
-0.136585365853659	-0.154038461538462	375.1142	262.2364	-112.8778
-0.139146341463415	-0.154038461538462	349.8989	263.2833	-86.6156
-0.141463414634146	-0.154038461538462	335.3974	259.3016	-76.0958
-0.144024390243902	-0.154038461538462	332.1155	251.475	-80.6405
-0.146341463414634	-0.154038461538462	332.0308	239.9479	-92.0829
0.146219512195122	-0.150192307692308	205.5393	215.6186	10.0793
0.14390243902439	-0.150192307692308	210.8282	220.0534	9.2252
0.141463414634146	-0.150192307692308	214.931	226.6752	11.7442
0.139024390243902	-0.150192307692308	220.0144	232.3927	12.3783
0.136585365853659	-0.150192307692308	225.7355	238.1007	12.3652
0.134024390243902	-0.150192307692308	232.4382	245.9868	13.5486
0.131707317073171	-0.150192307692308	242.0941	253.5708	11.4767
0.129268292682927	-0.150192307692308	250.8206	261.0592	10.2386
0.126829268292683	-0.150192307692308	259.9294	268.4171	8.48770000000002
0.124390243902439	-0.150192307692308	266.8973	286.9414	20.0441
0.121829268292683	-0.150192307692308	276.4203	302.2194	25.7991
0.119512195121951	-0.150192307692308	282.7964	315.8046	33.0082
0.117073170731707	-0.150192307692308	290.3926	327.8792	37.4866
0.114634146341463	-0.150192307692308	298.1376	331.3218	33.1842
0.11219512195122	-0.150192307692308	309.3284	329.3314	20.003
0.109634146341463	-0.150192307692308	320.754	340.9139	20.1599
0.107317073170732	-0.150192307692308	337.0584	353.8664	16.808
0.104878048780488	-0.150192307692308	348.5887	364.2509	15.6622
0.102439024390244	-0.150192307692308	357.6726	378.8111	21.1385
0.1	-0.150192307692308	368.8507	389.8953	21.0446
0.0975609756097561	-0.150192307692308	375.3792	401.3528	25.9736
0.0951219512195122	-0.150192307692308	381.5671	412.9451	31.378
0.0926829268292683	-0.150192307692308	386.694	427.2775	40.5835
0.0902439024390244	-0.150192307692308	393.0755	453.6853	60.6098
0.0878048780487805	-0.150192307692308	409.3936	490.01	80.6164
0.0853658536585366	-0.150192307692308	438.9853	538.3628	99.3775
0.0829268292682927	-0.150192307692308	492.4878	693.9968	201.509
0.0804878048780488	-0.150192307692308	612.9588	813.4009	200.4421
0.0780487804878049	-0.150192307692308	767.5598	1091.569	324.0092
0.0754878048780488	-0.150192307692308	921.5546	1713.376	791.8214
0.0731707317073171	-0.150192307692308	1373.188	3424.784	2051.596
0.0707317073170732	-0.150192307692308	3276.865	8267.574	4990.709
0.0682926829268293	-0.150192307692308	7686.301	18694.31	11008.009
0.0658536585365854	-0.150192307692308	14115.69	26649.27	12533.58
0.0632926829268293	-0.150192307692308	24661.25	35325.47	10664.22
0.0609756097560976	-0.150192307692308	32009.16	35487.55	3478.39
0.0585365853658537	-0.150192307692308	32746.05	15996.02	-16750.03
0.0560975609756098	-0.150192307692308	16005.86	2943.147	-13062.713
0.0536585365853659	-0.150192307692308	2686.362	1174.774	-1511.588
0.0510975609756098	-0.150192307692308	1096.013	954.8741	-141.1389
0.0487804878048781	-0.150192307692308	890.6142	758.6917	-131.9225
0.0463414634146341	-0.150192307692308	711.4096	676.1249	-35.2846999999999
0.0439024390243902	-0.150192307692308	646.8807	624.2596	-22.6211000000001
0.0414634146341463	-0.150192307692308	590.4501	581.5493	-8.90080000000001
0.0390243902439024	-0.150192307692308	549.0982	535.6276	-13.4706
0.0365853658536585	-0.150192307692308	512.2291	499.1229	-13.1062
0.0341463414634146	-0.150192307692308	446.6075	443.778	-2.8295
0.0317073170731707	-0.150192307692308	412.8136	413.1413	0.327699999999993
0.0292682926829268	-0.150192307692308	386.674	389.0254	2.35140000000001
0.0268292682926829	-0.150192307692308	367.371	369.5193	2.14830000000001
0.0242682926829268	-0.150192307692308	348.7184	354.4403	5.72190000000001
0.0219512195121951	-0.150192307692308	332.4808	340.0302	7.54939999999999
0.0195121951219512	-0.150192307692308	316.3851	327.5845	11.1994
0.0170731707317073	-0.150192307692308	301.5675	312.7172	11.1497
0.0146341463414634	-0.150192307692308	284.0385	298.1945	14.156
0.0120731707317073	-0.150192307692308	274.3143	290.3364	16.0221
0.00975609756097561	-0.150192307692308	267.0147	278.7675	11.7528
0.00731707317073171	-0.150192307692308	248.9611	261.3508	12.3897
0.0048780487804878	-0.150192307692308	229.1822	250.5821	21.3999
0.0024390243902439	-0.150192307692308	215.6667	239.9485	24.2818
0	-0.150192307692308	209.0342	225.0442	16.01
-0.0024390243902439	-0.150192307692308	201.7971	215.2284	13.4313
-0.0048780487804878	-0.150192307692308	193.4144	206.1219	12.7075
-0.00731707317073171	-0.150192307692308	183.5627	197.9592	14.3965
-0.00975609756097561	-0.150192307692308	175.2958	189.7899	14.4941
-0.0123170731707317	-0.150192307692308	166.4847	184.8864	18.4017
-0.0146341463414634	-0.150192307692308	160.1903	178.7415	18.5512
-0.0170731707317073	-0.150192307692308	154.9841	169.3752	14.3911
-0.0195121951219512	-0.150192307692308	147.655	163.6017	15.9467
-0.0219512195121951	-0.150192307692308	139.8133	156.7872	16.9739
-0.024390243902439	-0.150192307692308	131.8842	149.5512	17.667
-0.0268292682926829	-0.150192307692308	124.6463	143.9908	19.3445
-0.0292682926829268	-0.150192307692308	120.6705	138.4808	17.8103
-0.0317073170731707	-0.150192307692308	117.2513	135.52	18.2687
-0.0341463414634146	-0.150192307692308	115.8203	131.8064	15.9861
-0.0365853658536585	-0.150192307692308	112.04	128.8305	16.7905
-0.0390243902439024	-0.150192307692308	109.5907	127.4382	17.8475
-0.0415853658536585	-0.150192307692308	106.1492	125.4171	19.2679
-0.0439024390243902	-0.150192307692308	102.2958	124.5913	22.2955
-0.0463414634146341	-0.150192307692308	100.0767	124.2159	24.1392
-0.0487804878048781	-0.150192307692308	96.18715	121.3922	25.20505
-0.051219512195122	-0.150192307692308	92.4677	118.7336	26.2659
-0.0536585365853659	-0.150192307692308	90.26956	114.4159	24.14634
-0.0560975609756098	-0.150192307692308	88.71172	111.8482	23.13648
-0.0585365853658537	-0.150192307692308	85.91956	108.2618	22.34224
-0.0609756097560976	-0.150192307692308	83.27173	106.952	23.68027
-0.0634146341463415	-0.150192307692308	82.1293	104.9438	22.8145
-0.0658536585365854	-0.150192307692308	80.85815	102.2686	21.41045
-0.0682926829268293	-0.150192307692308	81.58718	101.7781	20.19092
-0.0707317073170732	-0.150192307692308	83.84474	101.0696	17.22486
-0.0731707317073171	-0.150192307692308	85.36584	103.5536	18.18776
-0.075609756097561	-0.150192307692308	88.47424	107.1824	18.70816
-0.0780487804878049	-0.150192307692308	93.23428	113.0929	19.85862
-0.0804878048780488	-0.150192307692308	103.1555	119.8761	16.7206
-0.0829268292682927	-0.150192307692308	110.2538	131.7152	21.4614
-0.0853658536585366	-0.150192307692308	116.3291	141.7526	25.4235
-0.0878048780487805	-0.150192307692308	131.6519	149.3589	17.707
-0.0902439024390244	-0.150192307692308	145.063	162.5459	17.4829
-0.0928048780487805	-0.150192307692308	155.7228	170.0216	14.2988
-0.0952439024390244	-0.150192307692308	163.9141	175.8994	11.9853
-0.0976829268292683	-0.150192307692308	177.3529	187.585	10.2321
-0.1	-0.150192307692308	188.896	200.4444	11.5484
-0.102560975609756	-0.150192307692308	207.3202	221.5178	14.1976
-0.104878048780488	-0.150192307692308	224.8797	239.0474	14.1677
-0.107439024390244	-0.150192307692308	246.421	260.8493	14.4283
-0.109878048780488	-0.150192307692308	273.2933	285.8128	12.5195
-0.11219512195122	-0.150192307692308	327.715	336.1045	8.3895
-0.114756097560976	-0.150192307692308	365.0629	373.6128	8.54989999999998
-0.117073170731707	-0.150192307692308	399.4069	406.222	6.81509999999997
-0.119634146341463	-0.150192307692308	429.0151	433.5374	4.52229999999997
-0.122073170731707	-0.150192307692308	457.0064	455.9296	-1.07679999999999
-0.124390243902439	-0.150192307692308	478.2721	471.966	-6.30610000000002
-0.126951219512195	-0.150192307692308	493.3721	479.2913	-14.0808
-0.129268292682927	-0.150192307692308	501.5343	477.3529	-24.1814
-0.131829268292683	-0.150192307692308	500.0871	467.1162	-32.9709
-0.134268292682927	-0.150192307692308	482.7918	463.8861	-18.9057
-0.136585365853659	-0.150192307692308	443.44	451.4405	8.00049999999999
-0.139146341463415	-0.150192307692308	413.6221	424.1964	10.5743
-0.141463414634146	-0.150192307692308	390.7451	405.6658	14.9207
-0.144024390243902	-0.150192307692308	382.4889	393.9723	11.4834
-0.146341463414634	-0.150192307692308	383.5631	394.1497	10.5866
0.146219512195122	-0.146346153846154	188.8717	232.5136	43.6419
0.14390243902439	-0.146346153846154	192.7355	238.2719	45.5364
0.141463414634146	-0.146346153846154	198.0848	244.556	46.4712
0.139024390243902	-0.146346153846154	210.1841	254.9512	44.7671
0.136585365853659	-0.146346153846154	215.2507	264.2858	49.0351
0.134024390243902	-0.146346153846154	222.3159	275.4957	53.1798
0.131707317073171	-0.146346153846154	229.1729	284.9256	55.7527
0.129268292682927	-0.146346153846154	235.8842	295.8664	59.9822
0.126829268292683	-0.146346153846154	245.868	308.4525	62.5845
0.124390243902439	-0.146346153846154	252.5826	320.8833	68.3007
0.121829268292683	-0.146346153846154	261.3465	333.6806	72.3341
0.119512195121951	-0.146346153846154	268.6943	335.8165	67.1222
0.117073170731707	-0.146346153846154	278.2245	334.4327	56.2082
0.114634146341463	-0.146346153846154	289.775	345.1217	55.3467
0.11219512195122	-0.146346153846154	301.4345	357.7388	56.3043
0.109634146341463	-0.146346153846154	314.6791	377.9893	63.3102
0.107317073170732	-0.146346153846154	330.5283	388.0074	57.4791
0.104878048780488	-0.146346153846154	333.2648	398.835	65.5702
0.102439024390244	-0.146346153846154	331.8123	411.8271	80.0148
0.1	-0.146346153846154	342.7993	424.6679	81.8686
0.0975609756097561	-0.146346153846154	352.2536	443.1254	90.8718
0.0951219512195122	-0.146346153846154	359.0463	471.2792	112.2329
0.0926829268292683	-0.146346153846154	372.8527	510.5761	137.7234
0.0902439024390244	-0.146346153846154	379.7446	598.8329	219.0883
0.0878048780487805	-0.146346153846154	386.6664	755.1173	368.4509
0.0853658536585366	-0.146346153846154	400.6727	894.0588	493.3861
0.0829268292682927	-0.146346153846154	422.138	1221.793	799.655
0.0804878048780488	-0.146346153846154	455.8162	1966.982	1511.1658
0.0780487804878049	-0.146346153846154	502.0948	4944.394	4442.2992
0.0754878048780488	-0.146346153846154	565.0367	12565.99	12000.9533
0.0731707317073171	-0.146346153846154	743.4974	23370.88	22627.3826
0.0707317073170732	-0.146346153846154	893.9862	33120.17	32226.1838
0.0682926829268293	-0.146346153846154	1302.812	42026.58	40723.768
0.0658536585365854	-0.146346153846154	2025.636	38163.19	36137.554
0.0632926829268293	-0.146346153846154	5509.301	15878.06	10368.759
0.0609756097560976	-0.146346153846154	10090.17	2724.483	-7365.687
0.0585365853658537	-0.146346153846154	17345.96	1416.052	-15929.908
0.0560975609756098	-0.146346153846154	23856.09	997.9797	-22858.1103
0.0536585365853659	-0.146346153846154	23828.64	770.3919	-23058.2481
0.0510975609756098	-0.146346153846154	6016.769	680.136	-5336.633
0.0487804878048781	-0.146346153846154	2226.031	632.9688	-1593.0622
0.0463414634146341	-0.146346153846154	1029.463	593.4626	-436.0004
0.0439024390243902	-0.146346153846154	853.2647	556.4312	-296.8335
0.0414634146341463	-0.146346153846154	696.87	512.2533	-184.6167
0.0390243902439024	-0.146346153846154	633.7243	450.4576	-183.2667
0.0365853658536585	-0.146346153846154	582.0851	419.0101	-163.075
0.0341463414634146	-0.146346153846154	547.0282	389.2269	-157.8013
0.0317073170731707	-0.146346153846154	510.2619	367.8631	-142.3988
0.0292682926829268	-0.146346153846154	443.0989	352.4218	-90.6771
0.0268292682926829	-0.146346153846154	410.8836	342.3939	-68.4897
0.0242682926829268	-0.146346153846154	384.2146	327.9203	-56.2943
0.0219512195121951	-0.146346153846154	360.1197	319.6538	-40.4659
0.0195121951219512	-0.146346153846154	337.7734	308.3748	-29.3986
0.0170731707317073	-0.146346153846154	321.623	298.6071	-23.0159
0.0146341463414634	-0.146346153846154	309.3211	287.2059	-22.1152
0.0120731707317073	-0.146346153846154	295.6616	267.6304	-28.0312
0.00975609756097561	-0.146346153846154	283.4556	257.3186	-26.137
0.00731707317073171	-0.146346153846154	273.0181	247.632	-25.3861
0.0048780487804878	-0.146346153846154	261.2983	239.7877	-21.5106
0.0024390243902439	-0.146346153846154	244.3882	220.579	-23.8092
0	-0.146346153846154	228.2985	212.3611	-15.9374
-0.0024390243902439	-0.146346153846154	217.9924	202.7763	-15.2161
-0.0048780487804878	-0.146346153846154	208.9948	194.7535	-14.2413
-0.00731707317073171	-0.146346153846154	200.8187	188.8438	-11.9749
-0.00975609756097561	-0.146346153846154	189.9887	180.8535	-9.1352
-0.0123170731707317	-0.146346153846154	181.3323	172.2469	-9.08539999999999
-0.0146341463414634	-0.146346153846154	171.7881	164.5528	-7.2353
-0.0170731707317073	-0.146346153846154	166.3251	159.7989	-6.52619999999999
-0.0195121951219512	-0.146346153846154	159.3223	152.9878	-6.33450000000002
-0.0219512195121951	-0.146346153846154	153.919	145.6964	-8.2226
-0.024390243902439	-0.146346153846154	143.6703	141.4889	-2.1814
-0.0268292682926829	-0.146346153846154	135.3239	136.7086	1.38469999999998
-0.0292682926829268	-0.146346153846154	128.952	133.7989	4.84690000000001
-0.0317073170731707	-0.146346153846154	124.1891	130.7518	6.56270000000001
-0.0341463414634146	-0.146346153846154	119.4867	126.7935	7.3068
-0.0365853658536585	-0.146346153846154	117.3666	123.3143	5.9477
-0.0390243902439024	-0.146346153846154	114.3966	122.9079	8.51129999999999
-0.0415853658536585	-0.146346153846154	112.6652	120.4377	7.77250000000001
-0.0439024390243902	-0.146346153846154	109.5142	117.751	8.2368
-0.0463414634146341	-0.146346153846154	107.9929	115.5197	7.5268
-0.0487804878048781	-0.146346153846154	107.1411	112.869	5.72790000000001
-0.051219512195122	-0.146346153846154	105.2804	112.2383	6.9579
-0.0536585365853659	-0.146346153846154	103.5721	110.1841	6.612
-0.0560975609756098	-0.146346153846154	99.34368	108.0849	8.74122
-0.0585365853658537	-0.146346153846154	95.63842	105.2256	9.58718000000001
-0.0609756097560976	-0.146346153846154	91.36168	106.1299	14.76822
-0.0634146341463415	-0.146346153846154	89.03876	105.6332	16.59444
-0.0658536585365854	-0.146346153846154	86.51187	103.4154	16.90353
-0.0682926829268293	-0.146346153846154	86.34326	101.2635	14.92024
-0.0707317073170732	-0.146346153846154	86.07946	104.161	18.08154
-0.0731707317073171	-0.146346153846154	87.05361	109.196	22.14239
-0.075609756097561	-0.146346153846154	87.48953	115.3009	27.81137
-0.0780487804878049	-0.146346153846154	91.64572	132.3946	40.74888
-0.0804878048780488	-0.146346153846154	96.95974	144.8771	47.91736
-0.0829268292682927	-0.146346153846154	102.4723	156.9329	54.4606
-0.0853658536585366	-0.146346153846154	110.6747	169.5119	58.8372
-0.0878048780487805	-0.146346153846154	117.1766	177.2552	60.0786
-0.0902439024390244	-0.146346153846154	123.3205	185.1088	61.7883
-0.0928048780487805	-0.146346153846154	137.543	195.228	57.685
-0.0952439024390244	-0.146346153846154	151.5516	214.0982	62.5466
-0.0976829268292683	-0.146346153846154	163.6645	228.9365	65.272
-0.1	-0.146346153846154	171.1349	248.1901	77.0552
-0.102560975609756	-0.146346153846154	181.5051	272.0715	90.5664
-0.104878048780488	-0.146346153846154	201.6836	301.4739	99.7903
-0.107439024390244	-0.146346153846154	215.6908	350.5282	134.8374
-0.109878048780488	-0.146346153846154	231.757	384.6318	152.8748
-0.11219512195122	-0.146346153846154	251.2187	420.6528	169.4341
-0.114756097560976	-0.146346153846154	283.9893	447.5395	163.5502
-0.117073170731707	-0.146346153846154	333.9823	466.1429	132.1606
-0.119634146341463	-0.146346153846154	368.3865	476.5896	108.2031
-0.122073170731707	-0.146346153846154	403.3165	476.91	73.5935
-0.124390243902439	-0.146346153846154	431.8996	472.5649	40.6653
-0.126951219512195	-0.146346153846154	454.5491	463.6536	9.10449999999997
-0.129268292682927	-0.146346153846154	473.8086	435.6831	-38.1255
-0.131829268292683	-0.146346153846154	491.3271	406.3206	-85.0065
-0.134268292682927	-0.146346153846154	496.1912	379.688	-116.5032
-0.136585365853659	-0.146346153846154	496.8905	356.8291	-140.0614
-0.139146341463415	-0.146346153846154	496.0664	334.3141	-161.7523
-0.141463414634146	-0.146346153846154	491.9006	324.1968	-167.7038
-0.144024390243902	-0.146346153846154	489.2308	317.902	-171.3288
-0.146341463414634	-0.146346153846154	477.3519	320.5562	-156.7957
0.146219512195122	-0.1425	185.0342	235.7667	50.7325
0.14390243902439	-0.1425	189.1531	244.2139	55.0608
0.141463414634146	-0.1425	193.7196	252.1142	58.3946
0.139024390243902	-0.1425	198.8498	258.463	59.6132
0.136585365853659	-0.1425	203.6099	263.5688	59.9589
0.134024390243902	-0.1425	209.2319	269.6551	60.4232
0.131707317073171	-0.1425	215.3446	271.7685	56.4239
0.129268292682927	-0.1425	219.7919	272.7808	52.9889
0.126829268292683	-0.1425	225.6721	275.8887	50.2166
0.124390243902439	-0.1425	233.5761	292.7229	59.1468
0.121829268292683	-0.1425	240.9659	328.3154	87.3495
0.119512195121951	-0.1425	246.4696	339.2767	92.8071
0.117073170731707	-0.1425	251.9993	352.2479	100.2486
0.114634146341463	-0.1425	258.5612	365.6461	107.0849
0.11219512195122	-0.1425	263.9966	386.0592	122.0626
0.109634146341463	-0.1425	271.1517	397.6107	126.459
0.107317073170732	-0.1425	276.4197	409.8687	133.449
0.104878048780488	-0.1425	284.8787	426.369	141.4903
0.102439024390244	-0.1425	293.2142	440.6332	147.419
0.1	-0.1425	305.509	462.1648	156.6558
0.0975609756097561	-0.1425	326.6339	493.7342	167.1003
0.0951219512195122	-0.1425	335.1903	546.0276	210.8373
0.0926829268292683	-0.1425	343.5426	703.5833	360.0407
0.0902439024390244	-0.1425	348.8346	826.3375	477.5029
0.0878048780487805	-0.1425	352.9194	1149.444	796.5246
0.0853658536585366	-0.1425	357.6078	1762.142	1404.5342
0.0829268292682927	-0.1425	359.6879	3819.98	3460.2921
0.0804878048780488	-0.1425	363.891	11058.55	10694.659
0.0780487804878049	-0.1425	374.947	21431.07	21056.123
0.0754878048780488	-0.1425	399.6593	33753.45	33353.7907
0.0731707317073171	-0.1425	435.1926	46404.97	45969.7774
0.0707317073170732	-0.1425	503.9424	55768.15	55264.2076
0.0682926829268293	-0.1425	632.6149	35933.1	35300.4851
0.0658536585365854	-0.1425	804.6912	5989.712	5185.0208
0.0632926829268293	-0.1425	987.0874	2298.083	1310.9956
0.0609756097560976	-0.1425	1421.266	1096.604	-324.662
0.0585365853658537	-0.1425	3667.072	909.1385	-2757.9335
0.0560975609756098	-0.1425	8318.147	727.2963	-7590.8507
0.0536585365853659	-0.1425	15942.14	652.6367	-15289.5033
0.0510975609756098	-0.1425	21928.65	605.1137	-21323.5363
0.0487804878048781	-0.1425	26863.27	567.5958	-26295.6742
0.0463414634146341	-0.1425	15831.52	533.3864	-15298.1336
0.0439024390243902	-0.1425	2370.312	487.4944	-1882.8176
0.0414634146341463	-0.1425	1058.971	432.2901	-626.6809
0.0390243902439024	-0.1425	865.9446	405.8764	-460.0682
0.0365853658536585	-0.1425	701.2474	382.5133	-318.7341
0.0341463414634146	-0.1425	636.2294	363.7986	-272.4308
0.0317073170731707	-0.1425	579.0616	350.3581	-228.7035
0.0292682926829268	-0.1425	540.2442	338.1548	-202.0894
0.0268292682926829	-0.1425	506.41	325.5044	-180.9056
0.0242682926829268	-0.1425	453.3264	312.7426	-140.5838
0.0219512195121951	-0.1425	419.7788	302.7155	-117.0633
0.0195121951219512	-0.1425	389.5111	293.1554	-96.3557
0.0170731707317073	-0.1425	366.3588	283.4618	-82.897
0.0146341463414634	-0.1425	339.5312	260.7069	-78.8243
0.0120731707317073	-0.1425	321.9015	251.0107	-70.8908
0.00975609756097561	-0.1425	308.3293	236.5944	-71.7349
0.00731707317073171	-0.1425	297.3709	229.243	-68.1279
0.0048780487804878	-0.1425	288.0022	219.986	-68.0162
0.0024390243902439	-0.1425	276.0576	209.7061	-66.3515
0	-0.1425	255.4072	202.1636	-53.2436
-0.0024390243902439	-0.1425	243.3861	192.9488	-50.4373
-0.0048780487804878	-0.1425	226.2756	185.5647	-40.7109
-0.00731707317073171	-0.1425	216.4448	173.9414	-42.5034
-0.00975609756097561	-0.1425	207.8224	167.1274	-40.695
-0.0123170731707317	-0.1425	197.5897	160.7586	-36.8311
-0.0146341463414634	-0.1425	187.3335	154.9951	-32.3384
-0.0170731707317073	-0.1425	178.4864	148.1385	-30.3479
-0.0195121951219512	-0.1425	170.4253	141.2973	-29.128
-0.0219512195121951	-0.1425	161.5797	135.2614	-26.3183
-0.024390243902439	-0.1425	155.5105	128.8426	-26.6679
-0.0268292682926829	-0.1425	147.7229	124.1454	-23.5775
-0.0292682926829268	-0.1425	139.3389	118.8929	-20.446
-0.0317073170731707	-0.1425	133.2273	113.9528	-19.2745
-0.0341463414634146	-0.1425	127.8568	109.8934	-17.9634
-0.0365853658536585	-0.1425	125.001	109.2761	-15.7249
-0.0390243902439024	-0.1425	122.1756	107.6788	-14.4968
-0.0415853658536585	-0.1425	119.2934	105.3238	-13.9696
-0.0439024390243902	-0.1425	117.9296	103.7004	-14.2292
-0.0463414634146341	-0.1425	116.1429	103.8023	-12.3406
-0.0487804878048781	-0.1425	116.2415	105.1195	-11.122
-0.051219512195122	-0.1425	113.9704	104.4257	-9.54469999999999
-0.0536585365853659	-0.1425	109.8002	104.7746	-5.0256
-0.0560975609756098	-0.1425	107.3902	104.2159	-3.17429999999999
-0.0585365853658537	-0.1425	105.8055	103.1408	-2.6647
-0.0609756097560976	-0.1425	101.9341	102.4711	0.537000000000006
-0.0634146341463415	-0.1425	98.1603	101.1043	2.94399999999999
-0.0658536585365854	-0.1425	95.28149	101.2408	5.95930999999999
-0.0682926829268293	-0.1425	90.92047	103.4043	12.48383
-0.0707317073170732	-0.1425	86.71102	108.3823	21.67128
-0.0731707317073171	-0.1425	86.32654	114.0418	27.71526
-0.075609756097561	-0.1425	86.19046	123.4416	37.25114
-0.0780487804878049	-0.1425	88.67431	143.6192	54.94489
-0.0804878048780488	-0.1425	90.25912	157.1398	66.88068
-0.0829268292682927	-0.1425	94.28277	166.2307	71.94793
-0.0853658536585366	-0.1425	99.92012	177.4352	77.51508
-0.0878048780487805	-0.1425	104.3084	189.6516	85.3432
-0.0902439024390244	-0.1425	110.6089	204.3563	93.7474
-0.0928048780487805	-0.1425	115.2493	217.6162	102.3669
-0.0952439024390244	-0.1425	120.614	233.3694	112.7554
-0.0976829268292683	-0.1425	137.936	255.3605	117.4245
-0.1	-0.1425	153.7086	285.1188	131.4102
-0.102560975609756	-0.1425	167.6854	341.2681	173.5827
-0.104878048780488	-0.1425	176.0342	375.2729	199.2387
-0.107439024390244	-0.1425	186.6037	406.5048	219.9011
-0.109878048780488	-0.1425	206.2718	431.0193	224.7475
-0.11219512195122	-0.1425	221.1414	455.2724	234.131
-0.114756097560976	-0.1425	241.4601	467.9715	226.5114
-0.117073170731707	-0.1425	261.2131	469.4842	208.2711
-0.119634146341463	-0.1425	284.7367	461.4002	176.6635
-0.122073170731707	-0.1425	331.0274	445.1367	114.1093
-0.124390243902439	-0.1425	362.1592	425.5226	63.3634
-0.126951219512195	-0.1425	392.8702	397.4487	4.57849999999996
-0.129268292682927	-0.1425	420.4245	366.6084	-53.8161
-0.131829268292683	-0.1425	449.5045	339.934	-109.5705
-0.134268292682927	-0.1425	472.35	320.9996	-151.3504
-0.136585365853659	-0.1425	489.6803	305.2993	-184.381
-0.139146341463415	-0.1425	498.5948	297.9419	-200.6529
-0.141463414634146	-0.1425	505.7896	293.2759	-212.5137
-0.144024390243902	-0.1425	507.4612	291.3467	-216.1145
-0.146341463414634	-0.1425	503.2647	293.1178	-210.1469
0.146219512195122	-0.138653846153846	177.1091	242.8807	65.7716
0.14390243902439	-0.138653846153846	180.4171	252.0786	71.6615
0.141463414634146	-0.138653846153846	183.8157	261.5372	77.7215
0.139024390243902	-0.138653846153846	188.1601	269.568	81.4079
0.136585365853659	-0.138653846153846	192.7449	277.3451	84.6002
0.134024390243902	-0.138653846153846	197.2476	283.9076	86.66
0.131707317073171	-0.138653846153846	202.1194	292.1848	90.0654
0.129268292682927	-0.138653846153846	205.8154	300.1857	94.3703
0.126829268292683	-0.138653846153846	212.7469	310.0546	97.3077
0.124390243902439	-0.138653846153846	217.4499	319.3391	101.8892
0.121829268292683	-0.138653846153846	222.4477	331.7208	109.2731
0.119512195121951	-0.138653846153846	226.4298	345.6355	119.2057
0.117073170731707	-0.138653846153846	232.6422	360.5661	127.9239
0.114634146341463	-0.138653846153846	239.9597	379.4742	139.5145
0.11219512195122	-0.138653846153846	245.3419	392.9255	147.5836
0.109634146341463	-0.138653846153846	251.5353	402.9913	151.456
0.107317073170732	-0.138653846153846	259.926	414.0017	154.0757
0.104878048780488	-0.138653846153846	267.1925	427.1788	159.9863
0.102439024390244	-0.138653846153846	274.6601	442.8258	168.1657
0.1	-0.138653846153846	282.1675	467.1216	184.9541
0.0975609756097561	-0.138653846153846	292.1241	507.8978	215.7737
0.0951219512195122	-0.138653846153846	300.244	673.1122	372.8682
0.0926829268292683	-0.138653846153846	305.8294	779.4688	473.6394
0.0902439024390244	-0.138653846153846	311.1822	926.1749	614.9927
0.0878048780487805	-0.138653846153846	319.7402	1337.293	1017.5528
0.0853658536585366	-0.138653846153846	333.4276	3126.117	2792.6894
0.0829268292682927	-0.138653846153846	337.5178	7361.904	7024.3862
0.0804878048780488	-0.138653846153846	341.2851	17286.63	16945.3449
0.0780487804878049	-0.138653846153846	346.5916	25814.99	25468.3984
0.0754878048780488	-0.138653846153846	352.9831	36237.22	35884.2369
0.0731707317073171	-0.138653846153846	370.5905	43475.09	43104.4995
0.0707317073170732	-0.138653846153846	399.3662	38357.8	37958.4338
0.0682926829268293	-0.138653846153846	436.6594	15914.25	15477.5906
0.0658536585365854	-0.138653846153846	478.4897	2761.241	2282.7513
0.0632926829268293	-0.138653846153846	539.7629	1451.41	911.6471
0.0609756097560976	-0.138653846153846	652.4917	1017.429	364.9373
0.0585365853658537	-0.138653846153846	826.0327	769.3554	-56.6773
0.0560975609756098	-0.138653846153846	1180.716	678.9754	-501.7406
0.0536585365853659	-0.138653846153846	1823.53	629.4015	-1194.1285
0.0510975609756098	-0.138653846153846	4920.836	587.9371	-4332.8989
0.0487804878048781	-0.138653846153846	11306.84	552.3769	-10754.4631
0.0463414634146341	-0.138653846153846	20836.75	508.2776	-20328.4724
0.0439024390243902	-0.138653846153846	28044.26	449.1177	-27595.1423
0.0414634146341463	-0.138653846153846	15954.14	421.3746	-15532.7654
0.0390243902439024	-0.138653846153846	2467.142	397.8607	-2069.2813
0.0365853658536585	-0.138653846153846	1036.813	374.8535	-661.9595
0.0341463414634146	-0.138653846153846	876.0448	357.1029	-518.9419
0.0317073170731707	-0.138653846153846	707.7398	343.1052	-364.6346
0.0292682926829268	-0.138653846153846	640.6014	331.2925	-309.3089
0.0268292682926829	-0.138653846153846	591.5462	320.6737	-270.8725
0.0242682926829268	-0.138653846153846	555.9679	311.4962	-244.4717
0.0219512195121951	-0.138653846153846	515.7804	305.3069	-210.4735
0.0195121951219512	-0.138653846153846	461.8864	297.7437	-164.1427
0.0170731707317073	-0.138653846153846	427.2872	287.0037	-140.2835
0.0146341463414634	-0.138653846153846	389.678	263.5744	-126.1036
0.0120731707317073	-0.138653846153846	361.2605	252.482	-108.7785
0.00975609756097561	-0.138653846153846	337.1236	240.762	-96.3616
0.00731707317073171	-0.138653846153846	319.9291	225.6803	-94.2488
0.0048780487804878	-0.138653846153846	303.8537	216.2615	-87.5922
0.0024390243902439	-0.138653846153846	293.3479	209.2512	-84.0967
0	-0.138653846153846	282.1667	200.4151	-81.7516
-0.0024390243902439	-0.138653846153846	267.1496	194.3481	-72.8015
-0.0048780487804878	-0.138653846153846	246.8992	184.6671	-62.2321
-0.00731707317073171	-0.138653846153846	238.3625	175.5314	-62.8311
-0.00975609756097561	-0.138653846153846	224.7972	165.6304	-59.1668
-0.0123170731707317	-0.138653846153846	215.0281	159.4013	-55.6268
-0.0146341463414634	-0.138653846153846	207.7585	152.2803	-55.4782
-0.0170731707317073	-0.138653846153846	199.049	146.605	-52.444
-0.0195121951219512	-0.138653846153846	189.2375	139.3839	-49.8536
-0.0219512195121951	-0.138653846153846	179.1145	135.7839	-43.3306
-0.024390243902439	-0.138653846153846	171.0703	130.3503	-40.72
-0.0268292682926829	-0.138653846153846	164.2135	126.1154	-38.0981
-0.0292682926829268	-0.138653846153846	154.9599	118.4008	-36.5591
-0.0317073170731707	-0.138653846153846	147.3392	115.0137	-32.3255
-0.0341463414634146	-0.138653846153846	139.2273	112.309	-26.9183
-0.0365853658536585	-0.138653846153846	131.9284	109.1051	-22.8233
-0.0390243902439024	-0.138653846153846	128.0756	106.325	-21.7506
-0.0415853658536585	-0.138653846153846	126.0678	104.3204	-21.7474
-0.0439024390243902	-0.138653846153846	124.475	103.2886	-21.1864
-0.0463414634146341	-0.138653846153846	121.5125	103.3164	-18.1961
-0.0487804878048781	-0.138653846153846	118.7655	106.081	-12.6845
-0.051219512195122	-0.138653846153846	116.278	106.1397	-10.1383
-0.0536585365853659	-0.138653846153846	116.2586	108.5728	-7.6858
-0.0560975609756098	-0.138653846153846	116.5184	109.4884	-7.03
-0.0585365853658537	-0.138653846153846	113.1051	107.9998	-5.1053
-0.0609756097560976	-0.138653846153846	111.5157	106.8549	-4.6608
-0.0634146341463415	-0.138653846153846	108.8628	106.6914	-2.17139999999999
-0.0658536585365854	-0.138653846153846	106.5386	106.2012	-0.337400000000002
-0.0682926829268293	-0.138653846153846	101.6567	108.2411	6.5844
-0.0707317073170732	-0.138653846153846	97.00268	111.9992	14.99652
-0.0731707317073171	-0.138653846153846	94.82118	120.6992	25.87802
-0.075609756097561	-0.138653846153846	92.79822	139.41	46.61178
-0.0780487804878049	-0.138653846153846	91.5696	151.7331	60.1635
-0.0804878048780488	-0.138653846153846	92.12746	159.1908	67.06334
-0.0829268292682927	-0.138653846153846	92.9744	168.7793	75.8049
-0.0853658536585366	-0.138653846153846	93.92116	182.5452	88.62404
-0.0878048780487805	-0.138653846153846	98.04642	202.6973	104.65088
-0.0902439024390244	-0.138653846153846	101.1777	216.4143	115.2366
-0.0928048780487805	-0.138653846153846	105.4632	233.4203	127.9571
-0.0952439024390244	-0.138653846153846	112.1408	254.7275	142.5867
-0.0976829268292683	-0.138653846153846	119.8875	280.4164	160.5289
-0.1	-0.138653846153846	131.0596	328.4105	197.3509
-0.102560975609756	-0.138653846153846	142.659	368.3486	225.6896
-0.104878048780488	-0.138653846153846	159.1254	399.6561	240.5307
-0.107439024390244	-0.138653846153846	178.0819	426.5902	248.5083
-0.109878048780488	-0.138653846153846	184.8921	449.6192	264.7271
-0.11219512195122	-0.138653846153846	192.97	469.1344	276.1644
-0.114756097560976	-0.138653846153846	215.5937	475.9286	260.3349
-0.117073170731707	-0.138653846153846	228.712	470.3725	241.6605
-0.119634146341463	-0.138653846153846	247.1446	445.8855	198.7409
-0.122073170731707	-0.138653846153846	267.3306	426.1423	158.8117
-0.124390243902439	-0.138653846153846	293.3873	397.6478	104.2605
-0.126951219512195	-0.138653846153846	334.0361	367.9954	33.9593
-0.129268292682927	-0.138653846153846	361.1071	339.7561	-21.351
-0.131829268292683	-0.138653846153846	393.799	320.5273	-73.2717
-0.134268292682927	-0.138653846153846	419.446	305.3619	-114.0841
-0.136585365853659	-0.138653846153846	439.6935	295.0955	-144.598
-0.139146341463415	-0.138653846153846	454.8711	284.9783	-169.8928
-0.141463414634146	-0.138653846153846	463.4307	281.9894	-181.4413
-0.144024390243902	-0.138653846153846	461.9578	279.2366	-182.7212
-0.146341463414634	-0.138653846153846	456.8115	281.6769	-175.1346
0.146219512195122	-0.134807692307692	169.1173	242.893	73.7757
0.14390243902439	-0.134807692307692	171.2556	250.3533	79.0977
0.141463414634146	-0.134807692307692	174.1549	257.9133	83.7584
0.139024390243902	-0.134807692307692	178.4919	267.3126	88.8207
0.136585365853659	-0.134807692307692	181.7273	273.5942	91.8669
0.134024390243902	-0.134807692307692	185.2731	280.9338	95.6607
0.131707317073171	-0.134807692307692	191.0639	288.355	97.2911000000001
0.129268292682927	-0.134807692307692	193.842	294.2324	100.3904
0.126829268292683	-0.134807692307692	198.752	305.893	107.141
0.124390243902439	-0.134807692307692	203.9327	327.7265	123.7938
0.121829268292683	-0.134807692307692	209.33	338.2432	128.9132
0.119512195121951	-0.134807692307692	214.2638	348.4606	134.1968
0.117073170731707	-0.134807692307692	218.5258	363.5999	145.0741
0.114634146341463	-0.134807692307692	222.2493	383.3186	161.0693
0.11219512195122	-0.134807692307692	227.2241	392.4138	165.1897
0.109634146341463	-0.134807692307692	231.8433	404.6536	172.8103
0.107317073170732	-0.134807692307692	238.4633	414.9036	176.4403
0.104878048780488	-0.134807692307692	247.0108	428.0507	181.0399
0.102439024390244	-0.134807692307692	255.438	442.5885	187.1505
0.1	-0.134807692307692	263.636	469.5398	205.9038
0.0975609756097561	-0.134807692307692	272.2076	511.2261	239.0185
0.0951219512195122	-0.134807692307692	284.6142	658.5188	373.9046
0.0926829268292683	-0.134807692307692	295.7052	778.4393	482.7341
0.0902439024390244	-0.134807692307692	306.6434	933.0664	626.423
0.0878048780487805	-0.134807692307692	318.8778	1600.22	1281.3422
0.0853658536585366	-0.134807692307692	329.6095	3125.473	2795.8635
0.0829268292682927	-0.134807692307692	337.6124	7396.707	7059.0946
0.0804878048780488	-0.134807692307692	337.0848	16730.74	16393.6552
0.0780487804878049	-0.134807692307692	331.8721	24189.05	23857.1779
0.0754878048780488	-0.134807692307692	334.9301	32613.32	32278.3899
0.0731707317073171	-0.134807692307692	336.7269	38626.43	38289.7031
0.0707317073170732	-0.134807692307692	346.7689	28899.12	28552.3511
0.0682926829268293	-0.134807692307692	363.8479	12834.63	12470.7821
0.0658536585365854	-0.134807692307692	396.0288	2737.583	2341.5542
0.0632926829268293	-0.134807692307692	436.9282	1177.538	740.6098
0.0609756097560976	-0.134807692307692	493.4992	957.2024	463.7032
0.0585365853658537	-0.134807692307692	551.7709	746.0874	194.3165
0.0560975609756098	-0.134807692307692	732.3329	667.7574	-64.5755
0.0536585365853659	-0.134807692307692	928.6137	620.163	-308.4507
0.0510975609756098	-0.134807692307692	1354.823	580.498	-774.325
0.0487804878048781	-0.134807692307692	2589.735	544.4976	-2045.2374
0.0463414634146341	-0.134807692307692	4372.079	499.0869	-3872.9921
0.0439024390243902	-0.134807692307692	7153.202	439.0285	-6714.1735
0.0414634146341463	-0.134807692307692	9810.592	412.3115	-9398.2805
0.0390243902439024	-0.134807692307692	11456.37	388.3919	-11067.9781
0.0365853658536585	-0.134807692307692	2980.217	371.7475	-2608.4695
0.0341463414634146	-0.134807692307692	1596.675	357.7738	-1238.9012
0.0317073170731707	-0.134807692307692	1024.84	345.2424	-679.5976
0.0292682926829268	-0.134807692307692	781.1007	330.5968	-450.5039
0.0268292682926829	-0.134807692307692	689.6616	320.1317	-369.5299
0.0242682926829268	-0.134807692307692	623.087	307.488	-315.599
0.0219512195121951	-0.134807692307692	574.364	297.121	-277.243
0.0195121951219512	-0.134807692307692	544.1616	283.2139	-260.9477
0.0170731707317073	-0.134807692307692	515.897	265.4899	-250.4071
0.0146341463414634	-0.134807692307692	455.9542	258.6851	-197.2691
0.0120731707317073	-0.134807692307692	417.4625	250.2707	-167.1918
0.00975609756097561	-0.134807692307692	384.5717	242.4818	-142.0899
0.00731707317073171	-0.134807692307692	359.2198	225.8203	-133.3995
0.0048780487804878	-0.134807692307692	335.1531	217.327	-117.8261
0.0024390243902439	-0.134807692307692	319.9927	210.1854	-109.8073
0	-0.134807692307692	305.5937	201.9964	-103.5973
-0.0024390243902439	-0.134807692307692	294.841	194.6999	-100.1411
-0.0048780487804878	-0.134807692307692	283.3649	183.1019	-100.263
-0.00731707317073171	-0.134807692307692	269.8574	175.0268	-94.8306
-0.00975609756097561	-0.134807692307692	252.7791	167.171	-85.6081
-0.0123170731707317	-0.134807692307692	240.7417	161.9484	-78.7933
-0.0146341463414634	-0.134807692307692	226.0186	157.261	-68.7576
-0.0170731707317073	-0.134807692307692	218.7625	150.8868	-67.8757
-0.0195121951219512	-0.134807692307692	208.5698	145.5073	-63.0625
-0.0219512195121951	-0.134807692307692	202.1724	137.8845	-64.2879
-0.024390243902439	-0.134807692307692	193.8604	131.2028	-62.6576
-0.0268292682926829	-0.134807692307692	184.2584	124.4645	-59.7939
-0.0292682926829268	-0.134807692307692	174.907	118.5615	-56.3455
-0.0317073170731707	-0.134807692307692	169.1391	113.87	-55.2691
-0.0341463414634146	-0.134807692307692	162.4057	112.705	-49.7007
-0.0365853658536585	-0.134807692307692	156.6096	107.991	-48.6186
-0.0390243902439024	-0.134807692307692	146.7342	103.6778	-43.0564
-0.0415853658536585	-0.134807692307692	142.1139	100.6798	-41.4341
-0.0439024390243902	-0.134807692307692	136.6821	98.56794	-38.11416
-0.0463414634146341	-0.134807692307692	133.78	98.96255	-34.81745
-0.0487804878048781	-0.134807692307692	131.0639	98.97553	-32.08837
-0.051219512195122	-0.134807692307692	129.6963	101.2555	-28.4408
-0.0536585365853659	-0.134807692307692	125.5156	102.363	-23.1526
-0.0560975609756098	-0.134807692307692	122.1695	103.3866	-18.7829
-0.0585365853658537	-0.134807692307692	121.5372	102.6121	-18.9251
-0.0609756097560976	-0.134807692307692	119.708	101.1606	-18.5474
-0.0634146341463415	-0.134807692307692	114.6095	104.5683	-10.0412
-0.0658536585365854	-0.134807692307692	111.29	105.8786	-5.4114
-0.0682926829268293	-0.134807692307692	109.6239	110.0459	0.421999999999997
-0.0707317073170732	-0.134807692307692	105.2647	115.5204	10.2557
-0.0731707317073171	-0.134807692307692	100.6129	121.3045	20.6916
-0.075609756097561	-0.134807692307692	97.20404	134.9761	37.77206
-0.0780487804878049	-0.134807692307692	92.62065	146.19	53.56935
-0.0804878048780488	-0.134807692307692	91.33512	155.4655	64.13038
-0.0829268292682927	-0.134807692307692	93.18512	167.5504	74.36528
-0.0853658536585366	-0.134807692307692	93.7183	179.8391	86.1208
-0.0878048780487805	-0.134807692307692	97.82736	200.9896	103.16224
-0.0902439024390244	-0.134807692307692	102.1752	213.3695	111.1943
-0.0928048780487805	-0.134807692307692	104.0811	231.1402	127.0591
-0.0952439024390244	-0.134807692307692	109.2837	252.9213	143.6376
-0.0976829268292683	-0.134807692307692	115.6385	280.8712	165.2327
-0.1	-0.134807692307692	120.4901	332.8898	212.3997
-0.102560975609756	-0.134807692307692	125.5921	371.8493	246.2572
-0.104878048780488	-0.134807692307692	140.1452	402.1588	262.0136
-0.107439024390244	-0.134807692307692	153.6881	426.2366	272.5485
-0.109878048780488	-0.134807692307692	168.978	443.6678	274.6898
-0.11219512195122	-0.134807692307692	184.391	456.4902	272.0992
-0.114756097560976	-0.134807692307692	194.2708	459.1224	264.8516
-0.117073170731707	-0.134807692307692	212.6496	451.9082	239.2586
-0.119634146341463	-0.134807692307692	230.3791	434.9044	204.5253
-0.122073170731707	-0.134807692307692	246.5973	410.8349	164.2376
-0.124390243902439	-0.134807692307692	265.5166	381.314	115.7974
-0.126951219512195	-0.134807692307692	287.8793	351.325	63.4457
-0.129268292682927	-0.134807692307692	311.1114	325.1986	14.0872
-0.131829268292683	-0.134807692307692	342.2215	306.7957	-35.4258
-0.134268292682927	-0.134807692307692	368.7316	291.6532	-77.0784
-0.136585365853659	-0.134807692307692	393.2056	281.629	-111.5766
-0.139146341463415	-0.134807692307692	412.5996	275.8808	-136.7188
-0.141463414634146	-0.134807692307692	426.9054	272.2874	-154.618
-0.144024390243902	-0.134807692307692	430.1294	269.9815	-160.1479
-0.146341463414634	-0.134807692307692	425.4329	270.8633	-154.5696
0.146219512195122	-0.130961538461538	166.4164	244.8862	78.4698
0.14390243902439	-0.130961538461538	169.8036	253.6663	83.8627
0.141463414634146	-0.130961538461538	171.2005	265.7041	94.5036
0.139024390243902	-0.130961538461538	172.7696	276.1315	103.3619
0.136585365853659	-0.130961538461538	175.8153	288.9146	113.0993
0.134024390243902	-0.130961538461538	179.4429	302.0657	122.6228
0.131707317073171	-0.130961538461538	183.8861	318.7525	134.8664
0.129268292682927	-0.130961538461538	188.0601	330.0863	142.0262
0.126829268292683	-0.130961538461538	191.441	329.3511	137.9101
0.124390243902439	-0.130961538461538	196.7038	326.3873	129.6835
0.121829268292683	-0.130961538461538	199.6885	339.3071	139.6186
0.119512195121951	-0.130961538461538	202.636	351.2295	148.5935
0.117073170731707	-0.130961538461538	207.6179	374.9186	167.3007
0.114634146341463	-0.130961538461538	211.6697	388.1744	176.5047
0.11219512195122	-0.130961538461538	216.6081	401.5064	184.8983
0.109634146341463	-0.130961538461538	219.2152	415.0682	195.853
0.107317073170732	-0.130961538461538	223.7614	433.9893	210.2279
0.104878048780488	-0.130961538461538	229.608	452.4861	222.8781
0.102439024390244	-0.130961538461538	236.7692	477.6095	240.8403
0.1	-0.130961538461538	244.0055	510.6689	266.6634
0.0975609756097561	-0.130961538461538	250.4595	563.7507	313.2912
0.0951219512195122	-0.130961538461538	258.8803	689.2083	430.328
0.0926829268292683	-0.130961538461538	266.2125	803.5352	537.3227
0.0902439024390244	-0.130961538461538	272.4442	1126.913	854.4688
0.0878048780487805	-0.130961538461538	280.7615	1699.887	1419.1255
0.0853658536585366	-0.130961538461538	291.4852	3577.062	3285.5768
0.0829268292682927	-0.130961538461538	301.2205	10236.67	9935.4495
0.0804878048780488	-0.130961538461538	310.5556	19869.21	19558.6544
0.0780487804878049	-0.130961538461538	319.4536	31828.24	31508.7864
0.0754878048780488	-0.130961538461538	329.6201	44388.75	44059.1299
0.0731707317073171	-0.130961538461538	333.3474	53090.93	52757.5826
0.0707317073170732	-0.130961538461538	330.8554	36302.17	35971.3146
0.0682926829268293	-0.130961538461538	329.8729	6011.09	5681.2171
0.0658536585365854	-0.130961538461538	343.8824	2578.456	2234.5736
0.0632926829268293	-0.130961538461538	364.599	1151.787	787.188
0.0609756097560976	-0.130961538461538	403.7177	941.8187	538.101
0.0585365853658537	-0.130961538461538	450.9786	742.4665	291.4879
0.0560975609756098	-0.130961538461538	503.164	664.3197	161.1557
0.0536585365853659	-0.130961538461538	618.8604	617.3033	-1.55709999999999
0.0510975609756098	-0.130961538461538	811.5356	574.3813	-237.1543
0.0487804878048781	-0.130961538461538	1003.572	537.6421	-465.9299
0.0463414634146341	-0.130961538461538	1537.946	496.2555	-1041.6905
0.0439024390243902	-0.130961538461538	2890.843	442.7055	-2448.1375
0.0414634146341463	-0.130961538461538	5115.8	416.4836	-4699.3164
0.0390243902439024	-0.130961538461538	6880.579	394.119	-6486.46
0.0365853658536585	-0.130961538461538	8566.324	372.4625	-8193.8615
0.0341463414634146	-0.130961538461538	8162.227	356.5944	-7805.6326
0.0317073170731707	-0.130961538461538	2937.408	343.7521	-2593.6559
0.0292682926829268	-0.130961538461538	1095.305	332.3139	-762.9911
0.0268292682926829	-0.130961538461538	923.0532	315.7333	-607.3199
0.0242682926829268	-0.130961538461538	741.6355	306.2298	-435.4057
0.0219512195121951	-0.130961538461538	654.8067	295.4	-359.4067
0.0195121951219512	-0.130961538461538	605.0564	286.1716	-318.8848
0.0170731707317073	-0.130961538461538	569.2869	275.1363	-294.1506
0.0146341463414634	-0.130961538461538	536.3649	262.7749	-273.59
0.0120731707317073	-0.130961538461538	494.1	255.0491	-239.0509
0.00975609756097561	-0.130961538461538	436.0103	246.9906	-189.0197
0.00731707317073171	-0.130961538461538	405.2428	234.6298	-170.613
0.0048780487804878	-0.130961538461538	375.3404	216.4992	-158.8412
0.0024390243902439	-0.130961538461538	346.9877	207.7306	-139.2571
0	-0.130961538461538	322.8163	200.1856	-122.6307
-0.0024390243902439	-0.130961538461538	307.0554	190.1206	-116.9348
-0.0048780487804878	-0.130961538461538	292.5976	180.9194	-111.6782
-0.00731707317073171	-0.130961538461538	277.7145	171.94	-105.7745
-0.00975609756097561	-0.130961538461538	269.4398	164.9086	-104.5312
-0.0123170731707317	-0.130961538461538	255.0408	160.119	-94.9218
-0.0146341463414634	-0.130961538461538	243.1759	151.9509	-91.225
-0.0170731707317073	-0.130961538461538	228.3374	144.788	-83.5494
-0.0195121951219512	-0.130961538461538	221.0078	139.3503	-81.6575
-0.0219512195121951	-0.130961538461538	212.3421	132.796	-79.5461
-0.024390243902439	-0.130961538461538	203.5992	128.2903	-75.3089
-0.0268292682926829	-0.130961538461538	194.6732	121.2944	-73.3788
-0.0292682926829268	-0.130961538461538	186.757	116.2375	-70.5195
-0.0317073170731707	-0.130961538461538	177.7964	110.8296	-66.9668
-0.0341463414634146	-0.130961538461538	169.8393	107.0888	-62.7505
-0.0365853658536585	-0.130961538461538	164.5971	102.7078	-61.8893
-0.0390243902439024	-0.130961538461538	158.3841	99.75336	-58.63074
-0.0415853658536585	-0.130961538461538	153.176	96.00474	-57.17126
-0.0439024390243902	-0.130961538461538	146.5263	94.84531	-51.68099
-0.0463414634146341	-0.130961538461538	139.9743	95.26656	-44.70774
-0.0487804878048781	-0.130961538461538	135.5593	97.75976	-37.79954
-0.051219512195122	-0.130961538461538	130.3934	99.48141	-30.91199
-0.0536585365853659	-0.130961538461538	130.004	102.0996	-27.9044
-0.0560975609756098	-0.130961538461538	130.5456	104.1187	-26.4269
-0.0585365853658537	-0.130961538461538	128.8358	103.4911	-25.3447
-0.0609756097560976	-0.130961538461538	126.9018	103.4362	-23.4656
-0.0634146341463415	-0.130961538461538	122.2132	105.2723	-16.9409
-0.0658536585365854	-0.130961538461538	116.5412	105.9302	-10.611
-0.0682926829268293	-0.130961538461538	113.2504	107.7604	-5.49
-0.0707317073170732	-0.130961538461538	111.2126	110.2228	-0.989799999999988
-0.0731707317073171	-0.130961538461538	107.6762	117.8998	10.2236
-0.075609756097561	-0.130961538461538	103.7657	134.0552	30.2895
-0.0780487804878049	-0.130961538461538	99.78574	145.5643	45.77856
-0.0804878048780488	-0.130961538461538	95.5605	153.319	57.7585
-0.0829268292682927	-0.130961538461538	95.64694	169.6053	73.95836
-0.0853658536585366	-0.130961538461538	96.12947	182.103	85.97353
-0.0878048780487805	-0.130961538461538	97.95702	202.332	104.37498
-0.0902439024390244	-0.130961538461538	102.8407	224.0346	121.1939
-0.0928048780487805	-0.130961538461538	105.9911	244.4626	138.4715
-0.0952439024390244	-0.130961538461538	109.9008	270.4398	160.539
-0.0976829268292683	-0.130961538461538	110.5081	298.2071	187.699
-0.1	-0.130961538461538	111.9699	335.2314	223.2615
-0.102560975609756	-0.130961538461538	116.1945	371.4361	255.2416
-0.104878048780488	-0.130961538461538	117.8998	400.6355	282.7357
-0.107439024390244	-0.130961538461538	130.5884	422.9253	292.3369
-0.109878048780488	-0.130961538461538	142.3416	439.4401	297.0985
-0.11219512195122	-0.130961538461538	159.1804	448.4203	289.2399
-0.114756097560976	-0.130961538461538	178.1795	447.7968	269.6173
-0.117073170731707	-0.130961538461538	191.104	440.9264	249.8224
-0.119634146341463	-0.130961538461538	199.8554	423.7822	223.9268
-0.122073170731707	-0.130961538461538	222.7398	401.6029	178.8631
-0.124390243902439	-0.130961538461538	237.3916	373.6925	136.3009
-0.126951219512195	-0.130961538461538	252.2884	344.5821	92.2937
-0.129268292682927	-0.130961538461538	271.2087	316.5072	45.2985
-0.131829268292683	-0.130961538461538	296.5369	298.4556	1.9187
-0.134268292682927	-0.130961538461538	319.8446	285.2573	-34.5873
-0.136585365853659	-0.130961538461538	342.6287	277.8756	-64.7531
-0.139146341463415	-0.130961538461538	363.443	273.2016	-90.2414
-0.141463414634146	-0.130961538461538	381.515	268.8223	-112.6927
-0.144024390243902	-0.130961538461538	387.0502	270.2333	-116.8169
-0.146341463414634	-0.130961538461538	382.5303	273.0718	-109.4585
0.146219512195122	-0.127115384615385	165.0693	243.5779	78.5086
0.14390243902439	-0.127115384615385	168.7085	250.8423	82.1338
0.141463414634146	-0.127115384615385	170.5455	260.8488	90.3033
0.139024390243902	-0.127115384615385	174.1128	266.4428	92.33
0.136585365853659	-0.127115384615385	174.4399	271.8537	97.4138
0.134024390243902	-0.127115384615385	178.7611	273.575	94.8139
0.131707317073171	-0.127115384615385	181.7092	276.2254	94.5162
0.129268292682927	-0.127115384615385	184.7309	279.7923	95.0614
0.126829268292683	-0.127115384615385	187.4534	295.7825	108.3291
0.124390243902439	-0.127115384615385	192.715	329.8348	137.1198
0.121829268292683	-0.127115384615385	195.8608	340.2093	144.3485
0.119512195121951	-0.127115384615385	200.4381	352.0502	151.6121
0.117073170731707	-0.127115384615385	203.6166	376.1257	172.5091
0.114634146341463	-0.127115384615385	208.8821	390.3977	181.5156
0.11219512195122	-0.127115384615385	212.0652	400.0903	188.0251
0.109634146341463	-0.127115384615385	216.363	411.8325	195.4695
0.107317073170732	-0.127115384615385	218.9321	426.3597	207.4276
0.104878048780488	-0.127115384615385	221.6276	440.1282	218.5006
0.102439024390244	-0.127115384615385	226.1137	458.5245	232.4108
0.1	-0.127115384615385	232.2802	484.8776	252.5974
0.0975609756097561	-0.127115384615385	239.1846	541.8321	302.6475
0.0951219512195122	-0.127115384615385	246.6186	715.5336	468.915
0.0926829268292683	-0.127115384615385	253.1358	836.4313	583.2955
0.0902439024390244	-0.127115384615385	259.0158	1163.212	904.1962
0.0878048780487805	-0.127115384615385	265.941	1763.506	1497.565
0.0853658536585366	-0.127115384615385	272.6036	3658.229	3385.6254
0.0829268292682927	-0.127115384615385	280.9611	10384.13	10103.1689
0.0804878048780488	-0.127115384615385	289.5818	19924.25	19634.6682
0.0780487804878049	-0.127115384615385	301.0053	32041.56	31740.5547
0.0754878048780488	-0.127115384615385	310.0218	44578.41	44268.3882
0.0731707317073171	-0.127115384615385	320.3067	52816.34	52496.0333
0.0707317073170732	-0.127115384615385	330.128	36233.28	35903.152
0.0682926829268293	-0.127115384615385	334.2997	6011.404	5677.1043
0.0658536585365854	-0.127115384615385	332.8152	2555.619	2222.8038
0.0632926829268293	-0.127115384615385	330.9239	1165.554	834.6301
0.0609756097560976	-0.127115384615385	348.2753	954.2367	605.9614
0.0585365853658537	-0.127115384615385	378.06	728.385	350.325
0.0560975609756098	-0.127115384615385	426.8505	655.5286	228.6781
0.0536585365853659	-0.127115384615385	482.523	604.7814	122.2584
0.0510975609756098	-0.127115384615385	540.6719	559.1966	18.5246999999999
0.0487804878048781	-0.127115384615385	674.6496	517.1192	-157.5304
0.0463414634146341	-0.127115384615385	881.9121	485.9432	-395.9689
0.0439024390243902	-0.127115384615385	1085.103	446.1792	-638.9238
0.0414634146341463	-0.127115384615385	1636.008	413.3764	-1222.6316
0.0390243902439024	-0.127115384615385	3087.75	390.0128	-2697.7372
0.0365853658536585	-0.127115384615385	5293.343	373.1362	-4920.2068
0.0341463414634146	-0.127115384615385	7137.897	358.8615	-6779.0355
0.0317073170731707	-0.127115384615385	8896.619	344.3002	-8552.3188
0.0292682926829268	-0.127115384615385	5947.716	332.5385	-5615.1775
0.0268292682926829	-0.127115384615385	1655.112	323.0001	-1332.1119
0.0242682926829268	-0.127115384615385	980.7301	315.2067	-665.5234
0.0219512195121951	-0.127115384615385	854.1643	306.2405	-547.9238
0.0195121951219512	-0.127115384615385	707.3204	295.7289	-411.5915
0.0170731707317073	-0.127115384615385	634.5731	282.7359	-351.8372
0.0146341463414634	-0.127115384615385	589.5138	262.4031	-327.1107
0.0120731707317073	-0.127115384615385	558.3114	255.2808	-303.0306
0.00975609756097561	-0.127115384615385	526.605	246.2166	-280.3884
0.00731707317073171	-0.127115384615385	482.2665	233.8687	-248.3978
0.0048780487804878	-0.127115384615385	428.1296	218.2118	-209.9178
0.0024390243902439	-0.127115384615385	396.0411	210.4646	-185.5765
0	-0.127115384615385	363.4072	201.0595	-162.3477
-0.0024390243902439	-0.127115384615385	335.4994	193.1412	-142.3582
-0.0048780487804878	-0.127115384615385	314.3793	182.3182	-132.0611
-0.00731707317073171	-0.127115384615385	300.1735	174.0799	-126.0936
-0.00975609756097561	-0.127115384615385	287.6088	165.8961	-121.7127
-0.0123170731707317	-0.127115384615385	276.4966	160.5669	-115.9297
-0.0146341463414634	-0.127115384615385	264.36	153.1689	-111.1911
-0.0170731707317073	-0.127115384615385	254.0655	148.3227	-105.7428
-0.0195121951219512	-0.127115384615385	243.2373	141.4462	-101.7911
-0.0219512195121951	-0.127115384615385	227.6533	135.8129	-91.8404
-0.024390243902439	-0.127115384615385	219.4814	131.3209	-88.1605
-0.0268292682926829	-0.127115384615385	212.7102	124.8896	-87.8206
-0.0292682926829268	-0.127115384615385	204.9429	118.4318	-86.5111
-0.0317073170731707	-0.127115384615385	196.2408	112.8707	-83.3701
-0.0341463414634146	-0.127115384615385	187.9934	109.402	-78.5914
-0.0365853658536585	-0.127115384615385	178.6621	106.4497	-72.2124
-0.0390243902439024	-0.127115384615385	169.4364	102.3682	-67.0682
-0.0415853658536585	-0.127115384615385	163.111	97.90985	-65.20115
-0.0439024390243902	-0.127115384615385	157.1189	96.88457	-60.23433
-0.0463414634146341	-0.127115384615385	147.5476	96.15959	-51.38801
-0.0487804878048781	-0.127115384615385	141.5787	96.5932	-44.9855
-0.051219512195122	-0.127115384615385	135.6625	99.01233	-36.65017
-0.0536585365853659	-0.127115384615385	133.3332	101.0452	-32.288
-0.0560975609756098	-0.127115384615385	130.887	103.6062	-27.2808
-0.0585365853658537	-0.127115384615385	131.6387	105.0457	-26.593
-0.0609756097560976	-0.127115384615385	132.0996	105.1167	-26.9829
-0.0634146341463415	-0.127115384615385	128.9809	106.5393	-22.4416
-0.0658536585365854	-0.127115384615385	124.3784	107.1532	-17.2252
-0.0682926829268293	-0.127115384615385	119.8484	109.7553	-10.0931
-0.0707317073170732	-0.127115384615385	116.2478	112.3269	-3.9209
-0.0731707317073171	-0.127115384615385	110.5158	119.7233	9.2075
-0.075609756097561	-0.127115384615385	106.5499	136.8215	30.2716
-0.0780487804878049	-0.127115384615385	102.6088	146.1433	43.5345
-0.0804878048780488	-0.127115384615385	99.42811	152.4949	53.06679
-0.0829268292682927	-0.127115384615385	96.25404	163.4529	67.19886
-0.0853658536585366	-0.127115384615385	94.44108	181.4625	87.02142
-0.0878048780487805	-0.127115384615385	95.87808	203.5228	107.64472
-0.0902439024390244	-0.127115384615385	98.4096	220.798	122.3884
-0.0928048780487805	-0.127115384615385	102.2435	245.0695	142.826
-0.0952439024390244	-0.127115384615385	104.7529	268.6004	163.8475
-0.0976829268292683	-0.127115384615385	108.7489	297.8824	189.1335
-0.1	-0.127115384615385	112.7799	332.3803	219.6004
-0.102560975609756	-0.127115384615385	113.7365	370.227	256.4905
-0.104878048780488	-0.127115384615385	117.3579	397.4845	280.1266
-0.107439024390244	-0.127115384615385	123.4276	418.9878	295.5602
-0.109878048780488	-0.127115384615385	135.3165	433.7226	298.4061
-0.11219512195122	-0.127115384615385	144.8947	443.6865	298.7918
-0.114756097560976	-0.127115384615385	159.5536	442.7715	283.2179
-0.117073170731707	-0.127115384615385	175.1228	436.7703	261.6475
-0.119634146341463	-0.127115384615385	193.1927	419.3554	226.1627
-0.122073170731707	-0.127115384615385	204.3695	394.2467	189.8772
-0.124390243902439	-0.127115384615385	221.7309	363.4373	141.7064
-0.126951219512195	-0.127115384615385	236.0323	335.4093	99.377
-0.129268292682927	-0.127115384615385	249.0439	309.6189	60.575
-0.131829268292683	-0.127115384615385	264.9422	291.634	26.6918
-0.134268292682927	-0.127115384615385	279.8704	278.3737	-1.49670000000003
-0.136585365853659	-0.127115384615385	295.0712	269.4942	-25.577
-0.139146341463415	-0.127115384615385	309.7745	264.0252	-45.7493
-0.141463414634146	-0.127115384615385	321.4522	261.8669	-59.5853
-0.144024390243902	-0.127115384615385	325.1448	260.8132	-64.3316
-0.146341463414634	-0.127115384615385	321.8444	266.2107	-55.6337
0.146219512195122	-0.123269230769231	153.6565	245.1681	91.5116
0.14390243902439	-0.123269230769231	156.7016	251.3824	94.6808
0.141463414634146	-0.123269230769231	159.7385	258.1503	98.4118000000001
0.139024390243902	-0.123269230769231	161.2821	265.1045	103.8224
0.136585365853659	-0.123269230769231	164.3037	270.4606	106.1569
0.134024390243902	-0.123269230769231	166.9581	273.3352	106.3771
0.131707317073171	-0.123269230769231	168.314	275.598	107.284
0.129268292682927	-0.123269230769231	171.8586	278.941	107.0824
0.126829268292683	-0.123269230769231	172.4222	295.6985	123.2763
0.124390243902439	-0.123269230769231	183.6134	330.3602	146.7468
0.121829268292683	-0.123269230769231	187.8715	340.3598	152.4883
0.119512195121951	-0.123269230769231	190.6359	354.1706	163.5347
0.117073170731707	-0.123269230769231	195.9005	375.4067	179.5062
0.114634146341463	-0.123269230769231	199.3767	389.5412	190.1645
0.11219512195122	-0.123269230769231	204.3496	402.9359	198.5863
0.109634146341463	-0.123269230769231	206.8919	417.879	210.9871
0.107317073170732	-0.123269230769231	209.2533	433.9037	224.6504
0.104878048780488	-0.123269230769231	214.2779	453.9307	239.6528
0.102439024390244	-0.123269230769231	216.6652	484.1883	267.5231
0.1	-0.123269230769231	220.3916	517.8126	297.421
0.0975609756097561	-0.123269230769231	226.1665	562.5698	336.4033
0.0951219512195122	-0.123269230769231	231.0473	708.5349	477.4876
0.0926829268292683	-0.123269230769231	237.2558	828.6435	591.3877
0.0902439024390244	-0.123269230769231	244.2512	1099.048	854.7968
0.0878048780487805	-0.123269230769231	250.4503	1708.313	1457.8627
0.0853658536585366	-0.123269230769231	254.9569	3332.928	3077.9711
0.0829268292682927	-0.123269230769231	260.4096	7603.395	7342.9854
0.0804878048780488	-0.123269230769231	265.7292	17199.98	16934.2508
0.0780487804878049	-0.123269230769231	273.7069	24928.06	24654.3531
0.0754878048780488	-0.123269230769231	282.1036	33615.54	33333.4364
0.0731707317073171	-0.123269230769231	290.6541	39268.08	38977.4259
0.0707317073170732	-0.123269230769231	301.9526	27595.12	27293.1674
0.0682926829268293	-0.123269230769231	313.6416	11127.99	10814.3484
0.0658536585365854	-0.123269230769231	324.7088	2680.539	2355.8302
0.0632926829268293	-0.123269230769231	328.529	1156.081	827.552
0.0609756097560976	-0.123269230769231	325.9388	947.5396	621.6008
0.0585365853658537	-0.123269230769231	323.1881	742.0664	418.8783
0.0560975609756098	-0.123269230769231	345.3579	666.9112	321.5533
0.0536585365853659	-0.123269230769231	375.7453	620.8163	245.071
0.0510975609756098	-0.123269230769231	423.5837	581.1073	157.5236
0.0487804878048781	-0.123269230769231	474.9913	547.4065	72.4152
0.0463414634146341	-0.123269230769231	529.4925	503.227	-26.2655
0.0439024390243902	-0.123269230769231	650.0183	443.7371	-206.2812
0.0414634146341463	-0.123269230769231	821.502	417.46	-404.042
0.0390243902439024	-0.123269230769231	985.2583	396.5057	-588.7526
0.0365853658536585	-0.123269230769231	1437.789	376.7734	-1061.0156
0.0341463414634146	-0.123269230769231	1884.146	363.015	-1521.131
0.0317073170731707	-0.123269230769231	3353.434	348.976	-3004.458
0.0292682926829268	-0.123269230769231	4577.656	335.5919	-4242.0641
0.0268292682926829	-0.123269230769231	5648.185	319.6027	-5328.5823
0.0242682926829268	-0.123269230769231	2933.944	307.33	-2626.614
0.0219512195121951	-0.123269230769231	1188.019	294.4763	-893.5427
0.0195121951219512	-0.123269230769231	973.6832	284.5196	-689.1636
0.0170731707317073	-0.123269230769231	769.0366	273.9374	-495.0992
0.0146341463414634	-0.123269230769231	690.2453	260.8472	-429.3981
0.0120731707317073	-0.123269230769231	633.8894	252.8751	-381.0143
0.00975609756097561	-0.123269230769231	593.2302	243.7964	-349.4338
0.00731707317073171	-0.123269230769231	550.3728	234.1267	-316.2461
0.0048780487804878	-0.123269230769231	509.8996	218.3579	-291.5417
0.0024390243902439	-0.123269230769231	451.8622	209.6111	-242.2511
0	-0.123269230769231	412.1545	203.7662	-208.3883
-0.0024390243902439	-0.123269230769231	380.5614	193.9473	-186.6141
-0.0048780487804878	-0.123269230769231	355.9361	185.1651	-170.771
-0.00731707317073171	-0.123269230769231	335.5378	174.0396	-161.4982
-0.00975609756097561	-0.123269230769231	314.4855	165.7781	-148.7074
-0.0123170731707317	-0.123269230769231	301.8024	161.4353	-140.3671
-0.0146341463414634	-0.123269230769231	289.2548	154.9705	-134.2843
-0.0170731707317073	-0.123269230769231	269.5374	147.2054	-122.332
-0.0195121951219512	-0.123269230769231	259.3716	142.1484	-117.2232
-0.0219512195121951	-0.123269230769231	247.125	137.7921	-109.3329
-0.024390243902439	-0.123269230769231	227.5813	131.8411	-95.7402
-0.0268292682926829	-0.123269230769231	220.7942	126.0725	-94.7217
-0.0292682926829268	-0.123269230769231	214.7984	120.9005	-93.8979
-0.0317073170731707	-0.123269230769231	206.7169	117.0456	-89.6713
-0.0341463414634146	-0.123269230769231	197.6663	112.4074	-85.2589
-0.0365853658536585	-0.123269230769231	191.4342	106.8261	-84.6081
-0.0390243902439024	-0.123269230769231	184.995	103.588	-81.407
-0.0415853658536585	-0.123269230769231	174.4585	99.517	-74.9415
-0.0439024390243902	-0.123269230769231	166.5977	96.11035	-70.48735
-0.0463414634146341	-0.123269230769231	158.9923	95.1016	-63.8907
-0.0487804878048781	-0.123269230769231	154.2192	93.65816	-60.56104
-0.051219512195122	-0.123269230769231	148.8543	92.99868	-55.85562
-0.0536585365853659	-0.123269230769231	147.0869	95.92892	-51.15798
-0.0560975609756098	-0.123269230769231	144.7478	98.33975	-46.40805
-0.0585365853658537	-0.123269230769231	140.8202	98.70268	-42.11752
-0.0609756097560976	-0.123269230769231	139.3724	98.21411	-41.15829
-0.0634146341463415	-0.123269230769231	137.6508	100.2077	-37.4431
-0.0658536585365854	-0.123269230769231	135.9231	101.9983	-33.9248
-0.0682926829268293	-0.123269230769231	134.3868	109.7251	-24.6617
-0.0707317073170732	-0.123269230769231	129.5832	114.8271	-14.7561
-0.0731707317073171	-0.123269230769231	124.3682	121.2172	-3.151
-0.075609756097561	-0.123269230769231	119.8776	134.2693	14.3917
-0.0780487804878049	-0.123269230769231	113.4288	143.8273	30.3985
-0.0804878048780488	-0.123269230769231	106.4801	150.9329	44.4528
-0.0829268292682927	-0.123269230769231	103.4758	161.5229	58.0471
-0.0853658536585366	-0.123269230769231	101.2579	177.66	76.4021
-0.0878048780487805	-0.123269230769231	100.7855	200.3427	99.5572
-0.0902439024390244	-0.123269230769231	102.902	218.9294	116.0274
-0.0928048780487805	-0.123269230769231	104.7223	240.9573	136.235
-0.0952439024390244	-0.123269230769231	108.257	264.8461	156.5891
-0.0976829268292683	-0.123269230769231	111.2388	295.1931	183.9543
-0.1	-0.123269230769231	114.7755	330.645	215.8695
-0.102560975609756	-0.123269230769231	119.0035	364.0267	245.0232
-0.104878048780488	-0.123269230769231	123.6754	392.3167	268.6413
-0.107439024390244	-0.123269230769231	125.2624	415.8364	290.574
-0.109878048780488	-0.123269230769231	127.5027	432.7836	305.2809
-0.11219512195122	-0.123269230769231	134.0953	439.0133	304.918
-0.114756097560976	-0.123269230769231	142.2937	438.4957	296.202
-0.117073170731707	-0.123269230769231	153.1232	432.6481	279.5249
-0.119634146341463	-0.123269230769231	166.4299	418.0348	251.6049
-0.122073170731707	-0.123269230769231	183.977	396.552	212.575
-0.124390243902439	-0.123269230769231	201.407	369.3722	167.9652
-0.126951219512195	-0.123269230769231	209.8833	340.2618	130.3785
-0.129268292682927	-0.123269230769231	224.6931	313.4099	88.7168
-0.131829268292683	-0.123269230769231	240.3871	292.5719	52.1848
-0.134268292682927	-0.123269230769231	251.363	280.1939	28.8309
-0.136585365853659	-0.123269230769231	261.9189	270.4111	8.49219999999997
-0.139146341463415	-0.123269230769231	270.1946	263.6773	-6.51729999999998
-0.141463414634146	-0.123269230769231	277.6104	261.236	-16.3744
-0.144024390243902	-0.123269230769231	281.7123	259.9467	-21.7656
-0.146341463414634	-0.123269230769231	280.0626	263.1452	-16.9174
0.146219512195122	-0.119423076923077	146.8025	246.5874	99.7849
0.14390243902439	-0.119423076923077	148.5803	254.3818	105.8015
0.141463414634146	-0.119423076923077	152.0904	265.8981	113.8077
0.139024390243902	-0.119423076923077	153.9517	276.3174	122.3657
0.136585365853659	-0.119423076923077	157.8949	289.1333	131.2384
0.134024390243902	-0.119423076923077	160.3271	300.107	139.7799
0.131707317073171	-0.119423076923077	161.9517	312.2006	150.2489
0.129268292682927	-0.119423076923077	164.7119	323.5606	158.8487
0.126829268292683	-0.119423076923077	167.0234	326.6307	159.6073
0.124390243902439	-0.119423076923077	169.6127	330.2958	160.6831
0.121829268292683	-0.119423076923077	176.213	341.9515	165.7385
0.119512195121951	-0.119423076923077	179.0489	355.0785	176.0296
0.117073170731707	-0.119423076923077	183.617	376.344	192.727
0.114634146341463	-0.119423076923077	185.7035	389.2158	203.5123
0.11219512195122	-0.119423076923077	188.7373	404.0952	215.3579
0.109634146341463	-0.119423076923077	190.8496	420.0125	229.1629
0.107317073170732	-0.119423076923077	194.4831	436.2887	241.8056
0.104878048780488	-0.119423076923077	199.3098	456.8232	257.5134
0.102439024390244	-0.119423076923077	203.6676	483.8665	280.1989
0.1	-0.119423076923077	207.6583	519.251	311.5927
0.0975609756097561	-0.119423076923077	214.3882	565.2743	350.8861
0.0951219512195122	-0.119423076923077	219.4987	706.9336	487.4349
0.0926829268292683	-0.119423076923077	224.1199	829.7011	605.5812
0.0902439024390244	-0.119423076923077	229.8487	986.5697	756.721
0.0878048780487805	-0.119423076923077	235.7408	1645.501	1409.7602
0.0853658536585366	-0.119423076923077	242.4455	3172.779	2930.3335
0.0829268292682927	-0.119423076923077	247.0521	7522.046	7274.9939
0.0804878048780488	-0.119423076923077	251.9068	16970.67	16718.7632
0.0780487804878049	-0.119423076923077	258.3731	24340.28	24081.9069
0.0754878048780488	-0.119423076923077	263.9701	32624.82	32360.8499
0.0731707317073171	-0.119423076923077	268.9794	38538.07	38269.0906
0.0707317073170732	-0.119423076923077	269.908	28013	27743.092
0.0682926829268293	-0.119423076923077	277.8014	11816.61	11538.8086
0.0658536585365854	-0.119423076923077	285.4274	2640.609	2355.1816
0.0632926829268293	-0.119423076923077	292.4846	1158.093	865.6084
0.0609756097560976	-0.119423076923077	296.9195	944.7662	647.8467
0.0585365853658537	-0.119423076923077	296.8106	745.8694	449.0588
0.0560975609756098	-0.119423076923077	299.2966	665.4305	366.1339
0.0536585365853659	-0.119423076923077	307.5241	619.7812	312.2571
0.0510975609756098	-0.119423076923077	345.1643	581.8845	236.7202
0.0487804878048781	-0.119423076923077	374.8515	547.7626	172.9111
0.0463414634146341	-0.119423076923077	419.9448	505.7954	85.8506
0.0439024390243902	-0.119423076923077	470.7039	445.3877	-25.3162
0.0414634146341463	-0.119423076923077	537.5964	417.3105	-120.2859
0.0390243902439024	-0.119423076923077	654.4119	394.0503	-260.3616
0.0365853658536585	-0.119423076923077	828.6268	373.3628	-455.264
0.0341463414634146	-0.119423076923077	1009.691	359.7659	-649.9251
0.0317073170731707	-0.119423076923077	1400.048	347.7368	-1052.3112
0.0292682926829268	-0.119423076923077	2063.519	335.19	-1728.329
0.0268292682926829	-0.119423076923077	2803.474	320.6626	-2482.8114
0.0242682926829268	-0.119423076923077	3542.626	309.4852	-3233.1408
0.0219512195121951	-0.119423076923077	4164.934	297.4572	-3867.4768
0.0195121951219512	-0.119423076923077	2935.75	286.1408	-2649.6092
0.0170731707317073	-0.119423076923077	1196.501	271.4558	-925.0452
0.0146341463414634	-0.119423076923077	972.1868	258.4148	-713.772
0.0120731707317073	-0.119423076923077	844.5499	252.6117	-591.9382
0.00975609756097561	-0.119423076923077	715.2658	242.8499	-472.4159
0.00731707317073171	-0.119423076923077	654.283	225.9153	-428.3677
0.0048780487804878	-0.119423076923077	592.7624	219.9383	-372.8241
0.0024390243902439	-0.119423076923077	550.3626	210.8977	-339.4649
0	-0.119423076923077	510.1929	204.5331	-305.6598
-0.0024390243902439	-0.119423076923077	451.1381	194.9109	-256.2272
-0.0048780487804878	-0.119423076923077	414.4949	187.6166	-226.8783
-0.00731707317073171	-0.119423076923077	384.123	176.76	-207.363
-0.00975609756097561	-0.119423076923077	362.8409	168.3096	-194.5313
-0.0123170731707317	-0.119423076923077	337.4871	162.2845	-175.2026
-0.0146341463414634	-0.119423076923077	317.1112	154.9907	-162.1205
-0.0170731707317073	-0.119423076923077	299.268	150.9428	-148.3252
-0.0195121951219512	-0.119423076923077	277.155	144.2829	-132.8721
-0.0219512195121951	-0.119423076923077	267.401	136.5955	-130.8055
-0.024390243902439	-0.119423076923077	256.262	131.5057	-124.7563
-0.0268292682926829	-0.119423076923077	247.4254	123.7025	-123.7229
-0.0292682926829268	-0.119423076923077	236.9504	116.9447	-120.0057
-0.0317073170731707	-0.119423076923077	220.5688	111.3743	-109.1945
-0.0341463414634146	-0.119423076923077	212.1477	107.5265	-104.6212
-0.0365853658536585	-0.119423076923077	204.8439	103.1244	-101.7195
-0.0390243902439024	-0.119423076923077	197.326	99.57666	-97.74934
-0.0415853658536585	-0.119423076923077	190.3319	95.39215	-94.93975
-0.0439024390243902	-0.119423076923077	183.7221	93.53972	-90.18238
-0.0463414634146341	-0.119423076923077	175.6366	92.50522	-83.13138
-0.0487804878048781	-0.119423076923077	167.6302	91.82857	-75.80163
-0.051219512195122	-0.119423076923077	161.0404	93.17768	-67.86272
-0.0536585365853659	-0.119423076923077	156.2606	94.50731	-61.75329
-0.0560975609756098	-0.119423076923077	153.7087	98.0017	-55.707
-0.0585365853658537	-0.119423076923077	150.8336	99.73681	-51.09679
-0.0609756097560976	-0.119423076923077	148.1741	103.3127	-44.8614
-0.0634146341463415	-0.119423076923077	146.529	106.0075	-40.5215
-0.0658536585365854	-0.119423076923077	142.5992	108.9805	-33.6187
-0.0682926829268293	-0.119423076923077	140.9948	111.6197	-29.3751
-0.0707317073170732	-0.119423076923077	138.6826	116.3805	-22.3021
-0.0731707317073171	-0.119423076923077	134.2897	121.8478	-12.4419
-0.075609756097561	-0.119423076923077	129.2297	135.6542	6.4245
-0.0780487804878049	-0.119423076923077	125.6848	145.8633	20.1785
-0.0804878048780488	-0.119423076923077	120.7844	151.5006	30.7162
-0.0829268292682927	-0.119423076923077	116.5912	162.9995	46.4083
-0.0853658536585366	-0.119423076923077	111.7572	177.0481	65.2909
-0.0878048780487805	-0.119423076923077	109.3562	201.8565	92.5003
-0.0902439024390244	-0.119423076923077	108.3911	218.0023	109.6112
-0.0928048780487805	-0.119423076923077	106.0205	243.4716	137.4511
-0.0952439024390244	-0.119423076923077	107.5539	267.367	159.8131
-0.0976829268292683	-0.119423076923077	108.1423	298.7245	190.5822
-0.1	-0.119423076923077	110.1363	329.6707	219.5344
-0.102560975609756	-0.119423076923077	113.238	365.7312	252.4932
-0.104878048780488	-0.119423076923077	114.8356	393.084	278.2484
-0.107439024390244	-0.119423076923077	117.448	412.1009	294.6529
-0.109878048780488	-0.119423076923077	119.8929	426.2199	306.327
-0.11219512195122	-0.119423076923077	125.6913	434.8314	309.1401
-0.114756097560976	-0.119423076923077	133.7627	434.134	300.3713
-0.117073170731707	-0.119423076923077	138.7834	429.3697	290.5863
-0.119634146341463	-0.119423076923077	148.6872	418.6952	270.008
-0.122073170731707	-0.119423076923077	159.067	398.1585	239.0915
-0.124390243902439	-0.119423076923077	172.7691	359.2033	186.4342
-0.126951219512195	-0.119423076923077	189.9736	330.8483	140.8747
-0.129268292682927	-0.119423076923077	208.0616	309.4818	101.4202
-0.131829268292683	-0.119423076923077	222.2174	285.7371	63.5197
-0.134268292682927	-0.119423076923077	231.1684	271.5355	40.3671
-0.136585365853659	-0.119423076923077	241.8123	262.3859	20.5736
-0.139146341463415	-0.119423076923077	250.1432	258.3891	8.24589999999998
-0.141463414634146	-0.119423076923077	252.609	254.8267	2.21769999999998
-0.144024390243902	-0.119423076923077	252.2354	252.5172	0.281800000000004
-0.146341463414634	-0.119423076923077	249.8821	255.2098	5.32769999999999
0.146219512195122	-0.115576923076923	134.3754	246.5137	112.1383
0.14390243902439	-0.115576923076923	135.9019	254.5766	118.6747
0.141463414634146	-0.115576923076923	136.6618	264.4177	127.7559
0.139024390243902	-0.115576923076923	140.5664	274.4565	133.8901
0.136585365853659	-0.115576923076923	141.5961	285.0307	143.4346
0.134024390243902	-0.115576923076923	145.1434	294.4476	149.3042
0.131707317073171	-0.115576923076923	149.3917	303.7721	154.3804
0.129268292682927	-0.115576923076923	152.1034	313.4205	161.3171
0.126829268292683	-0.115576923076923	156.6802	322.4073	165.7271
0.124390243902439	-0.115576923076923	159.5817	332.5204	172.9387
0.121829268292683	-0.115576923076923	164.3374	343.3683	179.0309
0.119512195121951	-0.115576923076923	168.6111	357.8506	189.2395
0.117073170731707	-0.115576923076923	171.2671	378.2591	206.992
0.114634146341463	-0.115576923076923	175.419	389.7392	214.3202
0.11219512195122	-0.115576923076923	178.3789	401.9004	223.5215
0.109634146341463	-0.115576923076923	180.1869	412.0426	231.8557
0.107317073170732	-0.115576923076923	182.8631	421.4908	238.6277
0.104878048780488	-0.115576923076923	186.3644	432.719	246.3546
0.102439024390244	-0.115576923076923	188.3152	450.4622	262.147
0.1	-0.115576923076923	192.4805	475.1352	282.6547
0.0975609756097561	-0.115576923076923	194.5954	518.5658	323.9704
0.0951219512195122	-0.115576923076923	198.0709	697.973	499.9021
0.0926829268292683	-0.115576923076923	205.0589	807.8224	602.7635
0.0902439024390244	-0.115576923076923	209.7301	960.0234	750.2933
0.0878048780487805	-0.115576923076923	215.8377	1569.139	1353.3013
0.0853658536585366	-0.115576923076923	221.6292	3061.82	2840.1908
0.0829268292682927	-0.115576923076923	227.6075	7257.023	7029.4155
0.0804878048780488	-0.115576923076923	232.1873	16353.51	16121.3227
0.0780487804878049	-0.115576923076923	236.3632	23671.81	23435.4468
0.0754878048780488	-0.115576923076923	240.3561	32107.53	31867.1739
0.0731707317073171	-0.115576923076923	244.0793	39078.49	38834.4107
0.0707317073170732	-0.115576923076923	250.4831	29001.24	28750.7569
0.0682926829268293	-0.115576923076923	257.5398	12034.09	11776.5502
0.0658536585365854	-0.115576923076923	263.5073	2644.762	2381.2547
0.0632926829268293	-0.115576923076923	270.6943	1157.592	886.8977
0.0609756097560976	-0.115576923076923	276.4071	946.6012	670.1941
0.0585365853658537	-0.115576923076923	280.0081	742.8799	462.8718
0.0560975609756098	-0.115576923076923	280.5727	669.3603	388.7876
0.0536585365853659	-0.115576923076923	280.8653	623.2017	342.3364
0.0510975609756098	-0.115576923076923	293.1009	584.123	291.0221
0.0487804878048781	-0.115576923076923	320.7576	551.328	230.5704
0.0463414634146341	-0.115576923076923	355.1457	507.6163	152.4706
0.0439024390243902	-0.115576923076923	390.2105	448.769	58.5585
0.0414634146341463	-0.115576923076923	432.4203	422.7947	-9.62560000000002
0.0390243902439024	-0.115576923076923	477.7597	401.1195	-76.6402
0.0365853658536585	-0.115576923076923	546.7694	379.8076	-166.9618
0.0341463414634146	-0.115576923076923	678.6692	365.0908	-313.5784
0.0317073170731707	-0.115576923076923	889.8231	351.5326	-538.2905
0.0292682926829268	-0.115576923076923	1289.14	339.7887	-949.3513
0.0268292682926829	-0.115576923076923	1692.323	325.249	-1367.074
0.0242682926829268	-0.115576923076923	3188.449	315.8976	-2872.5514
0.0219512195121951	-0.115576923076923	4619.91	305.212	-4314.698
0.0195121951219512	-0.115576923076923	6092.689	295.2681	-5797.4209
0.0170731707317073	-0.115576923076923	7384.402	283.3521	-7101.0499
0.0146341463414634	-0.115576923076923	2952.862	266.1482	-2686.7138
0.0120731707317073	-0.115576923076923	1147.943	260.6199	-887.3231
0.00975609756097561	-0.115576923076923	959.7585	250.0521	-709.7064
0.00731707317073171	-0.115576923076923	762.9112	235.9661	-526.9451
0.0048780487804878	-0.115576923076923	679.4318	225.2831	-454.1487
0.0024390243902439	-0.115576923076923	616.8703	219.011	-397.8593
0	-0.115576923076923	565.0433	211.5053	-353.538
-0.0024390243902439	-0.115576923076923	522.2923	202.9406	-319.3517
-0.0048780487804878	-0.115576923076923	490.8812	192.1582	-298.723
-0.00731707317073171	-0.115576923076923	435.466	180.9797	-254.4863
-0.00975609756097561	-0.115576923076923	392.7572	172.178	-220.5792
-0.0123170731707317	-0.115576923076923	364.5079	164.196	-200.3119
-0.0146341463414634	-0.115576923076923	340.911	156.3634	-184.5476
-0.0170731707317073	-0.115576923076923	322.178	151.6644	-170.5136
-0.0195121951219512	-0.115576923076923	305.9004	145.9424	-159.958
-0.0219512195121951	-0.115576923076923	294.9744	141.3154	-153.659
-0.024390243902439	-0.115576923076923	276.3805	134.9634	-141.4171
-0.0268292682926829	-0.115576923076923	264.7156	129.4465	-135.2691
-0.0292682926829268	-0.115576923076923	257.0615	122.2305	-134.831
-0.0317073170731707	-0.115576923076923	246.1977	117.0012	-129.1965
-0.0341463414634146	-0.115576923076923	227.0262	111.9317	-115.0945
-0.0365853658536585	-0.115576923076923	217.1214	108.2702	-108.8512
-0.0390243902439024	-0.115576923076923	208.2683	100.6117	-107.6566
-0.0415853658536585	-0.115576923076923	199.3058	95.6885	-103.6173
-0.0439024390243902	-0.115576923076923	192.622	91.68527	-100.93673
-0.0463414634146341	-0.115576923076923	186.545	89.47908	-97.06592
-0.0487804878048781	-0.115576923076923	179.231	89.14369	-90.08731
-0.051219512195122	-0.115576923076923	171.3715	90.06733	-81.30417
-0.0536585365853659	-0.115576923076923	162.7642	92.93162	-69.83258
-0.0560975609756098	-0.115576923076923	158.9082	94.81441	-64.09379
-0.0585365853658537	-0.115576923076923	154.7669	98.6045	-56.1624
-0.0609756097560976	-0.115576923076923	151.281	102.1073	-49.1737
-0.0634146341463415	-0.115576923076923	148.3645	106.0187	-42.3458
-0.0658536585365854	-0.115576923076923	147.6898	109.3692	-38.3206
-0.0682926829268293	-0.115576923076923	144.7698	113.1919	-31.5779
-0.0707317073170732	-0.115576923076923	141.7275	117.305	-24.4225
-0.0731707317073171	-0.115576923076923	140.2746	122.546	-17.7286
-0.075609756097561	-0.115576923076923	138.2715	135.7381	-2.5334
-0.0780487804878049	-0.115576923076923	135.2763	143.9232	8.64690000000002
-0.0804878048780488	-0.115576923076923	130.3381	150.3202	19.9821
-0.0829268292682927	-0.115576923076923	125.3483	160.1199	34.7716
-0.0853658536585366	-0.115576923076923	121.3127	176.1611	54.8484
-0.0878048780487805	-0.115576923076923	117.8289	200.2306	82.4017
-0.0902439024390244	-0.115576923076923	117.3806	216.8185	99.4379
-0.0928048780487805	-0.115576923076923	116.7344	241.0063	124.2719
-0.0952439024390244	-0.115576923076923	115.4908	266.078	150.5872
-0.0976829268292683	-0.115576923076923	115.3218	295.5488	180.227
-0.1	-0.115576923076923	114.8181	327.9169	213.0988
-0.102560975609756	-0.115576923076923	118.1172	364.0903	245.9731
-0.104878048780488	-0.115576923076923	119.9009	388.7031	268.8022
-0.107439024390244	-0.115576923076923	122.4497	407.1733	284.7236
-0.109878048780488	-0.115576923076923	123.5501	418.0704	294.5203
-0.11219512195122	-0.115576923076923	126.7585	424.5445	297.786
-0.114756097560976	-0.115576923076923	135.1914	423.6007	288.4093
-0.117073170731707	-0.115576923076923	140.4541	419.1128	278.6587
-0.119634146341463	-0.115576923076923	146.994	410.4729	263.4789
-0.122073170731707	-0.115576923076923	153.0559	392.1789	239.123
-0.124390243902439	-0.115576923076923	160.0974	352.5028	192.4054
-0.126951219512195	-0.115576923076923	171.1395	323.4609	152.3214
-0.129268292682927	-0.115576923076923	184.194	302.2406	118.0466
-0.131829268292683	-0.115576923076923	204.2805	282.2861	78.0056
-0.134268292682927	-0.115576923076923	219.438	266.3284	46.8904
-0.136585365853659	-0.115576923076923	228.2135	256.947	28.7335
-0.139146341463415	-0.115576923076923	236.8927	253.0257	16.133
-0.141463414634146	-0.115576923076923	243.6422	249.03	5.3878
-0.144024390243902	-0.115576923076923	242.1599	246.0765	3.91660000000002
-0.146341463414634	-0.115576923076923	238.7102	249.9235	11.2133
0.146219512195122	-0.111730769230769	109.5914	246.7946	137.2032
0.14390243902439	-0.111730769230769	132.6832	252.0421	119.3589
0.141463414634146	-0.111730769230769	134.654	259.8604	125.2064
0.139024390243902	-0.111730769230769	134.605	265.4689	130.8639
0.136585365853659	-0.111730769230769	136.5871	272.013	135.4259
0.134024390243902	-0.111730769230769	138.5511	273.5507	134.9996
0.131707317073171	-0.111730769230769	140.3611	275.4929	135.1318
0.129268292682927	-0.111730769230769	143.6683	277.5495	133.8812
0.126829268292683	-0.111730769230769	146.0325	294.1855	148.153
0.124390243902439	-0.111730769230769	149.683	330.4603	180.7773
0.121829268292683	-0.111730769230769	151.9492	340.0172	188.068
0.119512195121951	-0.111730769230769	153.8889	354.3182	200.4293
0.117073170731707	-0.111730769230769	157.9557	377.3317	219.376
0.114634146341463	-0.111730769230769	161.9579	391.7747	229.8168
0.11219512195122	-0.111730769230769	162.0889	404.6631	242.5742
0.109634146341463	-0.111730769230769	164.4299	417.6905	253.2606
0.107317073170732	-0.111730769230769	170.0287	430.0689	260.0402
0.104878048780488	-0.111730769230769	173.4194	445.9414	272.522
0.102439024390244	-0.111730769230769	176.9895	467.3974	290.4079
0.1	-0.111730769230769	178.3737	492.7952	314.4215
0.0975609756097561	-0.111730769230769	180.3995	535.8657	355.4662
0.0951219512195122	-0.111730769230769	184.5115	671.6683	487.1568
0.0926829268292683	-0.111730769230769	188.2893	768.8456	580.5563
0.0902439024390244	-0.111730769230769	192.9876	909.4931	716.5055
0.0878048780487805	-0.111730769230769	201.7325	1551.681	1349.9485
0.0853658536585366	-0.111730769230769	206.9145	3039.513	2832.5985
0.0829268292682927	-0.111730769230769	211.4477	7134.136	6922.6883
0.0804878048780488	-0.111730769230769	217.3554	16183.48	15966.1246
0.0780487804878049	-0.111730769230769	224.1161	23528.71	23304.5939
0.0754878048780488	-0.111730769230769	228.5169	32276.32	32047.8031
0.0731707317073171	-0.111730769230769	232.4866	39119.16	38886.6734
0.0707317073170732	-0.111730769230769	236.7883	29358.75	29121.9617
0.0682926829268293	-0.111730769230769	244.2141	12454.38	12210.1659
0.0658536585365854	-0.111730769230769	253.7307	2679.106	2425.3753
0.0632926829268293	-0.111730769230769	262.5614	1184.119	921.5576
0.0609756097560976	-0.111730769230769	272.3014	945.4296	673.1282
0.0585365853658537	-0.111730769230769	284.7038	742.0597	457.3559
0.0560975609756098	-0.111730769230769	295.1521	671.9233	376.7712
0.0536585365853659	-0.111730769230769	302.9293	624.3259	321.3966
0.0510975609756098	-0.111730769230769	310.4088	574.0913	263.6825
0.0487804878048781	-0.111730769230769	318.5202	537.199	218.6788
0.0463414634146341	-0.111730769230769	334.5696	500.8632	166.2936
0.0439024390243902	-0.111730769230769	357.2998	447.874	90.5742
0.0414634146341463	-0.111730769230769	391.3154	421.8579	30.5425
0.0390243902439024	-0.111730769230769	436.4196	400.0702	-36.3494
0.0365853658536585	-0.111730769230769	483.8611	382.8469	-101.0142
0.0341463414634146	-0.111730769230769	542.0579	367.852	-174.2059
0.0317073170731707	-0.111730769230769	670.5964	355.9894	-314.607
0.0292682926829268	-0.111730769230769	847.759	341.3099	-506.4491
0.0268292682926829	-0.111730769230769	1017.463	327.1568	-690.3062
0.0242682926829268	-0.111730769230769	1526.71	314.3834	-1212.3266
0.0219512195121951	-0.111730769230769	2904.358	304.0634	-2600.2946
0.0195121951219512	-0.111730769230769	6151.322	294.5025	-5856.8195
0.0170731707317073	-0.111730769230769	8521.828	284.3079	-8237.5201
0.0146341463414634	-0.111730769230769	11047.66	273.3266	-10774.3334
0.0120731707317073	-0.111730769230769	6006.677	261.459	-5745.218
0.00975609756097561	-0.111730769230769	1163.51	252.0327	-911.4773
0.00731707317073171	-0.111730769230769	941.0062	239.0758	-701.9304
0.0048780487804878	-0.111730769230769	828.29	221.3814	-606.9086
0.0024390243902439	-0.111730769230769	676.9277	214.85	-462.0777
0	-0.111730769230769	608.288	206.9622	-401.3258
-0.0024390243902439	-0.111730769230769	558.9557	198.8272	-360.1285
-0.0048780487804878	-0.111730769230769	522.1147	190.1969	-331.9178
-0.00731707317073171	-0.111730769230769	483.5755	180.0873	-303.4882
-0.00975609756097561	-0.111730769230769	433.1971	171.7967	-261.4004
-0.0123170731707317	-0.111730769230769	402.903	164.4094	-238.4936
-0.0146341463414634	-0.111730769230769	376.0063	157.3683	-218.638
-0.0170731707317073	-0.111730769230769	351.5589	152.4628	-199.0961
-0.0195121951219512	-0.111730769230769	330.7923	145.8192	-184.9731
-0.0219512195121951	-0.111730769230769	316.014	140.9413	-175.0727
-0.024390243902439	-0.111730769230769	297.9618	135.4308	-162.531
-0.0268292682926829	-0.111730769230769	274.669	130.2584	-144.4106
-0.0292682926829268	-0.111730769230769	264.0582	121.713	-142.3452
-0.0317073170731707	-0.111730769230769	254.3728	117.2693	-137.1035
-0.0341463414634146	-0.111730769230769	246.5933	112.1654	-134.4279
-0.0365853658536585	-0.111730769230769	236.9535	108.2508	-128.7027
-0.0390243902439024	-0.111730769230769	217.9903	101.5601	-116.4302
-0.0415853658536585	-0.111730769230769	208.665	97.81654	-110.84846
-0.0439024390243902	-0.111730769230769	200.0325	95.6882	-104.3443
-0.0463414634146341	-0.111730769230769	194.4515	94.41525	-100.03625
-0.0487804878048781	-0.111730769230769	187.0325	94.10401	-92.92849
-0.051219512195122	-0.111730769230769	178.0987	95.89716	-82.20154
-0.0536585365853659	-0.111730769230769	171.9114	97.12069	-74.79071
-0.0560975609756098	-0.111730769230769	166.5219	100.2689	-66.253
-0.0585365853658537	-0.111730769230769	159.7919	101.598	-58.1939
-0.0609756097560976	-0.111730769230769	157.439	101.6895	-55.7495
-0.0634146341463415	-0.111730769230769	155.3337	104.5965	-50.7372
-0.0658536585365854	-0.111730769230769	154.2163	108.5014	-45.7149
-0.0682926829268293	-0.111730769230769	152.9492	113.469	-39.4802
-0.0707317073170732	-0.111730769230769	149.2912	117.969	-31.3222
-0.0731707317073171	-0.111730769230769	146.5114	123.133	-23.3784
-0.075609756097561	-0.111730769230769	142.1092	136.8066	-5.30259999999998
-0.0780487804878049	-0.111730769230769	138.4747	146.0811	7.60639999999998
-0.0804878048780488	-0.111730769230769	134.0133	150.8338	16.8205
-0.0829268292682927	-0.111730769230769	130.0706	161.564	31.4934
-0.0853658536585366	-0.111730769230769	124.2821	173.604	49.3219
-0.0878048780487805	-0.111730769230769	121.0077	194.6779	73.6702
-0.0902439024390244	-0.111730769230769	118.049	214.1897	96.1407
-0.0928048780487805	-0.111730769230769	116.7806	237.562	120.7814
-0.0952439024390244	-0.111730769230769	114.2747	262.2342	147.9595
-0.0976829268292683	-0.111730769230769	114.2673	294.1582	179.8909
-0.1	-0.111730769230769	113.7813	327.0985	213.3172
-0.102560975609756	-0.111730769230769	114.2963	360.8898	246.5935
-0.104878048780488	-0.111730769230769	117.1377	385.6215	268.4838
-0.107439024390244	-0.111730769230769	118.0392	404.8861	286.8469
-0.109878048780488	-0.111730769230769	121.019	419.351	298.332
-0.11219512195122	-0.111730769230769	122.3567	427.5361	305.1794
-0.114756097560976	-0.111730769230769	129.0346	426.7877	297.7531
-0.117073170731707	-0.111730769230769	132.4661	422.3537	289.8876
-0.119634146341463	-0.111730769230769	135.4136	411.5515	276.1379
-0.122073170731707	-0.111730769230769	142.2947	391.851	249.5563
-0.124390243902439	-0.111730769230769	148.6936	353.9898	205.2962
-0.126951219512195	-0.111730769230769	156.2989	325.3222	169.0233
-0.129268292682927	-0.111730769230769	167.6527	304.3204	136.6677
-0.131829268292683	-0.111730769230769	185.5974	281.9715	96.3741
-0.134268292682927	-0.111730769230769	201.4685	266.4752	65.0067
-0.136585365853659	-0.111730769230769	215.5347	256.6482	41.1135
-0.139146341463415	-0.111730769230769	222.2022	249.1659	26.9637
-0.141463414634146	-0.111730769230769	229.6794	245.6421	15.9627
-0.144024390243902	-0.111730769230769	233.7685	245.94	12.1715
-0.146341463414634	-0.111730769230769	233.4324	247.8382	14.4058
0.146219512195122	-0.107884615384615	109.2063	247.1131	137.9068
0.14390243902439	-0.107884615384615	103.0946	254.686	151.5914
0.141463414634146	-0.107884615384615	98.98327	265.3016	166.31833
0.139024390243902	-0.107884615384615	110.113	273.6906	163.5776
0.136585365853659	-0.107884615384615	134.4115	283.1382	148.7267
0.134024390243902	-0.107884615384615	135.2789	292.0076	156.7287
0.131707317073171	-0.107884615384615	138.2024	302.0699	163.8675
0.129268292682927	-0.107884615384615	140.5053	310.1946	169.6893
0.126829268292683	-0.107884615384615	142.5783	315.8291	173.2508
0.124390243902439	-0.107884615384615	146.7946	330.6552	183.8606
0.121829268292683	-0.107884615384615	148.2088	341.0806	192.8718
0.119512195121951	-0.107884615384615	151.4284	352.1654	200.737
0.117073170731707	-0.107884615384615	155.108	376.3711	221.2631
0.114634146341463	-0.107884615384615	158.0559	388.6374	230.5815
0.11219512195122	-0.107884615384615	159.4271	400.3259	240.8988
0.109634146341463	-0.107884615384615	160.6338	411.1812	250.5474
0.107317073170732	-0.107884615384615	161.4221	426.1584	264.7363
0.104878048780488	-0.107884615384615	162.3745	442.0465	279.672
0.102439024390244	-0.107884615384615	164.0492	462.0612	298.012
0.1	-0.107884615384615	166.3971	491.5108	325.1137
0.0975609756097561	-0.107884615384615	165.5106	541.2015	375.6909
0.0951219512195122	-0.107884615384615	167.5139	680.7158	513.2019
0.0926829268292683	-0.107884615384615	170.6752	787.1622	616.487
0.0902439024390244	-0.107884615384615	173.3689	955.7263	782.3574
0.0878048780487805	-0.107884615384615	178.3469	1534.789	1356.4421
0.0853658536585366	-0.107884615384615	180.9766	3057.646	2876.6694
0.0829268292682927	-0.107884615384615	183.6412	6674.891	6491.2498
0.0804878048780488	-0.107884615384615	187.7757	12286.99	12099.2143
0.0780487804878049	-0.107884615384615	192.3394	22937.39	22745.0506
0.0754878048780488	-0.107884615384615	196.3621	31312.31	31115.9479
0.0731707317073171	-0.107884615384615	201.9192	37873.32	37671.4008
0.0707317073170732	-0.107884615384615	205.875	28205.12	27999.245
0.0682926829268293	-0.107884615384615	212.1702	12984.97	12772.7998
0.0658536585365854	-0.107884615384615	217.6035	2732.471	2514.8675
0.0632926829268293	-0.107884615384615	225.3682	1175.974	950.6058
0.0609756097560976	-0.107884615384615	231.6923	965.816	734.1237
0.0585365853658537	-0.107884615384615	237.4643	741.334	503.8697
0.0560975609756098	-0.107884615384615	246.0168	671.2997	425.2829
0.0536585365853659	-0.107884615384615	252.7829	625.0255	372.2426
0.0510975609756098	-0.107884615384615	258.9466	586.2929	327.3463
0.0487804878048781	-0.107884615384615	261.3717	548.9679	287.5962
0.0463414634146341	-0.107884615384615	264.0215	510.5248	246.5033
0.0439024390243902	-0.107884615384615	275.6569	452.3533	176.6964
0.0414634146341463	-0.107884615384615	339.3892	419.6498	80.2606
0.0390243902439024	-0.107884615384615	374.5988	396.422	21.8232
0.0365853658536585	-0.107884615384615	417.7769	379.3028	-38.4741
0.0341463414634146	-0.107884615384615	462.1526	366.0516	-96.101
0.0317073170731707	-0.107884615384615	513.5362	350.9819	-162.5543
0.0292682926829268	-0.107884615384615	610.0487	337.5962	-272.4525
0.0268292682926829	-0.107884615384615	769.055	325.159	-443.896
0.0242682926829268	-0.107884615384615	969.2373	314.4544	-654.7829
0.0219512195121951	-0.107884615384615	1410.413	302.1132	-1108.2998
0.0195121951219512	-0.107884615384615	2841.645	291.3904	-2550.2546
0.0170731707317073	-0.107884615384615	4735.164	282.5399	-4452.6241
0.0146341463414634	-0.107884615384615	6446.369	270.7219	-6175.6471
0.0120731707317073	-0.107884615384615	8346.291	259.1351	-8087.1559
0.00975609756097561	-0.107884615384615	6012.662	251.9462	-5760.7158
0.00731707317073171	-0.107884615384615	2167.341	239.9976	-1927.3434
0.0048780487804878	-0.107884615384615	1030.84	224.5144	-806.3256
0.0024390243902439	-0.107884615384615	878.1135	217.9296	-660.1839
0	-0.107884615384615	697.7292	209.5376	-488.1916
-0.0024390243902439	-0.107884615384615	625.8103	199.8737	-425.9366
-0.0048780487804878	-0.107884615384615	575.6303	188.1902	-387.4401
-0.00731707317073171	-0.107884615384615	533.2919	179.4718	-353.8201
-0.00975609756097561	-0.107884615384615	492.1796	170.0047	-322.1749
-0.0123170731707317	-0.107884615384615	437.0053	163.1827	-273.8226
-0.0146341463414634	-0.107884615384615	403.9104	155.9484	-247.962
-0.0170731707317073	-0.107884615384615	369.1434	151.4333	-217.7101
-0.0195121951219512	-0.107884615384615	343.2314	146.1299	-197.1015
-0.0219512195121951	-0.107884615384615	321.6506	138.4974	-183.1532
-0.024390243902439	-0.107884615384615	305.9809	134.2558	-171.7251
-0.0268292682926829	-0.107884615384615	286.0126	127.5014	-158.5112
-0.0292682926829268	-0.107884615384615	275.2746	123.2035	-152.0711
-0.0317073170731707	-0.107884615384615	259.6108	117.2911	-142.3197
-0.0341463414634146	-0.107884615384615	245.853	113.971	-131.882
-0.0365853658536585	-0.107884615384615	238.4076	109.4966	-128.911
-0.0390243902439024	-0.107884615384615	227.8706	103.4435	-124.4271
-0.0415853658536585	-0.107884615384615	217.3065	99.30521	-118.00129
-0.0439024390243902	-0.107884615384615	208.7654	95.81923	-112.94617
-0.0463414634146341	-0.107884615384615	202.5188	93.38507	-109.13373
-0.0487804878048781	-0.107884615384615	195.6422	92.62246	-103.01974
-0.051219512195122	-0.107884615384615	187.0991	91.42005	-95.67905
-0.0536585365853659	-0.107884615384615	181.3731	92.60555	-88.76755
-0.0560975609756098	-0.107884615384615	174.8701	93.87805	-80.99205
-0.0585365853658537	-0.107884615384615	167.2101	97.37725	-69.83285
-0.0609756097560976	-0.107884615384615	160.3835	100.9289	-59.4546
-0.0634146341463415	-0.107884615384615	155.7041	105.8186	-49.8855
-0.0658536585365854	-0.107884615384615	154.0517	108.7047	-45.347
-0.0682926829268293	-0.107884615384615	152.4032	111.3706	-41.0326
-0.0707317073170732	-0.107884615384615	148.4078	116.8822	-31.5256
-0.0731707317073171	-0.107884615384615	145.428	122.9229	-22.5051
-0.075609756097561	-0.107884615384615	141.9273	135.2574	-6.66990000000001
-0.0780487804878049	-0.107884615384615	138.5355	144.2984	5.76289999999997
-0.0804878048780488	-0.107884615384615	135.8532	148.861	13.0078
-0.0829268292682927	-0.107884615384615	131.3292	158.1011	26.7719
-0.0853658536585366	-0.107884615384615	128.9677	172.6998	43.7321
-0.0878048780487805	-0.107884615384615	124.0046	196.0941	72.0895
-0.0902439024390244	-0.107884615384615	120.7889	213.0816	92.2927
-0.0928048780487805	-0.107884615384615	117.8641	234.7494	116.8853
-0.0952439024390244	-0.107884615384615	116.6058	264.2706	147.6648
-0.0976829268292683	-0.107884615384615	115.2604	293.3296	178.0692
-0.1	-0.107884615384615	113.6768	326.7935	213.1167
-0.102560975609756	-0.107884615384615	113.7323	357.5147	243.7824
-0.104878048780488	-0.107884615384615	113.1086	385.2714	272.1628
-0.107439024390244	-0.107884615384615	113.5626	402.8585	289.2959
-0.109878048780488	-0.107884615384615	116.8319	414.0447	297.2128
-0.11219512195122	-0.107884615384615	118.6752	420.444	301.7688
-0.114756097560976	-0.107884615384615	123.5904	416.5969	293.0065
-0.117073170731707	-0.107884615384615	127.0674	408.574	281.5066
-0.119634146341463	-0.107884615384615	131.7402	397.7945	266.0543
-0.122073170731707	-0.107884615384615	135.5464	368.1399	232.5935
-0.124390243902439	-0.107884615384615	140.0839	343.7104	203.6265
-0.126951219512195	-0.107884615384615	145.9907	318.1719	172.1812
-0.129268292682927	-0.107884615384615	155.5366	297.9182	142.3816
-0.131829268292683	-0.107884615384615	163.9772	277.2636	113.2864
-0.134268292682927	-0.107884615384615	177.5677	263.9591	86.3914
-0.136585365853659	-0.107884615384615	192.0582	255.0738	63.0156
-0.139146341463415	-0.107884615384615	204.6332	249.8368	45.2036
-0.141463414634146	-0.107884615384615	206.5387	243.421	36.8823
-0.144024390243902	-0.107884615384615	204.9326	239.3642	34.4316
-0.146341463414634	-0.107884615384615	204.5599	241.6467	37.0868
0.146219512195122	-0.104038461538462	115.7147	248.103	132.3883
0.14390243902439	-0.104038461538462	116.6578	256.4562	139.7984
0.141463414634146	-0.104038461538462	119.2477	264.0915	144.8438
0.139024390243902	-0.104038461538462	122.6248	270.7494	148.1246
0.136585365853659	-0.104038461538462	125.9856	278.0984	152.1128
0.134024390243902	-0.104038461538462	129.7401	282.7353	152.9952
0.131707317073171	-0.104038461538462	134.0078	288.7764	154.7686
0.129268292682927	-0.104038461538462	139.3856	293.69	154.3044
0.126829268292683	-0.104038461538462	147.4225	304.6634	157.2409
0.124390243902439	-0.104038461538462	153.8525	332.4204	178.5679
0.121829268292683	-0.104038461538462	148.2057	342.6963	194.4906
0.119512195121951	-0.104038461538462	134.8865	354.3771	219.4906
0.117073170731707	-0.104038461538462	138.711	377.6681	238.9571
0.114634146341463	-0.104038461538462	141.3608	392.1888	250.828
0.11219512195122	-0.104038461538462	143.8597	405.0017	261.142
0.109634146341463	-0.104038461538462	145.6196	417.4083	271.7887
0.107317073170732	-0.104038461538462	146.3324	433.9255	287.5931
0.104878048780488	-0.104038461538462	147.373	453.22	305.847
0.102439024390244	-0.104038461538462	150.3647	479.9496	329.5849
0.1	-0.104038461538462	152.2254	513.728	361.5026
0.0975609756097561	-0.104038461538462	155.412	567.5018	412.0898
0.0951219512195122	-0.104038461538462	157.1204	697.9747	540.8543
0.0926829268292683	-0.104038461538462	158.6878	800.389	641.7012
0.0902439024390244	-0.104038461538462	160.4047	958.5508	798.1461
0.0878048780487805	-0.104038461538462	164.8753	1306.58	1141.7047
0.0853658536585366	-0.104038461538462	166.7997	3092.864	2926.0643
0.0829268292682927	-0.104038461538462	170.5746	6733.695	6563.1204
0.0804878048780488	-0.104038461538462	173.8437	12362.21	12188.3663
0.0780487804878049	-0.104038461538462	176.3732	23198.92	23022.5468
0.0754878048780488	-0.104038461538462	180.1809	32071.24	31891.0591
0.0731707317073171	-0.104038461538462	183.0182	39074.12	38891.1018
0.0707317073170732	-0.104038461538462	185.3044	29618.68	29433.3756
0.0682926829268293	-0.104038461538462	188.5347	13385.61	13197.0753
0.0658536585365854	-0.104038461538462	193.5708	2730.091	2536.5202
0.0632926829268293	-0.104038461538462	197.0381	1205.677	1008.6389
0.0609756097560976	-0.104038461538462	202.1837	963.0473	760.8636
0.0585365853658537	-0.104038461538462	206.1954	749.3533	543.1579
0.0560975609756098	-0.104038461538462	212.452	680.0023	467.5503
0.0536585365853659	-0.104038461538462	219.2425	635.4509	416.2084
0.0510975609756098	-0.104038461538462	228.5751	589.0219	360.4468
0.0487804878048781	-0.104038461538462	235.2592	553.588	318.3288
0.0463414634146341	-0.104038461538462	240.377	515.2628	274.8858
0.0439024390243902	-0.104038461538462	242.9852	453.4382	210.453
0.0414634146341463	-0.104038461538462	247.4201	425.6607	178.2406
0.0390243902439024	-0.104038461538462	254.2176	402.2488	148.0312
0.0365853658536585	-0.104038461538462	269.5289	384.3224	114.7935
0.0341463414634146	-0.104038461538462	340.1375	367.3718	27.2343
0.0317073170731707	-0.104038461538462	377.0954	354.1512	-22.9442
0.0292682926829268	-0.104038461538462	414.4485	340.7691	-73.6794000000001
0.0268292682926829	-0.104038461538462	453.1864	327.796	-125.3904
0.0242682926829268	-0.104038461538462	511.6937	314.7371	-196.9566
0.0219512195121951	-0.104038461538462	702.2845	303.3839	-398.9006
0.0195121951219512	-0.104038461538462	861.4923	295.6847	-565.8076
0.0170731707317073	-0.104038461538462	1299.539	287.6089	-1011.9301
0.0146341463414634	-0.104038461538462	2110.581	278.3217	-1832.2593
0.0120731707317073	-0.104038461538462	5593.744	263.7235	-5330.0205
0.00975609756097561	-0.104038461538462	9518.98	252.9622	-9266.0178
0.00731707317073171	-0.104038461538462	12571.54	241.9536	-12329.5864
0.0048780487804878	-0.104038461538462	12483.83	225.9044	-12257.9256
0.0024390243902439	-0.104038461538462	2791.289	217.9141	-2573.3749
0	-0.104038461538462	1027.095	208.6808	-818.4142
-0.0024390243902439	-0.104038461538462	833.6602	202.2974	-631.3628
-0.0048780487804878	-0.104038461538462	658.4667	194.7907	-463.676
-0.00731707317073171	-0.104038461538462	595.3664	185.3124	-410.054
-0.00975609756097561	-0.104038461538462	548.1525	174.5334	-373.6191
-0.0123170731707317	-0.104038461538462	507.995	167.7212	-340.2738
-0.0146341463414634	-0.104038461538462	461.3052	159.8445	-301.4607
-0.0170731707317073	-0.104038461538462	430.0401	154.9257	-275.1144
-0.0195121951219512	-0.104038461538462	401.9255	150.6151	-251.3104
-0.0219512195121951	-0.104038461538462	369.3134	145.4572	-223.8562
-0.024390243902439	-0.104038461538462	345.0001	138.8492	-206.1509
-0.0268292682926829	-0.104038461538462	324.0602	132.7923	-191.2679
-0.0292682926829268	-0.104038461538462	305.5737	124.9284	-180.6453
-0.0317073170731707	-0.104038461538462	289.2419	121.8917	-167.3502
-0.0341463414634146	-0.104038461538462	272.8028	117.332	-155.4708
-0.0365853658536585	-0.104038461538462	262.3697	112.2404	-150.1293
-0.0390243902439024	-0.104038461538462	252.6715	106.3948	-146.2767
-0.0415853658536585	-0.104038461538462	239.5266	100.0853	-139.4413
-0.0439024390243902	-0.104038461538462	222.5747	95.24891	-127.32579
-0.0463414634146341	-0.104038461538462	214.71	93.2929	-121.4171
-0.0487804878048781	-0.104038461538462	205.4159	90.82323	-114.59267
-0.051219512195122	-0.104038461538462	197.9491	91.07466	-106.87444
-0.0536585365853659	-0.104038461538462	190.7339	91.79148	-98.94242
-0.0560975609756098	-0.104038461538462	183.0679	94.01371	-89.05419
-0.0585365853658537	-0.104038461538462	178.9185	96.64902	-82.26948
-0.0609756097560976	-0.104038461538462	174.8126	100.7439	-74.0687
-0.0634146341463415	-0.104038461538462	168.9608	105.0037	-63.9571
-0.0658536585365854	-0.104038461538462	164.2909	109.2915	-54.9994
-0.0682926829268293	-0.104038461538462	163.0216	114.5565	-48.4651
-0.0707317073170732	-0.104038461538462	160.0556	118.9268	-41.1288
-0.0731707317073171	-0.104038461538462	158.3464	123.479	-34.8674
-0.075609756097561	-0.104038461538462	153.9442	135.8424	-18.1018
-0.0780487804878049	-0.104038461538462	148.8193	145.0918	-3.72749999999999
-0.0804878048780488	-0.104038461538462	145.1195	151.2717	6.15220000000002
-0.0829268292682927	-0.104038461538462	138.006	164.1544	26.1484
-0.0853658536585366	-0.104038461538462	134.397	176.2424	41.8454
-0.0878048780487805	-0.104038461538462	132.4442	195.5697	63.1255
-0.0902439024390244	-0.104038461538462	132.2075	213.5026	81.2951
-0.0928048780487805	-0.104038461538462	130.1409	233.6603	103.5194
-0.0952439024390244	-0.104038461538462	126.0002	258.1067	132.1065
-0.0976829268292683	-0.104038461538462	122.899	286.0162	163.1172
-0.1	-0.104038461538462	122.1515	323.3877	201.2362
-0.102560975609756	-0.104038461538462	122.1513	354.8662	232.7149
-0.104878048780488	-0.104038461538462	122.4566	380.748	258.2914
-0.107439024390244	-0.104038461538462	122.1513	403.4085	281.2572
-0.109878048780488	-0.104038461538462	122.2011	416.9523	294.7512
-0.11219512195122	-0.104038461538462	125.3417	421.9622	296.6205
-0.114756097560976	-0.104038461538462	124.9184	417.4211	292.5027
-0.117073170731707	-0.104038461538462	127.3618	409.3601	281.9983
-0.119634146341463	-0.104038461538462	130.866	397.147	266.281
-0.122073170731707	-0.104038461538462	134.7872	366.3655	231.5783
-0.124390243902439	-0.104038461538462	138.2853	341.0292	202.7439
-0.126951219512195	-0.104038461538462	141.6785	315.064	173.3855
-0.129268292682927	-0.104038461538462	148.4943	294.804	146.3097
-0.131829268292683	-0.104038461538462	156.3459	275.1351	118.7892
-0.134268292682927	-0.104038461538462	162.7811	258.5094	95.7283
-0.136585365853659	-0.104038461538462	171.1787	247.6024	76.4237
-0.139146341463415	-0.104038461538462	184.159	240.4558	56.2968
-0.141463414634146	-0.104038461538462	196.4543	235.3196	38.8653
-0.144024390243902	-0.104038461538462	205.5316	235.4563	29.9247
-0.146341463414634	-0.104038461538462	204.4858	236.1385	31.6527
0.146219512195122	-0.100192307692308	129.9426	257.0014	127.0588
0.14390243902439	-0.100192307692308	131.8654	261.0058	129.1404
0.141463414634146	-0.100192307692308	135.077	265.7596	130.6826
0.139024390243902	-0.100192307692308	132.9814	275.1178	142.1364
0.136585365853659	-0.100192307692308	132.7767	285.8199	153.0432
0.134024390243902	-0.100192307692308	133.7016	298.2758	164.5742
0.131707317073171	-0.100192307692308	134.8975	310.2765	175.379
0.129268292682927	-0.100192307692308	136.9865	321.639	184.6525
0.126829268292683	-0.100192307692308	137.927	327.2695	189.3425
0.124390243902439	-0.100192307692308	139.6143	329.5293	189.915
0.121829268292683	-0.100192307692308	141.2928	341.9053	200.6125
0.119512195121951	-0.100192307692308	142.8423	353.0135	210.1712
0.117073170731707	-0.100192307692308	147.8009	365.4799	217.679
0.114634146341463	-0.100192307692308	148.9588	387.4466	238.4878
0.11219512195122	-0.100192307692308	152.012	397.6107	245.5987
0.109634146341463	-0.100192307692308	152.3669	408.2019	255.835
0.107317073170732	-0.100192307692308	154.9958	419.6185	264.6227
0.104878048780488	-0.100192307692308	155.0979	431.41	276.3121
0.102439024390244	-0.100192307692308	155.0425	448.8168	293.7743
0.1	-0.100192307692308	156.0437	473.9539	317.9102
0.0975609756097561	-0.100192307692308	156.2021	524.0588	367.8567
0.0951219512195122	-0.100192307692308	156.6016	696.0031	539.4015
0.0926829268292683	-0.100192307692308	155.7338	801.5957	645.8619
0.0902439024390244	-0.100192307692308	157.4931	962.8551	805.362
0.0878048780487805	-0.100192307692308	158.5585	1298.974	1140.4155
0.0853658536585366	-0.100192307692308	162.0706	2398.613	2236.5424
0.0829268292682927	-0.100192307692308	164.4906	6108.296	5943.8054
0.0804878048780488	-0.100192307692308	165.2591	11548.04	11382.7809
0.0780487804878049	-0.100192307692308	167.8134	20329.19	20161.3766
0.0754878048780488	-0.100192307692308	170.2233	27644.15	27473.9267
0.0731707317073171	-0.100192307692308	169.0778	34237.46	34068.3822
0.0707317073170732	-0.100192307692308	164.9853	27714.66	27549.6747
0.0682926829268293	-0.100192307692308	164.6187	15622.46	15457.8413
0.0658536585365854	-0.100192307692308	165.3655	2940.73	2775.3645
0.0632926829268293	-0.100192307692308	167.3299	1223.431	1056.1011
0.0609756097560976	-0.100192307692308	170.7886	992.7984	822.0098
0.0585365853658537	-0.100192307692308	173.9039	756.4105	582.5066
0.0560975609756098	-0.100192307692308	178.9981	679.8018	500.8037
0.0536585365853659	-0.100192307692308	184.7191	630.5275	445.8084
0.0510975609756098	-0.100192307692308	194.9696	583.663	388.6934
0.0487804878048781	-0.100192307692308	203.2237	547.2935	344.0698
0.0463414634146341	-0.100192307692308	212.3541	512.305	299.9509
0.0439024390243902	-0.100192307692308	221.0108	455.3433	234.3325
0.0414634146341463	-0.100192307692308	227.6534	427.6677	200.0143
0.0390243902439024	-0.100192307692308	232.1809	405.1726	172.9917
0.0365853658536585	-0.100192307692308	237.337	388.5349	151.1979
0.0341463414634146	-0.100192307692308	244.4549	373.8871	129.4322
0.0317073170731707	-0.100192307692308	264.0687	362.814	98.7453000000001
0.0292682926829268	-0.100192307692308	341.3829	351.4389	10.056
0.0268292682926829	-0.100192307692308	378.2896	338.2802	-40.0094
0.0242682926829268	-0.100192307692308	418.4399	323.2939	-95.146
0.0219512195121951	-0.100192307692308	479.5547	310.8302	-168.7245
0.0195121951219512	-0.100192307692308	601.6595	297.0094	-304.6501
0.0170731707317073	-0.100192307692308	807.7644	284.6643	-523.1001
0.0146341463414634	-0.100192307692308	1228.349	272.9965	-955.3525
0.0120731707317073	-0.100192307692308	3042.273	261.5826	-2780.6904
0.00975609756097561	-0.100192307692308	6712.408	253.4165	-6458.9915
0.00731707317073171	-0.100192307692308	10087.54	240.5157	-9847.0243
0.0048780487804878	-0.100192307692308	13856.33	226.5994	-13629.7306
0.0024390243902439	-0.100192307692308	16861.47	218.7159	-16642.7541
0	-0.100192307692308	6422.332	210.8168	-6211.5152
-0.0024390243902439	-0.100192307692308	1183.683	202.9426	-980.7404
-0.0048780487804878	-0.100192307692308	892.3217	195.3193	-697.0024
-0.00731707317073171	-0.100192307692308	674.2372	186.0851	-488.1521
-0.00975609756097561	-0.100192307692308	602.1745	177.8575	-424.317
-0.0123170731707317	-0.100192307692308	532.8338	169.1879	-363.6459
-0.0146341463414634	-0.100192307692308	460.2449	162.9121	-297.3328
-0.0170731707317073	-0.100192307692308	421.5322	157.5249	-264.0073
-0.0195121951219512	-0.100192307692308	380.4419	150.2412	-230.2007
-0.0219512195121951	-0.100192307692308	350.8855	145.445	-205.4405
-0.024390243902439	-0.100192307692308	323.4797	138.2688	-185.2109
-0.0268292682926829	-0.100192307692308	301.6301	132.9314	-168.6987
-0.0292682926829268	-0.100192307692308	282.1162	125.3524	-156.7638
-0.0317073170731707	-0.100192307692308	259.881	121.941	-137.94
-0.0341463414634146	-0.100192307692308	251.0985	117.7039	-133.3946
-0.0365853658536585	-0.100192307692308	244.4021	112.0861	-132.316
-0.0390243902439024	-0.100192307692308	240.2153	105.6072	-134.6081
-0.0415853658536585	-0.100192307692308	236.2413	99.14979	-137.09151
-0.0439024390243902	-0.100192307692308	227.6842	95.69813	-131.98607
-0.0463414634146341	-0.100192307692308	220.7218	93.47802	-127.24378
-0.0487804878048781	-0.100192307692308	212.6873	91.67587	-121.01143
-0.051219512195122	-0.100192307692308	202.8955	89.73579	-113.15971
-0.0536585365853659	-0.100192307692308	191.6941	89.98408	-101.71002
-0.0560975609756098	-0.100192307692308	182.2863	89.89909	-92.38721
-0.0585365853658537	-0.100192307692308	176.9541	91.78082	-85.17328
-0.0609756097560976	-0.100192307692308	171.3531	94.72031	-76.63279
-0.0634146341463415	-0.100192307692308	168.4835	99.53543	-68.94807
-0.0658536585365854	-0.100192307692308	164.9865	105.4664	-59.5201
-0.0682926829268293	-0.100192307692308	161.3438	110.5284	-50.8154
-0.0707317073170732	-0.100192307692308	157.4467	116.5981	-40.8486
-0.0731707317073171	-0.100192307692308	154.0101	124.6399	-29.3702
-0.075609756097561	-0.100192307692308	151.4328	140.148	-11.2848
-0.0780487804878049	-0.100192307692308	146.7262	148.2515	1.52529999999999
-0.0804878048780488	-0.100192307692308	142.2042	153.5131	11.3089
-0.0829268292682927	-0.100192307692308	139.7049	161.0209	21.316
-0.0853658536585366	-0.100192307692308	135.4866	174.3275	38.8409
-0.0878048780487805	-0.100192307692308	130.9221	197.0693	66.1472
-0.0902439024390244	-0.100192307692308	129.358	212.1917	82.8337
-0.0928048780487805	-0.100192307692308	127.9865	233.3065	105.32
-0.0952439024390244	-0.100192307692308	125.8033	262.1769	136.3736
-0.0976829268292683	-0.100192307692308	122.0453	289.7285	167.6832
-0.1	-0.100192307692308	120.8652	321.273	200.4078
-0.102560975609756	-0.100192307692308	118.1164	353.5412	235.4248
-0.104878048780488	-0.100192307692308	117.9352	384.211	266.2758
-0.107439024390244	-0.100192307692308	116.2979	404.8582	288.5603
-0.109878048780488	-0.100192307692308	116.7966	417.2003	300.4037
-0.11219512195122	-0.100192307692308	114.8713	420.8883	306.017
-0.114756097560976	-0.100192307692308	115.983	417.1099	301.1269
-0.117073170731707	-0.100192307692308	117.8264	407.0084	289.182
-0.119634146341463	-0.100192307692308	120.3201	393.2311	272.911
-0.122073170731707	-0.100192307692308	123.5895	363.9089	240.3194
-0.124390243902439	-0.100192307692308	127.9224	338.6232	210.7008
-0.126951219512195	-0.100192307692308	132.0318	312.4689	180.4371
-0.129268292682927	-0.100192307692308	135.5711	292.7146	157.1435
-0.131829268292683	-0.100192307692308	141.1633	270.5063	129.343
-0.134268292682927	-0.100192307692308	144.0976	254.1416	110.044
-0.136585365853659	-0.100192307692308	146.9895	242.1061	95.1166
-0.139146341463415	-0.100192307692308	150.6221	235.6303	85.0082
-0.141463414634146	-0.100192307692308	154.1495	231.8721	77.7226
-0.144024390243902	-0.100192307692308	154.4701	230.185	75.7149
-0.146341463414634	-0.100192307692308	153.7243	232.9638	79.2395
0.146219512195122	-0.0963461538461538	144.0568	245.682	101.6252
0.14390243902439	-0.0963461538461538	150.4828	252.533	102.0502
0.141463414634146	-0.0963461538461538	157.1352	261.6872	104.552
0.139024390243902	-0.0963461538461538	147.627	267.8354	120.2084
0.136585365853659	-0.0963461538461538	130.8024	275.4557	144.6533
0.134024390243902	-0.0963461538461538	134.071	278.7377	144.6667
0.131707317073171	-0.0963461538461538	134.1089	281.5197	147.4108
0.129268292682927	-0.0963461538461538	136.7039	286.6934	149.9895
0.126829268292683	-0.0963461538461538	136.9313	300.1382	163.2069
0.124390243902439	-0.0963461538461538	140.1943	329.349	189.1547
0.121829268292683	-0.0963461538461538	142.1428	339.2703	197.1275
0.119512195121951	-0.0963461538461538	146.0996	350.4279	204.3283
0.117073170731707	-0.0963461538461538	150.0162	363.8643	213.8481
0.114634146341463	-0.0963461538461538	152.6352	385.1631	232.5279
0.11219512195122	-0.0963461538461538	156.1371	395.4971	239.36
0.109634146341463	-0.0963461538461538	157.5816	406.6513	249.0697
0.107317073170732	-0.0963461538461538	159.2795	419.8932	260.6137
0.104878048780488	-0.0963461538461538	161.9919	433.0056	271.0137
0.102439024390244	-0.0963461538461538	163.3898	451.3993	288.0095
0.1	-0.0963461538461538	163.8477	478.5644	314.7167
0.0975609756097561	-0.0963461538461538	166.1216	528.3313	362.2097
0.0951219512195122	-0.0963461538461538	166.0984	691.205	525.1066
0.0926829268292683	-0.0963461538461538	168.6196	800.3213	631.7017
0.0902439024390244	-0.0963461538461538	170.5703	977.8018	807.2315
0.0878048780487805	-0.0963461538461538	171.5638	1350.87	1179.3062
0.0853658536585366	-0.0963461538461538	175.3604	2094.215	1918.8546
0.0829268292682927	-0.0963461538461538	177.9787	4074.311	3896.3323
0.0804878048780488	-0.0963461538461538	180.2462	11493.67	11313.4238
0.0780487804878049	-0.0963461538461538	183.2127	20195.43	20012.2173
0.0754878048780488	-0.0963461538461538	185.1327	27391.07	27205.9373
0.0731707317073171	-0.0963461538461538	186.6046	34025.29	33838.6854
0.0707317073170732	-0.0963461538461538	190.1727	27708.26	27518.0873
0.0682926829268293	-0.0963461538461538	192.0874	15660.04	15467.9526
0.0658536585365854	-0.0963461538461538	195.5143	2941.181	2745.6667
0.0632926829268293	-0.0963461538461538	196.7781	1217.983	1021.2049
0.0609756097560976	-0.0963461538461538	199.3177	991.1206	791.8029
0.0585365853658537	-0.0963461538461538	204.5115	752.5284	548.0169
0.0560975609756098	-0.0963461538461538	207.8469	674.5139	466.667
0.0536585365853659	-0.0963461538461538	212.0039	622.4587	410.4548
0.0510975609756098	-0.0963461538461538	217.1791	578.2236	361.0445
0.0487804878048781	-0.0963461538461538	224.1572	537.1001	312.9429
0.0463414634146341	-0.0963461538461538	232.3637	501.5221	269.1584
0.0439024390243902	-0.0963461538461538	241.6434	471.9431	230.2997
0.0414634146341463	-0.0963461538461538	250.3216	430.6956	180.374
0.0390243902439024	-0.0963461538461538	259.035	407.5857	148.5507
0.0365853658536585	-0.0963461538461538	266.2989	390.0879	123.789
0.0341463414634146	-0.0963461538461538	275.4267	376.6558	101.2291
0.0317073170731707	-0.0963461538461538	287.8988	363.8169	75.9181
0.0292682926829268	-0.0963461538461538	304.172	351.6628	47.4908
0.0268292682926829	-0.0963461538461538	340.0272	339.3008	-0.726400000000012
0.0242682926829268	-0.0963461538461538	371.4212	326.151	-45.2702
0.0219512195121951	-0.0963461538461538	406.8372	314.2202	-92.617
0.0195121951219512	-0.0963461538461538	450.6784	300.7895	-149.8889
0.0170731707317073	-0.0963461538461538	499.1656	291.2299	-207.9357
0.0146341463414634	-0.0963461538461538	556.1799	280.9673	-275.2126
0.0120731707317073	-0.0963461538461538	785.078	264.9632	-520.1148
0.00975609756097561	-0.0963461538461538	1124.864	252.6367	-872.2273
0.00731707317073171	-0.0963461538461538	2318.971	242.7901	-2076.1809
0.0048780487804878	-0.0963461538461538	6429.908	231.7865	-6198.1215
0.0024390243902439	-0.0963461538461538	12853.52	223.4335	-12630.0865
0	-0.0963461538461538	22147.33	218.6778	-21928.6522
-0.0024390243902439	-0.0963461538461538	17035.42	210.076	-16825.344
-0.0048780487804878	-0.0963461538461538	3100.426	202.9512	-2897.4748
-0.00731707317073171	-0.0963461538461538	1072.83	194.1989	-878.6311
-0.00975609756097561	-0.0963461538461538	704.4087	185.3663	-519.0424
-0.0123170731707317	-0.0963461538461538	610.6719	178.103	-432.5689
-0.0146341463414634	-0.0963461538461538	534.516	171.2913	-363.2247
-0.0170731707317073	-0.0963461538461538	449.6731	163.6333	-286.0398
-0.0195121951219512	-0.0963461538461538	409.1853	158.0448	-251.1405
-0.0219512195121951	-0.0963461538461538	376.2108	150.3359	-225.8749
-0.024390243902439	-0.0963461538461538	343.0012	144.9503	-198.0509
-0.0268292682926829	-0.0963461538461538	315.9175	135.8746	-180.0429
-0.0292682926829268	-0.0963461538461538	277.5545	130.187	-147.3675
-0.0317073170731707	-0.0963461538461538	255.0969	122.3229	-132.774
-0.0341463414634146	-0.0963461538461538	225.6595	117.2898	-108.3697
-0.0365853658536585	-0.0963461538461538	209.9813	112.7801	-97.2012
-0.0390243902439024	-0.0963461538461538	199.4077	106.1934	-93.2143
-0.0415853658536585	-0.0963461538461538	189.1357	101.3557	-87.78
-0.0439024390243902	-0.0963461538461538	183.6432	96.12047	-87.52273
-0.0463414634146341	-0.0963461538461538	176.1239	92.6741	-83.4498
-0.0487804878048781	-0.0963461538461538	167.9552	89.71284	-78.24236
-0.051219512195122	-0.0963461538461538	160.5159	87.55209	-72.96381
-0.0536585365853659	-0.0963461538461538	154.6671	88.8307	-65.8364
-0.0560975609756098	-0.0963461538461538	149.2813	89.25584	-60.02546
-0.0585365853658537	-0.0963461538461538	145.9843	90.19446	-55.78984
-0.0609756097560976	-0.0963461538461538	139.7346	93.33353	-46.40107
-0.0634146341463415	-0.0963461538461538	137.2208	97.26611	-39.95469
-0.0658536585365854	-0.0963461538461538	133.7098	103.0716	-30.6382
-0.0682926829268293	-0.0963461538461538	130.2343	108.9418	-21.2925
-0.0707317073170732	-0.0963461538461538	124.4878	113.5437	-10.9441
-0.0731707317073171	-0.0963461538461538	120.9181	122.1813	1.2632
-0.075609756097561	-0.0963461538461538	117.6509	136.6662	19.0153
-0.0780487804878049	-0.0963461538461538	116.6562	145.1389	28.4827
-0.0804878048780488	-0.0963461538461538	118.9286	151.0451	32.1165
-0.0829268292682927	-0.0963461538461538	119.1609	160.616	41.4551
-0.0853658536585366	-0.0963461538461538	119.2426	171.851	52.6084
-0.0878048780487805	-0.0963461538461538	118.5613	191.3555	72.7942
-0.0902439024390244	-0.0963461538461538	117.8615	208.3794	90.5179
-0.0928048780487805	-0.0963461538461538	116.8864	227.691	110.8046
-0.0952439024390244	-0.0963461538461538	117.2746	256.7802	139.5056
-0.0976829268292683	-0.0963461538461538	116.9191	285.5907	168.6716
-0.1	-0.0963461538461538	114.8244	317.9075	203.0831
-0.102560975609756	-0.0963461538461538	112.9488	351.7807	238.8319
-0.104878048780488	-0.0963461538461538	111.3608	381.1257	269.7649
-0.107439024390244	-0.0963461538461538	112.1917	401.2742	289.0825
-0.109878048780488	-0.0963461538461538	113.7856	412.3367	298.5511
-0.11219512195122	-0.0963461538461538	115.6115	418.0688	302.4573
-0.114756097560976	-0.0963461538461538	115.8924	413.7757	297.8833
-0.117073170731707	-0.0963461538461538	115.3856	403.8731	288.4875
-0.119634146341463	-0.0963461538461538	114.0725	389.9534	275.8809
-0.122073170731707	-0.0963461538461538	117.2985	357.4438	240.1453
-0.124390243902439	-0.0963461538461538	121.6636	331.0462	209.3826
-0.126951219512195	-0.0963461538461538	125.5671	304.2733	178.7062
-0.129268292682927	-0.0963461538461538	129.9023	285.1035	155.2012
-0.131829268292683	-0.0963461538461538	133.7137	266.8144	133.1007
-0.134268292682927	-0.0963461538461538	136.7808	253.6164	116.8356
-0.136585365853659	-0.0963461538461538	140.5618	242.2307	101.6689
-0.139146341463415	-0.0963461538461538	143.6929	235.9684	92.2755
-0.141463414634146	-0.0963461538461538	144.276	232.6946	88.4186
-0.144024390243902	-0.0963461538461538	145.2224	233.3394	88.117
-0.146341463414634	-0.0963461538461538	145.8157	233.2898	87.4741
0.146219512195122	-0.0925	132.4862	246.8441	114.3579
0.14390243902439	-0.0925	136.4554	253.1446	116.6892
0.141463414634146	-0.0925	139.837	260.426	120.589
0.139024390243902	-0.0925	146.5528	267.186	120.6332
0.136585365853659	-0.0925	151.6522	272.7364	121.0842
0.134024390243902	-0.0925	146.861	274.9843	128.1233
0.131707317073171	-0.0925	131.6467	275.2022	143.5555
0.129268292682927	-0.0925	132.9386	278.9131	145.9745
0.126829268292683	-0.0925	135.9055	294.7577	158.8522
0.124390243902439	-0.0925	137.1775	328.1871	191.0096
0.121829268292683	-0.0925	140.2428	338.4797	198.2369
0.119512195121951	-0.0925	141.7841	353.0688	211.2847
0.117073170731707	-0.0925	143.2521	375.9779	232.7258
0.114634146341463	-0.0925	147.0616	390.3977	243.3361
0.11219512195122	-0.0925	151.0005	404.8062	253.8057
0.109634146341463	-0.0925	152.8674	418.492	265.6246
0.107317073170732	-0.0925	155.5666	433.1592	277.5926
0.104878048780488	-0.0925	155.5488	451.8104	296.2616
0.102439024390244	-0.0925	157.0577	483.3984	326.3407
0.1	-0.0925	159.0315	518.2774	359.2459
0.0975609756097561	-0.0925	160.875	563.7548	402.8798
0.0951219512195122	-0.0925	163.8375	702.4734	538.6359
0.0926829268292683	-0.0925	165.9681	823.8005	657.8324
0.0902439024390244	-0.0925	167.1776	987.0078	819.8302
0.0878048780487805	-0.0925	168.6895	1655.441	1486.7515
0.0853658536585366	-0.0925	170.3978	3282.086	3111.6882
0.0829268292682927	-0.0925	173.7415	8000.731	7826.9895
0.0804878048780488	-0.0925	176.3682	18557.25	18380.8818
0.0780487804878049	-0.0925	178.899	27553.46	27374.561
0.0754878048780488	-0.0925	180.5383	38372.22	38191.6817
0.0731707317073171	-0.0925	181.6723	45381.46	45199.7877
0.0707317073170732	-0.0925	184.6086	38141.22	37956.6114
0.0682926829268293	-0.0925	185.8734	15648.91	15463.0366
0.0658536585365854	-0.0925	188.5917	2550.553	2361.9613
0.0632926829268293	-0.0925	191.567	1451.423	1259.856
0.0609756097560976	-0.0925	194.0585	991.0605	797.002
0.0585365853658537	-0.0925	197.1657	767.2525	570.0868
0.0560975609756098	-0.0925	200.5805	692.3464	491.7659
0.0536585365853659	-0.0925	205.6465	635.1316	429.4851
0.0510975609756098	-0.0925	209.3763	594.2684	384.8921
0.0487804878048781	-0.0925	214.7079	560.5948	345.8869
0.0463414634146341	-0.0925	222.3226	529.5207	307.1981
0.0439024390243902	-0.0925	235.0875	488.1083	253.0208
0.0414634146341463	-0.0925	247.1965	433.2403	186.0438
0.0390243902439024	-0.0925	259.9415	411.5706	151.6291
0.0365853658536585	-0.0925	274.085	391.1146	117.0296
0.0341463414634146	-0.0925	289.1711	377.4873	88.3162
0.0317073170731707	-0.0925	300.2446	365.6205	65.3759
0.0292682926829268	-0.0925	311.5571	353.2078	41.6507
0.0268292682926829	-0.0925	326.4824	337.6029	11.1205
0.0242682926829268	-0.0925	346.582	325.6929	-20.8891
0.0219512195121951	-0.0925	376.6971	314.2916	-62.4055
0.0195121951219512	-0.0925	411.5765	300.9618	-110.6147
0.0170731707317073	-0.0925	456.7882	288.3657	-168.4225
0.0146341463414634	-0.0925	508.5452	277.4401	-231.1051
0.0120731707317073	-0.0925	666.195	262.8075	-403.3875
0.00975609756097561	-0.0925	821.3343	253.7393	-567.595
0.00731707317073171	-0.0925	1193.573	243.0848	-950.4882
0.0048780487804878	-0.0925	3154.812	232.759	-2922.053
0.0024390243902439	-0.0925	7507.617	222.8695	-7284.7475
0	-0.0925	19527.17	215.6439	-19311.5261
-0.0024390243902439	-0.0925	28881.41	209.7023	-28671.7077
-0.0048780487804878	-0.0925	39262.46	201.0659	-39061.3941
-0.00731707317073171	-0.0925	18258.82	190.0834	-18068.7366
[truncated: 7,801 more rows]
