# Supplementary material for: Giant ferroelectric polarization in a bilayer graphene heterostructure
Source: Nat Commun. 2022 Oct 21;13:6241. doi: 10.1038/s41467-022-34104-z (PMC9587233; doi:10.1038/s41467-022-34104-z)
Supplement: Supplementary file 4 — Source Data [file 41467_2022_34104_MOESM4_ESM.zip › SI/Fig.S6/Fig.S6c.dat]

0.195121951219512	-0.154038461538462	174.7158	160.6475	-14.0683
0.190121951219512	-0.154038461538462	176.6058	165.7837	-10.8221
0.185243902439024	-0.154038461538462	171.801	170.093	-1.708
0.180487804878049	-0.154038461538462	161.3021	174.9087	13.6066
0.175487804878049	-0.154038461538462	152.6669	183.6235	30.9566
0.170609756097561	-0.154038461538462	144.2112	189.6886	45.4774
0.165731707317073	-0.154038461538462	141.4079	195.7956	54.3877
0.160853658536585	-0.154038461538462	140.511	204.0428	63.5318
0.15609756097561	-0.154038461538462	141.2166	215.0257	73.8091
0.15109756097561	-0.154038461538462	143.3821	226.5816	83.1995
0.146219512195122	-0.154038461538462	145.6701	239.1824	93.5123
0.141341463414634	-0.154038461538462	148.5039	256.6273	108.1234
0.136463414634146	-0.154038461538462	152.8876	276.6664	123.7788
0.131707317073171	-0.154038461538462	158.3976	296.8237	138.4261
0.126707317073171	-0.154038461538462	163.1598	320.9848	157.825
0.121829268292683	-0.154038461538462	169.1484	329.7262	160.5778
0.116951219512195	-0.154038461538462	175.638	343.0925	167.4545
0.112073170731707	-0.154038461538462	183.7601	376.7829	193.0228
0.107317073170732	-0.154038461538462	191.8495	401.5195	209.67
0.102317073170732	-0.154038461538462	199.2847	433.9411	234.6564
0.0974390243902439	-0.154038461538462	206.6316	473.9696	267.338
0.0925609756097561	-0.154038461538462	217.6079	654.5944	436.9865
0.0876829268292683	-0.154038461538462	230.2381	1056.662	826.4239
0.0828048780487805	-0.154038461538462	242.4111	3242.344	2999.9329
0.0779268292682927	-0.154038461538462	262.1613	11402.59	11140.4287
0.0731707317073171	-0.154038461538462	276.7483	26988.29	26711.5417
0.0681707317073171	-0.154038461538462	298.0221	52885.03	52587.0079
0.0632926829268293	-0.154038461538462	313.0416	60488.1	60175.0584
0.0584146341463415	-0.154038461538462	322.1955	1350.396	1028.2005
0.0535365853658537	-0.154038461538462	356.6246	713.4258	356.8012
0.0487804878048781	-0.154038461538462	425.7206	589.0735	163.3529
0.043780487804878	-0.154038461538462	646.8477	513.7471	-133.1006
0.0389024390243902	-0.154038461538462	1467.195	414.1358	-1053.0592
0.0340243902439024	-0.154038461538462	5756.175	368.1853	-5387.9897
0.0291463414634146	-0.154038461538462	4841.441	341.4131	-4500.0279
0.0242682926829268	-0.154038461538462	3498.109	316.9967	-3181.1123
0.019390243902439	-0.154038461538462	2030.673	292.3002	-1738.3728
0.0145121951219512	-0.154038461538462	1192.726	256.4101	-936.3159
0.00963414634146341	-0.154038461538462	736.6379	226.2367	-510.4012
0.00475609756097561	-0.154038461538462	558.0764	207.0605	-351.0159
0	-0.154038461538462	478.079	187.1954	-290.8836
-0.005	-0.154038461538462	394.7431	174.4458	-220.2973
-0.0098780487804878	-0.154038461538462	359.0281	160.9633	-198.0648
-0.0146341463414634	-0.154038461538462	314.4834	145.7158	-168.7676
-0.0196341463414634	-0.154038461538462	288.7222	135.1301	-153.5921
-0.024390243902439	-0.154038461538462	264.7083	126.3878	-138.3205
-0.029390243902439	-0.154038461538462	243.0882	119.2178	-123.8704
-0.0342682926829268	-0.154038461538462	221.5587	115.4697	-106.089
-0.0391463414634146	-0.154038461538462	202.0487	112.4964	-89.5523
-0.0440243902439024	-0.154038461538462	185.1114	108.1946	-76.9168
-0.0489024390243902	-0.154038461538462	165.6341	104.318	-61.3161
-0.053780487804878	-0.154038461538462	149.8476	100.8499	-48.9977
-0.0586585365853659	-0.154038461538462	141.7788	98.04875	-43.73005
-0.0635365853658537	-0.154038461538462	136.3983	99.94111	-36.45719
-0.0684146341463415	-0.154038461538462	126.8085	106.5591	-20.2494
-0.0731707317073171	-0.154038461538462	124.8311	118.8514	-5.97970000000001
-0.0781707317073171	-0.154038461538462	118.955	141.4973	22.5423
-0.0830487804878049	-0.154038461538462	110.5929	158.2096	47.6167
-0.0879268292682927	-0.154038461538462	106.6138	172.1128	65.499
-0.0928048780487805	-0.154038461538462	104.133	218.084	113.951
-0.0975609756097561	-0.154038461538462	103.3228	253.2553	149.9325
-0.102560975609756	-0.154038461538462	103.5818	319.8694	216.2876
-0.107439024390244	-0.154038461538462	109.7913	389.4542	279.6629
-0.112317073170732	-0.154038461538462	119.3328	450.2586	330.9258
-0.11719512195122	-0.154038461538462	138.8582	487.3377	348.4795
-0.122073170731707	-0.154038461538462	164.1211	497.5838	333.4627
-0.126951219512195	-0.154038461538462	186.4018	480.7133	294.3115
-0.131829268292683	-0.154038461538462	212.5784	416.2869	203.7085
-0.136707317073171	-0.154038461538462	276.8432	350.8104	73.9672
-0.141585365853659	-0.154038461538462	345.4807	318.4318	-27.0489
-0.146463414634146	-0.154038461538462	387.8905	297.228	-90.6625
-0.151341463414634	-0.154038461538462	426.6923	281.279	-145.4133
-0.156219512195122	-0.154038461538462	454.4826	270.39	-184.0926
-0.16109756097561	-0.154038461538462	445.112	260.9695	-184.1425
-0.165975609756098	-0.154038461538462	414.6749	250.3155	-164.3594
-0.170853658536585	-0.154038461538462	379.9192	237.5793	-142.3399
-0.175731707317073	-0.154038461538462	346.512	219.34	-127.172
-0.180609756097561	-0.154038461538462	291.2606	204.9051	-86.3555
-0.185487804878049	-0.154038461538462	259.1866	194.0191	-65.1675
-0.190365853658537	-0.154038461538462	249.598	187.0467	-62.5513
-0.195243902439024	-0.154038461538462	241.4924	186.3557	-55.1367
0.195121951219512	-0.150192307692308	190.7483	156.2138	-34.5345
0.190121951219512	-0.150192307692308	192.1713	159.8108	-32.3605
0.185243902439024	-0.150192307692308	187.2393	162.695	-24.5443
0.180487804878049	-0.150192307692308	175.2929	167.842	-7.45089999999999
0.175487804878049	-0.150192307692308	161.9859	174.2272	12.2413
0.170609756097561	-0.150192307692308	150.2061	182.0557	31.8496
0.165731707317073	-0.150192307692308	139.7045	188.9513	49.2468
0.160853658536585	-0.150192307692308	137.1305	195.1071	57.9766
0.15609756097561	-0.150192307692308	135.9188	202.8426	66.9238
0.15109756097561	-0.150192307692308	136.4322	213.0661	76.6339
0.146219512195122	-0.150192307692308	138.3702	224.8211	86.4509
0.141341463414634	-0.150192307692308	142.0026	236.5932	94.5906
0.136463414634146	-0.150192307692308	146.1319	253.7184	107.5865
0.131707317073171	-0.150192307692308	151.134	271.8124	120.6784
0.126707317073171	-0.150192307692308	158.0543	289.5209	131.4666
0.121829268292683	-0.150192307692308	165.1257	306.4635	141.3378
0.116951219512195	-0.150192307692308	170.5936	325.0618	154.4682
0.112073170731707	-0.150192307692308	177.3627	346.6105	169.2478
0.107317073170732	-0.150192307692308	184.9853	379.9643	194.979
0.102317073170732	-0.150192307692308	192.7098	403.7591	211.0493
0.0974390243902439	-0.150192307692308	199.8713	437.3106	237.4393
0.0925609756097561	-0.150192307692308	207.0532	490.9425	283.8893
0.0876829268292683	-0.150192307692308	217.6954	758.7452	541.0498
0.0828048780487805	-0.150192307692308	230.8755	1245.815	1014.9395
0.0779268292682927	-0.150192307692308	240.4453	3840.218	3599.7727
0.0731707317073171	-0.150192307692308	254.9272	9654.211	9399.2838
0.0681707317073171	-0.150192307692308	269.5495	16041.43	15771.8805
0.0632926829268293	-0.150192307692308	289.0975	20578.52	20289.4225
0.0584146341463415	-0.150192307692308	304.3653	15636.1	15331.7347
0.0535365853658537	-0.150192307692308	313.2662	1027.444	714.1778
0.0487804878048781	-0.150192307692308	344.7352	647.603	302.8678
0.043780487804878	-0.150192307692308	418.4628	552.1173	133.6545
0.0389024390243902	-0.150192307692308	609.3612	454.7987	-154.5625
0.0340243902439024	-0.150192307692308	1288.872	394.2826	-894.5894
0.0291463414634146	-0.150192307692308	4490.284	354.5649	-4135.7191
0.0242682926829268	-0.150192307692308	4064.563	330.956	-3733.607
0.019390243902439	-0.150192307692308	3057.565	308.7602	-2748.8048
0.0145121951219512	-0.150192307692308	1840.434	287.4084	-1553.0256
0.00963414634146341	-0.150192307692308	1266.518	252.7882	-1013.7298
0.00475609756097561	-0.150192307692308	769.4968	224.0005	-545.4963
0	-0.150192307692308	566.6753	205.5367	-361.1386
-0.005	-0.150192307692308	484.4425	187.8197	-296.6228
-0.0098780487804878	-0.150192307692308	419.0241	172.3366	-246.6875
-0.0146341463414634	-0.150192307692308	354.617	156.679	-197.938
-0.0196341463414634	-0.150192307692308	307.3672	143.8548	-163.5124
-0.024390243902439	-0.150192307692308	284.9259	134.8256	-150.1003
-0.029390243902439	-0.150192307692308	259.5646	125.0473	-134.5173
-0.0342682926829268	-0.150192307692308	237.7522	119.7401	-118.0121
-0.0391463414634146	-0.150192307692308	218.9294	117.6123	-101.3171
-0.0440243902439024	-0.150192307692308	199.8399	113.8246	-86.0153
-0.0489024390243902	-0.150192307692308	184.3962	108.5235	-75.8727
-0.053780487804878	-0.150192307692308	167.1218	104.3179	-62.8039
-0.0586585365853659	-0.150192307692308	156.2667	101.5205	-54.7462
-0.0635365853658537	-0.150192307692308	149.0845	100.4374	-48.6471
-0.0684146341463415	-0.150192307692308	144.4783	103.3911	-41.0872
-0.0731707317073171	-0.150192307692308	138.6265	112.6167	-26.0098
-0.0781707317073171	-0.150192307692308	132.5155	129.897	-2.61850000000001
-0.0830487804878049	-0.150192307692308	122.5047	146.749	24.2443
-0.0879268292682927	-0.150192307692308	115.0915	175.0169	59.9254
-0.0928048780487805	-0.150192307692308	112.0525	206.7063	94.6538
-0.0975609756097561	-0.150192307692308	110.9313	235.8552	124.9239
-0.102560975609756	-0.150192307692308	110.5313	272.1925	161.6612
-0.107439024390244	-0.150192307692308	111.3853	352.4881	241.1028
-0.112317073170732	-0.150192307692308	115.7726	417.414	301.6414
-0.11719512195122	-0.150192307692308	126.2735	467.1066	340.8331
-0.122073170731707	-0.150192307692308	144.3794	491.4343	347.0549
-0.126951219512195	-0.150192307692308	167.9858	485.0797	317.0939
-0.131829268292683	-0.150192307692308	194.9311	441.3638	246.4327
-0.136707317073171	-0.150192307692308	219.8771	397.7031	177.826
-0.141585365853659	-0.150192307692308	255.6498	331.6594	76.0096
-0.146463414634146	-0.150192307692308	317.5499	305.1959	-12.354
-0.151341463414634	-0.150192307692308	369.8327	288.1977	-81.635
-0.156219512195122	-0.150192307692308	421.5582	274.1428	-147.4154
-0.16109756097561	-0.150192307692308	452.0404	263.765	-188.2754
-0.165975609756098	-0.150192307692308	446.2393	255.4455	-190.7938
-0.170853658536585	-0.150192307692308	416.5221	243.5938	-172.9283
-0.175731707317073	-0.150192307692308	386.1801	230.9258	-155.2543
-0.180609756097561	-0.150192307692308	354.1017	217.5062	-136.5955
-0.185487804878049	-0.150192307692308	313.37	205.8096	-107.5604
-0.190365853658537	-0.150192307692308	290.4013	202.3968	-88.0045
-0.195243902439024	-0.150192307692308	268.6293	205.0241	-63.6052
0.195121951219512	-0.146346153846154	193.5709	153.2593	-40.3116
0.190121951219512	-0.146346153846154	196.5745	156.6678	-39.9067
0.185243902439024	-0.146346153846154	191.2269	159.1605	-32.0664
0.180487804878049	-0.146346153846154	178.7484	163.646	-15.1024
0.175487804878049	-0.146346153846154	166.5509	167.6541	1.10319999999999
0.170609756097561	-0.146346153846154	155.3097	174.032	18.7223
0.165731707317073	-0.146346153846154	145.2545	182.01	36.7555
0.160853658536585	-0.146346153846154	140.2354	189.1693	48.9339
0.15609756097561	-0.146346153846154	138.4018	194.6866	56.2848
0.15109756097561	-0.146346153846154	139.8266	202.7387	62.9121
0.146219512195122	-0.146346153846154	141.0074	217.2286	76.2212
0.141341463414634	-0.146346153846154	142.8063	230.0898	87.2835
0.136463414634146	-0.146346153846154	146.5039	242.9432	96.4393
0.131707317073171	-0.146346153846154	151.3053	261.3733	110.068
0.126707317073171	-0.146346153846154	156.4652	281.1201	124.6549
0.121829268292683	-0.146346153846154	162.2871	302.2519	139.9648
0.116951219512195	-0.146346153846154	167.7032	324.192	156.4888
0.112073170731707	-0.146346153846154	174.8369	333.2089	158.372
0.107317073170732	-0.146346153846154	182.2265	346.6646	164.4381
0.102317073170732	-0.146346153846154	190.6285	375.0349	184.4064
0.0974390243902439	-0.146346153846154	197.5621	392.9916	195.4295
0.0925609756097561	-0.146346153846154	205.1096	418.6325	213.5229
0.0876829268292683	-0.146346153846154	214.1907	465.6939	251.5032
0.0828048780487805	-0.146346153846154	227.2821	716.5591	489.277
0.0779268292682927	-0.146346153846154	236.4933	1168.284	931.7907
0.0731707317073171	-0.146346153846154	245.8961	3405.108	3159.2119
0.0681707317073171	-0.146346153846154	266.5652	6418.436	6151.8708
0.0632926829268293	-0.146346153846154	285.0011	9327.783	9042.7819
0.0584146341463415	-0.146346153846154	303.4943	11239.24	10935.7457
0.0535365853658537	-0.146346153846154	310.1825	2983.164	2672.9815
0.0487804878048781	-0.146346153846154	325.883	797.985	472.102
0.043780487804878	-0.146346153846154	381.2134	646.0273	264.8139
0.0389024390243902	-0.146346153846154	476.9119	549.4741	72.5622
0.0340243902439024	-0.146346153846154	919.037	445.452	-473.585
0.0291463414634146	-0.146346153846154	5938.774	387.3176	-5551.4564
0.0242682926829268	-0.146346153846154	9399.045	350.673	-9048.372
0.019390243902439	-0.146346153846154	6660.445	323.25	-6337.195
0.0145121951219512	-0.146346153846154	4107.704	292.0988	-3815.6052
0.00963414634146341	-0.146346153846154	1819.613	270.5159	-1549.0971
0.00475609756097561	-0.146346153846154	1026.014	241.8657	-784.1483
0	-0.146346153846154	703.0141	214.7902	-488.2239
-0.005	-0.146346153846154	513.7441	197.0251	-316.719
-0.0098780487804878	-0.146346153846154	439.3488	180.5944	-258.7544
-0.0146341463414634	-0.146346153846154	362.6874	168.2093	-194.4781
-0.0196341463414634	-0.146346153846154	325.3715	153.422	-171.9495
-0.024390243902439	-0.146346153846154	281.2169	141.638	-139.5789
-0.029390243902439	-0.146346153846154	257.861	133.8182	-124.0428
-0.0342682926829268	-0.146346153846154	238.4561	126.4085	-112.0476
-0.0391463414634146	-0.146346153846154	225.1015	122.3906	-102.7109
-0.0440243902439024	-0.146346153846154	209.3164	120.1714	-89.145
-0.0489024390243902	-0.146346153846154	190.2324	116.5747	-73.6577
-0.053780487804878	-0.146346153846154	171.7074	111.0258	-60.6816
-0.0586585365853659	-0.146346153846154	162.5535	106.5168	-56.0367
-0.0635365853658537	-0.146346153846154	156.0413	104.473	-51.5683
-0.0684146341463415	-0.146346153846154	149.1644	104.7361	-44.4283
-0.0731707317073171	-0.146346153846154	144.0512	108.5002	-35.551
-0.0781707317073171	-0.146346153846154	136.7761	115.9441	-20.832
-0.0830487804878049	-0.146346153846154	126.1162	131.384	5.26779999999998
-0.0879268292682927	-0.146346153846154	114.8322	146.5017	31.6695
-0.0928048780487805	-0.146346153846154	110.0926	170.6243	60.5317
-0.0975609756097561	-0.146346153846154	109.9148	202.912	92.9972
-0.102560975609756	-0.146346153846154	110.4884	230.9963	120.5079
-0.107439024390244	-0.146346153846154	113.76	274.8275	161.0675
-0.112317073170732	-0.146346153846154	117.4755	353.6606	236.1851
-0.11719512195122	-0.146346153846154	124.931	422.8079	297.8769
-0.122073170731707	-0.146346153846154	142.5627	462.8172	320.2545
-0.126951219512195	-0.146346153846154	164.7803	479.3695	314.5892
-0.131829268292683	-0.146346153846154	190.188	471.0028	280.8148
-0.136707317073171	-0.146346153846154	213.0349	430.6765	217.6416
-0.141585365853659	-0.146346153846154	256.3372	360.5126	104.1754
-0.146463414634146	-0.146346153846154	314.1609	322.3189	8.15799999999996
-0.151341463414634	-0.146346153846154	358.107	297.1198	-60.9872
-0.156219512195122	-0.146346153846154	409.4704	278.215	-131.2554
-0.16109756097561	-0.146346153846154	445.7589	267.3063	-178.4526
-0.165975609756098	-0.146346153846154	460.4214	258.7637	-201.6577
-0.170853658536585	-0.146346153846154	446.3851	245.8058	-200.5793
-0.175731707317073	-0.146346153846154	417.8437	235.081	-182.7627
-0.180609756097561	-0.146346153846154	380.1081	221.4444	-158.6637
-0.185487804878049	-0.146346153846154	339.5719	209.5084	-130.0635
-0.190365853658537	-0.146346153846154	311.8598	205.0154	-106.8444
-0.195243902439024	-0.146346153846154	293.609	206.4681	-87.1409
0.195121951219512	-0.1425	199.6061	151.5952	-48.0109
0.190121951219512	-0.1425	204.9229	155.5969	-49.326
0.185243902439024	-0.1425	200.387	158.8933	-41.4937
0.180487804878049	-0.1425	186.9528	162.9959	-23.9569
0.175487804878049	-0.1425	172.9632	166.1085	-6.85470000000001
0.170609756097561	-0.1425	158.5689	170.5554	11.9865
0.165731707317073	-0.1425	146.9443	178.2086	31.2643
0.160853658536585	-0.1425	139.914	185.0508	45.1368
0.15609756097561	-0.1425	136.0615	192.4717	56.4102
0.15109756097561	-0.1425	134.3989	200.1109	65.712
0.146219512195122	-0.1425	135.2792	210.6099	75.3307
0.141341463414634	-0.1425	138.164	221.1025	82.9385
0.136463414634146	-0.1425	141.1856	231.0249	89.8393
0.131707317073171	-0.1425	145.4056	241.2702	95.8646
0.126707317073171	-0.1425	148.1915	250.7989	102.6074
0.121829268292683	-0.1425	153.8079	257.7556	103.9477
0.116951219512195	-0.1425	160.6478	268.2423	107.5945
0.112073170731707	-0.1425	166.7488	290.1286	123.3798
0.107317073170732	-0.1425	174.0205	334.388	160.3675
0.102317073170732	-0.1425	180.0899	357.4529	177.363
0.0974390243902439	-0.1425	189.4812	389.8675	200.3863
0.0925609756097561	-0.1425	200.415	413.9206	213.5056
0.0876829268292683	-0.1425	212.1395	448.5618	236.4223
0.0828048780487805	-0.1425	223.9245	513.6669	289.7424
0.0779268292682927	-0.1425	233.9528	785.0188	551.066
0.0731707317073171	-0.1425	240.2852	2201.176	1960.8908
0.0681707317073171	-0.1425	249.8781	7616.256	7366.3779
0.0632926829268293	-0.1425	271.5204	22970.75	22699.2296
0.0584146341463415	-0.1425	291.3577	37204.75	36913.3923
0.0535365853658537	-0.1425	302.8508	35096.16	34793.3092
0.0487804878048781	-0.1425	307.475	1326.542	1019.067
0.043780487804878	-0.1425	339.3335	709.4556	370.1221
0.0389024390243902	-0.1425	406.7417	594.8757	188.134
0.0340243902439024	-0.1425	581.8336	508.2308	-73.6028000000001
0.0291463414634146	-0.1425	1035.741	422.4512	-613.2898
0.0242682926829268	-0.1425	3415.336	372.0649	-3043.2711
0.019390243902439	-0.1425	3169.113	340.8264	-2828.2866
0.0145121951219512	-0.1425	2415.265	317.8798	-2097.3852
0.00963414634146341	-0.1425	1479.417	293.9567	-1185.4603
0.00475609756097561	-0.1425	988.5933	262.3943	-726.199
0	-0.1425	718.2964	229.0676	-489.2288
-0.005	-0.1425	568.1126	210.6913	-357.4213
-0.0098780487804878	-0.1425	481.8109	192.1187	-289.6922
-0.0146341463414634	-0.1425	418.9677	175.5084	-243.4593
-0.0196341463414634	-0.1425	350.2827	164.5869	-185.6958
-0.024390243902439	-0.1425	297.8515	152.3552	-145.4963
-0.029390243902439	-0.1425	273.3717	140.4612	-132.9105
-0.0342682926829268	-0.1425	249.6057	132.9725	-116.6332
-0.0391463414634146	-0.1425	231.4738	128.6537	-102.8201
-0.0440243902439024	-0.1425	218.6914	125.7945	-92.8969
-0.0489024390243902	-0.1425	201.9561	122.5513	-79.4048
-0.053780487804878	-0.1425	179.3303	119.7815	-59.5488
-0.0586585365853659	-0.1425	165.8349	114.5551	-51.2798
-0.0635365853658537	-0.1425	156.3033	110.5848	-45.7185
-0.0684146341463415	-0.1425	150.3069	108.1546	-42.1523
-0.0731707317073171	-0.1425	145.963	109.8918	-36.0712
-0.0781707317073171	-0.1425	141.7141	115.2191	-26.495
-0.0830487804878049	-0.1425	133.9054	133.3763	-0.5291
-0.0879268292682927	-0.1425	123.6472	149.1631	25.5159
-0.0928048780487805	-0.1425	116.649	168.2703	51.6213
-0.0975609756097561	-0.1425	112.2752	188.6379	76.3627
-0.102560975609756	-0.1425	113.4967	221.5163	108.0196
-0.107439024390244	-0.1425	117.5589	257.4579	139.899
-0.112317073170732	-0.1425	121.7533	299.7554	178.0021
-0.11719512195122	-0.1425	125.9312	380.6423	254.7111
-0.122073170731707	-0.1425	133.3994	427.2137	293.8143
-0.126951219512195	-0.1425	153.0914	450.6296	297.5382
-0.131829268292683	-0.1425	175.5787	465.3209	289.7422
-0.136707317073171	-0.1425	199.7646	455.4407	255.6761
-0.141585365853659	-0.1425	226.6264	408.4994	181.873
-0.146463414634146	-0.1425	261.8877	341.3272	79.4395
-0.151341463414634	-0.1425	319.4468	309.5767	-9.87009999999998
-0.156219512195122	-0.1425	366.6544	288.5951	-78.0593
-0.16109756097561	-0.1425	419.7033	276.5084	-143.1949
-0.165975609756098	-0.1425	451.0507	266.0754	-184.9753
-0.170853658536585	-0.1425	441.9508	254.097	-187.8538
-0.175731707317073	-0.1425	414.1541	243.4938	-170.6603
-0.180609756097561	-0.1425	385.0612	233.2232	-151.838
-0.185487804878049	-0.1425	353.3028	222.7014	-130.6014
-0.190365853658537	-0.1425	302.2328	218.3103	-83.9225
-0.195243902439024	-0.1425	276.2169	220.6843	-55.5326
0.195121951219512	-0.138653846153846	228.6911	149.0826	-79.6085
0.190121951219512	-0.138653846153846	235.7341	152.4814	-83.2527
0.185243902439024	-0.138653846153846	221.4917	156.3445	-65.1472
0.180487804878049	-0.138653846153846	200.1495	160.9403	-39.2092
0.175487804878049	-0.138653846153846	180.4163	165.0434	-15.3729
0.170609756097561	-0.138653846153846	162.4746	168.1481	5.67349999999999
0.165731707317073	-0.138653846153846	147.5663	171.6443	24.078
0.160853658536585	-0.138653846153846	138.7711	177.9179	39.1468
0.15609756097561	-0.138653846153846	136.7196	186.5575	49.8379
0.15109756097561	-0.138653846153846	135.8988	194.0135	58.1147
0.146219512195122	-0.138653846153846	135.7805	201.0201	65.2396
0.141341463414634	-0.138653846153846	137.7618	211.4122	73.6504
0.136463414634146	-0.138653846153846	141.1443	223.3467	82.2024
0.131707317073171	-0.138653846153846	145.628	235.9829	90.3549
0.126707317073171	-0.138653846153846	152.0113	252.6538	100.6425
0.121829268292683	-0.138653846153846	158.0701	271.5791	113.509
0.116951219512195	-0.138653846153846	163.951	292.0115	128.0605
0.112073170731707	-0.138653846153846	169.0919	314.8831	145.7912
0.107317073170732	-0.138653846153846	174.8544	320.1135	145.2591
0.102317073170732	-0.138653846153846	181.5776	330.4497	148.8721
0.0974390243902439	-0.138653846153846	189.3191	349.8341	160.515
0.0925609756097561	-0.138653846153846	196.675	374.8686	178.1936
0.0876829268292683	-0.138653846153846	205.9108	388.8738	182.963
0.0828048780487805	-0.138653846153846	216.8996	414.9517	198.0521
0.0779268292682927	-0.138653846153846	228.8149	491.7042	262.8893
0.0731707317073171	-0.138653846153846	237.5861	774.8907	537.3046
0.0681707317073171	-0.138653846153846	249.0281	1302.079	1053.0509
0.0632926829268293	-0.138653846153846	270.4731	3790.243	3519.7699
0.0584146341463415	-0.138653846153846	293.3263	13264.6	12971.2737
0.0535365853658537	-0.138653846153846	305.8644	26280.21	25974.3456
0.0487804878048781	-0.138653846153846	310.717	16570.03	16259.313
0.043780487804878	-0.138653846153846	334.8602	1060.605	725.7448
0.0389024390243902	-0.138653846153846	395.1854	659.5923	264.4069
0.0340243902439024	-0.138653846153846	547.0113	554.8732	7.86189999999999
0.0291463414634146	-0.138653846153846	871.1685	490.4495	-380.719
0.0242682926829268	-0.138653846153846	2938.009	406.2071	-2531.8019
0.019390243902439	-0.138653846153846	3661.239	360.0378	-3301.2012
0.0145121951219512	-0.138653846153846	2742.801	330.5745	-2412.2265
0.00963414634146341	-0.138653846153846	1635.81	301.5678	-1334.2422
0.00475609756097561	-0.138653846153846	1072.327	282.6664	-789.6606
0	-0.138653846153846	754.4614	252.6563	-501.8051
-0.005	-0.138653846153846	586.4534	227.1304	-359.323
-0.0098780487804878	-0.138653846153846	494.1068	209.1809	-284.9259
-0.0146341463414634	-0.138653846153846	433.2028	191.323	-241.8798
-0.0196341463414634	-0.138653846153846	364.6315	176.2771	-188.3544
-0.024390243902439	-0.138653846153846	327.7335	160.7482	-166.9853
-0.029390243902439	-0.138653846153846	282.4382	146.4622	-135.976
-0.0342682926829268	-0.138653846153846	254.7855	136.9784	-117.8071
-0.0391463414634146	-0.138653846153846	238.5386	130.5349	-108.0037
-0.0440243902439024	-0.138653846153846	224.7769	126.3191	-98.4578
-0.0489024390243902	-0.138653846153846	207.7017	123.9947	-83.707
-0.053780487804878	-0.138653846153846	193.2043	121.3856	-71.8187
-0.0586585365853659	-0.138653846153846	170.5483	116.8304	-53.7179
-0.0635365853658537	-0.138653846153846	154.4405	111.101	-43.3395
-0.0684146341463415	-0.138653846153846	148.2858	108.3314	-39.9544
-0.0731707317073171	-0.138653846153846	142.3844	108.4988	-33.8856
-0.0781707317073171	-0.138653846153846	134.2913	110.8989	-23.3924
-0.0830487804878049	-0.138653846153846	128.565	118.1451	-10.4199
-0.0879268292682927	-0.138653846153846	122.4865	137.1836	14.6971
-0.0928048780487805	-0.138653846153846	116.5419	153.2185	36.6766
-0.0975609756097561	-0.138653846153846	111.5323	175.5562	64.0239
-0.102560975609756	-0.138653846153846	110.573	205.5457	94.9727
-0.107439024390244	-0.138653846153846	112.398	232.8063	120.4083
-0.112317073170732	-0.138653846153846	115.9088	270.699	154.7902
-0.11719512195122	-0.138653846153846	120.211	344.8678	224.6568
-0.122073170731707	-0.138653846153846	129.5522	414.1309	284.5787
-0.126951219512195	-0.138653846153846	150.0419	459.112	309.0701
-0.131829268292683	-0.138653846153846	171.8813	483.2894	311.4081
-0.136707317073171	-0.138653846153846	191.954	480.0638	288.1098
-0.141585365853659	-0.138653846153846	214.0509	443.8423	229.7914
-0.146463414634146	-0.138653846153846	258.2131	394.8846	136.6715
-0.151341463414634	-0.138653846153846	313.37	332.7788	19.4088
-0.156219512195122	-0.138653846153846	361.1707	301.5205	-59.6502
-0.16109756097561	-0.138653846153846	407.6031	283.1275	-124.4756
-0.165975609756098	-0.138653846153846	444.5602	271.5084	-173.0518
-0.170853658536585	-0.138653846153846	476.1794	259.5354	-216.644
-0.175731707317073	-0.138653846153846	465.7746	247.931	-217.8436
-0.180609756097561	-0.138653846153846	422.3917	237.5282	-184.8635
-0.185487804878049	-0.138653846153846	379.1824	229.7077	-149.4747
-0.190365853658537	-0.138653846153846	340.0304	226.4123	-113.6181
-0.195243902439024	-0.138653846153846	276.9856	228.1411	-48.8445
0.195121951219512	-0.134807692307692	225.5596	148.6367	-76.9229
0.190121951219512	-0.134807692307692	221.9149	150.8569	-71.058
0.185243902439024	-0.134807692307692	219.8289	155.044	-64.7849
0.180487804878049	-0.134807692307692	206.5705	158.0484	-48.5221
0.175487804878049	-0.134807692307692	190.3035	162.0614	-28.2421
0.170609756097561	-0.134807692307692	173.1673	165.5721	-7.59520000000001
0.165731707317073	-0.134807692307692	154.9244	171.1321	16.2077
0.160853658536585	-0.134807692307692	142.6688	178.4859	35.8171
0.15609756097561	-0.134807692307692	130.8101	185.0692	54.2591
0.15109756097561	-0.134807692307692	148.2618	191.1827	42.9209
0.146219512195122	-0.134807692307692	155.6441	198.9689	43.3248
0.141341463414634	-0.134807692307692	148.7017	208.5697	59.868
0.136463414634146	-0.134807692307692	144.5948	217.562	72.9672
0.131707317073171	-0.134807692307692	142.5102	229.7921	87.2819
0.126707317073171	-0.134807692307692	144.6121	242.8341	98.222
0.121829268292683	-0.134807692307692	148.3537	256.4678	108.1141
0.116951219512195	-0.134807692307692	153.8708	270.749	116.8782
0.112073170731707	-0.134807692307692	161.58	284.8943	123.3143
0.107317073170732	-0.134807692307692	166.8769	299.1576	132.2807
0.102317073170732	-0.134807692307692	173.5563	317.4516	143.8953
0.0974390243902439	-0.134807692307692	179.618	343.1749	163.5569
0.0925609756097561	-0.134807692307692	185.5448	376.7806	191.2358
0.0876829268292683	-0.134807692307692	191.5711	399.3932	207.8221
0.0828048780487805	-0.134807692307692	200.7629	430.8398	230.0769
0.0779268292682927	-0.134807692307692	210.2964	489.4367	279.1403
0.0731707317073171	-0.134807692307692	219.9382	716.8976	496.9594
0.0681707317073171	-0.134807692307692	242.4818	1237.98	995.4982
0.0632926829268293	-0.134807692307692	257.9553	3457.215	3199.2597
0.0584146341463415	-0.134807692307692	277.7499	7245.48	6967.7301
0.0535365853658537	-0.134807692307692	293.9237	10718.67	10424.7463
0.0487804878048781	-0.134807692307692	305.0314	11356.42	11051.3886
0.043780487804878	-0.134807692307692	308.6147	1454.301	1145.6863
0.0389024390243902	-0.134807692307692	338.4226	727.8451	389.4225
0.0340243902439024	-0.134807692307692	408.3542	606.3337	197.9795
0.0291463414634146	-0.134807692307692	559.4837	522.332	-37.1517
0.0242682926829268	-0.134807692307692	886.0938	430.666	-455.4278
0.019390243902439	-0.134807692307692	2935.45	381.2219	-2554.2281
0.0145121951219512	-0.134807692307692	3589.887	347.1772	-3242.7098
0.00963414634146341	-0.134807692307692	2766.912	318.1795	-2448.7325
0.00475609756097561	-0.134807692307692	1884.627	289.602	-1595.025
0	-0.134807692307692	1349.519	256.9525	-1092.5665
-0.005	-0.134807692307692	808.9111	238.0353	-570.8758
-0.0098780487804878	-0.134807692307692	636.6224	216.0401	-420.5823
-0.0146341463414634	-0.134807692307692	496.3619	198.5315	-297.8304
-0.0196341463414634	-0.134807692307692	419.6454	181.8053	-237.8401
-0.024390243902439	-0.134807692307692	353.7043	169.1066	-184.5977
-0.029390243902439	-0.134807692307692	302.1178	155.4226	-146.6952
-0.0342682926829268	-0.134807692307692	275.9754	142.1892	-133.7862
-0.0391463414634146	-0.134807692307692	256.0142	133.6498	-122.3644
-0.0440243902439024	-0.134807692307692	238.0541	128.91	-109.1441
-0.0489024390243902	-0.134807692307692	222.6927	125.5683	-97.1244
-0.053780487804878	-0.134807692307692	203.004	122.8109	-80.1931
-0.0586585365853659	-0.134807692307692	179.0132	117.5142	-61.499
-0.0635365853658537	-0.134807692307692	167.266	110.8361	-56.4299
-0.0684146341463415	-0.134807692307692	157.1131	105.7794	-51.3337
-0.0731707317073171	-0.134807692307692	149.4539	104.9902	-44.4637
-0.0781707317073171	-0.134807692307692	143.6706	108.0686	-35.602
-0.0830487804878049	-0.134807692307692	136.2748	115.9176	-20.3572
-0.0879268292682927	-0.134807692307692	128.5945	132.7424	4.14789999999999
-0.0928048780487805	-0.134807692307692	121.8592	145.3827	23.5235
-0.0975609756097561	-0.134807692307692	116.7041	159.9455	43.2414
-0.102560975609756	-0.134807692307692	113.1556	181.0178	67.8622
-0.107439024390244	-0.134807692307692	115.1668	211.0518	95.885
-0.112317073170732	-0.134807692307692	120.7589	249.2493	128.4904
-0.11719512195122	-0.134807692307692	126.0858	319.2179	193.1321
-0.122073170731707	-0.134807692307692	130.0467	385.0224	254.9757
-0.126951219512195	-0.134807692307692	138.1676	436.0765	297.9089
-0.131829268292683	-0.134807692307692	156.0935	467.4629	311.3694
-0.136707317073171	-0.134807692307692	177.0744	479.0876	302.0132
-0.141585365853659	-0.134807692307692	199.0974	456.9504	257.853
-0.146463414634146	-0.134807692307692	223.2428	416.7783	193.5355
-0.151341463414634	-0.134807692307692	267.2069	352.3749	85.168
-0.156219512195122	-0.134807692307692	321.0359	313.175	-7.86090000000002
-0.16109756097561	-0.134807692307692	369.7562	291.6716	-78.0846
-0.165975609756098	-0.134807692307692	414.1546	277.0224	-137.1322
-0.170853658536585	-0.134807692307692	448.883	263.7374	-185.1456
-0.175731707317073	-0.134807692307692	453.7867	254.1767	-199.61
-0.180609756097561	-0.134807692307692	432.9125	244.9241	-187.9884
-0.185487804878049	-0.134807692307692	398.2248	235.1209	-163.1039
-0.190365853658537	-0.134807692307692	364.1874	230.7779	-133.4095
-0.195243902439024	-0.134807692307692	330.2642	232.943	-97.3212
0.195121951219512	-0.130961538461538	248.5378	148.1084	-100.4294
0.190121951219512	-0.130961538461538	251.1277	148.1867	-102.941
0.185243902439024	-0.130961538461538	239.8771	150.4088	-89.4683
0.180487804878049	-0.130961538461538	219.0013	152.8513	-66.15
0.175487804878049	-0.130961538461538	198.8376	155.1072	-43.7304
0.170609756097561	-0.130961538461538	179.1959	159.071	-20.1249
0.165731707317073	-0.130961538461538	159.6869	162.9309	3.244
0.160853658536585	-0.130961538461538	145.5776	170.1174	24.5398
0.15609756097561	-0.130961538461538	133.3081	178.528	45.2199
0.15109756097561	-0.130961538461538	132.0556	185.6699	53.6143
0.146219512195122	-0.130961538461538	134.0818	192.4813	58.3995
0.141341463414634	-0.130961538461538	131.5045	200.6966	69.1921
0.136463414634146	-0.130961538461538	131.5337	209.8184	78.2847
0.131707317073171	-0.130961538461538	134.3074	221.227	86.9196
0.126707317073171	-0.130961538461538	138.1663	234.7626	96.5963
0.121829268292683	-0.130961538461538	143.2247	251.1022	107.8775
0.116951219512195	-0.130961538461538	150.111	268.7559	118.6449
0.112073170731707	-0.130961538461538	159.7743	288.8129	129.0386
0.107317073170732	-0.130961538461538	164.1574	310.5805	146.4231
0.102317073170732	-0.130961538461538	168.9287	316.659	147.7303
0.0974390243902439	-0.130961538461538	175.1932	327.8535	152.6603
0.0925609756097561	-0.130961538461538	182.0444	345.1346	163.0902
0.0876829268292683	-0.130961538461538	188.9086	369.7626	180.854
0.0828048780487805	-0.130961538461538	196.2101	389.4858	193.2757
0.0779268292682927	-0.130961538461538	205.7499	419.5303	213.7804
0.0731707317073171	-0.130961538461538	216.0847	481.3232	265.2385
0.0681707317073171	-0.130961538461538	225.6669	733.7383	508.0714
0.0632926829268293	-0.130961538461538	242.0149	1996.689	1754.6741
0.0584146341463415	-0.130961538461538	266.9608	6857.945	6590.9842
0.0535365853658537	-0.130961538461538	282.612	20239.18	19956.568
0.0487804878048781	-0.130961538461538	295.209	32011.27	31716.061
0.043780487804878	-0.130961538461538	302.1595	33371.73	33069.5705
0.0389024390243902	-0.130961538461538	323.7458	1040.242	716.4962
0.0340243902439024	-0.130961538461538	384.5051	661.2624	276.7573
0.0291463414634146	-0.130961538461538	468.8584	555.8119	86.9535
0.0242682926829268	-0.130961538461538	683.6527	486.6575	-196.9952
0.019390243902439	-0.130961538461538	1467.042	402.1503	-1064.8917
0.0145121951219512	-0.130961538461538	4070.92	358.5892	-3712.3308
0.00963414634146341	-0.130961538461538	2504.932	326.6513	-2178.2807
0.00475609756097561	-0.130961538461538	1584.268	303.4657	-1280.8023
0	-0.130961538461538	1036.496	283.95	-752.546
-0.005	-0.130961538461538	764.5227	252.6786	-511.8441
-0.0098780487804878	-0.130961538461538	592.7718	225.1383	-367.6335
-0.0146341463414634	-0.130961538461538	512.007	205.6336	-306.3734
-0.0196341463414634	-0.130961538461538	437.0789	185.4201	-251.6588
-0.024390243902439	-0.130961538461538	370.3351	172.9276	-197.4075
-0.029390243902439	-0.130961538461538	331.5851	157.9723	-173.6128
-0.0342682926829268	-0.130961538461538	297.6917	144.9194	-152.7723
-0.0391463414634146	-0.130961538461538	271.2386	139.28	-131.9586
-0.0440243902439024	-0.130961538461538	248.4062	134.2557	-114.1505
-0.0489024390243902	-0.130961538461538	231.0576	129.7465	-101.3111
-0.053780487804878	-0.130961538461538	211.2621	127.8797	-83.3824
-0.0586585365853659	-0.130961538461538	186.575	127.3384	-59.2366
-0.0635365853658537	-0.130961538461538	172.0975	122.4344	-49.6631
-0.0684146341463415	-0.130961538461538	164.3485	114.9783	-49.3702
-0.0731707317073171	-0.130961538461538	157.7052	110.9877	-46.7175
-0.0781707317073171	-0.130961538461538	151.5959	109.6626	-41.9333
-0.0830487804878049	-0.130961538461538	144.6492	111.2528	-33.3964
-0.0879268292682927	-0.130961538461538	135.2129	121.1306	-14.0823
-0.0928048780487805	-0.130961538461538	125.8079	138.9717	13.1638
-0.0975609756097561	-0.130961538461538	122.2069	154.4959	32.289
-0.102560975609756	-0.130961538461538	122.0703	181.159	59.0887
-0.107439024390244	-0.130961538461538	121.3558	213.8772	92.5214
-0.112317073170732	-0.130961538461538	123.344	246.4197	123.0757
-0.11719512195122	-0.130961538461538	128.2151	282.5479	154.3328
-0.122073170731707	-0.130961538461538	135.0135	357.9667	222.9532
-0.126951219512195	-0.130961538461538	140.8245	418.0448	277.2203
-0.131829268292683	-0.130961538461538	153.4715	457.519	304.0475
-0.136707317073171	-0.130961538461538	172.6259	473.6058	300.9799
-0.141585365853659	-0.130961538461538	196.7322	459.6974	262.9652
-0.146463414634146	-0.130961538461538	220.5325	426.0729	205.5404
-0.151341463414634	-0.130961538461538	245.0864	382.5205	137.4341
-0.156219512195122	-0.130961538461538	292.4709	326.6534	34.1825
-0.16109756097561	-0.130961538461538	336.6558	300.6577	-35.9981
-0.165975609756098	-0.130961538461538	390.8744	284.1485	-106.7259
-0.170853658536585	-0.130961538461538	430.604	269.1761	-161.4279
-0.175731707317073	-0.130961538461538	455.4021	260.8193	-194.5828
-0.180609756097561	-0.130961538461538	453.1702	250.8153	-202.3549
-0.185487804878049	-0.130961538461538	428.0619	242.4127	-185.6492
-0.190365853658537	-0.130961538461538	386.472	238.546	-147.926
-0.195243902439024	-0.130961538461538	349.8795	240.6474	-109.2321
0.195121951219512	-0.127115384615385	231.6908	146.3065	-85.3843
0.190121951219512	-0.127115384615385	225.9984	146.0919	-79.9065
0.185243902439024	-0.127115384615385	222.9395	148.3773	-74.5622
0.180487804878049	-0.127115384615385	210.7216	150.2344	-60.4872
0.175487804878049	-0.127115384615385	195.4154	153.4575	-41.9579
0.170609756097561	-0.127115384615385	179.3043	157.7459	-21.5584
0.165731707317073	-0.127115384615385	161.5878	162.248	0.660200000000003
0.160853658536585	-0.127115384615385	147.4871	166.8333	19.3462
0.15609756097561	-0.127115384615385	133.5026	172.6486	39.146
0.15109756097561	-0.127115384615385	147.7533	181.6379	33.8846
0.146219512195122	-0.127115384615385	153.4908	187.6592	34.1684
0.141341463414634	-0.127115384615385	145.0275	197.2504	52.2229
0.136463414634146	-0.127115384615385	137.2302	206.4071	69.1769
0.131707317073171	-0.127115384615385	133.4583	215.8851	82.4268
0.126707317073171	-0.127115384615385	133.5364	227.3357	93.7993
0.121829268292683	-0.127115384615385	138.4006	238.0693	99.6687
0.116951219512195	-0.127115384615385	144.0748	250.5671	106.4923
0.112073170731707	-0.127115384615385	152.7609	269.2549	116.494
0.107317073170732	-0.127115384615385	160.0522	288.161	128.1088
0.102317073170732	-0.127115384615385	167.6213	307.5856	139.9643
0.0974390243902439	-0.127115384615385	174.6364	320.3885	145.7521
0.0925609756097561	-0.127115384615385	180.074	329.2602	149.1862
0.0876829268292683	-0.127115384615385	185.9655	343.7781	157.8126
0.0828048780487805	-0.127115384615385	193.2954	366.2718	172.9764
0.0779268292682927	-0.127115384615385	201.5123	395.6854	194.1731
0.0731707317073171	-0.127115384615385	210.8874	444.8418	233.9544
0.0681707317073171	-0.127115384615385	219.065	618.674	399.609
0.0632926829268293	-0.127115384615385	216.5746	1097.266	880.6914
0.0584146341463415	-0.127115384615385	222.5632	2064.437	1841.8738
0.0535365853658537	-0.127115384615385	253.667	3663.643	3409.976
0.0487804878048781	-0.127115384615385	276.2961	5145.839	4869.5429
0.043780487804878	-0.127115384615385	289.2243	5961.992	5672.7677
0.0389024390243902	-0.127115384615385	300.4031	1454.743	1154.3399
0.0340243902439024	-0.127115384615385	346.1484	749.0093	402.8609
0.0291463414634146	-0.127115384615385	417.3197	620.0274	202.7077
0.0242682926829268	-0.127115384615385	574.1886	533.7539	-40.4346999999999
0.019390243902439	-0.127115384615385	937.08	438.8418	-498.2382
0.0145121951219512	-0.127115384615385	2592.167	383.0009	-2209.1661
0.00963414634146341	-0.127115384615385	2692.003	347.5102	-2344.4928
0.00475609756097561	-0.127115384615385	2143.25	321.0507	-1822.1993
0	-0.127115384615385	1575.108	293.6076	-1281.5004
-0.005	-0.127115384615385	1057.997	261.1354	-796.8616
-0.0098780487804878	-0.127115384615385	736.7516	239.5857	-497.1659
-0.0146341463414634	-0.127115384615385	565.1182	216.1125	-349.0057
-0.0196341463414634	-0.127115384615385	474.9991	198.6031	-276.396
-0.024390243902439	-0.127115384615385	417.0041	184.6604	-232.3437
-0.029390243902439	-0.127115384615385	354.9673	171.0819	-183.8854
-0.0342682926829268	-0.127115384615385	306.8549	155.2544	-151.6005
-0.0391463414634146	-0.127115384615385	280.6857	144.6249	-136.0608
-0.0440243902439024	-0.127115384615385	258.0101	138.9346	-119.0755
-0.0489024390243902	-0.127115384615385	238.921	133.4253	-105.4957
-0.053780487804878	-0.127115384615385	221.3151	130.2331	-91.082
-0.0586585365853659	-0.127115384615385	200.0442	125.8345	-74.2097
-0.0635365853658537	-0.127115384615385	179.4776	119.1134	-60.3642
-0.0684146341463415	-0.127115384615385	168.5975	110.6162	-57.9813
-0.0731707317073171	-0.127115384615385	159.6505	106.0294	-53.6211
-0.0781707317073171	-0.127115384615385	153.0003	105.633	-47.3673
-0.0830487804878049	-0.127115384615385	146.9657	107.4876	-39.4781
-0.0879268292682927	-0.127115384615385	139.5051	113.6174	-25.8877
-0.0928048780487805	-0.127115384615385	132.0974	122.967	-9.1304
-0.0975609756097561	-0.127115384615385	121.8901	141.5632	19.6731
-0.102560975609756	-0.127115384615385	119.4363	161.2413	41.805
-0.107439024390244	-0.127115384615385	119.0756	188.0002	68.9246
-0.112317073170732	-0.127115384615385	120.5852	216.5569	95.9717
-0.11719512195122	-0.127115384615385	125.1092	242.4546	117.3454
-0.122073170731707	-0.127115384615385	131.2881	289.0211	157.733
-0.126951219512195	-0.127115384615385	137.7044	362.3702	224.6658
-0.131829268292683	-0.127115384615385	145.5914	411.2615	265.6701
-0.136707317073171	-0.127115384615385	165.0527	446.7514	281.6987
-0.141585365853659	-0.127115384615385	182.7845	462.4926	279.7081
-0.146463414634146	-0.127115384615385	204.3116	449.0762	244.7646
-0.151341463414634	-0.127115384615385	229.578	418.2357	188.6577
-0.156219512195122	-0.127115384615385	275.9956	355.424	79.4284
-0.16109756097561	-0.127115384615385	330.0563	320.4179	-9.63840000000005
-0.165975609756098	-0.127115384615385	369.0334	298.2022	-70.8312
-0.170853658536585	-0.127115384615385	411.8113	280.444	-131.3673
-0.175731707317073	-0.127115384615385	444.693	268.9623	-175.7307
-0.180609756097561	-0.127115384615385	455.9818	259.3438	-196.638
-0.185487804878049	-0.127115384615385	441.79	250.7676	-191.0224
-0.190365853658537	-0.127115384615385	413.0981	246.0557	-167.0424
-0.195243902439024	-0.127115384615385	376.7619	248.0449	-128.717
0.195121951219512	-0.123269230769231	244.2772	151.0417	-93.2355
0.190121951219512	-0.123269230769231	241.2066	148.5152	-92.6914
0.185243902439024	-0.123269230769231	241.7508	150.5173	-91.2335
0.180487804878049	-0.123269230769231	232.8793	152.1479	-80.7314
0.175487804878049	-0.123269230769231	215.3585	154.5415	-60.817
0.170609756097561	-0.123269230769231	196.0016	157.2938	-38.7078
0.165731707317073	-0.123269230769231	176.0337	160.0791	-15.9546
0.160853658536585	-0.123269230769231	158.2104	164.2634	6.053
0.15609756097561	-0.123269230769231	140.8022	168.2374	27.4352
0.15109756097561	-0.123269230769231	133.5661	176.5944	43.0283
0.146219512195122	-0.123269230769231	112.409	182.922	70.513
0.141341463414634	-0.123269230769231	103.3184	188.8078	85.4894
0.136463414634146	-0.123269230769231	109.0447	196.9518	87.9071
0.131707317073171	-0.123269230769231	116.7533	205.9511	89.1978
0.126707317073171	-0.123269230769231	122.1135	216.7347	94.6212
0.121829268292683	-0.123269230769231	126.788	228.7175	101.9295
0.116951219512195	-0.123269230769231	133.0084	238.1808	105.1724
0.112073170731707	-0.123269230769231	138.7073	249.8086	111.1013
0.107317073170732	-0.123269230769231	144.4347	264.034	119.5993
0.102317073170732	-0.123269230769231	148.9488	279.4042	130.4554
0.0974390243902439	-0.123269230769231	153.2796	295.5844	142.3048
0.0925609756097561	-0.123269230769231	158.3088	311.3362	153.0274
0.0876829268292683	-0.123269230769231	165.4204	329.3581	163.9377
0.0828048780487805	-0.123269230769231	174.7953	343.8869	169.0916
0.0779268292682927	-0.123269230769231	183.2588	365.474	182.2152
0.0731707317073171	-0.123269230769231	192.66	387.9515	195.2915
0.0681707317073171	-0.123269230769231	202.366	455.1648	252.7988
0.0632926829268293	-0.123269230769231	213.3741	717.0077	503.6336
0.0584146341463415	-0.123269230769231	225.837	1262.732	1036.895
0.0535365853658537	-0.123269230769231	258.5451	3784.957	3526.4119
0.0487804878048781	-0.123269230769231	283.9834	13495.87	13211.8866
0.043780487804878	-0.123269230769231	290.8089	21866.7	21575.8911
0.0389024390243902	-0.123269230769231	293.6725	16004.08	15710.4075
0.0340243902439024	-0.123269230769231	311.1496	1031.214	720.0644
0.0291463414634146	-0.123269230769231	367.6912	668.3754	300.6842
0.0242682926829268	-0.123269230769231	446.7436	562.5691	115.8255
0.019390243902439	-0.123269230769231	641.8507	498.6763	-143.1744
0.0145121951219512	-0.123269230769231	1471.417	410.2605	-1061.1565
0.00963414634146341	-0.123269230769231	4785.849	362.3463	-4423.5027
0.00475609756097561	-0.123269230769231	3400.486	328.2438	-3072.2422
0	-0.123269230769231	2082.584	301.7958	-1780.7882
-0.005	-0.123269230769231	1266.788	281.1779	-985.6101
-0.0098780487804878	-0.123269230769231	869.3041	245.5435	-623.7606
-0.0146341463414634	-0.123269230769231	637.2063	222.33	-414.8763
-0.0196341463414634	-0.123269230769231	506.3838	204.3616	-302.0222
-0.024390243902439	-0.123269230769231	440.3682	186.2115	-254.1567
-0.029390243902439	-0.123269230769231	375.5845	171.8552	-203.7293
-0.0342682926829268	-0.123269230769231	337.1529	158.5952	-178.5577
-0.0391463414634146	-0.123269230769231	296.5526	145.6335	-150.9191
-0.0440243902439024	-0.123269230769231	272.5741	137.2489	-135.3252
-0.0489024390243902	-0.123269230769231	251.7399	130.6177	-121.1222
-0.053780487804878	-0.123269230769231	233.7255	126.7952	-106.9303
-0.0586585365853659	-0.123269230769231	212.5164	125.4269	-87.0895
-0.0635365853658537	-0.123269230769231	188.2063	125.6994	-62.5069
-0.0684146341463415	-0.123269230769231	175.2828	118.7979	-56.4849
-0.0731707317073171	-0.123269230769231	166.2597	111.4839	-54.7758
-0.0781707317073171	-0.123269230769231	158.582	109.0702	-49.5118
-0.0830487804878049	-0.123269230769231	151.0499	110.9821	-40.0678
-0.0879268292682927	-0.123269230769231	143.1344	114.8177	-28.3167
-0.0928048780487805	-0.123269230769231	133.601	121.3281	-12.2729
-0.0975609756097561	-0.123269230769231	124.5304	138.5858	14.0554
-0.102560975609756	-0.123269230769231	122.207	154.7136	32.5066
-0.107439024390244	-0.123269230769231	119.6214	178	58.3786
-0.112317073170732	-0.123269230769231	119.1736	204.2089	85.0353
-0.11719512195122	-0.123269230769231	120.6777	234.3858	113.7081
-0.122073170731707	-0.123269230769231	125.1857	269.3002	144.1145
-0.126951219512195	-0.123269230769231	131.8401	337.5314	205.6913
-0.131829268292683	-0.123269230769231	137.053	388.2507	251.1977
-0.136707317073171	-0.123269230769231	147.2678	423.0627	275.7949
-0.141585365853659	-0.123269230769231	168.3262	446.4699	278.1437
-0.146463414634146	-0.123269230769231	191.4466	453.6185	262.1719
-0.151341463414634	-0.123269230769231	215.2585	427.9885	212.73
-0.156219512195122	-0.123269230769231	246.5443	387.3986	140.8543
-0.16109756097561	-0.123269230769231	294.6528	332.1081	37.4553
-0.165975609756098	-0.123269230769231	334.554	305.2212	-29.3328
-0.170853658536585	-0.123269230769231	386.2198	285.9504	-100.2694
-0.175731707317073	-0.123269230769231	428.2239	272.7224	-155.5015
-0.180609756097561	-0.123269230769231	456.6804	261.7183	-194.9621
-0.185487804878049	-0.123269230769231	446.609	251.2449	-195.3641
-0.190365853658537	-0.123269230769231	417.2856	246.9153	-170.3703
-0.195243902439024	-0.123269230769231	381.6625	248.6196	-133.0429
0.195121951219512	-0.119423076923077	264.0705	153.6119	-110.4586
0.190121951219512	-0.119423076923077	268.301	150.0715	-118.2295
0.185243902439024	-0.119423076923077	262.5868	149.4122	-113.1746
0.180487804878049	-0.119423076923077	244.3884	150.1802	-94.2082
0.175487804878049	-0.119423076923077	222.1605	151.5185	-70.642
0.170609756097561	-0.119423076923077	199.4173	153.7665	-45.6508
0.165731707317073	-0.119423076923077	176.0123	156.7715	-19.2408
0.160853658536585	-0.119423076923077	158.5181	160.501	1.9829
0.15609756097561	-0.119423076923077	144.6087	165.857	21.2483
0.15109756097561	-0.119423076923077	132.7101	173.377	40.6669
0.146219512195122	-0.119423076923077	136.8687	182.2576	45.3889
0.141341463414634	-0.119423076923077	139.1555	188.8905	49.735
0.136463414634146	-0.119423076923077	133.5135	195.9805	62.467
0.131707317073171	-0.119423076923077	129.4362	204.0959	74.6597
0.126707317073171	-0.119423076923077	129.5791	213.0099	83.4308
0.121829268292683	-0.119423076923077	130.4188	224.5302	94.1114
0.116951219512195	-0.119423076923077	133.9015	235.958	102.0565
0.112073170731707	-0.119423076923077	140.3498	246.1318	105.782
0.107317073170732	-0.119423076923077	145.4795	254.9303	109.4508
0.102317073170732	-0.119423076923077	149.9607	267.794	117.8333
0.0974390243902439	-0.119423076923077	153.4909	282.5488	129.0579
0.0925609756097561	-0.119423076923077	157.2005	299.5203	142.3198
0.0876829268292683	-0.119423076923077	161.6564	313.1596	151.5032
0.0828048780487805	-0.119423076923077	167.3232	329.6206	162.2974
0.0779268292682927	-0.119423076923077	173.0702	338.8238	165.7536
0.0731707317073171	-0.119423076923077	180.3097	359.5309	179.2212
0.0681707317073171	-0.119423076923077	188.017	401.9898	213.9728
0.0632926829268293	-0.119423076923077	198.7393	678.2836	479.5443
0.0584146341463415	-0.119423076923077	210.871	1132.131	921.26
0.0535365853658537	-0.119423076923077	227.4303	2124.32	1896.8897
0.0487804878048781	-0.119423076923077	274.9945	3164.575	2889.5805
0.043780487804878	-0.119423076923077	290.9165	4319.396	4028.4795
0.0389024390243902	-0.119423076923077	295.144	4810.413	4515.269
0.0340243902439024	-0.119423076923077	304.0451	1451.943	1147.8979
0.0291463414634146	-0.119423076923077	355.9709	724.592	368.6211
0.0242682926829268	-0.119423076923077	425.661	604.0857	178.4247
0.019390243902439	-0.119423076923077	590.1114	522.5015	-67.6099000000001
0.0145121951219512	-0.119423076923077	1078.43	432.7314	-645.6986
0.00963414634146341	-0.119423076923077	3186.816	376.9048	-2809.9112
0.00475609756097561	-0.119423076923077	2932.86	338.1058	-2594.7542
0	-0.119423076923077	2308.098	308.811	-1999.287
-0.005	-0.119423076923077	1491.007	284.3219	-1206.6851
-0.0098780487804878	-0.119423076923077	972.5776	257.6769	-714.9007
-0.0146341463414634	-0.119423076923077	703.6043	240.264	-463.3403
-0.0196341463414634	-0.119423076923077	543.7787	216.0867	-327.692
-0.024390243902439	-0.119423076923077	472.1628	199.3807	-272.7821
-0.029390243902439	-0.119423076923077	410.1545	181.0356	-229.1189
-0.0342682926829268	-0.119423076923077	348.7302	168.1454	-180.5848
-0.0391463414634146	-0.119423076923077	302.3546	157.4923	-144.8623
-0.0440243902439024	-0.119423076923077	279.5784	148.033	-131.5454
-0.0489024390243902	-0.119423076923077	256.4336	140.3986	-116.035
-0.053780487804878	-0.119423076923077	237.106	134.5984	-102.5076
-0.0586585365853659	-0.119423076923077	219.4352	129.7089	-89.7263
-0.0635365853658537	-0.119423076923077	194.1503	127.8536	-66.2967
-0.0684146341463415	-0.119423076923077	181.7306	121.2061	-60.5245
-0.0731707317073171	-0.119423076923077	172.673	113.0299	-59.6431
-0.0781707317073171	-0.119423076923077	166.6079	109.5076	-57.1003
-0.0830487804878049	-0.119423076923077	160.0538	111.1663	-48.8875
-0.0879268292682927	-0.119423076923077	151.2279	116.1874	-35.0405
-0.0928048780487805	-0.119423076923077	143.7991	123.9678	-19.8313
-0.0975609756097561	-0.119423076923077	135.3559	138.4768	3.12090000000001
-0.102560975609756	-0.119423076923077	127.5755	151.3368	23.7613
-0.107439024390244	-0.119423076923077	124.1772	171.3003	47.1231
-0.112317073170732	-0.119423076923077	122.9345	197.5212	74.5867
-0.11719512195122	-0.119423076923077	122.3688	231.7148	109.346
-0.122073170731707	-0.119423076923077	124.7013	263.8473	139.146
-0.126951219512195	-0.119423076923077	129.3307	303.5735	174.2428
-0.131829268292683	-0.119423076923077	136.867	377.1543	240.2873
-0.136707317073171	-0.119423076923077	146.0111	424.3131	278.302
-0.141585365853659	-0.119423076923077	167.8097	452.2567	284.447
-0.146463414634146	-0.119423076923077	185.2403	461.7585	276.5182
-0.151341463414634	-0.119423076923077	203.419	447.9969	244.5779
-0.156219512195122	-0.119423076923077	228.4688	412.3525	183.8837
-0.16109756097561	-0.119423076923077	276.1118	352.7451	76.6333
-0.165975609756098	-0.119423076923077	334.2172	320.178	-14.0392
-0.170853658536585	-0.119423076923077	373.6901	296.3389	-77.3512
-0.175731707317073	-0.119423076923077	419.4219	281.4208	-138.0011
-0.180609756097561	-0.119423076923077	449.7985	268.9721	-180.8264
-0.185487804878049	-0.119423076923077	476.6387	260.5738	-216.0649
-0.190365853658537	-0.119423076923077	466.8935	256.1982	-210.6953
-0.195243902439024	-0.119423076923077	436.1103	258.3597	-177.7506
0.195121951219512	-0.115576923076923	288.0868	155.7947	-132.2921
0.190121951219512	-0.115576923076923	297.1701	146.9055	-150.2646
0.185243902439024	-0.115576923076923	287.1216	144.2651	-142.8565
0.180487804878049	-0.115576923076923	265.2685	144.7571	-120.5114
0.175487804878049	-0.115576923076923	240.3772	146.2334	-94.1438
0.170609756097561	-0.115576923076923	215.49	149.4885	-66.0015
0.165731707317073	-0.115576923076923	188.9285	154.254	-34.6745
0.160853658536585	-0.115576923076923	168.9431	158.8194	-10.1237
0.15609756097561	-0.115576923076923	151.6815	161.7686	10.0871
0.15109756097561	-0.115576923076923	134.4936	166.3284	31.8348
0.146219512195122	-0.115576923076923	110.121	170.6211	60.5001
0.141341463414634	-0.115576923076923	100.5327	178.845	78.3123
0.136463414634146	-0.115576923076923	105.3349	185.5758	80.2409
0.131707317073171	-0.115576923076923	111.9025	192.837	80.9345
0.126707317073171	-0.115576923076923	116.9553	201.445	84.4897
0.121829268292683	-0.115576923076923	122.0268	209.4939	87.4671
0.116951219512195	-0.115576923076923	127.202	218.3515	91.1495
0.112073170731707	-0.115576923076923	132.6246	227.1273	94.5027
0.107317073170732	-0.115576923076923	138.0904	233.5365	95.4461
0.102317073170732	-0.115576923076923	144.4279	242.3684	97.9405
0.0974390243902439	-0.115576923076923	150.211	254.8361	104.6251
0.0925609756097561	-0.115576923076923	153.896	263.5207	109.6247
0.0876829268292683	-0.115576923076923	158.0289	268.2132	110.1843
0.0828048780487805	-0.115576923076923	162.6408	275.3595	112.7187
0.0779268292682927	-0.115576923076923	167.2621	297.5938	130.3317
0.0731707317073171	-0.115576923076923	171.2448	341.0154	169.7706
0.0681707317073171	-0.115576923076923	176.6093	373.1877	196.5784
0.0632926829268293	-0.115576923076923	183.7004	414.5885	230.8881
0.0584146341463415	-0.115576923076923	192.0798	475.1924	283.1126
0.0535365853658537	-0.115576923076923	204.4835	650.6791	446.1956
0.0487804878048781	-0.115576923076923	218.592	978.7366	760.1446
0.043780487804878	-0.115576923076923	266.4741	1591.645	1325.1709
0.0389024390243902	-0.115576923076923	280.3556	2616.467	2336.1114
0.0340243902439024	-0.115576923076923	283.8224	4233.109	3949.2866
0.0291463414634146	-0.115576923076923	312.8924	1460.458	1147.5656
0.0242682926829268	-0.115576923076923	376.4459	769.9093	393.4634
0.019390243902439	-0.115576923076923	462.2232	634.6339	172.4107
0.0145121951219512	-0.115576923076923	814.8779	545.3172	-269.5607
0.00963414634146341	-0.115576923076923	6061.986	452.8088	-5609.1772
0.00475609756097561	-0.115576923076923	10998.04	387.6235	-10610.4165
0	-0.115576923076923	7276.851	341.2165	-6935.6345
-0.005	-0.115576923076923	2896.857	312.7229	-2584.1341
-0.0098780487804878	-0.115576923076923	1347.808	289.638	-1058.17
-0.0146341463414634	-0.115576923076923	847.9924	262.0455	-585.9469
-0.0196341463414634	-0.115576923076923	622.1445	241.7391	-380.4054
-0.024390243902439	-0.115576923076923	486.2944	218.6167	-267.6777
-0.029390243902439	-0.115576923076923	429.1364	200.9324	-228.204
-0.0342682926829268	-0.115576923076923	364.7084	183.8724	-180.836
-0.0391463414634146	-0.115576923076923	329.0784	170.9476	-158.1308
-0.0440243902439024	-0.115576923076923	283.901	160.4014	-123.4996
-0.0489024390243902	-0.115576923076923	261.8149	147.1774	-114.6375
-0.053780487804878	-0.115576923076923	239.113	139.0365	-100.0765
-0.0586585365853659	-0.115576923076923	223.2084	135.9148	-87.2936
-0.0635365853658537	-0.115576923076923	208.9765	133.8824	-75.0941
-0.0684146341463415	-0.115576923076923	185.8308	128.2254	-57.6054
-0.0731707317073171	-0.115576923076923	175.9559	118.2412	-57.7147
-0.0781707317073171	-0.115576923076923	167.0983	109.2882	-57.8101
-0.0830487804878049	-0.115576923076923	160.3258	105.564	-54.7618
-0.0879268292682927	-0.115576923076923	153.7911	110.3742	-43.4169
-0.0928048780487805	-0.115576923076923	144.3196	117.0801	-27.2395
-0.0975609756097561	-0.115576923076923	137.2148	123.7524	-13.4624
-0.102560975609756	-0.115576923076923	129.2254	137.8683	8.6429
-0.107439024390244	-0.115576923076923	122.9532	152.2378	29.2846
-0.112317073170732	-0.115576923076923	119.1661	169.5545	50.3884
-0.11719512195122	-0.115576923076923	117.71	193.4042	75.6942
-0.122073170731707	-0.115576923076923	120.0733	224.5026	104.4293
-0.126951219512195	-0.115576923076923	125.1939	254.6224	129.4285
-0.131829268292683	-0.115576923076923	134.0987	289.7131	155.6144
-0.136707317073171	-0.115576923076923	142.4463	359.5845	217.1382
-0.141585365853659	-0.115576923076923	152.4319	407.8632	255.4313
-0.146463414634146	-0.115576923076923	174.0424	440.5292	266.4868
-0.151341463414634	-0.115576923076923	199.0614	460.3096	261.2482
-0.156219512195122	-0.115576923076923	219.56	456.4765	236.9165
-0.16109756097561	-0.115576923076923	247.0187	425.8151	178.7964
-0.165975609756098	-0.115576923076923	294.2298	384.0936	89.8638
-0.170853658536585	-0.115576923076923	337.3103	326.3999	-10.9104
-0.175731707317073	-0.115576923076923	389.8915	300.9892	-88.9023
-0.180609756097561	-0.115576923076923	428.2919	284.3583	-143.9336
-0.185487804878049	-0.115576923076923	455.9141	272.9643	-182.9498
-0.190365853658537	-0.115576923076923	469.4476	269.8039	-199.6437
-0.195243902439024	-0.115576923076923	449.5886	272.617	-176.9716
0.195121951219512	-0.111730769230769	257.2841	164.4812	-92.8029
0.190121951219512	-0.111730769230769	255.2359	152.2148	-103.0211
0.185243902439024	-0.111730769230769	261.2511	146.2235	-115.0276
0.180487804878049	-0.111730769230769	259.2827	145.5731	-113.7096
0.175487804878049	-0.111730769230769	246.2856	146.6034	-99.6822
0.170609756097561	-0.111730769230769	226.3609	148.3795	-77.9814
0.165731707317073	-0.111730769230769	201.8559	151.1547	-50.7012
0.160853658536585	-0.111730769230769	179.5439	155.5071	-24.0368
0.15609756097561	-0.111730769230769	160.0556	160.1199	0.0643000000000029
0.15109756097561	-0.111730769230769	137.6892	163.6785	25.9893
0.146219512195122	-0.111730769230769	128.062	167.8557	39.7937
0.141341463414634	-0.111730769230769	124.5234	172.5709	48.0475
0.136463414634146	-0.111730769230769	121.1797	181.8822	60.7025
0.131707317073171	-0.111730769230769	119.5497	187.027	67.4773
0.126707317073171	-0.111730769230769	119.8135	192.6861	72.8726
0.121829268292683	-0.111730769230769	121.2323	200.7761	79.5438
0.116951219512195	-0.111730769230769	124.0651	208.6984	84.6333
0.112073170731707	-0.111730769230769	129.1382	216.4927	87.3545
0.107317073170732	-0.111730769230769	133.813	225.4265	91.6135
0.102317073170732	-0.111730769230769	139.9661	232.7044	92.7383
0.0974390243902439	-0.111730769230769	144.5346	243.6765	99.1419
0.0925609756097561	-0.111730769230769	148.0397	256.6825	108.6428
0.0876829268292683	-0.111730769230769	151.2925	263.7281	112.4356
0.0828048780487805	-0.111730769230769	156.3773	267.7951	111.4178
0.0779268292682927	-0.111730769230769	161.26	275.2839	114.0239
0.0731707317073171	-0.111730769230769	166.853	294.3113	127.4583
0.0681707317073171	-0.111730769230769	172.4195	330.079	157.6595
0.0632926829268293	-0.111730769230769	179.7004	354.4735	174.7731
0.0584146341463415	-0.111730769230769	188.307	394.27	205.963
0.0535365853658537	-0.111730769230769	196.7555	479.8947	283.1392
0.0487804878048781	-0.111730769230769	205.1901	840.4672	635.2771
0.043780487804878	-0.111730769230769	216.9647	1316.747	1099.7823
0.0389024390243902	-0.111730769230769	255.9831	1819.924	1563.9409
0.0340243902439024	-0.111730769230769	263.4786	2472.603	2209.1244
0.0291463414634146	-0.111730769230769	276.32	2799.176	2522.856
0.0242682926829268	-0.111730769230769	322.1407	1336.176	1014.0353
0.019390243902439	-0.111730769230769	392.4652	724.9116	332.4464
0.0145121951219512	-0.111730769230769	576.8459	606.2053	29.3593999999999
0.00963414634146341	-0.111730769230769	1157.793	532.6693	-625.1237
0.00475609756097561	-0.111730769230769	4081.832	433.7434	-3648.0886
0	-0.111730769230769	3732.822	375.9897	-3356.8323
-0.005	-0.111730769230769	2835.381	337.3365	-2498.0445
-0.0098780487804878	-0.111730769230769	1990.624	306.6013	-1684.0227
-0.0146341463414634	-0.111730769230769	1192.279	273.548	-918.731
-0.0196341463414634	-0.111730769230769	806.684	255.5693	-551.1147
-0.024390243902439	-0.111730769230769	589.5512	238.5601	-350.9911
-0.029390243902439	-0.111730769230769	468.7405	214.2868	-254.4537
-0.0342682926829268	-0.111730769230769	403.8642	196.3967	-207.4675
-0.0391463414634146	-0.111730769230769	347.682	179.8996	-167.7824
-0.0440243902439024	-0.111730769230769	308.5292	166.8708	-141.6584
-0.0489024390243902	-0.111730769230769	283.6571	155.6591	-127.998
-0.053780487804878	-0.111730769230769	256.4659	147.6812	-108.7847
-0.0586585365853659	-0.111730769230769	233.5046	144.2254	-89.2792
-0.0635365853658537	-0.111730769230769	215.5836	142.7135	-72.8701
-0.0684146341463415	-0.111730769230769	193.2046	138.0022	-55.2024
-0.0731707317073171	-0.111730769230769	184.1925	131.3852	-52.8073
-0.0781707317073171	-0.111730769230769	176.7613	124.5974	-52.1639
-0.0830487804878049	-0.111730769230769	171.6425	119.7527	-51.8898
-0.0879268292682927	-0.111730769230769	165.3289	116.6674	-48.6615
-0.0928048780487805	-0.111730769230769	155.0106	117.5561	-37.4545
-0.0975609756097561	-0.111730769230769	147.1184	122.8804	-24.238
-0.102560975609756	-0.111730769230769	139.8784	135.679	-4.1994
-0.107439024390244	-0.111730769230769	133.0046	143.4039	10.3993
-0.112317073170732	-0.111730769230769	128.6772	155.9147	27.2375
-0.11719512195122	-0.111730769230769	126.5504	174.3416	47.7912
-0.122073170731707	-0.111730769230769	125.7542	196.849	71.0948
-0.126951219512195	-0.111730769230769	126.9619	233.6619	106.7
-0.131829268292683	-0.111730769230769	132.409	264.8957	132.4867
-0.136707317073171	-0.111730769230769	140.6899	331.2646	190.5747
-0.141585365853659	-0.111730769230769	148.8579	384.1056	235.2477
-0.146463414634146	-0.111730769230769	171.6156	428.5451	256.9295
-0.151341463414634	-0.111730769230769	190.5509	463.425	272.8741
-0.156219512195122	-0.111730769230769	212.6031	471.3753	258.7722
-0.16109756097561	-0.111730769230769	236.1869	448.793	212.6061
-0.165975609756098	-0.111730769230769	256.8116	414.5497	157.7381
-0.170853658536585	-0.111730769230769	316.7335	347.83	31.0965
-0.175731707317073	-0.111730769230769	361.6589	314.6748	-46.9841
-0.180609756097561	-0.111730769230769	408.8371	294.5218	-114.3153
-0.185487804878049	-0.111730769230769	442.8986	279.6832	-163.2154
-0.190365853658537	-0.111730769230769	469.1823	274.4254	-194.7569
-0.195243902439024	-0.111730769230769	462.0068	277.7191	-184.2877
0.195121951219512	-0.107884615384615	269.9045	167.7806	-102.1239
0.190121951219512	-0.107884615384615	275.5295	154.5082	-121.0213
0.185243902439024	-0.107884615384615	276.9522	145.5268	-131.4254
0.180487804878049	-0.107884615384615	273.3142	141.733	-131.5812
0.175487804878049	-0.107884615384615	258.48	141.6913	-116.7887
0.170609756097561	-0.107884615384615	238.2054	142.9412	-95.2642
0.165731707317073	-0.107884615384615	213.3203	145.4167	-67.9036
0.160853658536585	-0.107884615384615	191.938	149.5257	-42.4123
0.15609756097561	-0.107884615384615	173.0947	153.7498	-19.3449
0.15109756097561	-0.107884615384615	152.4621	158.3883	5.9262
0.146219512195122	-0.107884615384615	137.8276	163.7679	25.9403
0.141341463414634	-0.107884615384615	131.4102	168.1816	36.7714
0.136463414634146	-0.107884615384615	137.46	177.6382	40.1782
0.131707317073171	-0.107884615384615	142.1531	183.3339	41.1808
0.126707317073171	-0.107884615384615	137.0939	190.071	52.9771
0.121829268292683	-0.107884615384615	134.163	197.2303	63.0673
0.116951219512195	-0.107884615384615	133.1305	203.9737	70.8432
0.112073170731707	-0.107884615384615	134.6829	211.4609	76.778
0.107317073170732	-0.107884615384615	137.6099	221.402	83.7921
0.102317073170732	-0.107884615384615	140.9465	229.8112	88.8647
0.0974390243902439	-0.107884615384615	142.8223	239.9615	97.1392
0.0925609756097561	-0.107884615384615	142.6695	254.1036	111.4341
0.0876829268292683	-0.107884615384615	143.3162	265.4033	122.0871
0.0828048780487805	-0.107884615384615	145.9847	274.471	128.4863
0.0779268292682927	-0.107884615384615	151.2678	288.3446	137.0768
0.0731707317073171	-0.107884615384615	157.3321	302.462	145.1299
0.0681707317073171	-0.107884615384615	160.8148	326.2876	165.4728
0.0632926829268293	-0.107884615384615	166.3088	356.4555	190.1467
0.0584146341463415	-0.107884615384615	174.3646	389.121	214.7564
0.0535365853658537	-0.107884615384615	181.2022	438.7841	257.5819
0.0487804878048781	-0.107884615384615	189.7564	590.3313	400.5749
0.043780487804878	-0.107884615384615	202.5965	858.3431	655.7466
0.0389024390243902	-0.107884615384615	218.9874	1356.136	1137.1486
0.0340243902439024	-0.107884615384615	242.6074	2144.196	1901.5886
0.0291463414634146	-0.107884615384615	251.1689	2959.11	2707.9411
0.0242682926829268	-0.107884615384615	280.8755	2568.286	2287.4105
0.019390243902439	-0.107884615384615	334.9863	940.4597	605.4734
0.0145121951219512	-0.107884615384615	425.887	670.6383	244.7513
0.00963414634146341	-0.107884615384615	819.9308	566.666	-253.2648
0.00475609756097561	-0.107884615384615	16343	499.7355	-15843.2645
0	-0.107884615384615	22137.28	401.8031	-21735.4769
-0.005	-0.107884615384615	13709.27	354.4332	-13354.8368
-0.0098780487804878	-0.107884615384615	4953.823	322.6729	-4631.1501
-0.0146341463414634	-0.107884615384615	1402.591	301.3516	-1101.2394
-0.0196341463414634	-0.107884615384615	847.073	271.2758	-575.7972
-0.024390243902439	-0.107884615384615	623.4757	247.3311	-376.1446
-0.029390243902439	-0.107884615384615	503.407	220.5808	-282.8262
-0.0342682926829268	-0.107884615384615	449.0329	203.5722	-245.4607
-0.0391463414634146	-0.107884615384615	383.8229	188.6117	-195.2112
-0.0440243902439024	-0.107884615384615	352.4015	176.513	-175.8885
-0.0489024390243902	-0.107884615384615	301.9595	166.377	-135.5825
-0.053780487804878	-0.107884615384615	272.4902	156.7007	-115.7895
-0.0586585365853659	-0.107884615384615	243.9166	151.7317	-92.1849
-0.0635365853658537	-0.107884615384615	221.9235	150.285	-71.6385
-0.0684146341463415	-0.107884615384615	197.1639	146.7112	-50.4527
-0.0731707317073171	-0.107884615384615	182.9494	139.0871	-43.8623
-0.0781707317073171	-0.107884615384615	176.7079	130.5541	-46.1538
-0.0830487804878049	-0.107884615384615	168.6926	122.7991	-45.8935
-0.0879268292682927	-0.107884615384615	160.0881	117.7458	-42.3423
-0.0928048780487805	-0.107884615384615	152.2127	117.4228	-34.7899
-0.0975609756097561	-0.107884615384615	143.9046	121.9033	-22.0013
-0.102560975609756	-0.107884615384615	134.8811	133.0101	-1.87100000000001
-0.107439024390244	-0.107884615384615	130.4946	144.4477	13.9531
-0.112317073170732	-0.107884615384615	128.59	157.2399	28.6499
-0.11719512195122	-0.107884615384615	125.7945	170.1481	44.3536
-0.122073170731707	-0.107884615384615	123.7331	193.6125	69.8794
-0.126951219512195	-0.107884615384615	125.8764	224.6322	98.7558
-0.131829268292683	-0.107884615384615	131.1039	250.601	119.4971
-0.136707317073171	-0.107884615384615	139.2348	287.906	148.6712
-0.141585365853659	-0.107884615384615	144.0043	349.074	205.0697
-0.146463414634146	-0.107884615384615	153.7282	400.343	246.6148
-0.151341463414634	-0.107884615384615	174.1453	440.7988	266.6535
-0.156219512195122	-0.107884615384615	195.8134	465.4885	269.6751
-0.16109756097561	-0.107884615384615	215.2834	467.4695	252.1861
-0.165975609756098	-0.107884615384615	247.9713	444.2448	196.2735
-0.170853658536585	-0.107884615384615	290.8073	398.0588	107.2515
-0.175731707317073	-0.107884615384615	328.5508	338.4873	9.93650000000003
-0.180609756097561	-0.107884615384615	379.6243	313.7723	-65.852
-0.185487804878049	-0.107884615384615	422.9598	300.0043	-122.9555
-0.190365853658537	-0.107884615384615	453.9945	293.2411	-160.7534
-0.195243902439024	-0.107884615384615	449.2851	294.5848	-154.7003
0.195121951219512	-0.104038461538462	253.657	177.401	-76.256
0.190121951219512	-0.104038461538462	255.3672	159.8983	-95.4689
0.185243902439024	-0.104038461538462	261.0974	147.9839	-113.1135
0.180487804878049	-0.104038461538462	267.2091	142.2711	-124.938
0.175487804878049	-0.104038461538462	263.3158	139.8083	-123.5075
0.170609756097561	-0.104038461538462	248.0397	140.8638	-107.1759
0.165731707317073	-0.104038461538462	224.631	143.797	-80.834
0.160853658536585	-0.104038461538462	203.6157	146.3891	-57.2266
0.15609756097561	-0.104038461538462	184.5201	150.1032	-34.4169
0.15109756097561	-0.104038461538462	164.4554	154.761	-9.6944
0.146219512195122	-0.104038461538462	150.3041	158.9228	8.61869999999999
0.141341463414634	-0.104038461538462	138.9183	163.4027	24.4844
0.136463414634146	-0.104038461538462	134.542	168.1683	33.6263
0.131707317073171	-0.104038461538462	132.2575	178.6722	46.4147
0.126707317073171	-0.104038461538462	132.2728	185.8362	53.5634
0.121829268292683	-0.104038461538462	133.3792	193.8666	60.4874
0.116951219512195	-0.104038461538462	135.3326	202.6307	67.2981
0.112073170731707	-0.104038461538462	139.1094	206.3844	67.275
0.107317073170732	-0.104038461538462	144.286	213.9866	69.7006
0.102317073170732	-0.104038461538462	149.2146	223.7553	74.5407
0.0974390243902439	-0.104038461538462	154.1499	233.2602	79.1103
0.0925609756097561	-0.104038461538462	155.5658	243.8595	88.2937
0.0876829268292683	-0.104038461538462	156.3849	254.1353	97.7504
0.0828048780487805	-0.104038461538462	156.9241	260.7214	103.7973
0.0779268292682927	-0.104038461538462	159.0477	264.7026	105.6549
0.0731707317073171	-0.104038461538462	162.1316	272.8281	110.6965
0.0681707317073171	-0.104038461538462	164.8328	293.0124	128.1796
0.0632926829268293	-0.104038461538462	165.7615	333.6273	167.8658
0.0584146341463415	-0.104038461538462	167.2453	374.1207	206.8754
0.0535365853658537	-0.104038461538462	170.8093	425.6296	254.8203
0.0487804878048781	-0.104038461538462	173.3808	513.3237	339.9429
0.043780487804878	-0.104038461538462	179.3036	698.0771	518.7735
0.0389024390243902	-0.104038461538462	191.8037	1091.215	899.4113
0.0340243902439024	-0.104038461538462	210.5581	1699.798	1489.2399
0.0291463414634146	-0.104038461538462	222.6239	2393.256	2170.6321
0.0242682926829268	-0.104038461538462	252.4652	3053.415	2800.9498
0.019390243902439	-0.104038461538462	299.9751	1452.236	1152.2609
0.0145121951219512	-0.104038461538462	360.8574	768.913	408.0556
0.00963414634146341	-0.104038461538462	461.6281	632.7016	171.0735
0.00475609756097561	-0.104038461538462	1386.915	550.504	-836.411
0	-0.104038461538462	5925.023	441.347	-5483.676
-0.005	-0.104038461538462	5511.241	381.9288	-5129.3122
-0.0098780487804878	-0.104038461538462	4034.233	342.3615	-3691.8715
-0.0146341463414634	-0.104038461538462	1945.5	310.9174	-1634.5826
-0.0196341463414634	-0.104038461538462	1082.293	274.7484	-807.5446
-0.024390243902439	-0.104038461538462	641.2823	250.0936	-391.1887
-0.029390243902439	-0.104038461538462	479.5283	232.9951	-246.5332
-0.0342682926829268	-0.104038461538462	417.4427	216.2468	-201.1959
-0.0391463414634146	-0.104038461538462	358.6201	199.6612	-158.9589
-0.0440243902439024	-0.104038461538462	335.3157	186.852	-148.4637
-0.0489024390243902	-0.104038461538462	307.8187	173.9471	-133.8716
-0.053780487804878	-0.104038461538462	290.9406	161.8304	-129.1102
-0.0586585365853659	-0.104038461538462	268.9773	154.492	-114.4853
-0.0635365853658537	-0.104038461538462	246.3464	151.8715	-94.4749
-0.0684146341463415	-0.104038461538462	223.1788	151.7724	-71.4064
-0.0731707317073171	-0.104038461538462	194.6485	145.3399	-49.3086
-0.0781707317073171	-0.104038461538462	181.9081	136.2049	-45.7032
-0.0830487804878049	-0.104038461538462	171.3958	128.4122	-42.9836
-0.0879268292682927	-0.104038461538462	162.968	124.4753	-38.4927
-0.0928048780487805	-0.104038461538462	154.7873	122.9793	-31.808
-0.0975609756097561	-0.104038461538462	147.4944	124.7172	-22.7772
-0.102560975609756	-0.104038461538462	140.9484	133.6019	-7.34649999999999
-0.107439024390244	-0.104038461538462	134.4761	143.5189	9.0428
-0.112317073170732	-0.104038461538462	129.7548	151.4609	21.7061
-0.11719512195122	-0.104038461538462	129.0132	162.661	33.6478
-0.122073170731707	-0.104038461538462	126.7054	180.206	53.5006
-0.126951219512195	-0.104038461538462	126.4114	210.9501	84.5387
-0.131829268292683	-0.104038461538462	129.1546	229.5398	100.3852
-0.136707317073171	-0.104038461538462	134.2298	260.6335	126.4037
-0.141585365853659	-0.104038461538462	141.3563	297.6123	156.256
-0.146463414634146	-0.104038461538462	147.492	364.0989	216.6069
-0.151341463414634	-0.104038461538462	164.9592	408.87	243.9108
-0.156219512195122	-0.104038461538462	185.222	444.6245	259.4025
-0.16109756097561	-0.104038461538462	209.6838	463.665	253.9812
-0.165975609756098	-0.104038461538462	248.8705	456.4996	207.6291
-0.170853658536585	-0.104038461538462	272.8084	428.5733	155.7649
-0.175731707317073	-0.104038461538462	319.8001	383.3577	63.5576000000001
-0.180609756097561	-0.104038461538462	361.1807	331.7639	-29.4168
-0.185487804878049	-0.104038461538462	407.7621	311.8224	-95.9397
-0.190365853658537	-0.104038461538462	441.8547	303.8547	-138
-0.195243902439024	-0.104038461538462	477.3725	306.3062	-171.0663
0.195121951219512	-0.100192307692308	226.9487	189.725	-37.2237
0.190121951219512	-0.100192307692308	229.4019	167.4083	-61.9936
0.185243902439024	-0.100192307692308	239.8203	152.8974	-86.9229
0.180487804878049	-0.100192307692308	255.0655	143.7067	-111.3588
0.175487804878049	-0.100192307692308	262.8213	137.9749	-124.8464
0.170609756097561	-0.100192307692308	257.8176	136.6368	-121.1808
0.165731707317073	-0.100192307692308	240.2326	136.6368	-103.5958
0.160853658536585	-0.100192307692308	220.0322	138.498	-81.5342
0.15609756097561	-0.100192307692308	198.2776	141.5377	-56.7399
0.15109756097561	-0.100192307692308	174.6075	145.2712	-29.3363
0.146219512195122	-0.100192307692308	158.1592	148.7831	-9.37610000000001
0.141341463414634	-0.100192307692308	145.8123	153.2331	7.42080000000002
0.136463414634146	-0.100192307692308	134.5758	158.4233	23.8475
0.131707317073171	-0.100192307692308	130.8924	166.9104	36.018
0.126707317073171	-0.100192307692308	148.9457	176.0828	27.1371
0.121829268292683	-0.100192307692308	157.329	182.3204	24.9914
0.116951219512195	-0.100192307692308	151.3009	189.6016	38.3007
0.112073170731707	-0.100192307692308	146.8142	196.3821	49.5679
0.107317073170732	-0.100192307692308	146.0612	203.9131	57.8519
0.102317073170732	-0.100192307692308	147.6832	211.6102	63.927
0.0974390243902439	-0.100192307692308	151.5583	220.684	69.1257
0.0925609756097561	-0.100192307692308	156.5695	233.1855	76.616
0.0876829268292683	-0.100192307692308	159.8695	249.5221	89.6526
0.0828048780487805	-0.100192307692308	163.0463	262.7229	99.6766
0.0779268292682927	-0.100192307692308	166.3657	277.6528	111.2871
0.0731707317073171	-0.100192307692308	171.6947	293.7373	122.0426
0.0681707317073171	-0.100192307692308	175.3545	302.5415	127.187
0.0632926829268293	-0.100192307692308	179.9268	318.17	138.2432
0.0584146341463415	-0.100192307692308	186.93	354.5733	167.6433
0.0535365853658537	-0.100192307692308	192.0366	390.9674	198.9308
0.0487804878048781	-0.100192307692308	197.6295	448.2825	250.653
0.043780487804878	-0.100192307692308	204.1635	593.3326	389.1691
0.0389024390243902	-0.100192307692308	212.1741	914.0431	701.869
0.0340243902439024	-0.100192307692308	222.8996	1238.523	1015.6234
0.0291463414634146	-0.100192307692308	243.0418	1649.203	1406.1612
0.0242682926829268	-0.100192307692308	244.6038	2151.841	1907.2372
0.019390243902439	-0.100192307692308	259.8316	2290.076	2030.2444
0.0145121951219512	-0.100192307692308	296.9511	1154.405	857.4539
0.00963414634146341	-0.100192307692308	357.1359	722.6462	365.5103
0.00475609756097561	-0.100192307692308	489.528	602.8316	113.3036
0	-0.100192307692308	6360.619	529.8243	-5830.7947
-0.005	-0.100192307692308	11485.81	427.6708	-11058.1392
-0.0098780487804878	-0.100192307692308	8149.25	377.305	-7771.945
-0.0146341463414634	-0.100192307692308	4028.688	340.7563	-3687.9317
-0.0196341463414634	-0.100192307692308	1708.42	313.1322	-1395.2878
-0.024390243902439	-0.100192307692308	826.1546	279.4545	-546.7001
-0.029390243902439	-0.100192307692308	530.788	254.6246	-276.1634
-0.0342682926829268	-0.100192307692308	438.0426	228.564	-209.4786
-0.0391463414634146	-0.100192307692308	354.2868	211.896	-142.3908
-0.0440243902439024	-0.100192307692308	279.7094	194.3304	-85.379
-0.0489024390243902	-0.100192307692308	245.0965	179.4121	-65.6844
-0.053780487804878	-0.100192307692308	221.2273	167.4509	-53.7764
-0.0586585365853659	-0.100192307692308	204.0582	159.1493	-44.9089
-0.0635365853658537	-0.100192307692308	189.4444	154.718	-34.7264
-0.0684146341463415	-0.100192307692308	189.3851	152.9255	-36.4596
-0.0731707317073171	-0.100192307692308	195.9569	150.8605	-45.0964
-0.0781707317073171	-0.100192307692308	197.5603	142.3215	-55.2388
-0.0830487804878049	-0.100192307692308	188.7646	135.4511	-53.3135
-0.0879268292682927	-0.100192307692308	175.3026	131.1296	-44.173
-0.0928048780487805	-0.100192307692308	161.4035	124.3324	-37.0711
-0.0975609756097561	-0.100192307692308	148.1469	122.237	-25.9099
-0.102560975609756	-0.100192307692308	140.4471	125.9099	-14.5372
-0.107439024390244	-0.100192307692308	133.2517	136.3949	3.14320000000001
-0.112317073170732	-0.100192307692308	125.7481	145.0215	19.2734
-0.11719512195122	-0.100192307692308	125.8049	151.8404	26.0355
-0.122073170731707	-0.100192307692308	126.368	161.5708	35.2028
-0.126951219512195	-0.100192307692308	124.1386	182.3152	58.1766
-0.131829268292683	-0.100192307692308	124.0451	219.2518	95.2067
-0.136707317073171	-0.100192307692308	127.7964	243.0491	115.2527
-0.141585365853659	-0.100192307692308	134.4236	274.5129	140.0893
-0.146463414634146	-0.100192307692308	141.7881	333.5192	191.7311
-0.151341463414634	-0.100192307692308	153.1068	386.131	233.0242
-0.156219512195122	-0.100192307692308	174.9021	434.8496	259.9475
-0.16109756097561	-0.100192307692308	196.9453	469.9793	273.034
-0.165975609756098	-0.100192307692308	220.9923	479.2033	258.211
-0.170853658536585	-0.100192307692308	262.4009	456.0911	193.6902
-0.175731707317073	-0.100192307692308	295.972	416.7406	120.7686
-0.180609756097561	-0.100192307692308	346.4015	359.6286	13.2271
-0.185487804878049	-0.100192307692308	392.666	330.5213	-62.1447
-0.190365853658537	-0.100192307692308	430.1106	321.4309	-108.6797
-0.195243902439024	-0.100192307692308	458.2985	324.292	-134.0065
0.195121951219512	-0.0963461538461538	203.705	194.6557	-9.04930000000002
0.190121951219512	-0.0963461538461538	204.7682	172.9497	-31.8185
0.185243902439024	-0.0963461538461538	216.7188	156.5276	-60.1912
0.180487804878049	-0.0963461538461538	237.3191	145.5799	-91.7392
0.175487804878049	-0.0963461538461538	255.2598	138.2139	-117.0459
0.170609756097561	-0.0963461538461538	261.1457	134.5356	-126.6101
0.165731707317073	-0.0963461538461538	250.331	133.796	-116.535
0.160853658536585	-0.0963461538461538	231.7717	134.0271	-97.7446
0.15609756097561	-0.0963461538461538	211.1473	135.8452	-75.3021
0.15109756097561	-0.0963461538461538	187.6103	140.1193	-47.491
0.146219512195122	-0.0963461538461538	169.0437	145.1261	-23.9176
0.141341463414634	-0.0963461538461538	154.222	150.9879	-3.23410000000001
0.136463414634146	-0.0963461538461538	140.5796	153.8534	13.2738
0.131707317073171	-0.0963461538461538	135.9604	158.6407	22.6803
0.126707317073171	-0.0963461538461538	133.9293	164.1853	30.256
0.121829268292683	-0.0963461538461538	131.6418	174.7889	43.1471
0.116951219512195	-0.0963461538461538	152.3096	182.7385	30.4289
0.112073170731707	-0.0963461538461538	159.4206	190.9034	31.4828
0.107317073170732	-0.0963461538461538	153.9412	198.1425	44.2013
0.102317073170732	-0.0963461538461538	152.3096	204.9725	52.6629
0.0974390243902439	-0.0963461538461538	153.2235	213.8111	60.5876
0.0925609756097561	-0.0963461538461538	154.705	224.1847	69.4797
0.0876829268292683	-0.0963461538461538	157.1204	237.2431	80.1227
0.0828048780487805	-0.0963461538461538	159.5008	253.3033	93.8025
0.0779268292682927	-0.0963461538461538	161.9196	266.6273	104.7077
0.0731707317073171	-0.0963461538461538	164.7485	282.3703	117.6218
0.0681707317073171	-0.0963461538461538	170.1827	305.2644	135.0817
0.0632926829268293	-0.0963461538461538	175.9871	312.8514	136.8643
0.0584146341463415	-0.0963461538461538	181.4179	327.056	145.6381
0.0535365853658537	-0.0963461538461538	187.7367	362.1826	174.4459
0.0487804878048781	-0.0963461538461538	194.211	409.3527	215.1417
0.043780487804878	-0.0963461538461538	202.0962	476.2635	274.1673
0.0389024390243902	-0.0963461538461538	211.0807	636.0726	424.9919
0.0340243902439024	-0.0963461538461538	223.5061	890.0561	666.55
0.0291463414634146	-0.0963461538461538	246.2239	1387.353	1141.1291
0.0242682926829268	-0.0963461538461538	261.8423	2157.267	1895.4247
0.019390243902439	-0.0963461538461538	277.1023	2946.522	2669.4197
0.0145121951219512	-0.0963461538461538	308.7568	1431.007	1122.2502
0.00963414634146341	-0.0963461538461538	367.8871	887.7506	519.8635
0.00475609756097561	-0.0963461538461538	445.8147	649.6283	203.8136
0	-0.0963461538461538	873.6132	560.696	-312.9172
-0.005	-0.0963461538461538	38589.61	448.8604	-38140.7496
-0.0098780487804878	-0.0963461538461538	52823.32	395.7802	-52427.5398
-0.0146341463414634	-0.0963461538461538	32194.92	357.4688	-31837.4512
-0.0196341463414634	-0.0963461538461538	16106.31	323.2795	-15783.0305
-0.024390243902439	-0.0963461538461538	4280.247	279.974	-4000.273
-0.029390243902439	-0.0963461538461538	1002.417	258.9943	-743.4227
-0.0342682926829268	-0.0963461538461538	470.6817	241.4549	-229.2268
-0.0391463414634146	-0.0963461538461538	385.1282	221.4051	-163.7231
-0.0440243902439024	-0.0963461538461538	290.9836	206.5506	-84.433
-0.0489024390243902	-0.0963461538461538	260.3874	193.9754	-66.412
-0.053780487804878	-0.0963461538461538	228.3236	177.8514	-50.4722
-0.0586585365853659	-0.0963461538461538	198.1583	165.3671	-32.7912
-0.0635365853658537	-0.0963461538461538	160.3479	159.3706	-0.977300000000014
-0.0684146341463415	-0.0963461538461538	141.7558	157.1103	15.3545
-0.0731707317073171	-0.0963461538461538	129.5092	155.3521	25.8429
-0.0781707317073171	-0.0963461538461538	124.5044	148.0131	23.5087
-0.0830487804878049	-0.0963461538461538	117.3311	139.2986	21.9675
-0.0879268292682927	-0.0963461538461538	110.578	132.3206	21.7426
-0.0928048780487805	-0.0963461538461538	103.038	127.4411	24.4031
-0.0975609756097561	-0.0963461538461538	101.4156	125.1794	23.7638
-0.102560975609756	-0.0963461538461538	102.0644	125.9843	23.9199
-0.107439024390244	-0.0963461538461538	105.6701	134.6632	28.9931
-0.112317073170732	-0.0963461538461538	108.0218	144.321	36.2992
-0.11719512195122	-0.0963461538461538	110.7883	151.9409	41.1526
-0.122073170731707	-0.0963461538461538	111.6724	164.0316	52.3592
-0.126951219512195	-0.0963461538461538	110.8331	185.7033	74.8702
-0.131829268292683	-0.0963461538461538	110.6738	217.1763	106.5025
-0.136707317073171	-0.0963461538461538	115.6074	238.0008	122.3934
-0.141585365853659	-0.0963461538461538	123.1276	268.9352	145.8076
-0.146463414634146	-0.0963461538461538	130.4595	300.5663	170.1068
-0.151341463414634	-0.0963461538461538	139.1247	362.7947	223.67
-0.156219512195122	-0.0963461538461538	149.4825	405.9385	256.456
-0.16109756097561	-0.0963461538461538	171.0958	438.8472	267.7514
-0.165975609756098	-0.0963461538461538	197.7738	453.7836	256.0098
-0.170853658536585	-0.0963461538461538	220.5388	456.2887	235.7499
-0.175731707317073	-0.0963461538461538	248.1153	436.231	188.1157
-0.180609756097561	-0.0963461538461538	292.0242	394.491	102.4668
-0.185487804878049	-0.0963461538461538	333.1455	341.2742	8.12869999999998
-0.190365853658537	-0.0963461538461538	384.644	327.3776	-57.2664
-0.195243902439024	-0.0963461538461538	426.0286	330.3377	-95.6909
0.195121951219512	-0.0925	183.8822	199.9852	16.103
0.190121951219512	-0.0925	186.5491	176.8317	-9.7174
0.185243902439024	-0.0925	199.3894	158.3652	-41.0242
0.180487804878049	-0.0925	220.2234	146.4722	-73.7512
0.175487804878049	-0.0925	240.5779	138.6902	-101.8877
0.170609756097561	-0.0925	254.977	133.3925	-121.5845
0.165731707317073	-0.0925	254.4921	131.621	-122.8711
0.160853658536585	-0.0925	242.2972	131.9571	-110.3401
0.15609756097561	-0.0925	222.2525	133.4921	-88.7604
0.15109756097561	-0.0925	201.6317	136.6844	-64.9473
0.146219512195122	-0.0925	181.5028	140.6064	-40.8964
0.141341463414634	-0.0925	162.7765	144.6857	-18.0908
0.136463414634146	-0.0925	149.6825	148.3487	-1.3338
0.131707317073171	-0.0925	137.9706	153.487	15.5164
0.126707317073171	-0.0925	134.4926	160.6638	26.1712
0.121829268292683	-0.0925	131.8931	169.3428	37.4497
0.116951219512195	-0.0925	145.5901	175.3961	29.806
0.112073170731707	-0.0925	155.0945	181.3764	26.2819
0.107317073170732	-0.0925	149.934	188.1259	38.1919
0.102317073170732	-0.0925	146.6454	194.6659	48.0205
0.0974390243902439	-0.0925	146.3401	202.8979	56.5578
0.0925609756097561	-0.0925	148.8459	212.0943	63.2484
0.0876829268292683	-0.0925	150.9172	223.4873	72.5701
0.0828048780487805	-0.0925	154.5417	235.7099	81.1682
0.0779268292682927	-0.0925	158.2538	248.2222	89.9684
0.0731707317073171	-0.0925	160.4061	264.2353	103.8292
0.0681707317073171	-0.0925	163.9522	284.229	120.2768
0.0632926829268293	-0.0925	168.3348	305.9907	137.6559
0.0584146341463415	-0.0925	174.2299	319.4413	145.2114
0.0535365853658537	-0.0925	180.0999	335.4607	155.3608
0.0487804878048781	-0.0925	185.1549	387.329	202.1741
0.043780487804878	-0.0925	194.062	435.5536	241.4916
0.0389024390243902	-0.0925	202.386	572.725	370.339
0.0340243902439024	-0.0925	212.5655	826.8873	614.3218
0.0291463414634146	-0.0925	226.7194	1304.398	1077.6786
0.0242682926829268	-0.0925	274.5405	2094.84	1820.2995
0.019390243902439	-0.0925	285.4602	2870.839	2585.3788
0.0145121951219512	-0.0925	297.802	2863.635	2565.833
0.00963414634146341	-0.0925	331.3444	1041.171	709.8266
0.00475609756097561	-0.0925	387.3901	697.5139	310.1238
0	-0.0925	551.809	580.6655	28.8565
-0.005	-0.0925	1166.354	504.5588	-661.7952
-0.0098780487804878	-0.0925	9878.279	401.0567	-9477.2223
-0.0146341463414634	-0.0925	8754.353	353.3356	-8401.0174
-0.0196341463414634	-0.0925	5990.276	323.9754	-5666.3006
-0.024390243902439	-0.0925	3031.692	299.8166	-2731.8754
-0.029390243902439	-0.0925	1175.074	272.882	-902.192
-0.0342682926829268	-0.0925	747.6656	252.4897	-495.1759
-0.0391463414634146	-0.0925	532.7288	227.3266	-305.4022
-0.0440243902439024	-0.0925	460.0318	208.0773	-251.9545
-0.0489024390243902	-0.0925	405.5956	195.5712	-210.0244
-0.053780487804878	-0.0925	335.2208	179.0633	-156.1575
-0.0586585365853659	-0.0925	270.3378	162.653	-107.6848
-0.0635365853658537	-0.0925	229.2988	155.0141	-74.2847
-0.0684146341463415	-0.0925	187.4337	151.5486	-35.8851
-0.0731707317073171	-0.0925	144.0717	148.5085	4.43680000000001
-0.0781707317073171	-0.0925	115.0125	144.9091	29.8966
-0.0830487804878049	-0.0925	104.2697	137.4489	33.1792
-0.0879268292682927	-0.0925	98.30896	129.7102	31.40124
-0.0928048780487805	-0.0925	95.95707	125.2572	29.30013
-0.0975609756097561	-0.0925	96.16575	121.971	25.80525
-0.102560975609756	-0.0925	98.28145	121.3892	23.10775
-0.107439024390244	-0.0925	97.14158	126.2137	29.07212
-0.112317073170732	-0.0925	91.7696	139.2716	47.502
-0.11719512195122	-0.0925	86.98102	149.2807	62.29968
-0.122073170731707	-0.0925	84.27365	160.5446	76.27095
-0.126951219512195	-0.0925	81.29127	175.6279	94.33663
-0.131829268292683	-0.0925	78.70017	209.4445	130.74433
-0.136707317073171	-0.0925	77.87767	233.3282	155.45053
-0.141585365853659	-0.0925	80.38549	262.0974	181.71191
-0.146463414634146	-0.0925	86.9854	289.2846	202.2992
-0.151341463414634	-0.0925	95.96679	347.1824	251.21561
-0.156219512195122	-0.0925	108.5432	392.4656	283.9224
-0.16109756097561	-0.0925	129.0508	434.453	305.4022
-0.165975609756098	-0.0925	169.2064	462.1148	292.9084
-0.170853658536585	-0.0925	201.4656	464.7736	263.308
-0.175731707317073	-0.0925	226.3724	440.7061	214.3337
-0.180609756097561	-0.0925	261.0707	406.971	145.9003
-0.185487804878049	-0.0925	310.8559	348.4484	37.5925
-0.190365853658537	-0.0925	352.1146	330.2857	-21.8289
-0.195243902439024	-0.0925	401.0716	331.2425	-69.8291
0.195121951219512	-0.0886538461538462	170.0341	215.4973	45.4632
0.190121951219512	-0.0886538461538462	169.1973	185.8206	16.6233
0.185243902439024	-0.0886538461538462	177.6339	167.295	-10.3389
0.180487804878049	-0.0886538461538462	197.9937	154.1593	-43.8344
0.175487804878049	-0.0886538461538462	223.2409	142.8376	-80.4033
0.170609756097561	-0.0886538461538462	232.6845	136.5569	-96.1276
0.165731707317073	-0.0886538461538462	240.8697	133.6873	-107.1824
0.160853658536585	-0.0886538461538462	241.3694	132.0886	-109.2808
0.15609756097561	-0.0886538461538462	230.8221	133.2256	-97.5965
0.15109756097561	-0.0886538461538462	214.5373	135.3735	-79.1638
0.146219512195122	-0.0886538461538462	195.5857	139.6523	-55.9334
0.141341463414634	-0.0886538461538462	175.9587	142.8582	-33.1005
0.136463414634146	-0.0886538461538462	159.6604	146.5748	-13.0856
0.131707317073171	-0.0886538461538462	145.9597	151.141	5.18129999999999
0.126707317073171	-0.0886538461538462	134.5435	155.8777	21.3342
0.121829268292683	-0.0886538461538462	132.0115	166.0013	33.9898
0.116951219512195	-0.0886538461538462	130.9391	172.2307	41.2916
0.112073170731707	-0.0886538461538462	130.7747	177.0312	46.2565
0.107317073170732	-0.0886538461538462	132.7723	182.1437	49.3714
0.102317073170732	-0.0886538461538462	135.6742	186.89	51.2158
0.0974390243902439	-0.0886538461538462	140.1546	194.4204	54.2658
0.0925609756097561	-0.0886538461538462	144.4098	203.6671	59.2573
0.0876829268292683	-0.0886538461538462	148.3489	213.499	65.1501
0.0828048780487805	-0.0886538461538462	151.2143	222.8461	71.6318
0.0779268292682927	-0.0886538461538462	155.2775	233.8597	78.5822
0.0731707317073171	-0.0886538461538462	159.2215	243.8468	84.6253
0.0681707317073171	-0.0886538461538462	162.9068	255.1358	92.229
0.0632926829268293	-0.0886538461538462	165.9507	271.1764	105.2257
0.0584146341463415	-0.0886538461538462	170.9082	285.0445	114.1363
0.0535365853658537	-0.0886538461538462	175.6896	313.4774	137.7878
0.0487804878048781	-0.0886538461538462	180.4603	355.8178	175.3575
0.043780487804878	-0.0886538461538462	188.2135	402.0104	213.7969
0.0389024390243902	-0.0886538461538462	196.1222	487.3461	291.2239
0.0340243902439024	-0.0886538461538462	204.5207	734.4566	529.9359
0.0291463414634146	-0.0886538461538462	216.7466	1159.179	942.4324
0.0242682926829268	-0.0886538461538462	233.4468	1840.995	1607.5482
0.019390243902439	-0.0886538461538462	258.8908	2491.161	2232.2702
0.0145121951219512	-0.0886538461538462	271.7513	3103.166	2831.4147
0.00963414634146341	-0.0886538461538462	290.9726	1456.446	1165.4734
0.00475609756097561	-0.0886538461538462	333.006	748.317	415.311
0	-0.0886538461538462	401.7221	607.9248	206.2027
-0.005	-0.0886538461538462	606.9045	521.1883	-85.7162
-0.0098780487804878	-0.0886538461538462	1478.637	421.5903	-1057.0467
-0.0146341463414634	-0.0886538461538462	8660.046	368.103	-8291.943
-0.0196341463414634	-0.0886538461538462	7161.392	328.9709	-6832.4211
-0.024390243902439	-0.0886538461538462	4987.377	304.2247	-4683.1523
-0.029390243902439	-0.0886538461538462	3165.913	273.1192	-2892.7938
-0.0342682926829268	-0.0886538461538462	1178.53	255.6111	-922.9189
-0.0391463414634146	-0.0886538461538462	764.6451	229.0141	-535.631
-0.0440243902439024	-0.0886538461538462	522.6315	213.733	-308.8985
-0.0489024390243902	-0.0886538461538462	457.3061	198.5605	-258.7456
-0.053780487804878	-0.0886538461538462	407.4149	182.8365	-224.5784
-0.0586585365853659	-0.0886538461538462	348.67	168.7275	-179.9425
-0.0635365853658537	-0.0886538461538462	299.871	160.2904	-139.5806
-0.0684146341463415	-0.0886538461538462	274.3468	156.2996	-118.0472
-0.0731707317073171	-0.0886538461538462	252.3442	153.1269	-99.2173
-0.0781707317073171	-0.0886538461538462	234.6974	148.3604	-86.337
-0.0830487804878049	-0.0886538461538462	219.7604	139.4295	-80.3309
-0.0879268292682927	-0.0886538461538462	205.9524	129.9857	-75.9667
-0.0928048780487805	-0.0886538461538462	186.0841	122.7631	-63.321
-0.0975609756097561	-0.0886538461538462	169.5004	119.3539	-50.1465
-0.102560975609756	-0.0886538461538462	149.0073	118.7092	-30.2981
-0.107439024390244	-0.0886538461538462	123.0828	125.0983	2.01549999999999
-0.112317073170732	-0.0886538461538462	104.8611	133.6317	28.7706
-0.11719512195122	-0.0886538461538462	92.97715	139.6292	46.65205
-0.122073170731707	-0.0886538461538462	89.76772	149.7806	60.01288
-0.126951219512195	-0.0886538461538462	95.02563	163.8516	68.82597
-0.131829268292683	-0.0886538461538462	107.0474	189.7075	82.6601
-0.136707317073171	-0.0886538461538462	117.1046	230.6547	113.5501
-0.141585365853659	-0.0886538461538462	118.9842	259.2987	140.3145
-0.146463414634146	-0.0886538461538462	118.007	290.0807	172.0737
-0.151341463414634	-0.0886538461538462	113.098	329.8491	216.7511
-0.156219512195122	-0.0886538461538462	110.1975	377.9678	267.7703
-0.16109756097561	-0.0886538461538462	100.3744	421.3654	320.991
-0.165975609756098	-0.0886538461538462	73.4867	449.2816	375.7949
-0.170853658536585	-0.0886538461538462	78.6259	454.4501	375.8242
-0.175731707317073	-0.0886538461538462	110.0462	439.6223	329.5761
-0.180609756097561	-0.0886538461538462	149.8175	409.1229	259.3054
-0.185487804878049	-0.0886538461538462	208.4722	366.965	158.4928
-0.190365853658537	-0.0886538461538462	291.4748	346.7009	55.2261
-0.195243902439024	-0.0886538461538462	366.603	345.5225	-21.0805
0.195121951219512	-0.0848076923076923	157.5877	236.1022	78.5145
0.190121951219512	-0.0848076923076923	155.9801	196.0398	40.0597
0.185243902439024	-0.0848076923076923	161.4527	172.3357	10.883
0.180487804878049	-0.0848076923076923	176.739	153.7265	-23.0125
0.175487804878049	-0.0848076923076923	200.4321	139.1277	-61.3044
0.170609756097561	-0.0848076923076923	227.3509	128.0495	-99.3014
0.165731707317073	-0.0848076923076923	249.3856	120.4151	-128.9705
0.160853658536585	-0.0848076923076923	259.5367	123.2683	-136.2684
0.15609756097561	-0.0848076923076923	250.5344	131.8598	-118.6746
0.15109756097561	-0.0848076923076923	233.2562	133.712	-99.5442
0.146219512195122	-0.0848076923076923	212.9032	137.2282	-75.675
0.141341463414634	-0.0848076923076923	188.9769	140.4904	-48.4865
0.136463414634146	-0.0848076923076923	170.0401	144.0103	-26.0298
0.131707317073171	-0.0848076923076923	154.4301	147.8059	-6.6242
0.126707317073171	-0.0848076923076923	139.7701	151.3852	11.6151
0.121829268292683	-0.0848076923076923	133.1384	157.8663	24.7279
0.116951219512195	-0.0848076923076923	146.9018	167.5129	20.6111
0.112073170731707	-0.0848076923076923	154.3212	171.9931	17.6719
0.107317073170732	-0.0848076923076923	147.5194	174.9474	27.428
0.102317073170732	-0.0848076923076923	142.5036	178.3448	35.8412
0.0974390243902439	-0.0848076923076923	140.0582	182.4939	42.4357
0.0925609756097561	-0.0848076923076923	141.9116	190.5664	48.6548
0.0876829268292683	-0.0848076923076923	145.1772	199.2229	54.0457
0.0828048780487805	-0.0848076923076923	147.9796	206.6279	58.6483
0.0779268292682927	-0.0848076923076923	151.0188	215.2123	64.1935
0.0731707317073171	-0.0848076923076923	153.7491	222.3236	68.5745
0.0681707317073171	-0.0848076923076923	156.584	232.2247	75.6407
0.0632926829268293	-0.0848076923076923	160.5533	248.6369	88.0836
0.0584146341463415	-0.0848076923076923	165.1839	265.1167	99.9328
0.0535365853658537	-0.0848076923076923	169.1325	284.3195	115.187
0.0487804878048781	-0.0848076923076923	173.5471	301.8541	128.307
0.043780487804878	-0.0848076923076923	180.0861	346.4768	166.3907
0.0389024390243902	-0.0848076923076923	188.8795	437.6577	248.7782
0.0340243902439024	-0.0848076923076923	199.2713	635.3797	436.1084
0.0291463414634146	-0.0848076923076923	208.3968	1150.378	941.9812
0.0242682926829268	-0.0848076923076923	220.8482	2060.849	1840.0008
0.019390243902439	-0.0848076923076923	250.6959	3913.537	3662.8411
0.0145121951219512	-0.0848076923076923	262.9278	5524.653	5261.7252
0.00963414634146341	-0.0848076923076923	270.6947	5308.831	5038.1363
0.00475609756097561	-0.0848076923076923	293.2188	1078.695	785.4762
0	-0.0848076923076923	340.3453	692.1929	351.8476
-0.005	-0.0848076923076923	424.9282	584.0104	159.0822
-0.0098780487804878	-0.0848076923076923	915.9135	461.9215	-453.992
-0.0146341463414634	-0.0848076923076923	42214.18	397.8585	-41816.3215
-0.0196341463414634	-0.0848076923076923	50805.37	349.9416	-50455.4284
-0.024390243902439	-0.0848076923076923	22967.96	316.6394	-22651.3206
-0.029390243902439	-0.0848076923076923	7011.547	293.4228	-6718.1242
-0.0342682926829268	-0.0848076923076923	2061.291	263.5737	-1797.7173
-0.0391463414634146	-0.0848076923076923	850.416	243.7828	-606.6332
-0.0440243902439024	-0.0848076923076923	621.2572	218.1166	-403.1406
-0.0489024390243902	-0.0848076923076923	509.4001	202.644	-306.7561
-0.053780487804878	-0.0848076923076923	457.958	189.5755	-268.3825
-0.0586585365853659	-0.0848076923076923	385.6196	175.8907	-209.7289
-0.0635365853658537	-0.0848076923076923	348.4416	168.8853	-179.5563
-0.0684146341463415	-0.0848076923076923	300.393	164.9547	-135.4383
-0.0731707317073171	-0.0848076923076923	276.1802	161.4959	-114.6843
-0.0781707317073171	-0.0848076923076923	254.465	156.9324	-97.5326
-0.0830487804878049	-0.0848076923076923	239.4919	148.8124	-90.6795
-0.0879268292682927	-0.0848076923076923	226.4933	139.3375	-87.1558
-0.0928048780487805	-0.0848076923076923	213.1361	133.5921	-79.544
-0.0975609756097561	-0.0848076923076923	194.4053	130.1145	-64.2908
-0.102560975609756	-0.0848076923076923	177.0488	127.5379	-49.5109
-0.107439024390244	-0.0848076923076923	163.7169	129.0683	-34.6486
-0.112317073170732	-0.0848076923076923	155.6673	134.7187	-20.9486
-0.11719512195122	-0.0848076923076923	151.7345	141.8763	-9.85820000000001
-0.122073170731707	-0.0848076923076923	144.9298	151.1954	6.26560000000001
-0.126951219512195	-0.0848076923076923	134.6055	164.0326	29.4271
-0.131829268292683	-0.0848076923076923	118.7488	180.4827	61.7339
-0.136707317073171	-0.0848076923076923	109.138	218.5604	109.4224
-0.141585365853659	-0.0848076923076923	99.24652	239.2389	139.99238
-0.146463414634146	-0.0848076923076923	93.378	262.8751	169.4971
-0.151341463414634	-0.0848076923076923	86.2646	294.1711	207.9065
-0.156219512195122	-0.0848076923076923	78.80778	348.7864	269.97862
-0.16109756097561	-0.0848076923076923	76.12357	399.6465	323.52293
-0.165975609756098	-0.0848076923076923	74.42257	437.2109	362.78833
-0.170853658536585	-0.0848076923076923	83.40216	454.2933	370.89114
-0.175731707317073	-0.0848076923076923	100.6228	457.2235	356.6007
-0.180609756097561	-0.0848076923076923	117.3066	441.0443	323.7377
-0.185487804878049	-0.0848076923076923	136.9071	405.6485	268.7414
-0.190365853658537	-0.0848076923076923	164.9332	380.3783	215.4451
-0.195243902439024	-0.0848076923076923	203.6929	377.6415	173.9486
0.195121951219512	-0.0809615384615385	145.8924	260.8669	114.9745
0.190121951219512	-0.0809615384615385	143.92	207.4671	63.5471
0.185243902439024	-0.0809615384615385	150.6635	183.2806	32.6171
0.180487804878049	-0.0809615384615385	166.9504	165.5129	-1.4375
0.175487804878049	-0.0809615384615385	188.9658	149.4298	-39.536
0.170609756097561	-0.0809615384615385	215.1668	137.9941	-77.1727
0.165731707317073	-0.0809615384615385	241.3844	128.0295	-113.3549
0.160853658536585	-0.0809615384615385	257.9493	120.7421	-137.2072
0.15609756097561	-0.0809615384615385	255.4141	116.5563	-138.8578
0.15109756097561	-0.0809615384615385	241.1999	115.2877	-125.9122
0.146219512195122	-0.0809615384615385	222.9465	120.9079	-102.0386
0.141341463414634	-0.0809615384615385	201.5738	134.9879	-66.5859
0.136463414634146	-0.0809615384615385	178.04	138.1287	-39.9113
0.131707317073171	-0.0809615384615385	161.7277	142.0695	-19.6582
0.126707317073171	-0.0809615384615385	147.8573	147.5333	-0.324000000000012
0.121829268292683	-0.0809615384615385	135.2472	154.1418	18.8946
0.116951219512195	-0.0809615384615385	145.055	161.0423	15.9873
0.112073170731707	-0.0809615384615385	149.2165	170.1133	20.8968
0.107317073170732	-0.0809615384615385	143.6371	174.7008	31.0637
0.102317073170732	-0.0809615384615385	139.0454	179.6231	40.5777
0.0974390243902439	-0.0809615384615385	137.8703	184.5422	46.6719
0.0925609756097561	-0.0809615384615385	139.8799	190.7675	50.8876
0.0876829268292683	-0.0809615384615385	143.1038	198.3201	55.2163
0.0828048780487805	-0.0809615384615385	145.6738	207.2349	61.5611
0.0779268292682927	-0.0809615384615385	148.081	213.2896	65.2086
0.0731707317073171	-0.0809615384615385	150.9835	218.4718	67.4883
0.0681707317073171	-0.0809615384615385	154.6324	224.8838	70.2514
0.0632926829268293	-0.0809615384615385	157.4932	231.5285	74.0353
0.0584146341463415	-0.0809615384615385	161.4927	239.834	78.3413
0.0535365853658537	-0.0809615384615385	166.6012	250.7617	84.1605
0.0487804878048781	-0.0809615384615385	170.8161	266.9538	96.1377
0.043780487804878	-0.0809615384615385	174.5501	340.6187	166.0686
0.0389024390243902	-0.0809615384615385	182.0669	408.3606	226.2937
0.0340243902439024	-0.0809615384615385	189.6414	585.2447	395.6033
0.0291463414634146	-0.0809615384615385	198.2505	879.1983	680.9478
0.0242682926829268	-0.0809615384615385	210.0019	1718.041	1508.0391
0.019390243902439	-0.0809615384615385	224.4105	2486.575	2262.1645
0.0145121951219512	-0.0809615384615385	259.2942	3327.739	3068.4448
0.00963414634146341	-0.0809615384615385	268.784	3627.197	3358.413
0.00475609756097561	-0.0809615384615385	276.5386	1242.892	966.3534
0	-0.0809615384615385	308.1742	723.3325	415.1583
-0.005	-0.0809615384615385	371.9923	588.5279	216.5356
-0.0098780487804878	-0.0809615384615385	474.0814	506.093	32.0116000000001
-0.0146341463414634	-0.0809615384615385	1466.443	409.7351	-1056.7079
-0.0196341463414634	-0.0809615384615385	14776.23	359.4107	-14416.8193
-0.024390243902439	-0.0809615384615385	13741.89	323.5545	-13418.3355
-0.029390243902439	-0.0809615384615385	8702.382	293.7877	-8408.5943
-0.0342682926829268	-0.0809615384615385	3186.364	269.1645	-2917.1995
-0.0391463414634146	-0.0809615384615385	1197.156	252.2981	-944.8579
-0.0440243902439024	-0.0809615384615385	693.7455	225.5618	-468.1837
-0.0489024390243902	-0.0809615384615385	538.672	210.0183	-328.6537
-0.053780487804878	-0.0809615384615385	482.9923	193.1439	-289.8484
-0.0586585365853659	-0.0809615384615385	435.7597	177.1961	-258.5636
-0.0635365853658537	-0.0809615384615385	369.1062	164.4398	-204.6664
-0.0684146341463415	-0.0809615384615385	329.9367	157.5797	-172.357
-0.0731707317073171	-0.0809615384615385	299.4663	152.0225	-147.4438
-0.0781707317073171	-0.0809615384615385	276.582	147.7745	-128.8075
-0.0830487804878049	-0.0809615384615385	256.5665	144.605	-111.9615
-0.0879268292682927	-0.0809615384615385	238.1425	136.8221	-101.3204
-0.0928048780487805	-0.0809615384615385	221.9621	129.5834	-92.3787
-0.0975609756097561	-0.0809615384615385	205.7678	124.934	-80.8338
-0.102560975609756	-0.0809615384615385	193.1567	122.7695	-70.3872
-0.107439024390244	-0.0809615384615385	178.5797	122.7015	-55.8782
-0.112317073170732	-0.0809615384615385	166.8374	127.5418	-39.2956
-0.11719512195122	-0.0809615384615385	162.1783	140.9419	-21.2364
-0.122073170731707	-0.0809615384615385	160.0337	151.0271	-9.00660000000002
-0.126951219512195	-0.0809615384615385	154.642	164.0815	9.43950000000001
-0.131829268292683	-0.0809615384615385	145.9125	177.9124	31.9999
-0.136707317073171	-0.0809615384615385	142.2114	214.0433	71.8319
-0.141585365853659	-0.0809615384615385	137.751	237.8258	100.0748
-0.146463414634146	-0.0809615384615385	136.24	263.8121	127.5721
-0.151341463414634	-0.0809615384615385	137.264	293.1885	155.9245
-0.156219512195122	-0.0809615384615385	137.5519	349.3227	211.7708
-0.16109756097561	-0.0809615384615385	139.9901	400.0203	260.0302
-0.165975609756098	-0.0809615384615385	141.0741	444.7203	303.6462
-0.170853658536585	-0.0809615384615385	148.4819	471.6695	323.1876
-0.175731707317073	-0.0809615384615385	165.9377	472.6333	306.6956
-0.180609756097561	-0.0809615384615385	182.9587	449.6609	266.7022
-0.185487804878049	-0.0809615384615385	192.5745	420.5047	227.9302
-0.190365853658537	-0.0809615384615385	200.0399	397.7992	197.7593
-0.195243902439024	-0.0809615384615385	217.6263	389.1855	171.5592
0.195121951219512	-0.0769230769230769	137.7247	274.6642	136.9395
0.190121951219512	-0.0769230769230769	137.2554	226.8929	89.6375
0.185243902439024	-0.0769230769230769	142.754	190.812	48.058
0.180487804878049	-0.0769230769230769	153.9362	170.1232	16.187
0.175487804878049	-0.0769230769230769	170.8558	152.1746	-18.6812
0.170609756097561	-0.0769230769230769	196.428	139.8619	-56.5661
0.165731707317073	-0.0769230769230769	227.7217	130.5882	-97.1335
0.160853658536585	-0.0769230769230769	249.8471	123.025	-126.8221
0.15609756097561	-0.0769230769230769	260.3876	117.3609	-143.0267
0.15109756097561	-0.0769230769230769	255.0706	113.8047	-141.2659
0.146219512195122	-0.0769230769230769	238.9073	120.0023	-118.905
0.141341463414634	-0.0769230769230769	218.3288	134.9046	-83.4242
0.136463414634146	-0.0769230769230769	194.2241	137.9544	-56.2697
0.131707317073171	-0.0769230769230769	174.2255	141.4956	-32.7299
0.126707317073171	-0.0769230769230769	158.0844	145.8703	-12.2141
0.121829268292683	-0.0769230769230769	145.1205	151.2512	6.13070000000002
0.116951219512195	-0.0769230769230769	133.6532	156.9785	23.3253
0.112073170731707	-0.0769230769230769	131.1291	162.3233	31.1942
0.107317073170732	-0.0769230769230769	130.2213	169.0963	38.875
0.102317073170732	-0.0769230769230769	132.0401	173.2279	41.1878
0.0974390243902439	-0.0769230769230769	132.7925	177.9675	45.175
0.0925609756097561	-0.0769230769230769	134.8144	184.3301	49.5157
0.0876829268292683	-0.0769230769230769	138.6787	191.7735	53.0948
0.0828048780487805	-0.0769230769230769	143.4582	200.4529	56.9947
0.0779268292682927	-0.0769230769230769	147.5348	209.2849	61.7501
0.0731707317073171	-0.0769230769230769	150.6745	215.6279	64.9534
0.0681707317073171	-0.0769230769230769	153.2447	221.1911	67.9464
0.0632926829268293	-0.0769230769230769	154.1387	228.1441	74.0054
0.0584146341463415	-0.0769230769230769	156.7437	235.7978	79.0541
0.0535365853658537	-0.0769230769230769	161.4309	245.2499	83.819
0.0487804878048781	-0.0769230769230769	164.7999	262.4938	97.6939
0.043780487804878	-0.0769230769230769	167.5272	325.4211	157.8939
0.0389024390243902	-0.0769230769230769	173.1975	376.6245	203.427
0.0340243902439024	-0.0769230769230769	179.863	462.4437	282.5807
0.0291463414634146	-0.0769230769230769	188.9945	645.893	456.8985
0.0242682926829268	-0.0769230769230769	200.6563	1072.969	872.3127
0.019390243902439	-0.0769230769230769	212.7639	1887.253	1674.4891
0.0145121951219512	-0.0769230769230769	229.2175	3139.83	2910.6125
0.00963414634146341	-0.0769230769230769	247.0908	4231.289	3984.1982
0.00475609756097561	-0.0769230769230769	251.2875	1469.529	1218.2415
0	-0.0769230769230769	277.4137	772.8385	495.4248
-0.005	-0.0769230769230769	326.3013	611.4692	285.1679
-0.0098780487804878	-0.0769230769230769	402.8953	522.15	119.2547
-0.0146341463414634	-0.0769230769230769	792.3723	421.1703	-371.202
-0.0196341463414634	-0.0769230769230769	1463.593	367.2163	-1096.3767
-0.024390243902439	-0.0769230769230769	7942.671	334.4255	-7608.2455
-0.029390243902439	-0.0769230769230769	7022.945	310.4274	-6712.5176
-0.0342682926829268	-0.0769230769230769	4970.032	277.0645	-4692.9675
-0.0391463414634146	-0.0769230769230769	3222.054	255.4003	-2966.6537
-0.0440243902439024	-0.0769230769230769	1208.748	227.0621	-981.6859
-0.0489024390243902	-0.0769230769230769	785.7221	210.0311	-575.691
-0.053780487804878	-0.0769230769230769	537.675	192.7408	-344.9342
-0.0586585365853659	-0.0769230769230769	468.2785	177.7395	-290.539
-0.0635365853658537	-0.0769230769230769	408.6661	166.5266	-242.1395
-0.0684146341463415	-0.0769230769230769	350.5083	162.7107	-187.7976
-0.0731707317073171	-0.0769230769230769	309.9341	159.4001	-150.534
-0.0781707317073171	-0.0769230769230769	288.9043	156.8706	-132.0337
-0.0830487804878049	-0.0769230769230769	269.0273	153.2027	-115.8246
-0.0879268292682927	-0.0769230769230769	253.4526	143.7646	-109.688
-0.0928048780487805	-0.0769230769230769	237.346	131.4861	-105.8599
-0.0975609756097561	-0.0769230769230769	222.5427	124.8657	-97.677
-0.102560975609756	-0.0769230769230769	204.4353	123.5054	-80.9299
-0.107439024390244	-0.0769230769230769	190.3957	125.8757	-64.52
-0.112317073170732	-0.0769230769230769	176.9747	128.6117	-48.363
-0.11719512195122	-0.0769230769230769	169.9416	136.9297	-33.0119
-0.122073170731707	-0.0769230769230769	165.7256	146.286	-19.4396
-0.126951219512195	-0.0769230769230769	160.5994	159.8609	-0.738500000000016
-0.131829268292683	-0.0769230769230769	152.594	176.9548	24.3608
-0.136707317073171	-0.0769230769230769	146.1598	209.6606	63.5008
-0.141585365853659	-0.0769230769230769	144.9042	234.9127	90.0085
-0.146463414634146	-0.0769230769230769	142.6556	256.5865	113.9309
-0.151341463414634	-0.0769230769230769	143.265	282.0183	138.7533
-0.156219512195122	-0.0769230769230769	144.9788	333.8687	188.8899
-0.16109756097561	-0.0769230769230769	148.171	388.7931	240.6221
-0.165975609756098	-0.0769230769230769	155.5384	436.2275	280.6891
-0.170853658536585	-0.0769230769230769	161.106	467.9051	306.7991
-0.175731707317073	-0.0769230769230769	184.0425	472.6304	288.5879
-0.180609756097561	-0.0769230769230769	205.4581	450.2885	244.8304
-0.185487804878049	-0.0769230769230769	220.4516	422.6757	202.2241
-0.190365853658537	-0.0769230769230769	231.5632	399.3321	167.7689
-0.195243902439024	-0.0769230769230769	248.9982	396.1757	147.1775
0.195121951219512	-0.0732692307692308	134.8563	243.2486	108.3923
0.190121951219512	-0.0732692307692308	134.4841	233.7201	99.236
0.185243902439024	-0.0732692307692308	137.0225	198.8969	61.8744
0.180487804878049	-0.0732692307692308	145.8949	177.0053	31.1104
0.175487804878049	-0.0732692307692308	159.2367	160.6422	1.40549999999999
0.170609756097561	-0.0732692307692308	181.2201	149.5535	-31.6666
0.165731707317073	-0.0732692307692308	211.1017	142.5884	-68.5133
0.160853658536585	-0.0732692307692308	236.8984	142.3731	-94.5253
0.15609756097561	-0.0732692307692308	255.8131	146.3118	-109.5013
0.15109756097561	-0.0732692307692308	258.5476	150.7087	-107.8389
0.146219512195122	-0.0732692307692308	245.2873	144.489	-100.7983
0.141341463414634	-0.0732692307692308	225.2688	135.6141	-89.6547
0.136463414634146	-0.0732692307692308	204.3006	137.3307	-66.9699
0.131707317073171	-0.0732692307692308	184.7152	140.1624	-44.5528
0.126707317073171	-0.0732692307692308	162.5651	145.4468	-17.1183
0.121829268292683	-0.0732692307692308	149.2458	150.1602	0.914400000000001
0.116951219512195	-0.0732692307692308	137.7941	155.8376	18.0435
0.112073170731707	-0.0732692307692308	131.8789	161.1161	29.2372
0.107317073170732	-0.0732692307692308	116.5856	166.106	49.5204
0.102317073170732	-0.0732692307692308	113.1008	171.2894	58.1886
0.0974390243902439	-0.0732692307692308	117.5792	175.8658	58.2866
0.0925609756097561	-0.0732692307692308	125.2989	181.6108	56.3119
0.0876829268292683	-0.0732692307692308	133.4606	189.606	56.1454
0.0828048780487805	-0.0732692307692308	139.6954	198.3644	58.669
0.0779268292682927	-0.0732692307692308	142.2148	205.7136	63.4988
0.0731707317073171	-0.0732692307692308	144.278	214.4931	70.2151
0.0681707317073171	-0.0732692307692308	147.8893	223.2397	75.3504
0.0632926829268293	-0.0732692307692308	151.1806	235.7562	84.5756
0.0584146341463415	-0.0732692307692308	153.8333	253.6829	99.8496
0.0535365853658537	-0.0732692307692308	157.1614	273.9713	116.8099
0.0487804878048781	-0.0732692307692308	160.472	296.1873	135.7153
0.043780487804878	-0.0732692307692308	165.2413	312.3865	147.1452
0.0389024390243902	-0.0732692307692308	168.7176	353.0345	184.3169
0.0340243902439024	-0.0732692307692308	175.4609	440.7556	265.2947
0.0291463414634146	-0.0732692307692308	183.8809	734.3898	550.5089
0.0242682926829268	-0.0732692307692308	192.3772	1254.01	1061.6328
0.019390243902439	-0.0732692307692308	201.1757	3498.32	3297.1443
0.0145121951219512	-0.0732692307692308	215.1878	5934.315	5719.1272
0.00963414634146341	-0.0732692307692308	252.3179	8988.26	8735.9421
0.00475609756097561	-0.0732692307692308	261.9173	3006.502	2744.5847
0	-0.0732692307692308	263.9961	888.5158	624.5197
-0.005	-0.0732692307692308	290.6169	615.0492	324.4323
-0.0098780487804878	-0.0732692307692308	348.7464	540.4331	191.6867
-0.0146341463414634	-0.0732692307692308	445.021	445.9407	0.919699999999978
-0.0196341463414634	-0.0732692307692308	1161.728	393.5938	-768.1342
-0.024390243902439	-0.0732692307692308	51804.38	351.8812	-51452.4988
-0.029390243902439	-0.0732692307692308	46396.95	317.1359	-46079.8141
-0.0342682926829268	-0.0732692307692308	25199.89	281.4983	-24918.3917
-0.0391463414634146	-0.0732692307692308	7746.4	256.362	-7490.038
-0.0440243902439024	-0.0732692307692308	2178.506	228.0749	-1950.4311
-0.0489024390243902	-0.0732692307692308	782.986	211.8928	-571.0932
-0.053780487804878	-0.0732692307692308	560.7166	195.082	-365.6346
-0.0586585365853659	-0.0732692307692308	498.801	178.6093	-320.1917
-0.0635365853658537	-0.0732692307692308	441.3905	166.1301	-275.2604
-0.0684146341463415	-0.0732692307692308	374.9087	158.6239	-216.2848
-0.0731707317073171	-0.0732692307692308	336.8087	155.8181	-180.9906
-0.0781707317073171	-0.0732692307692308	302.3718	154.4124	-147.9594
-0.0830487804878049	-0.0732692307692308	281.3075	151.9803	-129.3272
-0.0879268292682927	-0.0732692307692308	266.8382	146.5216	-120.3166
-0.0928048780487805	-0.0732692307692308	251.8903	140.3551	-111.5352
-0.0975609756097561	-0.0732692307692308	235.7056	137.3228	-98.3828
-0.102560975609756	-0.0732692307692308	217.7182	133.8672	-83.851
-0.107439024390244	-0.0732692307692308	192.9543	130.4914	-62.4629
-0.112317073170732	-0.0732692307692308	178.0475	129.8311	-48.2164
-0.11719512195122	-0.0732692307692308	169.5314	133.6473	-35.8841
-0.122073170731707	-0.0732692307692308	167.202	144.9758	-22.2262
-0.126951219512195	-0.0732692307692308	163.8485	157.409	-6.43950000000001
-0.131829268292683	-0.0732692307692308	159.5366	170.9201	11.3835
-0.136707317073171	-0.0732692307692308	153.8014	190.4788	36.6774
-0.141585365853659	-0.0732692307692308	151.5966	220.3729	68.7763
-0.146463414634146	-0.0732692307692308	150.0714	238.0376	87.9662
-0.151341463414634	-0.0732692307692308	150.1675	268.8339	118.6664
-0.156219512195122	-0.0732692307692308	152.1834	323.5838	171.4004
-0.16109756097561	-0.0732692307692308	152.9702	378.4887	225.5185
-0.165975609756098	-0.0732692307692308	157.3549	427.2971	269.9422
-0.170853658536585	-0.0732692307692308	159.9104	465.5628	305.6524
-0.175731707317073	-0.0732692307692308	168.4382	484.5272	316.089
-0.180609756097561	-0.0732692307692308	186.6717	477.1678	290.4961
-0.185487804878049	-0.0732692307692308	211.5216	441.0687	229.5471
-0.190365853658537	-0.0732692307692308	233.0573	417.7214	184.6641
-0.195243902439024	-0.0732692307692308	249.9787	411.8536	161.8749
0.195121951219512	-0.0694230769230769	132.712	244.1653	111.4533
0.190121951219512	-0.0694230769230769	132.0135	235.223	103.2095
0.185243902439024	-0.0694230769230769	133.4862	201.1321	67.6459
0.180487804878049	-0.0694230769230769	140.8123	179.1324	38.3201
0.175487804878049	-0.0694230769230769	152.4491	161.5236	9.0745
0.170609756097561	-0.0694230769230769	170.9237	150.8215	-20.1022
0.165731707317073	-0.0694230769230769	200.1645	144.7331	-55.4314
0.160853658536585	-0.0694230769230769	226.6108	145.8212	-80.7896
0.15609756097561	-0.0694230769230769	247.6988	151.6753	-96.0235
0.15109756097561	-0.0694230769230769	261.6697	159.4594	-102.2103
0.146219512195122	-0.0694230769230769	256.161	150.6344	-105.5266
0.141341463414634	-0.0694230769230769	238.0326	134.5623	-103.4703
0.136463414634146	-0.0694230769230769	217.8321	138.2214	-79.6107
0.131707317073171	-0.0694230769230769	197.3358	141.9272	-55.4086
0.126707317073171	-0.0694230769230769	175.3246	145.9153	-29.4093
0.121829268292683	-0.0694230769230769	158.7941	152.8894	-5.90469999999999
0.116951219512195	-0.0694230769230769	145.8722	158.4229	12.5507
0.112073170731707	-0.0694230769230769	134.2979	162.8346	28.5367
0.107317073170732	-0.0694230769230769	131.0861	164.9349	33.8488
0.102317073170732	-0.0694230769230769	144.3133	165.9025	21.5892
0.0974390243902439	-0.0694230769230769	149.3938	173.1527	23.7589
0.0925609756097561	-0.0694230769230769	143.2641	178.1985	34.9344
0.0876829268292683	-0.0694230769230769	140.9797	186.6466	45.6669
0.0828048780487805	-0.0694230769230769	142.4527	194.8364	52.3837
0.0779268292682927	-0.0694230769230769	144.0193	202.1697	58.1504
0.0731707317073171	-0.0694230769230769	144.7385	211.1141	66.3756
0.0681707317073171	-0.0694230769230769	146.8234	219.8527	73.0293
0.0632926829268293	-0.0694230769230769	148.4904	231.5063	83.0159
0.0584146341463415	-0.0694230769230769	150.3908	249.5334	99.1426
0.0535365853658537	-0.0694230769230769	152.7863	268.144	115.3577
0.0487804878048781	-0.0694230769230769	155.8368	287.3462	131.5094
0.043780487804878	-0.0694230769230769	160.6102	305.5264	144.9162
0.0389024390243902	-0.0694230769230769	162.9191	352.3209	189.4018
0.0340243902439024	-0.0694230769230769	169.7343	436.9148	267.1805
0.0291463414634146	-0.0694230769230769	177.1421	747.4577	570.3156
0.0242682926829268	-0.0694230769230769	185.4597	2213.412	2027.9523
0.019390243902439	-0.0694230769230769	195.329	7475.776	7280.447
0.0145121951219512	-0.0694230769230769	207.0803	13988.51	13781.4297
0.00963414634146341	-0.0694230769230769	223.2013	21553.77	21330.5687
0.00475609756097561	-0.0694230769230769	231.4774	15988.9	15757.4226
0	-0.0694230769230769	228.6044	906.9067	678.3023
-0.005	-0.0694230769230769	251.4642	618.795	367.3308
-0.0098780487804878	-0.0694230769230769	296.7779	538.2096	241.4317
-0.0146341463414634	-0.0694230769230769	373.8324	445.0289	71.1965
-0.0196341463414634	-0.0694230769230769	777.7861	394.599	-383.1871
-0.024390243902439	-0.0694230769230769	1381.951	353.0587	-1028.8923
-0.029390243902439	-0.0694230769230769	10153.67	320.2903	-9833.3797
-0.0342682926829268	-0.0694230769230769	9334.711	282.3632	-9052.3478
-0.0391463414634146	-0.0694230769230769	6559.426	260.7232	-6298.7028
-0.0440243902439024	-0.0694230769230769	3427.632	238.8149	-3188.8171
-0.0489024390243902	-0.0694230769230769	1444.692	215.641	-1229.051
-0.053780487804878	-0.0694230769230769	792.1885	199.7789	-592.4096
-0.0586585365853659	-0.0694230769230769	550.2463	182.1905	-368.0558
-0.0635365853658537	-0.0694230769230769	482.8898	169.2246	-313.6652
-0.0684146341463415	-0.0694230769230769	423.4222	162.0722	-261.35
-0.0731707317073171	-0.0694230769230769	362.4757	159.8147	-202.661
-0.0781707317073171	-0.0694230769230769	325.7345	155.3271	-170.4074
-0.0830487804878049	-0.0694230769230769	289.3273	152.3512	-136.9761
-0.0879268292682927	-0.0694230769230769	270.6	145.2603	-125.3397
-0.0928048780487805	-0.0694230769230769	256.9446	136.6381	-120.3065
-0.0975609756097561	-0.0694230769230769	244.0413	130.7723	-113.269
-0.102560975609756	-0.0694230769230769	230.9542	126.8464	-104.1078
-0.107439024390244	-0.0694230769230769	213.9662	123.1099	-90.8563
-0.112317073170732	-0.0694230769230769	192.2138	125.2888	-66.925
-0.11719512195122	-0.0694230769230769	182.2283	134.0817	-48.1466
-0.122073170731707	-0.0694230769230769	174.896	145.9391	-28.9569
-0.126951219512195	-0.0694230769230769	170.0053	158.0024	-12.0029
-0.131829268292683	-0.0694230769230769	164.2214	171.2465	7.02510000000001
-0.136707317073171	-0.0694230769230769	159.5958	192.9661	33.3703
-0.141585365853659	-0.0694230769230769	157.3186	227.7272	70.4086
-0.146463414634146	-0.0694230769230769	158.1226	243.1477	85.0251
-0.151341463414634	-0.0694230769230769	154.9632	269.2961	114.3329
-0.156219512195122	-0.0694230769230769	152.8246	300.1985	147.3739
-0.16109756097561	-0.0694230769230769	154.0939	366.4225	212.3286
-0.165975609756098	-0.0694230769230769	159.5154	416.2906	256.7752
-0.170853658536585	-0.0694230769230769	164.5497	455.4465	290.8968
-0.175731707317073	-0.0694230769230769	168.9469	477.757	308.8101
-0.180609756097561	-0.0694230769230769	185.7949	471.9331	286.1382
-0.185487804878049	-0.0694230769230769	202.1556	439.9692	237.8136
-0.190365853658537	-0.0694230769230769	226.0518	420.0019	193.9501
-0.195243902439024	-0.0694230769230769	245.1557	413.9638	168.8081
0.195121951219512	-0.0655769230769231	130.7632	255.4344	124.6712
0.190121951219512	-0.0655769230769231	142.6929	234.2196	91.5267
0.185243902439024	-0.0655769230769231	149.4334	203.9329	54.4995
0.180487804878049	-0.0655769230769231	149.787	181.9386	32.1516
0.175487804878049	-0.0655769230769231	156.8404	163.1596	6.31920000000003
0.170609756097561	-0.0655769230769231	170.5645	151.5669	-18.9976
0.165731707317073	-0.0655769230769231	194.116	143.0015	-51.1145
0.160853658536585	-0.0655769230769231	220.2102	137.5142	-82.696
0.15609756097561	-0.0655769230769231	264.8048	135.5967	-129.2081
0.15109756097561	-0.0655769230769231	284.0028	135.3267	-148.6761
0.146219512195122	-0.0655769230769231	273.4553	134.6863	-138.769
0.141341463414634	-0.0655769230769231	251.4084	136.575	-114.8334
0.136463414634146	-0.0655769230769231	226.6029	138.0877	-88.5152
0.131707317073171	-0.0655769230769231	203.26	140.7416	-62.5184
0.126707317073171	-0.0655769230769231	179.6294	145.1586	-34.4708
0.121829268292683	-0.0655769230769231	160.4836	150.3371	-10.1465
0.116951219512195	-0.0655769230769231	146.1915	154.6938	8.50230000000002
0.112073170731707	-0.0655769230769231	133.6446	158.6237	24.9791
0.107317073170732	-0.0655769230769231	147.7137	162.3304	14.6167
0.102317073170732	-0.0655769230769231	154.4617	166.1592	11.6975
0.0974390243902439	-0.0655769230769231	145.7769	171.3278	25.5509
0.0925609756097561	-0.0655769230769231	138.167	176.7367	38.5697
0.0876829268292683	-0.0655769230769231	135.2605	183.965	48.7045
0.0828048780487805	-0.0655769230769231	136.0623	190.8222	54.7599
0.0779268292682927	-0.0655769230769231	138.7521	197.0992	58.3471
0.0731707317073171	-0.0655769230769231	141.2948	205.5415	64.2467
0.0681707317073171	-0.0655769230769231	143.2794	213.1548	69.8754
0.0632926829268293	-0.0655769230769231	146.6796	222.0185	75.3389
0.0584146341463415	-0.0655769230769231	148.9799	235.8344	86.8545
0.0535365853658537	-0.0655769230769231	151.5012	251.4664	99.9652
0.0487804878048781	-0.0655769230769231	154.306	265.382	111.076
0.043780487804878	-0.0655769230769231	157.2784	281.2792	124.0008
0.0389024390243902	-0.0655769230769231	159.4549	339.5798	180.1249
0.0340243902439024	-0.0655769230769231	164.9118	414.0375	249.1257
0.0291463414634146	-0.0655769230769231	173.1219	568.1264	395.0045
0.0242682926829268	-0.0655769230769231	180.9477	886.2577	705.31
0.019390243902439	-0.0655769230769231	190.0967	2280.717	2090.6203
0.0145121951219512	-0.0655769230769231	201.5302	7251.472	7049.9418
0.00963414634146341	-0.0655769230769231	215.9619	11412.16	11196.1981
0.00475609756097561	-0.0655769230769231	246.746	13712.11	13465.364
0	-0.0655769230769231	248.3203	987.6274	739.3071
-0.005	-0.0655769230769231	254.289	631.8396	377.5506
-0.0098780487804878	-0.0655769230769231	286.0338	534.4353	248.4015
-0.0146341463414634	-0.0655769230769231	353.9701	449.3746	95.4045
-0.0196341463414634	-0.0655769230769231	467.2163	392.8496	-74.3667
-0.024390243902439	-0.0655769230769231	1480.24	353.1537	-1127.0863
-0.029390243902439	-0.0655769230769231	38756.82	322.2816	-38434.5384
-0.0342682926829268	-0.0655769230769231	33040.37	293.7645	-32746.6055
-0.0391463414634146	-0.0655769230769231	18794.46	261.5207	-18532.9393
-0.0440243902439024	-0.0655769230769231	5813.005	244.6354	-5568.3696
-0.0489024390243902	-0.0655769230769231	1505.944	222.6242	-1283.3198
-0.053780487804878	-0.0655769230769231	787.2824	203.7045	-583.5779
-0.0586585365853659	-0.0655769230769231	556.6269	186.5864	-370.0405
-0.0635365853658537	-0.0655769230769231	480.9232	173.2429	-307.6803
-0.0684146341463415	-0.0655769230769231	431.0603	163.2424	-267.8179
-0.0731707317073171	-0.0655769230769231	373.1652	157.0226	-216.1426
-0.0781707317073171	-0.0655769230769231	335.955	152.4718	-183.4832
-0.0830487804878049	-0.0655769230769231	305.1323	149.5341	-155.5982
-0.0879268292682927	-0.0655769230769231	286.6693	143.4213	-143.248
-0.0928048780487805	-0.0655769230769231	269.2095	133.0767	-136.1328
-0.0975609756097561	-0.0655769230769231	250.3575	126.3705	-123.987
-0.102560975609756	-0.0655769230769231	232.918	124.3539	-108.5641
-0.107439024390244	-0.0655769230769231	215.1789	123.1535	-92.0254
-0.112317073170732	-0.0655769230769231	193.06	121.9032	-71.1568
-0.11719512195122	-0.0655769230769231	180.8576	124.04	-56.8176
-0.122073170731707	-0.0655769230769231	176.6743	139.0663	-37.608
-0.126951219512195	-0.0655769230769231	172.2406	152.6866	-19.554
-0.131829268292683	-0.0655769230769231	163.9797	168.3642	4.3845
-0.136707317073171	-0.0655769230769231	157.4566	188.5155	31.0589
-0.141585365853659	-0.0655769230769231	153.595	222.948	69.353
-0.146463414634146	-0.0655769230769231	156.1749	237.5745	81.3996
-0.151341463414634	-0.0655769230769231	157.1291	262.5939	105.4648
-0.156219512195122	-0.0655769230769231	157.169	291.7056	134.5366
-0.16109756097561	-0.0655769230769231	159.361	352.2517	192.8907
-0.165975609756098	-0.0655769230769231	161.5136	401.9349	240.4213
-0.170853658536585	-0.0655769230769231	165.953	439.4999	273.5469
-0.175731707317073	-0.0655769230769231	171.1615	462.009	290.8475
-0.180609756097561	-0.0655769230769231	180.7518	463.051	282.2992
-0.185487804878049	-0.0655769230769231	198.2997	449.0156	250.7159
-0.190365853658537	-0.0655769230769231	224.0549	433.9647	209.9098
-0.195243902439024	-0.0655769230769231	244.6657	428.3447	183.679
0.195121951219512	-0.0617307692307692	109.6328	259.9207	150.2879
0.190121951219512	-0.0617307692307692	101.4173	240.9957	139.5784
0.185243902439024	-0.0617307692307692	110.1615	207.187	97.0255
0.180487804878049	-0.0617307692307692	124.2237	184.6241	60.4004
0.175487804878049	-0.0617307692307692	138.4621	164.9493	26.4872
0.170609756097561	-0.0617307692307692	158.4308	151.7128	-6.71800000000002
0.165731707317073	-0.0617307692307692	185.4917	143.1005	-42.3912
0.160853658536585	-0.0617307692307692	213.1848	136.9661	-76.2187
0.15609756097561	-0.0617307692307692	233.5483	135.4718	-98.0765
0.15109756097561	-0.0617307692307692	251.2739	134.2539	-117.02
0.146219512195122	-0.0617307692307692	258.1644	134.9907	-123.1737
0.141341463414634	-0.0617307692307692	249.3721	137.7907	-111.5814
0.136463414634146	-0.0617307692307692	230.7749	140.776	-89.9989
0.131707317073171	-0.0617307692307692	208.3854	144.0605	-64.3249
0.126707317073171	-0.0617307692307692	185.0895	147.4448	-37.6447
0.121829268292683	-0.0617307692307692	166.7268	152.9192	-13.8076
0.116951219512195	-0.0617307692307692	151.8026	159.9615	8.15889999999999
0.112073170731707	-0.0617307692307692	138.3972	163.2958	24.8986
0.107317073170732	-0.0617307692307692	134.0698	165.3174	31.2476
0.102317073170732	-0.0617307692307692	129.8393	167.7316	37.8923
0.0974390243902439	-0.0617307692307692	107.8524	172.4133	64.5609
0.0925609756097561	-0.0617307692307692	97.89511	175.617	77.72189
0.0876829268292683	-0.0617307692307692	109.037	182.4343	73.3973
0.0828048780487805	-0.0617307692307692	121.6188	188.2378	66.619
0.0779268292682927	-0.0617307692307692	132.5439	195.0288	62.4849
0.0731707317073171	-0.0617307692307692	137.3022	204.1422	66.84
0.0681707317073171	-0.0617307692307692	142.3906	211.5947	69.2041
0.0632926829268293	-0.0617307692307692	146.3181	221.2982	74.9801
0.0584146341463415	-0.0617307692307692	147.9552	231.3054	83.3502
0.0535365853658537	-0.0617307692307692	149.9555	244.3392	94.3837
0.0487804878048781	-0.0617307692307692	152.1259	258.772	106.6461
0.043780487804878	-0.0617307692307692	155.6534	277.6805	122.0271
0.0389024390243902	-0.0617307692307692	158.4038	347.9211	189.5173
0.0340243902439024	-0.0617307692307692	163.4742	416.8748	253.4006
0.0291463414634146	-0.0617307692307692	170.5881	509.9873	339.3992
0.0242682926829268	-0.0617307692307692	178.1805	842.6292	664.4487
0.019390243902439	-0.0617307692307692	188.5133	1653.524	1465.0107
0.0145121951219512	-0.0617307692307692	198.9731	3742.193	3543.2199
0.00963414634146341	-0.0617307692307692	212.6044	5531.508	5318.9036
0.00475609756097561	-0.0617307692307692	233.2525	6033.888	5800.6355
0	-0.0617307692307692	237.3657	1071.862	834.4963
-0.005	-0.0617307692307692	241.1388	632.172	391.0332
-0.0098780487804878	-0.0617307692307692	269.8137	534.7846	264.9709
-0.0146341463414634	-0.0617307692307692	328.2397	442.2086	113.9689
-0.0196341463414634	-0.0617307692307692	433.6589	396.4091	-37.2498
-0.024390243902439	-0.0617307692307692	1120.541	362.7105	-757.8305
-0.029390243902439	-0.0617307692307692	56032.18	331.0092	-55701.1708
-0.0342682926829268	-0.0617307692307692	72464.71	297.259	-72167.451
-0.0391463414634146	-0.0617307692307692	38171.43	275.2061	-37896.2239
-0.0440243902439024	-0.0617307692307692	13438.41	246.8856	-13191.5244
-0.0489024390243902	-0.0617307692307692	2828.944	216.6763	-2612.2677
-0.053780487804878	-0.0617307692307692	998.2346	198.5965	-799.6381
-0.0586585365853659	-0.0617307692307692	674.0749	183.7791	-490.2958
-0.0635365853658537	-0.0617307692307692	492.9321	169.5985	-323.3336
-0.0684146341463415	-0.0617307692307692	441.4972	160.6456	-280.8516
-0.0731707317073171	-0.0617307692307692	380.3089	156.2885	-224.0204
[truncated: 4,561 more rows]
