# Supplementary material for: Giant ferroelectric polarization in a bilayer graphene heterostructure
Source: Nat Commun. 2022 Oct 21;13:6241. doi: 10.1038/s41467-022-34104-z (PMC9587233; doi:10.1038/s41467-022-34104-z)
Supplement: Supplementary file 4 — Source Data [file 41467_2022_34104_MOESM4_ESM.zip › SI/Fig.S7/Fig.S7a.dat]

0.0975609756097561	-0.154038461538462	54563.9
0.0951219512195122	-0.154038461538462	50799.5
0.0926829268292683	-0.154038461538462	34931.15
0.0902439024390244	-0.154038461538462	6013.291
0.0878048780487805	-0.154038461538462	2407.319
0.0853658536585366	-0.154038461538462	1855.317
0.0829268292682927	-0.154038461538462	1086.189
0.0804878048780488	-0.154038461538462	884.045
0.0780487804878049	-0.154038461538462	695.8699
0.075609756097561	-0.154038461538462	616.2995
0.0731707317073171	-0.154038461538462	557.3876
0.0707317073170732	-0.154038461538462	501.8948
0.0682926829268293	-0.154038461538462	469.9107
0.0658536585365854	-0.154038461538462	434.1494
0.0634146341463415	-0.154038461538462	407.0696
0.0609756097560976	-0.154038461538462	391.0719
0.0585365853658537	-0.154038461538462	377.3127
0.0560975609756098	-0.154038461538462	360.8611
0.0536585365853659	-0.154038461538462	345.7532
0.051219512195122	-0.154038461538462	331.8456
0.0487804878048781	-0.154038461538462	320.2449
0.0463414634146341	-0.154038461538462	306.6779
0.0439024390243902	-0.154038461538462	297.7854
0.0414634146341463	-0.154038461538462	291.6321
0.0390243902439024	-0.154038461538462	286.2264
0.0365853658536585	-0.154038461538462	273.7921
0.0341463414634146	-0.154038461538462	259.2882
0.0317073170731707	-0.154038461538462	250.253
0.0292682926829268	-0.154038461538462	235.8129
0.0268292682926829	-0.154038461538462	219.9239
0.0242682926829268	-0.154038461538462	212.119
0.0219512195121951	-0.154038461538462	200.1861
0.0195121951219512	-0.154038461538462	190.2355
0.0170731707317073	-0.154038461538462	183.9698
0.0146341463414634	-0.154038461538462	176.4003
0.0120731707317073	-0.154038461538462	170.9338
0.00975609756097561	-0.154038461538462	164.7474
0.00719512195121951	-0.154038461538462	158.789
0.0048780487804878	-0.154038461538462	154.2175
0.0024390243902439	-0.154038461538462	147.2285
0	-0.154038461538462	143.2052
-0.0024390243902439	-0.154038461538462	136.9691
-0.0048780487804878	-0.154038461538462	131.67
-0.00731707317073171	-0.154038461538462	124.6355
-0.00975609756097561	-0.154038461538462	118.7832
-0.0123170731707317	-0.154038461538462	113.4288
-0.0146341463414634	-0.154038461538462	106.615
-0.0170731707317073	-0.154038461538462	99.22365
-0.0195121951219512	-0.154038461538462	94.33777
-0.0219512195121951	-0.154038461538462	92.21608
-0.024390243902439	-0.154038461538462	88.95795
-0.0268292682926829	-0.154038461538462	88.20127
-0.0292682926829268	-0.154038461538462	86.32038
-0.0317073170731707	-0.154038461538462	86.21416
-0.0341463414634146	-0.154038461538462	86.75515
-0.0365853658536585	-0.154038461538462	88.1401
-0.0390243902439024	-0.154038461538462	88.09603
-0.0414634146341463	-0.154038461538462	91.9094
-0.0439024390243902	-0.154038461538462	95.46289
-0.0463414634146341	-0.154038461538462	101.1408
-0.0487804878048781	-0.154038461538462	107.8212
-0.051219512195122	-0.154038461538462	119.5402
-0.053780487804878	-0.154038461538462	138.8055
-0.0560975609756098	-0.154038461538462	142.6699
-0.0585365853658537	-0.154038461538462	148.846
-0.0609756097560976	-0.154038461538462	158.0388
-0.0634146341463415	-0.154038461538462	171.1904
-0.0659756097560976	-0.154038461538462	200.9926
-0.0684146341463415	-0.154038461538462	224.7542
-0.0708536585365854	-0.154038461538462	250.3036
-0.0732926829268293	-0.154038461538462	278.7439
-0.0757317073170732	-0.154038461538462	316.5375
-0.0781707317073171	-0.154038461538462	349.069
-0.080609756097561	-0.154038461538462	380.4881
-0.0830487804878049	-0.154038461538462	402.8601
-0.0854878048780488	-0.154038461538462	419.4647
-0.0879268292682927	-0.154038461538462	432.2296
-0.0903658536585366	-0.154038461538462	437.9438
-0.0926829268292683	-0.154038461538462	439.4892
-0.0951219512195122	-0.154038461538462	438.1742
-0.0975609756097561	-0.154038461538462	437.3793
0.0975609756097561	-0.150192307692308	56938.27
0.0951219512195122	-0.150192307692308	54473.08
0.0926829268292683	-0.150192307692308	35188.89
0.0902439024390244	-0.150192307692308	6011.09
0.0878048780487805	-0.150192307692308	2472.666
0.0853658536585366	-0.150192307692308	1846.746
0.0829268292682927	-0.150192307692308	1072.796
0.0804878048780488	-0.150192307692308	899.4681
0.0780487804878049	-0.150192307692308	707.1502
0.075609756097561	-0.150192307692308	631.8186
0.0731707317073171	-0.150192307692308	576.0186
0.0707317073170732	-0.150192307692308	532.1643
0.0682926829268293	-0.150192307692308	488.0357
0.0658536585365854	-0.150192307692308	431.0504
0.0634146341463415	-0.150192307692308	407.8307
0.0609756097560976	-0.150192307692308	389.999
0.0585365853658537	-0.150192307692308	376.1591
0.0560975609756098	-0.150192307692308	361.9104
0.0536585365853659	-0.150192307692308	346.3212
0.051219512195122	-0.150192307692308	328.1596
0.0487804878048781	-0.150192307692308	313.9712
0.0463414634146341	-0.150192307692308	303.8562
0.0439024390243902	-0.150192307692308	295.6489
0.0414634146341463	-0.150192307692308	284.4249
0.0390243902439024	-0.150192307692308	276.967
0.0365853658536585	-0.150192307692308	268.2732
0.0341463414634146	-0.150192307692308	251.104
0.0317073170731707	-0.150192307692308	239.4654
0.0292682926829268	-0.150192307692308	231.8834
0.0268292682926829	-0.150192307692308	219.6998
0.0242682926829268	-0.150192307692308	210.9895
0.0219512195121951	-0.150192307692308	199.2638
0.0195121951219512	-0.150192307692308	187.5743
0.0170731707317073	-0.150192307692308	181.7252
0.0146341463414634	-0.150192307692308	176.9302
0.0120731707317073	-0.150192307692308	172.8446
0.00975609756097561	-0.150192307692308	165.3866
0.00719512195121951	-0.150192307692308	157.8318
0.0048780487804878	-0.150192307692308	150.9441
0.0024390243902439	-0.150192307692308	146.9824
0	-0.150192307692308	140.2757
-0.0024390243902439	-0.150192307692308	132.7703
-0.0048780487804878	-0.150192307692308	127.7796
-0.00731707317073171	-0.150192307692308	121.4589
-0.00975609756097561	-0.150192307692308	114.3218
-0.0123170731707317	-0.150192307692308	109.0161
-0.0146341463414634	-0.150192307692308	102.3697
-0.0170731707317073	-0.150192307692308	97.99454
-0.0195121951219512	-0.150192307692308	92.29851
-0.0219512195121951	-0.150192307692308	87.78181
-0.024390243902439	-0.150192307692308	83.91816
-0.0268292682926829	-0.150192307692308	81.54081
-0.0292682926829268	-0.150192307692308	81.19875
-0.0317073170731707	-0.150192307692308	81.34702
-0.0341463414634146	-0.150192307692308	82.21715
-0.0365853658536585	-0.150192307692308	84.22126
-0.0390243902439024	-0.150192307692308	85.253
-0.0414634146341463	-0.150192307692308	87.77368
-0.0439024390243902	-0.150192307692308	92.8366
-0.0463414634146341	-0.150192307692308	97.34881
-0.0487804878048781	-0.150192307692308	105.4752
-0.051219512195122	-0.150192307692308	115.4273
-0.053780487804878	-0.150192307692308	134.8297
-0.0560975609756098	-0.150192307692308	138.7905
-0.0585365853658537	-0.150192307692308	146.4519
-0.0609756097560976	-0.150192307692308	154.1819
-0.0634146341463415	-0.150192307692308	166.0671
-0.0659756097560976	-0.150192307692308	186.3798
-0.0684146341463415	-0.150192307692308	205.3351
-0.0708536585365854	-0.150192307692308	230.1517
-0.0732926829268293	-0.150192307692308	253.7874
-0.0757317073170732	-0.150192307692308	283.1419
-0.0781707317073171	-0.150192307692308	341.1973
-0.080609756097561	-0.150192307692308	369.2184
-0.0830487804878049	-0.150192307692308	391.3816
-0.0854878048780488	-0.150192307692308	409.3527
-0.0879268292682927	-0.150192307692308	421.762
-0.0903658536585366	-0.150192307692308	428.7111
-0.0926829268292683	-0.150192307692308	429.2849
-0.0951219512195122	-0.150192307692308	428.2769
-0.0975609756097561	-0.150192307692308	428.8567
0.0975609756097561	-0.146346153846154	55123.82
0.0951219512195122	-0.146346153846154	52661.53
0.0926829268292683	-0.146346153846154	35470.15
0.0902439024390244	-0.146346153846154	6012.662
0.0878048780487805	-0.146346153846154	2484.173
0.0853658536585366	-0.146346153846154	1839.928
0.0829268292682927	-0.146346153846154	1088.853
0.0804878048780488	-0.146346153846154	913.8627
0.0780487804878049	-0.146346153846154	709.7946
0.075609756097561	-0.146346153846154	633.5117
0.0731707317073171	-0.146346153846154	577.9967
0.0707317073170732	-0.146346153846154	536.0049
0.0682926829268293	-0.146346153846154	490.2034
0.0658536585365854	-0.146346153846154	436.351
0.0634146341463415	-0.146346153846154	412.6773
0.0609756097560976	-0.146346153846154	395.2567
0.0585365853658537	-0.146346153846154	382.1655
0.0560975609756098	-0.146346153846154	369.1428
0.0536585365853659	-0.146346153846154	353.6023
0.051219512195122	-0.146346153846154	335.3232
0.0487804878048781	-0.146346153846154	321.2805
0.0463414634146341	-0.146346153846154	311.2429
0.0439024390243902	-0.146346153846154	303.6139
0.0414634146341463	-0.146346153846154	289.8548
0.0390243902439024	-0.146346153846154	281.9513
0.0365853658536585	-0.146346153846154	274.081
0.0341463414634146	-0.146346153846154	259.8235
0.0317073170731707	-0.146346153846154	250.9629
0.0292682926829268	-0.146346153846154	240.3414
0.0268292682926829	-0.146346153846154	224.3011
0.0242682926829268	-0.146346153846154	214.9241
0.0219512195121951	-0.146346153846154	205.7396
0.0195121951219512	-0.146346153846154	191.6713
0.0170731707317073	-0.146346153846154	184.5761
0.0146341463414634	-0.146346153846154	179.1587
0.0120731707317073	-0.146346153846154	170.898
0.00975609756097561	-0.146346153846154	164.177
0.00719512195121951	-0.146346153846154	158.9975
0.0048780487804878	-0.146346153846154	152.6693
0.0024390243902439	-0.146346153846154	147.2263
0	-0.146346153846154	142.4544
-0.0024390243902439	-0.146346153846154	137.1849
-0.0048780487804878	-0.146346153846154	132.1302
-0.00731707317073171	-0.146346153846154	126.5129
-0.00975609756097561	-0.146346153846154	119.3612
-0.0123170731707317	-0.146346153846154	113.1637
-0.0146341463414634	-0.146346153846154	105.1254
-0.0170731707317073	-0.146346153846154	100.7754
-0.0195121951219512	-0.146346153846154	96.52748
-0.0219512195121951	-0.146346153846154	92.77517
-0.024390243902439	-0.146346153846154	88.77924
-0.0268292682926829	-0.146346153846154	86.37492
-0.0292682926829268	-0.146346153846154	85.26741
-0.0317073170731707	-0.146346153846154	84.00796
-0.0341463414634146	-0.146346153846154	84.52302
-0.0365853658536585	-0.146346153846154	85.45399
-0.0390243902439024	-0.146346153846154	87.36244
-0.0414634146341463	-0.146346153846154	89.45697
-0.0439024390243902	-0.146346153846154	94.35963
-0.0463414634146341	-0.146346153846154	97.64364
-0.0487804878048781	-0.146346153846154	106.3641
-0.051219512195122	-0.146346153846154	118.2094
-0.053780487804878	-0.146346153846154	137.9031
-0.0560975609756098	-0.146346153846154	141.7343
-0.0585365853658537	-0.146346153846154	144.8592
-0.0609756097560976	-0.146346153846154	154.0554
-0.0634146341463415	-0.146346153846154	166.3043
-0.0659756097560976	-0.146346153846154	192.0441
-0.0684146341463415	-0.146346153846154	211.588
-0.0708536585365854	-0.146346153846154	240.5432
-0.0732926829268293	-0.146346153846154	266.1725
-0.0757317073170732	-0.146346153846154	292.5414
-0.0781707317073171	-0.146346153846154	344.799
-0.080609756097561	-0.146346153846154	376.5509
-0.0830487804878049	-0.146346153846154	400.201
-0.0854878048780488	-0.146346153846154	419.2091
-0.0879268292682927	-0.146346153846154	430.6009
-0.0903658536585366	-0.146346153846154	435.1219
-0.0926829268292683	-0.146346153846154	434.4258
-0.0951219512195122	-0.146346153846154	433.0402
-0.0975609756097561	-0.146346153846154	431.5782
0.0975609756097561	-0.1425	55857.31
0.0951219512195122	-0.1425	53808.79
0.0926829268292683	-0.1425	35336.56
0.0902439024390244	-0.1425	6021.197
0.0878048780487805	-0.1425	2472.408
0.0853658536585366	-0.1425	1897.736
0.0829268292682927	-0.1425	1103.203
0.0804878048780488	-0.1425	907.9505
0.0780487804878049	-0.1425	721.1568
0.075609756097561	-0.1425	647.8169
0.0731707317073171	-0.1425	586.0249
0.0707317073170732	-0.1425	542.9438
0.0682926829268293	-0.1425	500.7068
0.0658536585365854	-0.1425	433.5237
0.0634146341463415	-0.1425	409.1157
0.0609756097560976	-0.1425	393.4604
0.0585365853658537	-0.1425	380.8593
0.0560975609756098	-0.1425	366.5007
0.0536585365853659	-0.1425	350.6635
0.051219512195122	-0.1425	335.9788
0.0487804878048781	-0.1425	323.5378
0.0463414634146341	-0.1425	312.6952
0.0439024390243902	-0.1425	303.7943
0.0414634146341463	-0.1425	293.4298
0.0390243902439024	-0.1425	283.6781
0.0365853658536585	-0.1425	271.1855
0.0341463414634146	-0.1425	256.4664
0.0317073170731707	-0.1425	244.5219
0.0292682926829268	-0.1425	235.8078
0.0268292682926829	-0.1425	233.4831
0.0242682926829268	-0.1425	222.8687
0.0219512195121951	-0.1425	214.6025
0.0195121951219512	-0.1425	202.2678
0.0170731707317073	-0.1425	195.3561
0.0146341463414634	-0.1425	186.3662
0.0120731707317073	-0.1425	178.3665
0.00975609756097561	-0.1425	171.5826
0.00719512195121951	-0.1425	163.3469
0.0048780487804878	-0.1425	155.454
0.0024390243902439	-0.1425	150.6477
0	-0.1425	143.754
-0.0024390243902439	-0.1425	136.6484
-0.0048780487804878	-0.1425	129.6198
-0.00731707317073171	-0.1425	124.5483
-0.00975609756097561	-0.1425	119.3327
-0.0123170731707317	-0.1425	115.5762
-0.0146341463414634	-0.1425	109.6159
-0.0170731707317073	-0.1425	104.1718
-0.0195121951219512	-0.1425	99.09735
-0.0219512195121951	-0.1425	97.11031
-0.024390243902439	-0.1425	93.14971
-0.0268292682926829	-0.1425	90.25441
-0.0292682926829268	-0.1425	87.2097
-0.0317073170731707	-0.1425	86.55573
-0.0341463414634146	-0.1425	86.46576
-0.0365853658536585	-0.1425	88.46833
-0.0390243902439024	-0.1425	89.14914
-0.0414634146341463	-0.1425	91.84764
-0.0439024390243902	-0.1425	96.61536
-0.0463414634146341	-0.1425	101.3154
-0.0487804878048781	-0.1425	108.551
-0.051219512195122	-0.1425	118.8431
-0.053780487804878	-0.1425	140.7989
-0.0560975609756098	-0.1425	145.1901
-0.0585365853658537	-0.1425	149.8405
-0.0609756097560976	-0.1425	159.1206
-0.0634146341463415	-0.1425	168.6631
-0.0659756097560976	-0.1425	192.1949
-0.0684146341463415	-0.1425	208.5627
-0.0708536585365854	-0.1425	233.7023
-0.0732926829268293	-0.1425	257.3713
-0.0757317073170732	-0.1425	289.2767
-0.0781707317073171	-0.1425	344.7973
-0.080609756097561	-0.1425	374.079
-0.0830487804878049	-0.1425	399.6342
-0.0854878048780488	-0.1425	415.0651
-0.0879268292682927	-0.1425	427.8018
-0.0903658536585366	-0.1425	433.6856
-0.0926829268292683	-0.1425	434.6804
-0.0951219512195122	-0.1425	433.2663
-0.0975609756097561	-0.1425	433.4704
0.0975609756097561	-0.138653846153846	57666.67
0.0951219512195122	-0.138653846153846	56064.86
0.0926829268292683	-0.138653846153846	35472.34
0.0902439024390244	-0.138653846153846	6021.828
0.0878048780487805	-0.138653846153846	2455.346
0.0853658536585366	-0.138653846153846	1874.526
0.0829268292682927	-0.138653846153846	1113.519
0.0804878048780488	-0.138653846153846	904.9137
0.0780487804878049	-0.138653846153846	717.3595
0.075609756097561	-0.138653846153846	644.6107
0.0731707317073171	-0.138653846153846	586.6267
0.0707317073170732	-0.138653846153846	544.524
0.0682926829268293	-0.138653846153846	501.9075
0.0658536585365854	-0.138653846153846	437.8439
0.0634146341463415	-0.138653846153846	414.2338
0.0609756097560976	-0.138653846153846	397.805
0.0585365853658537	-0.138653846153846	384.2559
0.0560975609756098	-0.138653846153846	369.5952
0.0536585365853659	-0.138653846153846	354.2571
0.051219512195122	-0.138653846153846	339.1227
0.0487804878048781	-0.138653846153846	326.5348
0.0463414634146341	-0.138653846153846	316.5872
0.0439024390243902	-0.138653846153846	306.3355
0.0414634146341463	-0.138653846153846	293.8764
0.0390243902439024	-0.138653846153846	281.7042
0.0365853658536585	-0.138653846153846	271.4315
0.0341463414634146	-0.138653846153846	254.6819
0.0317073170731707	-0.138653846153846	244.4721
0.0292682926829268	-0.138653846153846	236.3949
0.0268292682926829	-0.138653846153846	230.8452
0.0242682926829268	-0.138653846153846	225.9418
0.0219512195121951	-0.138653846153846	218.6176
0.0195121951219512	-0.138653846153846	205.2975
0.0170731707317073	-0.138653846153846	196.1425
0.0146341463414634	-0.138653846153846	187.5219
0.0120731707317073	-0.138653846153846	183.5384
0.00975609756097561	-0.138653846153846	175.4392
0.00719512195121951	-0.138653846153846	168.7913
0.0048780487804878	-0.138653846153846	161.588
0.0024390243902439	-0.138653846153846	156.1
0	-0.138653846153846	152.8722
-0.0024390243902439	-0.138653846153846	146.0265
-0.0048780487804878	-0.138653846153846	141.0188
-0.00731707317073171	-0.138653846153846	134.8582
-0.00975609756097561	-0.138653846153846	127.7038
-0.0123170731707317	-0.138653846153846	121.3005
-0.0146341463414634	-0.138653846153846	114.7195
-0.0170731707317073	-0.138653846153846	106.3752
-0.0195121951219512	-0.138653846153846	102.1426
-0.0219512195121951	-0.138653846153846	97.71773
-0.024390243902439	-0.138653846153846	92.70437
-0.0268292682926829	-0.138653846153846	90.91239
-0.0292682926829268	-0.138653846153846	88.39243
-0.0317073170731707	-0.138653846153846	87.03159
-0.0341463414634146	-0.138653846153846	88.07711
-0.0365853658536585	-0.138653846153846	88.823
-0.0390243902439024	-0.138653846153846	90.12828
-0.0414634146341463	-0.138653846153846	92.23316
-0.0439024390243902	-0.138653846153846	98.43404
-0.0463414634146341	-0.138653846153846	105.8351
-0.0487804878048781	-0.138653846153846	113.5469
-0.051219512195122	-0.138653846153846	123.4359
-0.053780487804878	-0.138653846153846	141.7334
-0.0560975609756098	-0.138653846153846	146.2615
-0.0585365853658537	-0.138653846153846	152.9187
-0.0609756097560976	-0.138653846153846	161.3259
-0.0634146341463415	-0.138653846153846	173.101
-0.0659756097560976	-0.138653846153846	192.0304
-0.0684146341463415	-0.138653846153846	209.182
-0.0708536585365854	-0.138653846153846	229.8626
-0.0732926829268293	-0.138653846153846	253.0844
-0.0757317073170732	-0.138653846153846	284.3529
-0.0781707317073171	-0.138653846153846	339.0954
-0.080609756097561	-0.138653846153846	372.8409
-0.0830487804878049	-0.138653846153846	397.8502
-0.0854878048780488	-0.138653846153846	416.8241
-0.0879268292682927	-0.138653846153846	429.2162
-0.0903658536585366	-0.138653846153846	432.4951
-0.0926829268292683	-0.138653846153846	431.2528
-0.0951219512195122	-0.138653846153846	430.2105
-0.0975609756097561	-0.138653846153846	430.5135
0.0975609756097561	-0.134807692307692	55149.57
0.0951219512195122	-0.134807692307692	54216.77
0.0926829268292683	-0.134807692307692	17157.89
0.0902439024390244	-0.134807692307692	5111.974
0.0878048780487805	-0.134807692307692	3572.545
0.0853658536585366	-0.134807692307692	1946.745
0.0829268292682927	-0.134807692307692	1125.768
0.0804878048780488	-0.134807692307692	916.9196
0.0780487804878049	-0.134807692307692	731.1749
0.075609756097561	-0.134807692307692	659.8857
0.0731707317073171	-0.134807692307692	597.5109
0.0707317073170732	-0.134807692307692	550.2434
0.0682926829268293	-0.134807692307692	506.6554
0.0658536585365854	-0.134807692307692	440.6681
0.0634146341463415	-0.134807692307692	416.4476
0.0609756097560976	-0.134807692307692	400.44
0.0585365853658537	-0.134807692307692	387.0597
0.0560975609756098	-0.134807692307692	371.1439
0.0536585365853659	-0.134807692307692	355.8024
0.051219512195122	-0.134807692307692	339.9243
0.0487804878048781	-0.134807692307692	326.7809
0.0463414634146341	-0.134807692307692	314.1409
0.0439024390243902	-0.134807692307692	304.859
0.0414634146341463	-0.134807692307692	293.8021
0.0390243902439024	-0.134807692307692	283.574
0.0365853658536585	-0.134807692307692	278.1439
0.0341463414634146	-0.134807692307692	267.4012
0.0317073170731707	-0.134807692307692	257.7303
0.0292682926829268	-0.134807692307692	249.7272
0.0268292682926829	-0.134807692307692	238.5288
0.0242682926829268	-0.134807692307692	225.2852
0.0219512195121951	-0.134807692307692	212.4314
0.0195121951219512	-0.134807692307692	201.1442
0.0170731707317073	-0.134807692307692	193.6111
0.0146341463414634	-0.134807692307692	186.5962
0.0120731707317073	-0.134807692307692	182.4778
0.00975609756097561	-0.134807692307692	177.7891
0.00719512195121951	-0.134807692307692	171.5477
0.0048780487804878	-0.134807692307692	163.3054
0.0024390243902439	-0.134807692307692	157.8423
0	-0.134807692307692	153.4553
-0.0024390243902439	-0.134807692307692	146.7746
-0.0048780487804878	-0.134807692307692	142.7782
-0.00731707317073171	-0.134807692307692	136.5765
-0.00975609756097561	-0.134807692307692	132.2674
-0.0123170731707317	-0.134807692307692	123.7392
-0.0146341463414634	-0.134807692307692	118.467
-0.0170731707317073	-0.134807692307692	112.7931
-0.0195121951219512	-0.134807692307692	105.591
-0.0219512195121951	-0.134807692307692	100.0101
-0.024390243902439	-0.134807692307692	96.45527
-0.0268292682926829	-0.134807692307692	93.64209
-0.0292682926829268	-0.134807692307692	92.62066
-0.0317073170731707	-0.134807692307692	89.64725
-0.0341463414634146	-0.134807692307692	89.87936
-0.0365853658536585	-0.134807692307692	89.88841
-0.0390243902439024	-0.134807692307692	91.32578
-0.0414634146341463	-0.134807692307692	93.21077
-0.0439024390243902	-0.134807692307692	97.97681
-0.0463414634146341	-0.134807692307692	103.4678
-0.0487804878048781	-0.134807692307692	109.6935
-0.051219512195122	-0.134807692307692	118.3475
-0.053780487804878	-0.134807692307692	140.5745
-0.0560975609756098	-0.134807692307692	146.976
-0.0585365853658537	-0.134807692307692	152.0067
-0.0609756097560976	-0.134807692307692	161.7873
-0.0634146341463415	-0.134807692307692	172.0841
-0.0659756097560976	-0.134807692307692	194.0598
-0.0684146341463415	-0.134807692307692	209.4052
-0.0708536585365854	-0.134807692307692	232.0207
-0.0732926829268293	-0.134807692307692	255.225
-0.0757317073170732	-0.134807692307692	286.1639
-0.0781707317073171	-0.134807692307692	339.7172
-0.080609756097561	-0.134807692307692	372.7568
-0.0830487804878049	-0.134807692307692	397.7283
-0.0854878048780488	-0.134807692307692	414.0619
-0.0879268292682927	-0.134807692307692	426.6337
-0.0903658536585366	-0.134807692307692	430.8958
-0.0926829268292683	-0.134807692307692	431.7598
-0.0951219512195122	-0.134807692307692	431.1873
-0.0975609756097561	-0.134807692307692	429.9453
0.0975609756097561	-0.130961538461538	56421.26
0.0951219512195122	-0.130961538461538	54875.43
0.0926829268292683	-0.130961538461538	17343.99
0.0902439024390244	-0.130961538461538	5080.157
0.0878048780487805	-0.130961538461538	3653.667
0.0853658536585366	-0.130961538461538	1941.553
0.0829268292682927	-0.130961538461538	1110.016
0.0804878048780488	-0.130961538461538	925.7556
0.0780487804878049	-0.130961538461538	713.5958
0.075609756097561	-0.130961538461538	631.242
0.0731707317073171	-0.130961538461538	571.7073
0.0707317073170732	-0.130961538461538	526.5821
0.0682926829268293	-0.130961538461538	487.7627
0.0658536585365854	-0.130961538461538	441.701
0.0634146341463415	-0.130961538461538	417.2435
0.0609756097560976	-0.130961538461538	401.5951
0.0585365853658537	-0.130961538461538	386.305
0.0560975609756098	-0.130961538461538	373.6084
0.0536585365853659	-0.130961538461538	359.3198
0.051219512195122	-0.130961538461538	344.2835
0.0487804878048781	-0.130961538461538	330.1686
0.0463414634146341	-0.130961538461538	319.4057
0.0439024390243902	-0.130961538461538	311.6314
0.0414634146341463	-0.130961538461538	302.6473
0.0390243902439024	-0.130961538461538	291.7641
0.0365853658536585	-0.130961538461538	280.483
0.0341463414634146	-0.130961538461538	269.2747
0.0317073170731707	-0.130961538461538	250.9562
0.0292682926829268	-0.130961538461538	243.6864
0.0268292682926829	-0.130961538461538	237.1275
0.0242682926829268	-0.130961538461538	221.9515
0.0219512195121951	-0.130961538461538	210.6578
0.0195121951219512	-0.130961538461538	200.341
0.0170731707317073	-0.130961538461538	191.101
0.0146341463414634	-0.130961538461538	186.3473
0.0120731707317073	-0.130961538461538	180.3357
0.00975609756097561	-0.130961538461538	176.3713
0.00719512195121951	-0.130961538461538	170.4071
0.0048780487804878	-0.130961538461538	165.2088
0.0024390243902439	-0.130961538461538	159.7945
0	-0.130961538461538	155.5924
-0.0024390243902439	-0.130961538461538	147.8407
-0.0048780487804878	-0.130961538461538	141.6726
-0.00731707317073171	-0.130961538461538	135.6296
-0.00975609756097561	-0.130961538461538	132.0599
-0.0123170731707317	-0.130961538461538	126.2158
-0.0146341463414634	-0.130961538461538	117.893
-0.0170731707317073	-0.130961538461538	112.3646
-0.0195121951219512	-0.130961538461538	105.7254
-0.0219512195121951	-0.130961538461538	100.9401
-0.024390243902439	-0.130961538461538	96.6278
-0.0268292682926829	-0.130961538461538	93.75968
-0.0292682926829268	-0.130961538461538	91.46309
-0.0317073170731707	-0.130961538461538	89.26162
-0.0341463414634146	-0.130961538461538	88.16486
-0.0365853658536585	-0.130961538461538	87.4379
-0.0390243902439024	-0.130961538461538	88.17126
-0.0414634146341463	-0.130961538461538	89.11487
-0.0439024390243902	-0.130961538461538	92.6096
-0.0463414634146341	-0.130961538461538	97.61419
-0.0487804878048781	-0.130961538461538	103.58
-0.051219512195122	-0.130961538461538	116.4369
-0.053780487804878	-0.130961538461538	135.0776
-0.0560975609756098	-0.130961538461538	140.9462
-0.0585365853658537	-0.130961538461538	148.6235
-0.0609756097560976	-0.130961538461538	158.4067
-0.0634146341463415	-0.130961538461538	170.2152
-0.0659756097560976	-0.130961538461538	194.1783
-0.0684146341463415	-0.130961538461538	209.4545
-0.0708536585365854	-0.130961538461538	229.0964
-0.0732926829268293	-0.130961538461538	256.8714
-0.0757317073170732	-0.130961538461538	285.7603
-0.0781707317073171	-0.130961538461538	333.995
-0.080609756097561	-0.130961538461538	371.143
-0.0830487804878049	-0.130961538461538	397.8825
-0.0854878048780488	-0.130961538461538	416.5573
-0.0879268292682927	-0.130961538461538	427.535
-0.0903658536585366	-0.130961538461538	433.8738
-0.0926829268292683	-0.130961538461538	434.4077
-0.0951219512195122	-0.130961538461538	431.6506
-0.0975609756097561	-0.130961538461538	430.7867
0.0975609756097561	-0.127115384615385	56027.16
0.0951219512195122	-0.127115384615385	54770.03
0.0926829268292683	-0.127115384615385	17376.61
0.0902439024390244	-0.127115384615385	5337.769
0.0878048780487805	-0.127115384615385	3630.865
0.0853658536585366	-0.127115384615385	1940.35
0.0829268292682927	-0.127115384615385	1124.057
0.0804878048780488	-0.127115384615385	926.1282
0.0780487804878049	-0.127115384615385	733.0632
0.075609756097561	-0.127115384615385	655.5473
0.0731707317073171	-0.127115384615385	588.6209
0.0707317073170732	-0.127115384615385	545.0553
0.0682926829268293	-0.127115384615385	503.2402
0.0658536585365854	-0.127115384615385	440.5264
0.0634146341463415	-0.127115384615385	418.4948
0.0609756097560976	-0.127115384615385	403.6958
0.0585365853658537	-0.127115384615385	390.6518
0.0560975609756098	-0.127115384615385	375.0323
0.0536585365853659	-0.127115384615385	358.531
0.051219512195122	-0.127115384615385	343.3779
0.0487804878048781	-0.127115384615385	329.6475
0.0463414634146341	-0.127115384615385	316.0576
0.0439024390243902	-0.127115384615385	307.5854
0.0414634146341463	-0.127115384615385	297.5811
0.0390243902439024	-0.127115384615385	289.5014
0.0365853658536585	-0.127115384615385	281.0525
0.0341463414634146	-0.127115384615385	263.8014
0.0317073170731707	-0.127115384615385	251.4966
0.0292682926829268	-0.127115384615385	242.4093
0.0268292682926829	-0.127115384615385	235.3224
0.0242682926829268	-0.127115384615385	230.3604
0.0219512195121951	-0.127115384615385	219.5155
0.0195121951219512	-0.127115384615385	208.5178
0.0170731707317073	-0.127115384615385	200.8944
0.0146341463414634	-0.127115384615385	194.8157
0.0120731707317073	-0.127115384615385	187.7633
0.00975609756097561	-0.127115384615385	180.6218
0.00719512195121951	-0.127115384615385	173.662
0.0048780487804878	-0.127115384615385	167.782
0.0024390243902439	-0.127115384615385	163.8509
0	-0.127115384615385	156.8253
-0.0024390243902439	-0.127115384615385	153.7138
-0.0048780487804878	-0.127115384615385	146.2428
-0.00731707317073171	-0.127115384615385	142.0756
-0.00975609756097561	-0.127115384615385	133.5875
-0.0123170731707317	-0.127115384615385	126.1235
-0.0146341463414634	-0.127115384615385	120.8134
-0.0170731707317073	-0.127115384615385	114.6019
-0.0195121951219512	-0.127115384615385	108.7221
-0.0219512195121951	-0.127115384615385	105.4771
-0.024390243902439	-0.127115384615385	99.92983
-0.0268292682926829	-0.127115384615385	95.64094
-0.0292682926829268	-0.127115384615385	92.02593
-0.0317073170731707	-0.127115384615385	91.10217
-0.0341463414634146	-0.127115384615385	91.11158
-0.0365853658536585	-0.127115384615385	92.58915
-0.0390243902439024	-0.127115384615385	91.12207
-0.0414634146341463	-0.127115384615385	92.14355
-0.0439024390243902	-0.127115384615385	95.09065
-0.0463414634146341	-0.127115384615385	99.39221
-0.0487804878048781	-0.127115384615385	107.755
-0.051219512195122	-0.127115384615385	118.1045
-0.053780487804878	-0.127115384615385	136.6415
-0.0560975609756098	-0.127115384615385	143.7646
-0.0585365853658537	-0.127115384615385	152.4487
-0.0609756097560976	-0.127115384615385	161.7051
-0.0634146341463415	-0.127115384615385	175.0396
-0.0659756097560976	-0.127115384615385	195.5646
-0.0684146341463415	-0.127115384615385	213.4126
-0.0708536585365854	-0.127115384615385	235.1369
-0.0732926829268293	-0.127115384615385	260.3188
-0.0757317073170732	-0.127115384615385	286.9771
-0.0781707317073171	-0.127115384615385	336.842
-0.080609756097561	-0.127115384615385	371.4809
-0.0830487804878049	-0.127115384615385	397.5188
-0.0854878048780488	-0.127115384615385	414.8484
-0.0879268292682927	-0.127115384615385	429.0384
-0.0903658536585366	-0.127115384615385	434.2707
-0.0926829268292683	-0.127115384615385	433.9723
-0.0951219512195122	-0.127115384615385	431.1432
-0.0975609756097561	-0.127115384615385	431.0953
0.0975609756097561	-0.123269230769231	51671.56
0.0951219512195122	-0.123269230769231	49026.43
0.0926829268292683	-0.123269230769231	16343.93
0.0902439024390244	-0.123269230769231	6864.561
0.0878048780487805	-0.123269230769231	3741.787
0.0853658536585366	-0.123269230769231	1995.022
0.0829268292682927	-0.123269230769231	1130.318
0.0804878048780488	-0.123269230769231	924.8391
0.0780487804878049	-0.123269230769231	727.9661
0.075609756097561	-0.123269230769231	654.6235
0.0731707317073171	-0.123269230769231	601.1658
0.0707317073170732	-0.123269230769231	555.0935
0.0682926829268293	-0.123269230769231	514.0433
0.0658536585365854	-0.123269230769231	453.0047
0.0634146341463415	-0.123269230769231	424.2909
0.0609756097560976	-0.123269230769231	407.8674
0.0585365853658537	-0.123269230769231	394.0056
0.0560975609756098	-0.123269230769231	381.0265
0.0536585365853659	-0.123269230769231	364.5594
0.051219512195122	-0.123269230769231	350.2378
0.0487804878048781	-0.123269230769231	337.6159
0.0463414634146341	-0.123269230769231	326.6091
0.0439024390243902	-0.123269230769231	315.0292
0.0414634146341463	-0.123269230769231	304.603
0.0390243902439024	-0.123269230769231	295.8828
0.0365853658536585	-0.123269230769231	287.6187
0.0341463414634146	-0.123269230769231	275.9857
0.0317073170731707	-0.123269230769231	258.6724
0.0292682926829268	-0.123269230769231	249.2839
0.0268292682926829	-0.123269230769231	245.8469
0.0242682926829268	-0.123269230769231	239.1064
0.0219512195121951	-0.123269230769231	221.349
0.0195121951219512	-0.123269230769231	208.4845
0.0170731707317073	-0.123269230769231	194.5601
0.0146341463414634	-0.123269230769231	188.0834
0.0120731707317073	-0.123269230769231	183.148
0.00975609756097561	-0.123269230769231	181.8486
0.00719512195121951	-0.123269230769231	177.0583
0.0048780487804878	-0.123269230769231	171.0494
0.0024390243902439	-0.123269230769231	165.682
0	-0.123269230769231	161.3993
-0.0024390243902439	-0.123269230769231	155.646
-0.0048780487804878	-0.123269230769231	149.627
-0.00731707317073171	-0.123269230769231	143.3187
-0.00975609756097561	-0.123269230769231	136.7263
-0.0123170731707317	-0.123269230769231	128.4737
-0.0146341463414634	-0.123269230769231	120.4812
-0.0170731707317073	-0.123269230769231	114.1236
-0.0195121951219512	-0.123269230769231	109.1192
-0.0219512195121951	-0.123269230769231	105.3061
-0.024390243902439	-0.123269230769231	101.2465
-0.0268292682926829	-0.123269230769231	97.86319
-0.0292682926829268	-0.123269230769231	93.14674
-0.0317073170731707	-0.123269230769231	91.45849
-0.0341463414634146	-0.123269230769231	90.38654
-0.0365853658536585	-0.123269230769231	91.39212
-0.0390243902439024	-0.123269230769231	90.90784
-0.0414634146341463	-0.123269230769231	92.79307
-0.0439024390243902	-0.123269230769231	97.22138
-0.0463414634146341	-0.123269230769231	102.2612
-0.0487804878048781	-0.123269230769231	110.4197
-0.051219512195122	-0.123269230769231	119.6564
-0.053780487804878	-0.123269230769231	137.1829
-0.0560975609756098	-0.123269230769231	144.2803
-0.0585365853658537	-0.123269230769231	151.78
-0.0609756097560976	-0.123269230769231	162.8261
-0.0634146341463415	-0.123269230769231	175.7807
-0.0659756097560976	-0.123269230769231	194.9064
-0.0684146341463415	-0.123269230769231	210.8229
-0.0708536585365854	-0.123269230769231	228.6816
-0.0732926829268293	-0.123269230769231	249.2173
-0.0757317073170732	-0.123269230769231	277.2602
-0.0781707317073171	-0.123269230769231	332.6086
-0.080609756097561	-0.123269230769231	366.3761
-0.0830487804878049	-0.123269230769231	394.0473
-0.0854878048780488	-0.123269230769231	413.7501
-0.0879268292682927	-0.123269230769231	428.6749
-0.0903658536585366	-0.123269230769231	434.0995
-0.0926829268292683	-0.123269230769231	434.569
-0.0951219512195122	-0.123269230769231	434.1501
-0.0975609756097561	-0.123269230769231	433.3783
0.0975609756097561	-0.119423076923077	54792.96
0.0951219512195122	-0.119423076923077	52541.29
0.0926829268292683	-0.119423076923077	16399.2
0.0902439024390244	-0.119423076923077	7242.962
0.0878048780487805	-0.119423076923077	3793.877
0.0853658536585366	-0.119423076923077	1986.242
0.0829268292682927	-0.119423076923077	1152.391
0.0804878048780488	-0.119423076923077	930.0661
0.0780487804878049	-0.119423076923077	722.1544
0.075609756097561	-0.119423076923077	637.12
0.0731707317073171	-0.119423076923077	567.0441
0.0707317073170732	-0.119423076923077	518.9196
0.0682926829268293	-0.119423076923077	486.9524
0.0658536585365854	-0.119423076923077	445.6556
0.0634146341463415	-0.119423076923077	420.9756
0.0609756097560976	-0.119423076923077	404.8917
0.0585365853658537	-0.119423076923077	392.3115
0.0560975609756098	-0.119423076923077	378.4521
0.0536585365853659	-0.119423076923077	363.9344
0.051219512195122	-0.119423076923077	349.4177
0.0487804878048781	-0.119423076923077	336.8203
0.0463414634146341	-0.119423076923077	325.1531
0.0439024390243902	-0.119423076923077	316.4873
0.0414634146341463	-0.119423076923077	306.6408
0.0390243902439024	-0.119423076923077	298.5303
0.0365853658536585	-0.119423076923077	289.8553
0.0341463414634146	-0.119423076923077	280.1578
0.0317073170731707	-0.119423076923077	261.5206
0.0292682926829268	-0.119423076923077	250.2986
0.0268292682926829	-0.119423076923077	243.0729
0.0242682926829268	-0.119423076923077	235.9549
0.0219512195121951	-0.119423076923077	222.2617
0.0195121951219512	-0.119423076923077	212.9372
0.0170731707317073	-0.119423076923077	202.7529
0.0146341463414634	-0.119423076923077	194.6706
0.0120731707317073	-0.119423076923077	187.4091
0.00975609756097561	-0.119423076923077	183.0099
0.00719512195121951	-0.119423076923077	178.5196
0.0048780487804878	-0.119423076923077	173.9415
0.0024390243902439	-0.119423076923077	168.2983
0	-0.119423076923077	161.526
-0.0024390243902439	-0.119423076923077	154.4315
-0.0048780487804878	-0.119423076923077	148.741
-0.00731707317073171	-0.119423076923077	142.6225
-0.00975609756097561	-0.119423076923077	136.6388
-0.0123170731707317	-0.119423076923077	128.9336
-0.0146341463414634	-0.119423076923077	121.5837
-0.0170731707317073	-0.119423076923077	116.6211
-0.0195121951219512	-0.119423076923077	110.0426
-0.0219512195121951	-0.119423076923077	107.4284
-0.024390243902439	-0.119423076923077	103.6847
-0.0268292682926829	-0.119423076923077	98.8663
-0.0292682926829268	-0.119423076923077	97.42676
-0.0317073170731707	-0.119423076923077	95.17285
-0.0341463414634146	-0.119423076923077	92.69634
-0.0365853658536585	-0.119423076923077	91.92862
-0.0390243902439024	-0.119423076923077	91.09601
-0.0414634146341463	-0.119423076923077	93.33823
-0.0439024390243902	-0.119423076923077	95.79273
-0.0463414634146341	-0.119423076923077	102.1635
-0.0487804878048781	-0.119423076923077	108.7704
-0.051219512195122	-0.119423076923077	117.5642
-0.053780487804878	-0.119423076923077	134.9751
-0.0560975609756098	-0.119423076923077	141.5908
-0.0585365853658537	-0.119423076923077	148.7595
-0.0609756097560976	-0.119423076923077	159.9103
-0.0634146341463415	-0.119423076923077	173.6762
-0.0659756097560976	-0.119423076923077	197.8089
-0.0684146341463415	-0.119423076923077	214.2696
-0.0708536585365854	-0.119423076923077	233.3193
-0.0732926829268293	-0.119423076923077	254.7423
-0.0757317073170732	-0.119423076923077	279.7063
-0.0781707317073171	-0.119423076923077	333.9069
-0.080609756097561	-0.119423076923077	365.4721
-0.0830487804878049	-0.119423076923077	392.9239
-0.0854878048780488	-0.119423076923077	412.7137
-0.0879268292682927	-0.119423076923077	428.0676
-0.0903658536585366	-0.119423076923077	434.9264
-0.0926829268292683	-0.119423076923077	434.6502
-0.0951219512195122	-0.119423076923077	432.5177
-0.0975609756097561	-0.119423076923077	432.9144
0.0975609756097561	-0.115576923076923	50957.86
0.0951219512195122	-0.115576923076923	49821.91
0.0926829268292683	-0.115576923076923	16475.64
0.0902439024390244	-0.115576923076923	7195.223
0.0878048780487805	-0.115576923076923	3868.848
0.0853658536585366	-0.115576923076923	2051.983
0.0829268292682927	-0.115576923076923	1156.577
0.0804878048780488	-0.115576923076923	935.0376
0.0780487804878049	-0.115576923076923	731.3479
0.075609756097561	-0.115576923076923	652.5547
0.0731707317073171	-0.115576923076923	593.789
0.0707317073170732	-0.115576923076923	539.4669
0.0682926829268293	-0.115576923076923	502.1865
0.0658536585365854	-0.115576923076923	450.752
0.0634146341463415	-0.115576923076923	422.5672
0.0609756097560976	-0.115576923076923	405.3819
0.0585365853658537	-0.115576923076923	391.8095
0.0560975609756098	-0.115576923076923	378.7592
0.0536585365853659	-0.115576923076923	361.3795
0.051219512195122	-0.115576923076923	346.1645
0.0487804878048781	-0.115576923076923	332.76
0.0463414634146341	-0.115576923076923	321.6717
0.0439024390243902	-0.115576923076923	312.5425
0.0414634146341463	-0.115576923076923	302.8887
0.0390243902439024	-0.115576923076923	294.021
0.0365853658536585	-0.115576923076923	284.4933
0.0341463414634146	-0.115576923076923	272.8131
0.0317073170731707	-0.115576923076923	256.9408
0.0292682926829268	-0.115576923076923	246.5975
0.0268292682926829	-0.115576923076923	238.9063
0.0242682926829268	-0.115576923076923	234.3468
0.0219512195121951	-0.115576923076923	221.7451
0.0195121951219512	-0.115576923076923	208.0342
0.0170731707317073	-0.115576923076923	200.5852
0.0146341463414634	-0.115576923076923	193.75
0.0120731707317073	-0.115576923076923	186.9492
0.00975609756097561	-0.115576923076923	181.8288
0.00719512195121951	-0.115576923076923	174.7973
0.0048780487804878	-0.115576923076923	168.0124
0.0024390243902439	-0.115576923076923	160.7082
0	-0.115576923076923	154.7229
-0.0024390243902439	-0.115576923076923	150.6277
-0.0048780487804878	-0.115576923076923	147.6816
-0.00731707317073171	-0.115576923076923	140.9643
-0.00975609756097561	-0.115576923076923	137.4862
-0.0123170731707317	-0.115576923076923	130.2049
-0.0146341463414634	-0.115576923076923	122.9023
-0.0170731707317073	-0.115576923076923	113.3161
-0.0195121951219512	-0.115576923076923	109.8485
-0.0219512195121951	-0.115576923076923	106.4801
-0.024390243902439	-0.115576923076923	101.9423
-0.0268292682926829	-0.115576923076923	98.52741
-0.0292682926829268	-0.115576923076923	94.15247
-0.0317073170731707	-0.115576923076923	92.79464
-0.0341463414634146	-0.115576923076923	92.04468
-0.0365853658536585	-0.115576923076923	92.57696
-0.0390243902439024	-0.115576923076923	92.42995
-0.0414634146341463	-0.115576923076923	92.9095
-0.0439024390243902	-0.115576923076923	95.58827
-0.0463414634146341	-0.115576923076923	98.57654
-0.0487804878048781	-0.115576923076923	103.881
-0.051219512195122	-0.115576923076923	112.6157
-0.053780487804878	-0.115576923076923	132.6692
-0.0560975609756098	-0.115576923076923	141.6858
-0.0585365853658537	-0.115576923076923	149.2312
-0.0609756097560976	-0.115576923076923	161.0223
-0.0634146341463415	-0.115576923076923	176.6085
-0.0659756097560976	-0.115576923076923	198.773
-0.0684146341463415	-0.115576923076923	216.5307
-0.0708536585365854	-0.115576923076923	237.672
-0.0732926829268293	-0.115576923076923	259.9648
-0.0757317073170732	-0.115576923076923	285.2765
-0.0781707317073171	-0.115576923076923	336.3174
-0.080609756097561	-0.115576923076923	366.9169
-0.0830487804878049	-0.115576923076923	392.3875
-0.0854878048780488	-0.115576923076923	412.2686
-0.0879268292682927	-0.115576923076923	425.8063
-0.0903658536585366	-0.115576923076923	431.9175
-0.0926829268292683	-0.115576923076923	431.5167
-0.0951219512195122	-0.115576923076923	430.1708
-0.0975609756097561	-0.115576923076923	430.2214
0.0975609756097561	-0.111730769230769	55752.07
0.0951219512195122	-0.111730769230769	53733.18
0.0926829268292683	-0.111730769230769	16449.14
0.0902439024390244	-0.111730769230769	7285.022
0.0878048780487805	-0.111730769230769	3935.541
0.0853658536585366	-0.111730769230769	2070.634
0.0829268292682927	-0.111730769230769	1159.94
0.0804878048780488	-0.111730769230769	939.6364
0.0780487804878049	-0.111730769230769	727.2349
0.075609756097561	-0.111730769230769	643.9986
0.0731707317073171	-0.111730769230769	581.2734
0.0707317073170732	-0.111730769230769	525.8728
0.0682926829268293	-0.111730769230769	493.3102
0.0658536585365854	-0.111730769230769	452.1877
0.0634146341463415	-0.111730769230769	422.4269
0.0609756097560976	-0.111730769230769	405.9835
0.0585365853658537	-0.111730769230769	392.7252
0.0560975609756098	-0.111730769230769	380.5812
0.0536585365853659	-0.111730769230769	363.4609
0.051219512195122	-0.111730769230769	348.2526
0.0487804878048781	-0.111730769230769	335.1633
0.0463414634146341	-0.111730769230769	325.0298
0.0439024390243902	-0.111730769230769	316.4844
0.0414634146341463	-0.111730769230769	306.1955
0.0390243902439024	-0.111730769230769	296.283
0.0365853658536585	-0.111730769230769	288.6141
0.0341463414634146	-0.111730769230769	277.1888
0.0317073170731707	-0.111730769230769	259.9117
0.0292682926829268	-0.111730769230769	249.7706
0.0268292682926829	-0.111730769230769	243.0707
0.0242682926829268	-0.111730769230769	235.6315
0.0219512195121951	-0.111730769230769	223.0508
0.0195121951219512	-0.111730769230769	211.8782
0.0170731707317073	-0.111730769230769	201.702
0.0146341463414634	-0.111730769230769	193.907
0.0120731707317073	-0.111730769230769	187.08
0.00975609756097561	-0.111730769230769	181.2312
0.00719512195121951	-0.111730769230769	173.881
0.0048780487804878	-0.111730769230769	168.1375
0.0024390243902439	-0.111730769230769	164.6733
0	-0.111730769230769	160.0123
-0.0024390243902439	-0.111730769230769	153.6615
-0.0048780487804878	-0.111730769230769	148.4538
-0.00731707317073171	-0.111730769230769	141.8019
-0.00975609756097561	-0.111730769230769	133.7976
-0.0123170731707317	-0.111730769230769	127.5097
-0.0146341463414634	-0.111730769230769	120.9475
-0.0170731707317073	-0.111730769230769	115.3949
-0.0195121951219512	-0.111730769230769	107.9393
-0.0219512195121951	-0.111730769230769	103.431
-0.024390243902439	-0.111730769230769	99.27829
-0.0268292682926829	-0.111730769230769	97.5524
-0.0292682926829268	-0.111730769230769	94.26968
-0.0317073170731707	-0.111730769230769	92.60872
-0.0341463414634146	-0.111730769230769	89.68569
-0.0365853658536585	-0.111730769230769	89.72709
-0.0390243902439024	-0.111730769230769	87.21236
-0.0414634146341463	-0.111730769230769	85.8947
-0.0439024390243902	-0.111730769230769	88.05358
-0.0463414634146341	-0.111730769230769	89.55014
-0.0487804878048781	-0.111730769230769	94.89175
-0.051219512195122	-0.111730769230769	105.7925
-0.053780487804878	-0.111730769230769	129.4415
-0.0560975609756098	-0.111730769230769	138.8195
-0.0585365853658537	-0.111730769230769	146.5706
-0.0609756097560976	-0.111730769230769	159.5353
-0.0634146341463415	-0.111730769230769	172.3721
-0.0659756097560976	-0.111730769230769	195.7972
-0.0684146341463415	-0.111730769230769	211.2026
-0.0708536585365854	-0.111730769230769	230.4409
-0.0732926829268293	-0.111730769230769	252.4671
-0.0757317073170732	-0.111730769230769	274.9627
-0.0781707317073171	-0.111730769230769	324.0333
-0.080609756097561	-0.111730769230769	353.9024
-0.0830487804878049	-0.111730769230769	378.5644
-0.0854878048780488	-0.111730769230769	399.1221
-0.0879268292682927	-0.111730769230769	415.2423
-0.0903658536585366	-0.111730769230769	421.6906
-0.0926829268292683	-0.111730769230769	425.0619
-0.0951219512195122	-0.111730769230769	424.657
-0.0975609756097561	-0.111730769230769	423.4651
0.0975609756097561	-0.107884615384615	53452.26
0.0951219512195122	-0.107884615384615	50709.5
0.0926829268292683	-0.107884615384615	27328.03
0.0902439024390244	-0.107884615384615	9827.163
0.0878048780487805	-0.107884615384615	3965.059
0.0853658536585366	-0.107884615384615	2038.085
0.0829268292682927	-0.107884615384615	1178.875
0.0804878048780488	-0.107884615384615	950.0444
0.0780487804878049	-0.107884615384615	741.0718
0.075609756097561	-0.107884615384615	662.8251
0.0731707317073171	-0.107884615384615	607.0917
0.0707317073170732	-0.107884615384615	558.2244
0.0682926829268293	-0.107884615384615	515.0787
0.0658536585365854	-0.107884615384615	453.0502
0.0634146341463415	-0.107884615384615	425.1634
0.0609756097560976	-0.107884615384615	408.3439
0.0585365853658537	-0.107884615384615	394.8092
0.0560975609756098	-0.107884615384615	381.7274
0.0536585365853659	-0.107884615384615	364.6074
0.051219512195122	-0.107884615384615	350.1177
0.0487804878048781	-0.107884615384615	337.3232
0.0463414634146341	-0.107884615384615	327.0742
0.0439024390243902	-0.107884615384615	317.8185
0.0414634146341463	-0.107884615384615	308.1618
0.0390243902439024	-0.107884615384615	298.6842
0.0365853658536585	-0.107884615384615	291.1352
0.0341463414634146	-0.107884615384615	279.402
0.0317073170731707	-0.107884615384615	261.3811
0.0292682926829268	-0.107884615384615	253.1666
0.0268292682926829	-0.107884615384615	245.8232
0.0242682926829268	-0.107884615384615	239.5341
0.0219512195121951	-0.107884615384615	224.2255
0.0195121951219512	-0.107884615384615	211.9724
0.0170731707317073	-0.107884615384615	203.0331
0.0146341463414634	-0.107884615384615	195.9093
0.0120731707317073	-0.107884615384615	189.7157
0.00975609756097561	-0.107884615384615	186.5792
0.00719512195121951	-0.107884615384615	178.6958
0.0048780487804878	-0.107884615384615	171.7936
0.0024390243902439	-0.107884615384615	165.9433
0	-0.107884615384615	161.7839
-0.0024390243902439	-0.107884615384615	154.1278
-0.0048780487804878	-0.107884615384615	150.6378
-0.00731707317073171	-0.107884615384615	143.8149
-0.00975609756097561	-0.107884615384615	138.9548
-0.0123170731707317	-0.107884615384615	131.7094
-0.0146341463414634	-0.107884615384615	126.6965
-0.0170731707317073	-0.107884615384615	120.5731
-0.0195121951219512	-0.107884615384615	113.2937
-0.0219512195121951	-0.107884615384615	109.6607
-0.024390243902439	-0.107884615384615	106.0887
-0.0268292682926829	-0.107884615384615	104.9526
-0.0292682926829268	-0.107884615384615	100.8974
-0.0317073170731707	-0.107884615384615	97.34268
-0.0341463414634146	-0.107884615384615	95.93627
-0.0365853658536585	-0.107884615384615	94.50731
-0.0390243902439024	-0.107884615384615	92.74481
-0.0414634146341463	-0.107884615384615	91.7052
-0.0439024390243902	-0.107884615384615	93.61231
-0.0463414634146341	-0.107884615384615	95.65111
-0.0487804878048781	-0.107884615384615	100.975
-0.051219512195122	-0.107884615384615	108.3823
-0.053780487804878	-0.107884615384615	130.0007
-0.0560975609756098	-0.107884615384615	140.07
-0.0585365853658537	-0.107884615384615	147.4457
-0.0609756097560976	-0.107884615384615	159.662
-0.0634146341463415	-0.107884615384615	172.3123
-0.0659756097560976	-0.107884615384615	193.9614
-0.0684146341463415	-0.107884615384615	212.4942
-0.0708536585365854	-0.107884615384615	231.9139
-0.0732926829268293	-0.107884615384615	252.459
-0.0757317073170732	-0.107884615384615	275.9284
-0.0781707317073171	-0.107884615384615	325.3713
-0.080609756097561	-0.107884615384615	356.1439
-0.0830487804878049	-0.107884615384615	383.352
-0.0854878048780488	-0.107884615384615	403.2948
-0.0879268292682927	-0.107884615384615	418.8386
-0.0903658536585366	-0.107884615384615	425.7786
-0.0926829268292683	-0.107884615384615	426.4967
-0.0951219512195122	-0.107884615384615	425.4043
-0.0975609756097561	-0.107884615384615	422.1778
0.0975609756097561	-0.104038461538462	56061.4
0.0951219512195122	-0.104038461538462	53835.33
0.0926829268292683	-0.104038461538462	34740.37
0.0902439024390244	-0.104038461538462	9790.89
0.0878048780487805	-0.104038461538462	3974.981
0.0853658536585366	-0.104038461538462	2062.831
0.0829268292682927	-0.104038461538462	1176.007
0.0804878048780488	-0.104038461538462	949.4065
0.0780487804878049	-0.104038461538462	742.2159
0.075609756097561	-0.104038461538462	662.4456
0.0731707317073171	-0.104038461538462	589.2884
0.0707317073170732	-0.104038461538462	541.0078
0.0682926829268293	-0.104038461538462	503.249
0.0658536585365854	-0.104038461538462	454.3682
0.0634146341463415	-0.104038461538462	428.7684
0.0609756097560976	-0.104038461538462	412.2215
0.0585365853658537	-0.104038461538462	399.335
0.0560975609756098	-0.104038461538462	385.3328
0.0536585365853659	-0.104038461538462	370.6292
0.051219512195122	-0.104038461538462	355.6938
0.0487804878048781	-0.104038461538462	342.9505
0.0463414634146341	-0.104038461538462	331.0075
0.0439024390243902	-0.104038461538462	321.9957
0.0414634146341463	-0.104038461538462	311.7767
0.0390243902439024	-0.104038461538462	302.7551
0.0365853658536585	-0.104038461538462	293.513
0.0341463414634146	-0.104038461538462	284.5236
0.0317073170731707	-0.104038461538462	274.7719
0.0292682926829268	-0.104038461538462	256.0174
0.0268292682926829	-0.104038461538462	246.3867
0.0242682926829268	-0.104038461538462	239.1457
0.0219512195121951	-0.104038461538462	225.5899
0.0195121951219512	-0.104038461538462	215.972
0.0170731707317073	-0.104038461538462	206.0547
0.0146341463414634	-0.104038461538462	199.7641
0.0120731707317073	-0.104038461538462	191.3002
0.00975609756097561	-0.104038461538462	182.0599
0.00719512195121951	-0.104038461538462	175.6281
0.0048780487804878	-0.104038461538462	170.1612
0.0024390243902439	-0.104038461538462	164.0893
0	-0.104038461538462	159.9091
-0.0024390243902439	-0.104038461538462	157.3474
-0.0048780487804878	-0.104038461538462	153.6931
-0.00731707317073171	-0.104038461538462	145.2871
-0.00975609756097561	-0.104038461538462	138.305
-0.0123170731707317	-0.104038461538462	131.1501
-0.0146341463414634	-0.104038461538462	123.7401
-0.0170731707317073	-0.104038461538462	119.6922
-0.0195121951219512	-0.104038461538462	113.9298
-0.0219512195121951	-0.104038461538462	110.4518
-0.024390243902439	-0.104038461538462	106.9426
-0.0268292682926829	-0.104038461538462	104.9296
-0.0292682926829268	-0.104038461538462	100.8728
-0.0317073170731707	-0.104038461538462	98.76128
-0.0341463414634146	-0.104038461538462	95.11697
-0.0365853658536585	-0.104038461538462	95.14353
-0.0390243902439024	-0.104038461538462	93.76796
-0.0414634146341463	-0.104038461538462	92.81929
-0.0439024390243902	-0.104038461538462	95.27075
-0.0463414634146341	-0.104038461538462	96.35183
-0.0487804878048781	-0.104038461538462	101.7253
-0.051219512195122	-0.104038461538462	108.5209
-0.053780487804878	-0.104038461538462	120.6733
-0.0560975609756098	-0.104038461538462	135.3439
-0.0585365853658537	-0.104038461538462	141.8443
-0.0609756097560976	-0.104038461538462	154.3825
-0.0634146341463415	-0.104038461538462	168.2606
-0.0659756097560976	-0.104038461538462	192.991
-0.0684146341463415	-0.104038461538462	210.7523
-0.0708536585365854	-0.104038461538462	231.687
-0.0732926829268293	-0.104038461538462	251.7805
-0.0757317073170732	-0.104038461538462	275.3178
-0.0781707317073171	-0.104038461538462	324.6454
-0.080609756097561	-0.104038461538462	356.0053
-0.0830487804878049	-0.104038461538462	379.9592
-0.0854878048780488	-0.104038461538462	400.6761
-0.0879268292682927	-0.104038461538462	417.238
-0.0903658536585366	-0.104038461538462	423.8807
-0.0926829268292683	-0.104038461538462	424.8962
-0.0951219512195122	-0.104038461538462	422.2633
-0.0975609756097561	-0.104038461538462	421.8183
0.0975609756097561	-0.100192307692308	58691.98
0.0951219512195122	-0.100192307692308	56932.8
0.0926829268292683	-0.100192307692308	34965.38
0.0902439024390244	-0.100192307692308	10267.24
0.0878048780487805	-0.100192307692308	4144.956
0.0853658536585366	-0.100192307692308	2141.422
0.0829268292682927	-0.100192307692308	1198.507
0.0804878048780488	-0.100192307692308	957.8956
0.0780487804878049	-0.100192307692308	746.7579
0.075609756097561	-0.100192307692308	666.2939
0.0731707317073171	-0.100192307692308	598.8205
0.0707317073170732	-0.100192307692308	553.3431
0.0682926829268293	-0.100192307692308	511.6218
0.0658536585365854	-0.100192307692308	453.769
0.0634146341463415	-0.100192307692308	429.9738
0.0609756097560976	-0.100192307692308	413.6002
0.0585365853658537	-0.100192307692308	401.0392
0.0560975609756098	-0.100192307692308	385.4908
0.0536585365853659	-0.100192307692308	370.4471
0.051219512195122	-0.100192307692308	355.8585
0.0487804878048781	-0.100192307692308	342.0767
0.0463414634146341	-0.100192307692308	329.0961
0.0439024390243902	-0.100192307692308	319.4573
0.0414634146341463	-0.100192307692308	310.5729
0.0390243902439024	-0.100192307692308	301.2307
0.0365853658536585	-0.100192307692308	290.1503
0.0341463414634146	-0.100192307692308	278.8138
0.0317073170731707	-0.100192307692308	267.4012
0.0292682926829268	-0.100192307692308	247.7991
0.0268292682926829	-0.100192307692308	239.1182
0.0242682926829268	-0.100192307692308	234.0951
0.0219512195121951	-0.100192307692308	224.0198
0.0195121951219512	-0.100192307692308	214.9392
0.0170731707317073	-0.100192307692308	208.0895
0.0146341463414634	-0.100192307692308	201.2403
0.0120731707317073	-0.100192307692308	194.5426
0.00975609756097561	-0.100192307692308	188.7297
0.00719512195121951	-0.100192307692308	179.1889
0.0048780487804878	-0.100192307692308	172.0137
0.0024390243902439	-0.100192307692308	169.4231
0	-0.100192307692308	165.1344
-0.0024390243902439	-0.100192307692308	157.9037
-0.0048780487804878	-0.100192307692308	151.6631
-0.00731707317073171	-0.100192307692308	143.8082
-0.00975609756097561	-0.100192307692308	139.0655
-0.0123170731707317	-0.100192307692308	131.9643
-0.0146341463414634	-0.100192307692308	125.6171
-0.0170731707317073	-0.100192307692308	116.9215
-0.0195121951219512	-0.100192307692308	113.4336
-0.0219512195121951	-0.100192307692308	108.3427
-0.024390243902439	-0.100192307692308	107.3115
-0.0268292682926829	-0.100192307692308	103.3392
-0.0292682926829268	-0.100192307692308	102.3913
-0.0317073170731707	-0.100192307692308	100.0066
-0.0341463414634146	-0.100192307692308	98.26775
-0.0365853658536585	-0.100192307692308	96.67638
-0.0390243902439024	-0.100192307692308	92.56603
-0.0414634146341463	-0.100192307692308	92.72067
-0.0439024390243902	-0.100192307692308	95.00854
-0.0463414634146341	-0.100192307692308	97.41651
-0.0487804878048781	-0.100192307692308	100.3093
-0.051219512195122	-0.100192307692308	105.9574
-0.053780487804878	-0.100192307692308	118.3746
-0.0560975609756098	-0.100192307692308	137.3895
-0.0585365853658537	-0.100192307692308	146.1875
-0.0609756097560976	-0.100192307692308	158.7021
-0.0634146341463415	-0.100192307692308	168.6176
-0.0659756097560976	-0.100192307692308	191.5041
-0.0684146341463415	-0.100192307692308	212.0445
-0.0708536585365854	-0.100192307692308	234.2064
-0.0732926829268293	-0.100192307692308	254.4615
-0.0757317073170732	-0.100192307692308	277.8397
-0.0781707317073171	-0.100192307692308	306.139
-0.080609756097561	-0.100192307692308	351.1717
-0.0830487804878049	-0.100192307692308	376.3527
-0.0854878048780488	-0.100192307692308	394.3169
-0.0879268292682927	-0.100192307692308	411.435
-0.0903658536585366	-0.100192307692308	419.1237
-0.0926829268292683	-0.100192307692308	421.9037
-0.0951219512195122	-0.100192307692308	420.7816
-0.0975609756097561	-0.100192307692308	418.7902
0.0975609756097561	-0.0963461538461538	53683.8
0.0951219512195122	-0.0963461538461538	50797.63
0.0926829268292683	-0.0963461538461538	34974
0.0902439024390244	-0.0963461538461538	10225.05
0.0878048780487805	-0.0963461538461538	4156.359
0.0853658536585366	-0.0963461538461538	2112.403
0.0829268292682927	-0.0963461538461538	1187.811
0.0804878048780488	-0.0963461538461538	987.9976
0.0780487804878049	-0.0963461538461538	758.4229
0.075609756097561	-0.0963461538461538	675.5327
0.0731707317073171	-0.0963461538461538	616.0313
0.0707317073170732	-0.0963461538461538	570.6633
0.0682926829268293	-0.0963461538461538	520.0299
0.0658536585365854	-0.0963461538461538	457.5547
0.0634146341463415	-0.0963461538461538	431.7002
0.0609756097560976	-0.0963461538461538	415.4097
0.0585365853658537	-0.0963461538461538	400.7291
0.0560975609756098	-0.0963461538461538	386.9974
0.0536585365853659	-0.0963461538461538	373.0202
0.051219512195122	-0.0963461538461538	356.8873
0.0487804878048781	-0.0963461538461538	343.6421
0.0463414634146341	-0.0963461538461538	332.3926
0.0439024390243902	-0.0963461538461538	323.6374
0.0414634146341463	-0.0963461538461538	313.2984
0.0390243902439024	-0.0963461538461538	303.6342
0.0365853658536585	-0.0963461538461538	295.5415
0.0341463414634146	-0.0963461538461538	286.9493
0.0317073170731707	-0.0963461538461538	275.6218
0.0292682926829268	-0.0963461538461538	261.9255
0.0268292682926829	-0.0963461538461538	258.2923
0.0242682926829268	-0.0963461538461538	253.7266
0.0219512195121951	-0.0963461538461538	243.9319
0.0195121951219512	-0.0963461538461538	226.6355
0.0170731707317073	-0.0963461538461538	214.237
0.0146341463414634	-0.0963461538461538	204.1402
0.0120731707317073	-0.0963461538461538	194.6295
0.00975609756097561	-0.0963461538461538	189.6264
0.00719512195121951	-0.0963461538461538	182.9177
0.0048780487804878	-0.0963461538461538	177.3028
0.0024390243902439	-0.0963461538461538	176.577
0	-0.0963461538461538	170.7741
-0.0024390243902439	-0.0963461538461538	166.7884
-0.0048780487804878	-0.0963461538461538	160.2886
-0.00731707317073171	-0.0963461538461538	152.125
-0.00975609756097561	-0.0963461538461538	145.9036
-0.0123170731707317	-0.0963461538461538	140.8768
-0.0146341463414634	-0.0963461538461538	135.3462
-0.0170731707317073	-0.0963461538461538	126.9094
-0.0195121951219512	-0.0963461538461538	121.079
-0.0219512195121951	-0.0963461538461538	114.6992
-0.024390243902439	-0.0963461538461538	109.5609
-0.0268292682926829	-0.0963461538461538	105.487
-0.0292682926829268	-0.0963461538461538	103.4629
-0.0317073170731707	-0.0963461538461538	101.8024
-0.0341463414634146	-0.0963461538461538	100.5035
-0.0365853658536585	-0.0963461538461538	100.9502
-0.0390243902439024	-0.0963461538461538	100.2802
-0.0414634146341463	-0.0963461538461538	98.88696
-0.0439024390243902	-0.0963461538461538	99.36617
-0.0463414634146341	-0.0963461538461538	100.3497
-0.0487804878048781	-0.0963461538461538	104.5631
-0.051219512195122	-0.0963461538461538	110.69
-0.053780487804878	-0.0963461538461538	122.608
-0.0560975609756098	-0.0963461538461538	134.8986
-0.0585365853658537	-0.0963461538461538	140.4982
-0.0609756097560976	-0.0963461538461538	152.1298
-0.0634146341463415	-0.0963461538461538	165.9033
-0.0659756097560976	-0.0963461538461538	189.43
-0.0684146341463415	-0.0963461538461538	207.8556
-0.0708536585365854	-0.0963461538461538	229.9501
-0.0732926829268293	-0.0963461538461538	253.69
-0.0757317073170732	-0.0963461538461538	277.5651
-0.0781707317073171	-0.0963461538461538	322.6102
-0.080609756097561	-0.0963461538461538	353.1832
-0.0830487804878049	-0.0963461538461538	377.5534
-0.0854878048780488	-0.0963461538461538	394.8818
-0.0879268292682927	-0.0963461538461538	407.1843
-0.0903658536585366	-0.0963461538461538	415.8413
-0.0926829268292683	-0.0963461538461538	418.2024
-0.0951219512195122	-0.0963461538461538	416.2652
-0.0975609756097561	-0.0963461538461538	414.9039
0.0975609756097561	-0.0925	60382.68
0.0951219512195122	-0.0925	55316.63
0.0926829268292683	-0.0925	35094.02
0.0902439024390244	-0.0925	10711.83
0.0878048780487805	-0.0925	4309.61
0.0853658536585366	-0.0925	2111.367
0.0829268292682927	-0.0925	1190.719
0.0804878048780488	-0.0925	981.4113
0.0780487804878049	-0.0925	747.2574
0.075609756097561	-0.0925	662.1146
0.0731707317073171	-0.0925	601.2751
0.0707317073170732	-0.0925	554.6318
0.0682926829268293	-0.0925	511.1713
0.0658536585365854	-0.0925	477.3565
0.0634146341463415	-0.0925	434.4579
0.0609756097560976	-0.0925	416.0059
0.0585365853658537	-0.0925	403.3523
0.0560975609756098	-0.0925	390.8506
0.0536585365853659	-0.0925	377.5265
0.051219512195122	-0.0925	360.6242
0.0487804878048781	-0.0925	347.9739
0.0463414634146341	-0.0925	337.2549
0.0439024390243902	-0.0925	329.0514
0.0414634146341463	-0.0925	318.1403
0.0390243902439024	-0.0925	308.595
0.0365853658536585	-0.0925	300.0869
0.0341463414634146	-0.0925	290.5402
0.0317073170731707	-0.0925	277.5497
0.0292682926829268	-0.0925	262.3488
0.0268292682926829	-0.0925	254.969
0.0242682926829268	-0.0925	246.7898
0.0219512195121951	-0.0925	234.279
0.0195121951219512	-0.0925	219.6775
0.0170731707317073	-0.0925	213.2195
0.0146341463414634	-0.0925	205.3633
0.0120731707317073	-0.0925	196.1099
0.00975609756097561	-0.0925	190.3052
0.00719512195121951	-0.0925	187.6056
0.0048780487804878	-0.0925	182.4694
0.0024390243902439	-0.0925	174.8157
0	-0.0925	172.8024
-0.0024390243902439	-0.0925	169.7566
-0.0048780487804878	-0.0925	164.4647
-0.00731707317073171	-0.0925	157.8092
-0.00975609756097561	-0.0925	151.1902
-0.0123170731707317	-0.0925	142.1016
-0.0146341463414634	-0.0925	134.713
-0.0170731707317073	-0.0925	125.9863
-0.0195121951219512	-0.0925	119.6994
-0.0219512195121951	-0.0925	115.128
-0.024390243902439	-0.0925	111.1523
-0.0268292682926829	-0.0925	108.555
-0.0292682926829268	-0.0925	106.3894
-0.0317073170731707	-0.0925	103.4147
-0.0341463414634146	-0.0925	102.7591
-0.0365853658536585	-0.0925	99.90068
-0.0390243902439024	-0.0925	98.66247
-0.0414634146341463	-0.0925	96.70861
-0.0439024390243902	-0.0925	98.48788
-0.0463414634146341	-0.0925	100.6184
-0.0487804878048781	-0.0925	104.9051
-0.051219512195122	-0.0925	112.5208
-0.053780487804878	-0.0925	121.1011
-0.0560975609756098	-0.0925	135.2697
-0.0585365853658537	-0.0925	141.6379
-0.0609756097560976	-0.0925	150.5978
-0.0634146341463415	-0.0925	165.6448
-0.0659756097560976	-0.0925	189.9789
-0.0684146341463415	-0.0925	209.5991
-0.0708536585365854	-0.0925	231.7029
-0.0732926829268293	-0.0925	255.7778
-0.0757317073170732	-0.0925	280.1141
-0.0781707317073171	-0.0925	326.0493
-0.080609756097561	-0.0925	354.2708
-0.0830487804878049	-0.0925	379.6169
-0.0854878048780488	-0.0925	397.3703
-0.0879268292682927	-0.0925	410.7962
-0.0903658536585366	-0.0925	418.7244
-0.0926829268292683	-0.0925	420.2559
-0.0951219512195122	-0.0925	417.0807
-0.0975609756097561	-0.0925	417.4564
0.0975609756097561	-0.0886538461538462	60885.48
0.0951219512195122	-0.0886538461538462	57831.63
0.0926829268292683	-0.0886538461538462	35199.66
0.0902439024390244	-0.0886538461538462	10906.22
0.0878048780487805	-0.0886538461538462	4345.854
0.0853658536585366	-0.0886538461538462	2178.989
0.0829268292682927	-0.0886538461538462	1203.01
0.0804878048780488	-0.0886538461538462	996.1449
0.0780487804878049	-0.0886538461538462	757.8988
0.075609756097561	-0.0886538461538462	670.7052
0.0731707317073171	-0.0886538461538462	608.6834
0.0707317073170732	-0.0886538461538462	549.2855
0.0682926829268293	-0.0886538461538462	509.2023
0.0658536585365854	-0.0886538461538462	477.6252
0.0634146341463415	-0.0886538461538462	434.8657
0.0609756097560976	-0.0886538461538462	416.7934
0.0585365853658537	-0.0886538461538462	403.4604
0.0560975609756098	-0.0886538461538462	391.1896
0.0536585365853659	-0.0886538461538462	374.7925
0.051219512195122	-0.0886538461538462	360.7841
0.0487804878048781	-0.0886538461538462	348.5405
0.0463414634146341	-0.0886538461538462	338.4417
0.0439024390243902	-0.0886538461538462	328.8296
0.0414634146341463	-0.0886538461538462	319.12
0.0390243902439024	-0.0886538461538462	309.5234
0.0365853658536585	-0.0886538461538462	300.8928
0.0341463414634146	-0.0886538461538462	290.5747
0.0317073170731707	-0.0886538461538462	282.433
0.0292682926829268	-0.0886538461538462	270.1881
0.0268292682926829	-0.0886538461538462	262.111
0.0242682926829268	-0.0886538461538462	254.7393
0.0219512195121951	-0.0886538461538462	243.846
0.0195121951219512	-0.0886538461538462	225.2674
0.0170731707317073	-0.0886538461538462	216.796
0.0146341463414634	-0.0886538461538462	209.8912
0.0120731707317073	-0.0886538461538462	203.9505
0.00975609756097561	-0.0886538461538462	198.5965
0.00719512195121951	-0.0886538461538462	190.6632
0.0048780487804878	-0.0886538461538462	182.4141
0.0024390243902439	-0.0886538461538462	176.8457
0	-0.0886538461538462	169.4683
-0.0024390243902439	-0.0886538461538462	162.666
-0.0048780487804878	-0.0886538461538462	159.8535
-0.00731707317073171	-0.0886538461538462	153.9562
-0.00975609756097561	-0.0886538461538462	150.4975
-0.0123170731707317	-0.0886538461538462	142.5292
-0.0146341463414634	-0.0886538461538462	137.8737
-0.0170731707317073	-0.0886538461538462	129.9053
-0.0195121951219512	-0.0886538461538462	122.0887
-0.0219512195121951	-0.0886538461538462	116.7689
-0.024390243902439	-0.0886538461538462	114.0211
-0.0268292682926829	-0.0886538461538462	109.8361
-0.0292682926829268	-0.0886538461538462	108.3114
-0.0317073170731707	-0.0886538461538462	105.5158
-0.0341463414634146	-0.0886538461538462	104.9964
-0.0365853658536585	-0.0886538461538462	102.4387
-0.0390243902439024	-0.0886538461538462	101.1641
-0.0414634146341463	-0.0886538461538462	100.4019
-0.0439024390243902	-0.0886538461538462	100.5509
-0.0463414634146341	-0.0886538461538462	102.359
-0.0487804878048781	-0.0886538461538462	106.7251
-0.051219512195122	-0.0886538461538462	114.3711
-0.053780487804878	-0.0886538461538462	123.3733
-0.0560975609756098	-0.0886538461538462	133.543
-0.0585365853658537	-0.0886538461538462	137.2525
-0.0609756097560976	-0.0886538461538462	146.4198
-0.0634146341463415	-0.0886538461538462	159.8592
-0.0659756097560976	-0.0886538461538462	185.9551
-0.0684146341463415	-0.0886538461538462	206.8434
-0.0708536585365854	-0.0886538461538462	230.3863
-0.0732926829268293	-0.0886538461538462	252.8498
-0.0757317073170732	-0.0886538461538462	279.445
-0.0781707317073171	-0.0886538461538462	327.2362
-0.080609756097561	-0.0886538461538462	355.6222
-0.0830487804878049	-0.0886538461538462	379.9118
-0.0854878048780488	-0.0886538461538462	397.7015
-0.0879268292682927	-0.0886538461538462	410.9903
-0.0903658536585366	-0.0886538461538462	417.9473
-0.0926829268292683	-0.0886538461538462	418.4636
-0.0951219512195122	-0.0886538461538462	416.1047
-0.0975609756097561	-0.0886538461538462	416.3017
0.0975609756097561	-0.0848076923076923	57179.15
0.0951219512195122	-0.0848076923076923	58759.03
0.0926829268292683	-0.0848076923076923	35393.36
0.0902439024390244	-0.0848076923076923	10902.15
0.0878048780487805	-0.0848076923076923	4289.989
0.0853658536585366	-0.0848076923076923	2055.836
0.0829268292682927	-0.0848076923076923	1384.142
0.0804878048780488	-0.0848076923076923	978.9352
0.0780487804878049	-0.0848076923076923	757.5356
0.075609756097561	-0.0848076923076923	673.3295
0.0731707317073171	-0.0848076923076923	611.5628
0.0707317073170732	-0.0848076923076923	554.3921
0.0682926829268293	-0.0848076923076923	516.7544
0.0658536585365854	-0.0848076923076923	483.681
0.0634146341463415	-0.0848076923076923	438.2175
0.0609756097560976	-0.0848076923076923	420.0271
0.0585365853658537	-0.0848076923076923	406.6715
0.0560975609756098	-0.0848076923076923	395.1563
0.0536585365853659	-0.0848076923076923	378.3379
0.051219512195122	-0.0848076923076923	363.6421
0.0487804878048781	-0.0848076923076923	351.5729
0.0463414634146341	-0.0848076923076923	339.9835
0.0439024390243902	-0.0848076923076923	330.4706
0.0414634146341463	-0.0848076923076923	320.6506
0.0390243902439024	-0.0848076923076923	310.0938
0.0365853658536585	-0.0848076923076923	301.0774
0.0341463414634146	-0.0848076923076923	291.4694
0.0317073170731707	-0.0848076923076923	282.165
0.0292682926829268	-0.0848076923076923	273.7705
0.0268292682926829	-0.0848076923076923	261.2436
0.0242682926829268	-0.0848076923076923	254.463
0.0219512195121951	-0.0848076923076923	244.5573
0.0195121951219512	-0.0848076923076923	225.5751
0.0170731707317073	-0.0848076923076923	218.1029
0.0146341463414634	-0.0848076923076923	213.473
0.0120731707317073	-0.0848076923076923	208.1274
0.00975609756097561	-0.0848076923076923	199.7989
0.00719512195121951	-0.0848076923076923	188.8624
0.0048780487804878	-0.0848076923076923	182.9851
0.0024390243902439	-0.0848076923076923	177.0787
0	-0.0848076923076923	171.9717
-0.0024390243902439	-0.0848076923076923	170.0775
-0.0048780487804878	-0.0848076923076923	163.407
-0.00731707317073171	-0.0848076923076923	161.0275
-0.00975609756097561	-0.0848076923076923	155.0445
-0.0123170731707317	-0.0848076923076923	148.9235
-0.0146341463414634	-0.0848076923076923	140.1221
-0.0170731707317073	-0.0848076923076923	132.3649
-0.0195121951219512	-0.0848076923076923	127.8211
-0.0219512195121951	-0.0848076923076923	122.1502
-0.024390243902439	-0.0848076923076923	119.3817
-0.0268292682926829	-0.0848076923076923	113.7502
-0.0292682926829268	-0.0848076923076923	112.4871
-0.0317073170731707	-0.0848076923076923	110.6012
-0.0341463414634146	-0.0848076923076923	109.1584
-0.0365853658536585	-0.0848076923076923	107.4052
-0.0390243902439024	-0.0848076923076923	106.793
-0.0414634146341463	-0.0848076923076923	107.572
-0.0439024390243902	-0.0848076923076923	107.2292
-0.0463414634146341	-0.0848076923076923	109.9868
-0.0487804878048781	-0.0848076923076923	111.9509
-0.051219512195122	-0.0848076923076923	118.0298
-0.053780487804878	-0.0848076923076923	130.3892
-0.0560975609756098	-0.0848076923076923	137.403
-0.0585365853658537	-0.0848076923076923	141.5376
-0.0609756097560976	-0.0848076923076923	149.1322
-0.0634146341463415	-0.0848076923076923	162.5462
-0.0659756097560976	-0.0848076923076923	185.9726
-0.0684146341463415	-0.0848076923076923	204.5653
-0.0708536585365854	-0.0848076923076923	224.9367
-0.0732926829268293	-0.0848076923076923	251.562
-0.0757317073170732	-0.0848076923076923	277.9755
-0.0781707317073171	-0.0848076923076923	323.4419
-0.080609756097561	-0.0848076923076923	357.7739
-0.0830487804878049	-0.0848076923076923	380.7667
-0.0854878048780488	-0.0848076923076923	399.226
-0.0879268292682927	-0.0848076923076923	411.5899
-0.0903658536585366	-0.0848076923076923	418.5924
-0.0926829268292683	-0.0848076923076923	418.9807
-0.0951219512195122	-0.0848076923076923	416.1275
-0.0975609756097561	-0.0848076923076923	415.3764
0.0975609756097561	-0.0809615384615385	58847.61
0.0951219512195122	-0.0809615384615385	61195.76
0.0926829268292683	-0.0809615384615385	35424.01
0.0902439024390244	-0.0809615384615385	11649.53
0.0878048780487805	-0.0809615384615385	4408.34
0.0853658536585366	-0.0809615384615385	2017.565
0.0829268292682927	-0.0809615384615385	1362.837
0.0804878048780488	-0.0809615384615385	989.175
0.0780487804878049	-0.0809615384615385	761.3663
0.075609756097561	-0.0809615384615385	675.4392
0.0731707317073171	-0.0809615384615385	612.7044
0.0707317073170732	-0.0809615384615385	556.7409
0.0682926829268293	-0.0809615384615385	521.6532
0.0658536585365854	-0.0809615384615385	488.1345
0.0634146341463415	-0.0809615384615385	439.4223
0.0609756097560976	-0.0809615384615385	420.7317
0.0585365853658537	-0.0809615384615385	406.2325
0.0560975609756098	-0.0809615384615385	393.5568
0.0536585365853659	-0.0809615384615385	376.7769
0.051219512195122	-0.0809615384615385	362.8788
0.0487804878048781	-0.0809615384615385	349.8675
0.0463414634146341	-0.0809615384615385	339.8112
0.0439024390243902	-0.0809615384615385	329.9522
0.0414634146341463	-0.0809615384615385	321.0652
0.0390243902439024	-0.0809615384615385	311.893
0.0365853658536585	-0.0809615384615385	302.946
0.0341463414634146	-0.0809615384615385	294.1358
0.0317073170731707	-0.0809615384615385	285.7843
0.0292682926829268	-0.0809615384615385	277.5182
0.0268292682926829	-0.0809615384615385	266.294
0.0242682926829268	-0.0809615384615385	257.8062
0.0219512195121951	-0.0809615384615385	246.3855
0.0195121951219512	-0.0809615384615385	226.8024
0.0170731707317073	-0.0809615384615385	217.1546
0.0146341463414634	-0.0809615384615385	211.0872
0.0120731707317073	-0.0809615384615385	206.5014
0.00975609756097561	-0.0809615384615385	203.1355
0.00719512195121951	-0.0809615384615385	195.6508
0.0048780487804878	-0.0809615384615385	187.0992
0.0024390243902439	-0.0809615384615385	180.28
0	-0.0809615384615385	174.6279
-0.0024390243902439	-0.0809615384615385	167.8275
-0.0048780487804878	-0.0809615384615385	163.6902
-0.00731707317073171	-0.0809615384615385	160.0022
-0.00975609756097561	-0.0809615384615385	156.4967
-0.0123170731707317	-0.0809615384615385	147.1705
-0.0146341463414634	-0.0809615384615385	140.3206
-0.0170731707317073	-0.0809615384615385	133.2929
-0.0195121951219512	-0.0809615384615385	128.348
-0.0219512195121951	-0.0809615384615385	122.6489
-0.024390243902439	-0.0809615384615385	118.561
-0.0268292682926829	-0.0809615384615385	116.2933
-0.0292682926829268	-0.0809615384615385	111.999
-0.0317073170731707	-0.0809615384615385	110.365
-0.0341463414634146	-0.0809615384615385	106.019
-0.0365853658536585	-0.0809615384615385	104.1564
-0.0390243902439024	-0.0809615384615385	104.4927
-0.0414634146341463	-0.0809615384615385	104.2866
-0.0439024390243902	-0.0809615384615385	105.0546
-0.0463414634146341	-0.0809615384615385	108.9498
-0.0487804878048781	-0.0809615384615385	112.5247
-0.051219512195122	-0.0809615384615385	119.0298
-0.053780487804878	-0.0809615384615385	132.4409
-0.0560975609756098	-0.0809615384615385	139.0223
-0.0585365853658537	-0.0809615384615385	142.4717
-0.0609756097560976	-0.0809615384615385	153.0292
-0.0634146341463415	-0.0809615384615385	164.44
-0.0659756097560976	-0.0809615384615385	187.2298
-0.0684146341463415	-0.0809615384615385	206.3886
-0.0708536585365854	-0.0809615384615385	229.4278
-0.0732926829268293	-0.0809615384615385	250.176
-0.0757317073170732	-0.0809615384615385	273.1511
-0.0781707317073171	-0.0809615384615385	326.5103
-0.080609756097561	-0.0809615384615385	356.9357
-0.0830487804878049	-0.0809615384615385	381.0838
-0.0854878048780488	-0.0809615384615385	399.3723
-0.0879268292682927	-0.0809615384615385	412.7661
-0.0903658536585366	-0.0809615384615385	420.3876
-0.0926829268292683	-0.0809615384615385	422.1182
-0.0951219512195122	-0.0809615384615385	419.4839
-0.0975609756097561	-0.0809615384615385	414.9438
0.0975609756097561	-0.0769230769230769	61118.83
0.0951219512195122	-0.0769230769230769	58974.71
0.0926829268292683	-0.0769230769230769	35584.68
0.0902439024390244	-0.0769230769230769	11883.53
0.0878048780487805	-0.0769230769230769	4584.847
0.0853658536585366	-0.0769230769230769	2268.753
0.0829268292682927	-0.0769230769230769	1174.066
0.0804878048780488	-0.0769230769230769	964.3889
0.0780487804878049	-0.0769230769230769	831.6061
0.075609756097561	-0.0769230769230769	678.3445
0.0731707317073171	-0.0769230769230769	618.8589
0.0707317073170732	-0.0769230769230769	574.2005
0.0682926829268293	-0.0769230769230769	540.5907
0.0658536585365854	-0.0769230769230769	496.7543
0.0634146341463415	-0.0769230769230769	439.7434
0.0609756097560976	-0.0769230769230769	421.8764
0.0585365853658537	-0.0769230769230769	405.6022
0.0560975609756098	-0.0769230769230769	392.1291
0.0536585365853659	-0.0769230769230769	377.8849
0.051219512195122	-0.0769230769230769	362.6428
0.0487804878048781	-0.0769230769230769	346.8877
0.0463414634146341	-0.0769230769230769	336.2788
0.0439024390243902	-0.0769230769230769	328.1538
0.0414634146341463	-0.0769230769230769	319.426
0.0390243902439024	-0.0769230769230769	308.9324
0.0365853658536585	-0.0769230769230769	301.3114
0.0341463414634146	-0.0769230769230769	291.9729
0.0317073170731707	-0.0769230769230769	281.4324
0.0292682926829268	-0.0769230769230769	268.7428
0.0268292682926829	-0.0769230769230769	252.6413
0.0242682926829268	-0.0769230769230769	243.3434
0.0219512195121951	-0.0769230769230769	233.224
0.0195121951219512	-0.0769230769230769	224.5265
0.0170731707317073	-0.0769230769230769	219.0175
0.0146341463414634	-0.0769230769230769	212.7076
0.0120731707317073	-0.0769230769230769	207.6846
0.00975609756097561	-0.0769230769230769	201.1519
0.00719512195121951	-0.0769230769230769	195.0323
0.0048780487804878	-0.0769230769230769	191.8604
0.0024390243902439	-0.0769230769230769	189.6641
0	-0.0769230769230769	185.9971
-0.0024390243902439	-0.0769230769230769	180.8366
-0.0048780487804878	-0.0769230769230769	168.8889
-0.00731707317073171	-0.0769230769230769	164.4552
-0.00975609756097561	-0.0769230769230769	154.5946
-0.0123170731707317	-0.0769230769230769	149.4436
-0.0146341463414634	-0.0769230769230769	141.5035
-0.0170731707317073	-0.0769230769230769	135.8643
-0.0195121951219512	-0.0769230769230769	129.9649
-0.0219512195121951	-0.0769230769230769	125.7665
-0.024390243902439	-0.0769230769230769	121.2028
-0.0268292682926829	-0.0769230769230769	117.4312
-0.0292682926829268	-0.0769230769230769	114.4641
-0.0317073170731707	-0.0769230769230769	112.2398
-0.0341463414634146	-0.0769230769230769	110.9263
-0.0365853658536585	-0.0769230769230769	109.5198
-0.0390243902439024	-0.0769230769230769	107.8172
-0.0414634146341463	-0.0769230769230769	107.205
-0.0439024390243902	-0.0769230769230769	107.5049
-0.0463414634146341	-0.0769230769230769	110.0408
-0.0487804878048781	-0.0769230769230769	113.8722
-0.051219512195122	-0.0769230769230769	118.9508
-0.053780487804878	-0.0769230769230769	131.723
-0.0560975609756098	-0.0769230769230769	139.2586
-0.0585365853658537	-0.0769230769230769	142.5203
-0.0609756097560976	-0.0769230769230769	150.2098
-0.0634146341463415	-0.0769230769230769	162.6776
-0.0659756097560976	-0.0769230769230769	183.1731
-0.0684146341463415	-0.0769230769230769	201.8851
-0.0708536585365854	-0.0769230769230769	221.9057
-0.0732926829268293	-0.0769230769230769	244.7832
-0.0757317073170732	-0.0769230769230769	271.9189
-0.0781707317073171	-0.0769230769230769	325.5541
-0.080609756097561	-0.0769230769230769	358.9919
-0.0830487804878049	-0.0769230769230769	383.9172
-0.0854878048780488	-0.0769230769230769	400.5134
-0.0879268292682927	-0.0769230769230769	414.5694
-0.0903658536585366	-0.0769230769230769	421.0699
-0.0926829268292683	-0.0769230769230769	422.7757
-0.0951219512195122	-0.0769230769230769	420.2421
-0.0975609756097561	-0.0769230769230769	417.5352
0.0975609756097561	-0.0732692307692308	58042.53
0.0951219512195122	-0.0732692307692308	60866.52
0.0926829268292683	-0.0732692307692308	35731.25
0.0902439024390244	-0.0732692307692308	12898.51
0.0878048780487805	-0.0732692307692308	4757.285
0.0853658536585366	-0.0732692307692308	2300.421
0.0829268292682927	-0.0732692307692308	1175.819
0.0804878048780488	-0.0732692307692308	964.5386
0.0780487804878049	-0.0732692307692308	835.861
0.075609756097561	-0.0732692307692308	680.9871
0.0731707317073171	-0.0732692307692308	618.5791
0.0707317073170732	-0.0732692307692308	572.0558
0.0682926829268293	-0.0732692307692308	537.5326
0.0658536585365854	-0.0732692307692308	494.2147
0.0634146341463415	-0.0732692307692308	439.7816
0.0609756097560976	-0.0732692307692308	422.341
0.0585365853658537	-0.0732692307692308	406.4136
0.0560975609756098	-0.0732692307692308	393.9519
0.0536585365853659	-0.0732692307692308	380.1587
0.051219512195122	-0.0732692307692308	365.6711
0.0487804878048781	-0.0732692307692308	349.9812
0.0463414634146341	-0.0732692307692308	338.7773
0.0439024390243902	-0.0732692307692308	329.7821
0.0414634146341463	-0.0732692307692308	319.5261
0.0390243902439024	-0.0732692307692308	309.0726
0.0365853658536585	-0.0732692307692308	299.2592
0.0341463414634146	-0.0732692307692308	289.7672
0.0317073170731707	-0.0732692307692308	281.5188
0.0292682926829268	-0.0732692307692308	271.5189
0.0268292682926829	-0.0732692307692308	260.0714
0.0242682926829268	-0.0732692307692308	254.1448
0.0219512195121951	-0.0732692307692308	244.9261
0.0195121951219512	-0.0732692307692308	234.4428
0.0170731707317073	-0.0732692307692308	221.5865
0.0146341463414634	-0.0732692307692308	214.2906
0.0120731707317073	-0.0732692307692308	208.3796
0.00975609756097561	-0.0732692307692308	203.4815
0.00719512195121951	-0.0732692307692308	198.5848
0.0048780487804878	-0.0732692307692308	188.4535
0.0024390243902439	-0.0732692307692308	184.5338
0	-0.0732692307692308	180.198
-0.0024390243902439	-0.0732692307692308	176.2578
-0.0048780487804878	-0.0732692307692308	167.989
-0.00731707317073171	-0.0732692307692308	160.2273
-0.00975609756097561	-0.0732692307692308	155.5734
-0.0123170731707317	-0.0732692307692308	147.3058
-0.0146341463414634	-0.0732692307692308	141.2822
-0.0170731707317073	-0.0732692307692308	133.9821
-0.0195121951219512	-0.0732692307692308	130.5194
-0.0219512195121951	-0.0732692307692308	126.5941
-0.024390243902439	-0.0732692307692308	121.4733
-0.0268292682926829	-0.0732692307692308	116.0909
-0.0292682926829268	-0.0732692307692308	112.868
-0.0317073170731707	-0.0732692307692308	108.121
-0.0341463414634146	-0.0732692307692308	107.6236
-0.0365853658536585	-0.0732692307692308	106.5413
-0.0390243902439024	-0.0732692307692308	105.1004
-0.0414634146341463	-0.0732692307692308	104.6881
-0.0439024390243902	-0.0732692307692308	105.9435
-0.0463414634146341	-0.0732692307692308	109.785
-0.0487804878048781	-0.0732692307692308	112.5463
-0.051219512195122	-0.0732692307692308	119.6193
-0.053780487804878	-0.0732692307692308	131.6627
-0.0560975609756098	-0.0732692307692308	137.7893
-0.0585365853658537	-0.0732692307692308	140.2927
-0.0609756097560976	-0.0732692307692308	148.4235
-0.0634146341463415	-0.0732692307692308	159.453
-0.0659756097560976	-0.0732692307692308	177.2235
-0.0684146341463415	-0.0732692307692308	200.3033
-0.0708536585365854	-0.0732692307692308	221.0679
-0.0732926829268293	-0.0732692307692308	243.5086
-0.0757317073170732	-0.0732692307692308	268.2582
-0.0781707317073171	-0.0732692307692308	301.313
-0.080609756097561	-0.0732692307692308	347.0537
-0.0830487804878049	-0.0732692307692308	373.7404
-0.0854878048780488	-0.0732692307692308	390.4449
-0.0879268292682927	-0.0732692307692308	402.2108
-0.0903658536585366	-0.0732692307692308	409.4545
-0.0926829268292683	-0.0732692307692308	410.6889
-0.0951219512195122	-0.0732692307692308	409.0907
-0.0975609756097561	-0.0732692307692308	409.9359
0.0975609756097561	-0.0694230769230769	58739.18
0.0951219512195122	-0.0694230769230769	61960.7
0.0926829268292683	-0.0694230769230769	35930.86
0.0902439024390244	-0.0694230769230769	12817.34
0.0878048780487805	-0.0694230769230769	4789.42
0.0853658536585366	-0.0694230769230769	2336.914
0.0829268292682927	-0.0694230769230769	1186.234
0.0804878048780488	-0.0694230769230769	967.5611
0.0780487804878049	-0.0694230769230769	832.9278
0.075609756097561	-0.0694230769230769	678.4418
0.0731707317073171	-0.0694230769230769	616.7424
0.0707317073170732	-0.0694230769230769	569.9073
0.0682926829268293	-0.0694230769230769	534.4745
0.0658536585365854	-0.0694230769230769	495.1695
0.0634146341463415	-0.0694230769230769	444.2587
0.0609756097560976	-0.0694230769230769	425.7868
0.0585365853658537	-0.0694230769230769	409.3268
0.0560975609756098	-0.0694230769230769	396.0317
0.0536585365853659	-0.0694230769230769	382.1796
0.051219512195122	-0.0694230769230769	368.1925
0.0487804878048781	-0.0694230769230769	352.4725
0.0463414634146341	-0.0694230769230769	341.1265
0.0439024390243902	-0.0694230769230769	331.7728
0.0414634146341463	-0.0694230769230769	322.8397
0.0390243902439024	-0.0694230769230769	312.5303
0.0365853658536585	-0.0694230769230769	303.9454
0.0341463414634146	-0.0694230769230769	294.6405
0.0317073170731707	-0.0694230769230769	284.9422
0.0292682926829268	-0.0694230769230769	273.4046
0.0268292682926829	-0.0694230769230769	257.1424
0.0242682926829268	-0.0694230769230769	247.5997
0.0219512195121951	-0.0694230769230769	237.0384
0.0195121951219512	-0.0694230769230769	231.26
0.0170731707317073	-0.0694230769230769	225.4926
0.0146341463414634	-0.0694230769230769	217.0125
0.0120731707317073	-0.0694230769230769	212.3457
0.00975609756097561	-0.0694230769230769	205.0299
0.00719512195121951	-0.0694230769230769	199.9908
0.0048780487804878	-0.0694230769230769	190.2005
0.0024390243902439	-0.0694230769230769	186.9847
0	-0.0694230769230769	186.0157
-0.0024390243902439	-0.0694230769230769	182.3066
-0.0048780487804878	-0.0694230769230769	177.0413
-0.00731707317073171	-0.0694230769230769	171.1292
-0.00975609756097561	-0.0694230769230769	163.4936
-0.0123170731707317	-0.0694230769230769	156.9289
-0.0146341463414634	-0.0694230769230769	147.8691
-0.0170731707317073	-0.0694230769230769	142.2851
-0.0195121951219512	-0.0694230769230769	133.7816
-0.0219512195121951	-0.0694230769230769	128.0754
-0.024390243902439	-0.0694230769230769	122.2427
-0.0268292682926829	-0.0694230769230769	121.0055
-0.0292682926829268	-0.0694230769230769	117.0221
-0.0317073170731707	-0.0694230769230769	114.0039
-0.0341463414634146	-0.0694230769230769	112.4065
-0.0365853658536585	-0.0694230769230769	108.9369
-0.0390243902439024	-0.0694230769230769	107.7305
-0.0414634146341463	-0.0694230769230769	106.4494
-0.0439024390243902	-0.0694230769230769	108.6154
-0.0463414634146341	-0.0694230769230769	109.3939
-0.0487804878048781	-0.0694230769230769	113.7161
-0.051219512195122	-0.0694230769230769	121.3173
-0.053780487804878	-0.0694230769230769	131.8451
-0.0560975609756098	-0.0694230769230769	138.1922
-0.0585365853658537	-0.0694230769230769	142.6017
-0.0609756097560976	-0.0694230769230769	150.7364
-0.0634146341463415	-0.0694230769230769	160.5924
-0.0659756097560976	-0.0694230769230769	179.1035
-0.0684146341463415	-0.0694230769230769	200.3552
-0.0708536585365854	-0.0694230769230769	222.3962
-0.0732926829268293	-0.0694230769230769	247.8542
-0.0757317073170732	-0.0694230769230769	274.7107
-0.0781707317073171	-0.0694230769230769	308.0659
-0.080609756097561	-0.0694230769230769	353.5365
-0.0830487804878049	-0.0694230769230769	378.8072
-0.0854878048780488	-0.0694230769230769	397.0996
-0.0879268292682927	-0.0694230769230769	409.2898
-0.0903658536585366	-0.0694230769230769	416.494
-0.0926829268292683	-0.0694230769230769	417.9262
-0.0951219512195122	-0.0694230769230769	415.7131
-0.0975609756097561	-0.0694230769230769	414.0274
0.0975609756097561	-0.0655769230769231	57090.84
0.0951219512195122	-0.0655769230769231	59783.2
0.0926829268292683	-0.0655769230769231	35926.37
0.0902439024390244	-0.0655769230769231	12418.34
0.0878048780487805	-0.0655769230769231	4730.19
0.0853658536585366	-0.0655769230769231	2256.378
0.0829268292682927	-0.0655769230769231	1207.623
0.0804878048780488	-0.0655769230769231	991.7419
0.0780487804878049	-0.0655769230769231	842.1474
0.075609756097561	-0.0655769230769231	683.9267
0.0731707317073171	-0.0655769230769231	618.1259
0.0707317073170732	-0.0655769230769231	569.5923
0.0682926829268293	-0.0655769230769231	527.9266
0.0658536585365854	-0.0655769230769231	489.4361
0.0634146341463415	-0.0655769230769231	445.9915
0.0609756097560976	-0.0655769230769231	427.1363
0.0585365853658537	-0.0655769230769231	412.6996
0.0560975609756098	-0.0655769230769231	399.2318
0.0536585365853659	-0.0655769230769231	384.0668
0.051219512195122	-0.0655769230769231	367.9029
0.0487804878048781	-0.0655769230769231	353.3777
0.0463414634146341	-0.0655769230769231	342.484
0.0439024390243902	-0.0655769230769231	334.5061
0.0414634146341463	-0.0655769230769231	324.6778
0.0390243902439024	-0.0655769230769231	314.2413
0.0365853658536585	-0.0655769230769231	306.0645
0.0341463414634146	-0.0655769230769231	297.6058
0.0317073170731707	-0.0655769230769231	287.0518
0.0292682926829268	-0.0655769230769231	278.054
0.0268292682926829	-0.0655769230769231	271.312
0.0242682926829268	-0.0655769230769231	262.4939
0.0219512195121951	-0.0655769230769231	254.4484
0.0195121951219512	-0.0655769230769231	243.3554
0.0170731707317073	-0.0655769230769231	225.827
0.0146341463414634	-0.0655769230769231	217.6483
0.0120731707317073	-0.0655769230769231	210.9129
0.00975609756097561	-0.0655769230769231	204.8981
0.00719512195121951	-0.0655769230769231	201.0194
0.0048780487804878	-0.0655769230769231	193.5793
0.0024390243902439	-0.0655769230769231	188.3864
0	-0.0655769230769231	185.2559
-0.0024390243902439	-0.0655769230769231	181.5839
-0.0048780487804878	-0.0655769230769231	172.6045
-0.00731707317073171	-0.0655769230769231	164.9903
-0.00975609756097561	-0.0655769230769231	158.6764
-0.0123170731707317	-0.0655769230769231	152.234
-0.0146341463414634	-0.0655769230769231	145.4311
-0.0170731707317073	-0.0655769230769231	136.6621
-0.0195121951219512	-0.0655769230769231	130.9526
-0.0219512195121951	-0.0655769230769231	126.0051
-0.024390243902439	-0.0655769230769231	120.4256
-0.0268292682926829	-0.0655769230769231	116.945
-0.0292682926829268	-0.0655769230769231	114.6028
-0.0317073170731707	-0.0655769230769231	110.0709
-0.0341463414634146	-0.0655769230769231	108.9221
-0.0365853658536585	-0.0655769230769231	108.1549
-0.0390243902439024	-0.0655769230769231	107.5547
-0.0414634146341463	-0.0655769230769231	105.5464
-0.0439024390243902	-0.0655769230769231	108.0602
-0.0463414634146341	-0.0655769230769231	109.7177
-0.0487804878048781	-0.0655769230769231	113.7266
-0.051219512195122	-0.0655769230769231	119.206
-0.053780487804878	-0.0655769230769231	132.9185
-0.0560975609756098	-0.0655769230769231	139.456
-0.0585365853658537	-0.0655769230769231	142.4667
-0.0609756097560976	-0.0655769230769231	152.1737
-0.0634146341463415	-0.0655769230769231	162.4386
-0.0659756097560976	-0.0655769230769231	181.4693
-0.0684146341463415	-0.0655769230769231	197.9156
-0.0708536585365854	-0.0655769230769231	218.1608
-0.0732926829268293	-0.0655769230769231	239.7083
-0.0757317073170732	-0.0655769230769231	264.8468
-0.0781707317073171	-0.0655769230769231	298.3748
-0.080609756097561	-0.0655769230769231	349.0679
-0.0830487804878049	-0.0655769230769231	377.2056
-0.0854878048780488	-0.0655769230769231	394.5425
-0.0879268292682927	-0.0655769230769231	407.3234
-0.0903658536585366	-0.0655769230769231	415.0837
-0.0926829268292683	-0.0655769230769231	418.6259
-0.0951219512195122	-0.0655769230769231	417.555
-0.0975609756097561	-0.0655769230769231	419.5475
0.0975609756097561	-0.0617307692307692	56150.91
0.0951219512195122	-0.0617307692307692	60238.62
0.0926829268292683	-0.0617307692307692	36087.1
0.0902439024390244	-0.0617307692307692	13273.09
0.0878048780487805	-0.0617307692307692	4962.771
0.0853658536585366	-0.0617307692307692	2364.871
0.0829268292682927	-0.0617307692307692	1197.66
0.0804878048780488	-0.0617307692307692	977.5515
0.0780487804878049	-0.0617307692307692	842.9931
0.075609756097561	-0.0617307692307692	688.1227
0.0731707317073171	-0.0617307692307692	623.6867
0.0707317073170732	-0.0617307692307692	576.5334
0.0682926829268293	-0.0617307692307692	540.0137
0.0658536585365854	-0.0617307692307692	496.4731
0.0634146341463415	-0.0617307692307692	445.6372
0.0609756097560976	-0.0617307692307692	427.8798
0.0585365853658537	-0.0617307692307692	411.6919
0.0560975609756098	-0.0617307692307692	398.0965
0.0536585365853659	-0.0617307692307692	383.5216
0.051219512195122	-0.0617307692307692	369.8655
0.0487804878048781	-0.0617307692307692	354.2399
0.0463414634146341	-0.0617307692307692	343.6954
0.0439024390243902	-0.0617307692307692	334.4797
0.0414634146341463	-0.0617307692307692	324.9415
0.0390243902439024	-0.0617307692307692	314.5816
0.0365853658536585	-0.0617307692307692	305.3269
0.0341463414634146	-0.0617307692307692	296.2012
0.0317073170731707	-0.0617307692307692	286.6193
0.0292682926829268	-0.0617307692307692	275.5194
0.0268292682926829	-0.0617307692307692	265.8676
0.0242682926829268	-0.0617307692307692	250.9879
0.0219512195121951	-0.0617307692307692	238.0785
0.0195121951219512	-0.0617307692307692	226.8618
0.0170731707317073	-0.0617307692307692	223.544
0.0146341463414634	-0.0617307692307692	220.2975
0.0120731707317073	-0.0617307692307692	213.8093
0.00975609756097561	-0.0617307692307692	206.8793
0.00719512195121951	-0.0617307692307692	200.3506
0.0048780487804878	-0.0617307692307692	192.6069
0.0024390243902439	-0.0617307692307692	186.1857
0	-0.0617307692307692	181.7628
-0.0024390243902439	-0.0617307692307692	174.8285
-0.0048780487804878	-0.0617307692307692	169.9997
-0.00731707317073171	-0.0617307692307692	164.2967
-0.00975609756097561	-0.0617307692307692	160.9526
-0.0123170731707317	-0.0617307692307692	154.2956
-0.0146341463414634	-0.0617307692307692	148.573
-0.0170731707317073	-0.0617307692307692	137.8021
-0.0195121951219512	-0.0617307692307692	131.3807
-0.0219512195121951	-0.0617307692307692	123.9107
-0.024390243902439	-0.0617307692307692	121.079
-0.0268292682926829	-0.0617307692307692	118.344
-0.0292682926829268	-0.0617307692307692	114.8869
-0.0317073170731707	-0.0617307692307692	112.981
-0.0341463414634146	-0.0617307692307692	113.435
-0.0365853658536585	-0.0617307692307692	112.7611
[truncated: 4,561 more rows]
