# Supplementary material for: Giant ferroelectric polarization in a bilayer graphene heterostructure
Source: Nat Commun. 2022 Oct 21;13:6241. doi: 10.1038/s41467-022-34104-z (PMC9587233; doi:10.1038/s41467-022-34104-z)
Supplement: Supplementary file 4 — Source Data [file 41467_2022_34104_MOESM4_ESM.zip › SI/Fig.S7/Fig.S7b.dat]

0.146219512195122	-0.154038461538462	197.5804
0.14390243902439	-0.154038461538462	201.1695
0.141463414634146	-0.154038461538462	207.5944
0.139024390243902	-0.154038461538462	211.3312
0.136585365853659	-0.154038461538462	217.4161
0.134024390243902	-0.154038461538462	222.1349
0.131707317073171	-0.154038461538462	229.4931
0.129268292682927	-0.154038461538462	236.2776
0.126829268292683	-0.154038461538462	241.4016
0.124390243902439	-0.154038461538462	248.2502
0.121829268292683	-0.154038461538462	252.7279
0.119512195121951	-0.154038461538462	259.1147
0.117073170731707	-0.154038461538462	263.1301
0.114634146341463	-0.154038461538462	268.0299
0.11219512195122	-0.154038461538462	270.1891
0.109634146341463	-0.154038461538462	272.52
0.107317073170732	-0.154038461538462	273.8007
0.104878048780488	-0.154038461538462	278.8311
0.102439024390244	-0.154038461538462	298.9135
0.1	-0.154038461538462	332.239
0.0975609756097561	-0.154038461538462	341.0736
0.0951219512195122	-0.154038461538462	349.4735
0.0926829268292683	-0.154038461538462	354.6578
0.0902439024390244	-0.154038461538462	358.4097
0.0878048780487805	-0.154038461538462	366.6221
0.0853658536585366	-0.154038461538462	371.5392
0.0829268292682927	-0.154038461538462	378.8229
0.0804878048780488	-0.154038461538462	393.5201
0.0780487804878049	-0.154038461538462	423.7534
0.0754878048780488	-0.154038461538462	462.2258
0.0731707317073171	-0.154038461538462	511.1195
0.0707317073170732	-0.154038461538462	637.1349
0.0682926829268293	-0.154038461538462	803.8689
0.0658536585365854	-0.154038461538462	959.7242
0.0632926829268293	-0.154038461538462	1390.575
0.0609756097560976	-0.154038461538462	2583.378
0.0585365853658537	-0.154038461538462	7412.211
0.0560975609756098	-0.154038461538462	13424.92
0.0536585365853659	-0.154038461538462	19024.44
0.0510975609756098	-0.154038461538462	26121.6
0.0487804878048781	-0.154038461538462	15944.36
0.0463414634146341	-0.154038461538462	5656.05
0.0439024390243902	-0.154038461538462	2002.889
0.0414634146341463	-0.154038461538462	1041.219
0.0390243902439024	-0.154038461538462	874.0134
0.0365853658536585	-0.154038461538462	720.109
0.0341463414634146	-0.154038461538462	657.2616
0.0317073170731707	-0.154038461538462	608.7295
0.0292682926829268	-0.154038461538462	570.3152
0.0268292682926829	-0.154038461538462	537.6389
0.0242682926829268	-0.154038461538462	497.232
0.0219512195121951	-0.154038461538462	445.4046
0.0195121951219512	-0.154038461538462	415.3413
0.0170731707317073	-0.154038461538462	390.9502
0.0146341463414634	-0.154038461538462	369.1404
0.0120731707317073	-0.154038461538462	349.7275
0.00975609756097561	-0.154038461538462	335.1279
0.00731707317073171	-0.154038461538462	322.4344
0.0048780487804878	-0.154038461538462	310.4209
0.0024390243902439	-0.154038461538462	302.1503
0	-0.154038461538462	289.1178
-0.0024390243902439	-0.154038461538462	269.2638
-0.0048780487804878	-0.154038461538462	258.9376
-0.00731707317073171	-0.154038461538462	252.8697
-0.00975609756097561	-0.154038461538462	248.0935
-0.0123170731707317	-0.154038461538462	239.3383
-0.0146341463414634	-0.154038461538462	225.087
-0.0170731707317073	-0.154038461538462	215.5032
-0.0195121951219512	-0.154038461538462	204.2205
-0.0219512195121951	-0.154038461538462	194.4127
-0.024390243902439	-0.154038461538462	187.4996
-0.0268292682926829	-0.154038461538462	184.1244
-0.0292682926829268	-0.154038461538462	178.1342
-0.0317073170731707	-0.154038461538462	173.3225
-0.0341463414634146	-0.154038461538462	168.0176
-0.0365853658536585	-0.154038461538462	163.4628
-0.0390243902439024	-0.154038461538462	162.0453
-0.0415853658536585	-0.154038461538462	160.1222
-0.0439024390243902	-0.154038461538462	158.4618
-0.0463414634146341	-0.154038461538462	156.8789
-0.0487804878048781	-0.154038461538462	156.0021
-0.051219512195122	-0.154038461538462	153.0779
-0.0536585365853659	-0.154038461538462	149.795
-0.0560975609756098	-0.154038461538462	147.1976
-0.0585365853658537	-0.154038461538462	144.2457
-0.0609756097560976	-0.154038461538462	141.6088
-0.0634146341463415	-0.154038461538462	139.2724
-0.0658536585365854	-0.154038461538462	135.2247
-0.0682926829268293	-0.154038461538462	132.4738
-0.0707317073170732	-0.154038461538462	127.7761
-0.0731707317073171	-0.154038461538462	124.8865
-0.075609756097561	-0.154038461538462	121.7983
-0.0780487804878049	-0.154038461538462	122.2372
-0.0804878048780488	-0.154038461538462	121.9221
-0.0829268292682927	-0.154038461538462	122.9108
-0.0853658536585366	-0.154038461538462	123.4181
-0.0878048780487805	-0.154038461538462	126.0955
-0.0902439024390244	-0.154038461538462	133.487
-0.0928048780487805	-0.154038461538462	136.5187
-0.0952439024390244	-0.154038461538462	139.41
-0.0976829268292683	-0.154038461538462	139.4382
-0.1	-0.154038461538462	142.6205
-0.102560975609756	-0.154038461538462	145.1744
-0.104878048780488	-0.154038461538462	147.6805
-0.107439024390244	-0.154038461538462	149.1219
-0.109878048780488	-0.154038461538462	152.9995
-0.11219512195122	-0.154038461538462	159.0682
-0.114756097560976	-0.154038461538462	167.0892
-0.117073170731707	-0.154038461538462	177.5091
-0.119634146341463	-0.154038461538462	190.8934
-0.122073170731707	-0.154038461538462	210.0998
-0.124390243902439	-0.154038461538462	223.9218
-0.126951219512195	-0.154038461538462	230.4191
-0.129268292682927	-0.154038461538462	237.3526
-0.131829268292683	-0.154038461538462	246.2384
-0.134268292682927	-0.154038461538462	255.4767
-0.136585365853659	-0.154038461538462	262.2364
-0.139146341463415	-0.154038461538462	263.2833
-0.141463414634146	-0.154038461538462	259.3016
-0.144024390243902	-0.154038461538462	251.475
-0.146341463414634	-0.154038461538462	239.9479
0.146219512195122	-0.150192307692308	215.6186
0.14390243902439	-0.150192307692308	220.0534
0.141463414634146	-0.150192307692308	226.6752
0.139024390243902	-0.150192307692308	232.3927
0.136585365853659	-0.150192307692308	238.1007
0.134024390243902	-0.150192307692308	245.9868
0.131707317073171	-0.150192307692308	253.5708
0.129268292682927	-0.150192307692308	261.0592
0.126829268292683	-0.150192307692308	268.4171
0.124390243902439	-0.150192307692308	286.9414
0.121829268292683	-0.150192307692308	302.2194
0.119512195121951	-0.150192307692308	315.8046
0.117073170731707	-0.150192307692308	327.8792
0.114634146341463	-0.150192307692308	331.3218
0.11219512195122	-0.150192307692308	329.3314
0.109634146341463	-0.150192307692308	340.9139
0.107317073170732	-0.150192307692308	353.8664
0.104878048780488	-0.150192307692308	364.2509
0.102439024390244	-0.150192307692308	378.8111
0.1	-0.150192307692308	389.8953
0.0975609756097561	-0.150192307692308	401.3528
0.0951219512195122	-0.150192307692308	412.9451
0.0926829268292683	-0.150192307692308	427.2775
0.0902439024390244	-0.150192307692308	453.6853
0.0878048780487805	-0.150192307692308	490.01
0.0853658536585366	-0.150192307692308	538.3628
0.0829268292682927	-0.150192307692308	693.9968
0.0804878048780488	-0.150192307692308	813.4009
0.0780487804878049	-0.150192307692308	1091.569
0.0754878048780488	-0.150192307692308	1713.376
0.0731707317073171	-0.150192307692308	3424.784
0.0707317073170732	-0.150192307692308	8267.574
0.0682926829268293	-0.150192307692308	18694.31
0.0658536585365854	-0.150192307692308	26649.27
0.0632926829268293	-0.150192307692308	35325.47
0.0609756097560976	-0.150192307692308	35487.55
0.0585365853658537	-0.150192307692308	15996.02
0.0560975609756098	-0.150192307692308	2943.147
0.0536585365853659	-0.150192307692308	1174.774
0.0510975609756098	-0.150192307692308	954.8741
0.0487804878048781	-0.150192307692308	758.6917
0.0463414634146341	-0.150192307692308	676.1249
0.0439024390243902	-0.150192307692308	624.2596
0.0414634146341463	-0.150192307692308	581.5493
0.0390243902439024	-0.150192307692308	535.6276
0.0365853658536585	-0.150192307692308	499.1229
0.0341463414634146	-0.150192307692308	443.778
0.0317073170731707	-0.150192307692308	413.1413
0.0292682926829268	-0.150192307692308	389.0254
0.0268292682926829	-0.150192307692308	369.5193
0.0242682926829268	-0.150192307692308	354.4403
0.0219512195121951	-0.150192307692308	340.0302
0.0195121951219512	-0.150192307692308	327.5845
0.0170731707317073	-0.150192307692308	312.7172
0.0146341463414634	-0.150192307692308	298.1945
0.0120731707317073	-0.150192307692308	290.3364
0.00975609756097561	-0.150192307692308	278.7675
0.00731707317073171	-0.150192307692308	261.3508
0.0048780487804878	-0.150192307692308	250.5821
0.0024390243902439	-0.150192307692308	239.9485
0	-0.150192307692308	225.0442
-0.0024390243902439	-0.150192307692308	215.2284
-0.0048780487804878	-0.150192307692308	206.1219
-0.00731707317073171	-0.150192307692308	197.9592
-0.00975609756097561	-0.150192307692308	189.7899
-0.0123170731707317	-0.150192307692308	184.8864
-0.0146341463414634	-0.150192307692308	178.7415
-0.0170731707317073	-0.150192307692308	169.3752
-0.0195121951219512	-0.150192307692308	163.6017
-0.0219512195121951	-0.150192307692308	156.7872
-0.024390243902439	-0.150192307692308	149.5512
-0.0268292682926829	-0.150192307692308	143.9908
-0.0292682926829268	-0.150192307692308	138.4808
-0.0317073170731707	-0.150192307692308	135.52
-0.0341463414634146	-0.150192307692308	131.8064
-0.0365853658536585	-0.150192307692308	128.8305
-0.0390243902439024	-0.150192307692308	127.4382
-0.0415853658536585	-0.150192307692308	125.4171
-0.0439024390243902	-0.150192307692308	124.5913
-0.0463414634146341	-0.150192307692308	124.2159
-0.0487804878048781	-0.150192307692308	121.3922
-0.051219512195122	-0.150192307692308	118.7336
-0.0536585365853659	-0.150192307692308	114.4159
-0.0560975609756098	-0.150192307692308	111.8482
-0.0585365853658537	-0.150192307692308	108.2618
-0.0609756097560976	-0.150192307692308	106.952
-0.0634146341463415	-0.150192307692308	104.9438
-0.0658536585365854	-0.150192307692308	102.2686
-0.0682926829268293	-0.150192307692308	101.7781
-0.0707317073170732	-0.150192307692308	101.0696
-0.0731707317073171	-0.150192307692308	103.5536
-0.075609756097561	-0.150192307692308	107.1824
-0.0780487804878049	-0.150192307692308	113.0929
-0.0804878048780488	-0.150192307692308	119.8761
-0.0829268292682927	-0.150192307692308	131.7152
-0.0853658536585366	-0.150192307692308	141.7526
-0.0878048780487805	-0.150192307692308	149.3589
-0.0902439024390244	-0.150192307692308	162.5459
-0.0928048780487805	-0.150192307692308	170.0216
-0.0952439024390244	-0.150192307692308	175.8994
-0.0976829268292683	-0.150192307692308	187.585
-0.1	-0.150192307692308	200.4444
-0.102560975609756	-0.150192307692308	221.5178
-0.104878048780488	-0.150192307692308	239.0474
-0.107439024390244	-0.150192307692308	260.8493
-0.109878048780488	-0.150192307692308	285.8128
-0.11219512195122	-0.150192307692308	336.1045
-0.114756097560976	-0.150192307692308	373.6128
-0.117073170731707	-0.150192307692308	406.222
-0.119634146341463	-0.150192307692308	433.5374
-0.122073170731707	-0.150192307692308	455.9296
-0.124390243902439	-0.150192307692308	471.966
-0.126951219512195	-0.150192307692308	479.2913
-0.129268292682927	-0.150192307692308	477.3529
-0.131829268292683	-0.150192307692308	467.1162
-0.134268292682927	-0.150192307692308	463.8861
-0.136585365853659	-0.150192307692308	451.4405
-0.139146341463415	-0.150192307692308	424.1964
-0.141463414634146	-0.150192307692308	405.6658
-0.144024390243902	-0.150192307692308	393.9723
-0.146341463414634	-0.150192307692308	394.1497
0.146219512195122	-0.146346153846154	232.5136
0.14390243902439	-0.146346153846154	238.2719
0.141463414634146	-0.146346153846154	244.556
0.139024390243902	-0.146346153846154	254.9512
0.136585365853659	-0.146346153846154	264.2858
0.134024390243902	-0.146346153846154	275.4957
0.131707317073171	-0.146346153846154	284.9256
0.129268292682927	-0.146346153846154	295.8664
0.126829268292683	-0.146346153846154	308.4525
0.124390243902439	-0.146346153846154	320.8833
0.121829268292683	-0.146346153846154	333.6806
0.119512195121951	-0.146346153846154	335.8165
0.117073170731707	-0.146346153846154	334.4327
0.114634146341463	-0.146346153846154	345.1217
0.11219512195122	-0.146346153846154	357.7388
0.109634146341463	-0.146346153846154	377.9893
0.107317073170732	-0.146346153846154	388.0074
0.104878048780488	-0.146346153846154	398.835
0.102439024390244	-0.146346153846154	411.8271
0.1	-0.146346153846154	424.6679
0.0975609756097561	-0.146346153846154	443.1254
0.0951219512195122	-0.146346153846154	471.2792
0.0926829268292683	-0.146346153846154	510.5761
0.0902439024390244	-0.146346153846154	598.8329
0.0878048780487805	-0.146346153846154	755.1173
0.0853658536585366	-0.146346153846154	894.0588
0.0829268292682927	-0.146346153846154	1221.793
0.0804878048780488	-0.146346153846154	1966.982
0.0780487804878049	-0.146346153846154	4944.394
0.0754878048780488	-0.146346153846154	12565.99
0.0731707317073171	-0.146346153846154	23370.88
0.0707317073170732	-0.146346153846154	33120.17
0.0682926829268293	-0.146346153846154	42026.58
0.0658536585365854	-0.146346153846154	38163.19
0.0632926829268293	-0.146346153846154	15878.06
0.0609756097560976	-0.146346153846154	2724.483
0.0585365853658537	-0.146346153846154	1416.052
0.0560975609756098	-0.146346153846154	997.9797
0.0536585365853659	-0.146346153846154	770.3919
0.0510975609756098	-0.146346153846154	680.136
0.0487804878048781	-0.146346153846154	632.9688
0.0463414634146341	-0.146346153846154	593.4626
0.0439024390243902	-0.146346153846154	556.4312
0.0414634146341463	-0.146346153846154	512.2533
0.0390243902439024	-0.146346153846154	450.4576
0.0365853658536585	-0.146346153846154	419.0101
0.0341463414634146	-0.146346153846154	389.2269
0.0317073170731707	-0.146346153846154	367.8631
0.0292682926829268	-0.146346153846154	352.4218
0.0268292682926829	-0.146346153846154	342.3939
0.0242682926829268	-0.146346153846154	327.9203
0.0219512195121951	-0.146346153846154	319.6538
0.0195121951219512	-0.146346153846154	308.3748
0.0170731707317073	-0.146346153846154	298.6071
0.0146341463414634	-0.146346153846154	287.2059
0.0120731707317073	-0.146346153846154	267.6304
0.00975609756097561	-0.146346153846154	257.3186
0.00731707317073171	-0.146346153846154	247.632
0.0048780487804878	-0.146346153846154	239.7877
0.0024390243902439	-0.146346153846154	220.579
0	-0.146346153846154	212.3611
-0.0024390243902439	-0.146346153846154	202.7763
-0.0048780487804878	-0.146346153846154	194.7535
-0.00731707317073171	-0.146346153846154	188.8438
-0.00975609756097561	-0.146346153846154	180.8535
-0.0123170731707317	-0.146346153846154	172.2469
-0.0146341463414634	-0.146346153846154	164.5528
-0.0170731707317073	-0.146346153846154	159.7989
-0.0195121951219512	-0.146346153846154	152.9878
-0.0219512195121951	-0.146346153846154	145.6964
-0.024390243902439	-0.146346153846154	141.4889
-0.0268292682926829	-0.146346153846154	136.7086
-0.0292682926829268	-0.146346153846154	133.7989
-0.0317073170731707	-0.146346153846154	130.7518
-0.0341463414634146	-0.146346153846154	126.7935
-0.0365853658536585	-0.146346153846154	123.3143
-0.0390243902439024	-0.146346153846154	122.9079
-0.0415853658536585	-0.146346153846154	120.4377
-0.0439024390243902	-0.146346153846154	117.751
-0.0463414634146341	-0.146346153846154	115.5197
-0.0487804878048781	-0.146346153846154	112.869
-0.051219512195122	-0.146346153846154	112.2383
-0.0536585365853659	-0.146346153846154	110.1841
-0.0560975609756098	-0.146346153846154	108.0849
-0.0585365853658537	-0.146346153846154	105.2256
-0.0609756097560976	-0.146346153846154	106.1299
-0.0634146341463415	-0.146346153846154	105.6332
-0.0658536585365854	-0.146346153846154	103.4154
-0.0682926829268293	-0.146346153846154	101.2635
-0.0707317073170732	-0.146346153846154	104.161
-0.0731707317073171	-0.146346153846154	109.196
-0.075609756097561	-0.146346153846154	115.3009
-0.0780487804878049	-0.146346153846154	132.3946
-0.0804878048780488	-0.146346153846154	144.8771
-0.0829268292682927	-0.146346153846154	156.9329
-0.0853658536585366	-0.146346153846154	169.5119
-0.0878048780487805	-0.146346153846154	177.2552
-0.0902439024390244	-0.146346153846154	185.1088
-0.0928048780487805	-0.146346153846154	195.228
-0.0952439024390244	-0.146346153846154	214.0982
-0.0976829268292683	-0.146346153846154	228.9365
-0.1	-0.146346153846154	248.1901
-0.102560975609756	-0.146346153846154	272.0715
-0.104878048780488	-0.146346153846154	301.4739
-0.107439024390244	-0.146346153846154	350.5282
-0.109878048780488	-0.146346153846154	384.6318
-0.11219512195122	-0.146346153846154	420.6528
-0.114756097560976	-0.146346153846154	447.5395
-0.117073170731707	-0.146346153846154	466.1429
-0.119634146341463	-0.146346153846154	476.5896
-0.122073170731707	-0.146346153846154	476.91
-0.124390243902439	-0.146346153846154	472.5649
-0.126951219512195	-0.146346153846154	463.6536
-0.129268292682927	-0.146346153846154	435.6831
-0.131829268292683	-0.146346153846154	406.3206
-0.134268292682927	-0.146346153846154	379.688
-0.136585365853659	-0.146346153846154	356.8291
-0.139146341463415	-0.146346153846154	334.3141
-0.141463414634146	-0.146346153846154	324.1968
-0.144024390243902	-0.146346153846154	317.902
-0.146341463414634	-0.146346153846154	320.5562
0.146219512195122	-0.1425	235.7667
0.14390243902439	-0.1425	244.2139
0.141463414634146	-0.1425	252.1142
0.139024390243902	-0.1425	258.463
0.136585365853659	-0.1425	263.5688
0.134024390243902	-0.1425	269.6551
0.131707317073171	-0.1425	271.7685
0.129268292682927	-0.1425	272.7808
0.126829268292683	-0.1425	275.8887
0.124390243902439	-0.1425	292.7229
0.121829268292683	-0.1425	328.3154
0.119512195121951	-0.1425	339.2767
0.117073170731707	-0.1425	352.2479
0.114634146341463	-0.1425	365.6461
0.11219512195122	-0.1425	386.0592
0.109634146341463	-0.1425	397.6107
0.107317073170732	-0.1425	409.8687
0.104878048780488	-0.1425	426.369
0.102439024390244	-0.1425	440.6332
0.1	-0.1425	462.1648
0.0975609756097561	-0.1425	493.7342
0.0951219512195122	-0.1425	546.0276
0.0926829268292683	-0.1425	703.5833
0.0902439024390244	-0.1425	826.3375
0.0878048780487805	-0.1425	1149.444
0.0853658536585366	-0.1425	1762.142
0.0829268292682927	-0.1425	3819.98
0.0804878048780488	-0.1425	11058.55
0.0780487804878049	-0.1425	21431.07
0.0754878048780488	-0.1425	33753.45
0.0731707317073171	-0.1425	46404.97
0.0707317073170732	-0.1425	55768.15
0.0682926829268293	-0.1425	35933.1
0.0658536585365854	-0.1425	5989.712
0.0632926829268293	-0.1425	2298.083
0.0609756097560976	-0.1425	1096.604
0.0585365853658537	-0.1425	909.1385
0.0560975609756098	-0.1425	727.2963
0.0536585365853659	-0.1425	652.6367
0.0510975609756098	-0.1425	605.1137
0.0487804878048781	-0.1425	567.5958
0.0463414634146341	-0.1425	533.3864
0.0439024390243902	-0.1425	487.4944
0.0414634146341463	-0.1425	432.2901
0.0390243902439024	-0.1425	405.8764
0.0365853658536585	-0.1425	382.5133
0.0341463414634146	-0.1425	363.7986
0.0317073170731707	-0.1425	350.3581
0.0292682926829268	-0.1425	338.1548
0.0268292682926829	-0.1425	325.5044
0.0242682926829268	-0.1425	312.7426
0.0219512195121951	-0.1425	302.7155
0.0195121951219512	-0.1425	293.1554
0.0170731707317073	-0.1425	283.4618
0.0146341463414634	-0.1425	260.7069
0.0120731707317073	-0.1425	251.0107
0.00975609756097561	-0.1425	236.5944
0.00731707317073171	-0.1425	229.243
0.0048780487804878	-0.1425	219.986
0.0024390243902439	-0.1425	209.7061
0	-0.1425	202.1636
-0.0024390243902439	-0.1425	192.9488
-0.0048780487804878	-0.1425	185.5647
-0.00731707317073171	-0.1425	173.9414
-0.00975609756097561	-0.1425	167.1274
-0.0123170731707317	-0.1425	160.7586
-0.0146341463414634	-0.1425	154.9951
-0.0170731707317073	-0.1425	148.1385
-0.0195121951219512	-0.1425	141.2973
-0.0219512195121951	-0.1425	135.2614
-0.024390243902439	-0.1425	128.8426
-0.0268292682926829	-0.1425	124.1454
-0.0292682926829268	-0.1425	118.8929
-0.0317073170731707	-0.1425	113.9528
-0.0341463414634146	-0.1425	109.8934
-0.0365853658536585	-0.1425	109.2761
-0.0390243902439024	-0.1425	107.6788
-0.0415853658536585	-0.1425	105.3238
-0.0439024390243902	-0.1425	103.7004
-0.0463414634146341	-0.1425	103.8023
-0.0487804878048781	-0.1425	105.1195
-0.051219512195122	-0.1425	104.4257
-0.0536585365853659	-0.1425	104.7746
-0.0560975609756098	-0.1425	104.2159
-0.0585365853658537	-0.1425	103.1408
-0.0609756097560976	-0.1425	102.4711
-0.0634146341463415	-0.1425	101.1043
-0.0658536585365854	-0.1425	101.2408
-0.0682926829268293	-0.1425	103.4043
-0.0707317073170732	-0.1425	108.3823
-0.0731707317073171	-0.1425	114.0418
-0.075609756097561	-0.1425	123.4416
-0.0780487804878049	-0.1425	143.6192
-0.0804878048780488	-0.1425	157.1398
-0.0829268292682927	-0.1425	166.2307
-0.0853658536585366	-0.1425	177.4352
-0.0878048780487805	-0.1425	189.6516
-0.0902439024390244	-0.1425	204.3563
-0.0928048780487805	-0.1425	217.6162
-0.0952439024390244	-0.1425	233.3694
-0.0976829268292683	-0.1425	255.3605
-0.1	-0.1425	285.1188
-0.102560975609756	-0.1425	341.2681
-0.104878048780488	-0.1425	375.2729
-0.107439024390244	-0.1425	406.5048
-0.109878048780488	-0.1425	431.0193
-0.11219512195122	-0.1425	455.2724
-0.114756097560976	-0.1425	467.9715
-0.117073170731707	-0.1425	469.4842
-0.119634146341463	-0.1425	461.4002
-0.122073170731707	-0.1425	445.1367
-0.124390243902439	-0.1425	425.5226
-0.126951219512195	-0.1425	397.4487
-0.129268292682927	-0.1425	366.6084
-0.131829268292683	-0.1425	339.934
-0.134268292682927	-0.1425	320.9996
-0.136585365853659	-0.1425	305.2993
-0.139146341463415	-0.1425	297.9419
-0.141463414634146	-0.1425	293.2759
-0.144024390243902	-0.1425	291.3467
-0.146341463414634	-0.1425	293.1178
0.146219512195122	-0.138653846153846	242.8807
0.14390243902439	-0.138653846153846	252.0786
0.141463414634146	-0.138653846153846	261.5372
0.139024390243902	-0.138653846153846	269.568
0.136585365853659	-0.138653846153846	277.3451
0.134024390243902	-0.138653846153846	283.9076
0.131707317073171	-0.138653846153846	292.1848
0.129268292682927	-0.138653846153846	300.1857
0.126829268292683	-0.138653846153846	310.0546
0.124390243902439	-0.138653846153846	319.3391
0.121829268292683	-0.138653846153846	331.7208
0.119512195121951	-0.138653846153846	345.6355
0.117073170731707	-0.138653846153846	360.5661
0.114634146341463	-0.138653846153846	379.4742
0.11219512195122	-0.138653846153846	392.9255
0.109634146341463	-0.138653846153846	402.9913
0.107317073170732	-0.138653846153846	414.0017
0.104878048780488	-0.138653846153846	427.1788
0.102439024390244	-0.138653846153846	442.8258
0.1	-0.138653846153846	467.1216
0.0975609756097561	-0.138653846153846	507.8978
0.0951219512195122	-0.138653846153846	673.1122
0.0926829268292683	-0.138653846153846	779.4688
0.0902439024390244	-0.138653846153846	926.1749
0.0878048780487805	-0.138653846153846	1337.293
0.0853658536585366	-0.138653846153846	3126.117
0.0829268292682927	-0.138653846153846	7361.904
0.0804878048780488	-0.138653846153846	17286.63
0.0780487804878049	-0.138653846153846	25814.99
0.0754878048780488	-0.138653846153846	36237.22
0.0731707317073171	-0.138653846153846	43475.09
0.0707317073170732	-0.138653846153846	38357.8
0.0682926829268293	-0.138653846153846	15914.25
0.0658536585365854	-0.138653846153846	2761.241
0.0632926829268293	-0.138653846153846	1451.41
0.0609756097560976	-0.138653846153846	1017.429
0.0585365853658537	-0.138653846153846	769.3554
0.0560975609756098	-0.138653846153846	678.9754
0.0536585365853659	-0.138653846153846	629.4015
0.0510975609756098	-0.138653846153846	587.9371
0.0487804878048781	-0.138653846153846	552.3769
0.0463414634146341	-0.138653846153846	508.2776
0.0439024390243902	-0.138653846153846	449.1177
0.0414634146341463	-0.138653846153846	421.3746
0.0390243902439024	-0.138653846153846	397.8607
0.0365853658536585	-0.138653846153846	374.8535
0.0341463414634146	-0.138653846153846	357.1029
0.0317073170731707	-0.138653846153846	343.1052
0.0292682926829268	-0.138653846153846	331.2925
0.0268292682926829	-0.138653846153846	320.6737
0.0242682926829268	-0.138653846153846	311.4962
0.0219512195121951	-0.138653846153846	305.3069
0.0195121951219512	-0.138653846153846	297.7437
0.0170731707317073	-0.138653846153846	287.0037
0.0146341463414634	-0.138653846153846	263.5744
0.0120731707317073	-0.138653846153846	252.482
0.00975609756097561	-0.138653846153846	240.762
0.00731707317073171	-0.138653846153846	225.6803
0.0048780487804878	-0.138653846153846	216.2615
0.0024390243902439	-0.138653846153846	209.2512
0	-0.138653846153846	200.4151
-0.0024390243902439	-0.138653846153846	194.3481
-0.0048780487804878	-0.138653846153846	184.6671
-0.00731707317073171	-0.138653846153846	175.5314
-0.00975609756097561	-0.138653846153846	165.6304
-0.0123170731707317	-0.138653846153846	159.4013
-0.0146341463414634	-0.138653846153846	152.2803
-0.0170731707317073	-0.138653846153846	146.605
-0.0195121951219512	-0.138653846153846	139.3839
-0.0219512195121951	-0.138653846153846	135.7839
-0.024390243902439	-0.138653846153846	130.3503
-0.0268292682926829	-0.138653846153846	126.1154
-0.0292682926829268	-0.138653846153846	118.4008
-0.0317073170731707	-0.138653846153846	115.0137
-0.0341463414634146	-0.138653846153846	112.309
-0.0365853658536585	-0.138653846153846	109.1051
-0.0390243902439024	-0.138653846153846	106.325
-0.0415853658536585	-0.138653846153846	104.3204
-0.0439024390243902	-0.138653846153846	103.2886
-0.0463414634146341	-0.138653846153846	103.3164
-0.0487804878048781	-0.138653846153846	106.081
-0.051219512195122	-0.138653846153846	106.1397
-0.0536585365853659	-0.138653846153846	108.5728
-0.0560975609756098	-0.138653846153846	109.4884
-0.0585365853658537	-0.138653846153846	107.9998
-0.0609756097560976	-0.138653846153846	106.8549
-0.0634146341463415	-0.138653846153846	106.6914
-0.0658536585365854	-0.138653846153846	106.2012
-0.0682926829268293	-0.138653846153846	108.2411
-0.0707317073170732	-0.138653846153846	111.9992
-0.0731707317073171	-0.138653846153846	120.6992
-0.075609756097561	-0.138653846153846	139.41
-0.0780487804878049	-0.138653846153846	151.7331
-0.0804878048780488	-0.138653846153846	159.1908
-0.0829268292682927	-0.138653846153846	168.7793
-0.0853658536585366	-0.138653846153846	182.5452
-0.0878048780487805	-0.138653846153846	202.6973
-0.0902439024390244	-0.138653846153846	216.4143
-0.0928048780487805	-0.138653846153846	233.4203
-0.0952439024390244	-0.138653846153846	254.7275
-0.0976829268292683	-0.138653846153846	280.4164
-0.1	-0.138653846153846	328.4105
-0.102560975609756	-0.138653846153846	368.3486
-0.104878048780488	-0.138653846153846	399.6561
-0.107439024390244	-0.138653846153846	426.5902
-0.109878048780488	-0.138653846153846	449.6192
-0.11219512195122	-0.138653846153846	469.1344
-0.114756097560976	-0.138653846153846	475.9286
-0.117073170731707	-0.138653846153846	470.3725
-0.119634146341463	-0.138653846153846	445.8855
-0.122073170731707	-0.138653846153846	426.1423
-0.124390243902439	-0.138653846153846	397.6478
-0.126951219512195	-0.138653846153846	367.9954
-0.129268292682927	-0.138653846153846	339.7561
-0.131829268292683	-0.138653846153846	320.5273
-0.134268292682927	-0.138653846153846	305.3619
-0.136585365853659	-0.138653846153846	295.0955
-0.139146341463415	-0.138653846153846	284.9783
-0.141463414634146	-0.138653846153846	281.9894
-0.144024390243902	-0.138653846153846	279.2366
-0.146341463414634	-0.138653846153846	281.6769
0.146219512195122	-0.134807692307692	242.893
0.14390243902439	-0.134807692307692	250.3533
0.141463414634146	-0.134807692307692	257.9133
0.139024390243902	-0.134807692307692	267.3126
0.136585365853659	-0.134807692307692	273.5942
0.134024390243902	-0.134807692307692	280.9338
0.131707317073171	-0.134807692307692	288.355
0.129268292682927	-0.134807692307692	294.2324
0.126829268292683	-0.134807692307692	305.893
0.124390243902439	-0.134807692307692	327.7265
0.121829268292683	-0.134807692307692	338.2432
0.119512195121951	-0.134807692307692	348.4606
0.117073170731707	-0.134807692307692	363.5999
0.114634146341463	-0.134807692307692	383.3186
0.11219512195122	-0.134807692307692	392.4138
0.109634146341463	-0.134807692307692	404.6536
0.107317073170732	-0.134807692307692	414.9036
0.104878048780488	-0.134807692307692	428.0507
0.102439024390244	-0.134807692307692	442.5885
0.1	-0.134807692307692	469.5398
0.0975609756097561	-0.134807692307692	511.2261
0.0951219512195122	-0.134807692307692	658.5188
0.0926829268292683	-0.134807692307692	778.4393
0.0902439024390244	-0.134807692307692	933.0664
0.0878048780487805	-0.134807692307692	1600.22
0.0853658536585366	-0.134807692307692	3125.473
0.0829268292682927	-0.134807692307692	7396.707
0.0804878048780488	-0.134807692307692	16730.74
0.0780487804878049	-0.134807692307692	24189.05
0.0754878048780488	-0.134807692307692	32613.32
0.0731707317073171	-0.134807692307692	38626.43
0.0707317073170732	-0.134807692307692	28899.12
0.0682926829268293	-0.134807692307692	12834.63
0.0658536585365854	-0.134807692307692	2737.583
0.0632926829268293	-0.134807692307692	1177.538
0.0609756097560976	-0.134807692307692	957.2024
0.0585365853658537	-0.134807692307692	746.0874
0.0560975609756098	-0.134807692307692	667.7574
0.0536585365853659	-0.134807692307692	620.163
0.0510975609756098	-0.134807692307692	580.498
0.0487804878048781	-0.134807692307692	544.4976
0.0463414634146341	-0.134807692307692	499.0869
0.0439024390243902	-0.134807692307692	439.0285
0.0414634146341463	-0.134807692307692	412.3115
0.0390243902439024	-0.134807692307692	388.3919
0.0365853658536585	-0.134807692307692	371.7475
0.0341463414634146	-0.134807692307692	357.7738
0.0317073170731707	-0.134807692307692	345.2424
0.0292682926829268	-0.134807692307692	330.5968
0.0268292682926829	-0.134807692307692	320.1317
0.0242682926829268	-0.134807692307692	307.488
0.0219512195121951	-0.134807692307692	297.121
0.0195121951219512	-0.134807692307692	283.2139
0.0170731707317073	-0.134807692307692	265.4899
0.0146341463414634	-0.134807692307692	258.6851
0.0120731707317073	-0.134807692307692	250.2707
0.00975609756097561	-0.134807692307692	242.4818
0.00731707317073171	-0.134807692307692	225.8203
0.0048780487804878	-0.134807692307692	217.327
0.0024390243902439	-0.134807692307692	210.1854
0	-0.134807692307692	201.9964
-0.0024390243902439	-0.134807692307692	194.6999
-0.0048780487804878	-0.134807692307692	183.1019
-0.00731707317073171	-0.134807692307692	175.0268
-0.00975609756097561	-0.134807692307692	167.171
-0.0123170731707317	-0.134807692307692	161.9484
-0.0146341463414634	-0.134807692307692	157.261
-0.0170731707317073	-0.134807692307692	150.8868
-0.0195121951219512	-0.134807692307692	145.5073
-0.0219512195121951	-0.134807692307692	137.8845
-0.024390243902439	-0.134807692307692	131.2028
-0.0268292682926829	-0.134807692307692	124.4645
-0.0292682926829268	-0.134807692307692	118.5615
-0.0317073170731707	-0.134807692307692	113.87
-0.0341463414634146	-0.134807692307692	112.705
-0.0365853658536585	-0.134807692307692	107.991
-0.0390243902439024	-0.134807692307692	103.6778
-0.0415853658536585	-0.134807692307692	100.6798
-0.0439024390243902	-0.134807692307692	98.56794
-0.0463414634146341	-0.134807692307692	98.96255
-0.0487804878048781	-0.134807692307692	98.97553
-0.051219512195122	-0.134807692307692	101.2555
-0.0536585365853659	-0.134807692307692	102.363
-0.0560975609756098	-0.134807692307692	103.3866
-0.0585365853658537	-0.134807692307692	102.6121
-0.0609756097560976	-0.134807692307692	101.1606
-0.0634146341463415	-0.134807692307692	104.5683
-0.0658536585365854	-0.134807692307692	105.8786
-0.0682926829268293	-0.134807692307692	110.0459
-0.0707317073170732	-0.134807692307692	115.5204
-0.0731707317073171	-0.134807692307692	121.3045
-0.075609756097561	-0.134807692307692	134.9761
-0.0780487804878049	-0.134807692307692	146.19
-0.0804878048780488	-0.134807692307692	155.4655
-0.0829268292682927	-0.134807692307692	167.5504
-0.0853658536585366	-0.134807692307692	179.8391
-0.0878048780487805	-0.134807692307692	200.9896
-0.0902439024390244	-0.134807692307692	213.3695
-0.0928048780487805	-0.134807692307692	231.1402
-0.0952439024390244	-0.134807692307692	252.9213
-0.0976829268292683	-0.134807692307692	280.8712
-0.1	-0.134807692307692	332.8898
-0.102560975609756	-0.134807692307692	371.8493
-0.104878048780488	-0.134807692307692	402.1588
-0.107439024390244	-0.134807692307692	426.2366
-0.109878048780488	-0.134807692307692	443.6678
-0.11219512195122	-0.134807692307692	456.4902
-0.114756097560976	-0.134807692307692	459.1224
-0.117073170731707	-0.134807692307692	451.9082
-0.119634146341463	-0.134807692307692	434.9044
-0.122073170731707	-0.134807692307692	410.8349
-0.124390243902439	-0.134807692307692	381.314
-0.126951219512195	-0.134807692307692	351.325
-0.129268292682927	-0.134807692307692	325.1986
-0.131829268292683	-0.134807692307692	306.7957
-0.134268292682927	-0.134807692307692	291.6532
-0.136585365853659	-0.134807692307692	281.629
-0.139146341463415	-0.134807692307692	275.8808
-0.141463414634146	-0.134807692307692	272.2874
-0.144024390243902	-0.134807692307692	269.9815
-0.146341463414634	-0.134807692307692	270.8633
0.146219512195122	-0.130961538461538	244.8862
0.14390243902439	-0.130961538461538	253.6663
0.141463414634146	-0.130961538461538	265.7041
0.139024390243902	-0.130961538461538	276.1315
0.136585365853659	-0.130961538461538	288.9146
0.134024390243902	-0.130961538461538	302.0657
0.131707317073171	-0.130961538461538	318.7525
0.129268292682927	-0.130961538461538	330.0863
0.126829268292683	-0.130961538461538	329.3511
0.124390243902439	-0.130961538461538	326.3873
0.121829268292683	-0.130961538461538	339.3071
0.119512195121951	-0.130961538461538	351.2295
0.117073170731707	-0.130961538461538	374.9186
0.114634146341463	-0.130961538461538	388.1744
0.11219512195122	-0.130961538461538	401.5064
0.109634146341463	-0.130961538461538	415.0682
0.107317073170732	-0.130961538461538	433.9893
0.104878048780488	-0.130961538461538	452.4861
0.102439024390244	-0.130961538461538	477.6095
0.1	-0.130961538461538	510.6689
0.0975609756097561	-0.130961538461538	563.7507
0.0951219512195122	-0.130961538461538	689.2083
0.0926829268292683	-0.130961538461538	803.5352
0.0902439024390244	-0.130961538461538	1126.913
0.0878048780487805	-0.130961538461538	1699.887
0.0853658536585366	-0.130961538461538	3577.062
0.0829268292682927	-0.130961538461538	10236.67
0.0804878048780488	-0.130961538461538	19869.21
0.0780487804878049	-0.130961538461538	31828.24
0.0754878048780488	-0.130961538461538	44388.75
0.0731707317073171	-0.130961538461538	53090.93
0.0707317073170732	-0.130961538461538	36302.17
0.0682926829268293	-0.130961538461538	6011.09
0.0658536585365854	-0.130961538461538	2578.456
0.0632926829268293	-0.130961538461538	1151.787
0.0609756097560976	-0.130961538461538	941.8187
0.0585365853658537	-0.130961538461538	742.4665
0.0560975609756098	-0.130961538461538	664.3197
0.0536585365853659	-0.130961538461538	617.3033
0.0510975609756098	-0.130961538461538	574.3813
0.0487804878048781	-0.130961538461538	537.6421
0.0463414634146341	-0.130961538461538	496.2555
0.0439024390243902	-0.130961538461538	442.7055
0.0414634146341463	-0.130961538461538	416.4836
0.0390243902439024	-0.130961538461538	394.119
0.0365853658536585	-0.130961538461538	372.4625
0.0341463414634146	-0.130961538461538	356.5944
0.0317073170731707	-0.130961538461538	343.7521
0.0292682926829268	-0.130961538461538	332.3139
0.0268292682926829	-0.130961538461538	315.7333
0.0242682926829268	-0.130961538461538	306.2298
0.0219512195121951	-0.130961538461538	295.4
0.0195121951219512	-0.130961538461538	286.1716
0.0170731707317073	-0.130961538461538	275.1363
0.0146341463414634	-0.130961538461538	262.7749
0.0120731707317073	-0.130961538461538	255.0491
0.00975609756097561	-0.130961538461538	246.9906
0.00731707317073171	-0.130961538461538	234.6298
0.0048780487804878	-0.130961538461538	216.4992
0.0024390243902439	-0.130961538461538	207.7306
0	-0.130961538461538	200.1856
-0.0024390243902439	-0.130961538461538	190.1206
-0.0048780487804878	-0.130961538461538	180.9194
-0.00731707317073171	-0.130961538461538	171.94
-0.00975609756097561	-0.130961538461538	164.9086
-0.0123170731707317	-0.130961538461538	160.119
-0.0146341463414634	-0.130961538461538	151.9509
-0.0170731707317073	-0.130961538461538	144.788
-0.0195121951219512	-0.130961538461538	139.3503
-0.0219512195121951	-0.130961538461538	132.796
-0.024390243902439	-0.130961538461538	128.2903
-0.0268292682926829	-0.130961538461538	121.2944
-0.0292682926829268	-0.130961538461538	116.2375
-0.0317073170731707	-0.130961538461538	110.8296
-0.0341463414634146	-0.130961538461538	107.0888
-0.0365853658536585	-0.130961538461538	102.7078
-0.0390243902439024	-0.130961538461538	99.75336
-0.0415853658536585	-0.130961538461538	96.00474
-0.0439024390243902	-0.130961538461538	94.84531
-0.0463414634146341	-0.130961538461538	95.26656
-0.0487804878048781	-0.130961538461538	97.75976
-0.051219512195122	-0.130961538461538	99.48141
-0.0536585365853659	-0.130961538461538	102.0996
-0.0560975609756098	-0.130961538461538	104.1187
-0.0585365853658537	-0.130961538461538	103.4911
-0.0609756097560976	-0.130961538461538	103.4362
-0.0634146341463415	-0.130961538461538	105.2723
-0.0658536585365854	-0.130961538461538	105.9302
-0.0682926829268293	-0.130961538461538	107.7604
-0.0707317073170732	-0.130961538461538	110.2228
-0.0731707317073171	-0.130961538461538	117.8998
-0.075609756097561	-0.130961538461538	134.0552
-0.0780487804878049	-0.130961538461538	145.5643
-0.0804878048780488	-0.130961538461538	153.319
-0.0829268292682927	-0.130961538461538	169.6053
-0.0853658536585366	-0.130961538461538	182.103
-0.0878048780487805	-0.130961538461538	202.332
-0.0902439024390244	-0.130961538461538	224.0346
-0.0928048780487805	-0.130961538461538	244.4626
-0.0952439024390244	-0.130961538461538	270.4398
-0.0976829268292683	-0.130961538461538	298.2071
-0.1	-0.130961538461538	335.2314
-0.102560975609756	-0.130961538461538	371.4361
-0.104878048780488	-0.130961538461538	400.6355
-0.107439024390244	-0.130961538461538	422.9253
-0.109878048780488	-0.130961538461538	439.4401
-0.11219512195122	-0.130961538461538	448.4203
-0.114756097560976	-0.130961538461538	447.7968
-0.117073170731707	-0.130961538461538	440.9264
-0.119634146341463	-0.130961538461538	423.7822
-0.122073170731707	-0.130961538461538	401.6029
-0.124390243902439	-0.130961538461538	373.6925
-0.126951219512195	-0.130961538461538	344.5821
-0.129268292682927	-0.130961538461538	316.5072
-0.131829268292683	-0.130961538461538	298.4556
-0.134268292682927	-0.130961538461538	285.2573
-0.136585365853659	-0.130961538461538	277.8756
-0.139146341463415	-0.130961538461538	273.2016
-0.141463414634146	-0.130961538461538	268.8223
-0.144024390243902	-0.130961538461538	270.2333
-0.146341463414634	-0.130961538461538	273.0718
0.146219512195122	-0.127115384615385	243.5779
0.14390243902439	-0.127115384615385	250.8423
0.141463414634146	-0.127115384615385	260.8488
0.139024390243902	-0.127115384615385	266.4428
0.136585365853659	-0.127115384615385	271.8537
0.134024390243902	-0.127115384615385	273.575
0.131707317073171	-0.127115384615385	276.2254
0.129268292682927	-0.127115384615385	279.7923
0.126829268292683	-0.127115384615385	295.7825
0.124390243902439	-0.127115384615385	329.8348
0.121829268292683	-0.127115384615385	340.2093
0.119512195121951	-0.127115384615385	352.0502
0.117073170731707	-0.127115384615385	376.1257
0.114634146341463	-0.127115384615385	390.3977
0.11219512195122	-0.127115384615385	400.0903
0.109634146341463	-0.127115384615385	411.8325
0.107317073170732	-0.127115384615385	426.3597
0.104878048780488	-0.127115384615385	440.1282
0.102439024390244	-0.127115384615385	458.5245
0.1	-0.127115384615385	484.8776
0.0975609756097561	-0.127115384615385	541.8321
0.0951219512195122	-0.127115384615385	715.5336
0.0926829268292683	-0.127115384615385	836.4313
0.0902439024390244	-0.127115384615385	1163.212
0.0878048780487805	-0.127115384615385	1763.506
0.0853658536585366	-0.127115384615385	3658.229
0.0829268292682927	-0.127115384615385	10384.13
0.0804878048780488	-0.127115384615385	19924.25
0.0780487804878049	-0.127115384615385	32041.56
0.0754878048780488	-0.127115384615385	44578.41
0.0731707317073171	-0.127115384615385	52816.34
0.0707317073170732	-0.127115384615385	36233.28
0.0682926829268293	-0.127115384615385	6011.404
0.0658536585365854	-0.127115384615385	2555.619
0.0632926829268293	-0.127115384615385	1165.554
0.0609756097560976	-0.127115384615385	954.2367
0.0585365853658537	-0.127115384615385	728.385
0.0560975609756098	-0.127115384615385	655.5286
0.0536585365853659	-0.127115384615385	604.7814
0.0510975609756098	-0.127115384615385	559.1966
0.0487804878048781	-0.127115384615385	517.1192
0.0463414634146341	-0.127115384615385	485.9432
0.0439024390243902	-0.127115384615385	446.1792
0.0414634146341463	-0.127115384615385	413.3764
0.0390243902439024	-0.127115384615385	390.0128
0.0365853658536585	-0.127115384615385	373.1362
0.0341463414634146	-0.127115384615385	358.8615
0.0317073170731707	-0.127115384615385	344.3002
0.0292682926829268	-0.127115384615385	332.5385
0.0268292682926829	-0.127115384615385	323.0001
0.0242682926829268	-0.127115384615385	315.2067
0.0219512195121951	-0.127115384615385	306.2405
0.0195121951219512	-0.127115384615385	295.7289
0.0170731707317073	-0.127115384615385	282.7359
0.0146341463414634	-0.127115384615385	262.4031
0.0120731707317073	-0.127115384615385	255.2808
0.00975609756097561	-0.127115384615385	246.2166
0.00731707317073171	-0.127115384615385	233.8687
0.0048780487804878	-0.127115384615385	218.2118
0.0024390243902439	-0.127115384615385	210.4646
0	-0.127115384615385	201.0595
-0.0024390243902439	-0.127115384615385	193.1412
-0.0048780487804878	-0.127115384615385	182.3182
-0.00731707317073171	-0.127115384615385	174.0799
-0.00975609756097561	-0.127115384615385	165.8961
-0.0123170731707317	-0.127115384615385	160.5669
-0.0146341463414634	-0.127115384615385	153.1689
-0.0170731707317073	-0.127115384615385	148.3227
-0.0195121951219512	-0.127115384615385	141.4462
-0.0219512195121951	-0.127115384615385	135.8129
-0.024390243902439	-0.127115384615385	131.3209
-0.0268292682926829	-0.127115384615385	124.8896
-0.0292682926829268	-0.127115384615385	118.4318
-0.0317073170731707	-0.127115384615385	112.8707
-0.0341463414634146	-0.127115384615385	109.402
-0.0365853658536585	-0.127115384615385	106.4497
-0.0390243902439024	-0.127115384615385	102.3682
-0.0415853658536585	-0.127115384615385	97.90985
-0.0439024390243902	-0.127115384615385	96.88457
-0.0463414634146341	-0.127115384615385	96.15959
-0.0487804878048781	-0.127115384615385	96.5932
-0.051219512195122	-0.127115384615385	99.01233
-0.0536585365853659	-0.127115384615385	101.0452
-0.0560975609756098	-0.127115384615385	103.6062
-0.0585365853658537	-0.127115384615385	105.0457
-0.0609756097560976	-0.127115384615385	105.1167
-0.0634146341463415	-0.127115384615385	106.5393
-0.0658536585365854	-0.127115384615385	107.1532
-0.0682926829268293	-0.127115384615385	109.7553
-0.0707317073170732	-0.127115384615385	112.3269
-0.0731707317073171	-0.127115384615385	119.7233
-0.075609756097561	-0.127115384615385	136.8215
-0.0780487804878049	-0.127115384615385	146.1433
-0.0804878048780488	-0.127115384615385	152.4949
-0.0829268292682927	-0.127115384615385	163.4529
-0.0853658536585366	-0.127115384615385	181.4625
-0.0878048780487805	-0.127115384615385	203.5228
-0.0902439024390244	-0.127115384615385	220.798
-0.0928048780487805	-0.127115384615385	245.0695
-0.0952439024390244	-0.127115384615385	268.6004
-0.0976829268292683	-0.127115384615385	297.8824
-0.1	-0.127115384615385	332.3803
-0.102560975609756	-0.127115384615385	370.227
-0.104878048780488	-0.127115384615385	397.4845
-0.107439024390244	-0.127115384615385	418.9878
-0.109878048780488	-0.127115384615385	433.7226
-0.11219512195122	-0.127115384615385	443.6865
-0.114756097560976	-0.127115384615385	442.7715
-0.117073170731707	-0.127115384615385	436.7703
-0.119634146341463	-0.127115384615385	419.3554
-0.122073170731707	-0.127115384615385	394.2467
-0.124390243902439	-0.127115384615385	363.4373
-0.126951219512195	-0.127115384615385	335.4093
-0.129268292682927	-0.127115384615385	309.6189
-0.131829268292683	-0.127115384615385	291.634
-0.134268292682927	-0.127115384615385	278.3737
-0.136585365853659	-0.127115384615385	269.4942
-0.139146341463415	-0.127115384615385	264.0252
-0.141463414634146	-0.127115384615385	261.8669
-0.144024390243902	-0.127115384615385	260.8132
-0.146341463414634	-0.127115384615385	266.2107
0.146219512195122	-0.123269230769231	245.1681
0.14390243902439	-0.123269230769231	251.3824
0.141463414634146	-0.123269230769231	258.1503
0.139024390243902	-0.123269230769231	265.1045
0.136585365853659	-0.123269230769231	270.4606
0.134024390243902	-0.123269230769231	273.3352
0.131707317073171	-0.123269230769231	275.598
0.129268292682927	-0.123269230769231	278.941
0.126829268292683	-0.123269230769231	295.6985
0.124390243902439	-0.123269230769231	330.3602
0.121829268292683	-0.123269230769231	340.3598
0.119512195121951	-0.123269230769231	354.1706
0.117073170731707	-0.123269230769231	375.4067
0.114634146341463	-0.123269230769231	389.5412
0.11219512195122	-0.123269230769231	402.9359
0.109634146341463	-0.123269230769231	417.879
0.107317073170732	-0.123269230769231	433.9037
0.104878048780488	-0.123269230769231	453.9307
0.102439024390244	-0.123269230769231	484.1883
0.1	-0.123269230769231	517.8126
0.0975609756097561	-0.123269230769231	562.5698
0.0951219512195122	-0.123269230769231	708.5349
0.0926829268292683	-0.123269230769231	828.6435
0.0902439024390244	-0.123269230769231	1099.048
0.0878048780487805	-0.123269230769231	1708.313
0.0853658536585366	-0.123269230769231	3332.928
0.0829268292682927	-0.123269230769231	7603.395
0.0804878048780488	-0.123269230769231	17199.98
0.0780487804878049	-0.123269230769231	24928.06
0.0754878048780488	-0.123269230769231	33615.54
0.0731707317073171	-0.123269230769231	39268.08
0.0707317073170732	-0.123269230769231	27595.12
0.0682926829268293	-0.123269230769231	11127.99
0.0658536585365854	-0.123269230769231	2680.539
0.0632926829268293	-0.123269230769231	1156.081
0.0609756097560976	-0.123269230769231	947.5396
0.0585365853658537	-0.123269230769231	742.0664
0.0560975609756098	-0.123269230769231	666.9112
0.0536585365853659	-0.123269230769231	620.8163
0.0510975609756098	-0.123269230769231	581.1073
0.0487804878048781	-0.123269230769231	547.4065
0.0463414634146341	-0.123269230769231	503.227
0.0439024390243902	-0.123269230769231	443.7371
0.0414634146341463	-0.123269230769231	417.46
0.0390243902439024	-0.123269230769231	396.5057
0.0365853658536585	-0.123269230769231	376.7734
0.0341463414634146	-0.123269230769231	363.015
0.0317073170731707	-0.123269230769231	348.976
0.0292682926829268	-0.123269230769231	335.5919
0.0268292682926829	-0.123269230769231	319.6027
0.0242682926829268	-0.123269230769231	307.33
0.0219512195121951	-0.123269230769231	294.4763
0.0195121951219512	-0.123269230769231	284.5196
0.0170731707317073	-0.123269230769231	273.9374
0.0146341463414634	-0.123269230769231	260.8472
0.0120731707317073	-0.123269230769231	252.8751
0.00975609756097561	-0.123269230769231	243.7964
0.00731707317073171	-0.123269230769231	234.1267
0.0048780487804878	-0.123269230769231	218.3579
0.0024390243902439	-0.123269230769231	209.6111
0	-0.123269230769231	203.7662
-0.0024390243902439	-0.123269230769231	193.9473
-0.0048780487804878	-0.123269230769231	185.1651
-0.00731707317073171	-0.123269230769231	174.0396
-0.00975609756097561	-0.123269230769231	165.7781
-0.0123170731707317	-0.123269230769231	161.4353
-0.0146341463414634	-0.123269230769231	154.9705
-0.0170731707317073	-0.123269230769231	147.2054
-0.0195121951219512	-0.123269230769231	142.1484
-0.0219512195121951	-0.123269230769231	137.7921
-0.024390243902439	-0.123269230769231	131.8411
-0.0268292682926829	-0.123269230769231	126.0725
-0.0292682926829268	-0.123269230769231	120.9005
-0.0317073170731707	-0.123269230769231	117.0456
-0.0341463414634146	-0.123269230769231	112.4074
-0.0365853658536585	-0.123269230769231	106.8261
-0.0390243902439024	-0.123269230769231	103.588
-0.0415853658536585	-0.123269230769231	99.517
-0.0439024390243902	-0.123269230769231	96.11035
-0.0463414634146341	-0.123269230769231	95.1016
-0.0487804878048781	-0.123269230769231	93.65816
-0.051219512195122	-0.123269230769231	92.99868
-0.0536585365853659	-0.123269230769231	95.92892
-0.0560975609756098	-0.123269230769231	98.33975
-0.0585365853658537	-0.123269230769231	98.70268
-0.0609756097560976	-0.123269230769231	98.21411
-0.0634146341463415	-0.123269230769231	100.2077
-0.0658536585365854	-0.123269230769231	101.9983
-0.0682926829268293	-0.123269230769231	109.7251
-0.0707317073170732	-0.123269230769231	114.8271
-0.0731707317073171	-0.123269230769231	121.2172
-0.075609756097561	-0.123269230769231	134.2693
-0.0780487804878049	-0.123269230769231	143.8273
-0.0804878048780488	-0.123269230769231	150.9329
-0.0829268292682927	-0.123269230769231	161.5229
-0.0853658536585366	-0.123269230769231	177.66
-0.0878048780487805	-0.123269230769231	200.3427
-0.0902439024390244	-0.123269230769231	218.9294
-0.0928048780487805	-0.123269230769231	240.9573
-0.0952439024390244	-0.123269230769231	264.8461
-0.0976829268292683	-0.123269230769231	295.1931
-0.1	-0.123269230769231	330.645
-0.102560975609756	-0.123269230769231	364.0267
-0.104878048780488	-0.123269230769231	392.3167
-0.107439024390244	-0.123269230769231	415.8364
-0.109878048780488	-0.123269230769231	432.7836
-0.11219512195122	-0.123269230769231	439.0133
-0.114756097560976	-0.123269230769231	438.4957
-0.117073170731707	-0.123269230769231	432.6481
-0.119634146341463	-0.123269230769231	418.0348
-0.122073170731707	-0.123269230769231	396.552
-0.124390243902439	-0.123269230769231	369.3722
-0.126951219512195	-0.123269230769231	340.2618
-0.129268292682927	-0.123269230769231	313.4099
-0.131829268292683	-0.123269230769231	292.5719
-0.134268292682927	-0.123269230769231	280.1939
-0.136585365853659	-0.123269230769231	270.4111
-0.139146341463415	-0.123269230769231	263.6773
-0.141463414634146	-0.123269230769231	261.236
-0.144024390243902	-0.123269230769231	259.9467
-0.146341463414634	-0.123269230769231	263.1452
0.146219512195122	-0.119423076923077	246.5874
0.14390243902439	-0.119423076923077	254.3818
0.141463414634146	-0.119423076923077	265.8981
0.139024390243902	-0.119423076923077	276.3174
0.136585365853659	-0.119423076923077	289.1333
0.134024390243902	-0.119423076923077	300.107
0.131707317073171	-0.119423076923077	312.2006
0.129268292682927	-0.119423076923077	323.5606
0.126829268292683	-0.119423076923077	326.6307
0.124390243902439	-0.119423076923077	330.2958
0.121829268292683	-0.119423076923077	341.9515
0.119512195121951	-0.119423076923077	355.0785
0.117073170731707	-0.119423076923077	376.344
0.114634146341463	-0.119423076923077	389.2158
0.11219512195122	-0.119423076923077	404.0952
0.109634146341463	-0.119423076923077	420.0125
0.107317073170732	-0.119423076923077	436.2887
0.104878048780488	-0.119423076923077	456.8232
0.102439024390244	-0.119423076923077	483.8665
0.1	-0.119423076923077	519.251
0.0975609756097561	-0.119423076923077	565.2743
0.0951219512195122	-0.119423076923077	706.9336
0.0926829268292683	-0.119423076923077	829.7011
0.0902439024390244	-0.119423076923077	986.5697
0.0878048780487805	-0.119423076923077	1645.501
0.0853658536585366	-0.119423076923077	3172.779
0.0829268292682927	-0.119423076923077	7522.046
0.0804878048780488	-0.119423076923077	16970.67
0.0780487804878049	-0.119423076923077	24340.28
0.0754878048780488	-0.119423076923077	32624.82
0.0731707317073171	-0.119423076923077	38538.07
0.0707317073170732	-0.119423076923077	28013
0.0682926829268293	-0.119423076923077	11816.61
0.0658536585365854	-0.119423076923077	2640.609
0.0632926829268293	-0.119423076923077	1158.093
0.0609756097560976	-0.119423076923077	944.7662
0.0585365853658537	-0.119423076923077	745.8694
0.0560975609756098	-0.119423076923077	665.4305
0.0536585365853659	-0.119423076923077	619.7812
0.0510975609756098	-0.119423076923077	581.8845
0.0487804878048781	-0.119423076923077	547.7626
0.0463414634146341	-0.119423076923077	505.7954
0.0439024390243902	-0.119423076923077	445.3877
0.0414634146341463	-0.119423076923077	417.3105
0.0390243902439024	-0.119423076923077	394.0503
0.0365853658536585	-0.119423076923077	373.3628
0.0341463414634146	-0.119423076923077	359.7659
0.0317073170731707	-0.119423076923077	347.7368
0.0292682926829268	-0.119423076923077	335.19
0.0268292682926829	-0.119423076923077	320.6626
0.0242682926829268	-0.119423076923077	309.4852
0.0219512195121951	-0.119423076923077	297.4572
0.0195121951219512	-0.119423076923077	286.1408
0.0170731707317073	-0.119423076923077	271.4558
0.0146341463414634	-0.119423076923077	258.4148
0.0120731707317073	-0.119423076923077	252.6117
0.00975609756097561	-0.119423076923077	242.8499
0.00731707317073171	-0.119423076923077	225.9153
0.0048780487804878	-0.119423076923077	219.9383
0.0024390243902439	-0.119423076923077	210.8977
0	-0.119423076923077	204.5331
-0.0024390243902439	-0.119423076923077	194.9109
-0.0048780487804878	-0.119423076923077	187.6166
-0.00731707317073171	-0.119423076923077	176.76
-0.00975609756097561	-0.119423076923077	168.3096
-0.0123170731707317	-0.119423076923077	162.2845
-0.0146341463414634	-0.119423076923077	154.9907
-0.0170731707317073	-0.119423076923077	150.9428
-0.0195121951219512	-0.119423076923077	144.2829
-0.0219512195121951	-0.119423076923077	136.5955
-0.024390243902439	-0.119423076923077	131.5057
-0.0268292682926829	-0.119423076923077	123.7025
-0.0292682926829268	-0.119423076923077	116.9447
-0.0317073170731707	-0.119423076923077	111.3743
-0.0341463414634146	-0.119423076923077	107.5265
-0.0365853658536585	-0.119423076923077	103.1244
-0.0390243902439024	-0.119423076923077	99.57666
-0.0415853658536585	-0.119423076923077	95.39215
-0.0439024390243902	-0.119423076923077	93.53972
-0.0463414634146341	-0.119423076923077	92.50522
-0.0487804878048781	-0.119423076923077	91.82857
-0.051219512195122	-0.119423076923077	93.17768
-0.0536585365853659	-0.119423076923077	94.50731
-0.0560975609756098	-0.119423076923077	98.0017
-0.0585365853658537	-0.119423076923077	99.73681
-0.0609756097560976	-0.119423076923077	103.3127
-0.0634146341463415	-0.119423076923077	106.0075
-0.0658536585365854	-0.119423076923077	108.9805
-0.0682926829268293	-0.119423076923077	111.6197
-0.0707317073170732	-0.119423076923077	116.3805
-0.0731707317073171	-0.119423076923077	121.8478
-0.075609756097561	-0.119423076923077	135.6542
-0.0780487804878049	-0.119423076923077	145.8633
-0.0804878048780488	-0.119423076923077	151.5006
-0.0829268292682927	-0.119423076923077	162.9995
-0.0853658536585366	-0.119423076923077	177.0481
-0.0878048780487805	-0.119423076923077	201.8565
-0.0902439024390244	-0.119423076923077	218.0023
-0.0928048780487805	-0.119423076923077	243.4716
-0.0952439024390244	-0.119423076923077	267.367
-0.0976829268292683	-0.119423076923077	298.7245
-0.1	-0.119423076923077	329.6707
-0.102560975609756	-0.119423076923077	365.7312
-0.104878048780488	-0.119423076923077	393.084
-0.107439024390244	-0.119423076923077	412.1009
-0.109878048780488	-0.119423076923077	426.2199
-0.11219512195122	-0.119423076923077	434.8314
-0.114756097560976	-0.119423076923077	434.134
-0.117073170731707	-0.119423076923077	429.3697
-0.119634146341463	-0.119423076923077	418.6952
-0.122073170731707	-0.119423076923077	398.1585
-0.124390243902439	-0.119423076923077	359.2033
-0.126951219512195	-0.119423076923077	330.8483
-0.129268292682927	-0.119423076923077	309.4818
-0.131829268292683	-0.119423076923077	285.7371
-0.134268292682927	-0.119423076923077	271.5355
-0.136585365853659	-0.119423076923077	262.3859
-0.139146341463415	-0.119423076923077	258.3891
-0.141463414634146	-0.119423076923077	254.8267
-0.144024390243902	-0.119423076923077	252.5172
-0.146341463414634	-0.119423076923077	255.2098
0.146219512195122	-0.115576923076923	246.5137
0.14390243902439	-0.115576923076923	254.5766
0.141463414634146	-0.115576923076923	264.4177
0.139024390243902	-0.115576923076923	274.4565
0.136585365853659	-0.115576923076923	285.0307
0.134024390243902	-0.115576923076923	294.4476
0.131707317073171	-0.115576923076923	303.7721
0.129268292682927	-0.115576923076923	313.4205
0.126829268292683	-0.115576923076923	322.4073
0.124390243902439	-0.115576923076923	332.5204
0.121829268292683	-0.115576923076923	343.3683
0.119512195121951	-0.115576923076923	357.8506
0.117073170731707	-0.115576923076923	378.2591
0.114634146341463	-0.115576923076923	389.7392
0.11219512195122	-0.115576923076923	401.9004
0.109634146341463	-0.115576923076923	412.0426
0.107317073170732	-0.115576923076923	421.4908
0.104878048780488	-0.115576923076923	432.719
0.102439024390244	-0.115576923076923	450.4622
0.1	-0.115576923076923	475.1352
0.0975609756097561	-0.115576923076923	518.5658
0.0951219512195122	-0.115576923076923	697.973
0.0926829268292683	-0.115576923076923	807.8224
0.0902439024390244	-0.115576923076923	960.0234
0.0878048780487805	-0.115576923076923	1569.139
0.0853658536585366	-0.115576923076923	3061.82
0.0829268292682927	-0.115576923076923	7257.023
0.0804878048780488	-0.115576923076923	16353.51
0.0780487804878049	-0.115576923076923	23671.81
0.0754878048780488	-0.115576923076923	32107.53
0.0731707317073171	-0.115576923076923	39078.49
0.0707317073170732	-0.115576923076923	29001.24
0.0682926829268293	-0.115576923076923	12034.09
0.0658536585365854	-0.115576923076923	2644.762
0.0632926829268293	-0.115576923076923	1157.592
0.0609756097560976	-0.115576923076923	946.6012
0.0585365853658537	-0.115576923076923	742.8799
0.0560975609756098	-0.115576923076923	669.3603
0.0536585365853659	-0.115576923076923	623.2017
0.0510975609756098	-0.115576923076923	584.123
0.0487804878048781	-0.115576923076923	551.328
0.0463414634146341	-0.115576923076923	507.6163
0.0439024390243902	-0.115576923076923	448.769
0.0414634146341463	-0.115576923076923	422.7947
0.0390243902439024	-0.115576923076923	401.1195
0.0365853658536585	-0.115576923076923	379.8076
0.0341463414634146	-0.115576923076923	365.0908
0.0317073170731707	-0.115576923076923	351.5326
0.0292682926829268	-0.115576923076923	339.7887
0.0268292682926829	-0.115576923076923	325.249
0.0242682926829268	-0.115576923076923	315.8976
0.0219512195121951	-0.115576923076923	305.212
0.0195121951219512	-0.115576923076923	295.2681
0.0170731707317073	-0.115576923076923	283.3521
0.0146341463414634	-0.115576923076923	266.1482
0.0120731707317073	-0.115576923076923	260.6199
0.00975609756097561	-0.115576923076923	250.0521
0.00731707317073171	-0.115576923076923	235.9661
0.0048780487804878	-0.115576923076923	225.2831
0.0024390243902439	-0.115576923076923	219.011
0	-0.115576923076923	211.5053
-0.0024390243902439	-0.115576923076923	202.9406
-0.0048780487804878	-0.115576923076923	192.1582
-0.00731707317073171	-0.115576923076923	180.9797
-0.00975609756097561	-0.115576923076923	172.178
-0.0123170731707317	-0.115576923076923	164.196
-0.0146341463414634	-0.115576923076923	156.3634
-0.0170731707317073	-0.115576923076923	151.6644
-0.0195121951219512	-0.115576923076923	145.9424
-0.0219512195121951	-0.115576923076923	141.3154
-0.024390243902439	-0.115576923076923	134.9634
-0.0268292682926829	-0.115576923076923	129.4465
-0.0292682926829268	-0.115576923076923	122.2305
-0.0317073170731707	-0.115576923076923	117.0012
-0.0341463414634146	-0.115576923076923	111.9317
-0.0365853658536585	-0.115576923076923	108.2702
-0.0390243902439024	-0.115576923076923	100.6117
-0.0415853658536585	-0.115576923076923	95.6885
-0.0439024390243902	-0.115576923076923	91.68527
-0.0463414634146341	-0.115576923076923	89.47908
-0.0487804878048781	-0.115576923076923	89.14369
-0.051219512195122	-0.115576923076923	90.06733
-0.0536585365853659	-0.115576923076923	92.93162
-0.0560975609756098	-0.115576923076923	94.81441
-0.0585365853658537	-0.115576923076923	98.6045
-0.0609756097560976	-0.115576923076923	102.1073
-0.0634146341463415	-0.115576923076923	106.0187
-0.0658536585365854	-0.115576923076923	109.3692
-0.0682926829268293	-0.115576923076923	113.1919
-0.0707317073170732	-0.115576923076923	117.305
-0.0731707317073171	-0.115576923076923	122.546
-0.075609756097561	-0.115576923076923	135.7381
-0.0780487804878049	-0.115576923076923	143.9232
-0.0804878048780488	-0.115576923076923	150.3202
-0.0829268292682927	-0.115576923076923	160.1199
-0.0853658536585366	-0.115576923076923	176.1611
-0.0878048780487805	-0.115576923076923	200.2306
-0.0902439024390244	-0.115576923076923	216.8185
-0.0928048780487805	-0.115576923076923	241.0063
-0.0952439024390244	-0.115576923076923	266.078
-0.0976829268292683	-0.115576923076923	295.5488
-0.1	-0.115576923076923	327.9169
-0.102560975609756	-0.115576923076923	364.0903
-0.104878048780488	-0.115576923076923	388.7031
-0.107439024390244	-0.115576923076923	407.1733
-0.109878048780488	-0.115576923076923	418.0704
-0.11219512195122	-0.115576923076923	424.5445
-0.114756097560976	-0.115576923076923	423.6007
-0.117073170731707	-0.115576923076923	419.1128
-0.119634146341463	-0.115576923076923	410.4729
-0.122073170731707	-0.115576923076923	392.1789
-0.124390243902439	-0.115576923076923	352.5028
-0.126951219512195	-0.115576923076923	323.4609
-0.129268292682927	-0.115576923076923	302.2406
-0.131829268292683	-0.115576923076923	282.2861
-0.134268292682927	-0.115576923076923	266.3284
-0.136585365853659	-0.115576923076923	256.947
-0.139146341463415	-0.115576923076923	253.0257
-0.141463414634146	-0.115576923076923	249.03
-0.144024390243902	-0.115576923076923	246.0765
-0.146341463414634	-0.115576923076923	249.9235
0.146219512195122	-0.111730769230769	246.7946
0.14390243902439	-0.111730769230769	252.0421
0.141463414634146	-0.111730769230769	259.8604
0.139024390243902	-0.111730769230769	265.4689
0.136585365853659	-0.111730769230769	272.013
0.134024390243902	-0.111730769230769	273.5507
0.131707317073171	-0.111730769230769	275.4929
0.129268292682927	-0.111730769230769	277.5495
0.126829268292683	-0.111730769230769	294.1855
0.124390243902439	-0.111730769230769	330.4603
0.121829268292683	-0.111730769230769	340.0172
0.119512195121951	-0.111730769230769	354.3182
0.117073170731707	-0.111730769230769	377.3317
0.114634146341463	-0.111730769230769	391.7747
0.11219512195122	-0.111730769230769	404.6631
0.109634146341463	-0.111730769230769	417.6905
0.107317073170732	-0.111730769230769	430.0689
0.104878048780488	-0.111730769230769	445.9414
0.102439024390244	-0.111730769230769	467.3974
0.1	-0.111730769230769	492.7952
0.0975609756097561	-0.111730769230769	535.8657
0.0951219512195122	-0.111730769230769	671.6683
0.0926829268292683	-0.111730769230769	768.8456
0.0902439024390244	-0.111730769230769	909.4931
0.0878048780487805	-0.111730769230769	1551.681
0.0853658536585366	-0.111730769230769	3039.513
0.0829268292682927	-0.111730769230769	7134.136
0.0804878048780488	-0.111730769230769	16183.48
0.0780487804878049	-0.111730769230769	23528.71
0.0754878048780488	-0.111730769230769	32276.32
0.0731707317073171	-0.111730769230769	39119.16
0.0707317073170732	-0.111730769230769	29358.75
0.0682926829268293	-0.111730769230769	12454.38
0.0658536585365854	-0.111730769230769	2679.106
0.0632926829268293	-0.111730769230769	1184.119
0.0609756097560976	-0.111730769230769	945.4296
0.0585365853658537	-0.111730769230769	742.0597
0.0560975609756098	-0.111730769230769	671.9233
0.0536585365853659	-0.111730769230769	624.3259
0.0510975609756098	-0.111730769230769	574.0913
0.0487804878048781	-0.111730769230769	537.199
0.0463414634146341	-0.111730769230769	500.8632
0.0439024390243902	-0.111730769230769	447.874
0.0414634146341463	-0.111730769230769	421.8579
0.0390243902439024	-0.111730769230769	400.0702
0.0365853658536585	-0.111730769230769	382.8469
0.0341463414634146	-0.111730769230769	367.852
0.0317073170731707	-0.111730769230769	355.9894
0.0292682926829268	-0.111730769230769	341.3099
0.0268292682926829	-0.111730769230769	327.1568
0.0242682926829268	-0.111730769230769	314.3834
0.0219512195121951	-0.111730769230769	304.0634
0.0195121951219512	-0.111730769230769	294.5025
0.0170731707317073	-0.111730769230769	284.3079
0.0146341463414634	-0.111730769230769	273.3266
0.0120731707317073	-0.111730769230769	261.459
0.00975609756097561	-0.111730769230769	252.0327
0.00731707317073171	-0.111730769230769	239.0758
0.0048780487804878	-0.111730769230769	221.3814
0.0024390243902439	-0.111730769230769	214.85
0	-0.111730769230769	206.9622
-0.0024390243902439	-0.111730769230769	198.8272
-0.0048780487804878	-0.111730769230769	190.1969
-0.00731707317073171	-0.111730769230769	180.0873
-0.00975609756097561	-0.111730769230769	171.7967
-0.0123170731707317	-0.111730769230769	164.4094
-0.0146341463414634	-0.111730769230769	157.3683
-0.0170731707317073	-0.111730769230769	152.4628
-0.0195121951219512	-0.111730769230769	145.8192
-0.0219512195121951	-0.111730769230769	140.9413
-0.024390243902439	-0.111730769230769	135.4308
-0.0268292682926829	-0.111730769230769	130.2584
-0.0292682926829268	-0.111730769230769	121.713
-0.0317073170731707	-0.111730769230769	117.2693
-0.0341463414634146	-0.111730769230769	112.1654
-0.0365853658536585	-0.111730769230769	108.2508
-0.0390243902439024	-0.111730769230769	101.5601
-0.0415853658536585	-0.111730769230769	97.81654
-0.0439024390243902	-0.111730769230769	95.6882
-0.0463414634146341	-0.111730769230769	94.41525
-0.0487804878048781	-0.111730769230769	94.10401
-0.051219512195122	-0.111730769230769	95.89716
-0.0536585365853659	-0.111730769230769	97.12069
-0.0560975609756098	-0.111730769230769	100.2689
-0.0585365853658537	-0.111730769230769	101.598
-0.0609756097560976	-0.111730769230769	101.6895
-0.0634146341463415	-0.111730769230769	104.5965
-0.0658536585365854	-0.111730769230769	108.5014
-0.0682926829268293	-0.111730769230769	113.469
-0.0707317073170732	-0.111730769230769	117.969
-0.0731707317073171	-0.111730769230769	123.133
-0.075609756097561	-0.111730769230769	136.8066
-0.0780487804878049	-0.111730769230769	146.0811
-0.0804878048780488	-0.111730769230769	150.8338
-0.0829268292682927	-0.111730769230769	161.564
-0.0853658536585366	-0.111730769230769	173.604
-0.0878048780487805	-0.111730769230769	194.6779
-0.0902439024390244	-0.111730769230769	214.1897
-0.0928048780487805	-0.111730769230769	237.562
-0.0952439024390244	-0.111730769230769	262.2342
-0.0976829268292683	-0.111730769230769	294.1582
-0.1	-0.111730769230769	327.0985
-0.102560975609756	-0.111730769230769	360.8898
-0.104878048780488	-0.111730769230769	385.6215
-0.107439024390244	-0.111730769230769	404.8861
-0.109878048780488	-0.111730769230769	419.351
-0.11219512195122	-0.111730769230769	427.5361
-0.114756097560976	-0.111730769230769	426.7877
-0.117073170731707	-0.111730769230769	422.3537
-0.119634146341463	-0.111730769230769	411.5515
-0.122073170731707	-0.111730769230769	391.851
-0.124390243902439	-0.111730769230769	353.9898
-0.126951219512195	-0.111730769230769	325.3222
-0.129268292682927	-0.111730769230769	304.3204
-0.131829268292683	-0.111730769230769	281.9715
-0.134268292682927	-0.111730769230769	266.4752
-0.136585365853659	-0.111730769230769	256.6482
-0.139146341463415	-0.111730769230769	249.1659
-0.141463414634146	-0.111730769230769	245.6421
-0.144024390243902	-0.111730769230769	245.94
-0.146341463414634	-0.111730769230769	247.8382
0.146219512195122	-0.107884615384615	247.1131
0.14390243902439	-0.107884615384615	254.686
0.141463414634146	-0.107884615384615	265.3016
0.139024390243902	-0.107884615384615	273.6906
0.136585365853659	-0.107884615384615	283.1382
0.134024390243902	-0.107884615384615	292.0076
0.131707317073171	-0.107884615384615	302.0699
0.129268292682927	-0.107884615384615	310.1946
0.126829268292683	-0.107884615384615	315.8291
0.124390243902439	-0.107884615384615	330.6552
0.121829268292683	-0.107884615384615	341.0806
0.119512195121951	-0.107884615384615	352.1654
0.117073170731707	-0.107884615384615	376.3711
0.114634146341463	-0.107884615384615	388.6374
0.11219512195122	-0.107884615384615	400.3259
0.109634146341463	-0.107884615384615	411.1812
0.107317073170732	-0.107884615384615	426.1584
0.104878048780488	-0.107884615384615	442.0465
0.102439024390244	-0.107884615384615	462.0612
0.1	-0.107884615384615	491.5108
0.0975609756097561	-0.107884615384615	541.2015
0.0951219512195122	-0.107884615384615	680.7158
0.0926829268292683	-0.107884615384615	787.1622
0.0902439024390244	-0.107884615384615	955.7263
0.0878048780487805	-0.107884615384615	1534.789
0.0853658536585366	-0.107884615384615	3057.646
0.0829268292682927	-0.107884615384615	6674.891
0.0804878048780488	-0.107884615384615	12286.99
0.0780487804878049	-0.107884615384615	22937.39
0.0754878048780488	-0.107884615384615	31312.31
0.0731707317073171	-0.107884615384615	37873.32
0.0707317073170732	-0.107884615384615	28205.12
0.0682926829268293	-0.107884615384615	12984.97
0.0658536585365854	-0.107884615384615	2732.471
0.0632926829268293	-0.107884615384615	1175.974
0.0609756097560976	-0.107884615384615	965.816
0.0585365853658537	-0.107884615384615	741.334
0.0560975609756098	-0.107884615384615	671.2997
0.0536585365853659	-0.107884615384615	625.0255
0.0510975609756098	-0.107884615384615	586.2929
0.0487804878048781	-0.107884615384615	548.9679
0.0463414634146341	-0.107884615384615	510.5248
0.0439024390243902	-0.107884615384615	452.3533
0.0414634146341463	-0.107884615384615	419.6498
0.0390243902439024	-0.107884615384615	396.422
0.0365853658536585	-0.107884615384615	379.3028
0.0341463414634146	-0.107884615384615	366.0516
0.0317073170731707	-0.107884615384615	350.9819
0.0292682926829268	-0.107884615384615	337.5962
0.0268292682926829	-0.107884615384615	325.159
0.0242682926829268	-0.107884615384615	314.4544
0.0219512195121951	-0.107884615384615	302.1132
0.0195121951219512	-0.107884615384615	291.3904
0.0170731707317073	-0.107884615384615	282.5399
0.0146341463414634	-0.107884615384615	270.7219
0.0120731707317073	-0.107884615384615	259.1351
0.00975609756097561	-0.107884615384615	251.9462
0.00731707317073171	-0.107884615384615	239.9976
0.0048780487804878	-0.107884615384615	224.5144
0.0024390243902439	-0.107884615384615	217.9296
0	-0.107884615384615	209.5376
-0.0024390243902439	-0.107884615384615	199.8737
-0.0048780487804878	-0.107884615384615	188.1902
-0.00731707317073171	-0.107884615384615	179.4718
-0.00975609756097561	-0.107884615384615	170.0047
-0.0123170731707317	-0.107884615384615	163.1827
-0.0146341463414634	-0.107884615384615	155.9484
-0.0170731707317073	-0.107884615384615	151.4333
-0.0195121951219512	-0.107884615384615	146.1299
-0.0219512195121951	-0.107884615384615	138.4974
-0.024390243902439	-0.107884615384615	134.2558
-0.0268292682926829	-0.107884615384615	127.5014
-0.0292682926829268	-0.107884615384615	123.2035
-0.0317073170731707	-0.107884615384615	117.2911
-0.0341463414634146	-0.107884615384615	113.971
-0.0365853658536585	-0.107884615384615	109.4966
-0.0390243902439024	-0.107884615384615	103.4435
-0.0415853658536585	-0.107884615384615	99.30521
-0.0439024390243902	-0.107884615384615	95.81923
-0.0463414634146341	-0.107884615384615	93.38507
-0.0487804878048781	-0.107884615384615	92.62246
-0.051219512195122	-0.107884615384615	91.42005
-0.0536585365853659	-0.107884615384615	92.60555
-0.0560975609756098	-0.107884615384615	93.87805
-0.0585365853658537	-0.107884615384615	97.37725
-0.0609756097560976	-0.107884615384615	100.9289
-0.0634146341463415	-0.107884615384615	105.8186
-0.0658536585365854	-0.107884615384615	108.7047
-0.0682926829268293	-0.107884615384615	111.3706
-0.0707317073170732	-0.107884615384615	116.8822
-0.0731707317073171	-0.107884615384615	122.9229
-0.075609756097561	-0.107884615384615	135.2574
-0.0780487804878049	-0.107884615384615	144.2984
-0.0804878048780488	-0.107884615384615	148.861
-0.0829268292682927	-0.107884615384615	158.1011
-0.0853658536585366	-0.107884615384615	172.6998
-0.0878048780487805	-0.107884615384615	196.0941
-0.0902439024390244	-0.107884615384615	213.0816
-0.0928048780487805	-0.107884615384615	234.7494
-0.0952439024390244	-0.107884615384615	264.2706
-0.0976829268292683	-0.107884615384615	293.3296
-0.1	-0.107884615384615	326.7935
-0.102560975609756	-0.107884615384615	357.5147
-0.104878048780488	-0.107884615384615	385.2714
-0.107439024390244	-0.107884615384615	402.8585
-0.109878048780488	-0.107884615384615	414.0447
-0.11219512195122	-0.107884615384615	420.444
-0.114756097560976	-0.107884615384615	416.5969
-0.117073170731707	-0.107884615384615	408.574
-0.119634146341463	-0.107884615384615	397.7945
-0.122073170731707	-0.107884615384615	368.1399
-0.124390243902439	-0.107884615384615	343.7104
-0.126951219512195	-0.107884615384615	318.1719
-0.129268292682927	-0.107884615384615	297.9182
-0.131829268292683	-0.107884615384615	277.2636
-0.134268292682927	-0.107884615384615	263.9591
-0.136585365853659	-0.107884615384615	255.0738
-0.139146341463415	-0.107884615384615	249.8368
-0.141463414634146	-0.107884615384615	243.421
-0.144024390243902	-0.107884615384615	239.3642
-0.146341463414634	-0.107884615384615	241.6467
0.146219512195122	-0.104038461538462	248.103
0.14390243902439	-0.104038461538462	256.4562
0.141463414634146	-0.104038461538462	264.0915
0.139024390243902	-0.104038461538462	270.7494
0.136585365853659	-0.104038461538462	278.0984
0.134024390243902	-0.104038461538462	282.7353
0.131707317073171	-0.104038461538462	288.7764
0.129268292682927	-0.104038461538462	293.69
0.126829268292683	-0.104038461538462	304.6634
0.124390243902439	-0.104038461538462	332.4204
0.121829268292683	-0.104038461538462	342.6963
0.119512195121951	-0.104038461538462	354.3771
0.117073170731707	-0.104038461538462	377.6681
0.114634146341463	-0.104038461538462	392.1888
0.11219512195122	-0.104038461538462	405.0017
0.109634146341463	-0.104038461538462	417.4083
0.107317073170732	-0.104038461538462	433.9255
0.104878048780488	-0.104038461538462	453.22
0.102439024390244	-0.104038461538462	479.9496
0.1	-0.104038461538462	513.728
0.0975609756097561	-0.104038461538462	567.5018
0.0951219512195122	-0.104038461538462	697.9747
0.0926829268292683	-0.104038461538462	800.389
0.0902439024390244	-0.104038461538462	958.5508
0.0878048780487805	-0.104038461538462	1306.58
0.0853658536585366	-0.104038461538462	3092.864
0.0829268292682927	-0.104038461538462	6733.695
0.0804878048780488	-0.104038461538462	12362.21
0.0780487804878049	-0.104038461538462	23198.92
0.0754878048780488	-0.104038461538462	32071.24
0.0731707317073171	-0.104038461538462	39074.12
0.0707317073170732	-0.104038461538462	29618.68
0.0682926829268293	-0.104038461538462	13385.61
0.0658536585365854	-0.104038461538462	2730.091
0.0632926829268293	-0.104038461538462	1205.677
0.0609756097560976	-0.104038461538462	963.0473
0.0585365853658537	-0.104038461538462	749.3533
0.0560975609756098	-0.104038461538462	680.0023
0.0536585365853659	-0.104038461538462	635.4509
0.0510975609756098	-0.104038461538462	589.0219
0.0487804878048781	-0.104038461538462	553.588
0.0463414634146341	-0.104038461538462	515.2628
0.0439024390243902	-0.104038461538462	453.4382
0.0414634146341463	-0.104038461538462	425.6607
0.0390243902439024	-0.104038461538462	402.2488
0.0365853658536585	-0.104038461538462	384.3224
0.0341463414634146	-0.104038461538462	367.3718
0.0317073170731707	-0.104038461538462	354.1512
0.0292682926829268	-0.104038461538462	340.7691
0.0268292682926829	-0.104038461538462	327.796
0.0242682926829268	-0.104038461538462	314.7371
0.0219512195121951	-0.104038461538462	303.3839
0.0195121951219512	-0.104038461538462	295.6847
0.0170731707317073	-0.104038461538462	287.6089
0.0146341463414634	-0.104038461538462	278.3217
0.0120731707317073	-0.104038461538462	263.7235
0.00975609756097561	-0.104038461538462	252.9622
0.00731707317073171	-0.104038461538462	241.9536
0.0048780487804878	-0.104038461538462	225.9044
0.0024390243902439	-0.104038461538462	217.9141
0	-0.104038461538462	208.6808
-0.0024390243902439	-0.104038461538462	202.2974
-0.0048780487804878	-0.104038461538462	194.7907
-0.00731707317073171	-0.104038461538462	185.3124
-0.00975609756097561	-0.104038461538462	174.5334
-0.0123170731707317	-0.104038461538462	167.7212
-0.0146341463414634	-0.104038461538462	159.8445
-0.0170731707317073	-0.104038461538462	154.9257
-0.0195121951219512	-0.104038461538462	150.6151
-0.0219512195121951	-0.104038461538462	145.4572
-0.024390243902439	-0.104038461538462	138.8492
-0.0268292682926829	-0.104038461538462	132.7923
-0.0292682926829268	-0.104038461538462	124.9284
-0.0317073170731707	-0.104038461538462	121.8917
-0.0341463414634146	-0.104038461538462	117.332
-0.0365853658536585	-0.104038461538462	112.2404
-0.0390243902439024	-0.104038461538462	106.3948
-0.0415853658536585	-0.104038461538462	100.0853
-0.0439024390243902	-0.104038461538462	95.24891
-0.0463414634146341	-0.104038461538462	93.2929
-0.0487804878048781	-0.104038461538462	90.82323
-0.051219512195122	-0.104038461538462	91.07466
-0.0536585365853659	-0.104038461538462	91.79148
-0.0560975609756098	-0.104038461538462	94.01371
-0.0585365853658537	-0.104038461538462	96.64902
-0.0609756097560976	-0.104038461538462	100.7439
-0.0634146341463415	-0.104038461538462	105.0037
-0.0658536585365854	-0.104038461538462	109.2915
-0.0682926829268293	-0.104038461538462	114.5565
-0.0707317073170732	-0.104038461538462	118.9268
-0.0731707317073171	-0.104038461538462	123.479
-0.075609756097561	-0.104038461538462	135.8424
-0.0780487804878049	-0.104038461538462	145.0918
-0.0804878048780488	-0.104038461538462	151.2717
-0.0829268292682927	-0.104038461538462	164.1544
-0.0853658536585366	-0.104038461538462	176.2424
-0.0878048780487805	-0.104038461538462	195.5697
-0.0902439024390244	-0.104038461538462	213.5026
-0.0928048780487805	-0.104038461538462	233.6603
-0.0952439024390244	-0.104038461538462	258.1067
-0.0976829268292683	-0.104038461538462	286.0162
-0.1	-0.104038461538462	323.3877
-0.102560975609756	-0.104038461538462	354.8662
-0.104878048780488	-0.104038461538462	380.748
-0.107439024390244	-0.104038461538462	403.4085
-0.109878048780488	-0.104038461538462	416.9523
-0.11219512195122	-0.104038461538462	421.9622
-0.114756097560976	-0.104038461538462	417.4211
-0.117073170731707	-0.104038461538462	409.3601
-0.119634146341463	-0.104038461538462	397.147
-0.122073170731707	-0.104038461538462	366.3655
-0.124390243902439	-0.104038461538462	341.0292
-0.126951219512195	-0.104038461538462	315.064
-0.129268292682927	-0.104038461538462	294.804
-0.131829268292683	-0.104038461538462	275.1351
-0.134268292682927	-0.104038461538462	258.5094
-0.136585365853659	-0.104038461538462	247.6024
-0.139146341463415	-0.104038461538462	240.4558
-0.141463414634146	-0.104038461538462	235.3196
-0.144024390243902	-0.104038461538462	235.4563
-0.146341463414634	-0.104038461538462	236.1385
0.146219512195122	-0.100192307692308	257.0014
0.14390243902439	-0.100192307692308	261.0058
0.141463414634146	-0.100192307692308	265.7596
0.139024390243902	-0.100192307692308	275.1178
0.136585365853659	-0.100192307692308	285.8199
0.134024390243902	-0.100192307692308	298.2758
0.131707317073171	-0.100192307692308	310.2765
0.129268292682927	-0.100192307692308	321.639
0.126829268292683	-0.100192307692308	327.2695
0.124390243902439	-0.100192307692308	329.5293
0.121829268292683	-0.100192307692308	341.9053
0.119512195121951	-0.100192307692308	353.0135
0.117073170731707	-0.100192307692308	365.4799
0.114634146341463	-0.100192307692308	387.4466
0.11219512195122	-0.100192307692308	397.6107
0.109634146341463	-0.100192307692308	408.2019
0.107317073170732	-0.100192307692308	419.6185
0.104878048780488	-0.100192307692308	431.41
0.102439024390244	-0.100192307692308	448.8168
0.1	-0.100192307692308	473.9539
0.0975609756097561	-0.100192307692308	524.0588
0.0951219512195122	-0.100192307692308	696.0031
0.0926829268292683	-0.100192307692308	801.5957
0.0902439024390244	-0.100192307692308	962.8551
0.0878048780487805	-0.100192307692308	1298.974
0.0853658536585366	-0.100192307692308	2398.613
0.0829268292682927	-0.100192307692308	6108.296
0.0804878048780488	-0.100192307692308	11548.04
0.0780487804878049	-0.100192307692308	20329.19
0.0754878048780488	-0.100192307692308	27644.15
0.0731707317073171	-0.100192307692308	34237.46
0.0707317073170732	-0.100192307692308	27714.66
0.0682926829268293	-0.100192307692308	15622.46
0.0658536585365854	-0.100192307692308	2940.73
0.0632926829268293	-0.100192307692308	1223.431
0.0609756097560976	-0.100192307692308	992.7984
0.0585365853658537	-0.100192307692308	756.4105
0.0560975609756098	-0.100192307692308	679.8018
0.0536585365853659	-0.100192307692308	630.5275
0.0510975609756098	-0.100192307692308	583.663
0.0487804878048781	-0.100192307692308	547.2935
0.0463414634146341	-0.100192307692308	512.305
0.0439024390243902	-0.100192307692308	455.3433
0.0414634146341463	-0.100192307692308	427.6677
0.0390243902439024	-0.100192307692308	405.1726
0.0365853658536585	-0.100192307692308	388.5349
0.0341463414634146	-0.100192307692308	373.8871
0.0317073170731707	-0.100192307692308	362.814
0.0292682926829268	-0.100192307692308	351.4389
0.0268292682926829	-0.100192307692308	338.2802
0.0242682926829268	-0.100192307692308	323.2939
0.0219512195121951	-0.100192307692308	310.8302
0.0195121951219512	-0.100192307692308	297.0094
0.0170731707317073	-0.100192307692308	284.6643
0.0146341463414634	-0.100192307692308	272.9965
0.0120731707317073	-0.100192307692308	261.5826
0.00975609756097561	-0.100192307692308	253.4165
0.00731707317073171	-0.100192307692308	240.5157
0.0048780487804878	-0.100192307692308	226.5994
0.0024390243902439	-0.100192307692308	218.7159
0	-0.100192307692308	210.8168
-0.0024390243902439	-0.100192307692308	202.9426
-0.0048780487804878	-0.100192307692308	195.3193
-0.00731707317073171	-0.100192307692308	186.0851
-0.00975609756097561	-0.100192307692308	177.8575
-0.0123170731707317	-0.100192307692308	169.1879
-0.0146341463414634	-0.100192307692308	162.9121
-0.0170731707317073	-0.100192307692308	157.5249
-0.0195121951219512	-0.100192307692308	150.2412
-0.0219512195121951	-0.100192307692308	145.445
-0.024390243902439	-0.100192307692308	138.2688
-0.0268292682926829	-0.100192307692308	132.9314
-0.0292682926829268	-0.100192307692308	125.3524
-0.0317073170731707	-0.100192307692308	121.941
-0.0341463414634146	-0.100192307692308	117.7039
-0.0365853658536585	-0.100192307692308	112.0861
-0.0390243902439024	-0.100192307692308	105.6072
-0.0415853658536585	-0.100192307692308	99.14979
-0.0439024390243902	-0.100192307692308	95.69813
-0.0463414634146341	-0.100192307692308	93.47802
-0.0487804878048781	-0.100192307692308	91.67587
-0.051219512195122	-0.100192307692308	89.73579
-0.0536585365853659	-0.100192307692308	89.98408
-0.0560975609756098	-0.100192307692308	89.89909
-0.0585365853658537	-0.100192307692308	91.78082
-0.0609756097560976	-0.100192307692308	94.72031
-0.0634146341463415	-0.100192307692308	99.53543
-0.0658536585365854	-0.100192307692308	105.4664
-0.0682926829268293	-0.100192307692308	110.5284
-0.0707317073170732	-0.100192307692308	116.5981
-0.0731707317073171	-0.100192307692308	124.6399
-0.075609756097561	-0.100192307692308	140.148
-0.0780487804878049	-0.100192307692308	148.2515
-0.0804878048780488	-0.100192307692308	153.5131
-0.0829268292682927	-0.100192307692308	161.0209
-0.0853658536585366	-0.100192307692308	174.3275
-0.0878048780487805	-0.100192307692308	197.0693
-0.0902439024390244	-0.100192307692308	212.1917
-0.0928048780487805	-0.100192307692308	233.3065
-0.0952439024390244	-0.100192307692308	262.1769
-0.0976829268292683	-0.100192307692308	289.7285
-0.1	-0.100192307692308	321.273
-0.102560975609756	-0.100192307692308	353.5412
-0.104878048780488	-0.100192307692308	384.211
-0.107439024390244	-0.100192307692308	404.8582
-0.109878048780488	-0.100192307692308	417.2003
-0.11219512195122	-0.100192307692308	420.8883
-0.114756097560976	-0.100192307692308	417.1099
-0.117073170731707	-0.100192307692308	407.0084
-0.119634146341463	-0.100192307692308	393.2311
-0.122073170731707	-0.100192307692308	363.9089
-0.124390243902439	-0.100192307692308	338.6232
-0.126951219512195	-0.100192307692308	312.4689
-0.129268292682927	-0.100192307692308	292.7146
-0.131829268292683	-0.100192307692308	270.5063
-0.134268292682927	-0.100192307692308	254.1416
-0.136585365853659	-0.100192307692308	242.1061
-0.139146341463415	-0.100192307692308	235.6303
-0.141463414634146	-0.100192307692308	231.8721
-0.144024390243902	-0.100192307692308	230.185
-0.146341463414634	-0.100192307692308	232.9638
0.146219512195122	-0.0963461538461538	245.682
0.14390243902439	-0.0963461538461538	252.533
0.141463414634146	-0.0963461538461538	261.6872
0.139024390243902	-0.0963461538461538	267.8354
0.136585365853659	-0.0963461538461538	275.4557
0.134024390243902	-0.0963461538461538	278.7377
0.131707317073171	-0.0963461538461538	281.5197
0.129268292682927	-0.0963461538461538	286.6934
0.126829268292683	-0.0963461538461538	300.1382
0.124390243902439	-0.0963461538461538	329.349
0.121829268292683	-0.0963461538461538	339.2703
0.119512195121951	-0.0963461538461538	350.4279
0.117073170731707	-0.0963461538461538	363.8643
0.114634146341463	-0.0963461538461538	385.1631
0.11219512195122	-0.0963461538461538	395.4971
0.109634146341463	-0.0963461538461538	406.6513
0.107317073170732	-0.0963461538461538	419.8932
0.104878048780488	-0.0963461538461538	433.0056
0.102439024390244	-0.0963461538461538	451.3993
0.1	-0.0963461538461538	478.5644
0.0975609756097561	-0.0963461538461538	528.3313
0.0951219512195122	-0.0963461538461538	691.205
0.0926829268292683	-0.0963461538461538	800.3213
0.0902439024390244	-0.0963461538461538	977.8018
0.0878048780487805	-0.0963461538461538	1350.87
0.0853658536585366	-0.0963461538461538	2094.215
0.0829268292682927	-0.0963461538461538	4074.311
0.0804878048780488	-0.0963461538461538	11493.67
0.0780487804878049	-0.0963461538461538	20195.43
0.0754878048780488	-0.0963461538461538	27391.07
0.0731707317073171	-0.0963461538461538	34025.29
0.0707317073170732	-0.0963461538461538	27708.26
0.0682926829268293	-0.0963461538461538	15660.04
0.0658536585365854	-0.0963461538461538	2941.181
0.0632926829268293	-0.0963461538461538	1217.983
0.0609756097560976	-0.0963461538461538	991.1206
0.0585365853658537	-0.0963461538461538	752.5284
0.0560975609756098	-0.0963461538461538	674.5139
0.0536585365853659	-0.0963461538461538	622.4587
0.0510975609756098	-0.0963461538461538	578.2236
0.0487804878048781	-0.0963461538461538	537.1001
0.0463414634146341	-0.0963461538461538	501.5221
0.0439024390243902	-0.0963461538461538	471.9431
0.0414634146341463	-0.0963461538461538	430.6956
0.0390243902439024	-0.0963461538461538	407.5857
0.0365853658536585	-0.0963461538461538	390.0879
0.0341463414634146	-0.0963461538461538	376.6558
0.0317073170731707	-0.0963461538461538	363.8169
0.0292682926829268	-0.0963461538461538	351.6628
0.0268292682926829	-0.0963461538461538	339.3008
0.0242682926829268	-0.0963461538461538	326.151
0.0219512195121951	-0.0963461538461538	314.2202
0.0195121951219512	-0.0963461538461538	300.7895
0.0170731707317073	-0.0963461538461538	291.2299
0.0146341463414634	-0.0963461538461538	280.9673
0.0120731707317073	-0.0963461538461538	264.9632
0.00975609756097561	-0.0963461538461538	252.6367
0.00731707317073171	-0.0963461538461538	242.7901
0.0048780487804878	-0.0963461538461538	231.7865
0.0024390243902439	-0.0963461538461538	223.4335
0	-0.0963461538461538	218.6778
-0.0024390243902439	-0.0963461538461538	210.076
-0.0048780487804878	-0.0963461538461538	202.9512
-0.00731707317073171	-0.0963461538461538	194.1989
-0.00975609756097561	-0.0963461538461538	185.3663
-0.0123170731707317	-0.0963461538461538	178.103
-0.0146341463414634	-0.0963461538461538	171.2913
-0.0170731707317073	-0.0963461538461538	163.6333
-0.0195121951219512	-0.0963461538461538	158.0448
-0.0219512195121951	-0.0963461538461538	150.3359
-0.024390243902439	-0.0963461538461538	144.9503
-0.0268292682926829	-0.0963461538461538	135.8746
-0.0292682926829268	-0.0963461538461538	130.187
-0.0317073170731707	-0.0963461538461538	122.3229
-0.0341463414634146	-0.0963461538461538	117.2898
-0.0365853658536585	-0.0963461538461538	112.7801
-0.0390243902439024	-0.0963461538461538	106.1934
-0.0415853658536585	-0.0963461538461538	101.3557
-0.0439024390243902	-0.0963461538461538	96.12047
-0.0463414634146341	-0.0963461538461538	92.6741
-0.0487804878048781	-0.0963461538461538	89.71284
-0.051219512195122	-0.0963461538461538	87.55209
-0.0536585365853659	-0.0963461538461538	88.8307
-0.0560975609756098	-0.0963461538461538	89.25584
-0.0585365853658537	-0.0963461538461538	90.19446
-0.0609756097560976	-0.0963461538461538	93.33353
-0.0634146341463415	-0.0963461538461538	97.26611
-0.0658536585365854	-0.0963461538461538	103.0716
-0.0682926829268293	-0.0963461538461538	108.9418
-0.0707317073170732	-0.0963461538461538	113.5437
-0.0731707317073171	-0.0963461538461538	122.1813
-0.075609756097561	-0.0963461538461538	136.6662
-0.0780487804878049	-0.0963461538461538	145.1389
-0.0804878048780488	-0.0963461538461538	151.0451
-0.0829268292682927	-0.0963461538461538	160.616
-0.0853658536585366	-0.0963461538461538	171.851
-0.0878048780487805	-0.0963461538461538	191.3555
-0.0902439024390244	-0.0963461538461538	208.3794
-0.0928048780487805	-0.0963461538461538	227.691
-0.0952439024390244	-0.0963461538461538	256.7802
-0.0976829268292683	-0.0963461538461538	285.5907
-0.1	-0.0963461538461538	317.9075
-0.102560975609756	-0.0963461538461538	351.7807
-0.104878048780488	-0.0963461538461538	381.1257
-0.107439024390244	-0.0963461538461538	401.2742
-0.109878048780488	-0.0963461538461538	412.3367
-0.11219512195122	-0.0963461538461538	418.0688
-0.114756097560976	-0.0963461538461538	413.7757
-0.117073170731707	-0.0963461538461538	403.8731
-0.119634146341463	-0.0963461538461538	389.9534
-0.122073170731707	-0.0963461538461538	357.4438
-0.124390243902439	-0.0963461538461538	331.0462
-0.126951219512195	-0.0963461538461538	304.2733
-0.129268292682927	-0.0963461538461538	285.1035
-0.131829268292683	-0.0963461538461538	266.8144
-0.134268292682927	-0.0963461538461538	253.6164
-0.136585365853659	-0.0963461538461538	242.2307
-0.139146341463415	-0.0963461538461538	235.9684
-0.141463414634146	-0.0963461538461538	232.6946
-0.144024390243902	-0.0963461538461538	233.3394
-0.146341463414634	-0.0963461538461538	233.2898
0.146219512195122	-0.0925	246.8441
0.14390243902439	-0.0925	253.1446
0.141463414634146	-0.0925	260.426
0.139024390243902	-0.0925	267.186
0.136585365853659	-0.0925	272.7364
0.134024390243902	-0.0925	274.9843
0.131707317073171	-0.0925	275.2022
0.129268292682927	-0.0925	278.9131
0.126829268292683	-0.0925	294.7577
0.124390243902439	-0.0925	328.1871
0.121829268292683	-0.0925	338.4797
0.119512195121951	-0.0925	353.0688
0.117073170731707	-0.0925	375.9779
0.114634146341463	-0.0925	390.3977
0.11219512195122	-0.0925	404.8062
0.109634146341463	-0.0925	418.492
0.107317073170732	-0.0925	433.1592
0.104878048780488	-0.0925	451.8104
0.102439024390244	-0.0925	483.3984
0.1	-0.0925	518.2774
0.0975609756097561	-0.0925	563.7548
0.0951219512195122	-0.0925	702.4734
0.0926829268292683	-0.0925	823.8005
0.0902439024390244	-0.0925	987.0078
0.0878048780487805	-0.0925	1655.441
0.0853658536585366	-0.0925	3282.086
0.0829268292682927	-0.0925	8000.731
0.0804878048780488	-0.0925	18557.25
0.0780487804878049	-0.0925	27553.46
0.0754878048780488	-0.0925	38372.22
0.0731707317073171	-0.0925	45381.46
0.0707317073170732	-0.0925	38141.22
0.0682926829268293	-0.0925	15648.91
0.0658536585365854	-0.0925	2550.553
0.0632926829268293	-0.0925	1451.423
0.0609756097560976	-0.0925	991.0605
0.0585365853658537	-0.0925	767.2525
0.0560975609756098	-0.0925	692.3464
0.0536585365853659	-0.0925	635.1316
0.0510975609756098	-0.0925	594.2684
0.0487804878048781	-0.0925	560.5948
0.0463414634146341	-0.0925	529.5207
0.0439024390243902	-0.0925	488.1083
0.0414634146341463	-0.0925	433.2403
0.0390243902439024	-0.0925	411.5706
0.0365853658536585	-0.0925	391.1146
0.0341463414634146	-0.0925	377.4873
0.0317073170731707	-0.0925	365.6205
0.0292682926829268	-0.0925	353.2078
0.0268292682926829	-0.0925	337.6029
0.0242682926829268	-0.0925	325.6929
0.0219512195121951	-0.0925	314.2916
0.0195121951219512	-0.0925	300.9618
0.0170731707317073	-0.0925	288.3657
0.0146341463414634	-0.0925	277.4401
0.0120731707317073	-0.0925	262.8075
0.00975609756097561	-0.0925	253.7393
0.00731707317073171	-0.0925	243.0848
0.0048780487804878	-0.0925	232.759
0.0024390243902439	-0.0925	222.8695
0	-0.0925	215.6439
-0.0024390243902439	-0.0925	209.7023
-0.0048780487804878	-0.0925	201.0659
-0.00731707317073171	-0.0925	190.0834
[truncated: 7,801 more rows]
