# Supplementary material for: Giant ferroelectric polarization in a bilayer graphene heterostructure
Source: Nat Commun. 2022 Oct 21;13:6241. doi: 10.1038/s41467-022-34104-z (PMC9587233; doi:10.1038/s41467-022-34104-z)
Supplement: Supplementary file 4 — Source Data [file 41467_2022_34104_MOESM4_ESM.zip › SI/Fig.S7/Fig.S7c.dat]

Sample-DG3_T	Sample-DG3_B	Sample-DG3_Vg	Sample-DG3_Ids	Sample-DG3_Vg	Sample-DG3_Ids	Sample-DG3_R1	Sample-DG3_R1_phase	Sample-DG3_R2	Sample-DG3_R2_phase	Sample-DG3_Ig
1.49999	0	-12	-1.440685E-10	6.995	3.73862E-8	148.6813	-20.82	241.1138	-10.896	2.498363E-10	-0.461538461538462	0.170609756097561	-0.461538461538462	148.6813
1.50001	0	-12	-1.617064E-10	6.9	3.739E-8	136.7227	-24.06	223.5041	-18.804	2.363902E-10	-0.461538461538462	0.168292682926829	-0.461538461538462	136.7227
1.50001	0	-12	-2.806745E-11	6.8	3.74033E-8	130.4615	-25.764	213.0165	-20.31	9.48493E-12	-0.461538461538462	0.165853658536585	-0.461538461538462	130.4615
1.50001	0	-12	-1.204263E-10	6.7	3.74186E-8	123.7876	-27.78	202.077	-21.702	1.040289E-10	-0.461538461538462	0.163414634146341	-0.461538461538462	123.7876
1.50003	0	-12	-9.173878E-11	6.6	3.7432E-8	116.9884	-30.864	189.5894	-23.586	2.242044E-10	-0.461538461538462	0.160975609756098	-0.461538461538462	116.9884
1.50003	0	-12	-6.538627E-11	6.495	3.74396E-8	110.1363	-32.568	179.862	-24.702	2.293118E-11	-0.461538461538462	0.158414634146341	-0.461538461538462	110.1363
1.49984	0	-12	-1.572031E-10	6.4	3.74472E-8	101.4338	-35.622	168.497	-26.046	2.456345E-10	-0.461538461538462	0.15609756097561	-0.461538461538462	101.4338
1.49984	0	-12	-3.290429E-11	6.3	3.74453E-8	94.54965	-38.628	160.4097	-27.972	2.755333E-11	-0.461538461538462	0.153658536585366	-0.461538461538462	94.54965
1.49984	0	-12	-1.557855E-10	6.2	3.74453E-8	84.96153	-43.296	150.2995	-30.618	2.347096E-10	-0.461538461538462	0.151219512195122	-0.461538461538462	84.96153
1.5	0	-12	-8.840301E-11	6.1	3.74548E-8	81.65789	-46.212	146.3826	-32.466	1.947907E-10	-0.461538461538462	0.148780487804878	-0.461538461538462	81.65789
1.5	0	-12	-1.100437E-10	5.995	3.74739E-8	78.18668	-48.162	144.6428	-32.658	8.091804E-11	-0.461538461538462	0.146219512195122	-0.461538461538462	78.18668
1.49995	0	-12	-1.416501E-10	5.9	3.7493E-8	76.15955	-52.428	142.7432	-33.276	1.401659E-10	-0.461538461538462	0.14390243902439	-0.461538461538462	76.15955
1.49995	0	-12	-3.273749E-11	5.8	3.75102E-8	74.9948	-56.886	142.0075	-34.284	4.35207E-11	-0.461538461538462	0.141463414634146	-0.461538461538462	74.9948
1.49995	0	-12	-8.419161E-11	5.7	3.75216E-8	72.55208	-59.406	141.6789	-33.912	3.049465E-11	-0.461538461538462	0.139024390243902	-0.461538461538462	72.55208
1.49988	0	-12	-1.338528E-10	5.6	3.75273E-8	70.77914	-61.644	140.0815	-34.266	2.401716E-10	-0.461538461538462	0.136585365853659	-0.461538461538462	70.77914
1.49988	0	-12	-8.886167E-11	5.495	3.75292E-8	68.64122	-63.57	137.8162	-35.094	1.380645E-10	-0.461538461538462	0.134024390243902	-0.461538461538462	68.64122
1.50001	0	-12	-1.187584E-10	5.4	3.7533E-8	67.88986	-65.508	133.8196	-36.948	2.284062E-10	-0.461538461538462	0.131707317073171	-0.461538461538462	67.88986
1.50001	0	-12	-1.432346E-10	5.3	3.75369E-8	67.98217	-67.548	131.6595	-38.592	2.401718E-10	-0.461538461538462	0.129268292682927	-0.461538461538462	67.98217
1.50001	0	-12	-4.065994E-11	5.2	3.75388E-8	68.57412	-68.778	131.2437	-39.768	6.369007E-11	-0.461538461538462	0.126829268292683	-0.461538461538462	68.57412
1.49995	0	-12	-1.249296E-10	5.1	3.75388E-8	67.40812	-70.278	127.5717	-40.152	1.170548E-10	-0.461538461538462	0.124390243902439	-0.461538461538462	67.40812
1.49995	0	-12	-1.149222E-10	4.995	3.75388E-8	66.56446	-71.892	123.6145	-40.38	1.531914E-10	-0.461538461538462	0.121829268292683	-0.461538461538462	66.56446
1.5001	0	-12	-1.48947E-10	4.9	3.75369E-8	66.44395	-73.944	121.5119	-40.962	2.099177E-10	-0.461538461538462	0.119512195121951	-0.461538461538462	66.44395
1.50003	0	-12	-1.262639E-10	4.8	3.75388E-8	64.493	-74.748	118.1069	-38.1	8.932197E-11	-0.461538461538462	0.117073170731707	-0.461538461538462	64.493
1.50003	0	-12	-4.38706E-11	4.7	3.7535E-8	64.46224	-72.234	121.1459	-32.736	2.881389E-11	-0.461538461538462	0.114634146341463	-0.461538461538462	64.46224
1.49999	0	-12	-1.367298E-10	4.6	3.7533E-8	65.80556	-71.658	125.5815	-27.786	2.153804E-10	-0.461538461538462	0.11219512195122	-0.461538461538462	65.80556
1.49986	0	-12	-1.50198E-10	4.495	3.7535E-8	64.09005	-68.88	125.0041	-28.584	1.544521E-10	-0.461538461538462	0.109634146341463	-0.461538461538462	64.09005
1.49986	0	-12	-3.44471E-11	4.4	3.75292E-8	64.62115	-59.91	131.1035	-35.28	-9.844014E-12	-0.461538461538462	0.107317073170732	-0.461538461538462	64.62115
1.5	0	-12	-4.991672E-11	4.3	3.75254E-8	70.4227	-50.634	145.7098	-30.69	9.142287E-11	-0.461538461538462	0.104878048780488	-0.461538461538462	70.4227
1.5	0	-12	-1.306004E-10	4.2	3.7514E-8	76.22861	-43.002	155.0392	-27.216	7.67161E-11	-0.461538461538462	0.102439024390244	-0.461538461538462	76.22861
1.49989	0	-12	-9.27396E-11	4.1	3.75082E-8	86.17236	-34.992	167.6519	-24.27	1.956312E-10	-0.461538461538462	0.1	-0.461538461538462	86.17236
1.49989	0	-12	-4.474623E-11	4	3.75006E-8	99.86134	-28.212	184.6978	-20.448	1.578787E-11	-0.461538461538462	0.0975609756097561	-0.461538461538462	99.86134
1.49989	0	-12	-1.443187E-10	3.9	3.7493E-8	112.4759	-23.958	206.6447	-16.044	2.263053E-10	-0.461538461538462	0.0951219512195122	-0.461538461538462	112.4759
1.49994	0	-12	-6.630359E-11	3.8	3.74854E-8	120.8591	-21.144	230.6122	-12.768	3.385624E-11	-0.461538461538462	0.0926829268292683	-0.461538461538462	120.8591
1.49994	0	-12	-5.125098E-11	3.7	3.74739E-8	143.8225	-17.01	273.505	-8.526	9.905136E-12	-0.461538461538462	0.0902439024390244	-0.461538461538462	143.8225
1.49998	0	-12	-1.58329E-10	3.6	3.74644E-8	171.2783	-13.518	295.7474	-8.148	1.935302E-10	-0.461538461538462	0.0878048780487805	-0.461538461538462	171.2783
1.49998	0	-12	-1.514489E-10	3.5	3.74491E-8	210.1946	-10.866	328.8197	-9.336	1.935303E-10	-0.461538461538462	0.0853658536585366	-0.461538461538462	210.1946
1.49995	0	-12	-3.849169E-11	3.4	3.74396E-8	239.377	-9.366	369.4003	-8.172	3.091488E-11	-0.461538461538462	0.0829268292682927	-0.461538461538462	239.377
1.49995	0	-12	-1.324351E-10	3.3	3.74262E-8	272.2104	-8.082	420.4461	-6.798	2.267256E-10	-0.461538461538462	0.0804878048780488	-0.461538461538462	272.2104
1.49994	0	-12	-3.682383E-11	3.2	3.74186E-8	296.8818	-6.816	472.7007	-5.832	1.116571E-11	-0.461538461538462	0.0780487804878049	-0.461538461538462	296.8818
1.49994	0	-12	-4.749825E-11	3.1	3.74033E-8	339.6813	-5.274	561.6349	-4.596	1.032537E-11	-0.461538461538462	0.075609756097561	-0.461538461538462	339.6813
1.49998	0	-12	-1.52408E-10	3	3.73881E-8	388.0433	-4.446	629.6174	-3.918	1.531915E-10	-0.461538461538462	0.0731707317073171	-0.461538461538462	388.0433
1.49998	0	-12	-8.577612E-11	2.9	3.73785E-8	430.7021	-3.75	681.6057	-3.516	1.666378E-10	-0.461538461538462	0.0707317073170732	-0.461538461538462	430.7021
1.49998	0	-12	-3.498914E-11	2.8	3.73728E-8	472.3837	-3.456	722.2793	-3.288	1.074555E-11	-0.461538461538462	0.0682926829268293	-0.461538461538462	472.3837
1.49991	0	-12	-4.866578E-11	2.7	3.73671E-8	508.1449	-3.258	750.0047	-3.114	2.76185E-12	-0.461538461538462	0.0658536585365854	-0.461538461538462	508.1449
1.49991	0	-12	-1.464453E-10	2.6	3.73633E-8	544.1918	-3.156	768.1281	-2.964	1.447876E-10	-0.461538461538462	0.0634146341463415	-0.461538461538462	544.1918
1.49986	0	-12	-1.368967E-10	2.5	3.73633E-8	566.8744	-3.036	769.6724	-2.922	2.279862E-10	-0.461538461538462	0.0609756097560976	-0.461538461538462	566.8744
1.49986	0	-12	-4.520494E-11	2.4	3.73652E-8	577.4625	-3.024	759.7122	-3.03	3.301586E-11	-0.461538461538462	0.0585365853658537	-0.461538461538462	577.4625
1.49986	0	-12	-1.611644E-10	2.3	3.73671E-8	576.186	-3.39	739.8353	-3.168	1.868072E-10	-0.461538461538462	0.0560975609756098	-0.461538461538462	576.186
1.49992	0	-12	-5.604615E-11	2.2	3.73747E-8	559.5737	-3.684	708.8351	-3.492	7.839688E-11	-0.461538461538462	0.0536585365853659	-0.461538461538462	559.5737
1.49992	0	-12	-1.504481E-10	2.095	3.73805E-8	539.2571	-4.038	680.7212	-3.906	1.422663E-10	-0.461538461538462	0.0510975609756098	-0.461538461538462	539.2571
1.50002	0	-12	-1.189668E-10	2	3.73843E-8	516.3317	-3.318	649.7112	-4.452	1.947909E-10	-0.461538461538462	0.0487804878048781	-0.461538461538462	516.3317
1.50002	0	-12	-1.066246E-10	1.9	3.73938E-8	462.106	-1.656	584.6905	-5.49	1.91009E-10	-0.461538461538462	0.0463414634146341	-0.461538461538462	462.106
1.50003	0	-12	-7.268322E-11	1.8	3.73976E-8	422.5111	-1.788	536.9168	-5.148	-4.381448E-12	-0.461538461538462	0.0439024390243902	-0.461538461538462	422.5111
1.50003	0	-12	-7.843743E-11	1.7	3.74014E-8	366.6146	-1.998	459.9935	-3.534	3.182045E-12	-0.461538461538462	0.0414634146341463	-0.461538461538462	366.6146
1.49987	0	-12	-7.122383E-11	1.595	3.74053E-8	335.9283	-1.866	421.6542	-3.57	4.520147E-11	-0.461538461538462	0.0389024390243902	-0.461538461538462	335.9283
1.49987	0	-12	-6.196712E-11	1.5	3.74072E-8	311.9105	-2.028	393.4724	-3.738	-2.280488E-12	-0.461538461538462	0.0365853658536585	-0.461538461538462	311.9105
1.49998	0	-12	-1.54868E-10	1.4	3.7411E-8	297.041	-1.842	372.6952	-3.726	1.641165E-10	-0.461538461538462	0.0341463414634146	-0.461538461538462	297.041
1.49998	0	-12	-4.157728E-11	1.3	3.74129E-8	283.9582	-1.248	356.0483	-3.804	2.923414E-11	-0.461538461538462	0.0317073170731707	-0.461538461538462	283.9582
1.49998	0	-12	-1.559522E-10	1.2	3.74129E-8	275.7177	-1.464	342.3071	-3.744	2.174813E-10	-0.461538461538462	0.0292682926829268	-0.461538461538462	275.7177
1.50005	0	-12	-5.546238E-11	1.095	3.74129E-8	266.7061	-1.428	331.6263	-3.678	6.284959E-11	-0.461538461538462	0.0267073170731707	-0.461538461538462	266.7061
1.50005	0	-12	-1.293495E-10	0.995	3.74091E-8	259.613	-1.74	324.9637	-3.588	9.058265E-11	-0.461538461538462	0.0242682926829268	-0.461538461538462	259.613
1.50005	0	-12	-1.511153E-10	0.9	3.74072E-8	256.6634	-1.23	319.901	-3.348	2.052957E-10	-0.461538461538462	0.0219512195121951	-0.461538461538462	256.6634
1.50005	0	-12	-4.779012E-11	0.8	3.74053E-8	254.585	-0.192	314.3913	-3.246	-1.068438E-11	-0.461538461538462	0.0195121951219512	-0.461538461538462	254.585
1.50005	0	-12	-1.400239E-10	0.7	3.73976E-8	257.7005	0.606	310.8194	-3.054	2.078169E-10	-0.461538461538462	0.0170731707317073	-0.461538461538462	257.7005
1.50014	0	-12	-6.830508E-11	0.6	3.73938E-8	256.8551	1.926	307.0402	-3	4.436113E-11	-0.461538461538462	0.0146341463414634	-0.461538461538462	256.8551
1.50014	0	-12	-5.467017E-11	0.495	3.73919E-8	257.0674	3.258	301.8007	-2.838	5.696688E-11	-0.461538461538462	0.0120731707317073	-0.461538461538462	257.0674
1.50014	0	-12	-4.416247E-11	0.4	3.73862E-8	246.071	2.472	296.1414	-2.754	-3.337522E-11	-0.461538461538462	0.00975609756097561	-0.461538461538462	246.071
1.50014	0	-12	-9.036275E-11	0.3	3.73805E-8	226.1767	-0.96	289.0866	-2.508	1.620807E-11	-0.461538461538462	0.00731707317073171	-0.461538461538462	226.1767
1.49997	0	-12	-1.571614E-10	0.2	3.73785E-8	224.7562	-0.828	286.2367	-2.448	1.502502E-10	-0.461538461538462	0.0048780487804878	-0.461538461538462	224.7562
1.49997	0	-12	-4.616396E-11	0.1	3.73709E-8	223.0701	-0.24	281.0368	-2.478	-1.782769E-11	-0.461538461538462	0.0024390243902439	-0.461538461538462	223.0701
1.49997	0	-12	-1.086261E-10	0	3.73652E-8	222.2442	-0.03	276.7682	-2.25	1.704194E-10	-0.461538461538462	0	-0.461538461538462	222.2442
1.49999	0	-12	-5.012519E-11	-0.1	3.73595E-8	216.4322	0.03	273.5449	-2.178	-3.541079E-12	-0.461538461538462	-0.0024390243902439	-0.461538461538462	216.4322
1.49999	0	-12	-1.546596E-10	-0.2	3.73538E-8	214.9819	-0.06	271.2174	-1.89	1.796635E-10	-0.461538461538462	-0.0048780487804878	-0.461538461538462	214.9819
1.49998	0	-12	-6.188373E-11	-0.3	3.73461E-8	212.0337	0.132	269.2276	-1.722	-1.74075E-11	-0.461538461538462	-0.00731707317073171	-0.461538461538462	212.0337
1.49998	0	-12	-1.468622E-10	-0.4	3.73404E-8	211.3052	-0.558	267.9725	-1.242	1.220971E-10	-0.461538461538462	-0.00975609756097561	-0.461538461538462	211.3052
1.49998	0	-12	-7.072353E-11	-0.505	3.73366E-8	209.1939	-0.354	267.1015	-1.038	-9.843997E-12	-0.461538461538462	-0.0123170731707317	-0.461538461538462	209.1939
1.50002	0	-12	-1.348535E-10	-0.6	3.73347E-8	206.9721	-0.726	267.0154	-0.87	1.006671E-10	-0.461538461538462	-0.0146341463414634	-0.461538461538462	206.9721
1.50002	0	-12	-1.030386E-10	-0.7	3.73328E-8	205.2862	-0.636	267.0788	-0.642	1.590742E-10	-0.461538461538462	-0.0170731707317073	-0.461538461538462	205.2862
1.49995	0	-12	-7.301682E-11	-0.8	3.7329E-8	201.0027	-0.81	267.9043	-0.672	-1.194496E-11	-0.461538461538462	-0.0195121951219512	-0.461538461538462	201.0027
1.49995	0	-12	-8.465024E-11	-0.9	3.73251E-8	199.7262	-1.11	268.8057	-0.3	9.436425E-11	-0.461538461538462	-0.0219512195121951	-0.461538461538462	199.7262
1.50019	0	-12	-7.435115E-11	-1	3.73213E-8	195.3297	-1.212	269.3315	-0.21	4.057934E-11	-0.461538461538462	-0.024390243902439	-0.461538461538462	195.3297
1.50019	0	-12	-6.405192E-11	-1.1	3.73213E-8	192.9091	-1.512	269.2323	0.186	4.310047E-11	-0.461538461538462	-0.0268292682926829	-0.461538461538462	192.9091
1.50019	0	-12	-1.627488E-10	-1.2	3.73156E-8	190.1559	-2.052	270.123	0.324	1.657973E-10	-0.461538461538462	-0.0292682926829268	-0.461538461538462	190.1559
1.50013	0	-12	-5.967378E-11	-1.3	3.73137E-8	186.7086	-1.938	268.5394	0.324	2.419176E-11	-0.461538461538462	-0.0317073170731707	-0.461538461538462	186.7086
1.50013	0	-12	-1.556185E-10	-1.4	3.73099E-8	183.7322	-2.31	269.3387	0.462	1.624356E-10	-0.461538461538462	-0.0341463414634146	-0.461538461538462	183.7322
1.50002	0	-12	-5.592107E-11	-1.5	3.73023E-8	181.2355	-1.938	268.6456	0.618	-2.41306E-11	-0.461538461538462	-0.0365853658536585	-0.461538461538462	181.2355
1.50002	0	-12	-1.600385E-10	-1.6	3.72965E-8	178.1923	-2.118	268.9609	0.714	1.657973E-10	-0.461538461538462	-0.0390243902439024	-0.461538461538462	178.1923
1.49991	0	-12	-5.875645E-11	-1.7	3.72889E-8	173.1708	-2.166	267.1184	0.954	-2.959313E-11	-0.461538461538462	-0.0414634146341463	-0.461538461538462	173.1708
1.49991	0	-12	-1.532419E-10	-1.8	3.72851E-8	169.679	-2.532	265.8968	1.038	1.54032E-10	-0.461538461538462	-0.0439024390243902	-0.461538461538462	169.679
1.49991	0	-12	-6.822163E-11	-1.9	3.72756E-8	166.0872	-2.616	262.9414	1.026	-1.866808E-11	-0.461538461538462	-0.0463414634146341	-0.461538461538462	166.0872
1.50005	0	-12	-1.440685E-10	-2	3.72717E-8	162.6687	-2.628	261.5196	0.984	9.856618E-11	-0.461538461538462	-0.0487804878048781	-0.461538461538462	162.6687
1.50005	0	-12	-5.700519E-11	-2.1	3.7266E-8	158.6076	-2.436	258.5606	1.158	-2.329021E-11	-0.461538461538462	-0.051219512195122	-0.461538461538462	158.6076
1.49985	0	-12	-1.357291E-10	-2.2	3.72603E-8	156.3946	-2.73	257.5253	1.248	1.557127E-10	-0.461538461538462	-0.0536585365853659	-0.461538461538462	156.3946
1.49985	0	-12	-6.40103E-11	-2.3	3.72584E-8	153.6282	-3.018	255.0638	1.44	3.049464E-11	-0.461538461538462	-0.0560975609756098	-0.461538461538462	153.6282
1.49985	0	-12	-1.277233E-10	-2.4	3.72584E-8	150.6286	-3.414	253.764	1.488	1.296606E-10	-0.461538461538462	-0.0585365853658537	-0.461538461538462	150.6286
1.50007	0	-12	-5.938191E-11	-2.5	3.72584E-8	147.429	-3.21	250.1645	1.782	2.881388E-11	-0.461538461538462	-0.0609756097560976	-0.461538461538462	147.429
1.50007	0	-12	-1.504481E-10	-2.6	3.72565E-8	143.5368	-3.45	248.1527	1.926	1.481492E-10	-0.461538461538462	-0.0634146341463415	-0.461538461538462	143.5368
1.50007	0	-12	-5.454507E-11	-2.705	3.72603E-8	140.3604	-3.3	244.6529	1.98	-2.2805E-12	-0.461538461538462	-0.0659756097560976	-0.461538461538462	140.3604
1.50004	0	-12	-1.56953E-10	-2.8	3.72622E-8	137.3166	-3.162	242.866	2.016	1.149539E-10	-0.461538461538462	-0.0682926829268293	-0.461538461538462	137.3166
1.50004	0	-12	-5.229343E-11	-2.9	3.7266E-8	134.5159	-3.18	239.0925	2.142	-7.743004E-12	-0.461538461538462	-0.0707317073170732	-0.461538461538462	134.5159
1.50007	0	-12	-1.363129E-10	-3	3.72736E-8	132.8519	-3.39	237.4447	2.196	1.557127E-10	-0.461538461538462	-0.0731707317073171	-0.461538461538462	132.8519
1.50007	0	-12	-1.10836E-10	-3.1	3.72775E-8	131.5638	-3.81	235.1212	2.4	1.334423E-10	-0.461538461538462	-0.075609756097561	-0.461538461538462	131.5638
1.50007	0	-12	-6.413537E-11	-3.2	3.72851E-8	129.0768	-3.792	232.7005	2.382	-1.110456E-11	-0.461538461538462	-0.0780487804878049	-0.461538461538462	129.0768
1.50018	0	-12	-1.538256E-10	-3.3	3.72908E-8	126.6345	-3.894	231.2163	2.652	1.813445E-10	-0.461538461538462	-0.0804878048780488	-0.461538461538462	126.6345
1.50018	0	-12	-6.538629E-11	-3.4	3.73003E-8	124.3175	-3.678	228.2113	2.586	-7.743025E-12	-0.461538461538462	-0.0829268292682927	-0.461538461538462	124.3175
1.50006	0	-12	-1.23512E-10	-3.5	3.73099E-8	121.9143	-3.432	225.9558	2.586	4.141975E-11	-0.461538461538462	-0.0853658536585366	-0.461538461538462	121.9143
1.50006	0	-12	-1.711717E-10	-3.6	3.73175E-8	120.2422	-3.9	224.0131	2.646	1.58654E-10	-0.461538461538462	-0.0878048780487805	-0.461538461538462	120.2422
1.50006	0	-12	-7.184931E-11	-3.7	3.73309E-8	118.8144	-4.206	220.7892	2.424	-4.68228E-11	-0.461538461538462	-0.0902439024390244	-0.461538461538462	118.8144
1.50001	0	-12	-1.015793E-10	-3.805	3.7348E-8	117.613	-4.464	219.242	2.394	9.016222E-11	-0.461538461538462	-0.0928048780487805	-0.461538461538462	117.613
1.50001	0	-12	-8.631818E-11	-3.905	3.73614E-8	115.7885	-4.038	217.3934	2.034	-3.379546E-11	-0.461538461538462	-0.0952439024390244	-0.461538461538462	115.7885
1.50016	0	-12	-1.539506E-10	-4.005	3.73747E-8	113.2681	-3.984	216.444	2.136	1.426867E-10	-0.461538461538462	-0.0976829268292683	-0.461538461538462	113.2681
1.50016	0	-12	-1.553267E-10	-4.1	3.73919E-8	112.8172	-3.912	214.8251	1.83	1.54032E-10	-0.461538461538462	-0.1	-0.461538461538462	112.8172
1.50016	0	-12	-9.023768E-11	-4.2	3.74014E-8	112.3156	-3.618	212.5295	2.28	8.97422E-11	-0.461538461538462	-0.102439024390244	-0.461538461538462	112.3156
1.49995	0	-12	-8.064738E-11	-4.3	3.74148E-8	111.7774	-3.42	211.1838	2.052	-5.522751E-11	-0.461538461538462	-0.104878048780488	-0.461538461538462	111.7774
1.49995	0	-12	-1.601635E-10	-4.405	3.7432E-8	111.017	-3.78	210.8877	2.1	1.393251E-10	-0.461538461538462	-0.107439024390244	-0.461538461538462	111.017
1.5001	0	-12	-1.023715E-10	-4.505	3.74453E-8	110.0077	-3.588	209.0719	2.286	-3.120859E-12	-0.461538461538462	-0.109878048780488	-0.461538461538462	110.0077
1.5001	0	-12	-7.130729E-11	-4.6	3.74568E-8	108.7058	-3.672	208.3114	1.974	-4.262043E-11	-0.461538461538462	-0.11219512195122	-0.461538461538462	108.7058
1.49997	0	-12	-1.018712E-10	-4.7	3.74663E-8	107.3485	-3.786	207.4632	1.896	-3.295498E-11	-0.461538461538462	-0.114634146341463	-0.461538461538462	107.3485
1.49997	0	-12	-1.392733E-10	-4.8	3.74758E-8	105.2957	-3.708	206.5408	1.782	3.553703E-11	-0.461538461538462	-0.117073170731707	-0.461538461538462	105.2957
1.49997	0	-12	-1.299749E-10	-4.905	3.74854E-8	103.0204	-3.684	205.0468	1.566	5.283041E-12	-0.461538461538462	-0.119634146341463	-0.461538461538462	103.0204
1.4999	0	-12	-1.606225E-10	-5.005	3.7493E-8	101.2106	-4.194	203.6639	1.788	1.267193E-10	-0.461538461538462	-0.122073170731707	-0.461538461538462	101.2106
1.4999	0	-12	-9.949443E-11	-5.1	3.75006E-8	100.5443	-4.242	200.5176	1.8	7.335468E-11	-0.461538461538462	-0.124390243902439	-0.461538461538462	100.5443
1.49997	0	-12	-1.218023E-10	-5.205	3.75121E-8	98.5522	-4.416	198.147	1.416	7.041318E-11	-0.461538461538462	-0.126951219512195	-0.461538461538462	98.5522
1.49997	0	-12	-1.639998E-10	-5.3	3.75216E-8	97.24905	-5.232	196.8807	1.488	1.094912E-10	-0.461538461538462	-0.129268292682927	-0.461538461538462	97.24905
1.49997	0	-12	-8.523404E-11	-5.405	3.75311E-8	97.08775	-4.932	194.1012	1.518	1.662827E-11	-0.461538461538462	-0.131829268292683	-0.461538461538462	97.08775
1.50021	0	-12	-1.279318E-10	-5.505	3.75407E-8	96.30641	-4.974	193.754	1.08	-1.488629E-11	-0.461538461538462	-0.134268292682927	-0.461538461538462	96.30641
1.50021	0	-12	-1.682528E-10	-5.6	3.75502E-8	94.90549	-5.052	192.5641	1.206	1.031883E-10	-0.461538461538462	-0.136585365853659	-0.461538461538462	94.90549
1.50002	0	-12	-7.747841E-11	-5.705	3.75597E-8	93.55479	-4.986	188.8455	0.984	-6.867509E-11	-0.461538461538462	-0.139146341463415	-0.461538461538462	93.55479
1.50002	0	-12	-1.290578E-10	-5.8	3.75674E-8	92.39527	-4.668	187.4186	0.732	-3.295498E-11	-0.461538461538462	-0.141463414634146	-0.461538461538462	92.39527
1.50002	0	-12	-1.381059E-10	-5.905	3.75769E-8	91.85164	-4.98	186.9002	1.098	1.090711E-10	-0.461538461538462	-0.144024390243902	-0.461538461538462	91.85164
1.49984	0	-12	-1.028719E-10	-6.005	3.75845E-8	91.06493	-4.566	185.3261	0.84	-6.111083E-11	-0.461538461538462	-0.146463414634146	-0.461538461538462	91.06493
1.49984	0	-12	-1.615396E-10	-6.1	3.7596E-8	90.45484	-4.5	186.4584	1.026	1.288204E-10	-0.461538461538462	-0.148780487804878	-0.461538461538462	90.45484
1.5001	0	-12	-1.031221E-10	-6.205	3.76036E-8	89.26007	-3.972	185.9255	0.768	-2.118923E-11	-0.461538461538462	-0.151341463414634	-0.461538461538462	89.26007
1.5001	0	-12	-1.602053E-10	-6.3	3.76151E-8	88.61388	-3.948	187.6512	1.092	4.015924E-11	-0.461538461538462	-0.153658536585366	-0.461538461538462	88.61388
1.5001	0	-12	-1.018711E-10	-6.405	3.76227E-8	88.54654	-3.45	187.8361	1.86	-2.700663E-12	-0.461538461538462	-0.156219512195122	-0.461538461538462	88.54654
1.50007	0	-12	-1.72506E-10	-6.505	3.76341E-8	89.57143	-3.45	193.6443	2.82	1.048691E-10	-0.461538461538462	-0.158658536585366	-0.461538461538462	89.57143
1.50007	0	-12	-1.397321E-10	-6.6	3.76418E-8	91.17364	-3.81	199.3943	3.9	8.554034E-11	-0.461538461538462	-0.160975609756098	-0.461538461538462	91.17364
1.50002	0	-12	-1.217189E-10	-6.705	3.76475E-8	92.32246	-3.81	208.3695	4.812	-2.623157E-11	-0.461538461538462	-0.163536585365854	-0.461538461538462	92.32246
1.50002	0	-12	-1.815125E-10	-6.8	3.76551E-8	94.30728	-4.188	219.8528	6.408	4.183992E-11	-0.461538461538462	-0.165853658536585	-0.461538461538462	94.30728
1.50002	0	-12	-1.157146E-10	-6.905	3.7657E-8	96.78811	-4.764	226.6678	7.554	-4.808353E-11	-0.461538461538462	-0.168414634146341	-0.461538461538462	96.78811
1.50008	0	-12	-1.907693E-10	-7	3.76551E-8	96.36012	-6.348	215.1042	6.03	4.77227E-11	-0.461538461538462	-0.170731707317073	-0.461538461538462	96.36012
1.49999	0	-11.85	-6.534456E-11	6.995	3.74129E-8	151.9978	-18.894	275.9663	-18.12	3.595732E-11	-0.455769230769231	0.170609756097561	-0.455769230769231	151.9978
1.50001	0	-11.85	-1.593361E-11	6.9	3.74072E-8	136.5104	-20.616	230.5591	-17.286	4.141974E-11	-0.455769230769231	0.168292682926829	-0.455769230769231	136.5104
1.50001	0	-11.85	-1.318096E-10	6.8	3.7411E-8	127.7338	-23.622	214.8398	-18.756	1.880676E-10	-0.455769230769231	0.165853658536585	-0.455769230769231	127.7338
1.49998	0	-11.85	-9.424058E-11	6.7	3.74243E-8	122.848	-25.986	202.9419	-20.34	2.363899E-10	-0.455769230769231	0.163414634146341	-0.455769230769231	122.848
1.49998	0	-11.85	-1.050818E-10	6.6	3.74434E-8	118.5445	-26.454	194.4687	-21.228	1.183153E-10	-0.455769230769231	0.160975609756098	-0.455769230769231	118.5445
1.49998	0	-11.85	-2.631616E-11	6.495	3.74587E-8	114.717	-28.956	184.3574	-22.842	8.217853E-11	-0.455769230769231	0.158414634146341	-0.455769230769231	114.717
1.49999	0	-11.85	-6.046599E-11	6.4	3.74625E-8	108.2045	-30.756	174.4569	-24.204	1.170547E-10	-0.455769230769231	0.15609756097561	-0.455769230769231	108.2045
1.49999	0	-11.85	-1.281403E-10	6.3	3.74644E-8	101.2879	-34.728	164.4297	-26.76	2.489961E-10	-0.455769230769231	0.153658536585366	-0.455769230769231	101.2879
1.49996	0	-11.85	-4.879086E-11	6.2	3.74625E-8	95.55022	-38.1	156.6196	-29.19	1.599144E-10	-0.455769230769231	0.151219512195122	-0.455769230769231	95.55022
1.49996	0	-11.85	-1.509967E-11	6.1	3.74625E-8	87.55769	-42.804	148.2293	-31.638	2.167062E-11	-0.455769230769231	0.148780487804878	-0.455769230769231	87.55769
1.49996	0	-11.85	-1.401907E-10	5.995	3.74739E-8	82.15051	-47.598	141.9585	-33.438	2.439533E-10	-0.455769230769231	0.146219512195122	-0.455769230769231	82.15051
1.49995	0	-11.85	-1.295997E-10	5.9	3.7493E-8	78.92913	-50.706	138.9675	-34.41	2.136994E-10	-0.455769230769231	0.14390243902439	-0.455769230769231	78.92913
1.49995	0	-11.85	-6.538629E-11	5.8	3.75121E-8	74.9041	-53.316	137.7548	-34.608	1.288203E-10	-0.455769230769231	0.141463414634146	-0.455769230769231	74.9041
1.50001	0	-11.85	-6.909731E-11	5.7	3.75273E-8	71.78427	-57.618	137.1777	-35.004	1.914291E-10	-0.455769230769231	0.139024390243902	-0.455769230769231	71.78427
1.50001	0	-11.85	-2.502357E-11	5.6	3.75388E-8	68.63618	-59.532	137.1109	-34.728	1.074553E-11	-0.455769230769231	0.136585365853659	-0.455769230769231	68.63618
1.50001	0	-11.85	-1.355624E-10	5.495	3.75426E-8	67.8725	-61.968	135.0754	-35.574	2.242044E-10	-0.455769230769231	0.134024390243902	-0.455769230769231	67.8725
1.50011	0	-11.85	-2.298041E-11	5.4	3.75426E-8	67.36401	-63.918	133.3885	-37.314	7.377476E-11	-0.455769230769231	0.131707317073171	-0.455769230769231	67.36401
1.50011	0	-11.85	-1.35187E-10	5.3	3.75483E-8	67.3663	-65.34	130.9127	-37.818	1.750416E-10	-0.455769230769231	0.129268292682927	-0.455769230769231	67.3663
1.50005	0	-11.85	-3.690721E-11	5.2	3.75483E-8	67.86219	-67.434	128.5563	-38.964	1.229375E-10	-0.455769230769231	0.126829268292683	-0.455769230769231	67.86219
1.50005	0	-11.85	-2.131254E-11	5.1	3.75464E-8	67.23308	-70.374	126.3802	-40.2	2.797353E-11	-0.455769230769231	0.124390243902439	-0.455769230769231	67.23308
1.49988	0	-11.85	-6.955597E-11	4.995	3.75445E-8	67.52174	-73.314	123.4841	-41.868	1.80084E-10	-0.455769230769231	0.121829268292683	-0.455769230769231	67.52174
1.49988	0	-11.85	-4.2578E-11	4.9	3.75426E-8	67.20286	-74.706	124.1478	-43.098	2.761853E-12	-0.455769230769231	0.119512195121951	-0.455769230769231	67.20286
1.50007	0	-11.85	-1.237621E-10	4.8	3.75426E-8	65.46616	-77.406	121.0718	-44.172	1.519308E-10	-0.455769230769231	0.117073170731707	-0.455769230769231	65.46616
1.50007	0	-11.85	-5.525388E-11	4.7	3.75407E-8	63.05077	-79.314	118.6342	-44.406	9.47844E-11	-0.455769230769231	0.114634146341463	-0.455769230769231	63.05077
1.50003	0	-11.85	-2.514866E-11	4.6	3.75369E-8	62.41219	-77.28	125.37	-43.014	-9.003598E-12	-0.455769230769231	0.11219512195122	-0.455769230769231	62.41219
1.50003	0	-11.85	-9.97094E-12	4.495	3.75311E-8	64.33251	-73.518	140.5759	-41.61	2.167064E-11	-0.455769230769231	0.109634146341463	-0.455769230769231	64.33251
1.50009	0	-11.85	-1.2764E-10	4.4	3.75254E-8	66.62554	-70.692	155.4139	-40.524	2.132793E-10	-0.455769230769231	0.107317073170732	-0.455769230769231	66.62554
1.49994	0	-11.85	-8.031373E-11	4.3	3.75121E-8	65.94166	-65.574	152.5396	-37.476	4.73025E-11	-0.455769230769231	0.104878048780488	-0.455769230769231	65.94166
1.49994	0	-11.85	-9.941099E-11	4.2	3.75044E-8	68.10321	-57.666	137.2988	-32.232	1.115922E-10	-0.455769230769231	0.102439024390244	-0.455769230769231	68.10321
1.49994	0	-11.85	-4.245291E-11	4.1	3.74987E-8	73.73882	-50.256	146.6085	-29.616	1.225173E-10	-0.455769230769231	0.1	-0.455769230769231	73.73882
1.50016	0	-11.85	-6.988956E-11	4	3.74892E-8	83.13568	-41.682	158.0981	-26.172	3.679761E-11	-0.455769230769231	0.0975609756097561	-0.455769230769231	83.13568
1.50016	0	-11.85	-1.389046E-11	3.9	3.74854E-8	99.97652	-31.938	174.8097	-22.098	3.427636E-11	-0.455769230769231	0.0951219512195122	-0.455769230769231	99.97652
1.5	0	-11.85	-1.273481E-10	3.8	3.74777E-8	115.8766	-25.404	195.0736	-17.676	1.830254E-10	-0.455769230769231	0.0926829268292683	-0.455769230769231	115.8766
1.5	0	-11.85	-2.961024E-11	3.7	3.74701E-8	118.8702	-22.992	220.1678	-13.926	8.469979E-11	-0.455769230769231	0.0902439024390244	-0.455769230769231	118.8702
1.49987	0	-11.85	-1.568343E-11	3.6	3.74568E-8	137.7219	-17.754	268.1329	-9.732	6.242943E-11	-0.455769230769231	0.0878048780487805	-0.455769230769231	137.7219
1.49987	0	-11.85	-9.870218E-11	3.5	3.74453E-8	158.4575	-14.832	288.7599	-9.234	1.410057E-10	-0.455769230769231	0.0853658536585366	-0.455769230769231	158.4575
1.49987	0	-11.85	-8.823629E-11	3.4	3.74281E-8	190.1315	-12.324	321.4884	-9.81	7.839689E-11	-0.455769230769231	0.0829268292682927	-0.455769230769231	190.1315
1.49997	0	-11.85	-7.130726E-11	3.3	3.74167E-8	219.5862	-10.89	374.5547	-7.992	1.943706E-10	-0.455769230769231	0.0804878048780488	-0.455769230769231	219.5862
1.49997	0	-11.85	-6.046603E-11	3.2	3.74033E-8	248.9465	-9.792	425.7352	-6.78	1.662826E-11	-0.455769230769231	0.0780487804878049	-0.455769230769231	248.9465
1.50017	0	-11.85	-1.111696E-10	3.1	3.73919E-8	286.0833	-7.926	481.4064	-5.658	2.115986E-10	-0.455769230769231	0.075609756097561	-0.455769230769231	286.0833
1.50017	0	-11.85	-1.381058E-10	3	3.73766E-8	357.7131	-5.004	583.9135	-4.338	2.204229E-10	-0.455769230769231	0.0731707317073171	-0.455769230769231	357.7131
1.5001	0	-11.85	-9.499118E-11	2.9	3.73633E-8	399.2179	-4.29	639.0603	-3.84	2.073965E-10	-0.455769230769231	0.0707317073170732	-0.455769230769231	399.2179
1.5001	0	-11.85	-2.385604E-11	2.8	3.73538E-8	442.9536	-3.846	687.1911	-3.54	4.814292E-11	-0.455769230769231	0.0682926829268293	-0.455769230769231	442.9536
1.5001	0	-11.85	-1.173407E-10	2.7	3.7348E-8	485.8627	-3.648	726.5985	-3.27	1.384848E-10	-0.455769230769231	0.0658536585365854	-0.455769230769231	485.8627
1.50003	0	-11.85	-7.043163E-11	2.6	3.73404E-8	527.0163	-3.222	753.9314	-3.048	1.662174E-10	-0.455769230769231	0.0634146341463415	-0.455769230769231	527.0163
1.50003	0	-11.85	-9.002917E-11	2.5	3.73328E-8	556.2588	-3.048	763.9154	-3.084	5.906788E-11	-0.455769230769231	0.0609756097560976	-0.455769230769231	556.2588
1.49989	0	-11.85	-1.449024E-10	2.4	3.73347E-8	577.7333	-2.826	757.8901	-3.12	1.880676E-10	-0.455769230769231	0.0585365853658537	-0.455769230769231	577.7333
1.49989	0	-11.85	-8.806941E-11	2.3	3.73366E-8	587.2843	-2.634	739.7406	-3.27	2.153804E-10	-0.455769230769231	0.0560975609756098	-0.455769230769231	587.2843
1.49989	0	-11.85	-2.206307E-11	2.2	3.73404E-8	583.5824	-2.598	710.5842	-3.66	-1.61469E-11	-0.455769230769231	0.0536585365853659	-0.455769230769231	583.5824
1.49989	0	-11.85	-1.19092E-10	2.095	3.73461E-8	569.5775	-2.556	682.8959	-4.038	2.229438E-10	-0.455769230769231	0.0510975609756098	-0.455769230769231	569.5775
1.50001	0	-11.85	-2.331399E-11	2	3.73538E-8	538.296	-2.202	652.9349	-4.686	1.830905E-11	-0.455769230769231	0.0487804878048781	-0.455769230769231	538.296
1.50001	0	-11.85	-7.989686E-11	1.9	3.73595E-8	466.7916	-1.488	585.4789	-5.832	1.784031E-10	-0.455769230769231	0.0463414634146341	-0.455769230769231	466.7916
1.5	0	-11.85	-2.118744E-11	1.8	3.73652E-8	424.973	-1.416	535.5893	-5.49	-1.866807E-11	-0.455769230769231	0.0439024390243902	-0.455769230769231	424.973
1.5	0	-11.85	-1.362712E-10	1.7	3.73709E-8	366.1405	-1.794	457.7519	-3.648	1.952111E-10	-0.455769230769231	0.0414634146341463	-0.455769230769231	366.1405
1.5	0	-11.85	-4.086845E-11	1.595	3.73709E-8	334.0942	-1.878	419.3744	-3.798	-1.152477E-11	-0.455769230769231	0.0389024390243902	-0.455769230769231	334.0942
1.49999	0	-11.85	-1.243459E-10	1.5	3.73766E-8	312.4896	-2.046	390.9772	-3.828	1.359636E-10	-0.455769230769231	0.0365853658536585	-0.455769230769231	312.4896
1.49999	0	-11.85	-7.914627E-11	1.4	3.73766E-8	296.3672	-1.674	368.5274	-3.756	1.67478E-10	-0.455769230769231	0.0341463414634146	-0.455769230769231	296.3672
1.5	0	-11.85	-7.53935E-11	1.3	3.73747E-8	284.1976	-1.818	353.346	-3.93	2.587252E-11	-0.455769230769231	0.0317073170731707	-0.455769230769231	284.1976
1.5	0	-11.85	-1.351036E-10	1.2	3.73747E-8	275.9246	-1.41	339.2429	-3.822	1.977323E-10	-0.455769230769231	0.0292682926829268	-0.455769230769231	275.9246
1.5	0	-11.85	-2.931835E-11	1.095	3.73728E-8	266.1698	-1.128	329.5418	-3.798	-7.322811E-12	-0.455769230769231	0.0267073170731707	-0.455769230769231	266.1698
1.50014	0	-11.85	-1.081674E-10	0.995	3.73709E-8	259.5046	-1.278	324.3486	-3.738	1.557125E-10	-0.455769230769231	0.0242682926829268	-0.455769230769231	259.5046
1.50014	0	-11.85	-1.371051E-10	0.9	3.73671E-8	253.1754	-0.822	319.7974	-3.648	1.775628E-10	-0.455769230769231	0.0219512195121951	-0.455769230769231	253.1754
1.50003	0	-11.85	-3.799132E-11	0.8	3.73671E-8	245.7234	0.156	314.536	-3.504	8.596029E-11	-0.455769230769231	0.0195121951219512	-0.455769230769231	245.7234
1.50003	0	-11.85	-5.179303E-11	0.7	3.73633E-8	241.1869	-0.006	312.5741	-3.486	-1.488632E-11	-0.455769230769231	0.0170731707317073	-0.455769230769231	241.1869
1.50003	0	-11.85	-1.265558E-10	0.6	3.73614E-8	236.2136	0.042	310.074	-3.384	1.225173E-10	-0.455769230769231	0.0146341463414634	-0.455769230769231	236.2136
1.50014	0	-11.85	-1.705943E-11	0.495	3.73557E-8	224.9807	0.606	305.26	-3.306	-2.413061E-11	-0.455769230769231	0.0120731707317073	-0.455769230769231	224.9807
1.50014	0	-11.85	-1.266392E-10	0.4	3.73557E-8	216.4294	0.936	300.9715	-3.042	1.851262E-10	-0.455769230769231	0.00975609756097561	-0.455769230769231	216.4294
1.49999	0	-11.85	-2.106234E-11	0.3	3.73538E-8	207.9633	1.728	295.8253	-2.874	-9.423779E-12	-0.455769230769231	0.00731707317073171	-0.455769230769231	207.9633
1.49999	0	-11.85	-1.053738E-10	0.2	3.73461E-8	212.8442	0.396	292.3947	-2.688	1.510905E-10	-0.455769230769231	0.0048780487804878	-0.455769230769231	212.8442
1.50002	0	-11.85	-1.329772E-10	0.1	3.73404E-8	226.981	-0.474	285.6049	-2.472	1.926899E-10	-0.455769230769231	0.0024390243902439	-0.455769230769231	226.981
1.50002	0	-11.85	-1.7393E-11	0	3.73328E-8	223.6719	-0.102	280.8254	-2.274	5.822753E-11	-0.455769230769231	0	-0.455769230769231	223.6719
1.50002	0	-11.85	-7.047331E-11	-0.1	3.73271E-8	220.1133	-0.54	277.0989	-2.13	5.703226E-12	-0.455769230769231	-0.0024390243902439	-0.455769230769231	220.1133
1.50003	0	-11.85	-3.436368E-11	-0.2	3.73271E-8	218.8032	-0.306	273.059	-1.83	6.369009E-11	-0.455769230769231	-0.0048780487804878	-0.455769230769231	218.8032
1.50003	0	-11.85	-7.893778E-11	-0.3	3.73213E-8	215.194	-0.384	270.6042	-1.806	1.237779E-10	-0.455769230769231	-0.00731707317073171	-0.455769230769231	215.194
1.50014	0	-11.85	-8.135614E-11	-0.4	3.73156E-8	215.1518	0.102	269.3994	-1.41	1.784031E-10	-0.455769230769231	-0.00975609756097561	-0.455769230769231	215.1518
1.50014	0	-11.85	-8.006364E-11	-0.505	3.73118E-8	213.202	-0.306	269.325	-1.35	1.052893E-10	-0.455769230769231	-0.0123170731707317	-0.455769230769231	213.202
1.50014	0	-11.85	-1.261387E-10	-0.6	3.73099E-8	212.0397	-0.516	269.4406	-1.182	1.347028E-10	-0.455769230769231	-0.0146341463414634	-0.455769230769231	212.0397
1.49995	0	-11.85	-1.760149E-11	-0.7	3.73042E-8	209.0513	-0.378	268.3558	-1.098	-3.169427E-11	-0.455769230769231	-0.0170731707317073	-0.455769230769231	209.0513
1.49995	0	-11.85	-1.298081E-10	-0.8	3.73003E-8	206.701	-0.984	269.3839	-0.786	1.578137E-10	-0.455769230769231	-0.0195121951219512	-0.455769230769231	206.701
1.50003	0	-11.85	-3.857509E-11	-0.9	3.73003E-8	203.6043	-1.026	269.8343	-0.588	7.713632E-11	-0.455769230769231	-0.0219512195121951	-0.455769230769231	203.6043
1.50003	0	-11.85	-4.728976E-11	-1	3.72965E-8	200.0416	-1.398	270.7841	-0.492	4.604187E-11	-0.455769230769231	-0.024390243902439	-0.455769230769231	200.0416
1.50003	0	-11.85	-2.489846E-11	-1.1	3.72946E-8	197.1052	-1.314	269.9747	-0.27	3.175527E-11	-0.455769230769231	-0.0268292682926829	-0.455769230769231	197.1052
1.50007	0	-11.85	-1.206348E-10	-1.2	3.72946E-8	193.1097	-1.362	269.6986	-0.282	1.275597E-10	-0.455769230769231	-0.0292682926829268	-0.455769230769231	193.1097
1.50007	0	-11.85	-8.406652E-11	-1.3	3.72927E-8	190.3099	-1.272	268.814	-0.126	1.52351E-10	-0.455769230769231	-0.0317073170731707	-0.455769230769231	190.3099
1.49998	0	-11.85	-2.323058E-11	-1.4	3.72946E-8	187.004	-1.536	267.9766	-0.234	5.703233E-12	-0.455769230769231	-0.0341463414634146	-0.455769230769231	187.004
1.49998	0	-11.85	-1.211351E-10	-1.5	3.72927E-8	184.0416	-1.968	269.3878	-0.126	1.330222E-10	-0.455769230769231	-0.0365853658536585	-0.455769230769231	184.0416
1.49998	0	-11.85	-2.948514E-11	-1.6	3.72908E-8	181.9658	-1.986	269.2273	0.63	1.788888E-11	-0.455769230769231	-0.0390243902439024	-0.455769230769231	181.9658
1.50013	0	-11.85	-1.215104E-10	-1.7	3.72851E-8	178.4965	-2.25	269.6198	0.9	1.838659E-10	-0.455769230769231	-0.0414634146341463	-0.455769230769231	178.4965
1.50013	0	-11.85	-3.986768E-11	-1.8	3.72794E-8	174.939	-2.322	268.5344	1.05	7.041327E-11	-0.455769230769231	-0.0439024390243902	-0.455769230769231	174.939
1.49991	0	-11.85	-4.207763E-11	-1.9	3.72736E-8	169.9688	-2.262	266.8283	1.224	2.406825E-13	-0.455769230769231	-0.0463414634146341	-0.455769230769231	169.9688
1.49991	0	-11.85	-1.092514E-10	-2	3.72698E-8	167.075	-2.478	265.5311	1.494	1.384848E-10	-0.455769230769231	-0.0487804878048781	-0.455769230769231	167.075
1.49996	0	-11.85	-8.077246E-11	-2.1	3.72641E-8	163.3765	-2.466	263.8972	1.476	3.679766E-11	-0.455769230769231	-0.051219512195122	-0.455769230769231	163.3765
1.49996	0	-11.85	-1.214687E-10	-2.2	3.72622E-8	159.9983	-2.778	262.4362	1.662	1.569731E-10	-0.455769230769231	-0.0536585365853659	-0.455769230769231	159.9983
1.49996	0	-11.85	-6.601173E-11	-2.3	3.72603E-8	155.9947	-2.784	259.5999	1.68	-9.423781E-12	-0.455769230769231	-0.0560975609756098	-0.455769230769231	155.9947
1.5	0	-11.85	-1.144637E-10	-2.4	3.72603E-8	152.4204	-2.97	257.2255	1.89	1.166346E-10	-0.455769230769231	-0.0585365853658537	-0.455769230769231	152.4204
1.5	0	-11.85	-6.759625E-11	-2.5	3.72565E-8	149.0113	-3.09	253.902	2.052	1.220972E-10	-0.455769230769231	-0.0609756097560976	-0.455769230769231	149.0113
1.50007	0	-11.85	-7.701972E-11	-2.6	3.72584E-8	144.9169	-3.078	250.4396	1.992	-1.194496E-11	-0.455769230769231	-0.0634146341463415	-0.455769230769231	144.9169
1.50007	0	-11.85	-9.478265E-11	-2.705	3.72584E-8	141.2924	-3.39	247.2151	2.214	8.974216E-11	-0.455769230769231	-0.0659756097560976	-0.455769230769231	141.2924
1.50007	0	-11.85	-4.070164E-11	-2.8	3.72603E-8	139.4855	-3.438	244.903	2.166	3.805822E-11	-0.455769230769231	-0.0682926829268293	-0.455769230769231	139.4855
1.49997	0	-11.85	-4.036805E-11	-2.9	3.72641E-8	136.7346	-3.378	242.9786	2.07	-5.606802E-11	-0.455769230769231	-0.0707317073170732	-0.455769230769231	136.7346
1.49997	0	-11.85	-1.207181E-10	-3	3.72736E-8	134.2886	-3.504	241.1927	2.274	1.548723E-10	-0.455769230769231	-0.0731707317073171	-0.455769230769231	134.2886
1.50006	0	-11.85	-2.0145E-11	-3.1	3.72794E-8	131.5571	-3.582	238.1321	2.346	-5.774895E-11	-0.455769230769231	-0.075609756097561	-0.455769230769231	131.5571
1.50006	0	-11.85	-1.188002E-10	-3.2	3.7287E-8	129.4824	-3.234	236.535	2.322	1.473088E-10	-0.455769230769231	-0.0780487804878049	-0.455769230769231	129.4824
1.50006	0	-11.85	-4.808199E-11	-3.3	3.72965E-8	127.8136	-2.604	233.3037	2.43	5.234482E-11	-0.455769230769231	-0.0804878048780488	-0.455769230769231	127.8136
1.49996	0	-11.85	-3.778284E-11	-3.4	3.73023E-8	125.322	-2.172	230.6708	2.382	-6.657393E-11	-0.455769230769231	-0.0829268292682927	-0.455769230769231	125.322
1.49996	0	-11.85	-1.182164E-10	-3.5	3.73118E-8	122.3948	-2.508	227.8164	2.574	1.384847E-10	-0.455769230769231	-0.0853658536585366	-0.455769230769231	122.3948
1.50016	0	-11.85	-6.571986E-11	-3.6	3.73194E-8	120.835	-2.664	224.6255	2.586	1.031884E-10	-0.455769230769231	-0.0878048780487805	-0.455769230769231	120.835
1.50016	0	-11.85	-1.889411E-11	-3.7	3.7329E-8	119.2322	-2.706	221.9733	2.49	-4.682281E-11	-0.455769230769231	-0.0902439024390244	-0.455769230769231	119.2322
1.50003	0	-11.85	-1.177994E-10	-3.805	3.73385E-8	117.5805	-3.354	220.7944	2.634	1.309211E-10	-0.455769230769231	-0.0928048780487805	-0.455769230769231	117.5805
1.50003	0	-11.85	-6.638697E-11	-3.905	3.73518E-8	116.6661	-3.612	219.0451	2.478	9.064798E-12	-0.455769230769231	-0.0952439024390244	-0.455769230769231	116.6661
1.50003	0	-11.85	-9.615867E-11	-4.005	3.73671E-8	114.9859	-3.354	218.5067	2.166	2.797357E-11	-0.455769230769231	-0.0976829268292683	-0.455769230769231	114.9859
1.50013	0	-11.85	-1.152559E-10	-4.1	3.73785E-8	113.1693	-3.192	217.3937	2.172	9.604506E-11	-0.455769230769231	-0.1	-0.455769230769231	113.1693
1.50013	0	-11.85	-8.50256E-11	-4.2	3.73919E-8	112.5682	-3.39	215.7465	2.148	1.25879E-10	-0.455769230769231	-0.102439024390244	-0.455769230769231	112.5682
1.49998	0	-11.85	-2.8818E-11	-4.3	3.74091E-8	112.0062	-3.438	213.9544	1.914	-3.541067E-12	-0.455769230769231	-0.104878048780488	-0.455769230769231	112.0062
1.49998	0	-11.85	-9.536644E-11	-4.405	3.74224E-8	110.8464	-3.864	213.6047	1.776	3.301594E-11	-0.455769230769231	-0.107439024390244	-0.455769230769231	110.8464
1.49998	0	-11.85	-8.519233E-11	-4.505	3.74339E-8	110.6631	-4.236	211.9718	1.962	4.898328E-11	-0.455769230769231	-0.109878048780488	-0.455769230769231	110.6631
1.49989	0	-11.85	-3.603156E-11	-4.6	3.74453E-8	109.8958	-3.99	210.3153	1.884	1.326672E-11	-0.455769230769231	-0.11219512195122	-0.455769230769231	109.8958
1.49989	0	-11.85	-4.770673E-11	-4.7	3.74587E-8	108.4517	-3.468	209.0219	1.446	-5.186565E-11	-0.455769230769231	-0.114634146341463	-0.455769230769231	108.4517
1.49996	0	-11.85	-9.536644E-11	-4.8	3.74663E-8	107.5222	-3.636	207.6122	1.524	1.262991E-10	-0.455769230769231	-0.117073170731707	-0.455769230769231	107.5222
1.49996	0	-11.85	-5.62963E-11	-4.905	3.7472E-8	106.0645	-3.57	205.17	0.906	-5.996939E-13	-0.455769230769231	-0.119634146341463	-0.455769230769231	106.0645
1.49996	0	-11.85	-1.048316E-10	-5.005	3.74815E-8	104.9195	-3.834	204.2979	1.152	6.621115E-11	-0.455769230769231	-0.122073170731707	-0.455769230769231	104.9195
1.49999	0	-11.85	-3.41552E-11	-5.1	3.74892E-8	104.6619	-3.024	200.7026	0.852	5.283027E-12	-0.455769230769231	-0.124390243902439	-0.455769230769231	104.6619
1.49999	0	-11.85	-7.71448E-11	-5.205	3.74911E-8	103.0047	-2.658	199.6244	0.492	3.301582E-11	-0.455769230769231	-0.126951219512195	-0.455769230769231	103.0047
1.50009	0	-11.85	-1.110444E-10	-5.3	3.74987E-8	101.4931	-3.312	198.3917	1.026	1.132731E-10	-0.455769230769231	-0.129268292682927	-0.455769230769231	101.4931
1.50009	0	-11.85	-4.466284E-11	-5.405	3.75082E-8	100.3378	-3.42	195.8585	0.996	-8.338343E-11	-0.455769230769231	-0.131829268292683	-0.455769230769231	100.3378
1.50009	0	-11.85	-9.182208E-11	-5.505	3.75159E-8	98.6539	-3.576	193.2117	1.386	1.040288E-10	-0.455769230769231	-0.134268292682927	-0.455769230769231	98.6539
1.49993	0	-11.85	-6.49693E-11	-5.6	3.75254E-8	97.4873	-4.218	191.1276	1.308	5.528614E-11	-0.455769230769231	-0.136585365853659	-0.455769230769231	97.4873
1.49993	0	-11.85	-9.7076E-11	-5.705	3.7535E-8	95.39044	-4.698	190.4337	0.762	-1.860267E-12	-0.455769230769231	-0.139146341463415	-0.455769230769231	95.39044
1.49996	0	-11.85	-1.051652E-10	-5.8	3.75426E-8	94.6269	-4.872	189.0804	0.84	7.713633E-11	-0.455769230769231	-0.141463414634146	-0.455769230769231	94.6269
1.49996	0	-11.85	-3.624007E-11	-5.905	3.75502E-8	93.62826	-4.056	186.6858	0.54	-9.977268E-11	-0.455769230769231	-0.144024390243902	-0.455769230769231	93.62826
1.49996	0	-11.85	-9.911909E-11	-6.005	3.75636E-8	92.3551	-3.588	186.4457	0.486	6.705174E-11	-0.455769230769231	-0.146463414634146	-0.455769230769231	92.3551
1.50005	0	-11.85	-3.649023E-11	-6.1	3.75769E-8	91.1081	-3.612	185.5619	0.96	-2.791235E-11	-0.455769230769231	-0.148780487804878	-0.455769230769231	91.1081
1.50005	0	-11.85	-1.140467E-10	-6.205	3.75865E-8	89.82108	-3.882	185.341	0.69	6.032871E-11	-0.455769230769231	-0.151341463414634	-0.455769230769231	89.82108
1.50006	0	-11.85	-1.068748E-10	-6.3	3.75998E-8	89.24436	-4.026	183.9132	0.816	7.755658E-11	-0.455769230769231	-0.153658536585366	-0.455769230769231	89.24436
1.50006	0	-11.85	-3.069437E-11	-6.405	3.76112E-8	89.16785	-3.774	181.827	0.36	-1.144811E-10	-0.455769230769231	-0.156219512195122	-0.455769230769231	89.16785
1.5	0	-11.85	-5.129267E-11	-6.505	3.76208E-8	88.81071	-3.774	182.2261	0.666	-8.128226E-11	-0.455769230769231	-0.158658536585366	-0.455769230769231	88.81071
1.5	0	-11.85	-3.511422E-11	-6.6	3.76284E-8	87.481	-3.558	181.1252	0.024	-1.283489E-10	-0.455769230769231	-0.160975609756098	-0.455769230769231	87.481
1.5	0	-11.85	-8.08976E-11	-6.705	3.7636E-8	86.5355	-3.81	181.0639	0.24	-1.530651E-11	-0.455769230769231	-0.163536585365854	-0.455769230769231	86.5355
1.49994	0	-11.85	-2.815084E-11	-6.8	3.76437E-8	86.0476	-3.774	179.8638	-0.006	-1.405357E-10	-0.455769230769231	-0.165853658536585	-0.455769230769231	86.0476
1.49994	0	-11.85	-9.511624E-11	-6.905	3.76437E-8	85.99819	-3.732	181.4474	0.372	2.713317E-11	-0.455769230769231	-0.168414634146341	-0.455769230769231	85.99819
1.49994	0	-11.85	-2.940175E-11	-7	3.76418E-8	86.20045	-3.75	180.269	0.294	-1.602869E-10	-0.455769230769231	-0.170731707317073	-0.455769230769231	86.20045
1.49993	0	-11.7	-6.459401E-11	6.995	3.73919E-8	160.9875	-19.932	291.5899	-15.738	1.548723E-10	-0.45	0.170609756097561	-0.45	160.9875
1.49993	0	-11.7	-1.019962E-10	6.9	3.73881E-8	151.2519	-20.976	268.3019	-16.704	1.13273E-10	-0.45	0.168292682926829	-0.45	151.2519
1.4998	0	-11.7	-9.419889E-11	6.8	3.73919E-8	133.3283	-23.298	220.4665	-18.864	9.016225E-11	-0.45	0.165853658536585	-0.45	133.3283
1.4998	0	-11.7	-1.151373E-11	6.7	3.74072E-8	127.5351	-25.056	210.3181	-20.142	7.629593E-11	-0.45	0.163414634146341	-0.45	127.5351
1.50005	0	-11.7	-1.218023E-10	6.6	3.74243E-8	121.1186	-25.764	200.5654	-20.682	2.481555E-10	-0.45	0.160975609756098	-0.45	121.1186
1.50005	0	-11.7	-1.61004E-11	6.495	3.74453E-8	118.6381	-27.048	191.3874	-21.81	9.982674E-11	-0.45	0.158414634146341	-0.45	118.6381
1.50005	0	-11.7	9.109319E-13	6.4	3.74529E-8	112.2356	-29.142	183.2048	-23.31	1.116572E-11	-0.45	0.15609756097561	-0.45	112.2356
1.50005	0	-11.7	-1.361878E-10	6.3	3.74529E-8	103.4454	-32.742	172.3255	-25.392	2.426934E-10	-0.45	0.153658536585366	-0.45	103.4454
1.50005	0	-11.7	-8.303059E-12	6.2	3.74548E-8	97.07434	-36.354	164.9815	-27.498	9.905198E-12	-0.45	0.151219512195122	-0.45	97.07434
1.49998	0	-11.7	-1.098353E-10	6.1	3.74568E-8	89.03804	-42.108	155.3878	-29.526	2.435333E-10	-0.45	0.148780487804878	-0.45	89.03804
1.49998	0	-11.7	-1.225112E-10	5.995	3.74682E-8	84.21381	-46.008	150.6053	-31.008	1.859668E-10	-0.45	0.146219512195122	-0.45	84.21381
1.49998	0	-11.7	-4.96665E-11	5.9	3.74854E-8	81.13159	-48.996	147.7039	-32.292	1.708398E-10	-0.45	0.14390243902439	-0.45	81.13159
1.49992	0	-11.7	-3.081945E-11	5.8	3.75063E-8	77.65975	-51.24	146.2064	-32.844	4.442648E-12	-0.45	0.141463414634146	-0.45	77.65975
1.49992	0	-11.7	-6.922246E-11	5.7	3.75216E-8	74.16555	-56.052	142.3615	-33.876	1.115922E-10	-0.45	0.139024390243902	-0.45	74.16555
1.49997	0	-11.7	-2.260513E-11	5.6	3.75311E-8	70.87109	-59.13	141.2335	-34.512	6.123428E-12	-0.45	0.136585365853659	-0.45	70.87109
1.49997	0	-11.7	-4.545508E-11	5.495	3.75388E-8	69.78966	-61.512	139.716	-35.19	1.401655E-10	-0.45	0.134024390243902	-0.45	69.78966
1.50003	0	-11.7	-4.54134E-11	5.4	3.75407E-8	68.55812	-63.45	138.791	-35.91	2.713314E-11	-0.45	0.131707317073171	-0.45	68.55812
1.50003	0	-11.7	-1.226363E-10	5.3	3.75426E-8	66.89281	-66.192	133.8226	-36.672	1.817648E-10	-0.45	0.129268292682927	-0.45	66.89281
1.49994	0	-11.7	-3.857507E-11	5.2	3.75445E-8	64.8055	-66.954	129.6981	-36.444	-1.019912E-12	-0.45	0.126829268292683	-0.45	64.8055
1.49994	0	-11.7	-1.347349E-11	5.1	3.75426E-8	64.99497	-68.172	128.9109	-37.248	-1.440096E-12	-0.45	0.124390243902439	-0.45	64.99497
1.49996	0	-11.7	-1.215359E-12	4.995	3.75445E-8	65.84746	-70.908	127.6019	-39.624	2.209078E-11	-0.45	0.121829268292683	-0.45	65.84746
1.50013	0	-11.7	-8.915355E-11	4.9	3.75426E-8	64.48648	-73.878	123.8255	-41.538	1.540318E-10	-0.45	0.119512195121951	-0.45	64.48648
1.50013	0	-11.7	-5.112589E-11	4.8	3.75388E-8	62.0121	-77.088	116.7176	-42.156	1.074558E-11	-0.45	0.117073170731707	-0.45	62.0121
1.50007	0	-11.7	-2.931835E-11	4.7	3.75388E-8	60.759	-77.724	118.2433	-41.304	-9.843988E-12	-0.45	0.114634146341463	-0.45	60.759
1.50007	0	-11.7	-2.006162E-11	4.6	3.7535E-8	62.17957	-76.734	125.0167	-40.218	7.50353E-11	-0.45	0.11219512195122	-0.45	62.17957
1.49994	0	-11.7	-5.312737E-11	4.495	3.75311E-8	64.23313	-75.738	136.3698	-39.558	1.41426E-10	-0.45	0.109634146341463	-0.45	64.23313
1.49996	0	-11.7	-1.220942E-10	4.4	3.75254E-8	63.8706	-74.124	148.2537	-37.434	2.006735E-10	-0.45	0.107317073170732	-0.45	63.8706
1.49996	0	-11.7	-6.438552E-11	4.3	3.75216E-8	62.67323	-68.394	145.9978	-35.478	2.797348E-11	-0.45	0.104878048780488	-0.45	62.67323
1.50004	0	-11.7	-1.209749E-11	4.2	3.75102E-8	68.71331	-54.024	140.2075	-33.096	2.923408E-11	-0.45	0.102439024390244	-0.45	68.71331
1.50004	0	-11.7	-1.262222E-10	4.1	3.75025E-8	73.74388	-46.368	148.7293	-30.546	2.242044E-10	-0.45	0.1	-0.45	73.74388
1.50001	0	-11.7	-6.121659E-11	4	3.74987E-8	82.91567	-37.77	160.8394	-28.698	1.813444E-10	-0.45	0.0975609756097561	-0.45	82.91567
1.50001	0	-11.7	-1.05547E-11	3.9	3.74892E-8	95.39521	-29.76	174.5436	-26.55	3.343609E-11	-0.45	0.0951219512195122	-0.45	95.39521
1.50001	0	-11.7	-1.194673E-10	3.8	3.74796E-8	109.5716	-24.366	191.8582	-23.634	2.200024E-10	-0.45	0.0926829268292683	-0.45	109.5716
1.49998	0	-11.7	-1.555834E-11	3.7	3.7472E-8	117.6214	-20.85	213.6699	-21.672	-3.541082E-12	-0.45	0.0902439024390244	-0.45	117.6214
1.49998	0	-11.7	-1.876902E-11	3.6	3.74587E-8	137.69	-15.132	246.8876	-19.326	-7.322832E-12	-0.45	0.0878048780487805	-0.45	137.69
1.49987	0	-11.7	-8.852809E-11	3.5	3.74453E-8	159.9747	-11.43	269.8336	-18.102	1.931098E-10	-0.45	0.0853658536585366	-0.45	159.9747
1.49987	0	-11.7	-1.184731E-11	3.4	3.74396E-8	177.7848	-9.246	298.43	-14.682	-4.801656E-12	-0.45	0.0829268292682927	-0.45	177.7848
1.50006	0	-11.7	-2.122914E-11	3.3	3.74224E-8	212.5593	-6.144	356.3801	-8.592	3.175528E-11	-0.45	0.0804878048780488	-0.45	212.5593
1.50006	0	-11.7	-4.12437E-11	3.2	3.7411E-8	243.6922	-4.638	407.5219	-7.266	1.128529E-10	-0.45	0.0780487804878049	-0.45	243.6922
1.49992	0	-11.7	-7.109874E-11	3.1	3.74014E-8	273.1368	-4.854	460.5683	-6.186	2.167059E-11	-0.45	0.075609756097561	-0.45	273.1368
1.49992	0	-11.7	-7.347553E-11	3	3.73824E-8	326.964	-5.784	551.337	-4.764	3.931876E-11	-0.45	0.0731707317073171	-0.45	326.964
1.49988	0	-11.7	-1.505798E-11	2.9	3.7369E-8	372.9401	-4.8	613.6905	-4.11	-1.236517E-11	-0.45	0.0707317073170732	-0.45	372.9401
1.49988	0	-11.7	-1.103774E-10	2.8	3.73633E-8	420.4072	-4.248	667.2751	-3.654	1.36804E-10	-0.45	0.0682926829268293	-0.45	420.4072
1.49988	0	-11.7	-1.209267E-10	2.7	3.73538E-8	465.9419	-3.534	709.6306	-3.348	2.132793E-10	-0.45	0.0658536585365854	-0.45	465.9419
1.50003	0	-11.7	-8.219665E-12	2.6	3.73461E-8	505.3379	-3.096	739.4025	-3.276	1.998985E-11	-0.45	0.0634146341463415	-0.45	505.3379
1.50003	0	-11.7	-6.692905E-11	2.5	3.73404E-8	542.0804	-2.976	756.3765	-3.156	1.763021E-10	-0.45	0.0609756097560976	-0.45	542.0804
1.49992	0	-11.7	-2.777558E-11	2.4	3.73404E-8	565.3742	-2.826	757.2254	-3.174	8.974202E-11	-0.45	0.0585365853658537	-0.45	565.3742
1.49992	0	-11.7	-5.15846E-11	2.3	3.73404E-8	579.4421	-2.928	745.5517	-3.336	5.703209E-12	-0.45	0.0560975609756098	-0.45	579.4421
1.49992	0	-11.7	-9.782649E-11	2.2	3.73423E-8	580.5106	-3.174	721.7713	-3.528	2.078168E-10	-0.45	0.0536585365853659	-0.45	580.5106
1.49996	0	-11.7	-1.063327E-10	2.095	3.73518E-8	567.7451	-3.672	688.4755	-3.99	1.872271E-10	-0.45	0.0510975609756098	-0.45	567.7451
1.49996	0	-11.7	-1.216355E-10	2	3.73557E-8	547.9913	-3.738	655.2949	-4.536	2.048754E-10	-0.45	0.0487804878048781	-0.45	547.9913
1.49993	0	-11.7	-4.599717E-11	1.9	3.73576E-8	515.2044	-3.042	617.5183	-5.346	1.174752E-10	-0.45	0.0463414634146341	-0.45	515.2044
1.49993	0	-11.7	-1.772659E-11	1.8	3.73671E-8	445.4881	-1.392	543.1891	-6.924	3.343607E-11	-0.45	0.0439024390243902	-0.45	445.4881
1.50005	0	-11.7	-1.067979E-11	1.7	3.73671E-8	409.2236	-1.392	503.3599	-6.294	-2.371041E-11	-0.45	0.0414634146341463	-0.45	409.2236
1.50005	0	-11.7	-2.423133E-11	1.595	3.73671E-8	357.8549	-1.518	446.9333	-3.756	-2.244983E-11	-0.45	0.0389024390243902	-0.45	357.8549
1.50008	0	-11.7	-7.761008E-12	1.5	3.73709E-8	327.739	-1.572	409.7065	-3.858	-4.801645E-12	-0.45	0.0365853658536585	-0.45	327.739
1.50008	0	-11.7	-1.220942E-10	1.4	3.73747E-8	308.6419	-1.704	384.7683	-3.876	1.464684E-10	-0.45	0.0341463414634146	-0.45	308.6419
1.50008	0	-11.7	-5.421148E-11	1.3	3.73747E-8	294.3141	-1.404	365.1829	-3.798	1.43527E-10	-0.45	0.0317073170731707	-0.45	294.3141
1.50014	0	-11.7	-4.341195E-11	1.2	3.73785E-8	283.3715	-1.614	351.0922	-3.936	-1.278535E-11	-0.45	0.0292682926829268	-0.45	283.3715
1.50014	0	-11.7	-9.770144E-11	1.095	3.73843E-8	275.0058	-1.44	337.5347	-3.744	1.943706E-10	-0.45	0.0267073170731707	-0.45	275.0058
1.50002	0	-11.7	-3.978428E-11	0.995	3.73881E-8	264.7907	-1.434	328.8078	-3.738	6.747179E-11	-0.45	0.0242682926829268	-0.45	264.7907
1.50002	0	-11.7	-9.507452E-11	0.9	3.73862E-8	258.5264	-1.05	322.5976	-3.588	2.002532E-10	-0.45	0.0219512195121951	-0.45	258.5264
1.49994	0	-11.7	-1.259785E-11	0.8	3.73881E-8	250.044	-0.678	316.7264	-3.558	1.578786E-11	-0.45	0.0195121951219512	-0.45	250.044
1.49994	0	-11.7	-1.177577E-10	0.7	3.73881E-8	244.041	0.072	312.6423	-3.408	1.410059E-10	-0.45	0.0170731707317073	-0.45	244.041
1.49994	0	-11.7	-2.093725E-11	0.6	3.73862E-8	236.0818	1.86	308.448	-3.306	-9.843983E-12	-0.45	0.0146341463414634	-0.45	236.0818
1.50008	0	-11.7	-5.642148E-11	0.495	3.73843E-8	229.0189	3.18	305.2003	-3.198	1.368038E-10	-0.45	0.0120731707317073	-0.45	229.0189
1.50008	0	-11.7	-1.989483E-11	0.4	3.73862E-8	221.1353	4.524	300.7019	-3.078	-1.992866E-11	-0.45	0.00975609756097561	-0.45	221.1353
1.49995	0	-11.7	-1.141301E-10	0.3	3.73824E-8	221.4566	2.526	295.4251	-2.838	1.052894E-10	-0.45	0.00731707317073171	-0.45	221.4566
1.49995	0	-11.7	-1.242624E-10	0.2	3.73785E-8	227.8211	-0.864	288.7275	-2.628	1.868071E-10	-0.45	0.0048780487804878	-0.45	227.8211
1.50006	0	-11.7	-2.02701E-11	0.1	3.73747E-8	222.9602	-0.6	284.1735	-2.586	5.318521E-11	-0.45	0.0024390243902439	-0.45	222.9602
1.50006	0	-11.7	-6.788811E-11	0	3.73671E-8	218.3447	-0.906	280.1422	-2.448	9.100273E-11	-0.45	0	-0.45	218.3447
1.50006	0	-11.7	-2.047859E-11	-0.1	3.73652E-8	216.0379	-0.3	274.6245	-2.082	6.495056E-11	-0.45	-0.0024390243902439	-0.45	216.0379
1.49983	0	-11.7	-5.333585E-11	-0.2	3.73576E-8	213.0153	-0.618	271.2139	-1.962	-5.64203E-12	-0.45	-0.0048780487804878	-0.45	213.0153
1.49983	0	-11.7	-5.925684E-11	-0.3	3.73538E-8	213.9595	0.138	268.5483	-1.62	1.548723E-10	-0.45	-0.00731707317073171	-0.45	213.9595
1.49998	0	-11.7	-2.16878E-11	-0.4	3.73461E-8	212.4077	0.144	267.7318	-1.464	-1.950846E-11	-0.45	-0.00975609756097561	-0.45	212.4077
1.49998	0	-11.7	-1.10294E-10	-0.505	3.73404E-8	213.3255	0.198	267.9725	-1.104	1.468884E-10	-0.45	-0.0123170731707317	-0.45	213.3255
1.49998	0	-11.7	-2.356417E-11	-0.6	3.73328E-8	210.0386	0.204	267.2535	-0.978	1.284652E-11	-0.45	-0.0146341463414634	-0.45	210.0386
1.50006	0	-11.7	-9.653396E-11	-0.7	3.73251E-8	207.4746	-0.6	267.6328	-0.786	5.738714E-11	-0.45	-0.0170731707317073	-0.45	207.4746
1.50006	0	-11.7	-7.41426E-11	-0.8	3.73175E-8	205.9321	-0.972	267.0884	-0.528	1.725204E-10	-0.45	-0.0195121951219512	-0.45	205.9321
1.50009	0	-11.7	-1.639228E-11	-0.9	3.73118E-8	201.994	-1.158	267.1292	-0.468	-1.992865E-11	-0.45	-0.0219512195121951	-0.45	201.994
1.50009	0	-11.7	-1.035391E-10	-1	3.73042E-8	200.7868	-1.296	268.707	-0.102	1.485695E-10	-0.45	-0.024390243902439	-0.45	200.7868
1.50006	0	-11.7	-3.669872E-11	-1.1	3.72965E-8	197.6944	-1.194	269.036	-0.09	-2.875274E-11	-0.45	-0.0268292682926829	-0.45	197.6944
1.50006	0	-11.7	-9.757632E-11	-1.2	3.72927E-8	196.853	-1.152	269.8383	0.006	8.512004E-11	-0.45	-0.0292682926829268	-0.45	196.853
1.50006	0	-11.7	-1.098769E-10	-1.3	3.7287E-8	193.8732	-1.296	270.1531	0.258	1.775628E-10	-0.45	-0.0317073170731707	-0.45	193.8732
1.50006	0	-11.7	-1.001264E-11	-1.4	3.72813E-8	189.6812	-1.536	269.3468	0.156	-2.917293E-11	-0.45	-0.0341463414634146	-0.45	189.6812
1.50006	0	-11.7	-1.083759E-10	-1.5	3.72775E-8	186.59	-1.824	270.0476	0.354	8.932192E-11	-0.45	-0.0365853658536585	-0.45	186.59
1.49993	0	-11.7	-2.598259E-11	-1.6	3.72736E-8	183.2241	-1.692	268.2526	0.576	-3.379546E-11	-0.45	-0.0390243902439024	-0.45	183.2241
1.49993	0	-11.7	-7.535189E-11	-1.7	3.72622E-8	179.0812	-2.04	267.1348	0.714	4.862822E-12	-0.45	-0.0414634146341463	-0.45	179.0812
1.49993	0	-11.7	-8.869493E-11	-1.8	3.72584E-8	175.9998	-2.28	265.4373	1.068	1.531913E-10	-0.45	-0.0439024390243902	-0.45	175.9998
1.50002	0	-11.7	-1.797677E-11	-1.9	3.72546E-8	171.468	-2.346	263.0145	1.086	-4.135972E-11	-0.45	-0.0463414634146341	-0.45	171.468
1.50002	0	-11.7	-1.200093E-10	-2	3.72469E-8	167.2026	-2.88	262.7188	1.236	1.216769E-10	-0.45	-0.0487804878048781	-0.45	167.2026
1.49993	0	-11.7	-2.494018E-11	-2.1	3.72412E-8	162.2644	-3.024	259.8332	1.302	-5.48073E-11	-0.45	-0.051219512195122	-0.45	162.2644
1.49993	0	-11.7	-7.489317E-11	-2.2	3.72393E-8	158.3462	-3.042	258.6961	1.452	2.406998E-13	-0.45	-0.0536585365853659	-0.45	158.3462
1.49993	0	-11.7	-1.215104E-10	-2.3	3.72393E-8	154.7572	-3.03	256.4702	1.728	1.502502E-10	-0.45	-0.0560975609756098	-0.45	154.7572
1.50014	0	-11.7	-2.919326E-11	-2.4	3.72374E-8	151.889	-3.018	253.182	1.74	3.721781E-11	-0.45	-0.0585365853658537	-0.45	151.889
1.50014	0	-11.7	-1.074169E-10	-2.5	3.72374E-8	148.2375	-3.276	251.4061	1.83	7.545548E-11	-0.45	-0.0609756097560976	-0.45	148.2375
1.50002	0	-11.7	-1.188835E-10	-2.6	3.72412E-8	145.1715	-3.438	249.3298	1.932	1.657974E-10	-0.45	-0.0634146341463415	-0.45	145.1715
1.50002	0	-11.7	-6.371841E-11	-2.705	3.72393E-8	141.6149	-3.306	246.0414	1.962	-1.61469E-11	-0.45	-0.0659756097560976	-0.45	141.6149
1.50002	0	-11.7	-7.239135E-11	-2.8	3.72431E-8	139.1748	-3.264	243.6658	2.124	1.0811E-12	-0.45	-0.0682926829268293	-0.45	139.1748
1.50004	0	-11.7	-1.125455E-10	-2.9	3.72508E-8	136.796	-3.474	241.0901	2.292	1.473089E-10	-0.45	-0.0707317073170732	-0.45	136.796
1.50004	0	-11.7	-3.557292E-11	-3	3.72584E-8	135.2809	-3.468	238.2163	2.442	6.158917E-11	-0.45	-0.0731707317073171	-0.45	135.2809
1.49986	0	-11.7	-4.724806E-11	-3.1	3.72603E-8	132.8245	-3.39	236.1546	2.394	-5.396685E-11	-0.45	-0.075609756097561	-0.45	132.8245
1.49986	0	-11.7	-1.145053E-10	-3.2	3.72736E-8	130.0411	-3.63	234.3213	2.58	1.010875E-10	-0.45	-0.0780487804878049	-0.45	130.0411
1.50009	0	-11.7	-4.658091E-11	-3.3	3.72851E-8	127.1908	-3.516	231.1519	2.622	7.335457E-11	-0.45	-0.0804878048780488	-0.45	127.1908
1.50009	0	-11.7	-7.464298E-11	-3.4	3.72927E-8	124.6676	-3.594	228.9319	2.328	7.965752E-11	-0.45	-0.0829268292682927	-0.45	124.6676
1.50009	0	-11.7	-4.587205E-11	-3.5	3.73003E-8	122.9819	-3.804	226.2636	2.484	6.747187E-11	-0.45	-0.0853658536585366	-0.45	122.9819
1.50006	0	-11.7	-1.139633E-10	-3.6	3.73137E-8	120.5292	-3.654	224.4353	2.43	1.34703E-10	-0.45	-0.0878048780487805	-0.45	120.5292
1.50006	0	-11.7	-4.92078E-11	-3.7	3.73232E-8	119.3255	-3.774	222.2572	2.406	7.881711E-11	-0.45	-0.0902439024390244	-0.45	119.3255
1.50006	0	-11.7	-6.742937E-11	-3.805	3.73309E-8	116.7939	-3.684	220.2655	2.148	-2.539118E-11	-0.45	-0.0928048780487805	-0.45	116.7939
1.50002	0	-11.7	-9.33232E-11	-3.905	3.73404E-8	115.2551	-4.014	218.3389	2.334	1.372242E-10	-0.45	-0.0952439024390244	-0.45	115.2551
1.50002	0	-11.7	-7.860421E-11	-4.005	3.73557E-8	113.1137	-4.422	216.9779	1.998	7.671618E-11	-0.45	-0.0976829268292683	-0.45	113.1137
1.50004	0	-11.7	-7.914631E-11	-4.1	3.7369E-8	111.7525	-4.386	215.9785	2.166	1.229375E-10	-0.45	-0.1	-0.45	111.7525
1.50004	0	-11.7	-2.31889E-11	-4.2	3.73843E-8	110.6355	-4.074	213.6231	2.172	-3.631687E-11	-0.45	-0.102439024390244	-0.45	110.6355
1.49989	0	-11.7	-8.606799E-11	-4.3	3.73995E-8	109.6568	-3.954	212.5154	1.866	8.224373E-12	-0.45	-0.104878048780488	-0.45	109.6568
1.49989	0	-11.7	-7.910457E-11	-4.405	3.74167E-8	108.7848	-4.548	211.1234	1.992	1.229376E-10	-0.45	-0.107439024390244	-0.45	108.7848
1.49989	0	-11.7	-1.906088E-11	-4.505	3.7432E-8	107.7701	-4.296	209.7184	1.614	-5.48073E-11	-0.45	-0.109878048780488	-0.45	107.7701
1.50001	0	-11.7	-8.323255E-11	-4.6	3.74453E-8	106.5007	-4.032	209.5195	1.488	8.974234E-11	-0.45	-0.11219512195122	-0.45	106.5007
1.50001	0	-11.7	-5.675503E-11	-4.7	3.74587E-8	105.9903	-4.158	208.9224	1.758	6.621125E-11	-0.45	-0.114634146341463	-0.45	105.9903
1.49998	0	-11.7	-2.619109E-11	-4.8	3.74701E-8	105.0507	-3.888	207.3178	1.542	-8.044173E-11	-0.45	-0.117073170731707	-0.45	105.0507
1.49998	0	-11.7	-1.07125E-10	-4.905	3.74815E-8	103.7392	-4.386	206.8076	1.722	1.073904E-10	-0.45	-0.119634146341463	-0.45	103.7392
1.49998	0	-11.7	-1.793507E-11	-5.005	3.7493E-8	103.0118	-4.434	203.8378	1.674	-5.228588E-11	-0.45	-0.122073170731707	-0.45	103.0118
1.50006	0	-11.7	-8.252375E-11	-5.1	3.75006E-8	101.6496	-4.104	203.0258	1.35	-8.583389E-12	-0.45	-0.124390243902439	-0.45	101.6496
1.50006	0	-11.7	-7.0515E-11	-5.205	3.75121E-8	100.8363	-3.984	200.2077	1.668	1.704844E-11	-0.45	-0.126951219512195	-0.45	100.8363
1.49999	0	-11.7	-2.177119E-11	-5.3	3.75254E-8	99.49767	-4.332	196.836	1.35	-5.522751E-11	-0.45	-0.129268292682927	-0.45	99.49767
1.49999	0	-11.7	-1.070833E-10	-5.405	3.7533E-8	97.45504	-4.908	195.5802	1.122	6.957278E-11	-0.45	-0.131829268292683	-0.45	97.45504
1.49999	0	-11.7	-2.127083E-11	-5.505	3.75407E-8	96.18228	-4.77	192.4391	1.122	-8.086202E-11	-0.45	-0.134268292682927	-0.45	96.18228
1.49984	0	-11.7	-5.462843E-11	-5.6	3.75521E-8	95.12384	-4.32	191.5621	0.918	1.326672E-11	-0.45	-0.136585365853659	-0.45	95.12384
1.49984	0	-11.7	-2.143761E-11	-5.705	3.75636E-8	94.537	-3.624	189.5449	1.122	-9.641075E-11	-0.45	-0.139146341463415	-0.45	94.537
1.50008	0	-11.7	-6.200881E-11	-5.8	3.75693E-8	92.98576	-3.624	188.5989	0.858	-7.329774E-11	-0.45	-0.141463414634146	-0.45	92.98576
1.50008	0	-11.7	-4.620563E-11	-5.905	3.75807E-8	91.82985	-3.588	186.8566	1.026	-6.321205E-11	-0.45	-0.144024390243902	-0.45	91.82985
1.50008	0	-11.7	-1.00245E-10	-6.005	3.75903E-8	91.03838	-3.786	186.5364	0.684	6.831215E-11	-0.45	-0.146463414634146	-0.45	91.03838
1.50004	0	-11.7	-4.991667E-11	-6.1	3.75979E-8	90.73512	-4.038	183.972	0.888	2.293121E-11	-0.45	-0.148780487804878	-0.45	90.73512
1.50004	0	-11.7	-7.689461E-11	-6.205	3.76055E-8	89.93658	-3.882	184.0587	0.408	3.091489E-11	-0.45	-0.151341463414634	-0.45	89.93658
1.49985	0	-11.7	-1.042478E-10	-6.3	3.76189E-8	89.22377	-4.056	183.4732	0.606	7.083353E-11	-0.45	-0.153658536585366	-0.45	89.22377
1.49985	0	-11.7	-3.85334E-11	-6.405	3.76284E-8	88.6692	-3.93	182.0162	0.276	-1.16582E-10	-0.45	-0.156219512195122	-0.45	88.6692
1.50007	0	-11.7	-8.869495E-11	-6.505	3.7636E-8	87.94585	-4.098	182.8454	0.264	8.224418E-12	-0.45	-0.158658536585366	-0.45	87.94585
1.50007	0	-11.7	-5.95487E-11	-6.6	3.76437E-8	87.69303	-4.026	181.4227	0.528	1.830905E-11	-0.45	-0.160975609756098	-0.45	87.69303
1.50007	0	-11.7	-9.474099E-11	-6.705	3.76532E-8	87.01545	-3.774	181.6735	0.18	4.940343E-11	-0.45	-0.163536585365854	-0.45	87.01545
1.4999	0	-11.7	-4.612222E-11	-6.8	3.7657E-8	86.57381	-3.69	180.3691	0.414	-3.589663E-11	-0.45	-0.165853658536585	-0.45	86.57381
1.4999	0	-11.7	-1.010372E-10	-6.905	3.76589E-8	85.85222	-3.834	181.1019	0.138	3.637735E-11	-0.45	-0.168414634146341	-0.45	85.85222
1.4999	0	-11.7	-6.521953E-11	-7	3.7657E-8	85.96781	-4.188	180.6907	0.744	-7.322818E-12	-0.45	-0.170731707317073	-0.45	85.96781
1.50002	0	-11.555	8.582274E-12	6.995	3.74243E-8	168.3262	-16.602	247.4133	-10.182	2.587262E-11	-0.444423076923077	0.170609756097561	-0.444423076923077	168.3262
1.50002	0	-11.555	-7.468467E-11	6.9	3.74224E-8	159.7241	-16.812	230.9259	-9.936	8.091813E-11	-0.444423076923077	0.168292682926829	-0.444423076923077	159.7241
1.49998	0	-11.555	-9.670072E-11	6.8	3.74243E-8	151.2424	-18.282	225.5639	-12.396	1.725208E-10	-0.444423076923077	0.165853658536585	-0.444423076923077	151.2424
1.49998	0	-11.555	4.079531E-12	6.7	3.74339E-8	134.0496	-21.828	224.9835	-17.928	2.713318E-11	-0.444423076923077	0.163414634146341	-0.444423076923077	134.0496
1.49998	0	-11.555	-9.369848E-11	6.6	3.74568E-8	127.8262	-22.698	214.4529	-18.45	1.271394E-10	-0.444423076923077	0.160975609756098	-0.444423076923077	127.8262
1.49988	0	-11.555	2.578615E-12	6.495	3.74758E-8	126.3821	-24.24	206.3668	-19.596	2.713319E-11	-0.444423076923077	0.158414634146341	-0.444423076923077	126.3821
1.49988	0	-11.555	-8.227354E-11	6.4	3.74873E-8	122.6663	-25.074	197.9924	-20.622	8.42796E-11	-0.444423076923077	0.15609756097561	-0.444423076923077	122.6663
1.50008	0	-11.555	-5.291881E-11	6.3	3.7493E-8	114.4507	-27.54	186.9458	-22.35	8.806152E-11	-0.444423076923077	0.153658536585366	-0.444423076923077	114.4507
1.50008	0	-11.555	-1.118785E-10	6.2	3.74968E-8	105.684	-30.264	178.1843	-23.52	1.611753E-10	-0.444423076923077	0.151219512195122	-0.444423076923077	105.684
1.50008	0	-11.555	-8.136271E-12	6.1	3.7493E-8	97.8324	-34.638	167.5956	-26.01	5.990827E-11	-0.444423076923077	0.148780487804878	-0.444423076923077	97.8324
1.49995	0	-11.555	-1.210935E-10	5.995	3.74949E-8	90.53738	-39.396	157.5524	-28.122	2.443739E-10	-0.444423076923077	0.146219512195122	-0.444423076923077	90.53738
1.49995	0	-11.555	-2.986041E-11	5.9	3.75082E-8	86.35845	-44.784	151.3882	-30.276	1.565532E-10	-0.444423076923077	0.14390243902439	-0.444423076923077	86.35845
1.4999	0	-11.555	-3.628174E-11	5.8	3.75235E-8	82.29003	-48.126	148.2612	-31.578	1.006673E-10	-0.444423076923077	0.141463414634146	-0.444423076923077	82.29003
1.4999	0	-11.555	-4.67477E-11	5.7	3.75369E-8	79.07259	-52.122	145.1939	-32.808	1.742015E-10	-0.444423076923077	0.139024390243902	-0.444423076923077	79.07259
1.50009	0	-11.555	-1.149639E-10	5.6	3.75502E-8	74.58016	-54.594	144.1255	-32.364	2.351296E-10	-0.444423076923077	0.136585365853659	-0.444423076923077	74.58016
1.50009	0	-11.555	-1.32233E-11	5.495	3.75617E-8	73.30526	-56.562	144.2922	-32.394	4.31006E-11	-0.444423076923077	0.134024390243902	-0.444423076923077	73.30526
1.50009	0	-11.555	-1.052069E-10	5.4	3.75636E-8	71.57834	-59.31	142.7973	-32.7	2.279862E-10	-0.444423076923077	0.131707317073171	-0.444423076923077	71.57834
1.5002	0	-11.555	-1.3265E-11	5.3	3.75674E-8	71.28601	-61.206	142.1011	-33.582	7.923751E-11	-0.444423076923077	0.129268292682927	-0.444423076923077	71.28601
1.5002	0	-11.555	-1.147555E-10	5.2	3.75693E-8	69.52246	-62.718	139.1564	-33.864	2.330288E-10	-0.444423076923077	0.126829268292683	-0.444423076923077	69.52246
1.49988	0	-11.555	-1.197239E-11	5.1	3.75655E-8	68.40133	-63.966	137.2863	-34.83	5.283034E-12	-0.444423076923077	0.124390243902439	-0.444423076923077	68.40133
1.49988	0	-11.555	-1.169237E-10	4.995	3.75636E-8	66.65708	-66.396	131.851	-36	1.922698E-10	-0.444423076923077	0.121829268292683	-0.444423076923077	66.65708
1.50004	0	-11.555	-1.931106E-11	4.9	3.75617E-8	64.83785	-67.284	127.8534	-36.102	-8.163211E-12	-0.444423076923077	0.119512195121951	-0.444423076923077	64.83785
1.50004	0	-11.555	-2.549504E-12	4.8	3.75559E-8	65.13304	-68.838	127.7741	-37.074	3.847846E-11	-0.444423076923077	0.117073170731707	-0.444423076923077	65.13304
1.49997	0	-11.555	-1.068748E-10	4.7	3.75502E-8	64.82069	-72.918	128.0787	-40.386	1.636968E-10	-0.444423076923077	0.114634146341463	-0.444423076923077	64.82069
1.49997	0	-11.555	-1.043313E-10	4.6	3.75464E-8	64.6536	-76.986	128.3769	-45.15	1.994128E-10	-0.444423076923077	0.11219512195122	-0.444423076923077	64.6536
1.4999	0	-11.555	-1.137548E-10	4.495	3.75426E-8	63.50652	-78.732	131.9248	-48.858	1.767229E-10	-0.444423076923077	0.109634146341463	-0.444423076923077	63.50652
1.50002	0	-11.555	-5.176104E-12	4.4	3.75407E-8	61.64909	-75.648	140.6764	-50.742	-3.961224E-12	-0.444423076923077	0.107317073170732	-0.444423076923077	61.64909
1.50002	0	-11.555	-1.280634E-11	4.3	3.7535E-8	62.21686	-69.492	142.6954	-47.172	-1.824787E-11	-0.444423076923077	0.104878048780488	-0.444423076923077	62.21686
1.50008	0	-11.555	-1.052069E-10	4.2	3.75254E-8	64.13123	-59.826	134.4671	-35.424	1.21677E-10	-0.444423076923077	0.102439024390244	-0.444423076923077	64.13123
1.50008	0	-11.555	-9.387181E-12	4.1	3.7514E-8	68.80578	-46.698	144.2896	-30.45	4.022466E-12	-0.444423076923077	0.1	-0.444423076923077	68.80578
1.5	0	-11.555	-1.098352E-10	4	3.75102E-8	74.84604	-38.16	150.9829	-27.372	1.464686E-10	-0.444423076923077	0.0975609756097561	-0.444423076923077	74.84604
1.5	0	-11.555	-1.174241E-10	3.9	3.75025E-8	83.82614	-29.706	158.4641	-24.624	2.057158E-10	-0.444423076923077	0.0951219512195122	-0.444423076923077	83.82614
1.5	0	-11.555	-4.107692E-11	3.8	3.74949E-8	93.02118	-23.964	168.68	-21.522	1.418464E-10	-0.444423076923077	0.0926829268292683	-0.444423076923077	93.02118
1.4999	0	-11.555	-1.090847E-10	3.7	3.74854E-8	102.9956	-22.77	186.6359	-16.248	2.065563E-10	-0.444423076923077	0.0902439024390244	-0.444423076923077	102.9956
1.49998	0	-11.555	-7.567449E-13	3.6	3.74777E-8	121.033	-21.174	207.8473	-11.778	1.200614E-11	-0.444423076923077	0.0878048780487805	-0.444423076923077	121.033
1.49998	0	-11.555	4.621525E-12	3.5	3.74625E-8	138.9192	-17.094	244.6252	-6.858	-5.642016E-12	-0.444423076923077	0.0853658536585366	-0.444423076923077	138.9192
1.50001	0	-11.555	-8.936196E-11	3.4	3.74568E-8	163.1082	-14.232	274.9728	-7.17	1.893288E-10	-0.444423076923077	0.0829268292682927	-0.444423076923077	163.1082
1.50001	0	-11.555	-2.635786E-11	3.3	3.7451E-8	198.1223	-11.844	327.6601	-9.456	1.099116E-10	-0.444423076923077	0.0804878048780488	-0.444423076923077	198.1223
1.50001	0	-11.555	-1.088827E-11	3.2	3.74472E-8	226.6444	-10.398	370.1719	-8.004	-1.446613E-11	-0.444423076923077	0.0780487804878049	-0.444423076923077	226.6444
1.49997	0	-11.555	-1.100438E-10	3.1	3.74453E-8	260.4565	-8.94	416.6504	-6.624	1.300809E-10	-0.444423076923077	0.075609756097561	-0.444423076923077	260.4565
1.49997	0	-11.555	-5.259488E-12	3	3.74339E-8	294.0971	-6.78	478.7265	-5.376	4.646225E-11	-0.444423076923077	0.0731707317073171	-0.444423076923077	294.0971
1.49998	0	-11.555	-5.676407E-12	2.9	3.74167E-8	343.2932	-4.5	574.0779	-4.206	6.999308E-11	-0.444423076923077	0.0707317073170732	-0.444423076923077	343.2932
1.49998	0	-11.555	-8.261362E-12	2.8	3.74072E-8	383.4128	-4.08	629.4457	-3.792	-9.423771E-12	-0.444423076923077	0.0682926829268293	-0.444423076923077	383.4128
1.49988	0	-11.555	-1.017043E-10	2.7	3.73995E-8	432.1528	-3.666	685.4049	-3.498	1.855468E-10	-0.444423076923077	0.0658536585365854	-0.444423076923077	432.1528
1.49988	0	-11.555	-1.401555E-11	2.6	3.739E-8	472.9125	-3.258	722.3937	-3.204	6.158932E-11	-0.444423076923077	0.0634146341463415	-0.444423076923077	472.9125
1.49988	0	-11.555	-2.043687E-11	2.5	3.73824E-8	509.2316	-3.078	748.7507	-3.036	-9.003572E-12	-0.444423076923077	0.0609756097560976	-0.444423076923077	509.2316
1.5	0	-11.555	-1.108777E-10	2.4	3.73805E-8	539.4069	-2.748	760.8967	-2.868	1.557128E-10	-0.444423076923077	0.0585365853658537	-0.444423076923077	539.4069
1.5	0	-11.555	-8.073078E-11	2.3	3.73747E-8	564.957	-2.25	756.8783	-2.88	2.010942E-10	-0.444423076923077	0.0560975609756098	-0.444423076923077	564.957
1.50006	0	-11.555	-1.507206E-12	2.2	3.73747E-8	577.4655	-1.908	741.5792	-3.06	1.872931E-11	-0.444423076923077	0.0536585365853659	-0.444423076923077	577.4655
1.50006	0	-11.555	-1.026217E-10	2.095	3.73766E-8	580.3257	-1.794	716.9727	-3.27	1.968917E-10	-0.444423076923077	0.0510975609756098	-0.444423076923077	580.3257
1.50006	0	-11.555	-1.105858E-10	2	3.73785E-8	572.1738	-1.488	685.3913	-3.57	2.111785E-10	-0.444423076923077	0.0487804878048781	-0.444423076923077	572.1738
1.50001	0	-11.555	-7.364224E-11	1.9	3.73805E-8	548.1254	-1.182	641.4066	-4.134	1.905888E-10	-0.444423076923077	0.0463414634146341	-0.444423076923077	548.1254
1.50001	0	-11.555	-3.341652E-12	1.8	3.73862E-8	509.7282	-1.386	597.1669	-4.944	-3.631688E-11	-0.444423076923077	0.0439024390243902	-0.444423076923077	509.7282
1.50003	0	-11.555	-2.785895E-11	1.7	3.73881E-8	444.7886	-2.28	526.1942	-6.126	-1.572671E-11	-0.444423076923077	0.0414634146341463	-0.444423076923077	444.7886
1.50003	0	-11.555	-2.382737E-12	1.595	3.739E-8	406.5552	-2.01	486.3145	-5.676	1.998985E-11	-0.444423076923077	0.0389024390243902	-0.444423076923077	406.5552
1.5	0	-11.555	-6.517779E-11	1.5	3.739E-8	355.2447	-1.71	444.5921	-3.714	1.809244E-10	-0.444423076923077	0.0365853658536585	-0.444423076923077	355.2447
1.5	0	-11.555	-1.222258E-11	1.4	3.739E-8	328.1947	-1.53	411.8615	-3.81	6.200947E-11	-0.444423076923077	0.0341463414634146	-0.444423076923077	328.1947
1.50001	0	-11.555	-3.298768E-11	1.3	3.73862E-8	308.1485	-1.794	386.5437	-3.864	-2.280455E-12	-0.444423076923077	0.0317073170731707	-0.444423076923077	308.1485
1.50001	0	-11.555	-7.038997E-11	1.2	3.73881E-8	293.0879	-1.974	363.8056	-3.714	1.73361E-10	-0.444423076923077	0.0292682926829268	-0.444423076923077	293.0879
1.50001	0	-11.555	-1.006619E-10	1.095	3.73881E-8	280.6588	-2.328	348.2365	-3.81	1.132731E-10	-0.444423076923077	0.0267073170731707	-0.444423076923077	280.6588
1.50011	0	-11.555	-7.860419E-11	0.995	3.73862E-8	271.8035	-2.004	335.5516	-3.702	1.88488E-10	-0.444423076923077	0.0242682926829268	-0.444423076923077	271.8035
1.50011	0	-11.555	-5.475353E-11	0.9	3.73862E-8	262.2133	-1.884	327.0565	-3.624	1.523512E-10	-0.444423076923077	0.0219512195121951	-0.444423076923077	262.2133
1.50001	0	-11.555	-7.15157E-11	0.8	3.73862E-8	251.3024	-2.316	319.8078	-3.648	4.940347E-11	-0.444423076923077	0.0195121951219512	-0.444423076923077	251.3024
1.50001	0	-11.555	-9.532464E-11	0.7	3.73824E-8	244.8256	-2.328	314.2602	-3.492	1.88488E-10	-0.444423076923077	0.0170731707317073	-0.444423076923077	244.8256
1.50001	0	-11.555	-2.799659E-12	0.6	3.73824E-8	236.9778	-2.832	309.2257	-3.426	-1.740748E-11	-0.444423076923077	0.0146341463414634	-0.444423076923077	236.9778
1.49998	0	-11.555	-9.253102E-11	0.495	3.73843E-8	233.5529	-3.81	305.7968	-3.096	1.926899E-10	-0.444423076923077	0.0120731707317073	-0.444423076923077	233.5529
1.49998	0	-11.555	-4.675798E-12	0.4	3.739E-8	224.9987	-5.058	301.1688	-2.934	2.671299E-11	-0.444423076923077	0.00975609756097561	-0.444423076923077	224.9987
1.50013	0	-11.555	-7.560202E-11	0.3	3.73919E-8	218.9846	-6.474	297.5404	-2.766	6.200929E-11	-0.444423076923077	0.00731707317073171	-0.444423076923077	218.9846
1.50013	0	-11.555	-1.26931E-10	0.2	3.73919E-8	220.8026	-4.734	294.0049	-2.664	1.699994E-10	-0.444423076923077	0.0048780487804878	-0.444423076923077	220.8026
1.50007	0	-11.555	-2.698332E-11	0.1	3.73881E-8	225.9315	-0.15	287.3347	-2.496	9.184312E-11	-0.444423076923077	0.0024390243902439	-0.444423076923077	225.9315
1.50007	0	-11.555	-8.802771E-11	0	3.73824E-8	222.2541	-0.366	283.4409	-2.46	6.957278E-11	-0.444423076923077	0	-0.444423076923077	222.2541
1.50007	0	-11.555	-6.334308E-11	-0.1	3.73785E-8	220.1592	0.33	278.5371	-2.244	1.615955E-10	-0.444423076923077	-0.0024390243902439	-0.444423076923077	220.1592
1.49998	0	-11.555	-1.063809E-11	-0.2	3.73747E-8	216.9797	0.3	274.354	-2.208	1.872927E-11	-0.444423076923077	-0.0048780487804878	-0.444423076923077	216.9797
1.49998	0	-11.555	-1.100437E-10	-0.3	3.73652E-8	215.1529	-0.558	271.0356	-2.022	1.662176E-10	-0.444423076923077	-0.00731707317073171	-0.444423076923077	215.1529
1.49996	0	-11.555	-6.385171E-12	-0.4	3.73576E-8	212.4668	-0.096	267.4998	-1.968	6.543637E-12	-0.444423076923077	-0.00975609756097561	-0.444423076923077	212.4668
1.49996	0	-11.555	-9.682577E-11	-0.505	3.73518E-8	212.7742	-0.204	266.5192	-1.71	1.620159E-10	-0.444423076923077	-0.0123170731707317	-0.444423076923077	212.7742
1.49996	0	-11.555	-5.145947E-11	-0.6	3.73404E-8	211.43	-0.354	265.5529	-1.362	1.510907E-10	-0.444423076923077	-0.0146341463414634	-0.444423076923077	211.43
1.49997	0	-11.555	-4.374551E-11	-0.7	3.73309E-8	207.991	-0.708	264.9968	-1.212	7.629605E-11	-0.444423076923077	-0.0170731707317073	-0.444423076923077	207.991
1.49997	0	-11.555	-1.180079E-10	-0.8	3.73251E-8	207.1126	-0.642	265.5618	-0.87	1.792437E-10	-0.444423076923077	-0.0195121951219512	-0.444423076923077	207.1126
1.5001	0	-11.555	-4.870743E-11	-0.9	3.73156E-8	204.1822	-0.3	265.4048	-0.702	1.279797E-10	-0.444423076923077	-0.0219512195121951	-0.444423076923077	204.1822
1.5001	0	-11.555	-6.510246E-12	-1	3.73099E-8	201.3551	-0.588	265.7949	-0.648	1.914949E-11	-0.444423076923077	-0.024390243902439	-0.444423076923077	201.3551
1.5001	0	-11.555	-8.731881E-11	-1.1	3.73003E-8	199.4469	-1.128	267.4614	-0.504	7.839691E-11	-0.444423076923077	-0.0268292682926829	-0.444423076923077	199.4469
1.49998	0	-11.555	-6.188371E-11	-1.2	3.72927E-8	197.6145	-1.026	268.3394	-0.132	1.51931E-10	-0.444423076923077	-0.0292682926829268	-0.444423076923077	197.6145
1.49998	0	-11.555	-3.716879E-12	-1.3	3.7287E-8	193.7359	-1.104	268.0312	-0.09	-1.320553E-11	-0.444423076923077	-0.0317073170731707	-0.444423076923077	193.7359
1.50012	0	-11.555	-9.903574E-11	-1.4	3.72813E-8	191.5049	-1.578	268.6709	-0.006	1.010874E-10	-0.444423076923077	-0.0341463414634146	-0.444423076923077	191.5049
1.50012	0	-11.555	-2.181289E-11	-1.5	3.72756E-8	188.7108	-1.38	267.7384	0.228	-2.287001E-11	-0.444423076923077	-0.0365853658536585	-0.444423076923077	188.7108
1.50012	0	-11.555	-5.571256E-11	-1.6	3.72717E-8	185.1823	-1.542	268.0162	0.336	-6.902616E-12	-0.444423076923077	-0.0390243902439024	-0.444423076923077	185.1823
1.50007	0	-11.555	-1.054571E-10	-1.7	3.7266E-8	181.5118	-1.638	268.2322	0.702	1.603346E-10	-0.444423076923077	-0.0414634146341463	-0.444423076923077	181.5118
1.50007	0	-11.555	-1.351518E-11	-1.8	3.72622E-8	176.8191	-1.608	266.7851	0.894	3.553707E-11	-0.444423076923077	-0.0439024390243902	-0.444423076923077	176.8191
1.49998	0	-11.555	-1.037893E-10	-1.9	3.72603E-8	171.7418	-2.064	266.5236	1.044	1.712599E-10	-0.444423076923077	-0.0463414634146341	-0.444423076923077	171.7418
1.49998	0	-11.555	-2.919326E-11	-2	3.72546E-8	168.4681	-2.112	264.8395	1.272	8.638054E-11	-0.444423076923077	-0.0487804878048781	-0.444423076923077	168.4681
1.49998	0	-11.555	-7.610237E-11	-2.1	3.72469E-8	164.5648	-2.184	263.844	1.242	3.259569E-11	-0.444423076923077	-0.051219512195122	-0.444423076923077	164.5648
1.49978	0	-11.555	-1.067497E-10	-2.2	3.7245E-8	161.06	-2.412	261.8821	1.47	1.779832E-10	-0.444423076923077	-0.0536585365853659	-0.444423076923077	161.06
1.49978	0	-11.555	-7.139061E-11	-2.3	3.72393E-8	156.9957	-2.322	258.6209	1.482	3.133513E-11	-0.444423076923077	-0.0560975609756098	-0.444423076923077	156.9957
1.49999	0	-11.555	-1.043729E-10	-2.4	3.72355E-8	153.2849	-2.394	256.9215	1.566	1.502502E-10	-0.444423076923077	-0.0585365853658537	-0.444423076923077	153.2849
1.49999	0	-11.555	-5.308565E-11	-2.5	3.72355E-8	149.9459	-2.448	254.1703	1.662	1.288202E-10	-0.444423076923077	-0.0609756097560976	-0.444423076923077	149.9459
1.49999	0	-11.555	-8.01118E-12	-2.6	3.72412E-8	145.959	-2.676	250.7553	1.686	1.536772E-11	-0.444423076923077	-0.0634146341463415	-0.444423076923077	145.959
1.50006	0	-11.555	-9.478268E-11	-2.705	3.7245E-8	141.4182	-3.462	248.2792	1.758	1.662175E-10	-0.444423076923077	-0.0659756097560976	-0.444423076923077	141.4182
1.50006	0	-11.555	-9.49078E-11	-2.8	3.72469E-8	139.4108	-4.11	245.8911	1.902	1.666377E-10	-0.444423076923077	-0.0682926829268293	-0.444423076923077	139.4108
1.49998	0	-11.555	-2.285532E-11	-2.9	3.72565E-8	137.8624	-3.936	242.6782	2.004	4.730248E-11	-0.444423076923077	-0.0707317073170732	-0.444423076923077	137.8624
1.49998	0	-11.555	-8.42815E-12	-3	3.72603E-8	135.5864	-3.66	239.5791	2.118	-4.514185E-11	-0.444423076923077	-0.0731707317073171	-0.444423076923077	135.5864
1.49998	0	-11.555	-7.747839E-11	-3.1	3.72622E-8	132.9551	-3.528	237.6422	2.394	1.527713E-10	-0.444423076923077	-0.075609756097561	-0.444423076923077	132.9551
1.50002	0	-11.555	-7.589392E-11	-3.2	3.72717E-8	130.4225	-2.982	236.2323	2.142	3.343607E-11	-0.444423076923077	-0.0780487804878049	-0.444423076923077	130.4225
1.50002	0	-11.555	-6.000741E-11	-3.3	3.72775E-8	128.6532	-3.318	234.1718	2.274	1.258789E-10	-0.444423076923077	-0.0804878048780488	-0.444423076923077	128.6532
1.49996	0	-11.555	-2.318889E-11	-3.4	3.72832E-8	125.6984	-3.792	231.938	2.148	-5.942991E-11	-0.444423076923077	-0.0829268292682927	-0.444423076923077	125.6984
1.49996	0	-11.555	-9.082148E-11	-3.5	3.72908E-8	123.4127	-4.512	229.4432	2.418	1.183156E-10	-0.444423076923077	-0.0853658536585366	-0.444423076923077	123.4127
1.49996	0	-11.555	-1.063809E-11	-3.6	3.73003E-8	121.9331	-4.206	226.3636	2.322	-5.144542E-11	-0.444423076923077	-0.0878048780487805	-0.444423076923077	121.9331
1.50005	0	-11.555	-1.014958E-10	-3.7	3.73099E-8	120.3667	-3.402	224.7328	2.346	1.34703E-10	-0.444423076923077	-0.0902439024390244	-0.444423076923077	120.3667
1.50005	0	-11.555	-1.451592E-11	-3.805	3.73156E-8	118.988	-3.228	221.4787	2.502	-6.027038E-11	-0.444423076923077	-0.0928048780487805	-0.444423076923077	118.988
1.49998	0	-11.555	-1.017043E-10	-3.905	3.73271E-8	117.0927	-3.774	219.9137	2.448	1.384848E-10	-0.444423076923077	-0.0952439024390244	-0.444423076923077	117.0927
1.49998	0	-11.555	-1.138864E-11	-4.005	3.73404E-8	116.078	-4.008	216.942	2.256	-4.472162E-11	-0.444423076923077	-0.0976829268292683	-0.444423076923077	116.078
1.49998	0	-11.555	-8.65684E-11	-4.1	3.73538E-8	114.4783	-4.164	216.2409	2.334	1.36804E-10	-0.444423076923077	-0.1	-0.444423076923077	114.4783
1.50008	0	-11.555	-2.669144E-11	-4.2	3.73671E-8	113.1289	-3.9	214.3195	2.01	-7.413821E-11	-0.444423076923077	-0.102439024390244	-0.444423076923077	113.1289
1.50008	0	-11.555	-6.421877E-11	-4.3	3.73862E-8	111.5642	-3.894	213.4876	2.268	1.08231E-10	-0.444423076923077	-0.104878048780488	-0.444423076923077	111.5642
1.49995	0	-11.555	-4.207764E-11	-4.405	3.74033E-8	109.2473	-3.57	212.2695	1.782	1.200614E-11	-0.444423076923077	-0.107439024390244	-0.444423076923077	109.2473
1.49995	0	-11.555	-8.581789E-11	-4.505	3.74186E-8	107.9332	-3.75	211.8342	1.914	7.79766E-11	-0.444423076923077	-0.109878048780488	-0.444423076923077	107.9332
1.49995	0	-11.555	-6.113317E-11	-4.6	3.7432E-8	107.3597	-3.894	210.5145	1.8	8.638066E-11	-0.444423076923077	-0.11219512195122	-0.444423076923077	107.3597
1.50031	0	-11.555	-1.985313E-11	-4.7	3.74491E-8	106.9126	-3.696	208.9262	1.764	1.242632E-11	-0.444423076923077	-0.114634146341463	-0.444423076923077	106.9126
1.50031	0	-11.555	-2.16878E-11	-4.8	3.74587E-8	105.9655	-2.91	208.4501	1.56	-7.329776E-11	-0.444423076923077	-0.117073170731707	-0.444423076923077	105.9655
1.49996	0	-11.555	-9.803501E-11	-4.905	3.7472E-8	105.2567	-2.742	208.6494	1.656	1.279799E-10	-0.444423076923077	-0.119634146341463	-0.444423076923077	105.2567
1.49996	0	-11.555	-7.480978E-11	-5.005	3.74835E-8	105.2119	-2.34	206.1008	1.398	8.049788E-11	-0.444423076923077	-0.122073170731707	-0.444423076923077	105.2119
1.49996	0	-11.555	-9.361515E-11	-5.1	3.74949E-8	104.1491	-2.892	205.1439	1.542	5.402558E-11	-0.444423076923077	-0.124390243902439	-0.444423076923077	104.1491
1.49996	0	-11.555	-1.710113E-11	-5.205	3.75025E-8	102.4518	-3.15	201.4759	1.404	-8.170249E-11	-0.444423076923077	-0.126951219512195	-0.444423076923077	102.4518
1.49996	0	-11.555	-5.433653E-11	-5.3	3.75121E-8	101.1591	-3.33	200.1333	1.098	-4.43014E-11	-0.444423076923077	-0.129268292682927	-0.444423076923077	101.1591
1.49998	0	-11.555	-2.418962E-11	-5.405	3.75197E-8	99.89739	-3.894	197.3622	1.488	-6.482445E-12	-0.444423076923077	-0.131829268292683	-0.444423076923077	99.89739
1.49998	0	-11.555	-8.552589E-11	-5.505	3.75292E-8	97.96132	-3.918	195.5256	1.116	3.469672E-11	-0.444423076923077	-0.134268292682927	-0.444423076923077	97.96132
1.50007	0	-11.555	-8.181488E-11	-5.6	3.75388E-8	96.16237	-4.386	194.0613	1.14	1.788889E-11	-0.444423076923077	-0.136585365853659	-0.444423076923077	96.16237
1.50007	0	-11.555	-9.637364E-12	-5.705	3.75464E-8	94.95238	-4.206	191.2937	1.104	-1.073369E-10	-0.444423076923077	-0.139146341463415	-0.444423076923077	94.95238
1.50007	0	-11.555	-7.501827E-11	-5.8	3.75502E-8	93.50416	-4.506	191.0014	0.918	-2.244982E-11	-0.444423076923077	-0.141463414634146	-0.444423076923077	93.50416
1.50008	0	-11.555	-7.410096E-11	-5.905	3.75578E-8	91.76176	-4.566	189.227	1.314	7.587569E-11	-0.444423076923077	-0.144024390243902	-0.444423076923077	91.76176
1.50008	0	-11.555	-1.097167E-11	-6.005	3.75655E-8	91.48261	-4.026	187.3536	0.81	-1.064964E-10	-0.444423076923077	-0.146463414634146	-0.444423076923077	91.48261
1.50003	0	-11.555	-4.236949E-11	-6.1	3.75731E-8	90.95603	-4.026	186.7703	0.414	-1.027143E-10	-0.444423076923077	-0.148780487804878	-0.444423076923077	90.95603
1.50003	0	-11.555	-5.329413E-11	-6.205	3.75788E-8	90.28548	-4.35	185.379	0.66	4.940345E-11	-0.444423076923077	-0.151341463414634	-0.444423076923077	90.28548
1.50003	0	-11.555	-8.344756E-12	-6.3	3.75903E-8	89.50235	-4.308	183.7862	0.27	-1.064964E-10	-0.444423076923077	-0.153658536585366	-0.444423076923077	89.50235
1.50018	0	-11.555	-1.01079E-10	-6.405	3.75998E-8	89.07095	-4.248	184.4582	0.522	3.80582E-11	-0.444423076923077	-0.156219512195122	-0.444423076923077	89.07095
1.50018	0	-11.555	-1.084658E-11	-6.505	3.76055E-8	88.624	-4.302	183.0432	0.792	-1.153214E-10	-0.444423076923077	-0.158658536585366	-0.444423076923077	88.624
1.49997	0	-11.555	-3.532271E-11	-6.6	3.76112E-8	87.16207	-4.188	182.5945	0.21	-1.03975E-10	-0.444423076923077	-0.160975609756098	-0.444423076923077	87.16207
1.49997	0	-11.555	-4.050419E-12	-6.705	3.76189E-8	87.50309	-4.542	180.8984	0.294	-1.132202E-10	-0.444423076923077	-0.163536585365854	-0.444423076923077	87.50309
1.49997	0	-11.555	-1.230597E-11	-6.8	3.76208E-8	87.62254	-4.554	180.4932	0.126	-1.354928E-10	-0.444423076923077	-0.165853658536585	-0.444423076923077	87.62254
1.5	0	-11.555	-8.381633E-11	-6.905	3.76227E-8	87.49425	-4.476	182.1921	0.27	1.956967E-11	-0.444423076923077	-0.168414634146341	-0.444423076923077	87.49425
1.5	0	-11.555	-1.138864E-11	-7	3.76208E-8	87.58533	-4.026	181.1618	0.582	-1.665903E-10	-0.444423076923077	-0.170731707317073	-0.444423076923077	87.58533
1.49999	0	-11.405	5.747207E-12	6.995	3.74529E-8	177.2864	-16.242	261.5723	-14.7	1.998982E-11	-0.438653846153846	0.170609756097561	-0.438653846153846	177.2864
1.49999	0	-11.405	-1.150057E-10	6.9	3.74453E-8	158.7558	-16.314	235.0626	-16.344	1.926901E-10	-0.438653846153846	0.168292682926829	-0.438653846153846	158.7558
1.50003	0	-11.405	-9.674239E-11	6.8	3.74434E-8	150.332	-17.286	217.9124	-18.018	2.456345E-10	-0.438653846153846	0.165853658536585	-0.438653846153846	150.332
1.50003	0	-11.405	-1.017943E-11	6.7	3.74434E-8	147.2601	-18.21	214.828	-18.156	9.604503E-11	-0.438653846153846	0.163414634146341	-0.438653846153846	147.2601
1.49987	0	-11.405	-1.259785E-11	6.6	3.74568E-8	138.6792	-20.64	215.9696	-16.824	1.199962E-10	-0.438653846153846	0.160975609756098	-0.438653846153846	138.6792
1.49987	0	-11.405	-8.056392E-11	6.495	3.74701E-8	130.4029	-20.7	203.5516	-17.352	1.968921E-10	-0.438653846153846	0.158414634146341	-0.438653846153846	130.4029
1.5	0	-11.405	-1.177994E-10	6.4	3.74815E-8	121.4927	-21.72	191.277	-18.642	1.973118E-10	-0.438653846153846	0.15609756097561	-0.438653846153846	121.4927
1.5	0	-11.405	-3.523933E-11	6.3	3.74796E-8	112.8763	-25.26	182.304	-20.94	4.940337E-11	-0.438653846153846	0.153658536585366	-0.438653846153846	112.8763
1.5	0	-11.405	-1.060825E-10	6.2	3.74777E-8	106.7192	-30.9	178.0763	-23.604	1.368038E-10	-0.438653846153846	0.151219512195122	-0.438653846153846	106.7192
1.49998	0	-11.405	-5.396123E-11	6.1	3.74758E-8	99.36839	-35.244	169.4619	-25.626	1.994131E-10	-0.438653846153846	0.148780487804878	-0.438653846153846	99.36839
1.49998	0	-11.405	-2.060368E-11	5.995	3.74796E-8	92.73605	-37.482	161.344	-27.24	7.041315E-11	-0.438653846153846	0.146219512195122	-0.438653846153846	92.73605
1.49995	0	-11.405	-1.155478E-10	5.9	3.74892E-8	86.4521	-40.608	154.3469	-28.62	2.443738E-10	-0.438653846153846	0.14390243902439	-0.438653846153846	86.4521
1.49995	0	-11.405	-1.172221E-11	5.8	3.75082E-8	82.31133	-43.896	150.3578	-29.844	1.08108E-12	-0.438653846153846	0.141463414634146	-0.438653846153846	82.31133
1.49995	0	-11.405	-1.179245E-10	5.7	3.75254E-8	78.32748	-47.958	145.834	-30.798	2.137E-10	-0.438653846153846	0.139024390243902	-0.438653846153846	78.32748
1.50002	0	-11.405	-3.540611E-11	5.6	3.75369E-8	75.94634	-51.864	144.0897	-31.95	1.590743E-10	-0.438653846153846	0.136585365853659	-0.438653846153846	75.94634
1.50002	0	-11.405	-7.089025E-11	5.495	3.75445E-8	72.61942	-54.996	142.721	-32.442	1.678984E-10	-0.438653846153846	0.134024390243902	-0.438653846153846	72.61942
1.49993	0	-11.405	-4.203593E-11	5.4	3.75502E-8	70.69869	-58.296	140.9758	-33.474	1.721007E-10	-0.438653846153846	0.131707317073171	-0.438653846153846	70.69869
1.49993	0	-11.405	-1.209749E-11	5.3	3.75502E-8	68.81375	-60.462	139.8472	-34.146	4.43611E-11	-0.438653846153846	0.129268292682927	-0.438653846153846	68.81375
1.49995	0	-11.405	-1.087095E-10	5.2	3.75502E-8	66.87927	-62.982	136.7346	-35.154	1.670579E-10	-0.438653846153846	0.126829268292683	-0.438653846153846	66.87927
1.49995	0	-11.405	-2.660805E-11	5.1	3.75502E-8	64.39886	-63.618	133.6962	-34.944	8.224373E-12	-0.438653846153846	0.124390243902439	-0.438653846153846	64.39886
1.50008	0	-11.405	9.749646E-12	4.995	3.75502E-8	64.63454	-65.076	133.684	-35.196	3.931876E-11	-0.438653846153846	0.121829268292683	-0.438653846153846	64.63454
1.50008	0	-11.405	-8.527577E-11	4.9	3.75445E-8	65.46285	-68.64	131.1865	-37.386	1.39745E-10	-0.438653846153846	0.119512195121951	-0.438653846153846	65.46285
1.49998	0	-11.405	-1.064161E-10	4.8	3.75407E-8	66.47425	-72.636	126.7342	-40.26	2.216832E-10	-0.438653846153846	0.117073170731707	-0.438653846153846	66.47425
1.49998	0	-11.405	-2.364756E-11	4.7	3.75388E-8	66.7877	-75.15	124.4829	-41.406	4.520152E-11	-0.438653846153846	0.114634146341463	-0.438653846153846	66.7877
1.50001	0	-11.405	-9.048786E-11	4.6	3.75388E-8	65.85746	-77.628	121.4189	-41.142	1.036086E-10	-0.438653846153846	0.11219512195122	-0.438653846153846	65.85746
1.49997	0	-11.405	-1.144636E-10	4.495	3.75369E-8	65.06691	-78.57	119.7875	-37.992	1.544521E-10	-0.438653846153846	0.109634146341463	-0.438653846153846	65.06691
1.49997	0	-11.405	3.996152E-12	4.4	3.7533E-8	64.63938	-77.802	123.1375	-33.348	2.12505E-11	-0.438653846153846	0.107317073170732	-0.438653846153846	64.63938
1.50013	0	-11.405	-1.019963E-10	4.3	3.75273E-8	66.22512	-74.526	130.4525	-28.032	2.090774E-10	-0.438653846153846	0.104878048780488	-0.438653846153846	66.22512
1.50013	0	-11.405	-1.092098E-10	4.2	3.75235E-8	66.7531	-68.838	132.5753	-28.374	1.531914E-10	-0.438653846153846	0.102439024390244	-0.438653846153846	66.7531
1.50012	0	-11.405	-1.124205E-10	4.1	3.75178E-8	70.23839	-59.526	133.3276	-34.974	2.221034E-10	-0.438653846153846	0.1	-0.438653846153846	70.23839
1.50012	0	-11.405	1.744776E-12	4	3.75121E-8	75.14002	-50.862	142.2858	-32.472	5.696706E-11	-0.438653846153846	0.0975609756097561	-0.438653846153846	75.14002
1.50002	0	-11.405	-3.632344E-11	3.9	3.75044E-8	85.57263	-40.356	154.0857	-29.076	2.125043E-11	-0.438653846153846	0.0951219512195122	-0.438653846153846	85.57263
1.50002	0	-11.405	-2.760877E-11	3.8	3.74987E-8	99.60559	-32.208	165.0617	-27.18	1.384848E-10	-0.438653846153846	0.0926829268292683	-0.438653846153846	99.60559
1.50002	0	-11.405	-4.295329E-11	3.7	3.74873E-8	113.698	-26.016	178.6269	-25.482	1.998986E-11	-0.438653846153846	0.0902439024390244	-0.438653846153846	113.698
1.50001	0	-11.405	-4.516321E-11	3.6	3.74777E-8	116.4853	-22.794	197.6084	-23.622	4.520153E-11	-0.438653846153846	0.0878048780487805	-0.438653846153846	116.4853
1.50001	0	-11.405	-9.55397E-12	3.5	3.74606E-8	133.6556	-18.156	228.1296	-21.414	-1.795057E-13	-0.438653846153846	0.0853658536585366	-0.438653846153846	133.6556
1.50016	0	-11.405	-8.398314E-11	3.4	3.74472E-8	150.2422	-14.976	246.4411	-20.154	2.183218E-10	-0.438653846153846	0.0829268292682927	-0.438653846153846	150.2422
1.50016	0	-11.405	2.912147E-12	3.3	3.74358E-8	166.2844	-11.706	278.2363	-16.128	-2.28044E-12	-0.438653846153846	0.0804878048780488	-0.438653846153846	166.2844
1.49992	0	-11.405	-3.503082E-11	3.2	3.74148E-8	192.9373	-8.712	336.7892	-9.792	7.384E-12	-0.438653846153846	0.0780487804878049	-0.438653846153846	192.9373
1.49992	0	-11.405	-1.122537E-10	3.1	3.74014E-8	215.7168	-7.2	377.5955	-8.562	1.9269E-10	-0.438653846153846	0.075609756097561	-0.438653846153846	215.7168
1.49987	0	-11.405	-3.633497E-12	3	3.73919E-8	245.9589	-5.46	431.6924	-7.272	7.671614E-11	-0.438653846153846	0.0731707317073171	-0.438653846153846	245.9589
1.49987	0	-11.405	-8.085587E-11	2.9	3.73785E-8	279.2354	-5.472	484.3694	-6.246	1.662177E-10	-0.438653846153846	0.0707317073170732	-0.438653846153846	279.2354
1.49984	0	-11.405	-8.002195E-11	2.8	3.73614E-8	339.5617	-5.514	566.5045	-5.076	8.890186E-11	-0.438653846153846	0.0682926829268293	-0.438653846153846	339.5617
1.49984	0	-11.405	-8.590118E-11	2.7	3.73499E-8	390.7346	-4.662	632.6068	-4.236	2.145401E-10	-0.438653846153846	0.0658536585365854	-0.438653846153846	390.7346
1.49996	0	-11.405	-9.512272E-12	2.6	3.73404E-8	435.231	-4.266	684.7945	-3.756	-1.488631E-11	-0.438653846153846	0.0634146341463415	-0.438653846153846	435.231
1.49996	0	-11.405	-7.076523E-11	2.5	3.73309E-8	476.7043	-3.864	720.8452	-3.444	7.503539E-11	-0.438653846153846	0.0609756097560976	-0.438653846153846	476.7043
1.49996	0	-11.405	-8.77358E-11	2.4	3.73271E-8	510.6853	-3.324	742.1739	-3.222	2.183218E-10	-0.438653846153846	0.0585365853658537	-0.438653846153846	510.6853
1.49987	0	-11.405	-1.301482E-11	2.3	3.73251E-8	540.1057	-2.898	751.497	-3.234	3.007451E-11	-0.438653846153846	0.0560975609756098	-0.438653846153846	540.1057
1.49987	0	-11.405	-6.605348E-11	2.2	3.73213E-8	562.4215	-2.532	748.0286	-3.222	1.868071E-10	-0.438653846153846	0.0536585365853659	-0.438653846153846	562.4215
1.49988	0	-11.405	-3.223714E-11	2.095	3.73213E-8	569.9078	-2.418	731.4107	-3.42	6.284971E-11	-0.438653846153846	0.0510975609756098	-0.438653846153846	569.9078
1.49988	0	-11.405	-1.157563E-10	2	3.73271E-8	568.8709	-2.31	707.344	-3.654	1.410056E-10	-0.438653846153846	0.0487804878048781	-0.438653846153846	568.8709
1.49988	0	-11.405	-4.491304E-11	1.9	3.7329E-8	557.4138	-2.016	675.7722	-4.086	2.761853E-12	-0.438653846153846	0.0463414634146341	-0.438653846153846	557.4138
1.50008	0	-11.405	-1.125873E-10	1.8	3.73347E-8	537.2241	-1.896	647.0817	-4.596	2.086577E-10	-0.438653846153846	0.0439024390243902	-0.438653846153846	537.2241
1.50008	0	-11.405	-1.257051E-12	1.7	3.73404E-8	498.4815	-1.776	611.9645	-5.31	-3.337522E-11	-0.438653846153846	0.0414634146341463	-0.438653846153846	498.4815
1.50013	0	-11.405	-2.681653E-11	1.595	3.73442E-8	425.9832	-2.052	539.0824	-5.346	-3.463593E-11	-0.438653846153846	0.0389024390243902	-0.438653846153846	425.9832
1.50013	0	-11.405	2.953858E-12	1.5	3.73518E-8	372.6112	-1.776	464.8692	-3.9	-1.572671E-11	-0.438653846153846	0.0365853658536585	-0.438653846153846	372.6112
1.49989	0	-11.405	-8.419154E-11	1.4	3.73538E-8	345.764	-1.68	431.0619	-4.014	2.006735E-10	-0.438653846153846	0.0341463414634146	-0.438653846153846	345.764
1.49989	0	-11.405	-1.343179E-11	1.3	3.73557E-8	322.9092	-1.458	402.715	-4.254	-2.244983E-11	-0.438653846153846	0.0317073170731707	-0.438653846153846	322.9092
1.50007	0	-11.405	-8.665173E-11	1.2	3.73576E-8	302.6265	-1.158	372.4302	-4.098	2.015136E-10	-0.438653846153846	0.0292682926829268	-0.438653846153846	302.6265
1.50007	0	-11.405	7.206419E-12	1.095	3.73633E-8	289.4685	-1.236	353.9275	-4.038	3.182083E-12	-0.438653846153846	0.0267073170731707	-0.438653846153846	289.4685
1.50017	0	-11.405	-1.105442E-10	0.995	3.73633E-8	283.5617	-1.56	342.162	-3.81	1.943707E-10	-0.438653846153846	0.0242682926829268	-0.438653846153846	283.5617
1.50017	0	-11.405	-8.043888E-11	0.9	3.73614E-8	276.6706	-1.356	331.4624	-3.672	1.960515E-10	-0.438653846153846	0.0219512195121951	-0.438653846153846	276.6706
1.50017	0	-11.405	-5.567087E-11	0.8	3.73633E-8	264.5925	-1.41	321.773	-3.702	2.209081E-11	-0.438653846153846	0.0195121951219512	-0.438653846153846	264.5925
1.50007	0	-11.405	-3.925339E-12	0.7	3.73671E-8	257.8362	-0.606	314.6377	-3.564	-3.001333E-11	-0.438653846153846	0.0170731707317073	-0.438653846153846	257.8362
1.50007	0	-11.405	-7.068176E-11	0.6	3.73633E-8	256.4415	-0.324	310.3821	-3.606	3.847828E-11	-0.438653846153846	0.0146341463414634	-0.438653846153846	256.4415
1.49996	0	-11.405	-3.383347E-12	0.495	3.73633E-8	257.2144	0.9	305.9687	-3.546	5.57064E-11	-0.438653846153846	0.0120731707317073	-0.438653846153846	257.2144
1.49996	0	-11.405	-1.118367E-10	0.4	3.73633E-8	257.7626	1.83	303.402	-3.48	1.64957E-10	-0.438653846153846	0.00975609756097561	-0.438653846153846	257.7626
1.49996	0	-11.405	-7.21412E-11	0.3	3.73614E-8	256.5793	2.97	298.8807	-3.324	1.809244E-10	-0.438653846153846	0.00731707317073171	-0.438653846153846	256.5793
1.50001	0	-11.405	-4.550721E-12	0.2	3.73576E-8	243.5421	2.118	294.0258	-3.348	-4.430138E-11	-0.438653846153846	0.0048780487804878	-0.438653846153846	243.5421
1.50001	0	-11.405	-1.651737E-11	0.1	3.73538E-8	225.6279	-0.762	287.4728	-2.994	-3.211451E-11	-0.438653846153846	0.0024390243902439	-0.438653846153846	225.6279
1.5001	0	-11.405	-1.082091E-10	0	3.73538E-8	225.6903	-1.14	284.0809	-2.724	1.536117E-10	-0.438653846153846	0	-0.438653846153846	225.6903
1.5001	0	-11.405	-1.218088E-11	-0.1	3.73499E-8	221.7741	-0.702	279.7491	-2.52	7.50353E-11	-0.438653846153846	-0.0024390243902439	-0.438653846153846	221.7741
1.50002	0	-11.405	-1.509967E-11	-0.2	3.73442E-8	217.6306	-0.798	276.798	-2.352	1.788886E-11	-0.438653846153846	-0.0048780487804878	-0.438653846153846	217.6306
1.50002	0	-11.405	-7.150578E-13	-0.3	3.73404E-8	216.1439	-0.288	272.1637	-2.13	-3.379545E-11	-0.438653846153846	-0.00731707317073171	-0.438653846153846	216.1439
1.50002	0	-11.405	-1.047483E-10	-0.4	3.73347E-8	215.0169	-0.666	268.8625	-1.938	1.683185E-10	-0.438653846153846	-0.00975609756097561	-0.438653846153846	215.0169
1.50017	0	-11.405	-2.715011E-11	-0.505	3.73271E-8	212.2913	-0.534	266.3213	-1.92	-2.160944E-11	-0.438653846153846	-0.0123170731707317	-0.438653846153846	212.2913
1.50017	0	-11.405	-9.240583E-11	-0.6	3.73271E-8	213.0273	-0.6	265.947	-1.632	8.175842E-11	-0.438653846153846	-0.0146341463414634	-0.438653846153846	213.0273
1.49999	0	-11.405	-3.00272E-11	-0.7	3.73156E-8	212.9557	-0.066	265.1802	-1.434	1.107518E-10	-0.438653846153846	-0.0170731707317073	-0.438653846153846	212.9557
1.49999	0	-11.405	-6.805488E-11	-0.8	3.73099E-8	209.4061	-0.246	265.146	-1.356	2.041E-11	-0.438653846153846	-0.0195121951219512	-0.438653846153846	209.4061
1.49999	0	-11.405	-5.954867E-11	-0.9	3.73042E-8	208.6269	-0.318	264.9117	-1.05	1.527713E-10	-0.438653846153846	-0.0219512195121951	-0.438653846153846	208.6269
1.49998	0	-11.405	-6.722096E-11	-1	3.73003E-8	204.6788	-0.462	265.3638	-1.062	3.259572E-11	-0.438653846153846	-0.024390243902439	-0.438653846153846	204.6788
1.49998	0	-11.405	-9.344833E-11	-1.1	3.72946E-8	202.3242	-0.702	266.4284	-0.606	1.607549E-10	-0.438653846153846	-0.0268292682926829	-0.438653846153846	202.3242
1.49987	0	-11.405	1.187843E-13	-1.2	3.7287E-8	199.4057	-0.786	266.0581	-0.36	-4.381462E-12	-0.438653846153846	-0.0292682926829268	-0.438653846153846	199.4057
1.49987	0	-11.405	-1.052069E-10	-1.3	3.72851E-8	197.2429	-1.374	266.7959	-0.156	1.284001E-10	-0.438653846153846	-0.0317073170731707	-0.438653846153846	197.2429
1.49987	0	-11.405	-7.635258E-11	-1.4	3.72775E-8	195.6215	-1.506	266.7754	0.12	1.699991E-10	-0.438653846153846	-0.0341463414634146	-0.438653846153846	195.6215
1.49994	0	-11.405	7.44166E-13	-1.5	3.72736E-8	192.0316	-1.548	266.2286	0.132	-3.211451E-11	-0.438653846153846	-0.0365853658536585	-0.438653846153846	192.0316
1.49994	0	-11.405	-5.971543E-11	-1.6	3.72698E-8	189.0525	-1.908	266.5807	0.3	6.608845E-13	-0.438653846153846	-0.0390243902439024	-0.438653846153846	189.0525
1.49999	0	-11.405	-8.235691E-11	-1.7	3.72641E-8	185.7949	-2.064	266.1215	0.738	1.704196E-10	-0.438653846153846	-0.0414634146341463	-0.438653846153846	185.7949
1.49999	0	-11.405	2.870452E-12	-1.8	3.72603E-8	180.9524	-1.998	265.0489	0.942	-3.42157E-11	-0.438653846153846	-0.0439024390243902	-0.438653846153846	180.9524
1.50008	0	-11.405	-9.682584E-11	-1.9	3.72546E-8	176.0929	-1.92	265.4644	1.104	1.620158E-10	-0.438653846153846	-0.0463414634146341	-0.438653846153846	176.0929
1.50008	0	-11.405	-8.428151E-12	-2	3.72469E-8	172.1035	-1.614	263.844	1.332	7.671613E-11	-0.438653846153846	-0.0487804878048781	-0.438653846153846	172.1035
1.50008	0	-11.405	-3.186185E-11	-2.1	3.72412E-8	167.566	-1.806	262.4341	1.134	-4.220019E-11	-0.438653846153846	-0.051219512195122	-0.438653846153846	167.566
1.50004	0	-11.405	-6.067449E-11	-2.2	3.72374E-8	164.6318	-1.944	260.885	1.326	1.275596E-10	-0.438653846153846	-0.0536585365853659	-0.438653846153846	164.6318
1.50004	0	-11.405	-7.956318E-11	-2.3	3.72336E-8	160.8217	-1.932	258.9108	1.188	6.28495E-11	-0.438653846153846	-0.0560975609756098	-0.438653846153846	160.8217
1.50004	0	-11.405	-5.813095E-11	-2.4	3.72279E-8	158.6697	-1.95	256.5987	1.458	1.460481E-10	-0.438653846153846	-0.0585365853658537	-0.438653846153846	158.6697
1.49991	0	-11.405	-5.938189E-11	-2.5	3.72241E-8	155.5336	-1.998	255.2239	1.32	-3.541067E-12	-0.438653846153846	-0.0609756097560976	-0.438653846153846	155.5336
1.49991	0	-11.405	-9.978623E-11	-2.6	3.7226E-8	151.9981	-1.872	252.8593	1.56	1.594944E-10	-0.438653846153846	-0.0634146341463415	-0.438653846153846	151.9981
1.50008	0	-11.405	-5.029192E-11	-2.705	3.72202E-8	147.7055	-1.806	250.0459	1.554	7.755646E-11	-0.438653846153846	-0.0659756097560976	-0.438653846153846	147.7055
1.50008	0	-11.405	-1.018294E-10	-2.8	3.72221E-8	143.2442	-2.946	248.2068	1.818	1.271393E-10	-0.438653846153846	-0.0682926829268293	-0.438653846153846	143.2442
1.50008	0	-11.405	-4.800876E-12	-2.9	3.7226E-8	140.277	-3.258	245.479	1.998	-3.541072E-12	-0.438653846153846	-0.0707317073170732	-0.438653846153846	140.277
1.5	0	-11.405	-9.18222E-11	-3	3.72298E-8	136.3354	-3.432	243.0274	1.974	8.385936E-11	-0.438653846153846	-0.0731707317073171	-0.438653846153846	136.3354
1.5	0	-11.405	-5.125096E-11	-3.1	3.72336E-8	134.2954	-3.726	239.3757	2.226	1.246184E-10	-0.438653846153846	-0.075609756097561	-0.438653846153846	134.2954
1.49999	0	-11.405	3.272417E-13	-3.2	3.72412E-8	132.63	-3.798	237.1511	2.208	-4.934421E-11	-0.438653846153846	-0.0780487804878049	-0.438653846153846	132.63
1.49999	0	-11.405	-1.018711E-10	-3.3	3.72508E-8	130.9081	-3.66	235.7898	2.244	1.178951E-10	-0.438653846153846	-0.0804878048780488	-0.438653846153846	130.9081
1.49999	0	-11.405	-8.177968E-12	-3.4	3.72584E-8	129.1443	-3.462	233.1171	2.292	-6.237155E-11	-0.438653846153846	-0.0829268292682927	-0.438653846153846	129.1443
1.50007	0	-11.405	-5.246017E-11	-3.5	3.72679E-8	127.162	-3.684	230.6086	2.256	-1.446613E-11	-0.438653846153846	-0.0853658536585366	-0.438653846153846	127.162
1.50007	0	-11.405	-7.977173E-11	-3.6	3.72794E-8	125.399	-3.93	228.1643	2.418	8.806139E-11	-0.438653846153846	-0.0878048780487805	-0.438653846153846	125.399
1.50021	0	-11.405	-1.284804E-11	-3.7	3.72889E-8	123.3316	-3.726	226.133	2.442	-7.245723E-11	-0.438653846153846	-0.0902439024390244	-0.438653846153846	123.3316
1.50021	0	-11.405	-7.16408E-11	-3.805	3.73003E-8	120.5599	-3.96	225.24	2.334	3.259571E-11	-0.438653846153846	-0.0928048780487805	-0.438653846153846	120.5599
1.49985	0	-11.405	-5.482871E-13	-3.905	3.73137E-8	119.2436	-3.642	222.6383	2.448	-8.002143E-11	-0.438653846153846	-0.0952439024390244	-0.438653846153846	119.2436
1.49985	0	-11.405	-9.553317E-11	-4.005	3.73271E-8	118.3151	-3.414	222.0593	2.358	1.494098E-10	-0.438653846153846	-0.0976829268292683	-0.438653846153846	118.3151
1.49985	0	-11.405	-3.26958E-11	-4.1	3.73385E-8	116.9072	-3.36	220.0461	2.58	5.02438E-11	-0.438653846153846	-0.1	-0.438653846153846	116.9072
1.5001	0	-11.405	-6.959764E-11	-4.2	3.73518E-8	114.659	-3.096	219.2197	2.244	2.083022E-11	-0.438653846153846	-0.102439024390244	-0.438653846153846	114.659
1.5001	0	-11.405	-1.964466E-11	-4.3	3.73671E-8	114.1758	-3.264	217.0613	2.238	2.335137E-11	-0.438653846153846	-0.104878048780488	-0.438653846153846	114.1758
1.50007	0	-11.405	-4.633072E-11	-4.405	3.73785E-8	112.2474	-3.312	216.5713	1.95	-4.514186E-11	-0.438653846153846	-0.107439024390244	-0.438653846153846	112.2474
1.50007	0	-11.405	-7.710313E-11	-4.505	3.73938E-8	110.8315	-4.026	215.2624	2.172	1.191556E-10	-0.438653846153846	-0.109878048780488	-0.438653846153846	110.8315
1.50007	0	-11.405	-2.966425E-12	-4.6	3.74129E-8	110.0904	-4.32	213.6341	2.178	-3.295498E-11	-0.438653846153846	-0.11219512195122	-0.438653846153846	110.0904
1.50003	0	-11.405	-7.943811E-11	-4.7	3.743E-8	108.7713	-4.134	212.8149	1.944	9.856611E-11	-0.438653846153846	-0.114634146341463	-0.438653846153846	108.7713
1.50003	0	-11.405	-1.05964E-11	-4.8	3.74434E-8	108.3342	-4.254	210.3508	2.028	-3.120891E-12	-0.438653846153846	-0.117073170731707	-0.438653846153846	108.3342
1.50013	0	-11.405	-7.101535E-11	-4.905	3.74548E-8	106.2374	-4.338	210.4112	1.872	1.120124E-10	-0.438653846153846	-0.119634146341463	-0.438653846153846	106.2374
1.50013	0	-11.405	-3.591801E-12	-5.005	3.74682E-8	104.7331	-4.206	207.8256	1.734	-5.312634E-11	-0.438653846153846	-0.122073170731707	-0.438653846153846	104.7331
1.50013	0	-11.405	-3.006888E-11	-5.1	3.74777E-8	103.8863	-3.726	206.0831	1.584	-7.53989E-11	-0.438653846153846	-0.124390243902439	-0.438653846153846	103.8863
1.50008	0	-11.405	-6.676225E-11	-5.205	3.74854E-8	103.8527	-4.014	204.227	1.968	9.898646E-11	-0.438653846153846	-0.126951219512195	-0.438653846153846	103.8527
1.50008	0	-11.405	-1.084657E-11	-5.3	3.74987E-8	102.6857	-4.158	201.223	1.926	-1.908828E-11	-0.438653846153846	-0.129268292682927	-0.438653846153846	102.6857
1.49997	0	-11.405	-6.7346E-11	-5.405	3.75063E-8	100.1317	-3.936	199.7918	1.53	-1.740749E-11	-0.438653846153846	-0.131829268292683	-0.438653846153846	100.1317
1.49997	0	-11.405	-9.178696E-12	-5.505	3.75159E-8	98.6539	-3.774	196.1411	1.674	-4.934421E-11	-0.438653846153846	-0.134268292682927	-0.438653846153846	98.6539
1.49997	0	-11.405	-7.385779E-12	-5.6	3.75254E-8	97.30103	-3.888	193.8825	1.368	-6.699415E-11	-0.438653846153846	-0.136585365853659	-0.438653846153846	97.30103
1.49991	0	-11.405	-8.761071E-11	-5.705	3.7533E-8	95.66861	-4.014	193.7689	1.296	6.495066E-11	-0.438653846153846	-0.139146341463415	-0.438653846153846	95.66861
1.49991	0	-11.405	-3.669871E-11	-5.8	3.75388E-8	94.72333	-3.744	191.63	1.356	4.099956E-11	-0.438653846153846	-0.141463414634146	-0.438653846153846	94.72333
1.49999	0	-11.405	-5.250188E-11	-5.905	3.75502E-8	92.37581	-3.336	191.2743	0.81	-4.68228E-11	-0.438653846153846	-0.144024390243902	-0.438653846153846	92.37581
1.49999	0	-11.405	-6.159175E-11	-6.005	3.75597E-8	91.28614	-3.216	190.259	1.26	7.125372E-11	-0.438653846153846	-0.146463414634146	-0.438653846153846	91.28614
1.49999	0	-11.405	-1.280634E-11	-6.1	3.75674E-8	90.58572	-3.408	188.1126	1.104	-6.153106E-11	-0.438653846153846	-0.148780487804878	-0.438653846153846	90.58572
1.49993	0	-11.405	-8.239867E-11	-6.205	3.75769E-8	89.53426	-4.104	188.5113	1.056	5.906804E-11	-0.438653846153846	-0.151341463414634	-0.438653846153846	89.53426
1.49993	0	-11.405	-3.528102E-11	-6.3	3.75884E-8	88.04498	-4.254	185.8273	0.942	-1.014536E-10	-0.438653846153846	-0.153658536585366	-0.438653846153846	88.04498
1.5	0	-11.405	-6.255087E-11	-6.405	3.7596E-8	86.92494	-4.68	185.765	1.08	6.453052E-11	-0.438653846153846	-0.156219512195122	-0.438653846153846	86.92494
1.5	0	-11.405	-3.550109E-12	-6.505	3.76036E-8	86.9321	-4.5	183.4239	0.744	-8.044175E-11	-0.438653846153846	-0.158658536585366	-0.438653846153846	86.9321
1.5	0	-11.405	-4.949971E-11	-6.6	3.76093E-8	87.01784	-4.434	182.7771	0.15	-8.296318E-11	-0.438653846153846	-0.160975609756098	-0.438653846153846	87.01784
1.5	0	-11.405	6.706124E-12	-6.705	3.7617E-8	87.52	-4.26	180.5609	0.294	-8.800603E-11	-0.438653846153846	-0.163536585365854	-0.438653846153846	87.52
1.5	0	-11.405	-3.508421E-12	-6.8	3.76189E-8	87.35476	-4.17	180.0568	0.144	-1.338118E-10	-0.438653846153846	-0.165853658536585	-0.438653846153846	87.35476
1.50009	0	-11.405	-8.206504E-11	-6.905	3.76189E-8	87.03285	-4.536	180.9976	0.378	3.427657E-11	-0.438653846153846	-0.168414634146341	-0.438653846153846	87.03285
1.50009	0	-11.405	-6.955591E-11	-7	3.7617E-8	86.76476	-4.278	181.1056	0.63	1.116573E-11	-0.438653846153846	-0.170731707317073	-0.438653846153846	86.76476
1.50006	0	-11.255	-4.065992E-11	6.995	3.74053E-8	184.6329	-18.156	306.5234	-11.388	3.301585E-11	-0.432884615384615	0.170609756097561	-0.432884615384615	184.6329
1.50006	0	-11.255	-1.043312E-10	6.9	3.73938E-8	167.3679	-19.854	295.9314	-11.034	2.552989E-10	-0.432884615384615	0.168292682926829	-0.432884615384615	167.3679
1.50014	0	-11.255	7.248131E-12	6.8	3.73919E-8	159.1944	-20.502	287.9768	-11.124	2.75534E-11	-0.432884615384615	0.165853658536585	-0.432884615384615	159.1944
1.50014	0	-11.255	-1.123789E-10	6.7	3.73976E-8	148.9224	-21.396	267.2634	-12.564	1.578136E-10	-0.432884615384615	0.163414634146341	-0.432884615384615	148.9224
1.5	0	-11.255	-1.217188E-10	6.6	3.74129E-8	136.7012	-23.886	225.6449	-17.826	2.481557E-10	-0.432884615384615	0.160975609756098	-0.432884615384615	136.7012
1.5	0	-11.255	-7.601898E-11	6.495	3.7432E-8	135.3751	-23.958	216.7843	-18.78	1.947909E-10	-0.432884615384615	0.158414634146341	-0.432884615384615	135.3751
1.5	0	-11.255	-9.728453E-11	6.4	3.74529E-8	132.6015	-24.336	208.4824	-19.638	2.477354E-10	-0.432884615384615	0.15609756097561	-0.432884615384615	132.6015
1.49988	0	-11.255	-5.675495E-11	6.3	3.74644E-8	126.0973	-25.794	200.2637	-20.688	4.94034E-11	-0.432884615384615	0.153658536585366	-0.432884615384615	126.0973
1.49988	0	-11.255	-9.870213E-11	6.2	3.74663E-8	116.4959	-28.674	190.7456	-21.714	1.763021E-10	-0.432884615384615	0.151219512195122	-0.432884615384615	116.4959
1.50005	0	-11.255	-3.591808E-12	6.1	3.74663E-8	107.4603	-30.888	182.7664	-22.794	9.485E-12	-0.432884615384615	0.148780487804878	-0.432884615384615	107.4603
1.50005	0	-11.255	-1.122954E-10	5.995	3.74682E-8	98.74213	-34.566	172.3299	-24.51	2.347093E-10	-0.432884615384615	0.146219512195122	-0.432884615384615	98.74213
1.50002	0	-11.255	3.912754E-12	5.9	3.7472E-8	91.6986	-38.598	163.1909	-26.91	1.536764E-11	-0.432884615384615	0.14390243902439	-0.432884615384615	91.6986
1.50002	0	-11.255	-1.141717E-10	5.8	3.74854E-8	85.04458	-42.366	155.4306	-28.2	2.221035E-10	-0.432884615384615	0.141463414634146	-0.432884615384615	85.04458
1.50002	0	-11.255	2.870463E-12	5.7	3.74987E-8	83.10208	-46.5	152.0725	-30.042	3.602219E-12	-0.432884615384615	0.139024390243902	-0.432884615384615	83.10208
1.50001	0	-11.255	-1.103773E-10	5.6	3.7514E-8	78.52508	-50.01	148.3982	-30.876	1.632763E-10	-0.432884615384615	0.136585365853659	-0.432884615384615	78.52508
1.50001	0	-11.255	5.288599E-12	5.495	3.75254E-8	74.59214	-53.856	145.8588	-31.722	7.804136E-12	-0.432884615384615	0.134024390243902	-0.432884615384615	74.59214
1.49999	0	-11.255	-4.670598E-11	5.4	3.7533E-8	70.33411	-56.82	142.74	-31.674	3.133511E-11	-0.432884615384615	0.131707317073171	-0.432884615384615	70.33411
1.49999	0	-11.255	-8.986246E-11	5.3	3.75388E-8	68.76032	-59.808	140.3612	-32.238	1.149538E-10	-0.432884615384615	0.129268292682927	-0.432884615384615	68.76032
1.49999	0	-11.255	-9.036271E-11	5.2	3.75388E-8	68.72303	-62.634	138.9096	-33.276	2.216833E-10	-0.432884615384615	0.126829268292683	-0.432884615384615	68.72303
1.49987	0	-11.255	-1.465511E-12	5.1	3.75388E-8	67.97873	-63.81	138.1405	-33.798	-1.026419E-11	-0.432884615384615	0.124390243902439	-0.432884615384615	67.97873
1.49987	0	-11.255	-9.378186E-11	4.995	3.75388E-8	66.13024	-66.072	134.3325	-34.038	2.145399E-10	-0.432884615384615	0.121829268292683	-0.432884615384615	66.13024
1.49997	0	-11.255	4.95507E-12	4.9	3.7535E-8	63.48208	-67.626	130.6863	-34.638	2.341655E-12	-0.432884615384615	0.119512195121951	-0.432884615384615	63.48208
1.50001	0	-11.255	4.746606E-12	4.8	3.75292E-8	64.41011	-69.258	130.2474	-36.396	5.150439E-11	-0.432884615384615	0.117073170731707	-0.432884615384615	64.41011
1.50001	0	-11.255	-1.089596E-10	4.7	3.75273E-8	64.7486	-72.492	128.8393	-38.61	2.061362E-10	-0.432884615384615	0.114634146341463	-0.432884615384615	64.7486
1.49988	0	-11.255	-1.143385E-10	4.6	3.75254E-8	63.65981	-77.694	122.2441	-40.614	1.9311E-10	-0.432884615384615	0.11219512195122	-0.432884615384615	63.65981
1.49988	0	-11.255	-1.105441E-10	4.495	3.75254E-8	62.39401	-81	116.908	-40.08	1.666378E-10	-0.432884615384615	0.109634146341463	-0.432884615384615	62.39401
1.49984	0	-11.255	7.998577E-12	4.4	3.75254E-8	60.1851	-81.978	117.2185	-37.488	-1.404594E-11	-0.432884615384615	0.107317073170732	-0.432884615384615	60.1851
1.49984	0	-11.255	-3.740756E-11	4.3	3.75254E-8	60.39616	-80.712	123.7207	-33.018	1.279799E-10	-0.432884615384615	0.104878048780488	-0.432884615384615	60.39616
1.49992	0	-11.255	-6.872201E-11	4.2	3.75216E-8	61.40756	-78.744	129.0201	-28.812	1.918495E-10	-0.432884615384615	0.102439024390244	-0.432884615384615	61.40756
1.50005	0	-11.255	-1.024966E-10	4.1	3.75197E-8	60.62868	-74.886	127.6242	-29.916	1.292405E-10	-0.432884615384615	0.1	-0.432884615384615	60.62868
1.50005	0	-11.255	-1.05964E-11	4	3.75159E-8	61.41689	-61.404	133.98	-34.788	-2.034886E-11	-0.432884615384615	0.0975609756097561	-0.432884615384615	61.41689
1.49999	0	-11.255	-6.46774E-11	3.9	3.75121E-8	68.23798	-46.524	150.5781	-30.54	1.998332E-10	-0.432884615384615	0.0951219512195122	-0.432884615384615	68.23798
1.49999	0	-11.255	-1.180561E-11	3.8	3.75102E-8	77.03078	-35.952	163.8442	-27.774	-4.381447E-12	-0.432884615384615	0.0926829268292683	-0.432884615384615	77.03078
1.50016	0	-11.255	-9.8452E-11	3.7	3.75044E-8	88.68906	-27.24	177.8005	-25.242	2.16641E-10	-0.432884615384615	0.0902439024390244	-0.432884615384615	88.68906
1.50016	0	-11.255	2.078306E-12	3.6	3.74987E-8	100.2763	-23.094	200.0557	-22.824	5.822755E-11	-0.432884615384615	0.0878048780487805	-0.432884615384615	100.2763
1.50007	0	-11.255	-4.124371E-11	3.5	3.74892E-8	108.9722	-20.802	222.4158	-20.61	8.890173E-11	-0.432884615384615	0.0853658536585366	-0.432884615384615	108.9722
1.50007	0	-11.255	-7.03899E-11	3.4	3.74777E-8	132.5759	-19.59	257.2492	-18.384	6.242949E-11	-0.432884615384615	0.0829268292682927	-0.432884615384615	132.5759
1.49993	0	-11.255	-1.044146E-10	3.3	3.74663E-8	153.2479	-16.464	283.2786	-17.298	2.250447E-10	-0.432884615384615	0.0804878048780488	-0.432884615384615	153.2479
1.49993	0	-11.255	2.870463E-12	3.2	3.74587E-8	170.0115	-15	308.8441	-14.16	-8.163189E-12	-0.432884615384615	0.0780487804878049	-0.432884615384615	170.0115
1.49996	0	-11.255	-4.991665E-11	3.1	3.74396E-8	202.1875	-12.75	357.7095	-8.286	1.174749E-10	-0.432884615384615	0.075609756097561	-0.432884615384615	202.1875
1.49996	0	-11.255	4.106299E-13	3	3.74262E-8	233.8389	-10.89	412.5826	-7.056	-9.003619E-12	-0.432884615384615	0.0731707317073171	-0.432884615384615	233.8389
1.50009	0	-11.255	-9.736784E-11	2.9	3.74167E-8	269.2434	-8.796	469.2397	-6.096	2.031946E-10	-0.432884615384615	0.0707317073170732	-0.432884615384615	269.2434
1.50009	0	-11.255	-1.099604E-10	2.8	3.74014E-8	327.5466	-5.982	557.8294	-4.968	2.036147E-10	-0.432884615384615	0.0682926829268293	-0.432884615384615	327.5466
1.50009	0	-11.255	-5.801483E-12	2.7	3.739E-8	369.7406	-5.1	616.1353	-4.404	-1.236517E-11	-0.432884615384615	0.0658536585365854	-0.432884615384615	369.7406
1.50005	0	-11.255	-6.968105E-11	2.6	3.73805E-8	413.4856	-4.356	666.1709	-3.858	2.082371E-10	-0.432884615384615	0.0634146341463415	-0.432884615384615	413.4856
1.50005	0	-11.255	-2.71627E-12	2.5	3.73766E-8	455.1912	-3.72	706.4072	-3.552	5.150441E-11	-0.432884615384615	0.0609756097560976	-0.432884615384615	455.1912
1.50008	0	-11.255	-5.579597E-11	2.4	3.7369E-8	492.0201	-3.396	735.4117	-3.336	3.25957E-11	-0.432884615384615	0.0585365853658537	-0.432884615384615	492.0201
1.50008	0	-11.255	7.581658E-12	2.3	3.7369E-8	522.6739	-2.856	746.4262	-3.15	1.914943E-11	-0.432884615384615	0.0560975609756098	-0.432884615384615	522.6739
1.50008	0	-11.255	-8.952881E-11	2.2	3.7369E-8	544.2559	-2.58	745.7304	-3.054	9.688543E-11	-0.432884615384615	0.0536585365853659	-0.432884615384615	544.2559
1.50007	0	-11.255	-4.837388E-11	2.095	3.73709E-8	554.9452	-2.208	732.4335	-3.018	1.792436E-10	-0.432884615384615	0.0510975609756098	-0.432884615384615	554.9452
1.50007	0	-11.255	6.455979E-12	2	3.73766E-8	550.4246	-2.064	710.3455	-3.114	-4.381447E-12	-0.432884615384615	0.0487804878048781	-0.432884615384615	550.4246
1.49995	0	-11.255	-9.682584E-11	1.9	3.73843E-8	535.2167	-1.872	681.3502	-3.066	2.111782E-10	-0.432884615384615	0.0463414634146341	-0.432884615384615	535.2167
1.49995	0	-11.255	-1.760149E-11	1.8	3.739E-8	512.5675	-1.668	648.5665	-3.072	1.015076E-10	-0.432884615384615	0.0439024390243902	-0.432884615384615	512.5675
1.49991	0	-11.255	-9.211407E-11	1.7	3.73938E-8	489.2522	-1.86	609.8952	-3.126	1.838656E-10	-0.432884615384615	0.0414634146341463	-0.432884615384615	489.2522
1.49991	0	-11.255	-4.591376E-11	1.595	3.74033E-8	451.7543	-1.962	534.7951	-3.09	5.318522E-11	-0.432884615384615	0.0389024390243902	-0.432884615384615	451.7543
1.49991	0	-11.255	-6.301786E-12	1.5	3.74053E-8	417.8178	-2.052	490.9438	-3.186	-1.278534E-11	-0.432884615384615	0.0365853658536585	-0.432884615384615	417.8178
1.50005	0	-11.255	-8.394145E-11	1.4	3.74053E-8	389.3325	-2.118	462.7098	-3.342	1.103317E-10	-0.432884615384615	0.0341463414634146	-0.432884615384615	389.3325
1.50005	0	-11.255	6.080744E-12	1.3	3.74148E-8	338.3821	-1.686	426.922	-3.96	1.28465E-11	-0.432884615384615	0.0317073170731707	-0.432884615384615	338.3821
1.49987	0	-11.255	-9.336502E-11	1.2	3.74167E-8	316.3106	-1.794	397.9266	-4.128	1.233576E-10	-0.432884615384615	0.0292682926829268	-0.432884615384615	316.3106
1.49987	0	-11.255	5.33029E-12	1.095	3.74167E-8	300.0318	-1.446	375.3752	-4.11	2.251099E-11	-0.432884615384615	0.0267073170731707	-0.432884615384615	300.0318
1.49988	0	-11.255	-8.135623E-11	0.995	3.74186E-8	291.2803	-1.644	361.3684	-3.978	1.078106E-10	-0.432884615384615	0.0242682926829268	-0.432884615384615	291.2803
1.49988	0	-11.255	-3.744928E-11	0.9	3.74186E-8	281.7984	-1.704	346.8836	-3.846	1.435271E-10	-0.432884615384615	0.0219512195121951	-0.432884615384615	281.7984
1.49988	0	-11.255	-5.275207E-11	0.8	3.74167E-8	270.2884	-2.382	334.7062	-3.96	1.620806E-11	-0.432884615384615	0.0195121951219512	-0.432884615384615	270.2884
1.49999	0	-11.255	-8.185658E-11	0.7	3.74186E-8	261.6378	-2.484	325.5787	-3.768	2.044552E-10	-0.432884615384615	0.0170731707317073	-0.432884615384615	261.6378
1.49999	0	-11.255	4.829991E-12	0.6	3.74186E-8	251.259	-2.196	318.6597	-3.696	-2.118924E-11	-0.432884615384615	0.0146341463414634	-0.432884615384615	251.259
1.5001	0	-11.255	-6.76796E-11	0.495	3.74148E-8	242.4728	-2.28	313.1916	-3.606	1.868071E-10	-0.432884615384615	0.0120731707317073	-0.432884615384615	242.4728
1.5001	0	-11.255	6.664433E-12	0.4	3.74167E-8	232.803	-2.928	310.014	-3.546	6.60888E-13	-0.432884615384615	0.00975609756097561	-0.432884615384615	232.803
1.5001	0	-11.255	-7.902119E-11	0.3	3.74148E-8	224.7001	-4.29	307.9129	-3.348	6.999306E-11	-0.432884615384615	0.00731707317073171	-0.432884615384615	224.7001
1.50009	0	-11.255	5.08014E-12	0.2	3.74129E-8	216.3722	-5.292	302.5534	-3.21	1.578791E-11	-0.432884615384615	0.0048780487804878	-0.432884615384615	216.3722
1.50009	0	-11.255	-1.059157E-10	0.1	3.7411E-8	217.628	-4.74	297.0169	-3.108	1.691587E-10	-0.432884615384615	0.0024390243902439	-0.432884615384615	217.628
1.50008	0	-11.255	-7.268325E-11	0	3.74072E-8	226.9365	-0.348	290.2489	-2.88	1.855464E-10	-0.432884615384615	0	-0.432884615384615	226.9365
1.50008	0	-11.255	-2.98133E-13	-0.1	3.74053E-8	222.6532	0.018	285.8579	-2.754	1.326672E-11	-0.432884615384615	-0.0024390243902439	-0.432884615384615	222.6532
1.49993	0	-11.255	-7.977172E-11	-0.2	3.74014E-8	218.5555	-0.54	280.6339	-2.55	7.545559E-11	-0.432884615384615	-0.0048780487804878	-0.432884615384615	218.5555
1.49993	0	-11.255	-4.499644E-11	-0.3	3.73995E-8	216.6489	-0.294	275.3433	-2.316	1.384847E-10	-0.432884615384615	-0.00731707317073171	-0.432884615384615	216.6489
1.49993	0	-11.255	-2.915158E-11	-0.4	3.73938E-8	212.1742	-0.654	271.5504	-2.286	-4.801638E-12	-0.432884615384615	-0.00975609756097561	-0.432884615384615	212.1742
1.49995	0	-11.255	-1.418234E-11	-0.505	3.73919E-8	209.1338	-0.342	267.5526	-1.842	-1.404593E-11	-0.432884615384615	-0.0123170731707317	-0.432884615384615	209.1338
1.49995	0	-11.255	-2.902647E-11	-0.6	3.73843E-8	206.7847	-0.594	265.6396	-1.704	-1.950847E-11	-0.432884615384615	-0.0146341463414634	-0.432884615384615	206.7847
1.50008	0	-11.255	-9.503286E-11	-0.7	3.73785E-8	207.5891	-0.564	265.1326	-1.362	1.826051E-10	-0.432884615384615	-0.0170731707317073	-0.432884615384615	207.5891
1.50008	0	-11.255	-1.924124E-12	-0.8	3.73709E-8	206.5099	-0.192	264.2644	-1.128	1.45273E-11	-0.432884615384615	-0.0195121951219512	-0.432884615384615	206.5099
1.50008	0	-11.255	-9.770143E-11	-0.9	3.73671E-8	205.4342	-0.876	264.9146	-1.068	1.41426E-10	-0.432884615384615	-0.0219512195121951	-0.432884615384615	205.4342
1.49999	0	-11.255	1.16109E-12	-1	3.73595E-8	203.992	-0.732	264.6194	-0.822	3.602237E-12	-0.432884615384615	-0.024390243902439	-0.432884615384615	203.992
1.49999	0	-11.255	-9.361521E-11	-1.1	3.73538E-8	201.9414	-1.086	265.7569	-0.642	9.604501E-11	-0.432884615384615	-0.0268292682926829	-0.432884615384615	201.9414
1.50008	0	-11.255	-8.818181E-13	-1.2	3.73461E-8	199.5017	-0.642	265.4625	-0.498	-2.371041E-11	-0.432884615384615	-0.0292682926829268	-0.432884615384615	199.5017
1.50008	0	-11.255	-8.898675E-11	-1.3	3.73385E-8	197.5468	-0.672	266.4893	-0.198	1.784032E-10	-0.432884615384615	-0.0317073170731707	-0.432884615384615	197.5468
1.4999	0	-11.255	-1.468271E-11	-1.4	3.7329E-8	195.152	-0.054	265.2846	-0.084	-4.009901E-11	-0.432884615384615	-0.0341463414634146	-0.432884615384615	195.152
1.4999	0	-11.255	-6.726266E-11	-1.5	3.73213E-8	195.4045	-0.51	265.7635	0.09	7.629574E-11	-0.432884615384615	-0.0365853658536585	-0.432884615384615	195.4045
1.4999	0	-11.255	-9.861877E-11	-1.6	3.73156E-8	191.5408	-1.05	265.33	0.258	1.489897E-10	-0.432884615384615	-0.0390243902439024	-0.432884615384615	191.5408
1.4999	0	-11.255	-5.221002E-11	-1.7	3.73099E-8	188.1254	-1.254	264.6716	0.516	1.321817E-10	-0.432884615384615	-0.0414634146341463	-0.432884615384615	188.1254
1.4999	0	-11.255	-7.606071E-11	-1.8	3.73023E-8	184.5186	-1.824	264.4261	0.366	4.478135E-11	-0.432884615384615	-0.0439024390243902	-0.432884615384615	184.5186
1.49989	0	-11.255	-2.674577E-12	-1.9	3.73003E-8	181.4948	-2.07	263.641	0.594	-4.388115E-11	-0.432884615384615	-0.0463414634146341	-0.432884615384615	181.4948
1.49989	0	-11.255	-1.019546E-10	-2	3.72927E-8	177.561	-2.598	263.8447	0.684	1.657972E-10	-0.432884615384615	-0.0487804878048781	-0.432884615384615	177.561
1.49989	0	-11.255	-1.965816E-12	-2.1	3.72851E-8	174.0628	-2.238	262.4247	0.816	1.921456E-12	-0.432884615384615	-0.051219512195122	-0.432884615384615	174.0628
1.49985	0	-11.255	-4.924954E-11	-2.2	3.72775E-8	170.2008	-2.034	262.2284	0.822	1.494756E-11	-0.432884615384615	-0.0536585365853659	-0.432884615384615	170.2008
1.49985	0	-11.255	-6.36767E-11	-2.3	3.72736E-8	165.8461	-2.244	260.4567	1.092	1.422664E-10	-0.432884615384615	-0.0560975609756098	-0.432884615384615	165.8461
1.49997	0	-11.255	-4.253634E-11	-2.4	3.7266E-8	160.8692	-2.448	258.3108	1.008	-2.034885E-11	-0.432884615384615	-0.0585365853658537	-0.432884615384615	160.8692
1.49997	0	-11.255	-5.646309E-11	-2.5	3.72622E-8	158.3363	-2.706	255.6628	1.278	4.268037E-11	-0.432884615384615	-0.0609756097560976	-0.432884615384615	158.3363
1.49997	0	-11.255	-4.549681E-11	-2.6	3.72603E-8	153.7451	-3.042	252.8514	1.23	-2.202962E-11	-0.432884615384615	-0.0634146341463415	-0.432884615384615	153.7451
1.49996	0	-11.255	7.441695E-13	-2.705	3.72603E-8	149.1461	-3.294	249.327	1.428	-5.606798E-11	-0.432884615384615	-0.0659756097560976	-0.432884615384615	149.1461
1.49996	0	-11.255	-9.679061E-12	-2.8	3.72584E-8	146.1042	-3.432	246.7903	1.602	-4.724304E-11	-0.432884615384615	-0.0682926829268293	-0.432884615384615	146.1042
1.50009	0	-11.255	-9.032111E-11	-2.9	3.72603E-8	143.5098	-3.798	245.2028	1.782	1.699993E-10	-0.432884615384615	-0.0707317073170732	-0.432884615384615	143.5098
1.50009	0	-11.255	-3.924226E-11	-3	3.72622E-8	140.7781	-4.032	242.4411	1.854	9.100258E-11	-0.432884615384615	-0.0731707317073171	-0.432884615384615	140.7781
1.50009	0	-11.255	-1.382128E-12	-3.1	3.72641E-8	136.2848	-4.338	239.6296	1.812	-4.976443E-11	-0.432884615384615	-0.075609756097561	-0.432884615384615	136.2848
1.50009	0	-11.255	-8.469201E-11	-3.2	3.7266E-8	133.8037	-4.86	238.0679	1.926	1.47729E-10	-0.432884615384615	-0.0780487804878049	-0.432884615384615	133.8037
1.50009	0	-11.255	7.858601E-13	-3.3	3.72736E-8	132.0524	-4.692	235.7207	2.04	-1.404593E-11	-0.432884615384615	-0.0804878048780488	-0.432884615384615	132.0524
1.49998	0	-11.255	-1.426573E-11	-3.4	3.72775E-8	129.6401	-4.572	233.7721	2.1	-6.657395E-11	-0.432884615384615	-0.0829268292682927	-0.432884615384615	129.6401
1.49998	0	-11.255	-8.356614E-11	-3.5	3.72832E-8	126.6978	-4.68	231.0137	2.4	7.545539E-11	-0.432884615384615	-0.0853658536585366	-0.432884615384615	126.6978
1.49998	0	-11.255	-1.430743E-11	-3.6	3.72908E-8	124.037	-4.482	227.8197	2.292	-7.035605E-11	-0.432884615384615	-0.0878048780487805	-0.432884615384615	124.037
1.49998	0	-11.255	-8.944549E-11	-3.7	3.73003E-8	122.395	-4.428	225.7893	2.442	7.125359E-11	-0.432884615384615	-0.0902439024390244	-0.432884615384615	122.395
1.49998	0	-11.255	-2.519035E-11	-3.805	3.7308E-8	121.3338	-4.458	223.2465	2.502	6.663141E-11	-0.432884615384615	-0.0928048780487805	-0.432884615384615	121.3338
1.4999	0	-11.255	-7.760353E-11	-3.905	3.73156E-8	118.4639	-4.464	221.8531	2.232	1.11172E-10	-0.432884615384615	-0.0952439024390244	-0.432884615384615	118.4639
1.4999	0	-11.255	-1.084657E-11	-4.005	3.73271E-8	117.0053	-4.416	219.9635	2.388	-6.699415E-11	-0.432884615384615	-0.0976829268292683	-0.432884615384615	117.0053
1.50006	0	-11.255	-1.673969E-12	-4.1	3.73385E-8	115.6225	-4.164	217.9758	2.268	-6.15311E-11	-0.432884615384615	-0.1	-0.432884615384615	115.6225
1.50006	0	-11.255	-4.708126E-11	-4.2	3.7348E-8	114.2714	-4.086	217.1723	2.166	-3.379546E-11	-0.432884615384615	-0.102439024390244	-0.432884615384615	114.2714
1.50006	0	-11.255	-4.974988E-11	-4.3	3.73633E-8	112.8538	-4.116	215.2636	2.358	9.898649E-11	-0.432884615384615	-0.104878048780488	-0.432884615384615	112.8538
1.50002	0	-11.255	-2.377265E-11	-4.405	3.73766E-8	111.1942	-3.912	214.4893	2.046	8.224386E-12	-0.432884615384615	-0.107439024390244	-0.432884615384615	111.1942
1.50002	0	-11.255	-4.082673E-11	-4.505	3.739E-8	109.4105	-4.044	213.1171	2.25	7.713624E-11	-0.432884615384615	-0.109878048780488	-0.432884615384615	109.4105
1.50002	0	-11.255	-4.653922E-11	-4.6	3.74053E-8	107.7599	-3.984	212.0093	2.232	8.63806E-11	-0.432884615384615	-0.11219512195122	-0.432884615384615	107.7599
1.49994	0	-11.255	-6.617853E-11	-4.7	3.74205E-8	106.1108	-4.05	211.5747	1.914	-1.278534E-11	-0.432884615384615	-0.114634146341463	-0.432884615384615	106.1108
1.49994	0	-11.255	-1.926937E-11	-4.8	3.74377E-8	105.3406	-4.248	209.4875	2.124	2.125045E-11	-0.432884615384615	-0.117073170731707	-0.432884615384615	105.3406
1.50004	0	-11.255	-8.786095E-11	-4.905	3.7451E-8	103.8114	-4.326	209.2638	1.86	7.461515E-11	-0.432884615384615	-0.119634146341463	-0.432884615384615	103.8114
1.50004	0	-11.255	-1.530816E-11	-5.005	3.74644E-8	103.8362	-4.242	207.5979	1.974	-6.657395E-11	-0.432884615384615	-0.122073170731707	-0.432884615384615	103.8362
1.50004	0	-11.255	-4.599714E-11	-5.1	3.74758E-8	102.326	-3.6	206.8391	1.506	-4.892399E-11	-0.432884615384615	-0.124390243902439	-0.432884615384615	102.326
1.50007	0	-11.255	-5.533726E-11	-5.205	3.74854E-8	100.7219	-3.204	204.2766	1.626	3.04947E-11	-0.432884615384615	-0.126951219512195	-0.432884615384615	100.7219
1.50007	0	-11.255	-9.887546E-12	-5.3	3.74949E-8	99.7525	-3.354	201.0945	1.326	-9.262862E-11	-0.432884615384615	-0.129268292682927	-0.432884615384615	99.7525
1.49999	0	-11.255	-2.614937E-11	-5.405	3.75044E-8	98.92013	-3.756	198.9327	1.464	5.82275E-11	-0.432884615384615	-0.131829268292683	-0.432884615384615	98.92013
1.49999	0	-11.255	-2.427302E-11	-5.505	3.75121E-8	97.28594	-3.942	196.9554	0.984	-2.749216E-11	-0.432884615384615	-0.134268292682927	-0.432884615384615	97.28594
1.49993	0	-11.255	-8.719384E-11	-5.6	3.75235E-8	95.77971	-4.464	196.0766	1.074	6.284964E-11	-0.432884615384615	-0.136585365853659	-0.432884615384615	95.77971
1.49993	0	-11.255	-3.594819E-11	-5.705	3.75292E-8	95.26875	-4.518	193.8877	1.242	3.805818E-11	-0.432884615384615	-0.139146341463415	-0.432884615384615	95.26875
1.49993	0	-11.255	-1.630889E-11	-5.8	3.75388E-8	94.30163	-4.722	192.3993	1.284	-1.236515E-11	-0.432884615384615	-0.141463414634146	-0.432884615384615	94.30163
1.49997	0	-11.255	-8.389977E-11	-5.905	3.75445E-8	92.14159	-4.632	192.1467	1.038	5.906792E-11	-0.432884615384615	-0.144024390243902	-0.432884615384615	92.14159
1.49997	0	-11.255	-2.248005E-11	-6.005	3.75502E-8	91.6565	-4.458	189.811	1.068	-9.178808E-11	-0.432884615384615	-0.146463414634146	-0.432884615384615	91.6565
1.49997	0	-11.255	-2.060368E-11	-6.1	3.75559E-8	90.79932	-4.488	188.7903	0.666	-9.851194E-11	-0.432884615384615	-0.148780487804878	-0.432884615384615	90.79932
1.49996	0	-11.255	-6.609516E-11	-6.205	3.75636E-8	89.88808	-4.914	188.355	1.086	7.587576E-11	-0.432884615384615	-0.151341463414634	-0.432884615384615	89.88808
1.49996	0	-11.255	-4.466287E-11	-6.3	3.75731E-8	89.44404	-5.058	187.1919	1.194	4.310053E-11	-0.432884615384615	-0.153658536585366	-0.432884615384615	89.44404
1.50002	0	-11.255	-5.954867E-11	-6.405	3.75807E-8	88.62049	-5.094	186.2618	0.81	2.965432E-11	-0.432884615384615	-0.156219512195122	-0.432884615384615	88.62049
1.50002	0	-11.255	-1.092997E-11	-6.505	3.75884E-8	89.07322	-4.524	184.1919	1.008	-4.388115E-11	-0.432884615384615	-0.158658536585366	-0.432884615384615	89.07322
1.50023	0	-11.255	6.497678E-12	-6.6	3.75922E-8	88.53166	-4.248	182.9345	0.78	-1.043953E-10	-0.432884615384615	-0.160975609756098	-0.432884615384615	88.53166
1.50023	0	-11.255	-7.180764E-11	-6.705	3.76017E-8	87.70428	-4.056	183.0122	0.66	-8.163206E-12	-0.432884615384615	-0.163536585365854	-0.432884615384615	87.70428
1.50023	0	-11.255	-7.280838E-11	-6.8	3.76036E-8	87.42727	-4.062	182.0618	0.834	3.889858E-11	-0.432884615384615	-0.165853658536585	-0.432884615384615	87.42727
1.50015	0	-11.255	-4.203595E-11	-6.905	3.76036E-8	87.35307	-3.738	181.1207	0.492	-5.01847E-11	-0.432884615384615	-0.168414634146341	-0.432884615384615	87.35307
1.50015	0	-11.255	-6.096638E-11	-7	3.76017E-8	87.96437	-3.54	182.517	0.96	-3.379546E-11	-0.432884615384615	-0.170731707317073	-0.432884615384615	87.96437
1.50007	0	-11.1	1.904695E-11	6.995	3.7411E-8	192.9694	-14.166	290.992	-14.568	2.881395E-11	-0.426923076923077	0.170609756097561	-0.426923076923077	192.9694
1.50003	0	-11.1	-5.60461E-11	6.9	3.74014E-8	181.1162	-15.288	272.0433	-16.704	5.822763E-11	-0.426923076923077	0.168292682926829	-0.426923076923077	181.1162
1.50003	0	-11.1	-5.037535E-11	6.8	3.73957E-8	167.9944	-17.538	249.4455	-20.124	9.772584E-11	-0.426923076923077	0.165853658536585	-0.426923076923077	167.9944
1.49988	0	-11.1	-1.077504E-10	6.7	3.74014E-8	159.7266	-18.714	235.712	-22.296	1.914294E-10	-0.426923076923077	0.163414634146341	-0.426923076923077	159.7266
1.49988	0	-11.1	-2.965193E-11	6.6	3.74053E-8	154.5685	-19.68	228.492	-21.738	4.099957E-11	-0.426923076923077	0.160975609756098	-0.426923076923077	154.5685
1.49996	0	-11.1	-7.868763E-11	6.495	3.74281E-8	144.0233	-19.8	225.1926	-17.352	2.010939E-10	-0.426923076923077	0.158414634146341	-0.426923076923077	144.0233
1.49996	0	-11.1	-1.165902E-10	6.4	3.74453E-8	137.6274	-20.712	216.3591	-18.294	2.561396E-10	-0.426923076923077	0.15609756097561	-0.426923076923077	137.6274
1.49996	0	-11.1	-1.697604E-11	6.3	3.74568E-8	131.8666	-22.836	207.8266	-19.782	6.621136E-11	-0.426923076923077	0.153658536585366	-0.426923076923077	131.8666
1.49984	0	-11.1	-6.451062E-11	6.2	3.74644E-8	123.2634	-24.03	198.5859	-20.664	6.116889E-11	-0.426923076923077	0.151219512195122	-0.426923076923077	123.2634
1.49984	0	-11.1	-5.829776E-11	6.1	3.74682E-8	114.2406	-27.426	188.9215	-22.062	2.128594E-10	-0.426923076923077	0.148780487804878	-0.426923076923077	114.2406
1.49982	0	-11.1	-3.369653E-11	5.995	3.74644E-8	106.5459	-29.538	179.8051	-23.442	1.031886E-10	-0.426923076923077	0.146219512195122	-0.426923076923077	106.5459
1.49982	0	-11.1	-9.290631E-11	5.9	3.74701E-8	98.3643	-33.696	169.587	-25.416	1.288204E-10	-0.426923076923077	0.14390243902439	-0.426923076923077	98.3643
1.49982	0	-11.1	-4.236951E-11	5.8	3.74815E-8	91.41443	-38.358	160.4909	-27.444	1.771429E-10	-0.426923076923077	0.141463414634146	-0.426923076923077	91.41443
1.5001	0	-11.1	-5.020857E-11	5.7	3.74968E-8	83.13109	-40.686	153.7193	-28.212	2.755343E-11	-0.426923076923077	0.139024390243902	-0.426923076923077	83.13109
1.5001	0	-11.1	-1.128791E-10	5.6	3.75102E-8	76.65835	-44.04	146.6628	-28.452	2.120189E-10	-0.426923076923077	0.136585365853659	-0.426923076923077	76.65835
1.50014	0	-11.1	-5.612956E-11	5.495	3.75235E-8	72.75947	-48.024	142.3916	-28.752	1.557129E-10	-0.426923076923077	0.134024390243902	-0.426923076923077	72.75947
1.50014	0	-11.1	-1.146721E-10	5.4	3.7533E-8	69.67655	-52.77	139.0057	-29.682	2.048756E-10	-0.426923076923077	0.131707317073171	-0.426923076923077	69.67655
1.50014	0	-11.1	-8.364955E-11	5.3	3.7535E-8	71.11203	-57.132	140.7723	-31.626	2.187422E-10	-0.426923076923077	0.129268292682927	-0.426923076923077	71.11203
1.49996	0	-11.1	7.331507E-12	5.2	3.75388E-8	70.89385	-59.736	141.1798	-33.048	9.484993E-12	-0.426923076923077	0.126829268292683	-0.426923076923077	70.89385
1.49996	0	-11.1	-1.182998E-10	5.1	3.75407E-8	69.37697	-61.704	138.8408	-33.822	2.166413E-10	-0.426923076923077	0.124390243902439	-0.426923076923077	69.37697
1.49992	0	-11.1	-5.141772E-11	4.995	3.75388E-8	68.47475	-62.784	138.0414	-34.674	1.136932E-10	-0.426923076923077	0.121829268292683	-0.426923076923077	68.47475
1.49992	0	-11.1	-1.10836E-10	4.9	3.75388E-8	66.41582	-65.394	134.2827	-35.544	1.851265E-10	-0.426923076923077	0.119512195121951	-0.426923076923077	66.41582
1.50009	0	-11.1	9.666256E-12	4.8	3.75388E-8	65.12568	-67.89	132.4965	-36.102	-8.583398E-12	-0.426923076923077	0.117073170731707	-0.426923076923077	65.12568
1.50009	0	-11.1	-8.844469E-11	4.7	3.75369E-8	65.63755	-71.13	130.9029	-38.628	2.023546E-10	-0.426923076923077	0.114634146341463	-0.426923076923077	65.63755
1.50008	0	-11.1	-6.463575E-11	4.6	3.75369E-8	64.60789	-75.264	125.1342	-40.938	4.646213E-11	-0.426923076923077	0.11219512195122	-0.426923076923077	64.60789
1.50009	0	-11.1	-8.298236E-11	4.495	3.75369E-8	63.65257	-77.172	122.7027	-40.62	9.184296E-11	-0.426923076923077	0.109634146341463	-0.426923076923077	63.65257
1.50009	0	-11.1	-3.603155E-11	4.4	3.75311E-8	63.8609	-78.726	122.4862	-41.964	1.468886E-10	-0.426923076923077	0.107317073170732	-0.426923076923077	63.8609
1.50008	0	-11.1	-5.692177E-11	4.3	3.75311E-8	64.27043	-80.64	123.4539	-46.254	1.599145E-10	-0.426923076923077	0.104878048780488	-0.426923076923077	64.27043
1.50008	0	-11.1	-5.725534E-11	4.2	3.75254E-8	63.089	-81.174	127.3071	-49.5	5.318524E-11	-0.426923076923077	0.102439024390244	-0.426923076923077	63.089
1.49998	0	-11.1	2.078317E-12	4.1	3.75254E-8	62.43131	-79.452	137.5199	-51.12	-1.740748E-11	-0.426923076923077	0.1	-0.426923076923077	62.43131
1.49994	0	-11.1	9.943218E-13	4	3.75235E-8	62.79425	-74.658	141.7338	-46.944	-1.824787E-11	-0.426923076923077	0.0975609756097561	-0.426923076923077	62.79425
1.49994	0	-11.1	-1.081674E-10	3.9	3.75216E-8	62.80995	-66.246	136.5659	-36.138	1.813446E-10	-0.426923076923077	0.0951219512195122	-0.426923076923077	62.80995
1.50007	0	-11.1	-4.499643E-11	3.8	3.7514E-8	63.67916	-53.844	148.5843	-32.406	1.788889E-11	-0.426923076923077	0.0926829268292683	-0.426923076923077	63.67916
1.50007	0	-11.1	6.789522E-12	3.7	3.75102E-8	70.84846	-40.65	166.327	-28.764	4.982369E-11	-0.426923076923077	0.0902439024390244	-0.426923076923077	70.84846
1.49998	0	-11.1	-1.060407E-10	3.6	3.75063E-8	77.9949	-32.226	180.0015	-26.262	2.040349E-10	-0.426923076923077	0.0878048780487805	-0.426923076923077	77.9949
1.49998	0	-11.1	-6.733628E-13	3.5	3.74987E-8	86.33073	-27.21	200.3043	-24.48	-1.795127E-13	-0.426923076923077	0.0853658536585366	-0.426923076923077	86.33073
1.50007	0	-11.1	-6.271766E-11	3.4	3.74892E-8	100.3017	-22.38	221.3971	-22.86	1.45208E-10	-0.426923076923077	0.0829268292682927	-0.426923076923077	100.3017
1.50007	0	-11.1	-1.113781E-10	3.3	3.74815E-8	137.2835	-18.48	253.4464	-21.024	1.985726E-10	-0.426923076923077	0.0804878048780488	-0.426923076923077	137.2835
1.49995	0	-11.1	-2.007508E-12	3.2	3.74701E-8	159.9681	-15.21	278.6755	-17.004	-2.581138E-11	-0.426923076923077	0.0780487804878049	-0.426923076923077	159.9681
1.49995	0	-11.1	-2.498185E-11	3.1	3.74529E-8	197.5652	-12.654	329.7822	-10.134	1.921487E-12	-0.426923076923077	0.075609756097561	-0.426923076923077	197.5652
1.5001	0	-11.1	-8.027209E-11	3	3.74434E-8	227.7619	-11.304	376.8755	-8.61	2.132795E-10	-0.426923076923077	0.0731707317073171	-0.426923076923077	227.7619
1.5001	0	-11.1	-8.636635E-12	2.9	3.7432E-8	261.6189	-9.762	431.8284	-7.356	3.007454E-11	-0.426923076923077	0.0707317073170732	-0.426923076923077	261.6189
1.50009	0	-11.1	-2.081216E-11	2.8	3.74205E-8	300.1002	-7.896	499.3573	-6.048	3.553707E-11	-0.426923076923077	0.0682926829268293	-0.426923076923077	300.1002
1.50009	0	-11.1	2.453544E-12	2.7	3.74053E-8	350.8166	-5.85	592.6299	-4.764	-2.280466E-12	-0.426923076923077	0.0658536585365854	-0.426923076923077	350.8166
1.50009	0	-11.1	-9.861877E-11	2.6	3.73976E-8	391.6802	-5.04	642.5573	-4.272	1.468887E-10	-0.426923076923077	0.0634146341463415	-0.426923076923077	391.6802
1.49995	0	-11.1	-4.203594E-11	2.5	3.73881E-8	442.2985	-4.056	694.7826	-3.804	1.611751E-10	-0.426923076923077	0.0609756097560976	-0.426923076923077	442.2985
1.49995	0	-11.1	-5.676405E-12	2.4	3.73824E-8	476.2482	-3.558	723.2387	-3.648	8.301902E-11	-0.426923076923077	0.0585365853658537	-0.426923076923077	476.2482
1.50015	0	-11.1	-4.64905E-13	2.3	3.73747E-8	503.4582	-3.414	738.6387	-3.57	-1.572671E-11	-0.426923076923077	0.0560975609756098	-0.426923076923077	503.4582
1.50015	0	-11.1	-1.068331E-10	2.2	3.73671E-8	525.3927	-3.354	743.7238	-3.564	1.893283E-10	-0.426923076923077	0.0536585365853659	-0.426923076923077	525.3927
1.50002	0	-11.1	4.121214E-12	2.095	3.73633E-8	543.892	-3.396	738.2164	-3.684	-1.440093E-12	-0.426923076923077	0.0510975609756098	-0.426923076923077	543.892
1.50002	0	-11.1	-3.861675E-11	2	3.73614E-8	547.4099	-3.66	725.0906	-3.762	8.259871E-11	-0.426923076923077	0.0487804878048781	-0.426923076923077	547.4099
1.50002	0	-11.1	-6.300957E-11	1.9	3.73614E-8	539.4819	-3.804	701.7082	-3.972	1.813445E-10	-0.426923076923077	0.0463414634146341	-0.426923076923077	539.4819
1.50001	0	-11.1	-6.301787E-12	1.8	3.73671E-8	521.1563	-4.158	674.2375	-4.5	-1.446612E-11	-0.426923076923077	0.0439024390243902	-0.426923076923077	521.1563
1.50001	0	-11.1	-9.832694E-11	1.7	3.73709E-8	501.2644	-3.606	641.6704	-5.124	1.90589E-10	-0.426923076923077	0.0414634146341463	-0.426923076923077	501.2644
1.49998	0	-11.1	-7.043167E-11	1.595	3.73785E-8	460.599	-2.118	582.3909	-6.252	1.111722E-10	-0.426923076923077	0.0389024390243902	-0.426923076923077	460.599
1.49998	0	-11.1	5.830589E-12	1.5	3.73862E-8	421.1714	-1.926	534.2426	-5.904	-3.631688E-11	-0.426923076923077	0.0365853658536585	-0.426923076923077	421.1714
1.49992	0	-11.1	7.414883E-12	1.4	3.73938E-8	357.4737	-2.052	449.6039	-4.11	-1.860262E-12	-0.426923076923077	0.0341463414634146	-0.426923076923077	357.4737
1.49992	0	-11.1	-4.199424E-11	1.3	3.73976E-8	331.663	-2.388	415.3636	-4.278	4.44263E-12	-0.426923076923077	0.0317073170731707	-0.426923076923077	331.663
1.49988	0	-11.1	-1.056656E-10	1.2	3.74053E-8	311.7767	-2.37	385.9988	-4.29	1.842861E-10	-0.426923076923077	0.0292682926829268	-0.426923076923077	311.7767
1.49988	0	-11.1	7.790128E-12	1.095	3.7411E-8	294.7021	-2.184	363.5829	-4.392	-1.572671E-11	-0.426923076923077	0.0267073170731707	-0.426923076923077	294.7021
1.49988	0	-11.1	-8.510896E-11	0.995	3.74129E-8	283.3595	-2.208	346.4126	-4.392	1.775628E-10	-0.426923076923077	0.0242682926829268	-0.426923076923077	283.3595
1.50009	0	-11.1	-6.934747E-11	0.9	3.74148E-8	275.6048	-2.16	333.8251	-4.2	1.893284E-10	-0.426923076923077	0.0219512195121951	-0.426923076923077	275.6048
1.50009	0	-11.1	-8.214849E-11	0.8	3.74186E-8	266.5907	-2.562	324.8572	-4.248	8.932199E-11	-0.426923076923077	0.0195121951219512	-0.426923076923077	266.5907
1.50016	0	-11.1	-6.830502E-11	0.7	3.74186E-8	262.9072	-2.76	319.082	-4.038	1.721005E-10	-0.426923076923077	0.0170731707317073	-0.426923076923077	262.9072
1.50016	0	-11.1	-1.755979E-11	0.6	3.74205E-8	254.9546	-3.336	313.0183	-3.87	-2.455079E-11	-0.426923076923077	0.0146341463414634	-0.426923076923077	254.9546
1.50005	0	-11.1	-1.096684E-10	0.495	3.74243E-8	252.5894	-3.624	309.8762	-3.588	1.84286E-10	-0.426923076923077	0.0120731707317073	-0.426923076923077	252.5894
1.50005	0	-11.1	-3.182018E-11	0.4	3.74243E-8	249.9764	-4.116	305.6196	-3.42	1.338626E-10	-0.426923076923077	0.00975609756097561	-0.426923076923077	249.9764
1.50005	0	-11.1	-4.708129E-11	0.3	3.74224E-8	248.67	-5.838	302.1506	-3.414	1.92148E-12	-0.426923076923077	0.00731707317073171	-0.426923076923077	248.67
1.50016	0	-11.1	-9.286455E-11	0.2	3.74243E-8	248.4832	-6.732	297.9054	-3.21	1.964717E-10	-0.426923076923077	0.0048780487804878	-0.426923076923077	248.4832
1.50016	0	-11.1	-1.710113E-11	0.1	3.74243E-8	239.8979	-4.698	293.3762	-3.138	7.50354E-11	-0.426923076923077	0.0024390243902439	-0.426923076923077	239.8979
1.49998	0	-11.1	-1.022112E-11	0	3.74224E-8	227.0808	0.066	287.8169	-2.928	8.680107E-11	-0.426923076923077	0	-0.426923076923077	227.0808
1.49998	0	-11.1	-1.01204E-10	-0.1	3.74224E-8	220.5855	-0.66	284.0839	-2.676	1.826053E-10	-0.426923076923077	-0.0024390243902439	-0.426923076923077	220.5855
1.49998	0	-11.1	3.203996E-12	-0.2	3.74205E-8	214.2999	-0.546	278.5479	-2.52	-2.665177E-11	-0.426923076923077	-0.0048780487804878	-0.426923076923077	214.2999
1.49998	0	-11.1	-7.568544E-11	-0.3	3.74186E-8	212.3447	-0.57	274.1818	-2.214	1.653772E-10	-0.426923076923077	-0.00731707317073171	-0.426923076923077	212.3447
1.49998	0	-11.1	6.372592E-12	-0.4	3.74186E-8	208.4618	-0.48	270.5473	-2.166	4.02247E-12	-0.426923076923077	-0.00975609756097561	-0.426923076923077	208.4618
1.50003	0	-11.1	-9.907744E-11	-0.505	3.74129E-8	207.9085	-0.474	267.6029	-2.112	1.67058E-10	-0.426923076923077	-0.0123170731707317	-0.426923076923077	207.9085
1.50003	0	-11.1	-7.552547E-12	-0.6	3.74053E-8	205.4859	0.402	264.3203	-2.184	-1.110455E-11	-0.426923076923077	-0.0146341463414634	-0.426923076923077	205.4859
1.49999	0	-11.1	-8.052227E-11	-0.7	3.74014E-8	207.4123	0.636	263.3519	-1.932	1.300809E-10	-0.426923076923077	-0.0170731707317073	-0.426923076923077	207.4123
1.49999	0	-11.1	-7.276661E-11	-0.8	3.73938E-8	207.2927	0.342	263.3057	-1.626	1.687389E-10	-0.426923076923077	-0.0195121951219512	-0.426923076923077	207.2927
1.49996	0	-11.1	-2.31472E-11	-0.9	3.73881E-8	206.0289	0.354	263.0468	-1.38	5.822753E-11	-0.426923076923077	-0.0219512195121951	-0.426923076923077	206.0289
1.49996	0	-11.1	-4.524661E-11	-1	3.73785E-8	204.7487	-0.06	263.9368	-1.248	7.16737E-11	-0.426923076923077	-0.024390243902439	-0.426923076923077	204.7487
1.49996	0	-11.1	-7.984364E-13	-1.1	3.73747E-8	204.2588	0.084	264.5118	-0.888	1.788887E-11	-0.426923076923077	-0.0268292682926829	-0.426923076923077	204.2588
1.50013	0	-11.1	-5.458673E-11	-1.2	3.73652E-8	201.4811	-0.294	265.6009	-0.93	-9.003577E-12	-0.426923076923077	-0.0292682926829268	-0.426923076923077	201.4811
1.50013	0	-11.1	-2.966426E-12	-1.3	3.73595E-8	199.7666	-0.024	264.719	-0.624	1.662828E-11	-0.426923076923077	-0.0317073170731707	-0.426923076923077	199.7666
1.5001	0	-11.1	-5.646313E-11	-1.4	3.73538E-8	196.7679	-0.45	264.6349	-0.624	2.587262E-11	-0.426923076923077	-0.0341463414634146	-0.426923076923077	196.7679
1.5001	0	-11.1	-1.423815E-12	-1.5	3.73518E-8	195.1202	-0.414	263.7016	-0.276	-4.514186E-11	-0.426923076923077	-0.0365853658536585	-0.426923076923077	195.1202
1.5001	0	-11.1	-9.711769E-11	-1.6	3.7348E-8	193.5817	-0.96	264.626	-0.072	1.523511E-10	-0.426923076923077	-0.0390243902439024	-0.426923076923077	193.5817
1.50013	0	-11.1	-6.885475E-12	-1.7	3.73461E-8	190.8981	-1.062	263.7668	0.204	2.251102E-11	-0.426923076923077	-0.0414634146341463	-0.426923076923077	190.8981
1.50013	0	-11.1	-8.740232E-11	-1.8	3.73423E-8	188.0993	-1.74	264.5667	0.462	1.124328E-10	-0.426923076923077	-0.0439024390243902	-0.426923076923077	188.0993
1.50005	0	-11.1	-1.739301E-11	-1.9	3.73366E-8	186.0453	-1.812	263.2353	0.744	7.209404E-11	-0.426923076923077	-0.0463414634146341	-0.426923076923077	186.0453
1.50005	0	-11.1	-7.239138E-11	-2	3.7329E-8	182.6403	-1.926	263.3387	0.756	1.073903E-10	-0.426923076923077	-0.0487804878048781	-0.426923076923077	182.6403
1.50005	0	-11.1	1.786466E-12	-2.1	3.73232E-8	178.8756	-1.692	261.533	1.05	-3.337523E-11	-0.426923076923077	-0.051219512195122	-0.426923076923077	178.8756
1.49996	0	-11.1	-3.073607E-11	-2.2	3.73137E-8	174.154	-1.842	260.4266	0.912	-2.791235E-11	-0.426923076923077	-0.0536585365853659	-0.426923076923077	174.154
1.49996	0	-11.1	-9.286456E-11	-2.3	3.7308E-8	168.826	-2.208	258.2197	1.152	1.569732E-10	-0.426923076923077	-0.0560975609756098	-0.426923076923077	168.826
1.49992	0	-11.1	-4.300569E-12	-2.4	3.73023E-8	165.5563	-2.142	255.6625	1.374	3.553706E-11	-0.426923076923077	-0.0585365853658537	-0.426923076923077	165.5563
1.49992	0	-11.1	-4.178575E-11	-2.5	3.72965E-8	160.8001	-2.37	254.7534	1.59	7.293447E-11	-0.426923076923077	-0.0609756097560976	-0.426923076923077	160.8001
1.49992	0	-11.1	-4.170236E-11	-2.6	3.72889E-8	157.5236	-2.694	252.5325	1.956	1.19576E-10	-0.426923076923077	-0.0634146341463415	-0.426923076923077	157.5236
1.49998	0	-11.1	-9.198899E-11	-2.705	3.7287E-8	153.4977	-3.054	250.5973	2.28	1.309214E-10	-0.426923076923077	-0.0659756097560976	-0.426923076923077	153.4977
1.49998	0	-11.1	-1.882431E-12	-2.8	3.72851E-8	149.7837	-3.186	247.1631	2.472	2.209083E-11	-0.426923076923077	-0.0682926829268293	-0.426923076923077	149.7837
1.49996	0	-11.1	-5.62963E-11	-2.9	3.72813E-8	146.0145	-3.558	245.4896	2.46	2.209086E-11	-0.426923076923077	-0.0707317073170732	-0.426923076923077	146.0145
1.49996	0	-11.1	-3.061095E-11	-3	3.72813E-8	142.2174	-4.218	243.7656	1.986	7.251417E-11	-0.426923076923077	-0.0731707317073171	-0.426923076923077	142.2174
1.49996	0	-11.1	-9.929242E-12	-3.1	3.72813E-8	138.1956	-4.65	241.0927	1.77	-5.900969E-11	-0.426923076923077	-0.075609756097561	-0.426923076923077	138.1956
1.50007	0	-11.1	-9.215577E-11	-3.2	3.72813E-8	135.8721	-4.818	239.8688	1.878	1.288202E-10	-0.426923076923077	-0.0780487804878049	-0.426923076923077	135.8721
1.50007	0	-11.1	-9.804149E-12	-3.3	3.72813E-8	133.4489	-4.356	237.9453	1.974	-6.153109E-11	-0.426923076923077	-0.0804878048780488	-0.426923076923077	133.4489
1.49998	0	-11.1	-3.482237E-11	-3.4	3.7287E-8	130.6187	-3.954	236.3853	2.316	9.730587E-11	-0.426923076923077	-0.0829268292682927	-0.426923076923077	130.6187
1.49998	0	-11.1	-4.092111E-12	-3.5	3.72889E-8	126.0665	-3.45	233.4011	2.376	-6.783466E-11	-0.426923076923077	-0.0853658536585366	-0.426923076923077	126.0665
1.49998	0	-11.1	-8.790266E-11	-3.6	3.72927E-8	123.0193	-3.594	231.9537	2.748	9.772581E-11	-0.426923076923077	-0.0878048780487805	-0.426923076923077	123.0193
1.4999	0	-11.1	5.33028E-12	-3.7	3.72984E-8	120.7784	-4.194	228.6473	2.73	-4.976446E-11	-0.426923076923077	-0.0902439024390244	-0.426923076923077	120.7784
1.4999	0	-11.1	-8.894506E-11	-3.805	3.73023E-8	118.8683	-4.536	226.9008	2.772	1.355435E-10	-0.426923076923077	-0.0928048780487805	-0.426923076923077	118.8683
1.49989	0	-11.1	-1.042961E-11	-3.905	3.73099E-8	118.0451	-4.764	222.6109	2.496	4.442641E-12	-0.426923076923077	-0.0952439024390244	-0.426923076923077	118.0451
1.49989	0	-11.1	-5.504541E-11	-4.005	3.73156E-8	117.0663	-4.944	220.5303	2.214	-3.541053E-12	-0.426923076923077	-0.0976829268292683	-0.426923076923077	117.0663
1.49989	0	-11.1	-8.448354E-11	-4.1	3.73271E-8	116.6311	-4.866	219.4395	2.262	1.279799E-10	-0.426923076923077	-0.1	-0.426923076923077	116.6311
1.50005	0	-11.1	-1.718452E-11	-4.2	3.73385E-8	116.7449	-4.77	217.6017	2.388	2.839374E-11	-0.426923076923077	-0.102439024390244	-0.426923076923077	116.7449
1.50005	0	-11.1	-9.023769E-11	-4.3	3.73518E-8	115.6938	-4.5	217.6238	2.334	7.419487E-11	-0.426923076923077	-0.104878048780488	-0.426923076923077	115.6938
1.49987	0	-11.1	-5.34287E-12	-4.405	3.73652E-8	114.1442	-4.134	215.6764	2.322	-1.782768E-11	-0.426923076923077	-0.107439024390244	-0.426923076923077	114.1442
1.49987	0	-11.1	-9.762455E-12	-4.505	3.73785E-8	112.2474	-3.996	214.6528	2.226	-3.589664E-11	-0.426923076923077	-0.109878048780488	-0.426923076923077	112.2474
1.49987	0	-11.1	-8.452515E-11	-4.6	3.739E-8	110.3696	-4.158	214.3875	2.34	1.128527E-10	-0.426923076923077	-0.11219512195122	-0.426923076923077	110.3696
1.50004	0	-11.1	-2.790064E-11	-4.7	3.74053E-8	110.0381	-4.05	212.1836	1.998	-6.111085E-11	-0.426923076923077	-0.114634146341463	-0.426923076923077	110.0381
1.50004	0	-11.1	-8.469194E-11	-4.8	3.74205E-8	108.998	-4.092	212.1968	2.028	1.136932E-10	-0.426923076923077	-0.117073170731707	-0.426923076923077	108.998
1.49993	0	-11.1	-3.327956E-11	-4.905	3.74339E-8	107.9513	-3.936	210.3297	1.704	-6.825487E-11	-0.426923076923077	-0.119634146341463	-0.426923076923077	107.9513
1.49993	0	-11.1	-8.085581E-11	-5.005	3.74491E-8	105.9676	-3.966	210.294	1.89	1.115923E-10	-0.426923076923077	-0.122073170731707	-0.426923076923077	105.9676
1.49993	0	-11.1	-9.595667E-12	-5.1	3.74644E-8	104.5448	-4.152	207.3742	1.986	-6.902612E-12	-0.426923076923077	-0.124390243902439	-0.426923076923077	104.5448
1.50012	0	-11.1	-7.576877E-11	-5.205	3.74758E-8	103.1586	-4.23	206.6899	1.986	6.999305E-11	-0.426923076923077	-0.126951219512195	-0.426923076923077	103.1586
1.50012	0	-11.1	-1.632282E-12	-5.3	3.74873E-8	102.2077	-4.146	203.9184	2.07	-4.766327E-11	-0.426923076923077	-0.129268292682927	-0.426923076923077	102.2077
1.50001	0	-11.1	-6.951427E-11	-5.405	3.74987E-8	100.4128	-4.212	202.9118	1.578	-1.860304E-12	-0.426923076923077	-0.131829268292683	-0.426923076923077	100.4128
1.50001	0	-11.1	-5.041704E-11	-5.505	3.75121E-8	99.64465	-4.2	200.2575	1.692	-7.742994E-12	-0.426923076923077	-0.134268292682927	-0.426923076923077	99.64465
1.50001	0	-11.1	7.441712E-13	-5.6	3.75197E-8	98.61913	-3.798	198.1319	1.254	-9.725126E-11	-0.426923076923077	-0.136585365853659	-0.426923076923077	98.61913
1.50006	0	-11.1	-8.673514E-11	-5.705	3.75292E-8	97.55177	-3.834	197.0394	1.314	9.394416E-11	-0.426923076923077	-0.139146341463415	-0.426923076923077	97.55177
1.50006	0	-11.1	-8.09393E-11	-5.8	3.75369E-8	96.62625	-4.236	195.2375	1.506	6.999294E-11	-0.426923076923077	-0.141463414634146	-0.426923076923077	96.62625
1.49995	0	-11.1	-7.009796E-11	-5.905	3.75426E-8	94.83786	-4.08	193.7194	1.08	6.032862E-11	-0.426923076923077	-0.144024390243902	-0.426923076923077	94.83786
1.49995	0	-11.1	-2.86512E-11	-6.005	3.75502E-8	93.15689	-3.834	191.0759	1.296	-4.093948E-11	-0.426923076923077	-0.146463414634146	-0.426923076923077	93.15689
1.49995	0	-11.1	-7.677623E-12	-6.1	3.75559E-8	91.6796	-3.648	189.0382	0.918	-1.085976E-10	-0.426923076923077	-0.148780487804878	-0.426923076923077	91.6796
1.5	0	-11.1	-8.01053E-11	-6.205	3.75636E-8	90.44607	-3.99	189.3961	0.99	6.915254E-11	-0.426923076923077	-0.151341463414634	-0.426923076923077	90.44607
1.5	0	-11.1	-2.139591E-11	-6.3	3.75674E-8	89.96577	-4.32	187.2451	1.074	-7.743025E-12	-0.426923076923077	-0.153658536585366	-0.426923076923077	89.96577
1.50015	0	-11.1	-7.856249E-11	-6.405	3.75769E-8	89.12523	-4.428	187.4702	0.642	4.982369E-11	-0.426923076923077	-0.156219512195122	-0.426923076923077	89.12523
1.50015	0	-11.1	-6.955596E-11	-6.505	3.75826E-8	89.18595	-4.986	185.9799	0.882	5.402558E-11	-0.426923076923077	-0.158658536585366	-0.426923076923077	89.18595
1.50015	0	-11.1	-2.052028E-11	-6.6	3.75884E-8	89.50687	-4.89	183.9442	0.954	-1.278535E-11	-0.426923076923077	-0.160975609756098	-0.426923076923077	89.50687
1.50001	0	-11.1	-7.96883E-11	-6.705	3.75922E-8	89.43584	-4.77	183.8017	0.678	5.108423E-11	-0.426923076923077	-0.163536585365854	-0.426923076923077	89.43584
1.50001	0	-11.1	-1.789337E-11	-6.8	3.7596E-8	89.52575	-4.758	182.1731	1.05	-3.841806E-11	-0.426923076923077	-0.165853658536585	-0.426923076923077	89.52575
1.50006	0	-11.1	-5.433655E-11	-6.905	3.75979E-8	88.67915	-4.59	182.9068	0.588	-6.699413E-11	-0.426923076923077	-0.168414634146341	-0.426923076923077	88.67915
1.50006	0	-11.1	-7.197438E-11	-7	3.7596E-8	87.53165	-4.422	183.7584	0.786	-3.54102E-12	-0.426923076923077	-0.170731707317073	-0.426923076923077	87.53165
1.49992	0	-10.95	-1.548898E-12	6.995	3.7411E-8	200.9978	-12.654	311.9029	-13.344	1.830909E-11	-0.421153846153846	0.170609756097561	-0.421153846153846	200.9978
1.49992	0	-10.95	-8.494211E-11	6.9	3.73957E-8	186.2369	-13.632	293.3278	-15.012	1.149541E-10	-0.421153846153846	0.168292682926829	-0.421153846153846	186.2369
1.49989	0	-10.95	-1.163399E-10	6.8	3.73862E-8	173.0815	-15.864	275.591	-17.514	2.20423E-10	-0.421153846153846	0.165853658536585	-0.421153846153846	173.0815
1.49989	0	-10.95	-3.156997E-11	6.7	3.73862E-8	164.3877	-17.388	261.5658	-20.478	5.486595E-11	-0.421153846153846	0.163414634146341	-0.421153846153846	164.3877
1.49991	0	-10.95	-6.367663E-11	6.6	3.74014E-8	158.967	-18.864	249.7559	-23.148	7.545563E-11	-0.421153846153846	0.160975609756098	-0.421153846153846	158.967
1.49991	0	-10.95	1.179254E-11	6.495	3.74129E-8	154.1885	-20.136	241.2406	-22.518	-4.381447E-12	-0.421153846153846	0.158414634146341	-0.421153846153846	154.1885
1.49993	0	-10.95	-3.216582E-12	6.4	3.7432E-8	146.5711	-21.156	229.0503	-18.228	1.116576E-11	-0.421153846153846	0.15609756097561	-0.421153846153846	146.5711
1.49993	0	-10.95	-2.694159E-11	6.3	3.74453E-8	136.1599	-22.656	217.5157	-18.888	2.629287E-11	-0.421153846153846	0.153658536585366	-0.421153846153846	136.1599
1.49993	0	-10.95	-9.553313E-11	6.2	3.74529E-8	128.6352	-24.768	207.3135	-19.782	1.372245E-10	-0.421153846153846	0.151219512195122	-0.421153846153846	128.6352
1.50006	0	-10.95	-1.084175E-10	6.1	3.74548E-8	122.2383	-27.648	197.8908	-21	2.393316E-10	-0.421153846153846	0.148780487804878	-0.421153846153846	122.2383
1.50006	0	-10.95	1.004149E-11	5.995	3.74587E-8	115.6244	-29.112	189.8643	-21.822	9.064808E-12	-0.421153846153846	0.146219512195122	-0.421153846153846	115.6244
1.5	0	-10.95	-3.561457E-11	5.9	3.74587E-8	105.2196	-32.292	177.3212	-23.094	2.965439E-11	-0.421153846153846	0.14390243902439	-0.421153846153846	105.2196
1.5	0	-10.95	-1.148806E-10	5.8	3.74606E-8	96.77341	-35.142	166.7336	-24.858	2.208434E-10	-0.421153846153846	0.141463414634146	-0.421153846153846	96.77341
1.5	0	-10.95	-3.82415E-11	5.7	3.74701E-8	92.05126	-38.964	161.6582	-27.096	1.284001E-10	-0.421153846153846	0.139024390243902	-0.421153846153846	92.05126
1.50009	0	-10.95	-2.122913E-11	5.6	3.74854E-8	85.46688	-43.458	156.3129	-28.854	1.376443E-10	-0.421153846153846	0.136585365853659	-0.421153846153846	85.46688
1.50009	0	-10.95	-4.387059E-11	5.495	3.74968E-8	78.61071	-46.908	149.7453	-29.88	1.317618E-10	-0.421153846153846	0.134024390243902	-0.421153846153846	78.61071
1.49987	0	-10.95	-6.413532E-11	5.4	3.75044E-8	73.67802	-52.23	144.3884	-31.38	2.145402E-10	-0.421153846153846	0.131707317073171	-0.421153846153846	73.67802
1.49987	0	-10.95	-9.512271E-12	5.3	3.75102E-8	70.99749	-55.512	142.0819	-32.232	2.341703E-12	-0.421153846153846	0.129268292682927	-0.421153846153846	70.99749
1.5002	0	-10.95	-6.847181E-11	5.2	3.75121E-8	68.05191	-59.322	137.8169	-32.754	2.103381E-10	-0.421153846153846	0.126829268292683	-0.421153846153846	68.05191
1.5002	0	-10.95	1.120885E-11	5.1	3.75102E-8	66.75198	-61.518	135.9865	-32.664	-2.700647E-12	-0.421153846153846	0.124390243902439	-0.421153846153846	66.75198
1.50013	0	-10.95	9.45779E-12	4.995	3.7514E-8	63.21986	-61.866	134.1481	-31.482	-1.860278E-12	-0.421153846153846	0.121829268292683	-0.421153846153846	63.21986
1.50013	0	-10.95	-8.818276E-13	4.9	3.75197E-8	63.49571	-60.702	135.8156	-30.318	4.478137E-11	-0.421153846153846	0.119512195121951	-0.421153846153846	63.49571
1.49993	0	-10.95	-1.077087E-10	4.8	3.75254E-8	63.06422	-63.99	133.5117	-32.19	1.905887E-10	-0.421153846153846	0.117073170731707	-0.421153846153846	63.06422
1.49993	0	-10.95	-2.681654E-11	4.7	3.75216E-8	63.81498	-72.456	126.3147	-38.25	-1.320555E-11	-0.421153846153846	0.114634146341463	-0.421153846153846	63.81498
1.49994	0	-10.95	3.41245E-12	4.6	3.7514E-8	64.39916	-75.09	124.8259	-40.236	-2.076905E-11	-0.421153846153846	0.11219512195122	-0.421153846153846	64.39916
1.49987	0	-10.95	-2.239665E-11	4.495	3.75121E-8	63.73197	-76.548	123.8267	-41.346	-5.99687E-13	-0.421153846153846	0.109634146341463	-0.421153846153846	63.73197
1.49987	0	-10.95	-8.089755E-11	4.4	3.75063E-8	64.2756	-78.84	120.4936	-43.854	2.08237E-10	-0.421153846153846	0.107317073170732	-0.421153846153846	64.2756
1.5	0	-10.95	-1.100437E-10	4.3	3.75063E-8	63.24511	-82.59	113.218	-46.686	1.779831E-10	-0.421153846153846	0.104878048780488	-0.421153846153846	63.24511
1.49998	0	-10.95	-8.419166E-11	4.2	3.75006E-8	63.04379	-85.794	104.4439	-48.102	8.512008E-11	-0.421153846153846	0.102439024390244	-0.421153846153846	63.04379
1.49998	0	-10.95	7.581658E-12	4.1	3.74987E-8	60.83651	-85.374	97.0599	-48.804	-6.482403E-12	-0.421153846153846	0.1	-0.421153846153846	60.83651
1.49995	0	-10.95	1.308499E-11	4	3.74987E-8	61.08478	-81.618	95.45798	-50.712	1.956969E-11	-0.421153846153846	0.0975609756097561	-0.421153846153846	61.08478
1.49995	0	-10.95	-7.280832E-11	3.9	3.74911E-8	62.15288	-78.156	107.7245	-47.172	1.195762E-10	-0.421153846153846	0.0951219512195122	-0.421153846153846	62.15288
1.5	0	-10.95	-9.478261E-11	3.8	3.74892E-8	61.89516	-66.216	138.1993	-35.994	1.120125E-10	-0.421153846153846	0.0926829268292683	-0.421153846153846	61.89516
1.5	0	-10.95	-9.102987E-11	3.7	3.74854E-8	65.47936	-50.058	151.4059	-31.506	1.195762E-10	-0.421153846153846	0.0902439024390244	-0.421153846153846	65.47936
1.50009	0	-10.95	-1.799053E-12	3.6	3.74835E-8	73.01106	-39.708	161.5012	-29.124	7.461533E-11	-0.421153846153846	0.0878048780487805	-0.421153846153846	73.01106
1.50009	0	-10.95	-1.093766E-10	3.5	3.74758E-8	84.9671	-30.012	174.1836	-26.358	2.002538E-10	-0.421153846153846	0.0853658536585366	-0.421153846153846	84.9671
1.50006	0	-10.95	-2.202137E-11	3.4	3.74701E-8	92.78438	-25.41	187.3336	-24.96	3.679772E-11	-0.421153846153846	0.0829268292682927	-0.421153846153846	92.78438
1.50006	0	-10.95	-8.310746E-11	3.3	3.74625E-8	107.2101	-22.986	202.8594	-22.86	7.797694E-11	-0.421153846153846	0.0804878048780488	-0.421153846153846	107.2101
1.50009	0	-10.95	-8.477541E-11	3.2	3.74453E-8	142.6889	-18.624	230.7846	-20.31	1.157945E-10	-0.421153846153846	0.0780487804878049	-0.421153846153846	142.6889
1.50009	0	-10.95	2.495226E-12	3.1	3.74339E-8	162.76	-16.632	261.6057	-16.716	1.746868E-11	-0.421153846153846	0.075609756097561	-0.421153846153846	162.76
1.50003	0	-10.95	1.244469E-12	3	3.74224E-8	192.8484	-15.078	332.0899	-10.686	6.116908E-11	-0.421153846153846	0.0731707317073171	-0.421153846153846	192.8484
1.50003	0	-10.95	-8.998743E-11	2.9	3.7411E-8	221.0633	-13.458	382.5773	-8.664	2.200026E-10	-0.421153846153846	0.0707317073170732	-0.421153846153846	221.0633
1.50004	0	-10.95	-5.458672E-11	2.8	3.73995E-8	251.6363	-11.964	435.1903	-7.344	5.10843E-11	-0.421153846153846	0.0682926829268293	-0.421153846153846	251.6363
1.50004	0	-10.95	-6.742944E-11	2.7	3.73919E-8	286.8562	-9.666	489.8253	-6.222	1.195761E-10	-0.421153846153846	0.0658536585365854	-0.421153846153846	286.8562
1.49998	0	-10.95	-9.223913E-11	2.6	3.73728E-8	357.3026	-6.006	592.6449	-4.806	2.237846E-10	-0.421153846153846	0.0634146341463415	-0.421153846153846	357.3026
1.49998	0	-10.95	-1.234767E-11	2.5	3.73633E-8	400.8639	-5.118	646.4365	-4.26	9.856632E-11	-0.421153846153846	0.0609756097560976	-0.421153846153846	400.8639
1.49998	0	-10.95	-8.043888E-11	2.4	3.73557E-8	446.7217	-4.422	692.0443	-3.834	9.226338E-11	-0.421153846153846	0.0585365853658537	-0.421153846153846	446.7217
1.50001	0	-10.95	-9.307304E-11	2.3	3.73499E-8	489.8273	-3.732	724.765	-3.516	2.158007E-10	-0.421153846153846	0.0560975609756098	-0.421153846153846	489.8273
1.50001	0	-10.95	-1.017942E-11	2.2	3.73461E-8	525.3882	-3.168	740.4495	-3.372	8.469991E-11	-0.421153846153846	0.0536585365853659	-0.421153846153846	525.3882
1.49998	0	-10.95	-7.87293E-11	2.095	3.7348E-8	547.8553	-2.922	740.5135	-3.282	1.792436E-10	-0.421153846153846	0.0510975609756098	-0.421153846153846	547.8553
1.49998	0	-10.95	-7.310017E-11	2	3.73538E-8	559.4371	-2.58	727.2326	-3.174	1.956317E-10	-0.421153846153846	0.0487804878048781	-0.421153846153846	559.4371
1.49998	0	-10.95	-2.674583E-12	1.9	3.73614E-8	557.5781	-2.226	706.4965	-3.126	6.957283E-11	-0.421153846153846	0.0463414634146341	-0.421153846153846	557.5781
1.49999	0	-10.95	-1.059991E-10	1.8	3.73785E-8	543.422	-2.094	679.214	-2.964	1.712601E-10	-0.421153846153846	0.0439024390243902	-0.421153846153846	543.422
1.49999	0	-10.95	1.425238E-11	1.7	3.73938E-8	516.8477	-1.89	652.1857	-2.718	-6.482431E-12	-0.421153846153846	0.0414634146341463	-0.421153846153846	516.8477
1.49996	0	-10.95	-3.382161E-11	1.595	3.7411E-8	461.0703	-2.28	602.796	-2.37	1.830909E-11	-0.421153846153846	0.0389024390243902	-0.421153846153846	461.0703
1.50007	0	-10.95	-9.519968E-11	1.5	3.74205E-8	424.1953	-2.274	550.177	-2.658	1.036085E-10	-0.421153846153846	0.0365853658536585	-0.421153846153846	424.1953
1.50007	0	-10.95	-1.209749E-11	1.4	3.7432E-8	371.2679	-2.244	468.5002	-4.044	-3.08538E-11	-0.421153846153846	0.0341463414634146	-0.421153846153846	371.2679
1.50007	0	-10.95	-9.590851E-11	1.3	3.74396E-8	340.1212	-2.418	429.3021	-4.122	1.834456E-10	-0.421153846153846	0.0317073170731707	-0.421153846153846	340.1212
1.49998	0	-10.95	-6.863858E-11	1.2	3.74453E-8	314.8753	-2.694	397.15	-4.296	5.486597E-11	-0.421153846153846	0.0292682926829268	-0.421153846153846	314.8753
1.49998	0	-10.95	7.831819E-12	1.095	3.7451E-8	297.0975	-2.508	370.6817	-4.296	1.284653E-11	-0.421153846153846	0.0267073170731707	-0.421153846153846	297.0975
1.49998	0	-10.95	-1.034973E-10	0.995	3.74529E-8	286.2902	-2.652	352.9313	-4.29	1.792437E-10	-0.421153846153846	0.0242682926829268	-0.421153846153846	286.2902
1.49988	0	-10.95	-1.009956E-10	0.9	3.74568E-8	278.3527	-2.598	339.1454	-4.29	1.552924E-10	-0.421153846153846	0.0219512195121951	-0.421153846153846	278.3527
1.49988	0	-10.95	-3.815177E-13	0.8	3.74587E-8	271.4777	-2.556	326.896	-4.194	4.562164E-11	-0.421153846153846	0.0195121951219512	-0.421153846153846	271.4777
1.50008	0	-10.95	-3.503085E-11	0.7	3.74587E-8	267.4999	-3.468	318.8899	-4.116	1.921505E-12	-0.421153846153846	0.0170731707317073	-0.421153846153846	267.4999
1.50008	0	-10.95	-9.932761E-11	0.6	3.74606E-8	266.5406	-3.948	313.751	-3.906	1.750414E-10	-0.421153846153846	0.0146341463414634	-0.421153846153846	266.5406
1.50006	0	-10.95	3.204002E-12	0.495	3.74644E-8	263.8286	-4.548	308.6237	-3.966	2.341717E-12	-0.421153846153846	0.0120731707317073	-0.421153846153846	263.8286
1.50006	0	-10.95	-8.723545E-11	0.4	3.74644E-8	264.3755	-4.824	304.6973	-3.816	1.889081E-10	-0.421153846153846	0.00975609756097561	-0.421153846153846	264.3755
1.49984	0	-10.95	7.915191E-12	0.3	3.74663E-8	251.9085	-3.384	298.938	-3.72	1.081104E-12	-0.421153846153846	0.00731707317073171	-0.421153846153846	251.9085
1.49984	0	-10.95	-2.227155E-11	0.2	3.74663E-8	227.1254	-0.972	292.9486	-3.306	9.562486E-11	-0.421153846153846	0.0048780487804878	-0.421153846153846	227.1254
1.49984	0	-10.95	-1.048593E-12	0.1	3.74644E-8	221.5066	-0.966	289.5816	-3.192	-2.329021E-11	-0.421153846153846	0.0024390243902439	-0.421153846153846	221.5066
1.50002	0	-10.95	-3.824151E-11	0	3.74606E-8	220.9324	-0.828	287.1764	-2.952	1.351232E-10	-0.421153846153846	0	-0.421153846153846	220.9324
1.50002	0	-10.95	-3.925342E-12	-0.1	3.74587E-8	217.2764	-1.026	283.8326	-2.832	-2.455079E-11	-0.421153846153846	-0.0024390243902439	-0.421153846153846	217.2764
1.50006	0	-10.95	-7.743666E-11	-0.2	3.74587E-8	215.4613	-1.584	280.2286	-2.658	7.37748E-11	-0.421153846153846	-0.0048780487804878	-0.421153846153846	215.4613
1.50006	0	-10.95	-9.70343E-11	-0.3	3.74548E-8	212.4502	-1.41	275.6576	-2.484	1.838659E-10	-0.421153846153846	-0.00731707317073171	-0.421153846153846	212.4502
1.50003	0	-10.95	-1.222257E-11	-0.4	3.7451E-8	206.889	-0.822	270.4627	-2.526	-4.430138E-11	-0.421153846153846	-0.00975609756097561	-0.421153846153846	206.889
1.50003	0	-10.95	-9.077973E-11	-0.505	3.74491E-8	206.0912	-0.912	267.6166	-2.322	1.498299E-10	-0.421153846153846	-0.0123170731707317	-0.421153846153846	206.0912
1.50003	0	-10.95	3.662607E-12	-0.6	3.74453E-8	202.8532	-0.522	263.8638	-2.208	1.746869E-11	-0.421153846153846	-0.0146341463414634	-0.421153846153846	202.8532
1.49993	0	-10.95	-9.040447E-11	-0.7	3.74415E-8	202.9732	-1.044	262.8709	-1.98	1.120126E-10	-0.421153846153846	-0.0170731707317073	-0.421153846153846	202.9732
1.49993	0	-10.95	5.246898E-12	-0.8	3.74358E-8	202.9918	-0.348	261.4431	-1.746	-2.497099E-11	-0.421153846153846	-0.0195121951219512	-0.421153846153846	202.9918
1.50013	0	-10.95	-4.482964E-11	-0.9	3.743E-8	202.1523	-0.894	261.2097	-1.71	6.963829E-12	-0.421153846153846	-0.0219512195121951	-0.421153846153846	202.1523
1.50013	0	-10.95	-9.22808E-11	-1	3.74243E-8	203.7756	-0.9	261.8467	-1.374	1.695792E-10	-0.421153846153846	-0.024390243902439	-0.421153846153846	203.7756
1.50013	0	-10.95	1.578004E-12	-1.1	3.74186E-8	203.0725	-0.522	261.7375	-1.176	-2.287001E-11	-0.421153846153846	-0.0268292682926829	-0.421153846153846	203.0725
1.49998	0	-10.95	-8.510896E-11	-1.2	3.7411E-8	203.8109	-0.66	263.6826	-1.038	8.596047E-11	-0.421153846153846	-0.0292682926829268	-0.421153846153846	203.8109
1.49998	0	-10.95	2.078305E-12	-1.3	3.74053E-8	202.0243	-0.336	263.399	-0.828	-2.118924E-11	-0.421153846153846	-0.0317073170731707	-0.421153846153846	202.0243
1.49997	0	-10.95	-9.278118E-11	-1.4	3.73976E-8	200.1358	-1.008	264.0509	-0.726	1.178953E-10	-0.421153846153846	-0.0341463414634146	-0.421153846153846	200.1358
1.49997	0	-10.95	-4.478792E-11	-1.5	3.73919E-8	197.5762	-1.206	263.8173	-0.606	-5.221833E-12	-0.421153846153846	-0.0365853658536585	-0.421153846153846	197.5762
1.49997	0	-10.95	-6.90973E-11	-1.6	3.73843E-8	196.7567	-1.35	263.4972	-0.252	1.615952E-10	-0.421153846153846	-0.0390243902439024	-0.421153846153846	196.7567
1.50004	0	-10.95	-2.268852E-11	-1.7	3.73785E-8	193.0749	-1.374	262.8653	-0.306	-3.337522E-11	-0.421153846153846	-0.0414634146341463	-0.421153846153846	193.0749
1.50004	0	-10.95	-5.433655E-11	-1.8	3.73728E-8	189.9769	-1.512	262.5067	-0.018	1.384848E-10	-0.421153846153846	-0.0439024390243902	-0.421153846153846	189.9769
1.50014	0	-10.95	-2.781726E-11	-1.9	3.73652E-8	185.6037	-2.01	260.8901	-0.03	-3.211451E-11	-0.421153846153846	-0.0463414634146341	-0.421153846153846	185.6037
1.50014	0	-10.95	-6.051634E-12	-2	3.73595E-8	183.5381	-2.154	259.6585	0.468	3.175527E-11	-0.421153846153846	-0.0487804878048781	-0.421153846153846	183.5381
1.49998	0	-10.95	-1.276464E-11	-2.1	3.73518E-8	179.2125	-2.304	259.014	0.546	-6.19513E-11	-0.421153846153846	-0.051219512195122	-0.421153846153846	179.2125
1.49998	0	-10.95	-9.132175E-11	-2.2	3.73461E-8	176.0355	-2.31	258.5049	0.846	1.309215E-10	-0.421153846153846	-0.0536585365853659	-0.421153846153846	176.0355
1.49998	0	-10.95	-4.995836E-11	-2.3	3.73366E-8	170.9791	-2.322	257.1737	0.852	-2.700659E-12	-0.421153846153846	-0.0560975609756098	-0.421153846153846	170.9791
1.50007	0	-10.95	-9.190564E-11	-2.4	3.7329E-8	167.8079	-2.442	256.2281	1.11	1.515109E-10	-0.421153846153846	-0.0585365853658537	-0.421153846153846	167.8079
1.50007	0	-10.95	-4.175492E-12	-2.5	3.73232E-8	164.2158	-2.592	254.1221	1.11	-2.287001E-11	-0.421153846153846	-0.0609756097560976	-0.421153846153846	164.2158
1.5	0	-10.95	-8.865315E-11	-2.6	3.73175E-8	161.0716	-2.814	253.562	1.386	1.632766E-10	-0.421153846153846	-0.0634146341463415	-0.421153846153846	161.0716
1.5	0	-10.95	-4.558019E-11	-2.705	3.73099E-8	156.4365	-2.736	251.6914	1.368	-1.362574E-11	-0.421153846153846	-0.0659756097560976	-0.421153846153846	156.4365
1.5	0	-10.95	-7.981345E-11	-2.8	3.73042E-8	151.8293	-2.796	249.3333	1.566	1.519313E-10	-0.421153846153846	-0.0682926829268293	-0.421153846153846	151.8293
1.50006	0	-10.95	-1.380706E-11	-2.9	3.73023E-8	148.2541	-2.838	246.5995	1.68	4.688226E-11	-0.421153846153846	-0.0707317073170732	-0.421153846153846	148.2541
1.50006	0	-10.95	-2.385606E-11	-3	3.72984E-8	144.337	-2.85	244.503	1.644	1.788891E-11	-0.421153846153846	-0.0731707317073171	-0.421153846153846	144.337
1.49985	0	-10.95	-2.468998E-11	-3.1	3.72946E-8	141.1304	-3.174	241.606	1.95	7.797694E-11	-0.421153846153846	-0.075609756097561	-0.421153846153846	141.1304
1.49985	0	-10.95	-2.844272E-11	-3.2	3.72946E-8	137.5467	-3.15	239.3588	1.842	-4.724304E-11	-0.421153846153846	-0.0780487804878049	-0.421153846153846	137.5467
1.49985	0	-10.95	-8.002194E-11	-3.3	3.72946E-8	135.0622	-3.36	237.4607	1.86	7.209401E-11	-0.421153846153846	-0.0804878048780488	-0.421153846153846	135.0622
1.49989	0	-10.95	-7.689462E-11	-3.4	3.72946E-8	133.7137	-3.768	236.1122	1.992	1.489896E-10	-0.421153846153846	-0.0829268292682927	-0.421153846153846	133.7137
1.49989	0	-10.95	-1.61004E-11	-3.5	3.73003E-8	132.2949	-3.942	234.1536	2.058	4.183996E-11	-0.421153846153846	-0.0853658536585366	-0.421153846153846	132.2949
1.50003	0	-10.95	-2.460658E-11	-3.6	3.73023E-8	129.7786	-3.978	232.6181	2.04	1.242636E-11	-0.421153846153846	-0.0878048780487805	-0.421153846153846	129.7786
1.50003	0	-10.95	-5.141774E-11	-3.7	3.73061E-8	127.5312	-4.038	231.2962	2.226	1.225172E-10	-0.421153846153846	-0.0902439024390244	-0.421153846153846	127.5312
1.50003	0	-10.95	-2.202137E-11	-3.805	3.73137E-8	125.0216	-4.014	229.8764	2.214	-5.816918E-11	-0.421153846153846	-0.0928048780487805	-0.421153846153846	125.0216
1.50009	0	-10.95	-6.813824E-11	-3.905	3.73213E-8	123.1747	-4.464	228.3323	2.382	1.267193E-10	-0.421153846153846	-0.0952439024390244	-0.421153846153846	123.1747
1.50009	0	-10.95	-6.426863E-12	-4.005	3.73271E-8	122.3695	-4.422	225.8019	2.202	-3.421569E-11	-0.421153846153846	-0.0976829268292683	-0.421153846153846	122.3695
1.50002	0	-10.95	-8.97373E-11	-4.1	3.73366E-8	121.428	-4.224	220.6559	2.274	8.217876E-11	-0.421153846153846	-0.1	-0.421153846153846	121.428
1.50002	0	-10.95	5.16351E-12	-4.2	3.73461E-8	120.0755	-4.41	218.3304	2.226	-3.043356E-11	-0.421153846153846	-0.102439024390244	-0.421153846153846	120.0755
1.50014	0	-10.95	-7.189095E-11	-4.3	3.73538E-8	116.934	-4.398	217.8865	2.082	1.279798E-10	-0.421153846153846	-0.104878048780488	-0.421153846153846	116.934
1.50014	0	-10.95	-5.301179E-12	-4.405	3.73671E-8	114.3377	-3.996	215.6405	2.07	-7.581914E-11	-0.421153846153846	-0.107439024390244	-0.421153846153846	114.3377
1.50014	0	-10.95	-5.942356E-11	-4.505	3.73785E-8	112.6958	-4.104	214.7526	2.094	8.806141E-11	-0.421153846153846	-0.109878048780488	-0.421153846153846	112.6958
1.49999	0	-10.95	-6.872201E-11	-4.6	3.739E-8	111.0794	-4.074	213.4162	2.364	1.212568E-10	-0.421153846153846	-0.11219512195122	-0.421153846153846	111.0794
1.49999	0	-10.95	-8.064745E-11	-4.7	3.74053E-8	109.8264	-3.864	212.3579	2.046	1.178952E-10	-0.421153846153846	-0.114634146341463	-0.421153846153846	109.8264
1.50007	0	-10.95	-9.720756E-12	-4.8	3.74186E-8	108.3189	-3.462	210.4157	2.118	-8.086204E-11	-0.421153846153846	-0.117073170731707	-0.421153846153846	108.3189
1.50007	0	-10.95	-8.148127E-11	-4.905	3.7432E-8	107.1233	-3.714	210.1165	1.932	1.103317E-10	-0.421153846153846	-0.119634146341463	-0.421153846153846	107.1233
1.50007	0	-10.95	-3.769943E-11	-5.005	3.74415E-8	106.6482	-3.75	208.4711	1.794	7.167381E-11	-0.421153846153846	-0.122073170731707	-0.421153846153846	106.6482
1.50002	0	-10.95	2.912146E-12	-5.1	3.74568E-8	105.4735	-3.594	206.571	1.572	-7.497871E-11	-0.421153846153846	-0.124390243902439	-0.421153846153846	105.4735
1.50002	0	-10.95	-8.435846E-11	-5.205	3.74701E-8	103.9074	-3.624	206.6965	1.62	1.103317E-10	-0.421153846153846	-0.126951219512195	-0.421153846153846	103.9074
1.49998	0	-10.95	-4.758164E-11	-5.3	3.74758E-8	102.8851	-3.468	204.8012	1.704	8.091805E-11	-0.421153846153846	-0.129268292682927	-0.421153846153846	102.8851
1.49998	0	-10.95	-3.27375E-11	-5.405	3.74854E-8	101.4174	-3.408	203.2821	1.356	2.335142E-11	-0.421153846153846	-0.131829268292683	-0.421153846153846	101.4174
1.50001	0	-10.95	-3.932564E-11	-5.505	3.74987E-8	100.2888	-3.864	200.3043	1.596	4.268037E-11	-0.421153846153846	-0.134268292682927	-0.421153846153846	100.2888
1.50001	0	-10.95	-2.406451E-11	-5.6	3.75063E-8	98.76607	-3.912	197.8302	1.56	1.872929E-11	-0.421153846153846	-0.136585365853659	-0.421153846153846	98.76607
1.50001	0	-10.95	-6.734605E-11	-5.705	3.75121E-8	97.44749	-4.464	197.0548	1.326	8.133837E-11	-0.421153846153846	-0.139146341463415	-0.421153846153846	97.44749
1.49983	0	-10.95	-7.189101E-11	-5.8	3.75197E-8	96.91869	-4.986	195.1532	1.488	9.856629E-11	-0.421153846153846	-0.141463414634146	-0.421153846153846	96.91869
1.49983	0	-10.95	-2.131253E-11	-5.905	3.75273E-8	96.61367	-4.842	192.4085	1.05	-2.833255E-11	-0.421153846153846	-0.144024390243902	-0.421153846153846	96.61367
1.49989	0	-10.95	-5.696347E-11	-6.005	3.7535E-8	96.13481	-5.394	192.6173	1.11	7.251411E-11	-0.421153846153846	-0.146463414634146	-0.421153846153846	96.13481
1.49989	0	-10.95	-3.465557E-11	-6.1	3.75445E-8	95.27947	-5.226	190.9313	1.116	1.410713E-11	-0.421153846153846	-0.148780487804878	-0.421153846153846	95.27947
1.49989	0	-10.95	-7.259984E-11	-6.205	3.75502E-8	93.66528	-5.094	190.6293	0.714	6.158912E-11	-0.421153846153846	-0.151341463414634	-0.421153846153846	93.66528
1.49982	0	-10.95	-7.647769E-11	-6.3	3.75578E-8	92.66704	-4.722	189.6735	1.002	6.495072E-11	-0.421153846153846	-0.153658536585366	-0.421153846153846	92.66704
1.49982	0	-10.95	-1.518307E-11	-6.405	3.75636E-8	91.51226	-4.248	188.0821	0.684	-1.245667E-10	-0.421153846153846	-0.156219512195122	-0.421153846153846	91.51226
1.49992	0	-10.95	-2.339737E-11	-6.505	3.75731E-8	90.91904	-4.014	187.762	1.104	-9.262871E-11	-0.421153846153846	-0.158658536585366	-0.421153846153846	90.91904
1.49992	0	-10.95	-7.344088E-12	-6.6	3.75769E-8	90.38931	-3.468	185.8594	0.882	-1.228857E-10	-0.421153846153846	-0.160975609756098	-0.421153846153846	90.38931
1.49992	0	-10.95	-4.687279E-11	-6.705	3.75807E-8	90.05793	-4.41	185.8159	1.038	1.53677E-11	-0.421153846153846	-0.163536585365854	-0.421153846153846	90.05793
1.50012	0	-10.95	-1.067979E-11	-6.8	3.75884E-8	90.63408	-4.38	184.2664	1.122	-7.07763E-11	-0.421153846153846	-0.165853658536585	-0.421153846153846	90.63408
1.50012	0	-10.95	-4.866571E-11	-6.905	3.75865E-8	90.70065	-4.494	185.1923	0.744	-1.446613E-11	-0.421153846153846	-0.168414634146341	-0.421153846153846	90.70065
1.50012	0	-10.95	-7.214118E-11	-7	3.75845E-8	91.18865	-4.848	185.6483	0.942	-1.019879E-12	-0.421153846153846	-0.170731707317073	-0.421153846153846	91.18865
1.49985	0	-10.805	-1.107526E-10	6.995	3.74224E-8	206.1014	-11.436	322.2856	-9.81	2.494161E-10	-0.415576923076923	0.170609756097561	-0.415576923076923	206.1014
1.49999	0	-10.805	-1.154643E-10	6.9	3.74053E-8	196.223	-12.324	303.1602	-10.17	2.372303E-10	-0.415576923076923	0.168292682926829	-0.415576923076923	196.223
1.49999	0	-10.805	-7.719316E-12	6.8	3.73919E-8	182.1959	-14.598	280.1302	-10.362	6.543609E-12	-0.415576923076923	0.165853658536585	-0.415576923076923	182.1959
1.49996	0	-10.805	-1.161315E-10	6.7	3.739E-8	168.9914	-16.932	261.7133	-9.348	2.452143E-10	-0.415576923076923	0.163414634146341	-0.415576923076923	168.9914
1.49996	0	-10.805	7.206423E-12	6.6	3.73957E-8	162.2288	-17.826	247.4282	-8.106	8.217871E-11	-0.415576923076923	0.160975609756098	-0.415576923076923	162.2288
1.49996	0	-10.805	-1.134629E-10	6.495	3.74053E-8	151.9541	-17.826	235.5877	-6.576	2.073967E-10	-0.415576923076923	0.158414634146341	-0.415576923076923	151.9541
1.49999	0	-10.805	-8.381632E-11	6.4	3.74186E-8	146.5862	-18.798	227.8383	-9.852	2.208428E-10	-0.415576923076923	0.15609756097561	-0.415576923076923	146.5862
1.49999	0	-10.805	-1.005433E-11	6.3	3.74396E-8	138.6933	-21.738	224.6258	-18.006	3.133512E-11	-0.415576923076923	0.153658536585366	-0.415576923076923	138.6933
1.49989	0	-10.805	-1.082925E-10	6.2	3.74453E-8	129.569	-24.768	215.3517	-19.224	1.754619E-10	-0.415576923076923	0.151219512195122	-0.415576923076923	129.569
1.49989	0	-10.805	-5.250186E-11	6.1	3.74491E-8	123.3512	-27.336	206.7502	-20.682	2.073969E-10	-0.415576923076923	0.148780487804878	-0.415576923076923	123.3512
1.49995	0	-10.805	-1.107109E-10	5.995	3.74568E-8	116.3762	-29.01	195.978	-21.918	1.771429E-10	-0.415576923076923	0.146219512195122	-0.415576923076923	116.3762
1.49995	0	-10.805	-1.083758E-10	5.9	3.74548E-8	109.8431	-32.49	186.0175	-23.568	2.284065E-10	-0.415576923076923	0.14390243902439	-0.415576923076923	109.8431
1.49995	0	-10.805	9.24933E-12	5.8	3.74568E-8	102.0424	-34.812	177.3053	-25.032	1.116575E-11	-0.415576923076923	0.141463414634146	-0.415576923076923	102.0424
1.50011	0	-10.805	-6.701244E-11	5.7	3.74606E-8	94.38664	-37.656	169.0459	-26.376	8.301915E-11	-0.415576923076923	0.139024390243902	-0.415576923076923	94.38664
1.50011	0	-10.805	-9.640877E-11	5.6	3.7472E-8	86.76505	-42.162	160.0595	-28.464	2.477357E-10	-0.415576923076923	0.136585365853659	-0.415576923076923	86.76505
1.50008	0	-10.805	-1.74764E-11	5.495	3.74835E-8	82.66357	-44.574	155.3641	-29.424	5.70325E-12	-0.415576923076923	0.134024390243902	-0.415576923076923	82.66357
1.50008	0	-10.805	-4.829048E-11	5.4	3.74968E-8	77.28179	-47.934	150.8009	-29.748	3.343609E-11	-0.415576923076923	0.131707317073171	-0.415576923076923	77.28179
1.50008	0	-10.805	-9.26143E-11	5.3	3.75044E-8	73.55377	-52.572	147.0827	-30.606	2.3597E-10	-0.415576923076923	0.129268292682927	-0.415576923076923	73.55377
1.50004	0	-10.805	-6.893051E-11	5.2	3.75082E-8	69.71009	-56.658	144.349	-31.626	1.023481E-10	-0.415576923076923	0.126829268292683	-0.415576923076923	69.71009
1.50004	0	-10.805	1.400222E-11	5.1	3.75121E-8	68.8959	-61.05	140.4859	-33.75	3.259571E-11	-0.415576923076923	0.124390243902439	-0.415576923076923	68.8959
1.50008	0	-10.805	-1.094182E-10	4.995	3.7514E-8	67.75044	-64.812	137.2264	-35.304	2.330287E-10	-0.415576923076923	0.121829268292683	-0.415576923076923	67.75044
1.50008	0	-10.805	-1.806015E-11	4.9	3.75121E-8	67.84078	-67.488	134.8997	-36.906	1.216772E-10	-0.415576923076923	0.119512195121951	-0.415576923076923	67.84078
1.49998	0	-10.805	-9.215576E-11	4.8	3.75121E-8	65.80517	-69.924	130.7661	-37.386	1.136932E-10	-0.415576923076923	0.117073170731707	-0.415576923076923	65.80517
1.49998	0	-10.805	-3.945072E-11	4.7	3.75121E-8	63.33476	-70.128	127.6377	-37.074	1.368692E-11	-0.415576923076923	0.114634146341463	-0.415576923076923	63.33476
1.50001	0	-10.805	-5.676408E-12	4.6	3.75082E-8	62.9689	-73.278	126.2108	-38.046	6.621124E-11	-0.415576923076923	0.11219512195122	-0.415576923076923	62.9689
1.50001	0	-10.805	-7.464295E-11	4.495	3.75063E-8	63.50586	-79.08	122.12	-40.842	1.918493E-10	-0.415576923076923	0.109634146341463	-0.415576923076923	63.50586
1.50002	0	-10.805	-4.570523E-11	4.4	3.75025E-8	62.09693	-81.318	117.5631	-42.036	1.74687E-11	-0.415576923076923	0.107317073170732	-0.415576923076923	62.09693
1.50015	0	-10.805	1.008318E-11	4.3	3.75025E-8	62.25825	-81.138	115.9488	-43.668	4.310062E-11	-0.415576923076923	0.104878048780488	-0.415576923076923	62.25825
1.50015	0	-10.805	-8.248206E-11	4.2	3.75025E-8	63.10273	-83.58	111.1683	-48.318	2.040352E-10	-0.415576923076923	0.102439024390244	-0.415576923076923	63.10273
1.50005	0	-10.805	-1.630888E-11	4.1	3.74987E-8	61.73067	-84.846	103.2073	-52.212	2.407206E-13	-0.415576923076923	0.1	-0.415576923076923	61.73067
1.50005	0	-10.805	-4.65392E-11	4	3.75025E-8	62.30785	-83.406	100.2413	-55.482	6.15891E-11	-0.415576923076923	0.0975609756097561	-0.415576923076923	62.30785
1.49999	0	-10.805	-1.313991E-11	3.9	3.75025E-8	62.66809	-80.274	107.9277	-51.138	7.965754E-11	-0.415576923076923	0.0951219512195122	-0.415576923076923	62.66809
1.49991	0	-10.805	-3.019397E-11	3.8	3.75006E-8	62.83259	-69.552	131.5262	-35.748	3.602268E-12	-0.415576923076923	0.0926829268292683	-0.415576923076923	62.83259
1.49991	0	-10.805	1.029163E-11	3.7	3.74987E-8	69.01999	-53.268	148.8686	-29.916	2.083023E-11	-0.415576923076923	0.0902439024390244	-0.415576923076923	69.01999
1.49991	0	-10.805	-1.034139E-10	3.6	3.74987E-8	77.29041	-44.508	160.2434	-26.904	1.842859E-10	-0.415576923076923	0.0878048780487805	-0.415576923076923	77.29041
1.50009	0	-10.805	-8.806947E-11	3.5	3.74987E-8	88.81428	-37.026	175.1949	-24.312	2.162207E-10	-0.415576923076923	0.0853658536585366	-0.415576923076923	88.81428
1.50009	0	-10.805	1.112547E-11	3.4	3.74987E-8	99.28291	-32.238	193.499	-21.984	-2.455079E-11	-0.415576923076923	0.0829268292682927	-0.415576923076923	99.28291
1.49991	0	-10.805	-5.950696E-11	3.3	3.7493E-8	108.2282	-28.062	216.4812	-19.524	1.699993E-10	-0.415576923076923	0.0804878048780488	-0.415576923076923	108.2282
1.49991	0	-10.805	-5.145945E-11	3.2	3.74911E-8	131.6342	-19.458	258.0516	-16.794	1.775628E-10	-0.415576923076923	0.0780487804878049	-0.415576923076923	131.6342
1.49998	0	-10.805	-4.842567E-12	3.1	3.74873E-8	149.0379	-16.128	286.2756	-15.378	7.167365E-11	-0.415576923076923	0.075609756097561	-0.415576923076923	149.0379
1.49998	0	-10.805	-7.222454E-11	3	3.74777E-8	165.2287	-13.344	312.8634	-13.026	5.318536E-11	-0.415576923076923	0.0731707317073171	-0.415576923076923	165.2287
1.50004	0	-10.805	-1.780997E-11	2.9	3.74663E-8	196.6989	-9.564	349.0523	-9.774	-3.961286E-12	-0.415576923076923	0.0707317073170732	-0.415576923076923	196.6989
1.50004	0	-10.805	-8.073069E-11	2.8	3.74587E-8	221.9754	-7.494	390.4941	-8.508	8.722098E-11	-0.415576923076923	0.0682926829268293	-0.415576923076923	221.9754
1.50004	0	-10.805	-1.673969E-12	2.7	3.74491E-8	252.1486	-5.844	437.5993	-7.404	1.128529E-10	-0.415576923076923	0.0658536585365854	-0.415576923076923	252.1486
1.5	0	-10.805	-3.582307E-11	2.6	3.74396E-8	293.4567	-5.562	503.6779	-6.108	6.123418E-12	-0.415576923076923	0.0634146341463415	-0.415576923076923	293.4567
1.5	0	-10.805	-1.255616E-11	2.5	3.74224E-8	354.539	-5.742	595.6433	-4.836	2.406998E-13	-0.415576923076923	0.0609756097560976	-0.415576923076923	354.539
1.50002	0	-10.805	-6.451058E-11	2.4	3.74148E-8	400.1117	-4.95	653.3137	-4.242	5.696696E-11	-0.415576923076923	0.0585365853658537	-0.415576923076923	400.1117
1.50002	0	-10.805	1.045841E-11	2.3	3.74091E-8	447.5275	-4.038	698.4744	-3.81	-6.902624E-12	-0.415576923076923	0.0560975609756098	-0.415576923076923	447.5275
1.5002	0	-10.805	-5.89649E-11	2.2	3.74053E-8	481.4826	-3.558	724.1915	-3.6	4.478132E-11	-0.415576923076923	0.0536585365853659	-0.415576923076923	481.4826
1.5002	0	-10.805	3.871061E-12	2.095	3.74014E-8	510.1199	-3.006	736.7665	-3.492	-1.782767E-11	-0.415576923076923	0.0510975609756098	-0.415576923076923	510.1199
1.5002	0	-10.805	-5.342871E-12	2	3.74014E-8	532.7795	-2.778	741.0979	-3.486	-1.488632E-11	-0.415576923076923	0.0487804878048781	-0.415576923076923	532.7795
1.49997	0	-10.805	-9.849366E-11	1.9	3.74053E-8	543.0327	-2.544	728.1241	-3.558	1.30081E-10	-0.415576923076923	0.0463414634146341	-0.415576923076923	543.0327
1.49997	0	-10.805	-1.19307E-11	1.8	3.74091E-8	535.6584	-2.268	704.9461	-3.792	9.226338E-11	-0.415576923076923	0.0439024390243902	-0.415576923076923	535.6584
1.50001	0	-10.805	-9.886886E-11	1.7	3.74186E-8	519.1937	-2.502	678.0371	-4.236	2.010939E-10	-0.415576923076923	0.0414634146341463	-0.415576923076923	519.1937
1.50001	0	-10.805	-4.503807E-11	1.595	3.74262E-8	497.638	-2.568	647.4422	-4.854	1.872929E-11	-0.415576923076923	0.0389024390243902	-0.415576923076923	497.638
1.50006	0	-10.805	-1.03664E-10	1.5	3.7432E-8	479.05	-2.604	610.6673	-5.652	1.699994E-10	-0.415576923076923	0.0365853658536585	-0.415576923076923	479.05
1.50006	0	-10.805	-1.014541E-10	1.4	3.74434E-8	448.111	-2.706	550.0889	-6.936	1.880679E-10	-0.415576923076923	0.0341463414634146	-0.415576923076923	448.111
1.50003	0	-10.805	1.033334E-11	1.3	3.74491E-8	410.1434	-2.526	507.7292	-6.384	-2.833255E-11	-0.415576923076923	0.0317073170731707	-0.415576923076923	410.1434
1.50003	0	-10.805	-2.064537E-11	1.2	3.74529E-8	353.006	-2.478	445.8346	-3.954	-7.322795E-12	-0.415576923076923	0.0292682926829268	-0.415576923076923	353.006
1.5001	0	-10.805	-1.003283E-10	1.095	3.74587E-8	327.9158	-2.508	411.7788	-3.996	1.838657E-10	-0.415576923076923	0.0267073170731707	-0.415576923076923	327.9158
1.5001	0	-10.805	-7.010552E-12	0.995	3.74606E-8	307.2882	-2.304	382.5673	-4.158	-3.379546E-11	-0.415576923076923	0.0242682926829268	-0.415576923076923	307.2882
1.5001	0	-10.805	-7.597727E-11	0.9	3.74606E-8	294.3599	-2.496	362.7037	-4.296	6.705166E-11	-0.415576923076923	0.0219512195121951	-0.415576923076923	294.3599
1.4999	0	-10.805	-3.799133E-11	0.8	3.74606E-8	281.8802	-2.232	343.7612	-4.218	1.393253E-10	-0.415576923076923	0.0195121951219512	-0.415576923076923	281.8802
1.4999	0	-10.805	7.12304E-12	0.7	3.74625E-8	269.2132	-2.304	331.0884	-4.23	-6.062248E-12	-0.415576923076923	0.0170731707317073	-0.415576923076923	269.2132
1.49991	0	-10.805	-5.483691E-11	0.6	3.74625E-8	259.1685	-2.232	322.6106	-4.11	3.469669E-11	-0.415576923076923	0.0146341463414634	-0.415576923076923	259.1685
1.49991	0	-10.805	-7.835402E-11	0.495	3.74606E-8	251.0766	-1.704	316.3137	-3.846	1.935304E-10	-0.415576923076923	0.0120731707317073	-0.415576923076923	251.0766
1.49991	0	-10.805	-1.882437E-12	0.4	3.74644E-8	239.6907	-1.14	311.1113	-3.822	4.436114E-11	-0.415576923076923	0.00975609756097561	-0.415576923076923	239.6907
1.50001	0	-10.805	-3.590645E-11	0.3	3.74625E-8	230.0821	-1.194	308.69	-3.792	7.804264E-12	-0.415576923076923	0.00731707317073171	-0.415576923076923	230.0821
1.50001	0	-10.805	-6.934747E-11	0.2	3.74625E-8	222.6488	0.192	305.8552	-3.576	1.708399E-10	-0.415576923076923	0.0048780487804878	-0.415576923076923	222.6488
1.50001	0	-10.805	-3.815273E-13	0.1	3.74644E-8	215.1552	1.014	303.4534	-3.564	-2.833254E-11	-0.415576923076923	0.0024390243902439	-0.415576923076923	215.1552
1.50016	0	-10.805	-8.098091E-11	0	3.74644E-8	218.362	0.54	300.1222	-3.408	5.612655E-11	-0.415576923076923	0	-0.415576923076923	218.362
1.50003	0	-10.805	-9.57833E-11	-0.1	3.74644E-8	228.8274	-0.696	292.6645	-3.174	1.859668E-10	-0.415576923076923	-0.0024390243902439	-0.415576923076923	228.8274
1.50003	0	-10.805	-1.647567E-11	-0.2	3.74606E-8	223.0207	-0.324	288.0707	-2.976	8.469986E-11	-0.415576923076923	-0.0048780487804878	-0.415576923076923	223.0207
1.50003	0	-10.805	-3.678208E-11	-0.3	3.74568E-8	217.9212	-0.804	283.823	-2.886	-5.221847E-12	-0.415576923076923	-0.00731707317073171	-0.415576923076923	217.9212
1.50009	0	-10.805	-7.893773E-11	-0.4	3.74472E-8	216.1491	-0.762	277.3559	-2.634	1.84706E-10	-0.415576923076923	-0.00975609756097561	-0.415576923076923	216.1491
1.50009	0	-10.805	-7.722821E-11	-0.505	3.74434E-8	209.9406	-1.128	272.8572	-2.724	7.713638E-11	-0.415576923076923	-0.0123170731707317	-0.415576923076923	209.9406
1.49993	0	-10.805	-7.439276E-11	-0.6	3.74339E-8	209.0111	-0.684	269.2693	-2.586	1.212568E-10	-0.415576923076923	-0.0146341463414634	-0.415576923076923	209.0111
1.49993	0	-10.805	-8.068909E-11	-0.7	3.74224E-8	205.9023	-0.354	265.867	-2.43	7.293435E-11	-0.415576923076923	-0.0170731707317073	-0.415576923076923	205.9023
1.50005	0	-10.805	2.995534E-12	-0.8	3.74148E-8	205.9813	0.252	263.3322	-2.088	2.839374E-11	-0.415576923076923	-0.0195121951219512	-0.415576923076923	205.9813
1.50005	0	-10.805	-4.040973E-11	-0.9	3.74053E-8	205.2744	-0.162	263.0753	-1.914	-1.404594E-11	-0.415576923076923	-0.0219512195121951	-0.415576923076923	205.2744
1.50005	0	-10.805	-9.269775E-11	-1	3.73976E-8	206.4247	0.09	263.3787	-1.452	1.653772E-10	-0.415576923076923	-0.024390243902439	-0.415576923076923	206.4247
1.50004	0	-10.805	-1.785166E-11	-1.1	3.73919E-8	205.3105	0.366	262.8208	-1.308	7.629583E-11	-0.415576923076923	-0.0268292682926829	-0.415576923076923	205.3105
1.50004	0	-10.805	-1.555834E-11	-1.2	3.73862E-8	204.6817	-0.03	263.409	-1.182	-3.88383E-11	-0.415576923076923	-0.0292682926829268	-0.415576923076923	204.6817
1.49992	0	-10.805	-6.984776E-11	-1.3	3.73805E-8	205.261	-0.21	264.2466	-0.792	1.683187E-10	-0.415576923076923	-0.0317073170731707	-0.415576923076923	205.261
1.49992	0	-10.805	9.082565E-12	-1.4	3.73766E-8	202.5406	-0.258	263.8753	-0.624	-1.446609E-11	-0.415576923076923	-0.0341463414634146	-0.415576923076923	202.5406
1.49992	0	-10.805	-8.944537E-11	-1.5	3.73709E-8	199.8927	-0.942	264.09	-0.39	1.0655E-10	-0.415576923076923	-0.0365853658536585	-0.415576923076923	199.8927
1.49988	0	-10.805	-4.520491E-11	-1.6	3.73671E-8	197.3707	-0.852	262.3225	-0.24	1.384848E-10	-0.415576923076923	-0.0390243902439024	-0.415576923076923	197.3707
1.49988	0	-10.805	4.246286E-12	-1.7	3.73633E-8	194.4371	-1.2	261.4269	-0.162	1.921477E-12	-0.415576923076923	-0.0414634146341463	-0.415576923076923	194.4371
1.5	0	-10.805	-9.032101E-11	-1.8	3.73576E-8	192.4101	-1.74	262.439	-0.18	1.019278E-10	-0.415576923076923	-0.0439024390243902	-0.415576923076923	192.4101
1.5	0	-10.805	-2.339738E-11	-1.9	3.73538E-8	190.0985	-1.71	261.9171	0.042	5.703261E-12	-0.415576923076923	-0.0463414634146341	-0.415576923076923	190.0985
1.5	0	-10.805	-9.607519E-11	-2	3.73499E-8	186.2907	-1.824	261.371	0.096	1.410059E-10	-0.415576923076923	-0.0487804878048781	-0.415576923076923	186.2907
1.5	0	-10.805	-1.576682E-11	-2.1	3.73442E-8	182.566	-1.356	261.0866	0.276	7.041332E-11	-0.415576923076923	-0.051219512195122	-0.415576923076923	182.566
1.5	0	-10.805	-8.511543E-12	-2.2	3.73404E-8	178.2073	-1.53	261.4126	0.366	-5.732871E-11	-0.415576923076923	-0.0536585365853659	-0.415576923076923	178.2073
1.50001	0	-10.805	-9.557483E-11	-2.3	3.73347E-8	174.2931	-1.92	260.6543	0.744	1.229375E-10	-0.415576923076923	-0.0560975609756098	-0.415576923076923	174.2931
1.50001	0	-10.805	-7.927786E-12	-2.4	3.73271E-8	170.9104	-2.028	259.1353	1.008	5.444582E-11	-0.415576923076923	-0.0585365853658537	-0.415576923076923	170.9104
1.50001	0	-10.805	5.371977E-12	-2.5	3.73232E-8	167.1355	-2.106	257.5157	1.044	-3.505617E-11	-0.415576923076923	-0.0609756097560976	-0.415576923076923	167.1355
1.49991	0	-10.805	-4.708127E-11	-2.6	3.73175E-8	163.0305	-2.232	256.2323	1.182	-1.824787E-11	-0.415576923076923	-0.0634146341463415	-0.415576923076923	163.0305
1.49991	0	-10.805	-1.382131E-12	-2.705	3.73118E-8	157.8511	-2.364	252.9516	1.32	-3.589664E-11	-0.415576923076923	-0.0659756097560976	-0.415576923076923	157.8511
1.49991	0	-10.805	-7.643596E-11	-2.8	3.73042E-8	153.6642	-2.394	251.2058	1.242	6.663129E-11	-0.415576923076923	-0.0682926829268293	-0.415576923076923	153.6642
1.49991	0	-10.805	-9.344824E-11	-2.9	3.73003E-8	149.6355	-2.73	248.6851	1.434	1.149538E-10	-0.415576923076923	-0.0707317073170732	-0.415576923076923	149.6355
1.49991	0	-10.805	-3.749097E-11	-3	3.72946E-8	145.9249	-2.742	245.2521	1.698	1.149541E-10	-0.415576923076923	-0.0731707317073171	-0.415576923076923	145.9249
1.49992	0	-10.805	-3.131978E-11	-3.1	3.72889E-8	141.4265	-2.988	242.6921	1.578	-3.757759E-11	-0.415576923076923	-0.075609756097561	-0.415576923076923	141.4265
1.49992	0	-10.805	-7.531013E-11	-3.2	3.7287E-8	137.5874	-3.462	240.1067	1.746	4.436113E-11	-0.415576923076923	-0.0780487804878049	-0.415576923076923	137.5874
1.50005	0	-10.805	-6.66371E-11	-3.3	3.7287E-8	135.6765	-3.594	237.5841	1.83	1.30501E-10	-0.415576923076923	-0.0804878048780488	-0.415576923076923	135.6765
1.50005	0	-10.805	-4.979155E-11	-3.4	3.72851E-8	133.1982	-3.582	235.7977	1.734	6.9993E-11	-0.415576923076923	-0.0829268292682927	-0.415576923076923	133.1982
1.50005	0	-10.805	3.287372E-12	-3.5	3.7287E-8	130.5562	-3.654	233.0633	1.926	-5.606802E-11	-0.415576923076923	-0.0853658536585366	-0.415576923076923	130.5562
1.50009	0	-10.805	-3.715737E-11	-3.6	3.72889E-8	127.6525	-4.02	231.0283	1.974	-3.967877E-11	-0.415576923076923	-0.0878048780487805	-0.415576923076923	127.6525
1.50009	0	-10.805	-7.743668E-11	-3.7	3.72946E-8	126.4717	-4.038	229.1951	2.28	1.460482E-10	-0.415576923076923	-0.0902439024390244	-0.415576923076923	126.4717
1.50009	0	-10.805	-5.329411E-11	-3.805	3.72984E-8	125.1603	-3.6	227.8733	2.166	6.608811E-13	-0.415576923076923	-0.0928048780487805	-0.415576923076923	125.1603
1.50009	0	-10.805	-8.302402E-11	-3.905	3.7308E-8	121.8082	-3.936	225.9424	2.436	1.006671E-10	-0.415576923076923	-0.0952439024390244	-0.415576923076923	121.8082
1.4999	0	-10.805	2.828757E-12	-4.005	3.73156E-8	118.6761	-3.804	223.126	2.424	-7.665963E-11	-0.415576923076923	-0.0976829268292683	-0.415576923076923	118.6761
1.4999	0	-10.805	-4.578863E-11	-4.1	3.73232E-8	116.4061	-3.912	221.0095	2.43	5.990824E-11	-0.415576923076923	-0.1	-0.415576923076923	116.4061
1.4999	0	-10.805	-6.634527E-11	-4.2	3.73309E-8	114.8853	-4.416	219.1429	2.544	1.246184E-10	-0.415576923076923	-0.102439024390244	-0.415576923076923	114.8853
1.4999	0	-10.805	-9.345484E-12	-4.3	3.73423E-8	113.9148	-4.284	217.4547	2.322	-7.750008E-11	-0.415576923076923	-0.104878048780488	-0.415576923076923	113.9148
1.4999	0	-10.805	-8.244033E-11	-4.405	3.73538E-8	113.4559	-4.164	217.3629	2.46	1.271395E-10	-0.415576923076923	-0.107439024390244	-0.415576923076923	113.4559
1.4999	0	-10.805	-1.126354E-11	-4.505	3.73614E-8	113.6323	-4.266	215.6236	2.466	5.150446E-11	-0.415576923076923	-0.109878048780488	-0.415576923076923	113.6323
1.5	0	-10.805	-4.057651E-11	-4.6	3.73709E-8	113.3168	-4.326	214.6467	2.226	-4.934422E-11	-0.415576923076923	-0.11219512195122	-0.415576923076923	113.3168
1.5	0	-10.805	2.495224E-12	-4.7	3.73862E-8	111.6637	-4.254	212.9644	2.334	-8.422387E-11	-0.415576923076923	-0.114634146341463	-0.415576923076923	111.6637
1.49993	0	-10.805	-7.330863E-11	-4.8	3.73957E-8	110.2033	-4.14	212.8854	2.166	4.814292E-11	-0.415576923076923	-0.117073170731707	-0.415576923076923	110.2033
1.49993	0	-10.805	1.050008E-11	-4.905	3.74091E-8	109.691	-3.78	210.8425	2.298	-8.926673E-11	-0.415576923076923	-0.119634146341463	-0.415576923076923	109.691
1.49993	0	-10.805	-6.926405E-11	-5.005	3.74205E-8	107.3927	-3.852	210.0814	2.016	-1.866807E-11	-0.415576923076923	-0.122073170731707	-0.415576923076923	107.3927
1.50005	0	-10.805	-7.626914E-11	-5.1	3.7432E-8	106.016	-3.654	208.7978	1.962	7.251425E-11	-0.415576923076923	-0.124390243902439	-0.415576923076923	106.016
1.50005	0	-10.805	-7.567514E-13	-5.205	3.74396E-8	105.0244	-3.276	206.218	1.914	-8.758574E-11	-0.415576923076923	-0.126951219512195	-0.415576923076923	105.0244
1.5	0	-10.805	-3.044415E-11	-5.3	3.74453E-8	103.3048	-3.27	205.0922	1.614	-8.758577E-11	-0.415576923076923	-0.129268292682927	-0.415576923076923	103.3048
1.5	0	-10.805	-6.72209E-11	-5.405	3.74548E-8	102.4208	-3.912	204.5927	2.076	9.688543E-11	-0.415576923076923	-0.131829268292683	-0.415576923076923	102.4208
1.49991	0	-10.805	2.245077E-12	-5.505	3.74644E-8	100.7532	-3.942	202.004	1.812	-9.262855E-11	-0.415576923076923	-0.134268292682927	-0.415576923076923	100.7532
1.49991	0	-10.805	-6.192541E-11	-5.6	3.74739E-8	99.29871	-4.146	201.3065	1.65	-1.068437E-11	-0.415576923076923	-0.136585365853659	-0.415576923076923	99.29871
1.49991	0	-10.805	-3.619834E-11	-5.705	3.74835E-8	97.67071	-4.488	199.2674	1.812	1.536766E-11	-0.415576923076923	-0.139146341463415	-0.415576923076923	97.67071
1.50013	0	-10.805	5.08013E-12	-5.8	3.74911E-8	96.86859	-4.386	197.314	1.488	-8.044175E-11	-0.415576923076923	-0.141463414634146	-0.415576923076923	96.86859
1.50013	0	-10.805	-8.152298E-11	-5.905	3.75006E-8	95.70167	-4.128	196.6929	1.434	9.184323E-11	-0.415576923076923	-0.144024390243902	-0.415576923076923	95.70167
1.49996	0	-10.805	1.183424E-11	-6.005	3.75102E-8	94.94458	-3.954	193.8369	1.266	-1.081774E-10	-0.415576923076923	-0.146463414634146	-0.415576923076923	94.94458
1.49996	0	-10.805	-3.636513E-11	-6.1	3.75159E-8	93.68908	-3.996	192.9387	0.978	-6.95156E-11	-0.415576923076923	-0.148780487804878	-0.415576923076923	93.68908
1.49996	0	-10.805	-2.068706E-11	-6.205	3.75254E-8	92.80914	-4.182	191.5745	1.248	3.602289E-12	-0.415576923076923	-0.151341463414634	-0.415576923076923	92.80914
1.50005	0	-10.805	2.24507E-12	-6.3	3.75369E-8	92.70611	-3.762	189.2828	1.158	-8.380367E-11	-0.415576923076923	-0.153658536585366	-0.415576923076923	92.70611
1.50005	0	-10.805	-7.24747E-11	-6.405	3.75426E-8	91.65029	-4.194	188.9563	0.828	-9.843971E-12	-0.415576923076923	-0.156219512195122	-0.415576923076923	91.65029
1.50014	0	-10.805	-2.364754E-11	-6.505	3.75483E-8	91.32611	-4.254	187.613	1.146	2.76186E-12	-0.415576923076923	-0.158658536585366	-0.415576923076923	91.32611
1.50014	0	-10.805	-1.635058E-11	-6.6	3.75559E-8	91.24585	-4.182	186.5337	0.978	-1.362573E-11	-0.415576923076923	-0.160975609756098	-0.415576923076923	91.24585
1.50014	0	-10.805	-7.376733E-11	-6.705	3.75617E-8	90.35134	-4.224	187.1989	0.708	4.604192E-11	-0.415576923076923	-0.163536585365854	-0.415576923076923	90.35134
1.5	0	-10.805	-2.248003E-11	-6.8	3.75636E-8	89.81381	-3.972	185.8754	0.846	-9.472986E-11	-0.415576923076923	-0.165853658536585	-0.415576923076923	89.81381
1.5	0	-10.805	-6.300951E-11	-6.905	3.75636E-8	89.40464	-4.392	186.4954	0.726	3.805828E-11	-0.415576923076923	-0.168414634146341	-0.415576923076923	89.40464
1.5	0	-10.805	-9.637363E-12	-7	3.75636E-8	89.8013	-4.782	185.4788	0.81	-7.539895E-11	-0.415576923076923	-0.170731707317073	-0.415576923076923	89.8013
1.49997	0	-10.655	7.956878E-12	6.995	3.7451E-8	220.6657	-12.414	335.6412	-11.1	1.242636E-11	-0.409807692307692	0.170609756097561	-0.409807692307692	220.6657
1.49997	0	-10.655	-6.234242E-11	6.9	3.74415E-8	207.3517	-13.596	321.1009	-12.258	7.041324E-11	-0.409807692307692	0.168292682926829	-0.409807692307692	207.3517
1.49992	0	-10.655	-3.311277E-11	6.8	3.7432E-8	191.5425	-15.99	306.4036	-13.77	1.792436E-10	-0.409807692307692	0.165853658536585	-0.409807692307692	191.5425
1.49992	0	-10.655	-3.794963E-11	6.7	3.7432E-8	179.7243	-18.036	298.0685	-15.306	4.436111E-11	-0.409807692307692	0.163414634146341	-0.409807692307692	179.7243
1.5	0	-10.655	-1.167153E-10	6.6	3.74415E-8	171.2712	-20.004	292.0476	-16.692	2.376508E-10	-0.409807692307692	0.160975609756098	-0.409807692307692	171.2712
1.5	0	-10.655	1.316837E-11	6.495	3.74491E-8	163.5892	-20.502	287.9348	-17.778	5.654677E-11	-0.409807692307692	0.158414634146341	-0.409807692307692	163.5892
1.49992	0	-10.655	-4.637241E-11	6.4	3.74587E-8	157.9158	-19.65	267.9725	-17.604	3.595718E-11	-0.409807692307692	0.15609756097561	-0.409807692307692	157.9158
1.49992	0	-10.655	-4.007618E-11	6.3	3.74739E-8	145.9226	-20.154	228.5954	-16.212	4.015921E-11	-0.409807692307692	0.153658536585366	-0.409807692307692	145.9226
1.50002	0	-10.655	-1.073751E-10	6.2	3.74835E-8	138.2077	-20.232	219.642	-16.962	1.964717E-10	-0.409807692307692	0.151219512195122	-0.409807692307692	138.2077
1.50002	0	-10.655	-2.806744E-11	6.1	3.74835E-8	129.934	-21.21	211.1446	-18.072	1.657973E-10	-0.409807692307692	0.148780487804878	-0.409807692307692	129.934
1.50002	0	-10.655	-1.097102E-10	5.995	3.74854E-8	123.5796	-22.716	202.1889	-18.606	2.250453E-10	-0.409807692307692	0.146219512195122	-0.409807692307692	123.5796
1.49992	0	-10.655	4.413064E-12	5.9	3.74854E-8	117.2689	-24.546	193.6298	-19.974	3.175533E-11	-0.409807692307692	0.14390243902439	-0.409807692307692	117.2689
1.49992	0	-10.655	-1.099187E-10	5.8	3.74854E-8	108.3745	-27.63	183.8905	-21.852	2.195825E-10	-0.409807692307692	0.141463414634146	-0.409807692307692	108.3745
1.5	0	-10.655	9.165946E-12	5.7	3.74873E-8	100.493	-32.01	175.8195	-23.628	2.671295E-11	-0.409807692307692	0.139024390243902	-0.409807692307692	100.493
1.5	0	-10.655	-3.048586E-11	5.6	3.74987E-8	92.44054	-36.504	167.8805	-24.876	2.041001E-11	-0.409807692307692	0.136585365853659	-0.409807692307692	92.44054
1.5	0	-10.655	-7.426778E-11	5.495	3.75102E-8	87.21068	-40.536	161.3862	-26.526	2.300871E-10	-0.409807692307692	0.134024390243902	-0.409807692307692	87.21068
1.5	0	-10.655	-4.837389E-11	5.4	3.75178E-8	83.80449	-43.872	158.4368	-27.96	2.073967E-10	-0.409807692307692	0.131707317073171	-0.409807692307692	83.80449
1.5	0	-10.655	9.999794E-12	5.3	3.75254E-8	81.28095	-45.918	156.7045	-28.782	3.343605E-11	-0.409807692307692	0.129268292682927	-0.409807692307692	81.28095
1.49996	0	-10.655	-8.677681E-11	5.2	3.75254E-8	76.4786	-49.764	152.7957	-29.484	1.103316E-10	-0.409807692307692	0.126829268292683	-0.409807692307692	76.4786
1.49996	0	-10.655	-1.04081E-10	5.1	3.75254E-8	73.77323	-54.774	148.7006	-31.026	2.073967E-10	-0.409807692307692	0.124390243902439	-0.409807692307692	73.77323
1.49996	0	-10.655	-2.635786E-11	4.995	3.75254E-8	70.70811	-58.782	144.1837	-32.34	8.974219E-11	-0.409807692307692	0.121829268292683	-0.409807692307692	70.70811
1.49987	0	-10.655	-9.86187E-11	4.9	3.75254E-8	68.74757	-63.552	139.8154	-34.218	1.473088E-10	-0.409807692307692	0.119512195121951	-0.409807692307692	68.74757
1.49987	0	-10.655	-9.841028E-11	4.8	3.75178E-8	68.76149	-67.428	137.1008	-36.882	2.237843E-10	-0.409807692307692	0.117073170731707	-0.409807692307692	68.76149
1.50003	0	-10.655	-7.469163E-12	4.7	3.75159E-8	68.42992	-69.534	135.2584	-38.856	1.998983E-11	-0.409807692307692	0.114634146341463	-0.409807692307692	68.42992
1.50003	0	-10.655	-7.418427E-11	4.6	3.75159E-8	66.20793	-71.91	132.1056	-39.198	6.579112E-11	-0.409807692307692	0.11219512195122	-0.409807692307692	66.20793
1.50006	0	-10.655	-9.303144E-11	4.495	3.75121E-8	64.1665	-75.294	126.4709	-39.942	1.884881E-10	-0.409807692307692	0.109634146341463	-0.409807692307692	64.1665
1.50006	0	-10.655	-8.427505E-11	4.4	3.75102E-8	62.59311	-77.592	121.7101	-40.59	1.733608E-10	-0.409807692307692	0.107317073170732	-0.409807692307692	62.59311
1.49998	0	-10.655	-3.800266E-12	4.3	3.75063E-8	60.38959	-78.648	117.2782	-40.092	-1.824788E-11	-0.409807692307692	0.104878048780488	-0.409807692307692	60.38959
1.49985	0	-10.655	1.541975E-11	4.2	3.75044E-8	61.54745	-78.936	114.1426	-41.028	1.032534E-11	-0.409807692307692	0.102439024390244	-0.409807692307692	61.54745
1.49985	0	-10.655	-8.686017E-11	4.1	3.75006E-8	62.07527	-80.136	107.2626	-42.84	1.943706E-10	-0.409807692307692	0.1	-0.409807692307692	62.07527
1.50003	0	-10.655	-3.749097E-11	4	3.74987E-8	59.32152	-82.416	94.89929	-43.146	6.963794E-12	-0.409807692307692	0.0975609756097561	-0.409807692307692	59.32152
1.50003	0	-10.655	-1.835203E-11	3.9	3.75025E-8	60.11013	-80.958	87.27818	-40.692	1.20061E-11	-0.409807692307692	0.0951219512195122	-0.409807692307692	60.11013
1.50013	0	-10.655	-9.032104E-11	3.8	3.75025E-8	62.96594	-77.238	100.7877	-40.164	1.636964E-10	-0.409807692307692	0.0926829268292683	-0.409807692307692	62.96594
1.50012	0	-10.655	-1.019128E-10	3.7	3.75082E-8	68.40664	-57.762	141.0838	-33.606	2.191621E-10	-0.409807692307692	0.0902439024390244	-0.409807692307692	68.40664
1.50012	0	-10.655	4.621525E-12	3.6	3.75025E-8	77.80415	-44.664	156.5272	-28.686	2.406859E-13	-0.409807692307692	0.0878048780487805	-0.409807692307692	77.80415
1.50012	0	-10.655	-7.31419E-11	3.5	3.74968E-8	89.96128	-36.276	166.7838	-25.188	1.935302E-10	-0.409807692307692	0.0853658536585366	-0.409807692307692	89.96128
1.49988	0	-10.655	7.164734E-12	3.4	3.7493E-8	102.0804	-30.228	182.2759	-21.396	1.032535E-11	-0.409807692307692	0.0829268292682927	-0.409807692307692	102.0804
1.49988	0	-10.655	-9.048788E-11	3.3	3.74854E-8	109.2316	-27.468	199.8784	-17.058	2.200024E-10	-0.409807692307692	0.0804878048780488	-0.409807692307692	109.2316
1.49993	0	-10.655	5.121832E-12	3.2	3.74777E-8	119.9767	-24.048	219.8499	-13.614	1.921428E-12	-0.409807692307692	0.0780487804878049	-0.409807692307692	119.9767
1.49993	0	-10.655	4.78829E-12	3.1	3.74682E-8	140.0166	-18.162	256.7428	-9.384	3.049472E-11	-0.409807692307692	0.075609756097561	-0.409807692307692	140.0166
1.5	0	-10.655	-1.023298E-10	3	3.74587E-8	156.7102	-15.45	283.1865	-9.36	1.859665E-10	-0.409807692307692	0.0731707317073171	-0.409807692307692	156.7102
1.5	0	-10.655	-1.028719E-10	2.9	3.74396E-8	185.2723	-11.73	328.3075	-11.118	2.065562E-10	-0.409807692307692	0.0707317073170732	-0.409807692307692	185.2723
1.50003	0	-10.655	6.831225E-12	2.8	3.743E-8	210.9984	-9.336	371.7339	-9.624	1.081069E-12	-0.409807692307692	0.0682926829268293	-0.409807692307692	210.9984
1.50003	0	-10.655	-8.823622E-11	2.7	3.74186E-8	238.665	-7.62	418.5913	-8.226	2.086571E-10	-0.409807692307692	0.0658536585365854	-0.409807692307692	238.665
1.50006	0	-10.655	-2.523205E-11	2.6	3.74033E-8	273.6229	-6.882	478.6209	-7.026	-2.41306E-11	-0.409807692307692	0.0634146341463415	-0.409807692307692	273.6229
1.50006	0	-10.655	-6.413535E-11	2.5	3.73881E-8	333.4403	-6.654	570.7805	-5.43	7.04131E-11	-0.409807692307692	0.0609756097560976	-0.409807692307692	333.4403
1.50006	0	-10.655	-4.170235E-11	2.4	3.73766E-8	377.4474	-5.646	625.6749	-4.746	1.746213E-10	-0.409807692307692	0.0585365853658537	-0.409807692307692	377.4474
1.49984	0	-10.655	-4.166065E-11	2.3	3.73633E-8	429.2822	-4.818	679.9373	-4.23	1.410713E-11	-0.409807692307692	0.0560975609756098	-0.409807692307692	429.2822
1.49984	0	-10.655	-9.098823E-11	2.2	3.73557E-8	468.1615	-4.254	710.3441	-3.87	2.141196E-10	-0.409807692307692	0.0536585365853659	-0.409807692307692	468.1615
1.50011	0	-10.655	-2.060366E-11	2.095	3.73499E-8	498.1058	-4.026	726.9604	-3.708	-1.446614E-11	-0.409807692307692	0.0510975609756098	-0.409807692307692	498.1058
1.50011	0	-10.655	-9.799329E-11	2	3.73461E-8	522.1456	-3.906	732.122	-3.558	1.342827E-10	-0.409807692307692	0.0487804878048781	-0.409807692307692	522.1456
1.50002	0	-10.655	-9.303787E-12	1.9	3.73461E-8	536.961	-3.846	721.896	-3.498	9.646528E-11	-0.409807692307692	0.0463414634146341	-0.409807692307692	536.961
1.50002	0	-10.655	-6.876369E-11	1.8	3.73499E-8	536.4566	-4.164	704.9684	-3.486	7.335453E-11	-0.409807692307692	0.0439024390243902	-0.409807692307692	536.4566
1.50002	0	-10.655	-1.059991E-10	1.7	3.73538E-8	526.0295	-4.512	682.3054	-3.414	1.884879E-10	-0.409807692307692	0.0414634146341463	-0.409807692307692	526.0295
1.50012	0	-10.655	-6.088297E-11	1.595	3.73595E-8	508.3981	-4.89	657.5222	-3.282	4.940345E-11	-0.409807692307692	0.0389024390243902	-0.409807692307692	508.3981
1.50012	0	-10.655	-6.772125E-11	1.5	3.73671E-8	483.4708	-4.086	629.8214	-3.048	1.721003E-10	-0.409807692307692	0.0365853658536585	-0.409807692307692	483.4708
1.49993	0	-10.655	-1.455761E-11	1.4	3.73728E-8	435.5253	-2.286	577.444	-2.958	1.073903E-10	-0.409807692307692	0.0341463414634146	-0.409807692307692	435.5253
1.49993	0	-10.655	-9.307304E-11	1.3	3.73785E-8	400.0535	-2.454	525.3314	-3.36	1.082306E-10	-0.409807692307692	0.0317073170731707	-0.409807692307692	400.0535
1.50018	0	-10.655	-1.050402E-10	1.2	3.73843E-8	343.7379	-2.478	435.5411	-4.548	2.057157E-10	-0.409807692307692	0.0292682926829268	-0.409807692307692	343.7379
1.50018	0	-10.655	2.328461E-12	1.095	3.73862E-8	317.8151	-2.448	401.7151	-4.782	-2.707196E-11	-0.409807692307692	0.0267073170731707	-0.409807692307692	317.8151
1.50006	0	-10.655	-4.124369E-11	0.995	3.73881E-8	301.5826	-2.382	374.8653	-4.74	3.763795E-11	-0.409807692307692	0.0242682926829268	-0.409807692307692	301.5826
1.50006	0	-10.655	-7.844392E-12	0.9	3.739E-8	283.9823	-2.298	350.6606	-4.926	-2.160944E-11	-0.409807692307692	0.0219512195121951	-0.409807692307692	283.9823
1.50006	0	-10.655	-1.027468E-10	0.8	3.73919E-8	274.752	-2.49	335.8481	-4.836	1.805039E-10	-0.409807692307692	0.0195121951219512	-0.409807692307692	274.752
1.50013	0	-10.655	9.249337E-12	0.7	3.739E-8	265.0511	-2.658	323.0864	-4.788	-6.902645E-12	-0.409807692307692	0.0170731707317073	-0.409807692307692	265.0511
1.50013	0	-10.655	-1.006619E-10	0.6	3.739E-8	257.728	-3.762	316.039	-4.782	1.510904E-10	-0.409807692307692	0.0146341463414634	-0.409807692307692	257.728
1.50006	0	-10.655	-1.530816E-11	0.495	3.73881E-8	251.9122	-4.404	309.4033	-4.638	4.141969E-11	-0.409807692307692	0.0120731707317073	-0.409807692307692	251.9122
1.50006	0	-10.655	-9.932762E-11	0.4	3.739E-8	251.4761	-5.556	305.5015	-4.392	1.212566E-10	-0.409807692307692	0.00975609756097561	-0.409807692307692	251.4761
1.50006	0	-10.655	1.587837E-11	0.3	3.73881E-8	248.5245	-6.33	300.1115	-4.212	2.587254E-11	-0.409807692307692	0.00731707317073171	-0.409807692307692	248.5245
1.50013	0	-10.655	-8.585944E-11	0.2	3.73881E-8	248.0763	-7.338	297.8942	-4.062	9.646516E-11	-0.409807692307692	0.0048780487804878	-0.409807692307692	248.0763
1.50013	0	-10.655	-6.380176E-11	0.1	3.73824E-8	240.9888	-4.962	294.1545	-3.81	7.755643E-11	-0.409807692307692	0.0024390243902439	-0.409807692307692	240.9888
1.50014	0	-10.655	-1.635058E-11	0	3.73785E-8	225.0679	-0.864	288.08	-3.744	9.646527E-11	-0.409807692307692	0	-0.409807692307692	225.0679
1.50014	0	-10.655	-7.02648E-11	-0.1	3.73747E-8	220.7175	-1.668	284.2725	-3.636	7.125352E-11	-0.409807692307692	-0.0024390243902439	-0.409807692307692	220.7175
1.50015	0	-10.655	1.129225E-11	-0.2	3.7369E-8	217.0502	-1.242	277.9363	-3.372	-8.583401E-12	-0.409807692307692	-0.0048780487804878	-0.409807692307692	217.0502
1.50015	0	-10.655	-1.022464E-10	-0.3	3.73633E-8	212.8083	-1.824	273.3404	-3.3	1.784032E-10	-0.409807692307692	-0.00731707317073171	-0.409807692307692	212.8083
1.50015	0	-10.655	4.940067E-13	-0.4	3.73595E-8	206.5855	-1.47	268.0844	-3.192	-4.0099E-11	-0.409807692307692	-0.00975609756097561	-0.409807692307692	206.5855
1.50002	0	-10.655	-8.969561E-11	-0.505	3.73538E-8	206.1059	-1.29	264.186	-2.832	1.426866E-10	-0.409807692307692	-0.0123170731707317	-0.409807692307692	206.1059
1.50002	0	-10.655	1.166747E-11	-0.6	3.7348E-8	203.9801	-0.996	260.7361	-2.742	-2.665177E-11	-0.409807692307692	-0.0146341463414634	-0.409807692307692	203.9801
1.49997	0	-10.655	-4.320343E-11	-0.7	3.73423E-8	204.0737	-1.428	259.0799	-2.688	3.182041E-12	-0.409807692307692	-0.0170731707317073	-0.409807692307692	204.0737
1.49997	0	-10.655	-9.982803E-11	-0.8	3.73404E-8	206.2297	-0.906	257.7211	-2.418	1.859666E-10	-0.409807692307692	-0.0195121951219512	-0.409807692307692	206.2297
1.49997	0	-10.655	3.370765E-12	-0.9	3.73328E-8	204.3632	0.03	256.7509	-2.25	-4.47216E-11	-0.409807692307692	-0.0219512195121951	-0.409807692307692	204.3632
1.5001	0	-10.655	-9.745121E-11	-1	3.7329E-8	205.5565	0.018	256.9517	-1.884	1.670578E-10	-0.409807692307692	-0.024390243902439	-0.409807692307692	205.5565
1.5001	0	-10.655	8.582262E-12	-1.1	3.73271E-8	205.2179	0.306	256.7154	-1.68	9.064773E-12	-0.409807692307692	-0.0268292682926829	-0.409807692307692	205.2179
1.50003	0	-10.655	-6.955598E-11	-1.2	3.73213E-8	205.2123	-0.234	257.8032	-1.47	1.410058E-10	-0.409807692307692	-0.0292682926829268	-0.409807692307692	205.2123
1.50003	0	-10.655	-1.799054E-12	-1.3	3.73137E-8	205.7033	0.12	257.756	-1.146	3.511686E-11	-0.409807692307692	-0.0317073170731707	-0.409807692307692	205.7033
1.50013	0	-10.655	-7.010552E-12	-1.4	3.73099E-8	205.3498	-0.27	258.556	-1.056	-3.757759E-11	-0.409807692307692	-0.0341463414634146	-0.409807692307692	205.3498
1.50013	0	-10.655	-1.016626E-10	-1.5	3.73061E-8	204.384	-0.57	258.6572	-0.744	1.649569E-10	-0.409807692307692	-0.0365853658536585	-0.409807692307692	204.384
1.50013	0	-10.655	9.541182E-12	-1.6	3.73003E-8	201.1574	-0.552	257.6237	-0.552	3.763802E-11	-0.409807692307692	-0.0390243902439024	-0.409807692307692	201.1574
1.50017	0	-10.655	-8.223177E-11	-1.7	3.72984E-8	198.2712	-1.368	258.6607	-0.384	9.436432E-11	-0.409807692307692	-0.0414634146341463	-0.409807692307692	198.2712
1.50017	0	-10.655	-4.136878E-11	-1.8	3.72965E-8	195.1475	-1.416	258.7237	-0.216	1.439471E-10	-0.409807692307692	-0.0439024390243902	-0.409807692307692	195.1475
1.50017	0	-10.655	3.540744E-14	-1.9	3.72927E-8	191.2715	-1.536	259.0499	-0.258	-2.160944E-11	-0.409807692307692	-0.0463414634146341	-0.409807692307692	191.2715
1.50003	0	-10.655	-4.482962E-11	-2	3.7287E-8	188.2409	-1.434	259.4642	0.084	1.418462E-10	-0.409807692307692	-0.0487804878048781	-0.409807692307692	188.2409
1.50003	0	-10.655	3.539617E-14	-2.1	3.72851E-8	183.8544	-1.464	258.753	0.126	-5.606799E-11	-0.409807692307692	-0.051219512195122	-0.409807692307692	183.8544
1.49994	0	-10.655	-9.01126E-11	-2.2	3.72832E-8	180.3043	-1.854	259.5155	0.396	1.107518E-10	-0.409807692307692	-0.0536585365853659	-0.409807692307692	180.3043
1.49994	0	-10.655	5.830589E-12	-2.3	3.72775E-8	176.709	-2.166	258.4809	0.57	-3.253474E-11	-0.409807692307692	-0.0560975609756098	-0.409807692307692	176.709
1.49994	0	-10.655	-8.039713E-11	-2.4	3.72736E-8	173.5918	-2.814	258.3829	0.684	5.486607E-11	-0.409807692307692	-0.0585365853658537	-0.409807692307692	173.5918
1.50014	0	-10.655	-2.252174E-11	-2.5	3.72679E-8	169.7074	-3.006	256.7233	1.02	-2.791235E-11	-0.409807692307692	-0.0609756097560976	-0.409807692307692	169.7074
1.50014	0	-10.655	-8.865317E-11	-2.6	3.72603E-8	164.868	-3.156	255.8509	1.14	1.565531E-10	-0.409807692307692	-0.0634146341463415	-0.409807692307692	164.868
1.50017	0	-10.655	-1.776828E-11	-2.705	3.72546E-8	159.481	-3.096	253.6401	1.236	-5.648824E-11	-0.409807692307692	-0.0659756097560976	-0.409807692307692	159.481
1.50017	0	-10.655	-9.303133E-11	-2.8	3.72527E-8	154.4766	-3.366	251.1528	1.374	7.671613E-11	-0.409807692307692	-0.0682926829268293	-0.409807692307692	154.4766
1.50003	0	-10.655	-7.093936E-12	-2.9	3.72469E-8	150.7876	-3.402	247.6665	1.608	-4.220017E-11	-0.409807692307692	-0.0707317073170732	-0.409807692307692	150.7876
1.50003	0	-10.655	-9.052951E-11	-3	3.7245E-8	147.4195	-3.456	246.4038	1.71	1.536117E-10	-0.409807692307692	-0.0731707317073171	-0.409807692307692	147.4195
1.50003	0	-10.655	-6.359326E-11	-3.1	3.7245E-8	143.5189	-3.348	243.8282	1.776	1.620805E-11	-0.409807692307692	-0.075609756097561	-0.409807692307692	143.5189
1.50008	0	-10.655	-4.153556E-11	-3.2	3.72431E-8	139.8877	-3.288	240.9649	2.082	1.065499E-10	-0.409807692307692	-0.0780487804878049	-0.409807692307692	139.8877
1.50008	0	-10.655	1.087532E-11	-3.3	3.72412E-8	136.2185	-3.066	238.1263	2.19	-5.48073E-11	-0.409807692307692	-0.0804878048780488	-0.409807692307692	136.2185
1.50012	0	-10.655	-5.312733E-11	-3.4	3.72431E-8	132.9734	-3.18	236.4889	2.184	-2.875274E-11	-0.409807692307692	-0.0829268292682927	-0.409807692307692	132.9734
1.50012	0	-10.655	1.187791E-13	-3.5	3.72469E-8	130.9843	-3.414	233.6393	2.238	2.293121E-11	-0.409807692307692	-0.0853658536585366	-0.409807692307692	130.9843
1.50012	0	-10.655	-3.928392E-11	-3.6	3.72469E-8	129.0215	-3.708	232.3141	2.166	-3.505616E-11	-0.409807692307692	-0.0878048780487805	-0.409807692307692	129.0215
1.50011	0	-10.655	-5.650477E-11	-3.7	3.72527E-8	127.114	-4.002	230.7027	2.46	1.468886E-10	-0.409807692307692	-0.0902439024390244	-0.409807692307692	127.114
1.50011	0	-10.655	9.874705E-12	-3.805	3.72603E-8	125.5258	-3.906	228.7311	2.436	-7.497867E-11	-0.409807692307692	-0.0928048780487805	-0.409807692307692	125.5258
1.50006	0	-10.655	4.371357E-12	-3.905	3.7266E-8	123.0199	-3.816	226.247	2.412	-6.909536E-11	-0.409807692307692	-0.0952439024390244	-0.409807692307692	123.0199
1.50006	0	-10.655	-8.023034E-11	-4.005	3.72736E-8	120.0091	-3.876	224.277	2.322	2.965431E-11	-0.409807692307692	-0.0976829268292683	-0.409807692307692	120.0091
1.50006	0	-10.655	-7.993849E-11	-4.1	3.72851E-8	118.336	-4.068	222.1845	2.568	1.704196E-10	-0.409807692307692	-0.1	-0.409807692307692	118.336
1.49987	0	-10.655	9.124255E-12	-4.2	3.72965E-8	117.4882	-3.87	219.9193	2.568	-5.270609E-11	-0.409807692307692	-0.102439024390244	-0.409807692307692	117.4882
1.49987	0	-10.655	-4.116028E-11	-4.3	3.73042E-8	115.9537	-3.438	218.6255	2.55	-5.94299E-11	-0.409807692307692	-0.104878048780488	-0.409807692307692	115.9537
1.50012	0	-10.655	-8.002186E-11	-4.405	3.73156E-8	115.8682	-3.492	218.0595	2.682	1.157942E-10	-0.409807692307692	-0.107439024390244	-0.409807692307692	115.8682
1.50012	0	-10.655	-2.0492E-12	-4.505	3.7329E-8	114.9286	-3.132	217.1081	2.508	1.662828E-11	-0.409807692307692	-0.109878048780488	-0.409807692307692	114.9286
1.50012	0	-10.655	4.996746E-12	-4.6	3.73404E-8	113.0229	-2.736	216.5429	2.232	-7.665961E-11	-0.409807692307692	-0.11219512195122	-0.409807692307692	113.0229
1.49997	0	-10.655	-8.715206E-11	-4.7	3.73538E-8	111.2495	-2.616	215.8918	2.178	9.226352E-11	-0.409807692307692	-0.114634146341463	-0.409807692307692	111.2495
1.49997	0	-10.655	-1.134694E-11	-4.8	3.7369E-8	110.7182	-2.934	213.9099	2.232	2.587255E-11	-0.409807692307692	-0.117073170731707	-0.409807692307692	110.7182
1.50019	0	-10.655	-5.567079E-11	-4.905	3.73843E-8	109.8009	-3.324	212.4274	1.836	7.797676E-11	-0.409807692307692	-0.119634146341463	-0.409807692307692	109.8009
1.50019	0	-10.655	-6.7604E-12	-5.005	3.73976E-8	109.0522	-3.738	209.6621	2.022	-7.245724E-11	-0.409807692307692	-0.122073170731707	-0.409807692307692	109.0522
1.50019	0	-10.655	7.164743E-12	-5.1	3.74148E-8	107.5834	-3.906	207.7985	1.986	-8.170249E-11	-0.409807692307692	-0.124390243902439	-0.409807692307692	107.5834
1.50005	0	-10.655	-8.594292E-11	-5.205	3.743E-8	105.9968	-4.056	207.5151	2.004	1.128529E-10	-0.409807692307692	-0.126951219512195	-0.409807692307692	105.9968
1.50005	0	-10.655	-3.728246E-11	-5.3	3.74396E-8	104.3029	-4.38	205.5962	1.998	6.705166E-11	-0.409807692307692	-0.129268292682927	-0.409807692307692	104.3029
1.49995	0	-10.655	-1.743469E-11	-5.405	3.74529E-8	102.1152	-4.824	203.9567	1.506	-9.725124E-11	-0.409807692307692	-0.131829268292683	-0.409807692307692	102.1152
1.49995	0	-10.655	-4.550724E-12	-5.505	3.74663E-8	100.5618	-4.8	201.5214	1.716	-8.33834E-11	-0.409807692307692	-0.134268292682927	-0.409807692307692	100.5618
1.49995	0	-10.655	2.453535E-12	-5.6	3.74739E-8	99.55969	-4.872	198.7218	1.362	-9.17881E-11	-0.409807692307692	-0.136585365853659	-0.409807692307692	99.55969
1.49995	0	-10.655	-8.064733E-11	-5.705	3.74835E-8	98.32913	-4.854	197.9255	1.488	8.848175E-11	-0.409807692307692	-0.139146341463415	-0.409807692307692	98.32913
1.49995	0	-10.655	-2.331399E-11	-5.8	3.74911E-8	97.83735	-4.644	196.2957	1.638	2.83937E-11	-0.409807692307692	-0.141463414634146	-0.409807692307692	97.83735
1.50008	0	-10.655	-7.73533E-11	-5.905	3.74987E-8	96.87376	-4.74	195.5852	1.314	7.377463E-11	-0.409807692307692	-0.144024390243902	-0.409807692307692	96.87376
1.50008	0	-10.655	5.413658E-12	-6.005	3.75063E-8	95.8359	-3.762	193.1619	1.344	-9.052742E-11	-0.409807692307692	-0.146463414634146	-0.409807692307692	95.8359
1.50008	0	-10.655	6.872891E-12	-6.1	3.75121E-8	95.31218	-3.15	192.0892	1.296	-1.132201E-10	-0.409807692307692	-0.148780487804878	-0.409807692307692	95.31218
1.50008	0	-10.655	-6.713752E-11	-6.205	3.75216E-8	94.09673	-3.258	191.9167	1.392	7.461511E-11	-0.409807692307692	-0.151341463414634	-0.409807692307692	94.09673
1.50008	0	-10.655	2.855554E-13	-6.3	3.75273E-8	93.3627	-3.312	189.2569	1.314	-1.254071E-10	-0.409807692307692	-0.153658536585366	-0.409807692307692	93.3627
1.50008	0	-10.655	-7.314187E-11	-6.405	3.7535E-8	92.88451	-3.6	189.2676	1.47	7.545573E-11	-0.409807692307692	-0.156219512195122	-0.409807692307692	92.88451
1.49988	0	-10.655	-5.75889E-11	-6.505	3.75407E-8	92.43621	-4.2	187.9984	1.398	9.064784E-12	-0.409807692307692	-0.158658536585366	-0.409807692307692	92.43621
1.49988	0	-10.655	-1.33067E-11	-6.6	3.75483E-8	91.15273	-4.746	186.9683	0.93	-7.876082E-11	-0.409807692307692	-0.160975609756098	-0.409807692307692	91.15273
1.49996	0	-10.655	-1.131979E-12	-6.705	3.75521E-8	90.49853	-4.764	185.9076	0.726	-1.350726E-10	-0.409807692307692	-0.163536585365854	-0.409807692307692	90.49853
1.49996	0	-10.655	-5.108418E-11	-6.8	3.7554E-8	89.73771	-4.35	186.5431	0.612	-7.792039E-11	-0.409807692307692	-0.165853658536585	-0.409807692307692	89.73771
1.49996	0	-10.655	-2.389774E-11	-6.905	3.75559E-8	89.93154	-4.608	186.1122	1.158	-1.656708E-11	-0.409807692307692	-0.168414634146341	-0.409807692307692	89.93154
1.49997	0	-10.655	1.21261E-11	-7	3.7554E-8	90.14672	-4.998	185.9975	0.894	-1.829796E-10	-0.409807692307692	-0.170731707317073	-0.409807692307692	90.14672
1.5	0	-10.505	-1.124623E-10	6.995	3.74777E-8	224.2483	-10.986	346.486	-9.534	2.296671E-10	-0.404038461538462	0.170609756097561	-0.404038461538462	224.2483
1.4999	0	-10.505	-2.468998E-11	6.9	3.74644E-8	210.0341	-11.886	329.4568	-10.266	1.578136E-10	-0.404038461538462	0.168292682926829	-0.404038461538462	210.0341
1.4999	0	-10.505	-1.960295E-11	6.8	3.7451E-8	194.0813	-12.954	311.7674	-11.226	2.923415E-11	-0.404038461538462	0.165853658536585	-0.404038461538462	194.0813
1.49998	0	-10.505	-7.034819E-11	6.7	3.74529E-8	182.9311	-14.406	299.5923	-12.048	2.330285E-10	-0.404038461538462	0.163414634146341	-0.404038461538462	182.9311
1.49998	0	-10.505	1.020826E-11	6.6	3.74587E-8	176.016	-15.546	294.4256	-12.828	1.620814E-11	-0.404038461538462	0.160975609756098	-0.404038461538462	176.016
1.49998	0	-10.505	-6.809658E-11	6.495	3.74701E-8	169.1645	-17.094	292.4705	-13.446	2.078168E-10	-0.404038461538462	0.158414634146341	-0.404038461538462	169.1645
1.50004	0	-10.505	-1.042961E-11	6.4	3.74873E-8	163.0872	-18.414	289.0819	-14.118	4.352074E-11	-0.404038461538462	0.15609756097561	-0.404038461538462	163.0872
1.50004	0	-10.505	-7.505994E-11	6.3	3.74968E-8	156.0293	-18.348	269.8604	-14.352	8.848164E-11	-0.404038461538462	0.153658536585366	-0.404038461538462	156.0293
1.4999	0	-10.505	-9.15719E-11	6.2	3.75063E-8	145.3372	-19.044	229.354	-15.342	1.359636E-10	-0.404038461538462	0.151219512195122	-0.404038461538462	145.3372
1.4999	0	-10.505	-1.882434E-12	6.1	3.7514E-8	137.9341	-21.012	218.7186	-16.512	1.284656E-11	-0.404038461538462	0.148780487804878	-0.404038461538462	137.9341
1.49991	0	-10.505	-1.101271E-10	5.995	3.75178E-8	128.3505	-22.938	207.948	-17.46	2.342893E-10	-0.404038461538462	0.146219512195122	-0.404038461538462	128.3505
1.49991	0	-10.505	-1.132961E-10	5.9	3.75159E-8	119.5941	-25.644	197.7546	-19.14	2.342893E-10	-0.404038461538462	0.14390243902439	-0.404038461538462	119.5941
1.49991	0	-10.505	-2.919326E-11	5.8	3.75178E-8	111.6443	-28.236	189.3792	-20.874	1.632761E-10	-0.404038461538462	0.141463414634146	-0.404038461538462	111.6443
1.50002	0	-10.505	-4.52883E-11	5.7	3.75254E-8	103.5309	-29.346	184.2035	-22.014	1.439474E-10	-0.404038461538462	0.139024390243902	-0.404038461538462	103.5309
1.50002	0	-10.505	-5.237683E-11	5.6	3.7535E-8	97.5367	-31.878	177.9283	-23.226	1.901689E-10	-0.404038461538462	0.136585365853659	-0.404038461538462	97.5367
1.5	0	-10.505	-4.015959E-11	5.495	3.75464E-8	92.17422	-33.564	171.7352	-24.006	1.199962E-10	-0.404038461538462	0.134024390243902	-0.404038461538462	92.17422
1.5	0	-10.505	-1.027885E-10	5.4	3.75617E-8	88.44222	-38.07	166.3716	-25.188	1.620157E-10	-0.404038461538462	0.131707317073171	-0.404038461538462	88.44222
1.5	0	-10.505	-8.414993E-11	5.3	3.75712E-8	85.73029	-42.654	163.4915	-26.652	2.221039E-10	-0.404038461538462	0.129268292682927	-0.404038461538462	85.73029
1.49989	0	-10.505	-8.967566E-14	5.2	3.7575E-8	82.33852	-44.85	161.3929	-27.552	9.905191E-12	-0.404038461538462	0.126829268292683	-0.404038461538462	82.33852
1.49989	0	-10.505	-9.328163E-11	5.1	3.75788E-8	79.72793	-49.152	157.4609	-28.422	1.4983E-10	-0.404038461538462	0.124390243902439	-0.404038461538462	79.72793
1.49989	0	-10.505	6.664435E-12	4.995	3.75788E-8	77.06366	-51.864	154.6603	-29.25	-1.440063E-12	-0.404038461538462	0.121829268292683	-0.404038461538462	77.06366
1.50001	0	-10.505	-1.626719E-11	4.9	3.75769E-8	71.54076	-56.88	148.4721	-30.138	2.335146E-11	-0.404038461538462	0.119512195121951	-0.404038461538462	71.54076
1.49991	0	-10.505	-7.130727E-11	4.8	3.75731E-8	66.13189	-61.65	140.9516	-30.714	8.259907E-11	-0.404038461538462	0.117073170731707	-0.404038461538462	66.13189
1.49991	0	-10.505	-2.531543E-11	4.7	3.75693E-8	62.64343	-63.15	133.2069	-31.548	1.914945E-11	-0.404038461538462	0.114634146341463	-0.404038461538462	62.64343
1.49994	0	-10.505	4.37137E-12	4.6	3.75617E-8	61.76345	-68.124	128.9074	-34.512	-9.843964E-12	-0.404038461538462	0.11219512195122	-0.404038461538462	61.76345
1.49994	0	-10.505	-1.268124E-11	4.495	3.75597E-8	63.41558	-71.238	129.6579	-36.372	9.982688E-11	-0.404038461538462	0.109634146341463	-0.404038461538462	63.41558
1.49979	0	-10.505	-4.036805E-11	4.4	3.7554E-8	63.07797	-75.828	127.3217	-37.944	1.956969E-11	-0.404038461538462	0.107317073170732	-0.404038461538462	63.07797
1.50003	0	-10.505	4.663212E-12	4.3	3.75502E-8	61.91871	-76.656	129.0212	-38.634	-1.698729E-11	-0.404038461538462	0.104878048780488	-0.404038461538462	61.91871
1.50003	0	-10.505	-3.724077E-11	4.2	3.75464E-8	63.21485	-76.086	133.6354	-41.766	5.150453E-11	-0.404038461538462	0.102439024390244	-0.404038461538462	63.21485
1.49987	0	-10.505	-9.257274E-11	4.1	3.75388E-8	63.53773	-78.042	138.364	-46.08	1.115923E-10	-0.404038461538462	0.1	-0.404038461538462	63.53773
1.49987	0	-10.505	-3.165338E-11	4	3.75369E-8	61.8911	-77.784	147.2407	-48.378	1.578795E-11	-0.404038461538462	0.0975609756097561	-0.404038461538462	61.8911
1.50008	0	-10.505	-5.968251E-12	3.9	3.75292E-8	61.73007	-77.772	144.6777	-45.276	-1.026416E-11	-0.404038461538462	0.0951219512195122	-0.404038461538462	61.73007
1.50002	0	-10.505	-7.335045E-11	3.8	3.75254E-8	62.23278	-72.414	134.8146	-35.526	7.713641E-11	-0.404038461538462	0.0926829268292683	-0.404038461538462	62.23278
1.50002	0	-10.505	3.954451E-12	3.7	3.75178E-8	65.07524	-60.306	146.0373	-31.254	1.284655E-11	-0.404038461538462	0.0902439024390244	-0.404038461538462	65.07524
1.50002	0	-10.505	-8.623479E-11	3.6	3.7514E-8	71.27579	-49.77	154.7412	-28.188	2.195825E-10	-0.404038461538462	0.0878048780487805	-0.404038461538462	71.27579
1.50002	0	-10.505	9.582869E-12	3.5	3.75121E-8	81.66965	-40.044	167.1877	-25.026	3.805831E-11	-0.404038461538462	0.0853658536585366	-0.404038461538462	81.66965
1.50002	0	-10.505	-1.016209E-10	3.4	3.75025E-8	96.71489	-33.528	183.6206	-20.796	1.817648E-10	-0.404038461538462	0.0829268292682927	-0.404038461538462	96.71489
1.49992	0	-10.505	-4.307837E-11	3.3	3.74949E-8	105.7763	-31.704	203.6288	-17.496	1.699998E-10	-0.404038461538462	0.0804878048780488	-0.404038461538462	105.7763
1.49992	0	-10.505	6.539361E-12	3.2	3.74873E-8	115.4244	-27.072	227.5944	-14.178	4.057945E-11	-0.404038461538462	0.0780487804878049	-0.404038461538462	115.4244
1.50006	0	-10.505	4.788291E-12	3.1	3.7472E-8	135.2802	-20.022	268.8461	-10.386	-2.700624E-12	-0.404038461538462	0.075609756097561	-0.404038461538462	135.2802
1.49981	0	-10.505	-1.037058E-10	3	3.74625E-8	150.5786	-16.902	288.2536	-10.542	1.632763E-10	-0.404038461538462	0.0731707317073171	-0.404038461538462	150.5786
1.49981	0	-10.505	-9.261445E-11	2.9	3.74472E-8	177.5001	-12.87	326.5478	-11.694	1.393251E-10	-0.404038461538462	0.0707317073170732	-0.404038461538462	177.5001
1.49981	0	-10.505	1.10004E-11	2.8	3.74339E-8	204.1348	-10.284	373.9338	-10.212	4.310062E-11	-0.404038461538462	0.0682926829268293	-0.404038461538462	204.1348
1.50009	0	-10.505	-1.026282E-11	2.7	3.74243E-8	231.1878	-8.352	421.6619	-8.694	-1.068436E-11	-0.404038461538462	0.0658536585365854	-0.404038461538462	231.1878
1.50009	0	-10.505	-7.57688E-11	2.6	3.74167E-8	264.0158	-7.716	473.2726	-7.38	8.259892E-11	-0.404038461538462	0.0634146341463415	-0.404038461538462	264.0158
1.50008	0	-10.505	-3.50725E-11	2.5	3.73938E-8	333.6409	-7.02	572.1403	-5.61	1.872926E-11	-0.404038461538462	0.0609756097560976	-0.404038461538462	333.6409
1.50008	0	-10.505	-7.689459E-11	2.4	3.73862E-8	378.4471	-6.042	626.6617	-4.926	8.091804E-11	-0.404038461538462	0.0585365853658537	-0.404038461538462	378.4471
1.49994	0	-10.505	-5.475351E-11	2.3	3.73747E-8	421.5258	-5.358	670.8094	-4.446	1.721002E-10	-0.404038461538462	0.0560975609756098	-0.404038461538462	421.5258
1.49994	0	-10.505	-4.845727E-11	2.2	3.73671E-8	458.248	-4.908	700.4557	-4.206	1.872929E-11	-0.404038461538462	0.0536585365853659	-0.404038461538462	458.248
1.49994	0	-10.505	-7.047326E-11	2.095	3.73595E-8	492.8439	-4.338	716.6531	-4.044	1.939506E-10	-0.404038461538462	0.0510975609756098	-0.404038461538462	492.8439
1.50005	0	-10.505	-5.325245E-11	2	3.73557E-8	515.6295	-4.14	720.5647	-4.062	1.721002E-10	-0.404038461538462	0.0487804878048781	-0.404038461538462	515.6295
1.50005	0	-10.505	9.109206E-13	1.9	3.73538E-8	529.2206	-4.266	710.9772	-4.266	-2.539118E-11	-0.404038461538462	0.0463414634146341	-0.404038461538462	529.2206
1.49988	0	-10.505	-5.612952E-11	1.8	3.73538E-8	532.4117	-4.65	690.2832	-4.584	5.486602E-11	-0.404038461538462	0.0439024390243902	-0.404038461538462	532.4117
1.49988	0	-10.505	-1.74347E-11	1.7	3.73614E-8	524.8733	-5.04	658.8832	-5.154	1.12853E-10	-0.404038461538462	0.0414634146341463	-0.404038461538462	524.8733
1.49988	0	-10.505	-9.469923E-11	1.595	3.73652E-8	511.9095	-5.382	629.6046	-5.94	1.376446E-10	-0.404038461538462	0.0389024390243902	-0.404038461538462	511.9095
1.5	0	-10.505	-8.460854E-11	1.5	3.73671E-8	490.0996	-4.56	596.7736	-6.75	1.338626E-10	-0.404038461538462	0.0365853658536585	-0.404038461538462	490.0996
1.49982	0	-10.505	2.828766E-12	1.4	3.73766E-8	435.4569	-2.706	533.8313	-6.678	-1.236515E-11	-0.404038461538462	0.0341463414634146	-0.404038461538462	435.4569
1.49982	0	-10.505	4.413084E-12	1.3	3.73805E-8	373.2722	-2.628	469.8198	-4.464	1.326676E-11	-0.404038461538462	0.0317073170731707	-0.404038461538462	373.2722
1.49982	0	-10.505	-4.512152E-11	1.2	3.73843E-8	337.9601	-2.76	428.1931	-4.638	2.293122E-11	-0.404038461538462	0.0292682926829268	-0.404038461538462	337.9601
1.49984	0	-10.505	-3.675192E-12	1.095	3.739E-8	310.5082	-2.64	390.4386	-4.704	-1.152476E-11	-0.404038461538462	0.0267073170731707	-0.404038461538462	310.5082
1.49984	0	-10.505	-4.733144E-11	0.995	3.73881E-8	292.9622	-3.036	365.2018	-4.872	1.0655E-10	-0.404038461538462	0.0242682926829268	-0.404038461538462	292.9622
1.49984	0	-10.505	-1.058741E-10	0.9	3.73881E-8	281.2312	-2.898	346.744	-4.896	1.481493E-10	-0.404038461538462	0.0219512195121951	-0.404038461538462	281.2312
1.49986	0	-10.505	-9.349004E-11	0.8	3.73881E-8	269.7489	-2.316	331.9479	-4.86	1.981525E-10	-0.404038461538462	0.0195121951219512	-0.404038461538462	269.7489
1.49986	0	-10.505	7.02465E-13	0.7	3.73862E-8	254.4412	-1.302	316.6944	-4.908	-2.371039E-11	-0.404038461538462	0.0170731707317073	-0.404038461538462	254.4412
1.49971	0	-10.505	-6.27593E-11	0.6	3.73862E-8	244.3522	-0.282	307.8997	-4.68	1.901688E-10	-0.404038461538462	0.0146341463414634	-0.404038461538462	244.3522
1.49971	0	-10.505	-6.95559E-11	0.495	3.73881E-8	232.184	0.456	302.7541	-4.704	1.372242E-10	-0.404038461538462	0.0120731707317073	-0.404038461538462	232.184
1.49971	0	-10.505	-9.778474E-11	0.4	3.739E-8	224.0021	1.74	300.5697	-4.512	1.779835E-10	-0.404038461538462	0.00975609756097561	-0.404038461538462	224.0021
1.49998	0	-10.505	1.091701E-11	0.3	3.73881E-8	216.9145	2.964	296.8485	-4.47	-1.152477E-11	-0.404038461538462	0.00731707317073171	-0.404038461538462	216.9145
1.50008	0	-10.505	-8.944537E-11	0.2	3.73862E-8	219.0677	1.248	294.8468	-4.35	1.048693E-10	-0.404038461538462	0.0048780487804878	-0.404038461538462	219.0677
1.50008	0	-10.505	-3.361313E-11	0.1	3.73862E-8	227.2012	-1.41	289.4918	-4.062	1.300808E-10	-0.404038461538462	0.0024390243902439	-0.404038461538462	227.2012
1.50008	0	-10.505	-4.687277E-11	0	3.73824E-8	222.0548	-1.206	284.8613	-4.05	4.862839E-12	-0.404038461538462	0	-0.404038461538462	222.0548
1.49997	0	-10.505	-3.152828E-11	-0.1	3.73805E-8	220.0853	-0.666	280.4912	-3.864	1.271395E-10	-0.404038461538462	-0.0024390243902439	-0.404038461538462	220.0853
1.49997	0	-10.505	1.087533E-11	-0.2	3.73805E-8	216.1362	-0.75	276.8288	-3.774	-1.026417E-11	-0.404038461538462	-0.0048780487804878	-0.404038461538462	216.1362
1.49984	0	-10.505	-9.711764E-11	-0.3	3.73785E-8	213.133	-0.978	273.7028	-3.648	1.292405E-10	-0.404038461538462	-0.00731707317073171	-0.404038461538462	213.133
1.49984	0	-10.505	-1.822694E-11	-0.4	3.73747E-8	207.9717	-0.474	268.1252	-3.39	1.019277E-10	-0.404038461538462	-0.00975609756097561	-0.404038461538462	207.9717
1.49984	0	-10.505	-9.424053E-11	-0.505	3.73747E-8	204.1467	-0.972	265.01	-3.27	1.208366E-10	-0.404038461538462	-0.0123170731707317	-0.404038461538462	204.1467
1.49985	0	-10.505	-9.440734E-11	-0.6	3.73671E-8	202.4302	-0.39	261.4252	-3.018	1.489895E-10	-0.404038461538462	-0.0146341463414634	-0.404038461538462	202.4302
1.49985	0	-10.505	4.162917E-12	-0.7	3.73633E-8	199.3475	-0.3	257.5632	-2.754	1.704845E-11	-0.404038461538462	-0.0170731707317073	-0.404038461538462	199.3475
1.49995	0	-10.505	-9.424053E-11	-0.8	3.73557E-8	197.4558	-0.618	255.4218	-2.592	1.199962E-10	-0.404038461538462	-0.0195121951219512	-0.404038461538462	197.4558
1.49995	0	-10.505	-1.60587E-11	-0.9	3.73518E-8	198.7607	0.42	254.2766	-2.37	7.629591E-11	-0.404038461538462	-0.0219512195121951	-0.404038461538462	198.7607
1.49995	0	-10.505	-1.343179E-11	-1	3.73442E-8	198.9383	-0.138	254.0539	-2.28	-4.304068E-11	-0.404038461538462	-0.024390243902439	-0.404038461538462	198.9383
1.50014	0	-10.505	-9.54081E-11	-1.1	3.73404E-8	200.8666	-0.132	253.7056	-1.908	1.805044E-10	-0.404038461538462	-0.0268292682926829	-0.404038461538462	200.8666
1.50014	0	-10.505	-1.134694E-11	-1.2	3.73347E-8	201.82	0.69	253.2205	-1.56	7.209401E-11	-0.404038461538462	-0.0292682926829268	-0.404038461538462	201.82
1.50002	0	-10.505	3.272365E-13	-1.3	3.73271E-8	202.7969	0.486	254.4947	-1.464	-4.850376E-11	-0.404038461538462	-0.0317073170731707	-0.404038461538462	202.7969
1.50002	0	-10.505	-9.228082E-11	-1.4	3.73213E-8	204.2507	0.228	255.6572	-1.158	1.246184E-10	-0.404038461538462	-0.0341463414634146	-0.404038461538462	204.2507
1.49993	0	-10.505	-2.923495E-11	-1.5	3.73175E-8	203.1235	0.402	255.1342	-0.858	9.856621E-11	-0.404038461538462	-0.0365853658536585	-0.404038461538462	203.1235
1.49993	0	-10.505	1.04167E-11	-1.6	3.73137E-8	199.4128	0.084	254.7609	-0.714	-3.841806E-11	-0.404038461538462	-0.0390243902439024	-0.404038461538462	199.4128
1.49993	0	-10.505	-9.749296E-11	-1.7	3.73099E-8	196.6374	-0.192	255.9849	-0.534	1.38905E-10	-0.404038461538462	-0.0414634146341463	-0.404038461538462	196.6374
1.49995	0	-10.505	-4.040976E-11	-1.8	3.73042E-8	194.0336	-0.3	256.3237	-0.396	3.847837E-11	-0.404038461538462	-0.0439024390243902	-0.404038461538462	194.0336
1.49995	0	-10.505	-9.190545E-11	-1.9	3.73042E-8	191.5621	-0.75	257.397	-0.336	1.237779E-10	-0.404038461538462	-0.0463414634146341	-0.404038461538462	191.5621
1.50001	0	-10.505	-4.608056E-11	-2	3.73003E-8	189.8966	-0.912	256.6749	0.144	5.738718E-11	-0.404038461538462	-0.0487804878048781	-0.404038461538462	189.8966
1.50001	0	-10.505	-1.493288E-11	-2.1	3.72965E-8	186.2078	-1.284	256.3015	0.168	-4.976446E-11	-0.404038461538462	-0.051219512195122	-0.404038461538462	186.2078
1.50001	0	-10.505	-8.86115E-11	-2.2	3.72946E-8	183.433	-1.728	256.2398	0.516	1.632763E-10	-0.404038461538462	-0.0536585365853659	-0.404038461538462	183.433
1.49993	0	-10.505	-1.215367E-12	-2.3	3.72908E-8	178.9187	-1.638	254.5177	0.48	-2.118923E-11	-0.404038461538462	-0.0560975609756098	-0.404038461538462	178.9187
1.49993	0	-10.505	-1.46827E-11	-2.4	3.7287E-8	175.6274	-1.686	253.4197	0.852	6.242949E-11	-0.404038461538462	-0.0585365853658537	-0.404038461538462	175.6274
1.50007	0	-10.505	-3.453049E-11	-2.5	3.72813E-8	171.8199	-2.052	253.1087	0.816	5.024387E-11	-0.404038461538462	-0.0609756097560976	-0.404038461538462	171.8199
1.50007	0	-10.505	-5.241848E-11	-2.6	3.72756E-8	167.1241	-2.502	251.3985	1.158	1.435271E-10	-0.404038461538462	-0.0634146341463415	-0.404038461538462	167.1241
1.50007	0	-10.505	-5.283545E-11	-2.705	3.72698E-8	162.7519	-2.796	249.8632	1.164	-4.381452E-12	-0.404038461538462	-0.0659756097560976	-0.404038461538462	162.7519
1.4998	0	-10.505	-5.6338E-11	-2.8	3.72622E-8	158.7112	-2.976	248.2897	1.494	1.347029E-10	-0.404038461538462	-0.0682926829268293	-0.404038461538462	158.7112
1.4998	0	-10.505	-8.152298E-11	-2.9	3.72603E-8	153.6576	-3.216	245.9776	1.41	5.822759E-11	-0.404038461538462	-0.0707317073170732	-0.404038461538462	153.6576
1.49999	0	-10.505	-3.590648E-11	-3	3.72527E-8	149.6641	-3.642	243.7778	1.524	1.073903E-10	-0.404038461538462	-0.0731707317073171	-0.404038461538462	149.6641
1.49999	0	-10.505	-8.198166E-11	-3.1	3.72488E-8	145.1419	-3.786	241.9283	1.464	5.066408E-11	-0.404038461538462	-0.075609756097561	-0.404038461538462	145.1419
1.49999	0	-10.505	-4.566356E-11	-3.2	3.72469E-8	141.6486	-3.774	239.4401	1.71	3.469668E-11	-0.404038461538462	-0.0780487804878049	-0.404038461538462	141.6486
1.5	0	-10.505	7.248115E-12	-3.3	3.7245E-8	138.2927	-3.474	236.5767	1.68	-5.648825E-11	-0.404038461538462	-0.0804878048780488	-0.404038461538462	138.2927
1.5	0	-10.505	-5.425315E-11	-3.4	3.72431E-8	135.0613	-3.642	235.1885	1.704	-1.7953E-13	-0.404038461538462	-0.0829268292682927	-0.404038461538462	135.0613
1.49991	0	-10.505	4.78828E-12	-3.5	3.72469E-8	131.7095	-3.924	232.639	1.902	-1.61469E-11	-0.404038461538462	-0.0853658536585366	-0.404038461538462	131.7095
1.49991	0	-10.505	-8.969563E-11	-3.6	3.7245E-8	129.1282	-4.11	231.9259	1.914	1.103317E-10	-0.404038461538462	-0.0878048780487805	-0.404038461538462	129.1282
1.49991	0	-10.505	-1.960294E-11	-3.7	3.72469E-8	126.9212	-4.32	229.8637	2.112	6.411026E-11	-0.404038461538462	-0.0902439024390244	-0.404038461538462	126.9212
1.49982	0	-10.505	-3.778283E-11	-3.805	3.72508E-8	124.2454	-4.086	227.8644	2.028	-4.34609E-11	-0.404038461538462	-0.0928048780487805	-0.404038461538462	124.2454
1.49982	0	-10.505	-7.047331E-11	-3.905	3.72565E-8	121.9766	-4.128	225.4299	2.346	8.175846E-11	-0.404038461538462	-0.0952439024390244	-0.404038461538462	121.9766
1.49995	0	-10.505	-3.507251E-11	-4.005	3.72603E-8	119.8144	-3.594	223.4072	2.448	-5.816917E-11	-0.404038461538462	-0.0976829268292683	-0.404038461538462	119.8144
1.49995	0	-10.505	-2.389775E-11	-4.1	3.72698E-8	117.6599	-3.354	221.2013	2.622	1.368692E-11	-0.404038461538462	-0.1	-0.404038461538462	117.6599
1.49995	0	-10.505	-7.964657E-11	-4.2	3.72794E-8	116.4555	-3.558	219.7702	2.772	1.334424E-10	-0.404038461538462	-0.102439024390244	-0.404038461538462	116.4555
1.49989	0	-10.505	-6.075784E-11	-4.3	3.7287E-8	115.6199	-3.924	217.8271	2.4	-1.698729E-11	-0.404038461538462	-0.104878048780488	-0.404038461538462	115.6199
1.49989	0	-10.505	-3.169507E-11	-4.405	3.72984E-8	115.6597	-4.134	216.6369	2.406	7.251417E-11	-0.404038461538462	-0.107439024390244	-0.404038461538462	115.6597
1.49988	0	-10.505	-2.799659E-12	-4.505	3.73099E-8	115.2868	-4.242	215.6216	2.16	-5.774897E-11	-0.404038461538462	-0.109878048780488	-0.404038461538462	115.2868
1.49988	0	-10.505	-6.58449E-11	-4.6	3.73194E-8	113.6854	-4.644	215.8663	2.112	1.254588E-10	-0.404038461538462	-0.11219512195122	-0.404038461538462	113.6854
1.49988	0	-10.505	3.954445E-12	-4.7	3.73309E-8	112.0911	-4.494	213.7042	2.004	-8.842634E-11	-0.404038461538462	-0.114634146341463	-0.404038461538462	112.0911
1.49991	0	-10.505	-8.131446E-11	-4.8	3.73461E-8	110.1004	-4.764	212.6945	2.094	7.461508E-11	-0.404038461538462	-0.117073170731707	-0.404038461538462	110.1004
1.49991	0	-10.505	4.371383E-12	-4.905	3.73595E-8	108.8893	-4.65	210.2001	2.166	-4.009901E-11	-0.404038461538462	-0.119634146341463	-0.404038461538462	108.8893
1.49983	0	-10.505	-3.144488E-11	-5.005	3.7369E-8	107.7524	-4.476	209.5983	1.848	-6.825485E-11	-0.404038461538462	-0.122073170731707	-0.404038461538462	107.7524
1.49983	0	-10.505	-8.373289E-11	-5.1	3.73862E-8	106.2456	-4.098	208.8295	1.944	8.259875E-11	-0.404038461538462	-0.124390243902439	-0.404038461538462	106.2456
1.49983	0	-10.505	5.371974E-12	-5.205	3.74033E-8	105.2757	-3.576	206.8165	1.884	-4.766328E-11	-0.404038461538462	-0.126951219512195	-0.404038461538462	105.2757
1.49996	0	-10.505	-2.110403E-11	-5.3	3.74148E-8	105.2931	-3.582	206.0062	1.836	-8.506432E-11	-0.404038461538462	-0.129268292682927	-0.404038461538462	105.2931
1.49996	0	-10.505	-9.512271E-12	-5.405	3.74281E-8	104.4595	-3.93	204.6641	1.89	-4.801656E-12	-0.404038461538462	-0.131829268292683	-0.404038461538462	104.4595
1.49992	0	-10.505	-7.90212E-11	-5.505	3.74434E-8	102.4768	-4.428	203.6346	1.602	8.512002E-11	-0.404038461538462	-0.134268292682927	-0.404038461538462	102.4768
1.49992	0	-10.505	-4.207762E-11	-5.6	3.74529E-8	100.5978	-4.476	201.146	1.464	6.579104E-11	-0.404038461538462	-0.136585365853659	-0.404038461538462	100.5978
1.49992	0	-10.505	8.832409E-12	-5.705	3.74625E-8	98.869	-4.284	198.2852	0.996	-1.14901E-10	-0.404038461538462	-0.139146341463415	-0.404038461538462	98.869
1.4999	0	-10.505	-7.052243E-12	-5.8	3.7472E-8	98.04868	-4.68	196.6442	0.708	-1.170023E-10	-0.404038461538462	-0.141463414634146	-0.404038461538462	98.04868
1.4999	0	-10.505	-2.424429E-12	-5.905	3.74854E-8	97.00737	-5.406	194.5117	0.498	-1.018738E-10	-0.404038461538462	-0.144024390243902	-0.404038461538462	97.00737
1.49993	0	-10.505	-7.280832E-11	-6.005	3.7493E-8	95.78295	-5.868	194.0005	-0.096	7.419487E-11	-0.404038461538462	-0.146463414634146	-0.404038461538462	95.78295
1.49993	0	-10.505	-5.61295E-11	-6.1	3.75006E-8	94.91928	-5.958	192.1233	0.024	7.545558E-11	-0.404038461538462	-0.148780487804878	-0.404038461538462	94.91928
1.49993	0	-10.505	8.040265E-12	-6.205	3.75102E-8	94.7337	-5.16	191.1555	0.456	-9.346909E-11	-0.404038461538462	-0.151341463414634	-0.404038461538462	94.7337
1.50005	0	-10.505	-6.955594E-11	-6.3	3.75197E-8	94.07671	-4.86	192.0999	1.344	2.839373E-11	-0.404038461538462	-0.153658536585366	-0.404038461538462	94.07671
1.50005	0	-10.505	4.704901E-12	-6.405	3.75254E-8	93.15637	-5.052	189.44	1.158	-1.048155E-10	-0.404038461538462	-0.156219512195122	-0.404038461538462	93.15637
1.5	0	-10.505	-3.332126E-11	-6.505	3.7535E-8	91.76795	-4.824	189.2924	0.912	5.703226E-12	-0.404038461538462	-0.158658536585366	-0.404038461538462	91.76795
1.5	0	-10.505	-7.16408E-11	-6.6	3.75426E-8	90.71988	-4.716	188.7331	1.038	-1.404592E-11	-0.404038461538462	-0.160975609756098	-0.404038461538462	90.71988
1.5	0	-10.505	-2.844271E-11	-6.705	3.75464E-8	90.07814	-4.512	186.7047	0.762	-3.757759E-11	-0.404038461538462	-0.163536585365854	-0.404038461538462	90.07814
1.49994	0	-10.505	-6.426864E-12	-6.8	3.75502E-8	89.95744	-4.482	186.0163	1.002	-2.833255E-11	-0.404038461538462	-0.165853658536585	-0.404038461538462	89.95744
1.49994	0	-10.505	-6.551128E-11	-6.905	3.75521E-8	89.99017	-4.806	187.0734	0.696	-3.715735E-11	-0.404038461538462	-0.168414634146341	-0.404038461538462	89.99017
1.49994	0	-10.505	-5.462842E-11	-7	3.75502E-8	89.89539	-4.806	187.2563	0.576	-8.548458E-11	-0.404038461538462	-0.170731707317073	-0.404038461538462	89.89539
1.5001	0	-10.35	-8.720029E-12	6.995	3.74491E-8	230.0774	-10.026	348.6145	-9.738	7.209398E-11	-0.398076923076923	0.170609756097561	-0.398076923076923	230.0774
1.49994	0	-10.35	-8.786089E-11	6.9	3.74377E-8	214.7736	-10.896	327.3038	-10.434	1.414261E-10	-0.398076923076923	0.168292682926829	-0.398076923076923	214.7736
1.49994	0	-10.35	-8.82779E-11	6.8	3.74281E-8	200.2837	-12.15	306.4355	-11.322	2.498363E-10	-0.398076923076923	0.165853658536585	-0.398076923076923	200.2837
1.50015	0	-10.35	1.125055E-11	6.7	3.74262E-8	183.8455	-13.692	281.1934	-12.804	1.956965E-11	-0.398076923076923	0.163414634146341	-0.398076923076923	183.8455
1.50015	0	-10.35	-7.426771E-11	6.6	3.74339E-8	171.2686	-14.094	261.0332	-13.8	8.63806E-11	-0.398076923076923	0.160975609756098	-0.398076923076923	171.2686
1.50015	0	-10.35	-6.718708E-12	6.495	3.74491E-8	162.8058	-14.412	242.9719	-14.904	1.237779E-10	-0.398076923076923	0.158414634146341	-0.398076923076923	162.8058
1.50003	0	-10.35	1.579497E-11	6.4	3.74606E-8	154.3277	-14.028	226.4641	-15.9	3.973898E-11	-0.398076923076923	0.15609756097561	-0.398076923076923	154.3277
1.50003	0	-10.35	-1.188E-10	6.3	3.74701E-8	145.6641	-14.46	209.9525	-16.806	2.368103E-10	-0.398076923076923	0.153658536585366	-0.398076923076923	145.6641
1.50001	0	-10.35	-1.259785E-11	6.2	3.74796E-8	139.5765	-17.046	212.7072	-17.346	1.149539E-10	-0.398076923076923	0.151219512195122	-0.398076923076923	139.5765
1.50001	0	-10.35	1.31267E-11	6.1	3.74949E-8	131.72	-22.308	225.9835	-16.812	2.167064E-11	-0.398076923076923	0.148780487804878	-0.398076923076923	131.72
1.50006	0	-10.35	-9.995308E-11	5.995	3.74987E-8	124.6657	-24.486	215.8275	-17.988	2.296672E-10	-0.398076923076923	0.146219512195122	-0.398076923076923	124.6657
1.50006	0	-10.35	-2.614937E-11	5.9	3.75025E-8	119.9595	-26.028	206.8779	-19.47	1.573936E-10	-0.398076923076923	0.14390243902439	-0.398076923076923	119.9595
1.50006	0	-10.35	1.637868E-11	5.8	3.75063E-8	115.1551	-27.096	199.3449	-20.478	3.217548E-11	-0.398076923076923	0.141463414634146	-0.398076923076923	115.1551
1.50004	0	-10.35	-1.04498E-10	5.7	3.75082E-8	110.0218	-29.154	191.7245	-21.336	2.250447E-10	-0.398076923076923	0.139024390243902	-0.398076923076923	110.0218
1.50004	0	-10.35	2.787074E-12	5.6	3.75197E-8	105.6317	-29.934	185.671	-22.572	1.124327E-10	-0.398076923076923	0.136585365853659	-0.398076923076923	105.6317
1.49999	0	-10.35	-1.033722E-10	5.495	3.7535E-8	98.78993	-31.674	179.5908	-23.208	2.031948E-10	-0.398076923076923	0.134024390243902	-0.398076923076923	98.78993
1.49999	0	-10.35	-1.026282E-11	5.4	3.75483E-8	94.46393	-35.532	174.9757	-24.606	2.251106E-11	-0.398076923076923	0.131707317073171	-0.398076923076923	94.46393
1.49999	0	-10.35	-4.174405E-11	5.3	3.75559E-8	88.0839	-37.674	169.9312	-25.044	4.772267E-11	-0.398076923076923	0.129268292682927	-0.398076923076923	88.0839
1.49992	0	-10.35	-8.73606E-11	5.2	3.75636E-8	79.53711	-41.766	160.5988	-25.374	2.342892E-10	-0.398076923076923	0.126829268292683	-0.398076923076923	79.53711
1.49992	0	-10.35	-6.809658E-11	5.1	3.75693E-8	78.23595	-44.082	159.2111	-26.04	9.562488E-11	-0.398076923076923	0.124390243902439	-0.398076923076923	78.23595
1.50009	0	-10.35	-2.406453E-11	4.995	3.75693E-8	76.43874	-47.184	156.4594	-27.174	1.183153E-10	-0.398076923076923	0.121829268292683	-0.398076923076923	76.43874
1.50009	0	-10.35	-4.425645E-12	4.9	3.75693E-8	72.70777	-48.786	153.7202	-27.924	3.469661E-11	-0.398076923076923	0.119512195121951	-0.398076923076923	72.70777
1.49993	0	-10.35	-5.208491E-11	4.8	3.75693E-8	68.10933	-52.17	147.3741	-28.878	8.806139E-11	-0.398076923076923	0.117073170731707	-0.398076923076923	68.10933
1.49993	0	-10.35	-1.226428E-11	4.7	3.75655E-8	64.54619	-53.934	143.348	-28.932	-1.614688E-11	-0.398076923076923	0.114634146341463	-0.398076923076923	64.54619
1.49992	0	-10.35	-2.952685E-11	4.6	3.75636E-8	63.95447	-57.978	139.5369	-30.192	1.246183E-10	-0.398076923076923	0.11219512195122	-0.398076923076923	63.95447
1.49992	0	-10.35	-4.467339E-12	4.495	3.75578E-8	63.5181	-63.204	136.868	-32.634	-5.997078E-13	-0.398076923076923	0.109634146341463	-0.398076923076923	63.5181
1.50011	0	-10.35	-7.009802E-11	4.4	3.75502E-8	63.593	-66.888	137.2429	-34.392	1.250386E-10	-0.398076923076923	0.107317073170732	-0.398076923076923	63.593
1.50011	0	-10.35	-9.328153E-11	4.3	3.75502E-8	65.37861	-69.588	138.9543	-36.108	1.725204E-10	-0.398076923076923	0.104878048780488	-0.398076923076923	65.37861
1.49999	0	-10.35	-1.039143E-10	4.2	3.75426E-8	65.553	-72.606	141.3517	-36.978	1.830254E-10	-0.398076923076923	0.102439024390244	-0.398076923076923	65.553
1.49995	0	-10.35	-9.791E-11	4.1	3.75388E-8	64.70372	-74.358	146.2657	-36.636	1.935302E-10	-0.398076923076923	0.1	-0.398076923076923	64.70372
1.49995	0	-10.35	-3.603156E-11	4	3.7535E-8	63.15972	-75.822	153.5628	-35.466	7.755655E-11	-0.398076923076923	0.0975609756097561	-0.398076923076923	63.15972
1.49997	0	-10.35	-1.918598E-11	3.9	3.75311E-8	61.47888	-76.278	148.6159	-34.296	5.318525E-11	-0.398076923076923	0.0951219512195122	-0.398076923076923	61.47888
1.49994	0	-10.35	-1.45993E-11	3.8	3.75273E-8	61.29884	-74.574	131.8795	-34.986	9.016225E-11	-0.398076923076923	0.0926829268292683	-0.398076923076923	61.29884
1.49994	0	-10.35	-8.352444E-11	3.7	3.75235E-8	63.0922	-69.78	138.9415	-34.302	1.51931E-10	-0.398076923076923	0.0902439024390244	-0.398076923076923	63.0922
1.49998	0	-10.35	-9.082136E-11	3.6	3.75178E-8	66.88718	-56.328	149.2643	-31.152	2.187421E-10	-0.398076923076923	0.0878048780487805	-0.398076923076923	66.88718
1.49998	0	-10.35	3.454143E-12	3.5	3.75121E-8	72.68215	-45.744	159.1436	-28.494	6.537089E-11	-0.398076923076923	0.0853658536585366	-0.398076923076923	72.68215
1.49998	0	-10.35	4.940119E-13	3.4	3.75082E-8	81.51684	-36.336	169.8866	-25.404	-2.280474E-12	-0.398076923076923	0.0829268292682927	-0.398076923076923	81.51684
1.50005	0	-10.35	-7.084856E-11	3.3	3.75025E-8	89.83588	-30.492	181.7332	-22.518	1.498299E-10	-0.398076923076923	0.0804878048780488	-0.398076923076923	89.83588
1.50005	0	-10.35	-4.520491E-11	3.2	3.74949E-8	98.39872	-26.838	196.4745	-19.266	7.629596E-11	-0.398076923076923	0.0780487804878049	-0.398076923076923	98.39872
1.49998	0	-10.35	-7.522672E-11	3.1	3.74854E-8	113.6042	-23.298	206.2395	-16.89	6.032853E-11	-0.398076923076923	0.075609756097561	-0.398076923076923	113.6042
1.49998	0	-10.35	-7.647761E-11	3	3.74777E-8	140.4035	-20.508	224.0994	-13.896	1.784033E-10	-0.398076923076923	0.0731707317073171	-0.398076923076923	140.4035
1.49997	0	-10.35	-2.268851E-11	2.9	3.74644E-8	157.3077	-18.63	266.6377	-12.648	1.103318E-10	-0.398076923076923	0.0707317073170732	-0.398076923076923	157.3077
1.49997	0	-10.35	-1.589191E-11	2.8	3.74472E-8	190.1589	-16.272	348.7337	-11.034	9.436428E-11	-0.398076923076923	0.0682926829268293	-0.398076923076923	190.1589
1.50008	0	-10.35	1.141731E-11	2.7	3.74358E-8	214.6726	-14.448	392.0766	-9.384	-1.794988E-13	-0.398076923076923	0.0658536585365854	-0.398076923076923	214.6726
1.50008	0	-10.35	-6.576153E-11	2.6	3.74186E-8	244.7628	-12.69	443.8782	-7.764	7.839696E-11	-0.398076923076923	0.0634146341463415	-0.398076923076923	244.7628
1.49996	0	-10.35	-6.476079E-11	2.5	3.74014E-8	277.495	-10.374	492.3399	-6.774	1.847065E-10	-0.398076923076923	0.0609756097560976	-0.398076923076923	277.495
1.49996	0	-10.35	-6.797152E-11	2.4	3.73785E-8	341.6509	-6.852	583.6858	-5.652	1.96892E-10	-0.398076923076923	0.0585365853658537	-0.398076923076923	341.6509
1.50001	0	-10.35	9.526225E-13	2.3	3.73652E-8	390.6737	-5.61	644.5115	-5.064	-2.160943E-11	-0.398076923076923	0.0560975609756098	-0.398076923076923	390.6737
1.50001	0	-10.35	-9.991136E-11	2.2	3.73538E-8	432.0819	-4.902	681.6067	-4.644	1.473089E-10	-0.398076923076923	0.0536585365853659	-0.398076923076923	432.0819
1.50001	0	-10.35	-2.883044E-12	2.095	3.73461E-8	466.7341	-4.122	704.4912	-4.416	5.864775E-11	-0.398076923076923	0.0510975609756098	-0.398076923076923	466.7341
1.50007	0	-10.35	-3.398332E-13	2	3.73404E-8	493.5941	-3.642	717.3196	-4.29	-2.202961E-11	-0.398076923076923	0.0487804878048781	-0.398076923076923	493.5941
1.50007	0	-10.35	-5.437825E-11	1.9	3.73347E-8	514.7222	-3.126	717.1291	-4.254	1.994131E-10	-0.398076923076923	0.0463414634146341	-0.398076923076923	514.7222
1.49996	0	-10.35	3.539877E-14	1.8	3.73385E-8	518.3631	-2.532	704.3347	-4.38	1.006673E-10	-0.398076923076923	0.0439024390243902	-0.398076923076923	518.3631
1.49996	0	-10.35	-5.321072E-11	1.7	3.73404E-8	512.1504	-2.076	687.0896	-4.686	1.254587E-10	-0.398076923076923	0.0414634146341463	-0.398076923076923	512.1504
1.49996	0	-10.35	1.454422E-11	1.595	3.73442E-8	498.4817	-1.542	665.4715	-5.136	-4.051924E-11	-0.398076923076923	0.0389024390243902	-0.398076923076923	498.4817
1.50006	0	-10.35	-5.76306E-11	1.5	3.73499E-8	485.091	-1.926	640.1865	-5.814	1.057094E-10	-0.398076923076923	0.0365853658536585	-0.398076923076923	485.091
1.50006	0	-10.35	-7.747836E-11	1.4	3.73576E-8	456.3195	-2.916	587.8001	-6.786	2.099178E-10	-0.398076923076923	0.0341463414634146	-0.398076923076923	456.3195
1.49997	0	-10.35	1.546144E-11	1.3	3.73614E-8	418.5336	-2.844	538.6335	-6.504	-3.379546E-11	-0.398076923076923	0.0317073170731707	-0.398076923076923	418.5336
1.49997	0	-10.35	-7.547692E-11	1.2	3.73709E-8	354.5539	-3.048	452.5205	-4.836	7.797665E-11	-0.398076923076923	0.0292682926829268	-0.398076923076923	354.5539
1.4999	0	-10.35	-4.649033E-13	1.095	3.73747E-8	330.1725	-2.742	420.2281	-4.89	6.411025E-11	-0.398076923076923	0.0267073170731707	-0.398076923076923	330.1725
1.4999	0	-10.35	-6.109147E-11	0.995	3.73747E-8	312.9283	-2.826	395.2594	-5.028	4.015918E-11	-0.398076923076923	0.0242682926829268	-0.398076923076923	312.9283
1.4999	0	-10.35	-3.878358E-11	0.9	3.73785E-8	299.6402	-2.838	373.367	-5.046	5.283027E-12	-0.398076923076923	0.0219512195121951	-0.398076923076923	299.6402
1.49998	0	-10.35	-5.054212E-11	0.8	3.73805E-8	285.1246	-2.718	347.3121	-4.92	1.515108E-10	-0.398076923076923	0.0195121951219512	-0.398076923076923	285.1246
1.49998	0	-10.35	1.550315E-11	0.7	3.73824E-8	272.6791	-2.814	327.8361	-5.016	-3.541037E-12	-0.398076923076923	0.0170731707317073	-0.398076923076923	272.6791
1.4999	0	-10.35	-4.733143E-11	0.6	3.73805E-8	262.6519	-3.276	313.701	-5.046	2.503214E-11	-0.398076923076923	0.0146341463414634	-0.398076923076923	262.6519
1.4999	0	-10.35	1.571161E-11	0.495	3.73805E-8	253.6328	-3.234	302.4652	-5.04	-1.488632E-11	-0.398076923076923	0.0120731707317073	-0.398076923076923	253.6328
1.49995	0	-10.35	-5.929849E-11	0.4	3.73785E-8	251.5534	-3.966	297.1494	-4.812	1.695792E-10	-0.398076923076923	0.00975609756097561	-0.398076923076923	251.5534
1.49995	0	-10.35	5.330287E-12	0.3	3.73785E-8	248.7877	-4.584	293.7865	-4.68	4.730249E-11	-0.398076923076923	0.00731707317073171	-0.398076923076923	248.7877
1.49995	0	-10.35	1.083364E-11	0.2	3.73785E-8	249.9089	-5.664	291.9432	-4.518	-2.623157E-11	-0.398076923076923	0.0048780487804878	-0.398076923076923	249.9089
1.4999	0	-10.35	-8.052224E-11	0.1	3.73785E-8	252.1016	-6.606	291.5179	-4.362	1.889081E-10	-0.398076923076923	0.0024390243902439	-0.398076923076923	252.1016
1.4999	0	-10.35	-2.981356E-13	0	3.73766E-8	244.7887	-4.404	288.6191	-4.14	6.200931E-11	-0.398076923076923	0	-0.398076923076923	244.7887
1.50007	0	-10.35	1.667051E-11	-0.1	3.73766E-8	226.2378	-0.588	282.5377	-4.116	-2.034884E-11	-0.398076923076923	-0.0024390243902439	-0.398076923076923	226.2378
1.50007	0	-10.35	-1.017877E-10	-0.2	3.73728E-8	220.3051	-1.122	277.5842	-3.96	1.590741E-10	-0.398076923076923	-0.0048780487804878	-0.398076923076923	220.3051
1.49984	0	-10.35	1.09587E-11	-0.3	3.7369E-8	213.561	-0.642	271.6557	-3.774	-1.824788E-11	-0.398076923076923	-0.00731707317073171	-0.398076923076923	213.561
1.49984	0	-10.35	-9.465754E-11	-0.4	3.73671E-8	210.6559	-0.996	266.6343	-3.378	2.006736E-10	-0.398076923076923	-0.00975609756097561	-0.398076923076923	210.6559
1.49984	0	-10.35	-7.093936E-12	-0.505	3.73633E-8	203.6723	-1.08	261.7009	-3.282	-4.388113E-11	-0.398076923076923	-0.0123170731707317	-0.398076923076923	203.6723
1.49996	0	-10.35	-5.992398E-11	-0.6	3.73557E-8	200.6845	-1.236	258.0147	-3.126	3.553703E-11	-0.398076923076923	-0.0146341463414634	-0.398076923076923	200.6845
1.49996	0	-10.35	-9.966109E-11	-0.7	3.73538E-8	199.2236	-0.63	254.8614	-2.832	1.586539E-10	-0.398076923076923	-0.0170731707317073	-0.398076923076923	199.2236
1.50001	0	-10.35	-4.658092E-11	-0.8	3.73499E-8	195.8782	-0.222	251.6213	-2.742	1.531917E-10	-0.398076923076923	-0.0195121951219512	-0.398076923076923	195.8782
1.50001	0	-10.35	1.462762E-11	-0.9	3.73423E-8	194.1972	-0.426	250.5754	-2.694	-3.08538E-11	-0.398076923076923	-0.0219512195121951	-0.398076923076923	194.1972
1.50001	0	-10.35	-2.106235E-11	-1	3.73366E-8	194.8506	-0.69	250.1894	-2.544	-2.581138E-11	-0.398076923076923	-0.024390243902439	-0.398076923076923	194.8506
1.50008	0	-10.35	-7.90629E-11	-1.1	3.73328E-8	198.1507	-0.708	250.0153	-2.154	1.288202E-10	-0.398076923076923	-0.0268292682926829	-0.398076923076923	198.1507
1.50008	0	-10.35	-8.790266E-11	-1.2	3.7329E-8	199.4433	-0.66	250.6145	-1.884	1.040287E-10	-0.398076923076923	-0.0292682926829268	-0.398076923076923	199.4433
1.49994	0	-10.35	-3.844998E-11	-1.3	3.73232E-8	201.3458	-0.186	251.0527	-1.62	1.418462E-10	-0.398076923076923	-0.0317073170731707	-0.398076923076923	201.3458
1.49994	0	-10.35	-8.239867E-11	-1.4	3.73194E-8	201.4912	-0.366	252.0767	-1.53	7.965754E-11	-0.398076923076923	-0.0341463414634146	-0.398076923076923	201.4912
1.49994	0	-10.35	5.74721E-12	-1.5	3.73175E-8	202.7866	0.012	252.4137	-1.098	1.914942E-11	-0.398076923076923	-0.0365853658536585	-0.398076923076923	202.7866
1.50012	0	-10.35	-8.890337E-11	-1.6	3.73137E-8	200.249	-0.378	252.4896	-0.894	1.330221E-10	-0.398076923076923	-0.0390243902439024	-0.398076923076923	200.249
1.50012	0	-10.35	-3.615665E-11	-1.7	3.7308E-8	198.7319	-0.366	252.2035	-0.492	1.116574E-11	-0.398076923076923	-0.0414634146341463	-0.398076923076923	198.7319
1.5002	0	-10.35	-2.810914E-11	-1.8	3.73042E-8	196.3055	-0.954	253.1281	-0.528	-2.833254E-11	-0.398076923076923	-0.0439024390243902	-0.398076923076923	196.3055
1.5002	0	-10.35	-8.852807E-11	-1.9	3.73003E-8	195.6268	-1.188	254.0033	-0.21	1.620156E-10	-0.398076923076923	-0.0463414634146341	-0.398076923076923	195.6268
1.49979	0	-10.35	-4.52883E-11	-2	3.72946E-8	192.7102	-1.338	254.4167	-0.198	-1.026418E-11	-0.398076923076923	-0.0487804878048781	-0.398076923076923	192.7102
1.49979	0	-10.35	-4.070163E-11	-2.1	3.72927E-8	190.1975	-1.494	255.0542	0.186	1.233578E-10	-0.398076923076923	-0.051219512195122	-0.398076923076923	190.1975
1.49979	0	-10.35	4.329678E-12	-2.2	3.72908E-8	185.9241	-1.644	254.093	0.288	-5.438706E-11	-0.398076923076923	-0.0536585365853659	-0.398076923076923	185.9241
1.50007	0	-10.35	-6.943087E-11	-2.3	3.7287E-8	182.0466	-1.992	254.3187	0.492	4.478132E-11	-0.398076923076923	-0.0560975609756098	-0.398076923076923	182.0466
1.50007	0	-10.35	-2.760879E-11	-2.4	3.72794E-8	178.299	-1.986	252.6468	0.738	3.182059E-12	-0.398076923076923	-0.0585365853658537	-0.398076923076923	178.299
1.50007	0	-10.35	-4.924951E-11	-2.5	3.72756E-8	174.4444	-2.058	252.7227	0.678	6.326985E-11	-0.398076923076923	-0.0609756097560976	-0.398076923076923	174.4444
1.50005	0	-10.35	-3.056928E-11	-2.6	3.72698E-8	170.636	-1.98	251.2125	0.99	2.041002E-11	-0.398076923076923	-0.0634146341463415	-0.398076923076923	170.636
1.50005	0	-10.35	-7.310024E-11	-2.705	3.72622E-8	165.3595	-2.382	249.4394	1.14	9.562487E-11	-0.398076923076923	-0.0659756097560976	-0.398076923076923	165.3595
1.49998	0	-10.35	-3.486406E-11	-2.8	3.72603E-8	160.6189	-2.544	247.3775	1.302	1.19576E-10	-0.398076923076923	-0.0682926829268293	-0.398076923076923	160.6189
1.49998	0	-10.35	-1.585022E-11	-2.9	3.72546E-8	155.6063	-2.73	245.5903	1.218	-5.774895E-11	-0.398076923076923	-0.0707317073170732	-0.398076923076923	155.6063
1.49998	0	-10.35	-7.126549E-11	-3	3.72488E-8	151.505	-2.766	244.1783	1.584	8.385957E-11	-0.398076923076923	-0.0731707317073171	-0.398076923076923	151.505
1.49999	0	-10.35	-9.186383E-11	-3.1	3.72469E-8	147.6872	-2.646	243.6409	1.686	1.384847E-10	-0.398076923076923	-0.075609756097561	-0.398076923076923	147.6872
1.49999	0	-10.35	-3.550113E-12	-3.2	3.7245E-8	143.5438	-2.802	240.8278	1.962	2.293124E-11	-0.398076923076923	-0.0780487804878049	-0.398076923076923	143.5438
1.49999	0	-10.35	-2.348077E-11	-3.3	3.72374E-8	139.6714	-3.216	238.6509	1.956	-5.480729E-11	-0.398076923076923	-0.0804878048780488	-0.398076923076923	139.6714
1.49999	0	-10.35	-8.656834E-11	-3.4	3.72374E-8	137.1328	-3.774	236.4	2.016	9.98268E-11	-0.398076923076923	-0.0829268292682927	-0.398076923076923	137.1328
1.5	0	-10.35	-5.899834E-13	-3.5	3.72374E-8	134.6069	-3.726	233.1487	2.082	-7.203702E-11	-0.398076923076923	-0.0853658536585366	-0.398076923076923	134.6069
1.5	0	-10.35	-3.719906E-11	-3.6	3.72355E-8	132.0624	-3.636	230.9594	1.956	-3.169427E-11	-0.398076923076923	-0.0878048780487805	-0.398076923076923	132.0624
1.5	0	-10.35	-8.915359E-11	-3.7	3.72355E-8	129.086	-3.468	229.3086	2.142	1.271397E-10	-0.398076923076923	-0.0902439024390244	-0.398076923076923	129.086
1.50008	0	-10.35	-1.799051E-12	-3.805	3.72412E-8	126.8657	-3.39	226.5977	2.256	-6.195133E-11	-0.398076923076923	-0.0928048780487805	-0.398076923076923	126.8657
1.50008	0	-10.35	-8.553241E-12	-3.905	3.72469E-8	124.4458	-3.45	224.5628	2.418	4.099956E-11	-0.398076923076923	-0.0952439024390244	-0.398076923076923	124.4458
1.50008	0	-10.35	-9.011908E-12	-4.005	3.72488E-8	122.2141	-3.204	222.6512	2.412	-2.160943E-11	-0.398076923076923	-0.0976829268292683	-0.398076923076923	122.2141
1.49997	0	-10.35	-5.350262E-11	-4.1	3.72584E-8	119.1957	-3.18	220.8189	2.574	-4.640257E-11	-0.398076923076923	-0.1	-0.398076923076923	119.1957
1.49997	0	-10.35	-8.25237E-11	-4.2	3.72698E-8	117.6848	-3.198	219.0771	2.646	1.389049E-10	-0.398076923076923	-0.102439024390244	-0.398076923076923	117.6848
1.50013	0	-10.35	4.037836E-12	-4.3	3.72775E-8	116.9861	-3.114	216.2589	2.706	-8.296316E-11	-0.398076923076923	-0.104878048780488	-0.398076923076923	116.9861
1.50013	0	-10.35	-7.043158E-11	-4.405	3.7287E-8	116.5315	-3.654	216.4036	2.808	1.309213E-10	-0.398076923076923	-0.107439024390244	-0.398076923076923	116.5315
1.49994	0	-10.35	1.291823E-11	-4.505	3.73003E-8	116.6398	-3.774	214.8283	2.652	-7.960126E-11	-0.398076923076923	-0.109878048780488	-0.398076923076923	116.6398
1.49994	0	-10.35	-1.347349E-11	-4.6	3.73099E-8	115.2745	-3.744	214.3737	2.556	-8.632502E-11	-0.398076923076923	-0.11219512195122	-0.398076923076923	115.2745
1.49994	0	-10.35	-9.032108E-11	-4.7	3.73213E-8	113.4301	-3.84	213.5845	2.658	1.128529E-10	-0.398076923076923	-0.114634146341463	-0.398076923076923	113.4301
1.5	0	-10.35	9.66627E-12	-4.8	3.73347E-8	112.1919	-3.936	211.537	2.664	-6.489295E-11	-0.398076923076923	-0.117073170731707	-0.398076923076923	112.1919
1.5	0	-10.35	-7.535186E-11	-4.905	3.73461E-8	111.1476	-3.978	210.9489	2.376	1.048691E-10	-0.398076923076923	-0.119634146341463	-0.398076923076923	111.1476
1.49998	0	-10.35	-1.465509E-12	-5.005	3.73576E-8	110.1163	-3.78	208.7647	2.406	-3.295498E-11	-0.398076923076923	-0.122073170731707	-0.398076923076923	110.1163
1.49998	0	-10.35	-1.924125E-12	-5.1	3.73728E-8	107.8164	-3.768	207.11	2.124	-8.632507E-11	-0.398076923076923	-0.124390243902439	-0.398076923076923	107.8164
1.49998	0	-10.35	-7.305849E-11	-5.205	3.739E-8	106.5338	-4.152	206.6908	2.256	8.049793E-11	-0.398076923076923	-0.126951219512195	-0.398076923076923	106.5338
1.50003	0	-10.35	-4.175495E-12	-5.3	3.74053E-8	105.3447	-4.728	205.5358	2.082	-1.404593E-11	-0.398076923076923	-0.129268292682927	-0.398076923076923	105.3447
1.50003	0	-10.35	-6.705411E-11	-5.405	3.74186E-8	103.3037	-4.674	204.9401	1.596	1.921463E-12	-0.398076923076923	-0.131829268292683	-0.398076923076923	103.3037
1.49994	0	-10.35	6.872888E-12	-5.505	3.74358E-8	101.701	-4.386	201.7603	1.374	-9.430957E-11	-0.398076923076923	-0.134268292682927	-0.398076923076923	101.701
1.49994	0	-10.35	-6.142504E-11	-5.6	3.74491E-8	100.1728	-4.008	201.0419	1.206	-2.707196E-11	-0.398076923076923	-0.136585365853659	-0.398076923076923	100.1728
1.49994	0	-10.35	-7.344087E-12	-5.705	3.74606E-8	100.0302	-3.996	198.693	1.41	-2.371041E-11	-0.398076923076923	-0.139146341463415	-0.398076923076923	100.0302
1.50013	0	-10.35	6.164133E-12	-5.8	3.7472E-8	99.5151	-3.594	197.7378	1.452	-9.430955E-11	-0.398076923076923	-0.141463414634146	-0.398076923076923	99.5151
1.50013	0	-10.35	-7.564369E-11	-5.905	3.74854E-8	98.17529	-3.78	197.6423	1.548	8.049791E-11	-0.398076923076923	-0.144024390243902	-0.398076923076923	98.17529
1.50006	0	-10.35	-1.213918E-11	-6.005	3.74949E-8	96.5854	-4.314	196.1019	1.572	-7.035608E-11	-0.398076923076923	-0.146463414634146	-0.398076923076923	96.5854
1.50006	0	-10.35	-3.258269E-12	-6.1	3.75025E-8	95.21259	-4.458	193.8767	1.374	-1.132202E-10	-0.398076923076923	-0.148780487804878	-0.398076923076923	95.21259
1.50006	0	-10.35	-7.701974E-11	-6.205	3.75121E-8	94.07098	-5.082	194.2741	1.452	7.881705E-11	-0.398076923076923	-0.151341463414634	-0.398076923076923	94.07098
1.5	0	-10.35	-1.560004E-11	-6.3	3.75235E-8	92.26778	-5.304	192.1303	1.518	4.022428E-12	-0.398076923076923	-0.153658536585366	-0.398076923076923	92.26778
1.5	0	-10.35	-7.881269E-11	-6.405	3.75311E-8	91.02078	-5.232	191.843	1.11	1.914945E-11	-0.398076923076923	-0.156219512195122	-0.398076923076923	91.02078
1.49987	0	-10.35	-5.041702E-11	-6.505	3.75388E-8	91.39903	-5.124	190.7618	1.41	5.738718E-11	-0.398076923076923	-0.158658536585366	-0.398076923076923	91.39903
1.49987	0	-10.35	-2.360586E-11	-6.6	3.75445E-8	91.38516	-4.41	189.6909	1.398	7.383989E-12	-0.398076923076923	-0.160975609756098	-0.398076923076923	91.38516
1.49987	0	-10.35	-2.931836E-11	-6.705	3.75502E-8	90.37901	-3.678	188.546	0.942	-1.05656E-10	-0.398076923076923	-0.163536585365854	-0.398076923076923	90.37901
1.50001	0	-10.35	-7.818721E-11	-6.8	3.7554E-8	90.08468	-3.792	188.7005	1.038	-9.423785E-12	-0.398076923076923	-0.165853658536585	-0.398076923076923	90.08468
1.50001	0	-10.35	1.291824E-11	-6.905	3.75559E-8	90.55142	-4.14	187.476	0.996	-1.548236E-10	-0.398076923076923	-0.168414634146341	-0.398076923076923	90.55142
1.50006	0	-10.35	-5.875645E-11	-7	3.75521E-8	89.90336	-4.17	189.1069	0.912	-2.118924E-11	-0.398076923076923	-0.170731707317073	-0.398076923076923	89.90336
1.50003	0	-10.2	-2.047859E-11	6.995	3.74854E-8	251.0844	-10.932	372.1529	-8.292	1.359634E-10	-0.392307692307692	0.170609756097561	-0.392307692307692	251.0844
1.50008	0	-10.2	-7.485149E-11	6.9	3.74663E-8	224.3413	-10.818	341.8192	-9.516	2.368102E-10	-0.392307692307692	0.168292682926829	-0.392307692307692	224.3413
1.50008	0	-10.2	1.750436E-11	6.8	3.74568E-8	210.5244	-11.934	323.9038	-10.5	4.862777E-12	-0.392307692307692	0.165853658536585	-0.392307692307692	210.5244
1.49997	0	-10.2	-9.336498E-11	6.7	3.74529E-8	197.7393	-13.194	308.5449	-11.322	1.456279E-10	-0.392307692307692	0.163414634146341	-0.392307692307692	197.7393
1.49997	0	-10.2	-6.567816E-11	6.6	3.74625E-8	187.8938	-14.544	295.1672	-12.132	2.305072E-10	-0.392307692307692	0.160975609756098	-0.392307692307692	187.8938
1.49997	0	-10.2	-1.131293E-10	6.495	3.74796E-8	178.4152	-15.294	287.6258	-12.66	2.12859E-10	-0.392307692307692	0.158414634146341	-0.392307692307692	178.4152
1.50008	0	-10.2	-5.950698E-11	6.4	3.7493E-8	170.3529	-16.152	283.9703	-13.26	2.237841E-10	-0.392307692307692	0.15609756097561	-0.392307692307692	170.3529
1.50008	0	-10.2	3.162302E-12	6.3	3.75025E-8	164.3869	-16.992	283.8504	-13.824	6.608672E-13	-0.392307692307692	0.153658536585366	-0.392307692307692	164.3869
1.50009	0	-10.2	-7.818723E-11	6.2	3.75082E-8	157.1363	-18.288	281.1252	-14.322	2.30087E-10	-0.392307692307692	0.151219512195122	-0.392307692307692	157.1363
1.50009	0	-10.2	-2.027009E-11	6.1	3.75159E-8	147.8941	-19.332	264.0872	-15.168	8.469989E-11	-0.392307692307692	0.148780487804878	-0.392307692307692	147.8941
1.49998	0	-10.2	-1.081674E-10	5.995	3.75292E-8	133.6098	-22.128	223.9406	-16.668	2.384908E-10	-0.392307692307692	0.146219512195122	-0.392307692307692	133.6098
1.49998	0	-10.2	-8.419158E-11	5.9	3.75292E-8	127.0584	-23.43	214.9697	-18.084	2.347091E-10	-0.392307692307692	0.14390243902439	-0.392307692307692	127.0584
1.49998	0	-10.2	1.703086E-12	5.8	3.75311E-8	119.3967	-25.584	206.7946	-19.338	8.427954E-11	-0.392307692307692	0.141463414634146	-0.392307692307692	119.3967
1.49998	0	-10.2	4.871677E-12	5.7	3.7533E-8	111.6612	-26.652	198.0367	-20.16	1.368688E-11	-0.392307692307692	0.139024390243902	-0.392307692307692	111.6612
1.49998	0	-10.2	-1.06291E-10	5.6	3.75388E-8	105.7021	-28.236	190.3649	-20.652	1.662172E-10	-0.392307692307692	0.136585365853659	-0.392307692307692	105.7021
1.50019	0	-10.2	8.69243E-13	5.495	3.75445E-8	101.8535	-29.682	184.7051	-21.402	4.268029E-11	-0.392307692307692	0.134024390243902	-0.392307692307692	101.8535
1.50019	0	-10.2	-9.820181E-11	5.4	3.75578E-8	98.13461	-32.106	178.7008	-21.966	1.468885E-10	-0.392307692307692	0.131707317073171	-0.392307692307692	98.13461
1.50013	0	-10.2	-4.232101E-13	5.3	3.75693E-8	95.08029	-34.692	174.3328	-23.304	2.209079E-11	-0.392307692307692	0.129268292682927	-0.392307692307692	95.08029
1.50013	0	-10.2	-1.015376E-10	5.2	3.75731E-8	88.31638	-37.2	170.2622	-23.886	2.321881E-10	-0.392307692307692	0.126829268292683	-0.392307692307692	88.31638
1.50013	0	-10.2	-1.423822E-12	5.1	3.75769E-8	84.70124	-39.51	167.6924	-24.624	7.797653E-11	-0.392307692307692	0.124390243902439	-0.392307692307692	84.70124
1.5002	0	-10.2	-1.041228E-10	4.995	3.75788E-8	77.75767	-42.306	162.5909	-24.894	2.069763E-10	-0.392307692307692	0.121829268292683	-0.392307692307692	77.75767
1.5002	0	-10.2	3.540571E-14	4.9	3.75769E-8	73.89513	-45.684	157.7786	-26.028	1.410711E-11	-0.392307692307692	0.119512195121951	-0.392307692307692	73.89513
1.49996	0	-10.2	-7.293342E-11	4.8	3.75731E-8	69.26764	-50.988	151.3498	-27.348	8.722094E-11	-0.392307692307692	0.117073170731707	-0.392307692307692	69.26764
1.49996	0	-10.2	-1.002866E-10	4.7	3.75731E-8	67.37134	-56.154	146.281	-29.244	2.107581E-10	-0.392307692307692	0.114634146341463	-0.392307692307692	67.37134
1.50012	0	-10.2	1.191763E-11	4.6	3.75693E-8	66.5972	-59.94	143.8169	-31.308	1.704846E-11	-0.392307692307692	0.11219512195122	-0.392307692307692	66.5972
1.50012	0	-10.2	-6.280109E-11	4.495	3.75617E-8	66.6727	-64.998	139.9657	-34.14	1.847061E-10	-0.392307692307692	0.109634146341463	-0.392307692307692	66.6727
1.50001	0	-10.2	-1.501627E-11	4.4	3.75597E-8	64.65547	-67.86	135.1379	-35.574	5.150439E-11	-0.392307692307692	0.107317073170732	-0.392307692307692	64.65547
1.50001	0	-10.2	-8.206506E-11	4.3	3.75521E-8	64.3213	-69.894	131.0606	-35.628	1.834454E-10	-0.392307692307692	0.104878048780488	-0.392307692307692	64.3213
1.50015	0	-10.2	-3.394671E-11	4.2	3.75483E-8	60.33456	-72.27	125.1583	-34.56	6.608325E-13	-0.392307692307692	0.102439024390244	-0.392307692307692	60.33456
1.49998	0	-10.2	1.195932E-11	4.1	3.75407E-8	59.23038	-72.636	124.7619	-33.822	1.704842E-11	-0.392307692307692	0.1	-0.392307692307692	59.23038
1.49998	0	-10.2	1.195932E-11	4	3.7533E-8	62.74105	-74.844	124.7007	-33.42	3.217547E-11	-0.392307692307692	0.0975609756097561	-0.392307692307692	62.74105
1.49991	0	-10.2	-5.554577E-11	3.9	3.75254E-8	65.23581	-76.764	124.8253	-31.536	1.729405E-10	-0.392307692307692	0.0951219512195122	-0.392307692307692	65.23581
1.49991	0	-10.2	-6.49693E-11	3.8	3.75178E-8	65.19919	-77.118	124.0438	-27.24	1.502502E-10	-0.392307692307692	0.0926829268292683	-0.392307692307692	65.19919
1.49994	0	-10.2	-9.87856E-11	3.7	3.75159E-8	62.85655	-74.904	127.2399	-27.012	1.111719E-10	-0.392307692307692	0.0902439024390244	-0.392307692307692	62.85655
1.50001	0	-10.2	-7.7395E-11	3.6	3.75044E-8	63.75759	-65.022	139.4842	-33.468	2.065562E-10	-0.392307692307692	0.0878048780487805	-0.392307692307692	63.75759
1.50001	0	-10.2	-4.628902E-11	3.5	3.75006E-8	67.88638	-50.142	148.8112	-29.598	3.259564E-11	-0.392307692307692	0.0853658536585366	-0.392307692307692	67.88638
1.49995	0	-10.2	-1.031637E-10	3.4	3.74968E-8	78.37469	-37.914	157.6935	-26.112	2.204226E-10	-0.392307692307692	0.0829268292682927	-0.392307692307692	78.37469
1.49995	0	-10.2	-3.978432E-11	3.3	3.74892E-8	90.61303	-29.652	168.4573	-23.184	2.839377E-11	-0.392307692307692	0.0804878048780488	-0.392307692307692	90.61303
1.49995	0	-10.2	-1.017044E-10	3.2	3.74854E-8	96.60988	-27.156	178.139	-19.932	2.099176E-10	-0.392307692307692	0.0780487804878049	-0.392307692307692	96.60988
1.49986	0	-10.2	3.689419E-13	3.1	3.74777E-8	111.4906	-24.078	192.8867	-16.032	-2.244982E-11	-0.392307692307692	0.075609756097561	-0.392307692307692	111.4906
1.49986	0	-10.2	-1.801845E-11	3	3.74663E-8	130.6275	-20.796	215.1192	-11.562	-7.743013E-12	-0.392307692307692	0.0731707317073171	-0.392307692307692	130.6275
1.49998	0	-10.2	-5.412806E-11	2.9	3.74587E-8	143.856	-18.318	246.7632	-11.544	1.662175E-10	-0.392307692307692	0.0707317073170732	-0.392307692307692	143.856
1.49989	0	-10.2	-8.098096E-11	2.8	3.74396E-8	174.6255	-15.048	327.2124	-11.688	2.094975E-10	-0.392307692307692	0.0682926829268293	-0.392307692307692	174.6255
1.49989	0	-10.2	1.158408E-11	2.7	3.743E-8	197.4371	-12.852	370.8389	-10.224	3.133506E-11	-0.392307692307692	0.0658536585365854	-0.392307692307692	197.4371
1.49989	0	-10.2	-1.032471E-10	2.6	3.74205E-8	220.2606	-10.884	416.181	-8.778	1.670576E-10	-0.392307692307692	0.0634146341463415	-0.392307692307692	220.2606
1.5	0	-10.2	1.191762E-11	2.5	3.74072E-8	247.377	-9.132	463.5338	-7.758	-9.423785E-12	-0.392307692307692	0.0609756097560976	-0.392307692307692	247.377
1.5	0	-10.2	-1.009954E-10	2.4	3.73938E-8	291.7222	-7.986	524.1216	-6.54	1.431068E-10	-0.392307692307692	0.0585365853658537	-0.392307692307692	291.7222
1.50007	0	-10.2	-1.046648E-10	2.3	3.73805E-8	363.0583	-6.726	608.17	-5.292	1.540318E-10	-0.392307692307692	0.0560975609756098	-0.392307692307692	363.0583
1.50007	0	-10.2	-2.385604E-11	2.2	3.73709E-8	408.8582	-5.718	653.9313	-4.776	3.973895E-11	-0.392307692307692	0.0536585365853659	-0.392307692307692	408.8582
1.50007	0	-10.2	-1.113364E-10	2.095	3.73671E-8	448.4292	-5.004	684.1553	-4.35	2.158005E-10	-0.392307692307692	0.0510975609756098	-0.392307692307692	448.4292
1.49988	0	-10.2	-4.592413E-12	2	3.7369E-8	483.7967	-4.23	702.5128	-3.984	1.153741E-10	-0.392307692307692	0.0487804878048781	-0.392307692307692	483.7967
1.49988	0	-10.2	1.40856E-11	1.9	3.73709E-8	508.4437	-3.678	708.0616	-3.798	-1.068439E-11	-0.392307692307692	0.0463414634146341	-0.392307692307692	508.4437
1.49995	0	-10.2	-2.243834E-11	1.8	3.73671E-8	523.1982	-3.264	697.6645	-3.714	9.484982E-12	-0.392307692307692	0.0439024390243902	-0.392307692307692	523.1982
1.49995	0	-10.2	-6.776299E-11	1.7	3.73709E-8	526.7842	-2.82	674.8647	-3.48	6.74717E-11	-0.392307692307692	0.0414634146341463	-0.392307692307692	526.7842
1.49995	0	-10.2	-7.150582E-13	1.595	3.73766E-8	517.634	-2.25	641.1739	-3.072	6.957273E-11	-0.392307692307692	0.0389024390243902	-0.392307692307692	517.634
1.50006	0	-10.2	4.246296E-12	1.5	3.73785E-8	498.1741	-2.532	610.3455	-2.64	-4.808351E-11	-0.392307692307692	0.0365853658536585	-0.392307692307692	498.1741
1.50006	0	-10.2	1.333516E-11	1.4	3.73881E-8	453.9813	-3.474	552.6464	-1.758	-2.707196E-11	-0.392307692307692	0.0341463414634146	-0.392307692307692	453.9813
1.49987	0	-10.2	-1.049568E-10	1.3	3.73919E-8	418.4168	-3.522	512.6404	-2.412	1.746213E-10	-0.392307692307692	0.0317073170731707	-0.392307692307692	418.4168
1.49987	0	-10.2	-3.091501E-12	1.2	3.73976E-8	362.8923	-3.222	463.2276	-4.824	7.587569E-11	-0.392307692307692	0.0292682926829268	-0.392307692307692	362.8923
1.49998	0	-10.2	-8.327423E-11	1.095	3.74033E-8	332.8583	-3.372	423.7674	-5.034	9.730561E-11	-0.392307692307692	0.0267073170731707	-0.392307692307692	332.8583
1.49998	0	-10.2	-3.761605E-11	0.995	3.74053E-8	309.3599	-3.054	388.338	-5.1	4.772262E-11	-0.392307692307692	0.0242682926829268	-0.392307692307692	309.3599
1.49992	0	-10.2	1.037501E-11	0.9	3.74072E-8	293.759	-2.766	363.2483	-5.244	1.914943E-11	-0.392307692307692	0.0219512195121951	-0.392307692307692	293.759
1.49992	0	-10.2	-1.276463E-11	0.8	3.74091E-8	283.2626	-2.898	344.9562	-5.298	-1.152476E-11	-0.392307692307692	0.0195121951219512	-0.392307692307692	283.2626
1.50004	0	-10.2	-1.029552E-10	0.7	3.74129E-8	276.8377	-3.042	330.9046	-5.166	1.88908E-10	-0.392307692307692	0.0170731707317073	-0.392307692307692	276.8377
1.50004	0	-10.2	-1.000782E-10	0.6	3.74129E-8	266.0588	-3.03	316.717	-5.22	1.174748E-10	-0.392307692307692	0.0146341463414634	-0.392307692307692	266.0588
1.50004	0	-10.2	3.162307E-12	0.495	3.7411E-8	259.7493	-2.592	306.0784	-5.058	4.604184E-11	-0.392307692307692	0.0120731707317073	-0.392307692307692	259.7493
1.5	0	-10.2	-3.457216E-11	0.4	3.74091E-8	257.945	-2.34	300.467	-4.98	-1.236518E-11	-0.392307692307692	0.00975609756097561	-0.392307692307692	257.945
1.5	0	-10.2	-5.763058E-11	0.3	3.74091E-8	259.6379	-1.578	295.364	-4.698	1.653771E-10	-0.392307692307692	0.00731707317073171	-0.392307692307692	259.6379
1.50001	0	-10.2	-6.613679E-11	0.2	3.74091E-8	261.3557	-1.326	291.6777	-4.65	1.338623E-10	-0.392307692307692	0.0048780487804878	-0.392307692307692	261.3557
1.50001	0	-10.2	-4.649747E-11	0.1	3.74072E-8	262.6387	-0.414	288.4311	-4.41	1.426863E-10	-0.392307692307692	0.0024390243902439	-0.392307692307692	262.6387
1.50012	0	-10.2	5.663815E-12	0	3.74091E-8	251.1734	-0.12	286.1764	-4.47	-5.144539E-11	-0.392307692307692	0	-0.392307692307692	251.1734
1.50012	0	-10.2	-9.544977E-11	-0.1	3.74053E-8	226.5871	-0.468	280.4041	-4.26	1.393251E-10	-0.392307692307692	-0.0024390243902439	-0.392307692307692	226.5871
1.50012	0	-10.2	1.220948E-11	-0.2	3.74033E-8	220.5984	0.234	275.5131	-4.116	3.385622E-11	-0.392307692307692	-0.0048780487804878	-0.392307692307692	220.5984
1.49987	0	-10.2	-5.988224E-11	-0.3	3.73995E-8	218.1805	-0.498	272.6774	-3.81	9.436425E-11	-0.392307692307692	-0.00731707317073171	-0.392307692307692	218.1805
1.49987	0	-10.2	-5.400296E-11	-0.4	3.73938E-8	212.4729	-0.906	267.8145	-3.678	3.301585E-11	-0.392307692307692	-0.00975609756097561	-0.392307692307692	212.4729
1.50007	0	-10.2	-7.219011E-12	-0.505	3.73919E-8	207.9132	-0.522	263.0701	-3.414	5.570629E-11	-0.392307692307692	-0.0123170731707317	-0.392307692307692	207.9132
1.50007	0	-10.2	-4.891592E-11	-0.6	3.739E-8	202.2067	-1.134	260.6175	-3.378	1.704847E-11	-0.392307692307692	-0.0146341463414634	-0.392307692307692	202.2067
1.50007	0	-10.2	-5.258525E-11	-0.7	3.73862E-8	200.0225	-1.134	257.2313	-3.126	1.771426E-10	-0.392307692307692	-0.0170731707317073	-0.392307692307692	200.0225
1.50008	0	-10.2	-7.935468E-11	-0.8	3.73785E-8	195.006	-1.464	253.8705	-3.132	6.705153E-11	-0.392307692307692	-0.0195121951219512	-0.392307692307692	195.006
1.50008	0	-10.2	1.029163E-11	-0.9	3.73766E-8	195.2275	-1.086	251.1427	-2.802	-2.833255E-11	-0.392307692307692	-0.0219512195121951	-0.392307692307692	195.2275
1.49997	0	-10.2	-5.608782E-11	-1	3.73709E-8	195.9054	-1.992	250.8072	-2.652	1.998983E-11	-0.392307692307692	-0.024390243902439	-0.392307692307692	195.9054
1.49997	0	-10.2	-9.365678E-11	-1.1	3.73652E-8	197.4182	-1.488	250.5711	-2.328	1.805041E-10	-0.392307692307692	-0.0268292682926829	-0.392307692307692	197.4182
1.50007	0	-10.2	-2.961022E-11	-1.2	3.73557E-8	196.6206	-0.9	250.6348	-2.058	-1.026418E-11	-0.392307692307692	-0.0292682926829268	-0.392307692307692	196.6206
1.50007	0	-10.2	-7.731159E-11	-1.3	3.73538E-8	200.2583	-0.198	250.7723	-1.608	1.767225E-10	-0.392307692307692	-0.0317073170731707	-0.392307692307692	200.2583
1.50007	0	-10.2	-2.364756E-11	-1.4	3.73461E-8	200.761	0.192	250.9986	-1.476	1.073903E-10	-0.392307692307692	-0.0341463414634146	-0.392307692307692	200.761
1.49994	0	-10.2	-1.965816E-12	-1.5	3.73385E-8	200.9018	0.192	252.1223	-1.488	-4.934422E-11	-0.392307692307692	-0.0365853658536585	-0.392307692307692	200.9018
1.49994	0	-10.2	6.539361E-12	-1.6	3.73328E-8	201.2565	0.57	252.0111	-1.134	1.074553E-11	-0.392307692307692	-0.0390243902439024	-0.392307692307692	201.2565
1.49989	0	-10.2	-7.430945E-11	-1.7	3.73251E-8	199.7136	-0.018	252.8615	-1.062	5.108419E-11	-0.392307692307692	-0.0414634146341463	-0.392307692307692	199.7136
1.49989	0	-10.2	-5.600445E-11	-1.8	3.73137E-8	198.9135	0.048	253.0138	-0.81	1.510906E-10	-0.392307692307692	-0.0439024390243902	-0.392307692307692	198.9135
1.49989	0	-10.2	-7.302396E-12	-1.9	3.73099E-8	196.1506	-0.54	252.8897	-0.708	-5.942988E-11	-0.392307692307692	-0.0463414634146341	-0.392307692307692	196.1506
1.50006	0	-10.2	-4.457941E-11	-2	3.7308E-8	195.0123	-0.942	253.8011	-0.408	1.313412E-10	-0.392307692307692	-0.0487804878048781	-0.392307692307692	195.0123
1.50006	0	-10.2	1.012486E-11	-2.1	3.7308E-8	191.6299	-1.194	252.6029	-0.27	-3.463593E-11	-0.392307692307692	-0.051219512195122	-0.392307692307692	191.6299
1.50006	0	-10.2	-2.848442E-11	-2.2	3.73023E-8	189.2497	-1.464	252.7914	-0.054	-4.093948E-11	-0.392307692307692	-0.0536585365853659	-0.392307692307692	189.2497
1.50008	0	-10.2	-4.845727E-11	-2.3	3.73003E-8	186.8505	-1.572	253.0047	0.378	1.384846E-10	-0.392307692307692	-0.0560975609756098	-0.392307692307692	186.8505
1.50008	0	-10.2	-5.204322E-11	-2.4	3.73003E-8	181.832	-1.62	252.2307	0.318	2.761857E-12	-0.392307692307692	-0.0585365853658537	-0.392307692307692	181.832
1.50008	0	-10.2	-5.32524E-11	-2.5	3.72946E-8	178.9878	-1.608	251.0205	0.57	1.452076E-10	-0.392307692307692	-0.0609756097560976	-0.392307692307692	178.9878
1.50008	0	-10.2	-2.193797E-11	-2.6	3.72889E-8	174.8319	-1.824	250.16	0.522	-5.060492E-11	-0.392307692307692	-0.0634146341463415	-0.392307692307692	174.8319
1.50008	0	-10.2	-3.870016E-11	-2.705	3.72851E-8	171.0404	-1.974	250.0605	0.678	1.141133E-10	-0.392307692307692	-0.0659756097560976	-0.392307692307692	171.0404
1.50009	0	-10.2	-7.761008E-12	-2.8	3.72794E-8	165.7578	-2.058	248.35	0.786	2.503211E-11	-0.392307692307692	-0.0682926829268293	-0.392307692307692	165.7578
1.50009	0	-10.2	-7.043158E-11	-2.9	3.72736E-8	161.1363	-2.442	247.539	0.822	4.562164E-11	-0.392307692307692	-0.0707317073170732	-0.392307692307692	161.1363
1.50019	0	-10.2	-6.692905E-11	-3	3.72698E-8	156.8546	-2.886	244.9654	1.092	8.007763E-11	-0.392307692307692	-0.0731707317073171	-0.392307692307692	156.8546
1.50019	0	-10.2	1.045839E-11	-3.1	3.7266E-8	152.1223	-2.646	242.7913	1.158	-5.438705E-11	-0.392307692307692	-0.075609756097561	-0.392307692307692	152.1223
1.50004	0	-10.2	-8.018873E-11	-3.2	3.72584E-8	147.279	-2.334	241.3909	1.566	1.594944E-10	-0.392307692307692	-0.0780487804878049	-0.392307692307692	147.279
1.50004	0	-10.2	1.091701E-11	-3.3	3.72565E-8	143.6493	-2.178	238.7785	1.608	-3.841805E-11	-0.392307692307692	-0.0804878048780488	-0.392307692307692	143.6493
1.50004	0	-10.2	-9.207231E-11	-3.4	3.72546E-8	140.1693	-2.466	237.4407	1.806	1.418462E-10	-0.392307692307692	-0.0829268292682927	-0.392307692307692	140.1693
1.5	0	-10.2	-9.512271E-12	-3.5	3.72488E-8	137.2033	-2.226	235.1775	2.088	1.620807E-11	-0.392307692307692	-0.0853658536585366	-0.392307692307692	137.2033
1.5	0	-10.2	-8.915355E-11	-3.6	3.72508E-8	133.2583	-2.748	233.9397	2.148	9.436416E-11	-0.392307692307692	-0.0878048780487805	-0.392307692307692	133.2583
1.4999	0	-10.2	1.379376E-11	-3.7	3.72527E-8	130.6391	-2.688	231.8527	2.22	-7.707983E-11	-0.392307692307692	-0.0902439024390244	-0.392307692307692	130.6391
1.4999	0	-10.2	-5.166795E-11	-3.805	3.72508E-8	128.0579	-3.24	230.4396	2.274	1.183152E-10	-0.392307692307692	-0.0928048780487805	-0.392307692307692	128.0579
1.50003	0	-10.2	-2.060368E-11	-3.905	3.72546E-8	125.6076	-3.138	227.6911	2.208	-6.027038E-11	-0.392307692307692	-0.0952439024390244	-0.392307692307692	125.6076
1.50003	0	-10.2	-7.059839E-11	-4.005	3.72603E-8	124.0011	-3.75	225.4569	2.508	1.418462E-10	-0.392307692307692	-0.0976829268292683	-0.392307692307692	124.0011
1.50003	0	-10.2	3.120613E-12	-4.1	3.72641E-8	122.8263	-4.242	222.6846	2.598	-7.371797E-11	-0.392307692307692	-0.1	-0.392307692307692	122.8263
1.50006	0	-10.2	-7.460128E-11	-4.2	3.72717E-8	120.8273	-4.764	221.3647	2.574	4.688228E-11	-0.392307692307692	-0.102439024390244	-0.392307692307692	120.8273
1.50006	0	-10.2	-4.467337E-12	-4.3	3.72832E-8	117.193	-4.896	217.6744	2.586	-8.12822E-11	-0.392307692307692	-0.104878048780488	-0.392307692307692	117.193
1.50006	0	-10.2	-8.056394E-11	-4.405	3.72908E-8	115.1212	-5.748	216.3064	2.754	1.338625E-10	-0.392307692307692	-0.107439024390244	-0.392307692307692	115.1212
1.49997	0	-10.2	-5.259486E-12	-4.505	3.73003E-8	114.4551	-5.808	214.5535	2.76	-5.985014E-11	-0.392307692307692	-0.109878048780488	-0.392307692307692	114.4551
1.49997	0	-10.2	-6.496935E-11	-4.6	3.73099E-8	113.3024	-5.466	214.1989	2.502	2.341641E-12	-0.392307692307692	-0.11219512195122	-0.392307692307692	113.3024
1.50003	0	-10.2	-5.783912E-11	-4.7	3.73213E-8	111.7705	-4.956	213.6841	2.676	1.15374E-10	-0.392307692307692	-0.114634146341463	-0.392307692307692	111.7705
1.50003	0	-10.2	-4.574697E-11	-4.8	3.73309E-8	110.3946	-4.59	213.8539	2.376	-2.371041E-11	-0.392307692307692	-0.117073170731707	-0.392307692307692	110.3946
1.50003	0	-10.2	-1.022112E-11	-4.905	3.73423E-8	109.6004	-4.356	212.1425	2.496	1.36869E-11	-0.392307692307692	-0.119634146341463	-0.392307692307692	109.6004
1.50001	0	-10.2	6.747812E-12	-5.005	3.73538E-8	108.4696	-3.882	210.2571	2.286	-8.380362E-11	-0.392307692307692	-0.122073170731707	-0.392307692307692	108.4696
1.50001	0	-10.2	-3.336297E-11	-5.1	3.73671E-8	107.6458	-3.588	208.4127	2.1	-6.195131E-11	-0.392307692307692	-0.124390243902439	-0.392307692307692	107.6458
1.49998	0	-10.2	-2.88597E-11	-5.205	3.73785E-8	106.9527	-4.014	206.4307	2.238	5.822752E-11	-0.392307692307692	-0.126951219512195	-0.392307692307692	106.9527
1.49998	0	-10.2	8.373805E-12	-5.3	3.73938E-8	105.3648	-4.446	204.7521	2.04	-3.673711E-11	-0.392307692307692	-0.129268292682927	-0.392307692307692	105.3648
1.49998	0	-10.2	-8.156473E-11	-5.405	3.74072E-8	103.5718	-4.35	205.2763	2.1	8.259873E-11	-0.392307692307692	-0.131829268292683	-0.392307692307692	103.5718
1.50005	0	-10.2	2.203387E-12	-5.505	3.74224E-8	102.3475	-4.224	202.5541	1.932	-8.548457E-11	-0.392307692307692	-0.134268292682927	-0.392307692307692	102.3475
1.50005	0	-10.2	-3.425039E-12	-5.6	3.74358E-8	100.905	-4.572	201.3124	1.914	-1.106988E-10	-0.392307692307692	-0.136585365853659	-0.392307692307692	100.905
1.5	0	-10.2	-6.421873E-11	-5.705	3.74472E-8	99.94152	-4.908	200.4801	2.226	4.478128E-11	-0.392307692307692	-0.139146341463415	-0.392307692307692	99.94152
1.5	0	-10.2	2.870461E-12	-5.8	3.74587E-8	99.10301	-4.968	198.8523	2.148	-5.774894E-11	-0.392307692307692	-0.141463414634146	-0.392307692307692	99.10301
1.49994	0	-10.2	-3.903374E-11	-5.905	3.74701E-8	96.95998	-5.274	198.3942	2.01	7.20939E-11	-0.392307692307692	-0.144024390243902	-0.392307692307692	96.95998
1.49994	0	-10.2	3.287382E-12	-6.005	3.74815E-8	96.49587	-4.962	196.0228	1.782	-1.153214E-10	-0.392307692307692	-0.146463414634146	-0.392307692307692	96.49587
1.49994	0	-10.2	-3.711568E-11	-6.1	3.74873E-8	95.31308	-4.758	195.4459	1.47	-7.035607E-11	-0.392307692307692	-0.148780487804878	-0.392307692307692	95.31308
1.49987	0	-10.2	-4.191084E-11	-6.205	3.74949E-8	94.92118	-4.62	194.5371	1.704	-2.287002E-11	-0.392307692307692	-0.151341463414634	-0.392307692307692	94.92118
1.49987	0	-10.2	-1.568343E-11	-6.3	3.75044E-8	94.06523	-4.32	192.9731	1.212	-1.216249E-10	-0.392307692307692	-0.153658536585366	-0.392307692307692	94.06523
1.50015	0	-10.2	-5.683835E-11	-6.405	3.75121E-8	93.41306	-4.158	192.8093	1.284	5.864771E-11	-0.392307692307692	-0.156219512195122	-0.392307692307692	93.41306
1.50015	0	-10.2	2.286768E-12	-6.505	3.75197E-8	92.27712	-3.864	190.5114	1.314	-1.19944E-10	-0.392307692307692	-0.158658536585366	-0.392307692307692	92.27712
1.50015	0	-10.2	-5.450334E-11	-6.6	3.75254E-8	91.00956	-4.092	190.7553	1.188	-5.186565E-11	-0.392307692307692	-0.160975609756098	-0.392307692307692	91.00956
1.50007	0	-10.2	1.116716E-11	-6.705	3.75311E-8	91.02078	-4.632	188.7661	1.218	-1.317106E-10	-0.392307692307692	-0.163536585365854	-0.392307692307692	91.02078
1.50007	0	-10.2	5.357104E-13	-6.8	3.75311E-8	90.49961	-4.5	188.5676	1.056	-1.413761E-10	-0.392307692307692	-0.165853658536585	-0.392307692307692	90.49961
1.50007	0	-10.2	-3.507256E-11	-6.905	3.7533E-8	90.42043	-3.81	188.6822	1.356	1.326672E-11	-0.392307692307692	-0.168414634146341	-0.392307692307692	90.42043
1.5	0	-10.2	2.203397E-12	-7	3.7535E-8	91.14773	-3.63	189.3667	1.386	-9.809171E-11	-0.392307692307692	-0.170731707317073	-0.392307692307692	91.14773
1.50011	0	-10.055	-2.915158E-11	6.995	3.74548E-8	262.3298	-10.134	380.4906	-8.364	7.293435E-11	-0.386730769230769	0.170609756097561	-0.386730769230769	262.3298
1.50011	0	-10.055	-2.260513E-11	6.9	3.743E-8	231.1651	-11.406	350.2859	-9.444	1.498298E-10	-0.386730769230769	0.168292682926829	-0.386730769230769	231.1651
1.5	0	-10.055	-1.822695E-11	6.8	3.74186E-8	215.4434	-12.642	330.5308	-10.29	1.830906E-11	-0.386730769230769	0.165853658536585	-0.386730769230769	215.4434
1.5	0	-10.055	-1.138381E-10	6.7	3.74186E-8	201.3055	-14.04	313.7798	-11.016	2.141197E-10	-0.386730769230769	0.163414634146341	-0.386730769230769	201.3055
1.5	0	-10.055	7.998583E-12	6.6	3.743E-8	189.8608	-15.414	297.5127	-12.18	9.352392E-11	-0.386730769230769	0.160975609756098	-0.386730769230769	189.8608
1.50001	0	-10.055	-1.091681E-10	6.495	3.74472E-8	181.6782	-16.308	288.6224	-12.912	1.88908E-10	-0.386730769230769	0.158414634146341	-0.386730769230769	181.6782
1.50001	0	-10.055	-1.070833E-10	6.4	3.74663E-8	175.7192	-17.232	283.2786	-13.95	2.305071E-10	-0.386730769230769	0.15609756097561	-0.386730769230769	175.7192
1.49996	0	-10.055	-1.75181E-11	6.3	3.74739E-8	168.9485	-17.832	280.3631	-15.162	1.447875E-10	-0.386730769230769	0.153658536585366	-0.386730769230769	168.9485
1.49996	0	-10.055	-4.070163E-11	6.2	3.74815E-8	160.5779	-18.42	279.7113	-16.548	4.982365E-11	-0.386730769230769	0.151219512195122	-0.386730769230769	160.5779
1.49996	0	-10.055	-8.811116E-11	6.1	3.74892E-8	155.0921	-19.062	275.578	-17.586	2.498362E-10	-0.386730769230769	0.148780487804878	-0.386730769230769	155.0921
1.50003	0	-10.055	-5.738044E-11	5.995	3.74987E-8	150.6444	-19.08	259.4397	-17.664	3.427634E-11	-0.386730769230769	0.146219512195122	-0.386730769230769	150.6444
1.50003	0	-10.055	1.200102E-11	5.9	3.75121E-8	138.9714	-20.382	222.0689	-17.22	4.478123E-11	-0.386730769230769	0.14390243902439	-0.386730769230769	138.9714
1.50006	0	-10.055	-3.703228E-11	5.8	3.75159E-8	129.4246	-21.78	213.9661	-17.676	3.17552E-11	-0.386730769230769	0.141463414634146	-0.386730769230769	129.4246
1.50006	0	-10.055	-1.207182E-10	5.7	3.75197E-8	121.2699	-24.306	204.7229	-18.54	2.313476E-10	-0.386730769230769	0.139024390243902	-0.386730769230769	121.2699
1.50008	0	-10.055	1.191763E-11	5.6	3.75216E-8	113.7926	-25.962	198.221	-19.752	2.671294E-11	-0.386730769230769	0.136585365853659	-0.386730769230769	113.7926
1.50008	0	-10.055	3.662609E-12	5.495	3.75273E-8	106.8017	-29.694	188.7231	-21.414	2.041003E-11	-0.386730769230769	0.134024390243902	-0.386730769230769	106.8017
1.50008	0	-10.055	-1.47661E-11	5.4	3.75369E-8	102.5937	-32.502	182.1746	-22.41	1.494751E-11	-0.386730769230769	0.131707317073171	-0.386730769230769	102.5937
1.4998	0	-10.055	-1.439082E-11	5.3	3.75445E-8	98.50444	-35.364	176.2586	-23.46	1.275596E-10	-0.386730769230769	0.129268292682927	-0.386730769230769	98.50444
1.4998	0	-10.055	8.915806E-12	5.2	3.75483E-8	93.40982	-37.158	172.4211	-23.838	7.804209E-12	-0.386730769230769	0.126829268292683	-0.386730769230769	93.40982
1.50012	0	-10.055	-7.922973E-11	5.1	3.75502E-8	86.47278	-40.032	166.1498	-24.174	2.355496E-10	-0.386730769230769	0.124390243902439	-0.386730769230769	86.47278
1.50012	0	-10.055	-8.706871E-11	4.995	3.75502E-8	80.81795	-42.756	161.9334	-24.702	2.107582E-10	-0.386730769230769	0.121829268292683	-0.386730769230769	80.81795
1.50002	0	-10.055	-6.300961E-11	4.9	3.75445E-8	76.86132	-46.392	157.1706	-25.83	1.977321E-10	-0.386730769230769	0.119512195121951	-0.386730769230769	76.86132
1.50002	0	-10.055	-6.079962E-11	4.8	3.75426E-8	73.29301	-48.708	154.0775	-26.52	4.604187E-11	-0.386730769230769	0.117073170731707	-0.386730769230769	73.29301
1.50002	0	-10.055	-1.072084E-10	4.7	3.75407E-8	68.59542	-53.154	147.5609	-27.93	1.826051E-10	-0.386730769230769	0.114634146341463	-0.386730769230769	68.59542
1.49992	0	-10.055	-1.622549E-11	4.6	3.75369E-8	66.50576	-57.648	143.4322	-29.958	1.023479E-10	-0.386730769230769	0.11219512195122	-0.386730769230769	66.50576
1.49992	0	-10.055	-6.350998E-11	4.495	3.75273E-8	66.12573	-64.236	136.8801	-33.798	1.989927E-10	-0.386730769230769	0.109634146341463	-0.386730769230769	66.12573
1.49996	0	-10.055	-3.136151E-11	4.4	3.75254E-8	62.62985	-68.424	131.4765	-35.334	7.335456E-11	-0.386730769230769	0.107317073170732	-0.386730769230769	62.62985
1.49984	0	-10.055	-1.155543E-11	4.3	3.75197E-8	61.59671	-71.616	128.1207	-36.378	9.940659E-11	-0.386730769230769	0.104878048780488	-0.386730769230769	61.59671
1.49984	0	-10.055	-7.48098E-11	4.2	3.75159E-8	62.65797	-75.816	125.5023	-38.514	1.968918E-10	-0.386730769230769	0.102439024390244	-0.386730769230769	62.65797
1.49996	0	-10.055	-7.977172E-11	4.1	3.75082E-8	60.8459	-77.184	119.7922	-38.22	9.016231E-11	-0.386730769230769	0.1	-0.386730769230769	60.8459
1.49996	0	-10.055	-5.746383E-11	4	3.75025E-8	59.65069	-76.932	114.31	-35.46	3.427649E-11	-0.386730769230769	0.0975609756097561	-0.386730769230769	59.65069
1.49993	0	-10.055	-3.591803E-12	3.9	3.74987E-8	60.29009	-76.884	108.2864	-31.62	6.999295E-11	-0.386730769230769	0.0951219512195122	-0.386730769230769	60.29009
1.50001	0	-10.055	-3.594819E-11	3.8	3.7493E-8	61.13141	-78.174	99.6458	-28.488	1.418461E-10	-0.386730769230769	0.0926829268292683	-0.386730769230769	61.13141
1.50001	0	-10.055	-1.008288E-10	3.7	3.74911E-8	61.86722	-76.65	105.1287	-31.302	1.754615E-10	-0.386730769230769	0.0902439024390244	-0.386730769230769	61.86722
1.50005	0	-10.055	3.871068E-12	3.6	3.74835E-8	62.43894	-67.986	132.9529	-34.668	-1.782769E-11	-0.386730769230769	0.0878048780487805	-0.386730769230769	62.43894
1.50005	0	-10.055	1.579499E-11	3.5	3.74815E-8	66.23134	-55.296	146.5515	-30.528	4.862812E-12	-0.386730769230769	0.0853658536585366	-0.386730769230769	66.23134
1.49981	0	-10.055	-1.064995E-10	3.4	3.74796E-8	71.96235	-44.676	157.1444	-26.736	1.981522E-10	-0.386730769230769	0.0829268292682927	-0.386730769230769	71.96235
1.49981	0	-10.055	-5.713025E-11	3.3	3.74777E-8	82.72626	-35.376	172.9074	-23.034	6.663139E-11	-0.386730769230769	0.0804878048780488	-0.386730769230769	82.72626
1.49994	0	-10.055	-1.739301E-11	3.2	3.74777E-8	86.86365	-32.826	187.8176	-19.374	1.267192E-10	-0.386730769230769	0.0780487804878049	-0.386730769230769	86.86365
1.49994	0	-10.055	-4.149385E-11	3.1	3.74758E-8	99.96478	-28.086	204.4781	-15.636	1.536767E-11	-0.386730769230769	0.075609756097561	-0.386730769230769	99.96478
1.50002	0	-10.055	-5.483694E-11	3	3.74701E-8	129.8686	-22.056	231.8747	-10.674	1.889082E-10	-0.386730769230769	0.0731707317073171	-0.386730769230769	129.8686
1.50002	0	-10.055	1.150071E-11	2.9	3.74663E-8	143.3048	-20.532	255.4135	-9.018	7.804157E-12	-0.386730769230769	0.0707317073170732	-0.386730769230769	143.3048
1.5001	0	-10.055	-1.015376E-10	2.8	3.74587E-8	156.2128	-18.924	286.8412	-9.312	2.031945E-10	-0.386730769230769	0.0682926829268293	-0.386730769230769	156.2128
1.5001	0	-10.055	-8.023039E-11	2.7	3.74434E-8	188.6362	-15.99	355.98	-10.92	2.162208E-10	-0.386730769230769	0.0658536585365854	-0.386730769230769	188.6362
1.49987	0	-10.055	-6.38517E-12	2.6	3.74339E-8	212.096	-13.992	400.3564	-9.486	-6.902643E-12	-0.386730769230769	0.0634146341463415	-0.386730769230769	212.096
1.49987	0	-10.055	-8.177323E-11	2.5	3.74243E-8	238.6783	-12.306	445.9028	-8.142	2.094975E-10	-0.386730769230769	0.0609756097560976	-0.386730769230769	238.6783
1.50001	0	-10.055	-1.001199E-10	2.4	3.74148E-8	279.213	-10.182	505.5566	-6.864	1.914293E-10	-0.386730769230769	0.0585365853658537	-0.386730769230769	279.213
1.50001	0	-10.055	-8.244034E-11	2.3	3.73995E-8	349.5769	-7.548	594.762	-5.58	2.073964E-10	-0.386730769230769	0.0560975609756098	-0.386730769230769	349.5769
1.50001	0	-10.055	-4.995838E-11	2.2	3.739E-8	392.5568	-6.468	643.2362	-5.064	3.679752E-11	-0.386730769230769	0.0536585365853659	-0.386730769230769	392.5568
1.49993	0	-10.055	4.621525E-12	2.095	3.73785E-8	439.52	-5.718	681.7047	-4.578	4.772262E-11	-0.386730769230769	0.0510975609756098	-0.386730769230769	439.52
1.49993	0	-10.055	5.955676E-12	2	3.73709E-8	471.7601	-5.328	700.3845	-4.194	-1.488633E-11	-0.386730769230769	0.0487804878048781	-0.386730769230769	471.7601
1.4999	0	-10.055	-8.819449E-11	1.9	3.73633E-8	496.9315	-5.142	705.9601	-3.864	1.204162E-10	-0.386730769230769	0.0463414634146341	-0.386730769230769	496.9315
1.4999	0	-10.055	-8.01118E-12	1.8	3.73576E-8	511.8637	-5.088	697.2932	-3.6	9.05824E-11	-0.386730769230769	0.0439024390243902	-0.386730769230769	511.8637
1.49995	0	-10.055	1.541975E-11	1.7	3.73557E-8	515.0807	-5.538	678.4801	-3.444	2.251097E-11	-0.386730769230769	0.0414634146341463	-0.386730769230769	515.0807
1.49995	0	-10.055	-9.961952E-11	1.595	3.73557E-8	510.8431	-5.952	658.4859	-3.456	2.019338E-10	-0.386730769230769	0.0389024390243902	-0.386730769230769	510.8431
1.50002	0	-10.055	-1.47244E-11	1.5	3.73576E-8	496.5576	-5.124	633.6729	-2.988	9.05824E-11	-0.386730769230769	0.0365853658536585	-0.386730769230769	496.5576
1.50002	0	-10.055	-3.633495E-12	1.4	3.73671E-8	454.3596	-3.678	584.1128	-1.914	9.016217E-11	-0.386730769230769	0.0341463414634146	-0.386730769230769	454.3596
1.50002	0	-10.055	-9.97863E-11	1.3	3.73709E-8	423.3133	-3.864	546.5723	-1.47	1.300807E-10	-0.386730769230769	0.0317073170731707	-0.386730769230769	423.3133
1.50003	0	-10.055	-9.786827E-11	1.2	3.73728E-8	388.8015	-3.816	500.891	-2.322	1.863868E-10	-0.386730769230769	0.0292682926829268	-0.386730769230769	388.8015
1.49995	0	-10.055	-3.232055E-11	1.095	3.73805E-8	330.7446	-3.36	425.4197	-5.268	1.39325E-10	-0.386730769230769	0.0267073170731707	-0.386730769230769	330.7446
1.49995	0	-10.055	-2.719181E-11	0.995	3.73824E-8	306.7353	-3.402	394.1801	-5.538	-5.997217E-13	-0.386730769230769	0.0242682926829268	-0.386730769230769	306.7353
1.49995	0	-10.055	-6.300956E-11	0.9	3.73862E-8	291.6825	-3.108	369.3288	-5.634	5.82274E-11	-0.386730769230769	0.0219512195121951	-0.386730769230769	291.6825
1.50006	0	-10.055	-7.877099E-11	0.8	3.73881E-8	281.0814	-2.658	349.9563	-5.574	1.443674E-10	-0.386730769230769	0.0195121951219512	-0.386730769230769	281.0814
1.50006	0	-10.055	2.855554E-13	0.7	3.73919E-8	268.3496	-2.166	331.1412	-5.676	-2.202964E-11	-0.386730769230769	0.0170731707317073	-0.386730769230769	268.3496
1.50007	0	-10.055	-2.881799E-11	0.6	3.73919E-8	262.0736	-1.5	317.4163	-5.598	1.418462E-10	-0.386730769230769	0.0146341463414634	-0.386730769230769	262.0736
1.50007	0	-10.055	-8.585947E-11	0.495	3.73938E-8	255.311	-0.978	306.6177	-5.61	9.77257E-11	-0.386730769230769	0.0120731707317073	-0.386730769230769	255.311
1.50007	0	-10.055	-5.296058E-11	0.4	3.73957E-8	250.566	0.246	298.8311	-5.424	1.746213E-10	-0.386730769230769	0.00975609756097561	-0.386730769230769	250.566
1.49988	0	-10.055	1.379376E-11	0.3	3.73957E-8	243.2191	1.536	292.2074	-5.448	-2.581138E-11	-0.386730769230769	0.00731707317073171	-0.386730769230769	243.2191
1.49988	0	-10.055	-7.635263E-11	0.2	3.73976E-8	238.9236	2.322	288.7538	-5.31	8.385929E-11	-0.386730769230769	0.0048780487804878	-0.386730769230769	238.9236
1.49993	0	-10.055	8.290426E-12	0.1	3.74014E-8	234.2926	2.016	285.861	-5.064	-4.262042E-11	-0.386730769230769	0.0024390243902439	-0.386730769230769	234.2926
1.49993	0	-10.055	-8.740236E-11	0	3.74014E-8	225.8886	-1.494	283.1739	-4.662	1.666376E-10	-0.386730769230769	0	-0.386730769230769	225.8886
1.49992	0	-10.055	7.248129E-12	-0.1	3.74033E-8	218.3452	-1.05	279.0262	-4.548	4.562167E-11	-0.386730769230769	-0.0024390243902439	-0.386730769230769	218.3452
1.49992	0	-10.055	3.829383E-12	-0.2	3.74033E-8	211.4231	-1.35	274.941	-4.344	-3.673711E-11	-0.386730769230769	-0.0048780487804878	-0.386730769230769	211.4231
1.49992	0	-10.055	-7.989678E-11	-0.3	3.73995E-8	207.0244	-1.596	271.2603	-4.158	1.052892E-10	-0.386730769230769	-0.00731707317073171	-0.386730769230769	207.0244
1.50012	0	-10.055	2.078314E-12	-0.4	3.73957E-8	204.2435	-1.062	266.3804	-3.888	5.0664E-11	-0.386730769230769	-0.00975609756097561	-0.386730769230769	204.2435
1.50012	0	-10.055	-9.27812E-11	-0.505	3.73957E-8	201.4908	-1.614	262.869	-3.744	1.859666E-10	-0.386730769230769	-0.0123170731707317	-0.386730769230769	201.4908
1.49991	0	-10.055	-9.845849E-12	-0.6	3.73919E-8	198.647	-1.386	259.035	-3.462	7.671607E-11	-0.386730769230769	-0.0146341463414634	-0.386730769230769	198.647
1.49991	0	-10.055	1.161093E-12	-0.7	3.73881E-8	194.6194	-1.572	255.3748	-3.474	-3.631688E-11	-0.386730769230769	-0.0170731707317073	-0.386730769230769	194.6194
1.49991	0	-10.055	-9.148861E-11	-0.8	3.73843E-8	193.7674	-1.65	251.7886	-3.156	1.271394E-10	-0.386730769230769	-0.0195121951219512	-0.386730769230769	193.7674
1.50014	0	-10.055	2.328468E-12	-0.9	3.73785E-8	192.6763	-0.732	248.6633	-2.886	4.940341E-11	-0.386730769230769	-0.0219512195121951	-0.386730769230769	192.6763
1.50014	0	-10.055	-4.020128E-11	-1	3.7369E-8	192.3014	-0.306	247.3058	-2.742	5.696693E-11	-0.386730769230769	-0.024390243902439	-0.386730769230769	192.3014
1.49993	0	-10.055	-6.176711E-12	-1.1	3.73671E-8	195.9376	-0.012	247.1939	-2.442	7.461503E-11	-0.386730769230769	-0.0268292682926829	-0.386730769230769	195.9376
1.49993	0	-10.055	-7.902114E-11	-1.2	3.73614E-8	196.9897	-0.522	247.2565	-2.304	7.923721E-11	-0.386730769230769	-0.0292682926829268	-0.386730769230769	196.9897
1.49993	0	-10.055	-4.624733E-11	-1.3	3.73538E-8	198.164	-0.264	246.6086	-2.004	1.485692E-10	-0.386730769230769	-0.0317073170731707	-0.386730769230769	198.164
1.50006	0	-10.055	5.663829E-12	-1.4	3.73461E-8	197.0578	-0.396	246.6346	-1.998	-4.556207E-11	-0.386730769230769	-0.0341463414634146	-0.386730769230769	197.0578
1.50006	0	-10.055	-9.845199E-11	-1.5	3.73404E-8	200.4673	-0.552	247.3455	-1.74	1.578137E-10	-0.386730769230769	-0.0365853658536585	-0.386730769230769	200.4673
1.49993	0	-10.055	1.5253E-11	-1.6	3.7329E-8	201.5018	-0.066	246.024	-1.62	-4.388112E-11	-0.386730769230769	-0.0390243902439024	-0.386730769230769	201.5018
1.49993	0	-10.055	-9.507448E-11	-1.7	3.73194E-8	203.3503	-0.606	245.4134	-1.416	1.376441E-10	-0.386730769230769	-0.0414634146341463	-0.386730769230769	203.3503
1.50001	0	-10.055	-1.088827E-11	-1.8	3.73118E-8	203.7037	-0.264	244.7896	-1.212	6.158902E-11	-0.386730769230769	-0.0439024390243902	-0.386730769230769	203.7037
1.50001	0	-10.055	8.457183E-12	-1.9	3.73023E-8	201.4337	-0.348	245.1514	-1.11	-4.682279E-11	-0.386730769230769	-0.0463414634146341	-0.386730769230769	201.4337
1.50001	0	-10.055	-9.11133E-11	-2	3.72965E-8	195.5969	-0.708	249.1349	-0.678	1.61175E-10	-0.386730769230769	-0.0487804878048781	-0.386730769230769	195.5969
1.49983	0	-10.055	1.245964E-11	-2.1	3.72946E-8	192.0608	-0.738	248.3486	-0.498	-1.572673E-11	-0.386730769230769	-0.051219512195122	-0.386730769230769	192.0608
1.49983	0	-10.055	-3.807473E-11	-2.2	3.72908E-8	189.4457	-1.176	249.1979	-0.396	-2.45508E-11	-0.386730769230769	-0.0536585365853659	-0.386730769230769	189.4457
1.49983	0	-10.055	-9.294796E-11	-2.3	3.7287E-8	187.604	-1.326	249.4982	0.036	1.506702E-10	-0.386730769230769	-0.0560975609756098	-0.386730769230769	187.604
1.50008	0	-10.055	-2.118743E-11	-2.4	3.72813E-8	182.4741	-1.158	247.9876	0.186	-4.640256E-11	-0.386730769230769	-0.0585365853658537	-0.386730769230769	182.4741
1.50008	0	-10.055	-8.635986E-11	-2.5	3.72813E-8	178.3774	-1.632	247.7628	0.444	1.418462E-10	-0.386730769230769	-0.0609756097560976	-0.386730769230769	178.3774
1.50009	0	-10.055	1.244474E-12	-2.6	3.72736E-8	173.8292	-2.1	246.3148	0.522	-6.111082E-11	-0.386730769230769	-0.0634146341463415	-0.386730769230769	173.8292
1.50009	0	-10.055	-9.128016E-11	-2.705	3.72698E-8	171.2107	-2.628	246.4148	0.768	1.452078E-10	-0.386730769230769	-0.0659756097560976	-0.386730769230769	171.2107
1.50009	0	-10.055	8.332118E-12	-2.8	3.7266E-8	166.1922	-3.03	245.4903	1.092	-3.211451E-11	-0.386730769230769	-0.0682926829268293	-0.386730769230769	166.1922
1.50009	0	-10.055	-1.013773E-11	-2.9	3.72603E-8	161.5438	-3.282	245.3029	1.17	-5.732871E-11	-0.386730769230769	-0.0707317073170732	-0.386730769230769	161.5438
1.50009	0	-10.055	-6.563648E-11	-3	3.72546E-8	157.7435	-3.354	244.0904	1.326	3.637739E-11	-0.386730769230769	-0.0731707317073171	-0.386730769230769	157.7435
1.50006	0	-10.055	-4.558021E-11	-3.1	3.72488E-8	154.1929	-3.462	242.1031	1.494	1.321817E-10	-0.386730769230769	-0.075609756097561	-0.386730769230769	154.1929
1.50006	0	-10.055	8.692422E-13	-3.2	3.72431E-8	148.2148	-3.336	239.2395	1.374	-6.825485E-11	-0.386730769230769	-0.0780487804878049	-0.386730769230769	148.2148
1.50006	0	-10.055	-4.078505E-11	-3.3	3.72355E-8	144.3808	-3.384	237.0872	1.476	-2.118924E-11	-0.386730769230769	-0.0804878048780488	-0.386730769230769	144.3808
1.49995	0	-10.055	-8.05223E-11	-3.4	3.72336E-8	141.5993	-3.504	235.1733	1.824	1.225174E-10	-0.386730769230769	-0.0829268292682927	-0.386730769230769	141.5993
1.49995	0	-10.055	1.287655E-11	-3.5	3.72336E-8	138.2474	-3.306	232.5722	1.932	-6.699415E-11	-0.386730769230769	-0.0853658536585366	-0.386730769230769	138.2474
1.5001	0	-10.055	-6.797151E-11	-3.6	3.72298E-8	134.4093	-3.264	230.7197	2.13	2.923408E-11	-0.386730769230769	-0.0878048780487805	-0.386730769230769	134.4093
1.5001	0	-10.055	-2.16044E-11	-3.7	3.72298E-8	131.9577	-3.588	228.6934	2.238	6.705166E-11	-0.386730769230769	-0.0902439024390244	-0.386730769230769	131.9577
1.5001	0	-10.055	-6.08413E-11	-3.805	3.72336E-8	129.6055	-3.912	227.7446	2.136	7.383965E-12	-0.386730769230769	-0.0928048780487805	-0.386730769230769	129.6055
1.4999	0	-10.055	-1.434913E-11	-3.905	3.72336E-8	127.0291	-4.152	225.4434	2.274	6.495066E-11	-0.386730769230769	-0.0952439024390244	-0.386730769230769	127.0291
1.4999	0	-10.055	-6.593631E-12	-4.005	3.72374E-8	123.5771	-4.068	222.8942	2.322	-3.127404E-11	-0.386730769230769	-0.0976829268292683	-0.386730769230769	123.5771
1.4998	0	-10.055	-8.519236E-11	-4.1	3.7245E-8	120.2763	-4.53	221.5736	2.376	1.229374E-10	-0.386730769230769	-0.1	-0.386730769230769	120.2763
1.4998	0	-10.055	-2.785897E-11	-4.2	3.72488E-8	117.8263	-4.254	219.4006	2.436	6.621115E-11	-0.386730769230769	-0.102439024390244	-0.386730769230769	117.8263
1.4998	0	-10.055	1.703084E-12	-4.3	3.72546E-8	116.2579	-4.38	217.4666	2.412	-7.707982E-11	-0.386730769230769	-0.104878048780488	-0.386730769230769	116.2579
1.50001	0	-10.055	-7.693636E-11	-4.405	3.72641E-8	115.7661	-4.818	215.6368	2.604	1.258787E-10	-0.386730769230769	-0.107439024390244	-0.386730769230769	115.7661
1.50001	0	-10.055	3.745997E-12	-4.505	3.72756E-8	116.6173	-4.686	214.3209	2.55	-3.541067E-12	-0.386730769230769	-0.109878048780488	-0.386730769230769	116.6173
1.49993	0	-10.055	1.041671E-11	-4.6	3.7287E-8	116.6315	-4.746	213.7311	2.514	-4.262041E-11	-0.386730769230769	-0.11219512195122	-0.386730769230769	116.6315
1.49993	0	-10.055	-4.595546E-11	-4.7	3.72927E-8	115.9144	-4.758	214.073	2.316	5.360537E-11	-0.386730769230769	-0.114634146341463	-0.386730769230769	115.9144
1.49987	0	-10.055	8.457198E-12	-4.8	3.73061E-8	114.6995	-4.998	212.673	2.55	-4.640254E-11	-0.386730769230769	-0.117073170731707	-0.386730769230769	114.6995
1.49987	0	-10.055	-8.139794E-11	-4.905	3.73137E-8	113.3407	-5.334	212.4298	2.718	1.099115E-10	-0.386730769230769	-0.119634146341463	-0.386730769230769	113.3407
1.49987	0	-10.055	5.955673E-12	-5.005	3.73232E-8	111.4529	-4.842	210.5792	2.64	-9.683091E-11	-0.386730769230769	-0.122073170731707	-0.386730769230769	111.4529
1.50002	0	-10.055	-3.582309E-11	-5.1	3.73309E-8	109.8208	-4.464	209.9371	2.664	3.343603E-11	-0.386730769230769	-0.124390243902439	-0.386730769230769	109.8208
1.50002	0	-10.055	-1.288973E-11	-5.205	3.73461E-8	106.9956	-3.876	207.7569	2.454	-8.884644E-11	-0.386730769230769	-0.126951219512195	-0.386730769230769	106.9956
1.50002	0	-10.055	-3.161169E-11	-5.3	3.73557E-8	105.3226	-3.624	206.432	2.376	-6.363225E-11	-0.386730769230769	-0.129268292682927	-0.386730769230769	105.3226
1.50007	0	-10.055	6.831209E-12	-5.405	3.73709E-8	104.5696	-3.45	204.728	2.514	-9.262861E-11	-0.386730769230769	-0.131829268292683	-0.386730769230769	104.5696
1.50007	0	-10.055	-8.248204E-11	-5.505	3.73862E-8	103.2563	-3.732	204.2457	2.4	1.027681E-10	-0.386730769230769	-0.134268292682927	-0.386730769230769	103.2563
1.50007	0	-10.055	-3.315448E-11	-5.6	3.74014E-8	102.9031	-4.356	201.7465	2.52	6.747175E-11	-0.386730769230769	-0.136585365853659	-0.386730769230769	102.9031
1.50007	0	-10.055	-1.451591E-11	-5.705	3.7411E-8	101.2208	-4.452	200.3007	2.022	-5.018468E-11	-0.386730769230769	-0.139146341463415	-0.386730769230769	101.2208
1.50007	0	-10.055	-6.426044E-11	-5.8	3.74243E-8	99.45543	-4.746	199.3584	2.064	9.730568E-11	-0.386730769230769	-0.141463414634146	-0.386730769230769	99.45543
1.4999	0	-10.055	-5.750549E-11	-5.905	3.74358E-8	98.96463	-4.11	198.1528	1.686	-2.497099E-11	-0.386730769230769	-0.144024390243902	-0.386730769230769	98.96463
1.4999	0	-10.055	-4.470452E-11	-6.005	3.74453E-8	98.08147	-3.372	196.7595	1.854	-1.194497E-11	-0.386730769230769	-0.146463414634146	-0.386730769230769	98.08147
1.49981	0	-10.055	9.499502E-12	-6.1	3.74568E-8	97.31771	-3.42	195.0831	1.596	-7.035603E-11	-0.386730769230769	-0.148780487804878	-0.386730769230769	97.31771
1.49981	0	-10.055	-7.168251E-11	-6.205	3.74663E-8	95.37905	-4.218	195.6302	1.482	2.293115E-11	-0.386730769230769	-0.151341463414634	-0.386730769230769	95.37905
1.49997	0	-10.055	-5.471183E-11	-6.3	3.7472E-8	94.66855	-5.118	194.2085	1.602	1.921456E-12	-0.386730769230769	-0.153658536585366	-0.386730769230769	94.66855
1.49997	0	-10.055	-6.300955E-11	-6.405	3.74854E-8	93.54149	-5.598	193.7416	1.398	1.081042E-12	-0.386730769230769	-0.156219512195122	-0.386730769230769	93.54149
1.49997	0	-10.055	-3.177848E-11	-6.505	3.7493E-8	93.16246	-5.676	192.684	1.71	-4.346089E-11	-0.386730769230769	-0.158658536585366	-0.386730769230769	93.16246
1.49998	0	-10.055	2.912148E-12	-6.6	3.75006E-8	93.00705	-6.198	191.6265	1.266	-1.279284E-10	-0.386730769230769	-0.160975609756098	-0.386730769230769	93.00705
1.49998	0	-10.055	-6.855519E-11	-6.705	3.75044E-8	93.51916	-7.908	191.93	1.224	5.570637E-11	-0.386730769230769	-0.163536585365854	-0.386730769230769	93.51916
1.50001	0	-10.055	4.523248E-13	-6.8	3.75063E-8	96.30782	-9.456	189.6359	1.104	-1.384343E-10	-0.386730769230769	-0.165853658536585	-0.386730769230769	96.30782
1.50001	0	-10.055	-6.984776E-11	-6.905	3.75102E-8	97.77501	-10.584	190.7335	1.128	3.637737E-11	-0.386730769230769	-0.168414634146341	-0.386730769230769	97.77501
1.50017	0	-10.055	-3.425037E-12	-7	3.75082E-8	95.60763	-8.574	189.6015	1.158	-8.884652E-11	-0.386730769230769	-0.170731707317073	-0.386730769230769	95.60763
1.49993	0	-9.905	-4.633075E-11	6.995	3.7432E-8	275.4782	-10.68	395.6481	-8.064	1.23778E-10	-0.380961538461538	0.170609756097561	-0.380961538461538	275.4782
1.49998	0	-9.905	-1.856053E-11	6.9	3.74186E-8	257.1825	-11.034	372.7692	-8.61	4.982365E-11	-0.380961538461538	0.168292682926829	-0.380961538461538	257.1825
1.49998	0	-9.905	1.212608E-11	6.8	3.73957E-8	226.882	-10.788	341.1943	-9.546	6.158914E-11	-0.380961538461538	0.165853658536585	-0.380961538461538	226.882
1.49997	0	-9.905	-1.13046E-10	6.7	3.73919E-8	212.1724	-11.55	322.0243	-10.038	2.300874E-10	-0.380961538461538	0.163414634146341	-0.380961538461538	212.1724
1.49997	0	-9.905	1.608682E-11	6.6	3.73957E-8	198.7889	-12.444	302.3422	-10.692	4.015922E-11	-0.380961538461538	0.160975609756098	-0.380961538461538	198.7889
1.49997	0	-9.905	-1.11253E-10	6.495	3.74072E-8	187.6609	-13.158	289.3534	-10.842	2.510968E-10	-0.380961538461538	0.158414634146341	-0.380961538461538	187.6609
1.49973	0	-9.905	-7.105707E-11	6.4	3.74262E-8	179.889	-14.346	281.343	-10.53	2.30928E-10	-0.380961538461538	0.15609756097561	-0.380961538461538	179.889
1.49973	0	-9.905	4.523179E-13	6.3	3.74396E-8	172.735	-14.61	276.0179	-9.792	8.596032E-11	-0.380961538461538	0.153658536585366	-0.380961538461538	172.735
1.49992	0	-9.905	-1.113781E-10	6.2	3.74491E-8	162.4453	-15.324	272.367	-8.394	2.187417E-10	-0.380961538461538	0.151219512195122	-0.380961538461538	162.4453
1.49992	0	-9.905	-1.589191E-11	6.1	3.74625E-8	156.7439	-16.902	267.8946	-8.07	1.380646E-10	-0.380961538461538	0.148780487804878	-0.380961538461538	156.7439
1.50001	0	-9.905	-8.469197E-11	5.995	3.74739E-8	150.1226	-18.732	253.945	-10.062	2.023546E-10	-0.380961538461538	0.146219512195122	-0.380961538461538	150.1226
1.50001	0	-9.905	-6.271766E-11	5.9	3.74854E-8	135.0579	-22.218	223.0967	-16.71	6.91526E-11	-0.380961538461538	0.14390243902439	-0.380961538461538	135.0579
1.49993	0	-9.905	-8.260714E-11	5.8	3.74892E-8	129.1937	-24.57	212.988	-17.76	2.30087E-10	-0.380961538461538	0.141463414634146	-0.380961538461538	129.1937
1.49993	0	-9.905	1.304332E-11	5.7	3.7493E-8	121.0455	-24.288	205.03	-18.648	5.822759E-11	-0.380961538461538	0.139024390243902	-0.380961538461538	121.0455
1.49993	0	-9.905	-6.255085E-11	5.6	3.74911E-8	113.0778	-24.702	196.3082	-19.338	7.671627E-11	-0.380961538461538	0.136585365853659	-0.380961538461538	113.0778
1.49999	0	-9.905	1.91154E-12	5.495	3.74987E-8	107.0818	-27.384	188.2089	-20.928	4.730263E-11	-0.380961538461538	0.134024390243902	-0.380961538461538	107.0818
1.49999	0	-9.905	-9.799334E-11	5.4	3.75082E-8	101.2317	-29.856	181.2958	-21.714	2.380709E-10	-0.380961538461538	0.131707317073171	-0.380961538461538	101.2317
1.49988	0	-9.905	-3.152829E-11	5.3	3.75159E-8	98.38095	-32.034	177.4853	-22.476	1.721001E-10	-0.380961538461538	0.129268292682927	-0.380961538461538	98.38095
1.49988	0	-9.905	6.205834E-12	5.2	3.75254E-8	93.91346	-35.226	174.6732	-23.34	4.099963E-11	-0.380961538461538	0.126829268292683	-0.380961538461538	93.91346
1.49988	0	-9.905	-6.647037E-11	5.1	3.7533E-8	87.50486	-39	169.6379	-24.366	2.073965E-10	-0.380961538461538	0.124390243902439	-0.380961538461538	87.50486
1.50005	0	-9.905	-5.900661E-11	4.995	3.75369E-8	81.1319	-41.724	165.4644	-24.834	7.671619E-11	-0.380961538461538	0.121829268292683	-0.380961538461538	81.1319
1.50005	0	-9.905	-6.588664E-11	4.9	3.75369E-8	76.16958	-45.882	159.7703	-25.974	7.881708E-11	-0.380961538461538	0.119512195121951	-0.380961538461538	76.16958
1.49998	0	-9.905	-9.936934E-11	4.8	3.75369E-8	73.62648	-50.376	155.8626	-27.81	2.212631E-10	-0.380961538461538	0.117073170731707	-0.380961538461538	73.62648
1.49998	0	-9.905	1.441914E-11	4.7	3.7535E-8	70.8885	-54.234	152.2478	-29.916	1.662827E-11	-0.380961538461538	0.114634146341463	-0.380961538461538	70.8885
1.49998	0	-9.905	-9.878556E-11	4.6	3.75292E-8	68.85225	-58.128	147.1841	-31.458	1.452079E-10	-0.380961538461538	0.11219512195122	-0.380961538461538	68.85225
[truncated: 20,702 more rows]
