# Supplementary material for: Giant ferroelectric polarization in a bilayer graphene heterostructure
Source: Nat Commun. 2022 Oct 21;13:6241. doi: 10.1038/s41467-022-34104-z (PMC9587233; doi:10.1038/s41467-022-34104-z)
Supplement: Supplementary file 4 — Source Data [file 41467_2022_34104_MOESM4_ESM.zip › SI/Fig.S7/Fig.S7d.dat]

0.195121951219512	-0.154038461538462	160.6475
0.190121951219512	-0.154038461538462	165.7837
0.185243902439024	-0.154038461538462	170.093
0.180487804878049	-0.154038461538462	174.9087
0.175487804878049	-0.154038461538462	183.6235
0.170609756097561	-0.154038461538462	189.6886
0.165731707317073	-0.154038461538462	195.7956
0.160853658536585	-0.154038461538462	204.0428
0.15609756097561	-0.154038461538462	215.0257
0.15109756097561	-0.154038461538462	226.5816
0.146219512195122	-0.154038461538462	239.1824
0.141341463414634	-0.154038461538462	256.6273
0.136463414634146	-0.154038461538462	276.6664
0.131707317073171	-0.154038461538462	296.8237
0.126707317073171	-0.154038461538462	320.9848
0.121829268292683	-0.154038461538462	329.7262
0.116951219512195	-0.154038461538462	343.0925
0.112073170731707	-0.154038461538462	376.7829
0.107317073170732	-0.154038461538462	401.5195
0.102317073170732	-0.154038461538462	433.9411
0.0974390243902439	-0.154038461538462	473.9696
0.0925609756097561	-0.154038461538462	654.5944
0.0876829268292683	-0.154038461538462	1056.662
0.0828048780487805	-0.154038461538462	3242.344
0.0779268292682927	-0.154038461538462	11402.59
0.0731707317073171	-0.154038461538462	26988.29
0.0681707317073171	-0.154038461538462	52885.03
0.0632926829268293	-0.154038461538462	60488.1
0.0584146341463415	-0.154038461538462	1350.396
0.0535365853658537	-0.154038461538462	713.4258
0.0487804878048781	-0.154038461538462	589.0735
0.043780487804878	-0.154038461538462	513.7471
0.0389024390243902	-0.154038461538462	414.1358
0.0340243902439024	-0.154038461538462	368.1853
0.0291463414634146	-0.154038461538462	341.4131
0.0242682926829268	-0.154038461538462	316.9967
0.019390243902439	-0.154038461538462	292.3002
0.0145121951219512	-0.154038461538462	256.4101
0.00963414634146341	-0.154038461538462	226.2367
0.00475609756097561	-0.154038461538462	207.0605
0	-0.154038461538462	187.1954
-0.005	-0.154038461538462	174.4458
-0.0098780487804878	-0.154038461538462	160.9633
-0.0146341463414634	-0.154038461538462	145.7158
-0.0196341463414634	-0.154038461538462	135.1301
-0.024390243902439	-0.154038461538462	126.3878
-0.029390243902439	-0.154038461538462	119.2178
-0.0342682926829268	-0.154038461538462	115.4697
-0.0391463414634146	-0.154038461538462	112.4964
-0.0440243902439024	-0.154038461538462	108.1946
-0.0489024390243902	-0.154038461538462	104.318
-0.053780487804878	-0.154038461538462	100.8499
-0.0586585365853659	-0.154038461538462	98.04875
-0.0635365853658537	-0.154038461538462	99.94111
-0.0684146341463415	-0.154038461538462	106.5591
-0.0731707317073171	-0.154038461538462	118.8514
-0.0781707317073171	-0.154038461538462	141.4973
-0.0830487804878049	-0.154038461538462	158.2096
-0.0879268292682927	-0.154038461538462	172.1128
-0.0928048780487805	-0.154038461538462	218.084
-0.0975609756097561	-0.154038461538462	253.2553
-0.102560975609756	-0.154038461538462	319.8694
-0.107439024390244	-0.154038461538462	389.4542
-0.112317073170732	-0.154038461538462	450.2586
-0.11719512195122	-0.154038461538462	487.3377
-0.122073170731707	-0.154038461538462	497.5838
-0.126951219512195	-0.154038461538462	480.7133
-0.131829268292683	-0.154038461538462	416.2869
-0.136707317073171	-0.154038461538462	350.8104
-0.141585365853659	-0.154038461538462	318.4318
-0.146463414634146	-0.154038461538462	297.228
-0.151341463414634	-0.154038461538462	281.279
-0.156219512195122	-0.154038461538462	270.39
-0.16109756097561	-0.154038461538462	260.9695
-0.165975609756098	-0.154038461538462	250.3155
-0.170853658536585	-0.154038461538462	237.5793
-0.175731707317073	-0.154038461538462	219.34
-0.180609756097561	-0.154038461538462	204.9051
-0.185487804878049	-0.154038461538462	194.0191
-0.190365853658537	-0.154038461538462	187.0467
-0.195243902439024	-0.154038461538462	186.3557
0.195121951219512	-0.150192307692308	156.2138
0.190121951219512	-0.150192307692308	159.8108
0.185243902439024	-0.150192307692308	162.695
0.180487804878049	-0.150192307692308	167.842
0.175487804878049	-0.150192307692308	174.2272
0.170609756097561	-0.150192307692308	182.0557
0.165731707317073	-0.150192307692308	188.9513
0.160853658536585	-0.150192307692308	195.1071
0.15609756097561	-0.150192307692308	202.8426
0.15109756097561	-0.150192307692308	213.0661
0.146219512195122	-0.150192307692308	224.8211
0.141341463414634	-0.150192307692308	236.5932
0.136463414634146	-0.150192307692308	253.7184
0.131707317073171	-0.150192307692308	271.8124
0.126707317073171	-0.150192307692308	289.5209
0.121829268292683	-0.150192307692308	306.4635
0.116951219512195	-0.150192307692308	325.0618
0.112073170731707	-0.150192307692308	346.6105
0.107317073170732	-0.150192307692308	379.9643
0.102317073170732	-0.150192307692308	403.7591
0.0974390243902439	-0.150192307692308	437.3106
0.0925609756097561	-0.150192307692308	490.9425
0.0876829268292683	-0.150192307692308	758.7452
0.0828048780487805	-0.150192307692308	1245.815
0.0779268292682927	-0.150192307692308	3840.218
0.0731707317073171	-0.150192307692308	9654.211
0.0681707317073171	-0.150192307692308	16041.43
0.0632926829268293	-0.150192307692308	20578.52
0.0584146341463415	-0.150192307692308	15636.1
0.0535365853658537	-0.150192307692308	1027.444
0.0487804878048781	-0.150192307692308	647.603
0.043780487804878	-0.150192307692308	552.1173
0.0389024390243902	-0.150192307692308	454.7987
0.0340243902439024	-0.150192307692308	394.2826
0.0291463414634146	-0.150192307692308	354.5649
0.0242682926829268	-0.150192307692308	330.956
0.019390243902439	-0.150192307692308	308.7602
0.0145121951219512	-0.150192307692308	287.4084
0.00963414634146341	-0.150192307692308	252.7882
0.00475609756097561	-0.150192307692308	224.0005
0	-0.150192307692308	205.5367
-0.005	-0.150192307692308	187.8197
-0.0098780487804878	-0.150192307692308	172.3366
-0.0146341463414634	-0.150192307692308	156.679
-0.0196341463414634	-0.150192307692308	143.8548
-0.024390243902439	-0.150192307692308	134.8256
-0.029390243902439	-0.150192307692308	125.0473
-0.0342682926829268	-0.150192307692308	119.7401
-0.0391463414634146	-0.150192307692308	117.6123
-0.0440243902439024	-0.150192307692308	113.8246
-0.0489024390243902	-0.150192307692308	108.5235
-0.053780487804878	-0.150192307692308	104.3179
-0.0586585365853659	-0.150192307692308	101.5205
-0.0635365853658537	-0.150192307692308	100.4374
-0.0684146341463415	-0.150192307692308	103.3911
-0.0731707317073171	-0.150192307692308	112.6167
-0.0781707317073171	-0.150192307692308	129.897
-0.0830487804878049	-0.150192307692308	146.749
-0.0879268292682927	-0.150192307692308	175.0169
-0.0928048780487805	-0.150192307692308	206.7063
-0.0975609756097561	-0.150192307692308	235.8552
-0.102560975609756	-0.150192307692308	272.1925
-0.107439024390244	-0.150192307692308	352.4881
-0.112317073170732	-0.150192307692308	417.414
-0.11719512195122	-0.150192307692308	467.1066
-0.122073170731707	-0.150192307692308	491.4343
-0.126951219512195	-0.150192307692308	485.0797
-0.131829268292683	-0.150192307692308	441.3638
-0.136707317073171	-0.150192307692308	397.7031
-0.141585365853659	-0.150192307692308	331.6594
-0.146463414634146	-0.150192307692308	305.1959
-0.151341463414634	-0.150192307692308	288.1977
-0.156219512195122	-0.150192307692308	274.1428
-0.16109756097561	-0.150192307692308	263.765
-0.165975609756098	-0.150192307692308	255.4455
-0.170853658536585	-0.150192307692308	243.5938
-0.175731707317073	-0.150192307692308	230.9258
-0.180609756097561	-0.150192307692308	217.5062
-0.185487804878049	-0.150192307692308	205.8096
-0.190365853658537	-0.150192307692308	202.3968
-0.195243902439024	-0.150192307692308	205.0241
0.195121951219512	-0.146346153846154	153.2593
0.190121951219512	-0.146346153846154	156.6678
0.185243902439024	-0.146346153846154	159.1605
0.180487804878049	-0.146346153846154	163.646
0.175487804878049	-0.146346153846154	167.6541
0.170609756097561	-0.146346153846154	174.032
0.165731707317073	-0.146346153846154	182.01
0.160853658536585	-0.146346153846154	189.1693
0.15609756097561	-0.146346153846154	194.6866
0.15109756097561	-0.146346153846154	202.7387
0.146219512195122	-0.146346153846154	217.2286
0.141341463414634	-0.146346153846154	230.0898
0.136463414634146	-0.146346153846154	242.9432
0.131707317073171	-0.146346153846154	261.3733
0.126707317073171	-0.146346153846154	281.1201
0.121829268292683	-0.146346153846154	302.2519
0.116951219512195	-0.146346153846154	324.192
0.112073170731707	-0.146346153846154	333.2089
0.107317073170732	-0.146346153846154	346.6646
0.102317073170732	-0.146346153846154	375.0349
0.0974390243902439	-0.146346153846154	392.9916
0.0925609756097561	-0.146346153846154	418.6325
0.0876829268292683	-0.146346153846154	465.6939
0.0828048780487805	-0.146346153846154	716.5591
0.0779268292682927	-0.146346153846154	1168.284
0.0731707317073171	-0.146346153846154	3405.108
0.0681707317073171	-0.146346153846154	6418.436
0.0632926829268293	-0.146346153846154	9327.783
0.0584146341463415	-0.146346153846154	11239.24
0.0535365853658537	-0.146346153846154	2983.164
0.0487804878048781	-0.146346153846154	797.985
0.043780487804878	-0.146346153846154	646.0273
0.0389024390243902	-0.146346153846154	549.4741
0.0340243902439024	-0.146346153846154	445.452
0.0291463414634146	-0.146346153846154	387.3176
0.0242682926829268	-0.146346153846154	350.673
0.019390243902439	-0.146346153846154	323.25
0.0145121951219512	-0.146346153846154	292.0988
0.00963414634146341	-0.146346153846154	270.5159
0.00475609756097561	-0.146346153846154	241.8657
0	-0.146346153846154	214.7902
-0.005	-0.146346153846154	197.0251
-0.0098780487804878	-0.146346153846154	180.5944
-0.0146341463414634	-0.146346153846154	168.2093
-0.0196341463414634	-0.146346153846154	153.422
-0.024390243902439	-0.146346153846154	141.638
-0.029390243902439	-0.146346153846154	133.8182
-0.0342682926829268	-0.146346153846154	126.4085
-0.0391463414634146	-0.146346153846154	122.3906
-0.0440243902439024	-0.146346153846154	120.1714
-0.0489024390243902	-0.146346153846154	116.5747
-0.053780487804878	-0.146346153846154	111.0258
-0.0586585365853659	-0.146346153846154	106.5168
-0.0635365853658537	-0.146346153846154	104.473
-0.0684146341463415	-0.146346153846154	104.7361
-0.0731707317073171	-0.146346153846154	108.5002
-0.0781707317073171	-0.146346153846154	115.9441
-0.0830487804878049	-0.146346153846154	131.384
-0.0879268292682927	-0.146346153846154	146.5017
-0.0928048780487805	-0.146346153846154	170.6243
-0.0975609756097561	-0.146346153846154	202.912
-0.102560975609756	-0.146346153846154	230.9963
-0.107439024390244	-0.146346153846154	274.8275
-0.112317073170732	-0.146346153846154	353.6606
-0.11719512195122	-0.146346153846154	422.8079
-0.122073170731707	-0.146346153846154	462.8172
-0.126951219512195	-0.146346153846154	479.3695
-0.131829268292683	-0.146346153846154	471.0028
-0.136707317073171	-0.146346153846154	430.6765
-0.141585365853659	-0.146346153846154	360.5126
-0.146463414634146	-0.146346153846154	322.3189
-0.151341463414634	-0.146346153846154	297.1198
-0.156219512195122	-0.146346153846154	278.215
-0.16109756097561	-0.146346153846154	267.3063
-0.165975609756098	-0.146346153846154	258.7637
-0.170853658536585	-0.146346153846154	245.8058
-0.175731707317073	-0.146346153846154	235.081
-0.180609756097561	-0.146346153846154	221.4444
-0.185487804878049	-0.146346153846154	209.5084
-0.190365853658537	-0.146346153846154	205.0154
-0.195243902439024	-0.146346153846154	206.4681
0.195121951219512	-0.1425	151.5952
0.190121951219512	-0.1425	155.5969
0.185243902439024	-0.1425	158.8933
0.180487804878049	-0.1425	162.9959
0.175487804878049	-0.1425	166.1085
0.170609756097561	-0.1425	170.5554
0.165731707317073	-0.1425	178.2086
0.160853658536585	-0.1425	185.0508
0.15609756097561	-0.1425	192.4717
0.15109756097561	-0.1425	200.1109
0.146219512195122	-0.1425	210.6099
0.141341463414634	-0.1425	221.1025
0.136463414634146	-0.1425	231.0249
0.131707317073171	-0.1425	241.2702
0.126707317073171	-0.1425	250.7989
0.121829268292683	-0.1425	257.7556
0.116951219512195	-0.1425	268.2423
0.112073170731707	-0.1425	290.1286
0.107317073170732	-0.1425	334.388
0.102317073170732	-0.1425	357.4529
0.0974390243902439	-0.1425	389.8675
0.0925609756097561	-0.1425	413.9206
0.0876829268292683	-0.1425	448.5618
0.0828048780487805	-0.1425	513.6669
0.0779268292682927	-0.1425	785.0188
0.0731707317073171	-0.1425	2201.176
0.0681707317073171	-0.1425	7616.256
0.0632926829268293	-0.1425	22970.75
0.0584146341463415	-0.1425	37204.75
0.0535365853658537	-0.1425	35096.16
0.0487804878048781	-0.1425	1326.542
0.043780487804878	-0.1425	709.4556
0.0389024390243902	-0.1425	594.8757
0.0340243902439024	-0.1425	508.2308
0.0291463414634146	-0.1425	422.4512
0.0242682926829268	-0.1425	372.0649
0.019390243902439	-0.1425	340.8264
0.0145121951219512	-0.1425	317.8798
0.00963414634146341	-0.1425	293.9567
0.00475609756097561	-0.1425	262.3943
0	-0.1425	229.0676
-0.005	-0.1425	210.6913
-0.0098780487804878	-0.1425	192.1187
-0.0146341463414634	-0.1425	175.5084
-0.0196341463414634	-0.1425	164.5869
-0.024390243902439	-0.1425	152.3552
-0.029390243902439	-0.1425	140.4612
-0.0342682926829268	-0.1425	132.9725
-0.0391463414634146	-0.1425	128.6537
-0.0440243902439024	-0.1425	125.7945
-0.0489024390243902	-0.1425	122.5513
-0.053780487804878	-0.1425	119.7815
-0.0586585365853659	-0.1425	114.5551
-0.0635365853658537	-0.1425	110.5848
-0.0684146341463415	-0.1425	108.1546
-0.0731707317073171	-0.1425	109.8918
-0.0781707317073171	-0.1425	115.2191
-0.0830487804878049	-0.1425	133.3763
-0.0879268292682927	-0.1425	149.1631
-0.0928048780487805	-0.1425	168.2703
-0.0975609756097561	-0.1425	188.6379
-0.102560975609756	-0.1425	221.5163
-0.107439024390244	-0.1425	257.4579
-0.112317073170732	-0.1425	299.7554
-0.11719512195122	-0.1425	380.6423
-0.122073170731707	-0.1425	427.2137
-0.126951219512195	-0.1425	450.6296
-0.131829268292683	-0.1425	465.3209
-0.136707317073171	-0.1425	455.4407
-0.141585365853659	-0.1425	408.4994
-0.146463414634146	-0.1425	341.3272
-0.151341463414634	-0.1425	309.5767
-0.156219512195122	-0.1425	288.5951
-0.16109756097561	-0.1425	276.5084
-0.165975609756098	-0.1425	266.0754
-0.170853658536585	-0.1425	254.097
-0.175731707317073	-0.1425	243.4938
-0.180609756097561	-0.1425	233.2232
-0.185487804878049	-0.1425	222.7014
-0.190365853658537	-0.1425	218.3103
-0.195243902439024	-0.1425	220.6843
0.195121951219512	-0.138653846153846	149.0826
0.190121951219512	-0.138653846153846	152.4814
0.185243902439024	-0.138653846153846	156.3445
0.180487804878049	-0.138653846153846	160.9403
0.175487804878049	-0.138653846153846	165.0434
0.170609756097561	-0.138653846153846	168.1481
0.165731707317073	-0.138653846153846	171.6443
0.160853658536585	-0.138653846153846	177.9179
0.15609756097561	-0.138653846153846	186.5575
0.15109756097561	-0.138653846153846	194.0135
0.146219512195122	-0.138653846153846	201.0201
0.141341463414634	-0.138653846153846	211.4122
0.136463414634146	-0.138653846153846	223.3467
0.131707317073171	-0.138653846153846	235.9829
0.126707317073171	-0.138653846153846	252.6538
0.121829268292683	-0.138653846153846	271.5791
0.116951219512195	-0.138653846153846	292.0115
0.112073170731707	-0.138653846153846	314.8831
0.107317073170732	-0.138653846153846	320.1135
0.102317073170732	-0.138653846153846	330.4497
0.0974390243902439	-0.138653846153846	349.8341
0.0925609756097561	-0.138653846153846	374.8686
0.0876829268292683	-0.138653846153846	388.8738
0.0828048780487805	-0.138653846153846	414.9517
0.0779268292682927	-0.138653846153846	491.7042
0.0731707317073171	-0.138653846153846	774.8907
0.0681707317073171	-0.138653846153846	1302.079
0.0632926829268293	-0.138653846153846	3790.243
0.0584146341463415	-0.138653846153846	13264.6
0.0535365853658537	-0.138653846153846	26280.21
0.0487804878048781	-0.138653846153846	16570.03
0.043780487804878	-0.138653846153846	1060.605
0.0389024390243902	-0.138653846153846	659.5923
0.0340243902439024	-0.138653846153846	554.8732
0.0291463414634146	-0.138653846153846	490.4495
0.0242682926829268	-0.138653846153846	406.2071
0.019390243902439	-0.138653846153846	360.0378
0.0145121951219512	-0.138653846153846	330.5745
0.00963414634146341	-0.138653846153846	301.5678
0.00475609756097561	-0.138653846153846	282.6664
0	-0.138653846153846	252.6563
-0.005	-0.138653846153846	227.1304
-0.0098780487804878	-0.138653846153846	209.1809
-0.0146341463414634	-0.138653846153846	191.323
-0.0196341463414634	-0.138653846153846	176.2771
-0.024390243902439	-0.138653846153846	160.7482
-0.029390243902439	-0.138653846153846	146.4622
-0.0342682926829268	-0.138653846153846	136.9784
-0.0391463414634146	-0.138653846153846	130.5349
-0.0440243902439024	-0.138653846153846	126.3191
-0.0489024390243902	-0.138653846153846	123.9947
-0.053780487804878	-0.138653846153846	121.3856
-0.0586585365853659	-0.138653846153846	116.8304
-0.0635365853658537	-0.138653846153846	111.101
-0.0684146341463415	-0.138653846153846	108.3314
-0.0731707317073171	-0.138653846153846	108.4988
-0.0781707317073171	-0.138653846153846	110.8989
-0.0830487804878049	-0.138653846153846	118.1451
-0.0879268292682927	-0.138653846153846	137.1836
-0.0928048780487805	-0.138653846153846	153.2185
-0.0975609756097561	-0.138653846153846	175.5562
-0.102560975609756	-0.138653846153846	205.5457
-0.107439024390244	-0.138653846153846	232.8063
-0.112317073170732	-0.138653846153846	270.699
-0.11719512195122	-0.138653846153846	344.8678
-0.122073170731707	-0.138653846153846	414.1309
-0.126951219512195	-0.138653846153846	459.112
-0.131829268292683	-0.138653846153846	483.2894
-0.136707317073171	-0.138653846153846	480.0638
-0.141585365853659	-0.138653846153846	443.8423
-0.146463414634146	-0.138653846153846	394.8846
-0.151341463414634	-0.138653846153846	332.7788
-0.156219512195122	-0.138653846153846	301.5205
-0.16109756097561	-0.138653846153846	283.1275
-0.165975609756098	-0.138653846153846	271.5084
-0.170853658536585	-0.138653846153846	259.5354
-0.175731707317073	-0.138653846153846	247.931
-0.180609756097561	-0.138653846153846	237.5282
-0.185487804878049	-0.138653846153846	229.7077
-0.190365853658537	-0.138653846153846	226.4123
-0.195243902439024	-0.138653846153846	228.1411
0.195121951219512	-0.134807692307692	148.6367
0.190121951219512	-0.134807692307692	150.8569
0.185243902439024	-0.134807692307692	155.044
0.180487804878049	-0.134807692307692	158.0484
0.175487804878049	-0.134807692307692	162.0614
0.170609756097561	-0.134807692307692	165.5721
0.165731707317073	-0.134807692307692	171.1321
0.160853658536585	-0.134807692307692	178.4859
0.15609756097561	-0.134807692307692	185.0692
0.15109756097561	-0.134807692307692	191.1827
0.146219512195122	-0.134807692307692	198.9689
0.141341463414634	-0.134807692307692	208.5697
0.136463414634146	-0.134807692307692	217.562
0.131707317073171	-0.134807692307692	229.7921
0.126707317073171	-0.134807692307692	242.8341
0.121829268292683	-0.134807692307692	256.4678
0.116951219512195	-0.134807692307692	270.749
0.112073170731707	-0.134807692307692	284.8943
0.107317073170732	-0.134807692307692	299.1576
0.102317073170732	-0.134807692307692	317.4516
0.0974390243902439	-0.134807692307692	343.1749
0.0925609756097561	-0.134807692307692	376.7806
0.0876829268292683	-0.134807692307692	399.3932
0.0828048780487805	-0.134807692307692	430.8398
0.0779268292682927	-0.134807692307692	489.4367
0.0731707317073171	-0.134807692307692	716.8976
0.0681707317073171	-0.134807692307692	1237.98
0.0632926829268293	-0.134807692307692	3457.215
0.0584146341463415	-0.134807692307692	7245.48
0.0535365853658537	-0.134807692307692	10718.67
0.0487804878048781	-0.134807692307692	11356.42
0.043780487804878	-0.134807692307692	1454.301
0.0389024390243902	-0.134807692307692	727.8451
0.0340243902439024	-0.134807692307692	606.3337
0.0291463414634146	-0.134807692307692	522.332
0.0242682926829268	-0.134807692307692	430.666
0.019390243902439	-0.134807692307692	381.2219
0.0145121951219512	-0.134807692307692	347.1772
0.00963414634146341	-0.134807692307692	318.1795
0.00475609756097561	-0.134807692307692	289.602
0	-0.134807692307692	256.9525
-0.005	-0.134807692307692	238.0353
-0.0098780487804878	-0.134807692307692	216.0401
-0.0146341463414634	-0.134807692307692	198.5315
-0.0196341463414634	-0.134807692307692	181.8053
-0.024390243902439	-0.134807692307692	169.1066
-0.029390243902439	-0.134807692307692	155.4226
-0.0342682926829268	-0.134807692307692	142.1892
-0.0391463414634146	-0.134807692307692	133.6498
-0.0440243902439024	-0.134807692307692	128.91
-0.0489024390243902	-0.134807692307692	125.5683
-0.053780487804878	-0.134807692307692	122.8109
-0.0586585365853659	-0.134807692307692	117.5142
-0.0635365853658537	-0.134807692307692	110.8361
-0.0684146341463415	-0.134807692307692	105.7794
-0.0731707317073171	-0.134807692307692	104.9902
-0.0781707317073171	-0.134807692307692	108.0686
-0.0830487804878049	-0.134807692307692	115.9176
-0.0879268292682927	-0.134807692307692	132.7424
-0.0928048780487805	-0.134807692307692	145.3827
-0.0975609756097561	-0.134807692307692	159.9455
-0.102560975609756	-0.134807692307692	181.0178
-0.107439024390244	-0.134807692307692	211.0518
-0.112317073170732	-0.134807692307692	249.2493
-0.11719512195122	-0.134807692307692	319.2179
-0.122073170731707	-0.134807692307692	385.0224
-0.126951219512195	-0.134807692307692	436.0765
-0.131829268292683	-0.134807692307692	467.4629
-0.136707317073171	-0.134807692307692	479.0876
-0.141585365853659	-0.134807692307692	456.9504
-0.146463414634146	-0.134807692307692	416.7783
-0.151341463414634	-0.134807692307692	352.3749
-0.156219512195122	-0.134807692307692	313.175
-0.16109756097561	-0.134807692307692	291.6716
-0.165975609756098	-0.134807692307692	277.0224
-0.170853658536585	-0.134807692307692	263.7374
-0.175731707317073	-0.134807692307692	254.1767
-0.180609756097561	-0.134807692307692	244.9241
-0.185487804878049	-0.134807692307692	235.1209
-0.190365853658537	-0.134807692307692	230.7779
-0.195243902439024	-0.134807692307692	232.943
0.195121951219512	-0.130961538461538	148.1084
0.190121951219512	-0.130961538461538	148.1867
0.185243902439024	-0.130961538461538	150.4088
0.180487804878049	-0.130961538461538	152.8513
0.175487804878049	-0.130961538461538	155.1072
0.170609756097561	-0.130961538461538	159.071
0.165731707317073	-0.130961538461538	162.9309
0.160853658536585	-0.130961538461538	170.1174
0.15609756097561	-0.130961538461538	178.528
0.15109756097561	-0.130961538461538	185.6699
0.146219512195122	-0.130961538461538	192.4813
0.141341463414634	-0.130961538461538	200.6966
0.136463414634146	-0.130961538461538	209.8184
0.131707317073171	-0.130961538461538	221.227
0.126707317073171	-0.130961538461538	234.7626
0.121829268292683	-0.130961538461538	251.1022
0.116951219512195	-0.130961538461538	268.7559
0.112073170731707	-0.130961538461538	288.8129
0.107317073170732	-0.130961538461538	310.5805
0.102317073170732	-0.130961538461538	316.659
0.0974390243902439	-0.130961538461538	327.8535
0.0925609756097561	-0.130961538461538	345.1346
0.0876829268292683	-0.130961538461538	369.7626
0.0828048780487805	-0.130961538461538	389.4858
0.0779268292682927	-0.130961538461538	419.5303
0.0731707317073171	-0.130961538461538	481.3232
0.0681707317073171	-0.130961538461538	733.7383
0.0632926829268293	-0.130961538461538	1996.689
0.0584146341463415	-0.130961538461538	6857.945
0.0535365853658537	-0.130961538461538	20239.18
0.0487804878048781	-0.130961538461538	32011.27
0.043780487804878	-0.130961538461538	33371.73
0.0389024390243902	-0.130961538461538	1040.242
0.0340243902439024	-0.130961538461538	661.2624
0.0291463414634146	-0.130961538461538	555.8119
0.0242682926829268	-0.130961538461538	486.6575
0.019390243902439	-0.130961538461538	402.1503
0.0145121951219512	-0.130961538461538	358.5892
0.00963414634146341	-0.130961538461538	326.6513
0.00475609756097561	-0.130961538461538	303.4657
0	-0.130961538461538	283.95
-0.005	-0.130961538461538	252.6786
-0.0098780487804878	-0.130961538461538	225.1383
-0.0146341463414634	-0.130961538461538	205.6336
-0.0196341463414634	-0.130961538461538	185.4201
-0.024390243902439	-0.130961538461538	172.9276
-0.029390243902439	-0.130961538461538	157.9723
-0.0342682926829268	-0.130961538461538	144.9194
-0.0391463414634146	-0.130961538461538	139.28
-0.0440243902439024	-0.130961538461538	134.2557
-0.0489024390243902	-0.130961538461538	129.7465
-0.053780487804878	-0.130961538461538	127.8797
-0.0586585365853659	-0.130961538461538	127.3384
-0.0635365853658537	-0.130961538461538	122.4344
-0.0684146341463415	-0.130961538461538	114.9783
-0.0731707317073171	-0.130961538461538	110.9877
-0.0781707317073171	-0.130961538461538	109.6626
-0.0830487804878049	-0.130961538461538	111.2528
-0.0879268292682927	-0.130961538461538	121.1306
-0.0928048780487805	-0.130961538461538	138.9717
-0.0975609756097561	-0.130961538461538	154.4959
-0.102560975609756	-0.130961538461538	181.159
-0.107439024390244	-0.130961538461538	213.8772
-0.112317073170732	-0.130961538461538	246.4197
-0.11719512195122	-0.130961538461538	282.5479
-0.122073170731707	-0.130961538461538	357.9667
-0.126951219512195	-0.130961538461538	418.0448
-0.131829268292683	-0.130961538461538	457.519
-0.136707317073171	-0.130961538461538	473.6058
-0.141585365853659	-0.130961538461538	459.6974
-0.146463414634146	-0.130961538461538	426.0729
-0.151341463414634	-0.130961538461538	382.5205
-0.156219512195122	-0.130961538461538	326.6534
-0.16109756097561	-0.130961538461538	300.6577
-0.165975609756098	-0.130961538461538	284.1485
-0.170853658536585	-0.130961538461538	269.1761
-0.175731707317073	-0.130961538461538	260.8193
-0.180609756097561	-0.130961538461538	250.8153
-0.185487804878049	-0.130961538461538	242.4127
-0.190365853658537	-0.130961538461538	238.546
-0.195243902439024	-0.130961538461538	240.6474
0.195121951219512	-0.127115384615385	146.3065
0.190121951219512	-0.127115384615385	146.0919
0.185243902439024	-0.127115384615385	148.3773
0.180487804878049	-0.127115384615385	150.2344
0.175487804878049	-0.127115384615385	153.4575
0.170609756097561	-0.127115384615385	157.7459
0.165731707317073	-0.127115384615385	162.248
0.160853658536585	-0.127115384615385	166.8333
0.15609756097561	-0.127115384615385	172.6486
0.15109756097561	-0.127115384615385	181.6379
0.146219512195122	-0.127115384615385	187.6592
0.141341463414634	-0.127115384615385	197.2504
0.136463414634146	-0.127115384615385	206.4071
0.131707317073171	-0.127115384615385	215.8851
0.126707317073171	-0.127115384615385	227.3357
0.121829268292683	-0.127115384615385	238.0693
0.116951219512195	-0.127115384615385	250.5671
0.112073170731707	-0.127115384615385	269.2549
0.107317073170732	-0.127115384615385	288.161
0.102317073170732	-0.127115384615385	307.5856
0.0974390243902439	-0.127115384615385	320.3885
0.0925609756097561	-0.127115384615385	329.2602
0.0876829268292683	-0.127115384615385	343.7781
0.0828048780487805	-0.127115384615385	366.2718
0.0779268292682927	-0.127115384615385	395.6854
0.0731707317073171	-0.127115384615385	444.8418
0.0681707317073171	-0.127115384615385	618.674
0.0632926829268293	-0.127115384615385	1097.266
0.0584146341463415	-0.127115384615385	2064.437
0.0535365853658537	-0.127115384615385	3663.643
0.0487804878048781	-0.127115384615385	5145.839
0.043780487804878	-0.127115384615385	5961.992
0.0389024390243902	-0.127115384615385	1454.743
0.0340243902439024	-0.127115384615385	749.0093
0.0291463414634146	-0.127115384615385	620.0274
0.0242682926829268	-0.127115384615385	533.7539
0.019390243902439	-0.127115384615385	438.8418
0.0145121951219512	-0.127115384615385	383.0009
0.00963414634146341	-0.127115384615385	347.5102
0.00475609756097561	-0.127115384615385	321.0507
0	-0.127115384615385	293.6076
-0.005	-0.127115384615385	261.1354
-0.0098780487804878	-0.127115384615385	239.5857
-0.0146341463414634	-0.127115384615385	216.1125
-0.0196341463414634	-0.127115384615385	198.6031
-0.024390243902439	-0.127115384615385	184.6604
-0.029390243902439	-0.127115384615385	171.0819
-0.0342682926829268	-0.127115384615385	155.2544
-0.0391463414634146	-0.127115384615385	144.6249
-0.0440243902439024	-0.127115384615385	138.9346
-0.0489024390243902	-0.127115384615385	133.4253
-0.053780487804878	-0.127115384615385	130.2331
-0.0586585365853659	-0.127115384615385	125.8345
-0.0635365853658537	-0.127115384615385	119.1134
-0.0684146341463415	-0.127115384615385	110.6162
-0.0731707317073171	-0.127115384615385	106.0294
-0.0781707317073171	-0.127115384615385	105.633
-0.0830487804878049	-0.127115384615385	107.4876
-0.0879268292682927	-0.127115384615385	113.6174
-0.0928048780487805	-0.127115384615385	122.967
-0.0975609756097561	-0.127115384615385	141.5632
-0.102560975609756	-0.127115384615385	161.2413
-0.107439024390244	-0.127115384615385	188.0002
-0.112317073170732	-0.127115384615385	216.5569
-0.11719512195122	-0.127115384615385	242.4546
-0.122073170731707	-0.127115384615385	289.0211
-0.126951219512195	-0.127115384615385	362.3702
-0.131829268292683	-0.127115384615385	411.2615
-0.136707317073171	-0.127115384615385	446.7514
-0.141585365853659	-0.127115384615385	462.4926
-0.146463414634146	-0.127115384615385	449.0762
-0.151341463414634	-0.127115384615385	418.2357
-0.156219512195122	-0.127115384615385	355.424
-0.16109756097561	-0.127115384615385	320.4179
-0.165975609756098	-0.127115384615385	298.2022
-0.170853658536585	-0.127115384615385	280.444
-0.175731707317073	-0.127115384615385	268.9623
-0.180609756097561	-0.127115384615385	259.3438
-0.185487804878049	-0.127115384615385	250.7676
-0.190365853658537	-0.127115384615385	246.0557
-0.195243902439024	-0.127115384615385	248.0449
0.195121951219512	-0.123269230769231	151.0417
0.190121951219512	-0.123269230769231	148.5152
0.185243902439024	-0.123269230769231	150.5173
0.180487804878049	-0.123269230769231	152.1479
0.175487804878049	-0.123269230769231	154.5415
0.170609756097561	-0.123269230769231	157.2938
0.165731707317073	-0.123269230769231	160.0791
0.160853658536585	-0.123269230769231	164.2634
0.15609756097561	-0.123269230769231	168.2374
0.15109756097561	-0.123269230769231	176.5944
0.146219512195122	-0.123269230769231	182.922
0.141341463414634	-0.123269230769231	188.8078
0.136463414634146	-0.123269230769231	196.9518
0.131707317073171	-0.123269230769231	205.9511
0.126707317073171	-0.123269230769231	216.7347
0.121829268292683	-0.123269230769231	228.7175
0.116951219512195	-0.123269230769231	238.1808
0.112073170731707	-0.123269230769231	249.8086
0.107317073170732	-0.123269230769231	264.034
0.102317073170732	-0.123269230769231	279.4042
0.0974390243902439	-0.123269230769231	295.5844
0.0925609756097561	-0.123269230769231	311.3362
0.0876829268292683	-0.123269230769231	329.3581
0.0828048780487805	-0.123269230769231	343.8869
0.0779268292682927	-0.123269230769231	365.474
0.0731707317073171	-0.123269230769231	387.9515
0.0681707317073171	-0.123269230769231	455.1648
0.0632926829268293	-0.123269230769231	717.0077
0.0584146341463415	-0.123269230769231	1262.732
0.0535365853658537	-0.123269230769231	3784.957
0.0487804878048781	-0.123269230769231	13495.87
0.043780487804878	-0.123269230769231	21866.7
0.0389024390243902	-0.123269230769231	16004.08
0.0340243902439024	-0.123269230769231	1031.214
0.0291463414634146	-0.123269230769231	668.3754
0.0242682926829268	-0.123269230769231	562.5691
0.019390243902439	-0.123269230769231	498.6763
0.0145121951219512	-0.123269230769231	410.2605
0.00963414634146341	-0.123269230769231	362.3463
0.00475609756097561	-0.123269230769231	328.2438
0	-0.123269230769231	301.7958
-0.005	-0.123269230769231	281.1779
-0.0098780487804878	-0.123269230769231	245.5435
-0.0146341463414634	-0.123269230769231	222.33
-0.0196341463414634	-0.123269230769231	204.3616
-0.024390243902439	-0.123269230769231	186.2115
-0.029390243902439	-0.123269230769231	171.8552
-0.0342682926829268	-0.123269230769231	158.5952
-0.0391463414634146	-0.123269230769231	145.6335
-0.0440243902439024	-0.123269230769231	137.2489
-0.0489024390243902	-0.123269230769231	130.6177
-0.053780487804878	-0.123269230769231	126.7952
-0.0586585365853659	-0.123269230769231	125.4269
-0.0635365853658537	-0.123269230769231	125.6994
-0.0684146341463415	-0.123269230769231	118.7979
-0.0731707317073171	-0.123269230769231	111.4839
-0.0781707317073171	-0.123269230769231	109.0702
-0.0830487804878049	-0.123269230769231	110.9821
-0.0879268292682927	-0.123269230769231	114.8177
-0.0928048780487805	-0.123269230769231	121.3281
-0.0975609756097561	-0.123269230769231	138.5858
-0.102560975609756	-0.123269230769231	154.7136
-0.107439024390244	-0.123269230769231	178
-0.112317073170732	-0.123269230769231	204.2089
-0.11719512195122	-0.123269230769231	234.3858
-0.122073170731707	-0.123269230769231	269.3002
-0.126951219512195	-0.123269230769231	337.5314
-0.131829268292683	-0.123269230769231	388.2507
-0.136707317073171	-0.123269230769231	423.0627
-0.141585365853659	-0.123269230769231	446.4699
-0.146463414634146	-0.123269230769231	453.6185
-0.151341463414634	-0.123269230769231	427.9885
-0.156219512195122	-0.123269230769231	387.3986
-0.16109756097561	-0.123269230769231	332.1081
-0.165975609756098	-0.123269230769231	305.2212
-0.170853658536585	-0.123269230769231	285.9504
-0.175731707317073	-0.123269230769231	272.7224
-0.180609756097561	-0.123269230769231	261.7183
-0.185487804878049	-0.123269230769231	251.2449
-0.190365853658537	-0.123269230769231	246.9153
-0.195243902439024	-0.123269230769231	248.6196
0.195121951219512	-0.119423076923077	153.6119
0.190121951219512	-0.119423076923077	150.0715
0.185243902439024	-0.119423076923077	149.4122
0.180487804878049	-0.119423076923077	150.1802
0.175487804878049	-0.119423076923077	151.5185
0.170609756097561	-0.119423076923077	153.7665
0.165731707317073	-0.119423076923077	156.7715
0.160853658536585	-0.119423076923077	160.501
0.15609756097561	-0.119423076923077	165.857
0.15109756097561	-0.119423076923077	173.377
0.146219512195122	-0.119423076923077	182.2576
0.141341463414634	-0.119423076923077	188.8905
0.136463414634146	-0.119423076923077	195.9805
0.131707317073171	-0.119423076923077	204.0959
0.126707317073171	-0.119423076923077	213.0099
0.121829268292683	-0.119423076923077	224.5302
0.116951219512195	-0.119423076923077	235.958
0.112073170731707	-0.119423076923077	246.1318
0.107317073170732	-0.119423076923077	254.9303
0.102317073170732	-0.119423076923077	267.794
0.0974390243902439	-0.119423076923077	282.5488
0.0925609756097561	-0.119423076923077	299.5203
0.0876829268292683	-0.119423076923077	313.1596
0.0828048780487805	-0.119423076923077	329.6206
0.0779268292682927	-0.119423076923077	338.8238
0.0731707317073171	-0.119423076923077	359.5309
0.0681707317073171	-0.119423076923077	401.9898
0.0632926829268293	-0.119423076923077	678.2836
0.0584146341463415	-0.119423076923077	1132.131
0.0535365853658537	-0.119423076923077	2124.32
0.0487804878048781	-0.119423076923077	3164.575
0.043780487804878	-0.119423076923077	4319.396
0.0389024390243902	-0.119423076923077	4810.413
0.0340243902439024	-0.119423076923077	1451.943
0.0291463414634146	-0.119423076923077	724.592
0.0242682926829268	-0.119423076923077	604.0857
0.019390243902439	-0.119423076923077	522.5015
0.0145121951219512	-0.119423076923077	432.7314
0.00963414634146341	-0.119423076923077	376.9048
0.00475609756097561	-0.119423076923077	338.1058
0	-0.119423076923077	308.811
-0.005	-0.119423076923077	284.3219
-0.0098780487804878	-0.119423076923077	257.6769
-0.0146341463414634	-0.119423076923077	240.264
-0.0196341463414634	-0.119423076923077	216.0867
-0.024390243902439	-0.119423076923077	199.3807
-0.029390243902439	-0.119423076923077	181.0356
-0.0342682926829268	-0.119423076923077	168.1454
-0.0391463414634146	-0.119423076923077	157.4923
-0.0440243902439024	-0.119423076923077	148.033
-0.0489024390243902	-0.119423076923077	140.3986
-0.053780487804878	-0.119423076923077	134.5984
-0.0586585365853659	-0.119423076923077	129.7089
-0.0635365853658537	-0.119423076923077	127.8536
-0.0684146341463415	-0.119423076923077	121.2061
-0.0731707317073171	-0.119423076923077	113.0299
-0.0781707317073171	-0.119423076923077	109.5076
-0.0830487804878049	-0.119423076923077	111.1663
-0.0879268292682927	-0.119423076923077	116.1874
-0.0928048780487805	-0.119423076923077	123.9678
-0.0975609756097561	-0.119423076923077	138.4768
-0.102560975609756	-0.119423076923077	151.3368
-0.107439024390244	-0.119423076923077	171.3003
-0.112317073170732	-0.119423076923077	197.5212
-0.11719512195122	-0.119423076923077	231.7148
-0.122073170731707	-0.119423076923077	263.8473
-0.126951219512195	-0.119423076923077	303.5735
-0.131829268292683	-0.119423076923077	377.1543
-0.136707317073171	-0.119423076923077	424.3131
-0.141585365853659	-0.119423076923077	452.2567
-0.146463414634146	-0.119423076923077	461.7585
-0.151341463414634	-0.119423076923077	447.9969
-0.156219512195122	-0.119423076923077	412.3525
-0.16109756097561	-0.119423076923077	352.7451
-0.165975609756098	-0.119423076923077	320.178
-0.170853658536585	-0.119423076923077	296.3389
-0.175731707317073	-0.119423076923077	281.4208
-0.180609756097561	-0.119423076923077	268.9721
-0.185487804878049	-0.119423076923077	260.5738
-0.190365853658537	-0.119423076923077	256.1982
-0.195243902439024	-0.119423076923077	258.3597
0.195121951219512	-0.115576923076923	155.7947
0.190121951219512	-0.115576923076923	146.9055
0.185243902439024	-0.115576923076923	144.2651
0.180487804878049	-0.115576923076923	144.7571
0.175487804878049	-0.115576923076923	146.2334
0.170609756097561	-0.115576923076923	149.4885
0.165731707317073	-0.115576923076923	154.254
0.160853658536585	-0.115576923076923	158.8194
0.15609756097561	-0.115576923076923	161.7686
0.15109756097561	-0.115576923076923	166.3284
0.146219512195122	-0.115576923076923	170.6211
0.141341463414634	-0.115576923076923	178.845
0.136463414634146	-0.115576923076923	185.5758
0.131707317073171	-0.115576923076923	192.837
0.126707317073171	-0.115576923076923	201.445
0.121829268292683	-0.115576923076923	209.4939
0.116951219512195	-0.115576923076923	218.3515
0.112073170731707	-0.115576923076923	227.1273
0.107317073170732	-0.115576923076923	233.5365
0.102317073170732	-0.115576923076923	242.3684
0.0974390243902439	-0.115576923076923	254.8361
0.0925609756097561	-0.115576923076923	263.5207
0.0876829268292683	-0.115576923076923	268.2132
0.0828048780487805	-0.115576923076923	275.3595
0.0779268292682927	-0.115576923076923	297.5938
0.0731707317073171	-0.115576923076923	341.0154
0.0681707317073171	-0.115576923076923	373.1877
0.0632926829268293	-0.115576923076923	414.5885
0.0584146341463415	-0.115576923076923	475.1924
0.0535365853658537	-0.115576923076923	650.6791
0.0487804878048781	-0.115576923076923	978.7366
0.043780487804878	-0.115576923076923	1591.645
0.0389024390243902	-0.115576923076923	2616.467
0.0340243902439024	-0.115576923076923	4233.109
0.0291463414634146	-0.115576923076923	1460.458
0.0242682926829268	-0.115576923076923	769.9093
0.019390243902439	-0.115576923076923	634.6339
0.0145121951219512	-0.115576923076923	545.3172
0.00963414634146341	-0.115576923076923	452.8088
0.00475609756097561	-0.115576923076923	387.6235
0	-0.115576923076923	341.2165
-0.005	-0.115576923076923	312.7229
-0.0098780487804878	-0.115576923076923	289.638
-0.0146341463414634	-0.115576923076923	262.0455
-0.0196341463414634	-0.115576923076923	241.7391
-0.024390243902439	-0.115576923076923	218.6167
-0.029390243902439	-0.115576923076923	200.9324
-0.0342682926829268	-0.115576923076923	183.8724
-0.0391463414634146	-0.115576923076923	170.9476
-0.0440243902439024	-0.115576923076923	160.4014
-0.0489024390243902	-0.115576923076923	147.1774
-0.053780487804878	-0.115576923076923	139.0365
-0.0586585365853659	-0.115576923076923	135.9148
-0.0635365853658537	-0.115576923076923	133.8824
-0.0684146341463415	-0.115576923076923	128.2254
-0.0731707317073171	-0.115576923076923	118.2412
-0.0781707317073171	-0.115576923076923	109.2882
-0.0830487804878049	-0.115576923076923	105.564
-0.0879268292682927	-0.115576923076923	110.3742
-0.0928048780487805	-0.115576923076923	117.0801
-0.0975609756097561	-0.115576923076923	123.7524
-0.102560975609756	-0.115576923076923	137.8683
-0.107439024390244	-0.115576923076923	152.2378
-0.112317073170732	-0.115576923076923	169.5545
-0.11719512195122	-0.115576923076923	193.4042
-0.122073170731707	-0.115576923076923	224.5026
-0.126951219512195	-0.115576923076923	254.6224
-0.131829268292683	-0.115576923076923	289.7131
-0.136707317073171	-0.115576923076923	359.5845
-0.141585365853659	-0.115576923076923	407.8632
-0.146463414634146	-0.115576923076923	440.5292
-0.151341463414634	-0.115576923076923	460.3096
-0.156219512195122	-0.115576923076923	456.4765
-0.16109756097561	-0.115576923076923	425.8151
-0.165975609756098	-0.115576923076923	384.0936
-0.170853658536585	-0.115576923076923	326.3999
-0.175731707317073	-0.115576923076923	300.9892
-0.180609756097561	-0.115576923076923	284.3583
-0.185487804878049	-0.115576923076923	272.9643
-0.190365853658537	-0.115576923076923	269.8039
-0.195243902439024	-0.115576923076923	272.617
0.195121951219512	-0.111730769230769	164.4812
0.190121951219512	-0.111730769230769	152.2148
0.185243902439024	-0.111730769230769	146.2235
0.180487804878049	-0.111730769230769	145.5731
0.175487804878049	-0.111730769230769	146.6034
0.170609756097561	-0.111730769230769	148.3795
0.165731707317073	-0.111730769230769	151.1547
0.160853658536585	-0.111730769230769	155.5071
0.15609756097561	-0.111730769230769	160.1199
0.15109756097561	-0.111730769230769	163.6785
0.146219512195122	-0.111730769230769	167.8557
0.141341463414634	-0.111730769230769	172.5709
0.136463414634146	-0.111730769230769	181.8822
0.131707317073171	-0.111730769230769	187.027
0.126707317073171	-0.111730769230769	192.6861
0.121829268292683	-0.111730769230769	200.7761
0.116951219512195	-0.111730769230769	208.6984
0.112073170731707	-0.111730769230769	216.4927
0.107317073170732	-0.111730769230769	225.4265
0.102317073170732	-0.111730769230769	232.7044
0.0974390243902439	-0.111730769230769	243.6765
0.0925609756097561	-0.111730769230769	256.6825
0.0876829268292683	-0.111730769230769	263.7281
0.0828048780487805	-0.111730769230769	267.7951
0.0779268292682927	-0.111730769230769	275.2839
0.0731707317073171	-0.111730769230769	294.3113
0.0681707317073171	-0.111730769230769	330.079
0.0632926829268293	-0.111730769230769	354.4735
0.0584146341463415	-0.111730769230769	394.27
0.0535365853658537	-0.111730769230769	479.8947
0.0487804878048781	-0.111730769230769	840.4672
0.043780487804878	-0.111730769230769	1316.747
0.0389024390243902	-0.111730769230769	1819.924
0.0340243902439024	-0.111730769230769	2472.603
0.0291463414634146	-0.111730769230769	2799.176
0.0242682926829268	-0.111730769230769	1336.176
0.019390243902439	-0.111730769230769	724.9116
0.0145121951219512	-0.111730769230769	606.2053
0.00963414634146341	-0.111730769230769	532.6693
0.00475609756097561	-0.111730769230769	433.7434
0	-0.111730769230769	375.9897
-0.005	-0.111730769230769	337.3365
-0.0098780487804878	-0.111730769230769	306.6013
-0.0146341463414634	-0.111730769230769	273.548
-0.0196341463414634	-0.111730769230769	255.5693
-0.024390243902439	-0.111730769230769	238.5601
-0.029390243902439	-0.111730769230769	214.2868
-0.0342682926829268	-0.111730769230769	196.3967
-0.0391463414634146	-0.111730769230769	179.8996
-0.0440243902439024	-0.111730769230769	166.8708
-0.0489024390243902	-0.111730769230769	155.6591
-0.053780487804878	-0.111730769230769	147.6812
-0.0586585365853659	-0.111730769230769	144.2254
-0.0635365853658537	-0.111730769230769	142.7135
-0.0684146341463415	-0.111730769230769	138.0022
-0.0731707317073171	-0.111730769230769	131.3852
-0.0781707317073171	-0.111730769230769	124.5974
-0.0830487804878049	-0.111730769230769	119.7527
-0.0879268292682927	-0.111730769230769	116.6674
-0.0928048780487805	-0.111730769230769	117.5561
-0.0975609756097561	-0.111730769230769	122.8804
-0.102560975609756	-0.111730769230769	135.679
-0.107439024390244	-0.111730769230769	143.4039
-0.112317073170732	-0.111730769230769	155.9147
-0.11719512195122	-0.111730769230769	174.3416
-0.122073170731707	-0.111730769230769	196.849
-0.126951219512195	-0.111730769230769	233.6619
-0.131829268292683	-0.111730769230769	264.8957
-0.136707317073171	-0.111730769230769	331.2646
-0.141585365853659	-0.111730769230769	384.1056
-0.146463414634146	-0.111730769230769	428.5451
-0.151341463414634	-0.111730769230769	463.425
-0.156219512195122	-0.111730769230769	471.3753
-0.16109756097561	-0.111730769230769	448.793
-0.165975609756098	-0.111730769230769	414.5497
-0.170853658536585	-0.111730769230769	347.83
-0.175731707317073	-0.111730769230769	314.6748
-0.180609756097561	-0.111730769230769	294.5218
-0.185487804878049	-0.111730769230769	279.6832
-0.190365853658537	-0.111730769230769	274.4254
-0.195243902439024	-0.111730769230769	277.7191
0.195121951219512	-0.107884615384615	167.7806
0.190121951219512	-0.107884615384615	154.5082
0.185243902439024	-0.107884615384615	145.5268
0.180487804878049	-0.107884615384615	141.733
0.175487804878049	-0.107884615384615	141.6913
0.170609756097561	-0.107884615384615	142.9412
0.165731707317073	-0.107884615384615	145.4167
0.160853658536585	-0.107884615384615	149.5257
0.15609756097561	-0.107884615384615	153.7498
0.15109756097561	-0.107884615384615	158.3883
0.146219512195122	-0.107884615384615	163.7679
0.141341463414634	-0.107884615384615	168.1816
0.136463414634146	-0.107884615384615	177.6382
0.131707317073171	-0.107884615384615	183.3339
0.126707317073171	-0.107884615384615	190.071
0.121829268292683	-0.107884615384615	197.2303
0.116951219512195	-0.107884615384615	203.9737
0.112073170731707	-0.107884615384615	211.4609
0.107317073170732	-0.107884615384615	221.402
0.102317073170732	-0.107884615384615	229.8112
0.0974390243902439	-0.107884615384615	239.9615
0.0925609756097561	-0.107884615384615	254.1036
0.0876829268292683	-0.107884615384615	265.4033
0.0828048780487805	-0.107884615384615	274.471
0.0779268292682927	-0.107884615384615	288.3446
0.0731707317073171	-0.107884615384615	302.462
0.0681707317073171	-0.107884615384615	326.2876
0.0632926829268293	-0.107884615384615	356.4555
0.0584146341463415	-0.107884615384615	389.121
0.0535365853658537	-0.107884615384615	438.7841
0.0487804878048781	-0.107884615384615	590.3313
0.043780487804878	-0.107884615384615	858.3431
0.0389024390243902	-0.107884615384615	1356.136
0.0340243902439024	-0.107884615384615	2144.196
0.0291463414634146	-0.107884615384615	2959.11
0.0242682926829268	-0.107884615384615	2568.286
0.019390243902439	-0.107884615384615	940.4597
0.0145121951219512	-0.107884615384615	670.6383
0.00963414634146341	-0.107884615384615	566.666
0.00475609756097561	-0.107884615384615	499.7355
0	-0.107884615384615	401.8031
-0.005	-0.107884615384615	354.4332
-0.0098780487804878	-0.107884615384615	322.6729
-0.0146341463414634	-0.107884615384615	301.3516
-0.0196341463414634	-0.107884615384615	271.2758
-0.024390243902439	-0.107884615384615	247.3311
-0.029390243902439	-0.107884615384615	220.5808
-0.0342682926829268	-0.107884615384615	203.5722
-0.0391463414634146	-0.107884615384615	188.6117
-0.0440243902439024	-0.107884615384615	176.513
-0.0489024390243902	-0.107884615384615	166.377
-0.053780487804878	-0.107884615384615	156.7007
-0.0586585365853659	-0.107884615384615	151.7317
-0.0635365853658537	-0.107884615384615	150.285
-0.0684146341463415	-0.107884615384615	146.7112
-0.0731707317073171	-0.107884615384615	139.0871
-0.0781707317073171	-0.107884615384615	130.5541
-0.0830487804878049	-0.107884615384615	122.7991
-0.0879268292682927	-0.107884615384615	117.7458
-0.0928048780487805	-0.107884615384615	117.4228
-0.0975609756097561	-0.107884615384615	121.9033
-0.102560975609756	-0.107884615384615	133.0101
-0.107439024390244	-0.107884615384615	144.4477
-0.112317073170732	-0.107884615384615	157.2399
-0.11719512195122	-0.107884615384615	170.1481
-0.122073170731707	-0.107884615384615	193.6125
-0.126951219512195	-0.107884615384615	224.6322
-0.131829268292683	-0.107884615384615	250.601
-0.136707317073171	-0.107884615384615	287.906
-0.141585365853659	-0.107884615384615	349.074
-0.146463414634146	-0.107884615384615	400.343
-0.151341463414634	-0.107884615384615	440.7988
-0.156219512195122	-0.107884615384615	465.4885
-0.16109756097561	-0.107884615384615	467.4695
-0.165975609756098	-0.107884615384615	444.2448
-0.170853658536585	-0.107884615384615	398.0588
-0.175731707317073	-0.107884615384615	338.4873
-0.180609756097561	-0.107884615384615	313.7723
-0.185487804878049	-0.107884615384615	300.0043
-0.190365853658537	-0.107884615384615	293.2411
-0.195243902439024	-0.107884615384615	294.5848
0.195121951219512	-0.104038461538462	177.401
0.190121951219512	-0.104038461538462	159.8983
0.185243902439024	-0.104038461538462	147.9839
0.180487804878049	-0.104038461538462	142.2711
0.175487804878049	-0.104038461538462	139.8083
0.170609756097561	-0.104038461538462	140.8638
0.165731707317073	-0.104038461538462	143.797
0.160853658536585	-0.104038461538462	146.3891
0.15609756097561	-0.104038461538462	150.1032
0.15109756097561	-0.104038461538462	154.761
0.146219512195122	-0.104038461538462	158.9228
0.141341463414634	-0.104038461538462	163.4027
0.136463414634146	-0.104038461538462	168.1683
0.131707317073171	-0.104038461538462	178.6722
0.126707317073171	-0.104038461538462	185.8362
0.121829268292683	-0.104038461538462	193.8666
0.116951219512195	-0.104038461538462	202.6307
0.112073170731707	-0.104038461538462	206.3844
0.107317073170732	-0.104038461538462	213.9866
0.102317073170732	-0.104038461538462	223.7553
0.0974390243902439	-0.104038461538462	233.2602
0.0925609756097561	-0.104038461538462	243.8595
0.0876829268292683	-0.104038461538462	254.1353
0.0828048780487805	-0.104038461538462	260.7214
0.0779268292682927	-0.104038461538462	264.7026
0.0731707317073171	-0.104038461538462	272.8281
0.0681707317073171	-0.104038461538462	293.0124
0.0632926829268293	-0.104038461538462	333.6273
0.0584146341463415	-0.104038461538462	374.1207
0.0535365853658537	-0.104038461538462	425.6296
0.0487804878048781	-0.104038461538462	513.3237
0.043780487804878	-0.104038461538462	698.0771
0.0389024390243902	-0.104038461538462	1091.215
0.0340243902439024	-0.104038461538462	1699.798
0.0291463414634146	-0.104038461538462	2393.256
0.0242682926829268	-0.104038461538462	3053.415
0.019390243902439	-0.104038461538462	1452.236
0.0145121951219512	-0.104038461538462	768.913
0.00963414634146341	-0.104038461538462	632.7016
0.00475609756097561	-0.104038461538462	550.504
0	-0.104038461538462	441.347
-0.005	-0.104038461538462	381.9288
-0.0098780487804878	-0.104038461538462	342.3615
-0.0146341463414634	-0.104038461538462	310.9174
-0.0196341463414634	-0.104038461538462	274.7484
-0.024390243902439	-0.104038461538462	250.0936
-0.029390243902439	-0.104038461538462	232.9951
-0.0342682926829268	-0.104038461538462	216.2468
-0.0391463414634146	-0.104038461538462	199.6612
-0.0440243902439024	-0.104038461538462	186.852
-0.0489024390243902	-0.104038461538462	173.9471
-0.053780487804878	-0.104038461538462	161.8304
-0.0586585365853659	-0.104038461538462	154.492
-0.0635365853658537	-0.104038461538462	151.8715
-0.0684146341463415	-0.104038461538462	151.7724
-0.0731707317073171	-0.104038461538462	145.3399
-0.0781707317073171	-0.104038461538462	136.2049
-0.0830487804878049	-0.104038461538462	128.4122
-0.0879268292682927	-0.104038461538462	124.4753
-0.0928048780487805	-0.104038461538462	122.9793
-0.0975609756097561	-0.104038461538462	124.7172
-0.102560975609756	-0.104038461538462	133.6019
-0.107439024390244	-0.104038461538462	143.5189
-0.112317073170732	-0.104038461538462	151.4609
-0.11719512195122	-0.104038461538462	162.661
-0.122073170731707	-0.104038461538462	180.206
-0.126951219512195	-0.104038461538462	210.9501
-0.131829268292683	-0.104038461538462	229.5398
-0.136707317073171	-0.104038461538462	260.6335
-0.141585365853659	-0.104038461538462	297.6123
-0.146463414634146	-0.104038461538462	364.0989
-0.151341463414634	-0.104038461538462	408.87
-0.156219512195122	-0.104038461538462	444.6245
-0.16109756097561	-0.104038461538462	463.665
-0.165975609756098	-0.104038461538462	456.4996
-0.170853658536585	-0.104038461538462	428.5733
-0.175731707317073	-0.104038461538462	383.3577
-0.180609756097561	-0.104038461538462	331.7639
-0.185487804878049	-0.104038461538462	311.8224
-0.190365853658537	-0.104038461538462	303.8547
-0.195243902439024	-0.104038461538462	306.3062
0.195121951219512	-0.100192307692308	189.725
0.190121951219512	-0.100192307692308	167.4083
0.185243902439024	-0.100192307692308	152.8974
0.180487804878049	-0.100192307692308	143.7067
0.175487804878049	-0.100192307692308	137.9749
0.170609756097561	-0.100192307692308	136.6368
0.165731707317073	-0.100192307692308	136.6368
0.160853658536585	-0.100192307692308	138.498
0.15609756097561	-0.100192307692308	141.5377
0.15109756097561	-0.100192307692308	145.2712
0.146219512195122	-0.100192307692308	148.7831
0.141341463414634	-0.100192307692308	153.2331
0.136463414634146	-0.100192307692308	158.4233
0.131707317073171	-0.100192307692308	166.9104
0.126707317073171	-0.100192307692308	176.0828
0.121829268292683	-0.100192307692308	182.3204
0.116951219512195	-0.100192307692308	189.6016
0.112073170731707	-0.100192307692308	196.3821
0.107317073170732	-0.100192307692308	203.9131
0.102317073170732	-0.100192307692308	211.6102
0.0974390243902439	-0.100192307692308	220.684
0.0925609756097561	-0.100192307692308	233.1855
0.0876829268292683	-0.100192307692308	249.5221
0.0828048780487805	-0.100192307692308	262.7229
0.0779268292682927	-0.100192307692308	277.6528
0.0731707317073171	-0.100192307692308	293.7373
0.0681707317073171	-0.100192307692308	302.5415
0.0632926829268293	-0.100192307692308	318.17
0.0584146341463415	-0.100192307692308	354.5733
0.0535365853658537	-0.100192307692308	390.9674
0.0487804878048781	-0.100192307692308	448.2825
0.043780487804878	-0.100192307692308	593.3326
0.0389024390243902	-0.100192307692308	914.0431
0.0340243902439024	-0.100192307692308	1238.523
0.0291463414634146	-0.100192307692308	1649.203
0.0242682926829268	-0.100192307692308	2151.841
0.019390243902439	-0.100192307692308	2290.076
0.0145121951219512	-0.100192307692308	1154.405
0.00963414634146341	-0.100192307692308	722.6462
0.00475609756097561	-0.100192307692308	602.8316
0	-0.100192307692308	529.8243
-0.005	-0.100192307692308	427.6708
-0.0098780487804878	-0.100192307692308	377.305
-0.0146341463414634	-0.100192307692308	340.7563
-0.0196341463414634	-0.100192307692308	313.1322
-0.024390243902439	-0.100192307692308	279.4545
-0.029390243902439	-0.100192307692308	254.6246
-0.0342682926829268	-0.100192307692308	228.564
-0.0391463414634146	-0.100192307692308	211.896
-0.0440243902439024	-0.100192307692308	194.3304
-0.0489024390243902	-0.100192307692308	179.4121
-0.053780487804878	-0.100192307692308	167.4509
-0.0586585365853659	-0.100192307692308	159.1493
-0.0635365853658537	-0.100192307692308	154.718
-0.0684146341463415	-0.100192307692308	152.9255
-0.0731707317073171	-0.100192307692308	150.8605
-0.0781707317073171	-0.100192307692308	142.3215
-0.0830487804878049	-0.100192307692308	135.4511
-0.0879268292682927	-0.100192307692308	131.1296
-0.0928048780487805	-0.100192307692308	124.3324
-0.0975609756097561	-0.100192307692308	122.237
-0.102560975609756	-0.100192307692308	125.9099
-0.107439024390244	-0.100192307692308	136.3949
-0.112317073170732	-0.100192307692308	145.0215
-0.11719512195122	-0.100192307692308	151.8404
-0.122073170731707	-0.100192307692308	161.5708
-0.126951219512195	-0.100192307692308	182.3152
-0.131829268292683	-0.100192307692308	219.2518
-0.136707317073171	-0.100192307692308	243.0491
-0.141585365853659	-0.100192307692308	274.5129
-0.146463414634146	-0.100192307692308	333.5192
-0.151341463414634	-0.100192307692308	386.131
-0.156219512195122	-0.100192307692308	434.8496
-0.16109756097561	-0.100192307692308	469.9793
-0.165975609756098	-0.100192307692308	479.2033
-0.170853658536585	-0.100192307692308	456.0911
-0.175731707317073	-0.100192307692308	416.7406
-0.180609756097561	-0.100192307692308	359.6286
-0.185487804878049	-0.100192307692308	330.5213
-0.190365853658537	-0.100192307692308	321.4309
-0.195243902439024	-0.100192307692308	324.292
0.195121951219512	-0.0963461538461538	194.6557
0.190121951219512	-0.0963461538461538	172.9497
0.185243902439024	-0.0963461538461538	156.5276
0.180487804878049	-0.0963461538461538	145.5799
0.175487804878049	-0.0963461538461538	138.2139
0.170609756097561	-0.0963461538461538	134.5356
0.165731707317073	-0.0963461538461538	133.796
0.160853658536585	-0.0963461538461538	134.0271
0.15609756097561	-0.0963461538461538	135.8452
0.15109756097561	-0.0963461538461538	140.1193
0.146219512195122	-0.0963461538461538	145.1261
0.141341463414634	-0.0963461538461538	150.9879
0.136463414634146	-0.0963461538461538	153.8534
0.131707317073171	-0.0963461538461538	158.6407
0.126707317073171	-0.0963461538461538	164.1853
0.121829268292683	-0.0963461538461538	174.7889
0.116951219512195	-0.0963461538461538	182.7385
0.112073170731707	-0.0963461538461538	190.9034
0.107317073170732	-0.0963461538461538	198.1425
0.102317073170732	-0.0963461538461538	204.9725
0.0974390243902439	-0.0963461538461538	213.8111
0.0925609756097561	-0.0963461538461538	224.1847
0.0876829268292683	-0.0963461538461538	237.2431
0.0828048780487805	-0.0963461538461538	253.3033
0.0779268292682927	-0.0963461538461538	266.6273
0.0731707317073171	-0.0963461538461538	282.3703
0.0681707317073171	-0.0963461538461538	305.2644
0.0632926829268293	-0.0963461538461538	312.8514
0.0584146341463415	-0.0963461538461538	327.056
0.0535365853658537	-0.0963461538461538	362.1826
0.0487804878048781	-0.0963461538461538	409.3527
0.043780487804878	-0.0963461538461538	476.2635
0.0389024390243902	-0.0963461538461538	636.0726
0.0340243902439024	-0.0963461538461538	890.0561
0.0291463414634146	-0.0963461538461538	1387.353
0.0242682926829268	-0.0963461538461538	2157.267
0.019390243902439	-0.0963461538461538	2946.522
0.0145121951219512	-0.0963461538461538	1431.007
0.00963414634146341	-0.0963461538461538	887.7506
0.00475609756097561	-0.0963461538461538	649.6283
0	-0.0963461538461538	560.696
-0.005	-0.0963461538461538	448.8604
-0.0098780487804878	-0.0963461538461538	395.7802
-0.0146341463414634	-0.0963461538461538	357.4688
-0.0196341463414634	-0.0963461538461538	323.2795
-0.024390243902439	-0.0963461538461538	279.974
-0.029390243902439	-0.0963461538461538	258.9943
-0.0342682926829268	-0.0963461538461538	241.4549
-0.0391463414634146	-0.0963461538461538	221.4051
-0.0440243902439024	-0.0963461538461538	206.5506
-0.0489024390243902	-0.0963461538461538	193.9754
-0.053780487804878	-0.0963461538461538	177.8514
-0.0586585365853659	-0.0963461538461538	165.3671
-0.0635365853658537	-0.0963461538461538	159.3706
-0.0684146341463415	-0.0963461538461538	157.1103
-0.0731707317073171	-0.0963461538461538	155.3521
-0.0781707317073171	-0.0963461538461538	148.0131
-0.0830487804878049	-0.0963461538461538	139.2986
-0.0879268292682927	-0.0963461538461538	132.3206
-0.0928048780487805	-0.0963461538461538	127.4411
-0.0975609756097561	-0.0963461538461538	125.1794
-0.102560975609756	-0.0963461538461538	125.9843
-0.107439024390244	-0.0963461538461538	134.6632
-0.112317073170732	-0.0963461538461538	144.321
-0.11719512195122	-0.0963461538461538	151.9409
-0.122073170731707	-0.0963461538461538	164.0316
-0.126951219512195	-0.0963461538461538	185.7033
-0.131829268292683	-0.0963461538461538	217.1763
-0.136707317073171	-0.0963461538461538	238.0008
-0.141585365853659	-0.0963461538461538	268.9352
-0.146463414634146	-0.0963461538461538	300.5663
-0.151341463414634	-0.0963461538461538	362.7947
-0.156219512195122	-0.0963461538461538	405.9385
-0.16109756097561	-0.0963461538461538	438.8472
-0.165975609756098	-0.0963461538461538	453.7836
-0.170853658536585	-0.0963461538461538	456.2887
-0.175731707317073	-0.0963461538461538	436.231
-0.180609756097561	-0.0963461538461538	394.491
-0.185487804878049	-0.0963461538461538	341.2742
-0.190365853658537	-0.0963461538461538	327.3776
-0.195243902439024	-0.0963461538461538	330.3377
0.195121951219512	-0.0925	199.9852
0.190121951219512	-0.0925	176.8317
0.185243902439024	-0.0925	158.3652
0.180487804878049	-0.0925	146.4722
0.175487804878049	-0.0925	138.6902
0.170609756097561	-0.0925	133.3925
0.165731707317073	-0.0925	131.621
0.160853658536585	-0.0925	131.9571
0.15609756097561	-0.0925	133.4921
0.15109756097561	-0.0925	136.6844
0.146219512195122	-0.0925	140.6064
0.141341463414634	-0.0925	144.6857
0.136463414634146	-0.0925	148.3487
0.131707317073171	-0.0925	153.487
0.126707317073171	-0.0925	160.6638
0.121829268292683	-0.0925	169.3428
0.116951219512195	-0.0925	175.3961
0.112073170731707	-0.0925	181.3764
0.107317073170732	-0.0925	188.1259
0.102317073170732	-0.0925	194.6659
0.0974390243902439	-0.0925	202.8979
0.0925609756097561	-0.0925	212.0943
0.0876829268292683	-0.0925	223.4873
0.0828048780487805	-0.0925	235.7099
0.0779268292682927	-0.0925	248.2222
0.0731707317073171	-0.0925	264.2353
0.0681707317073171	-0.0925	284.229
0.0632926829268293	-0.0925	305.9907
0.0584146341463415	-0.0925	319.4413
0.0535365853658537	-0.0925	335.4607
0.0487804878048781	-0.0925	387.329
0.043780487804878	-0.0925	435.5536
0.0389024390243902	-0.0925	572.725
0.0340243902439024	-0.0925	826.8873
0.0291463414634146	-0.0925	1304.398
0.0242682926829268	-0.0925	2094.84
0.019390243902439	-0.0925	2870.839
0.0145121951219512	-0.0925	2863.635
0.00963414634146341	-0.0925	1041.171
0.00475609756097561	-0.0925	697.5139
0	-0.0925	580.6655
-0.005	-0.0925	504.5588
-0.0098780487804878	-0.0925	401.0567
-0.0146341463414634	-0.0925	353.3356
-0.0196341463414634	-0.0925	323.9754
-0.024390243902439	-0.0925	299.8166
-0.029390243902439	-0.0925	272.882
-0.0342682926829268	-0.0925	252.4897
-0.0391463414634146	-0.0925	227.3266
-0.0440243902439024	-0.0925	208.0773
-0.0489024390243902	-0.0925	195.5712
-0.053780487804878	-0.0925	179.0633
-0.0586585365853659	-0.0925	162.653
-0.0635365853658537	-0.0925	155.0141
-0.0684146341463415	-0.0925	151.5486
-0.0731707317073171	-0.0925	148.5085
-0.0781707317073171	-0.0925	144.9091
-0.0830487804878049	-0.0925	137.4489
-0.0879268292682927	-0.0925	129.7102
-0.0928048780487805	-0.0925	125.2572
-0.0975609756097561	-0.0925	121.971
-0.102560975609756	-0.0925	121.3892
-0.107439024390244	-0.0925	126.2137
-0.112317073170732	-0.0925	139.2716
-0.11719512195122	-0.0925	149.2807
-0.122073170731707	-0.0925	160.5446
-0.126951219512195	-0.0925	175.6279
-0.131829268292683	-0.0925	209.4445
-0.136707317073171	-0.0925	233.3282
-0.141585365853659	-0.0925	262.0974
-0.146463414634146	-0.0925	289.2846
-0.151341463414634	-0.0925	347.1824
-0.156219512195122	-0.0925	392.4656
-0.16109756097561	-0.0925	434.453
-0.165975609756098	-0.0925	462.1148
-0.170853658536585	-0.0925	464.7736
-0.175731707317073	-0.0925	440.7061
-0.180609756097561	-0.0925	406.971
-0.185487804878049	-0.0925	348.4484
-0.190365853658537	-0.0925	330.2857
-0.195243902439024	-0.0925	331.2425
0.195121951219512	-0.0886538461538462	215.4973
0.190121951219512	-0.0886538461538462	185.8206
0.185243902439024	-0.0886538461538462	167.295
0.180487804878049	-0.0886538461538462	154.1593
0.175487804878049	-0.0886538461538462	142.8376
0.170609756097561	-0.0886538461538462	136.5569
0.165731707317073	-0.0886538461538462	133.6873
0.160853658536585	-0.0886538461538462	132.0886
0.15609756097561	-0.0886538461538462	133.2256
0.15109756097561	-0.0886538461538462	135.3735
0.146219512195122	-0.0886538461538462	139.6523
0.141341463414634	-0.0886538461538462	142.8582
0.136463414634146	-0.0886538461538462	146.5748
0.131707317073171	-0.0886538461538462	151.141
0.126707317073171	-0.0886538461538462	155.8777
0.121829268292683	-0.0886538461538462	166.0013
0.116951219512195	-0.0886538461538462	172.2307
0.112073170731707	-0.0886538461538462	177.0312
0.107317073170732	-0.0886538461538462	182.1437
0.102317073170732	-0.0886538461538462	186.89
0.0974390243902439	-0.0886538461538462	194.4204
0.0925609756097561	-0.0886538461538462	203.6671
0.0876829268292683	-0.0886538461538462	213.499
0.0828048780487805	-0.0886538461538462	222.8461
0.0779268292682927	-0.0886538461538462	233.8597
0.0731707317073171	-0.0886538461538462	243.8468
0.0681707317073171	-0.0886538461538462	255.1358
0.0632926829268293	-0.0886538461538462	271.1764
0.0584146341463415	-0.0886538461538462	285.0445
0.0535365853658537	-0.0886538461538462	313.4774
0.0487804878048781	-0.0886538461538462	355.8178
0.043780487804878	-0.0886538461538462	402.0104
0.0389024390243902	-0.0886538461538462	487.3461
0.0340243902439024	-0.0886538461538462	734.4566
0.0291463414634146	-0.0886538461538462	1159.179
0.0242682926829268	-0.0886538461538462	1840.995
0.019390243902439	-0.0886538461538462	2491.161
0.0145121951219512	-0.0886538461538462	3103.166
0.00963414634146341	-0.0886538461538462	1456.446
0.00475609756097561	-0.0886538461538462	748.317
0	-0.0886538461538462	607.9248
-0.005	-0.0886538461538462	521.1883
-0.0098780487804878	-0.0886538461538462	421.5903
-0.0146341463414634	-0.0886538461538462	368.103
-0.0196341463414634	-0.0886538461538462	328.9709
-0.024390243902439	-0.0886538461538462	304.2247
-0.029390243902439	-0.0886538461538462	273.1192
-0.0342682926829268	-0.0886538461538462	255.6111
-0.0391463414634146	-0.0886538461538462	229.0141
-0.0440243902439024	-0.0886538461538462	213.733
-0.0489024390243902	-0.0886538461538462	198.5605
-0.053780487804878	-0.0886538461538462	182.8365
-0.0586585365853659	-0.0886538461538462	168.7275
-0.0635365853658537	-0.0886538461538462	160.2904
-0.0684146341463415	-0.0886538461538462	156.2996
-0.0731707317073171	-0.0886538461538462	153.1269
-0.0781707317073171	-0.0886538461538462	148.3604
-0.0830487804878049	-0.0886538461538462	139.4295
-0.0879268292682927	-0.0886538461538462	129.9857
-0.0928048780487805	-0.0886538461538462	122.7631
-0.0975609756097561	-0.0886538461538462	119.3539
-0.102560975609756	-0.0886538461538462	118.7092
-0.107439024390244	-0.0886538461538462	125.0983
-0.112317073170732	-0.0886538461538462	133.6317
-0.11719512195122	-0.0886538461538462	139.6292
-0.122073170731707	-0.0886538461538462	149.7806
-0.126951219512195	-0.0886538461538462	163.8516
-0.131829268292683	-0.0886538461538462	189.7075
-0.136707317073171	-0.0886538461538462	230.6547
-0.141585365853659	-0.0886538461538462	259.2987
-0.146463414634146	-0.0886538461538462	290.0807
-0.151341463414634	-0.0886538461538462	329.8491
-0.156219512195122	-0.0886538461538462	377.9678
-0.16109756097561	-0.0886538461538462	421.3654
-0.165975609756098	-0.0886538461538462	449.2816
-0.170853658536585	-0.0886538461538462	454.4501
-0.175731707317073	-0.0886538461538462	439.6223
-0.180609756097561	-0.0886538461538462	409.1229
-0.185487804878049	-0.0886538461538462	366.965
-0.190365853658537	-0.0886538461538462	346.7009
-0.195243902439024	-0.0886538461538462	345.5225
0.195121951219512	-0.0848076923076923	236.1022
0.190121951219512	-0.0848076923076923	196.0398
0.185243902439024	-0.0848076923076923	172.3357
0.180487804878049	-0.0848076923076923	153.7265
0.175487804878049	-0.0848076923076923	139.1277
0.170609756097561	-0.0848076923076923	128.0495
0.165731707317073	-0.0848076923076923	120.4151
0.160853658536585	-0.0848076923076923	123.2683
0.15609756097561	-0.0848076923076923	131.8598
0.15109756097561	-0.0848076923076923	133.712
0.146219512195122	-0.0848076923076923	137.2282
0.141341463414634	-0.0848076923076923	140.4904
0.136463414634146	-0.0848076923076923	144.0103
0.131707317073171	-0.0848076923076923	147.8059
0.126707317073171	-0.0848076923076923	151.3852
0.121829268292683	-0.0848076923076923	157.8663
0.116951219512195	-0.0848076923076923	167.5129
0.112073170731707	-0.0848076923076923	171.9931
0.107317073170732	-0.0848076923076923	174.9474
0.102317073170732	-0.0848076923076923	178.3448
0.0974390243902439	-0.0848076923076923	182.4939
0.0925609756097561	-0.0848076923076923	190.5664
0.0876829268292683	-0.0848076923076923	199.2229
0.0828048780487805	-0.0848076923076923	206.6279
0.0779268292682927	-0.0848076923076923	215.2123
0.0731707317073171	-0.0848076923076923	222.3236
0.0681707317073171	-0.0848076923076923	232.2247
0.0632926829268293	-0.0848076923076923	248.6369
0.0584146341463415	-0.0848076923076923	265.1167
0.0535365853658537	-0.0848076923076923	284.3195
0.0487804878048781	-0.0848076923076923	301.8541
0.043780487804878	-0.0848076923076923	346.4768
0.0389024390243902	-0.0848076923076923	437.6577
0.0340243902439024	-0.0848076923076923	635.3797
0.0291463414634146	-0.0848076923076923	1150.378
0.0242682926829268	-0.0848076923076923	2060.849
0.019390243902439	-0.0848076923076923	3913.537
0.0145121951219512	-0.0848076923076923	5524.653
0.00963414634146341	-0.0848076923076923	5308.831
0.00475609756097561	-0.0848076923076923	1078.695
0	-0.0848076923076923	692.1929
-0.005	-0.0848076923076923	584.0104
-0.0098780487804878	-0.0848076923076923	461.9215
-0.0146341463414634	-0.0848076923076923	397.8585
-0.0196341463414634	-0.0848076923076923	349.9416
-0.024390243902439	-0.0848076923076923	316.6394
-0.029390243902439	-0.0848076923076923	293.4228
-0.0342682926829268	-0.0848076923076923	263.5737
-0.0391463414634146	-0.0848076923076923	243.7828
-0.0440243902439024	-0.0848076923076923	218.1166
-0.0489024390243902	-0.0848076923076923	202.644
-0.053780487804878	-0.0848076923076923	189.5755
-0.0586585365853659	-0.0848076923076923	175.8907
-0.0635365853658537	-0.0848076923076923	168.8853
-0.0684146341463415	-0.0848076923076923	164.9547
-0.0731707317073171	-0.0848076923076923	161.4959
-0.0781707317073171	-0.0848076923076923	156.9324
-0.0830487804878049	-0.0848076923076923	148.8124
-0.0879268292682927	-0.0848076923076923	139.3375
-0.0928048780487805	-0.0848076923076923	133.5921
-0.0975609756097561	-0.0848076923076923	130.1145
-0.102560975609756	-0.0848076923076923	127.5379
-0.107439024390244	-0.0848076923076923	129.0683
-0.112317073170732	-0.0848076923076923	134.7187
-0.11719512195122	-0.0848076923076923	141.8763
-0.122073170731707	-0.0848076923076923	151.1954
-0.126951219512195	-0.0848076923076923	164.0326
-0.131829268292683	-0.0848076923076923	180.4827
-0.136707317073171	-0.0848076923076923	218.5604
-0.141585365853659	-0.0848076923076923	239.2389
-0.146463414634146	-0.0848076923076923	262.8751
-0.151341463414634	-0.0848076923076923	294.1711
-0.156219512195122	-0.0848076923076923	348.7864
-0.16109756097561	-0.0848076923076923	399.6465
-0.165975609756098	-0.0848076923076923	437.2109
-0.170853658536585	-0.0848076923076923	454.2933
-0.175731707317073	-0.0848076923076923	457.2235
-0.180609756097561	-0.0848076923076923	441.0443
-0.185487804878049	-0.0848076923076923	405.6485
-0.190365853658537	-0.0848076923076923	380.3783
-0.195243902439024	-0.0848076923076923	377.6415
0.195121951219512	-0.0809615384615385	260.8669
0.190121951219512	-0.0809615384615385	207.4671
0.185243902439024	-0.0809615384615385	183.2806
0.180487804878049	-0.0809615384615385	165.5129
0.175487804878049	-0.0809615384615385	149.4298
0.170609756097561	-0.0809615384615385	137.9941
0.165731707317073	-0.0809615384615385	128.0295
0.160853658536585	-0.0809615384615385	120.7421
0.15609756097561	-0.0809615384615385	116.5563
0.15109756097561	-0.0809615384615385	115.2877
0.146219512195122	-0.0809615384615385	120.9079
0.141341463414634	-0.0809615384615385	134.9879
0.136463414634146	-0.0809615384615385	138.1287
0.131707317073171	-0.0809615384615385	142.0695
0.126707317073171	-0.0809615384615385	147.5333
0.121829268292683	-0.0809615384615385	154.1418
0.116951219512195	-0.0809615384615385	161.0423
0.112073170731707	-0.0809615384615385	170.1133
0.107317073170732	-0.0809615384615385	174.7008
0.102317073170732	-0.0809615384615385	179.6231
0.0974390243902439	-0.0809615384615385	184.5422
0.0925609756097561	-0.0809615384615385	190.7675
0.0876829268292683	-0.0809615384615385	198.3201
0.0828048780487805	-0.0809615384615385	207.2349
0.0779268292682927	-0.0809615384615385	213.2896
0.0731707317073171	-0.0809615384615385	218.4718
0.0681707317073171	-0.0809615384615385	224.8838
0.0632926829268293	-0.0809615384615385	231.5285
0.0584146341463415	-0.0809615384615385	239.834
0.0535365853658537	-0.0809615384615385	250.7617
0.0487804878048781	-0.0809615384615385	266.9538
0.043780487804878	-0.0809615384615385	340.6187
0.0389024390243902	-0.0809615384615385	408.3606
0.0340243902439024	-0.0809615384615385	585.2447
0.0291463414634146	-0.0809615384615385	879.1983
0.0242682926829268	-0.0809615384615385	1718.041
0.019390243902439	-0.0809615384615385	2486.575
0.0145121951219512	-0.0809615384615385	3327.739
0.00963414634146341	-0.0809615384615385	3627.197
0.00475609756097561	-0.0809615384615385	1242.892
0	-0.0809615384615385	723.3325
-0.005	-0.0809615384615385	588.5279
-0.0098780487804878	-0.0809615384615385	506.093
-0.0146341463414634	-0.0809615384615385	409.7351
-0.0196341463414634	-0.0809615384615385	359.4107
-0.024390243902439	-0.0809615384615385	323.5545
-0.029390243902439	-0.0809615384615385	293.7877
-0.0342682926829268	-0.0809615384615385	269.1645
-0.0391463414634146	-0.0809615384615385	252.2981
-0.0440243902439024	-0.0809615384615385	225.5618
-0.0489024390243902	-0.0809615384615385	210.0183
-0.053780487804878	-0.0809615384615385	193.1439
-0.0586585365853659	-0.0809615384615385	177.1961
-0.0635365853658537	-0.0809615384615385	164.4398
-0.0684146341463415	-0.0809615384615385	157.5797
-0.0731707317073171	-0.0809615384615385	152.0225
-0.0781707317073171	-0.0809615384615385	147.7745
-0.0830487804878049	-0.0809615384615385	144.605
-0.0879268292682927	-0.0809615384615385	136.8221
-0.0928048780487805	-0.0809615384615385	129.5834
-0.0975609756097561	-0.0809615384615385	124.934
-0.102560975609756	-0.0809615384615385	122.7695
-0.107439024390244	-0.0809615384615385	122.7015
-0.112317073170732	-0.0809615384615385	127.5418
-0.11719512195122	-0.0809615384615385	140.9419
-0.122073170731707	-0.0809615384615385	151.0271
-0.126951219512195	-0.0809615384615385	164.0815
-0.131829268292683	-0.0809615384615385	177.9124
-0.136707317073171	-0.0809615384615385	214.0433
-0.141585365853659	-0.0809615384615385	237.8258
-0.146463414634146	-0.0809615384615385	263.8121
-0.151341463414634	-0.0809615384615385	293.1885
-0.156219512195122	-0.0809615384615385	349.3227
-0.16109756097561	-0.0809615384615385	400.0203
-0.165975609756098	-0.0809615384615385	444.7203
-0.170853658536585	-0.0809615384615385	471.6695
-0.175731707317073	-0.0809615384615385	472.6333
-0.180609756097561	-0.0809615384615385	449.6609
-0.185487804878049	-0.0809615384615385	420.5047
-0.190365853658537	-0.0809615384615385	397.7992
-0.195243902439024	-0.0809615384615385	389.1855
0.195121951219512	-0.0769230769230769	274.6642
0.190121951219512	-0.0769230769230769	226.8929
0.185243902439024	-0.0769230769230769	190.812
0.180487804878049	-0.0769230769230769	170.1232
0.175487804878049	-0.0769230769230769	152.1746
0.170609756097561	-0.0769230769230769	139.8619
0.165731707317073	-0.0769230769230769	130.5882
0.160853658536585	-0.0769230769230769	123.025
0.15609756097561	-0.0769230769230769	117.3609
0.15109756097561	-0.0769230769230769	113.8047
0.146219512195122	-0.0769230769230769	120.0023
0.141341463414634	-0.0769230769230769	134.9046
0.136463414634146	-0.0769230769230769	137.9544
0.131707317073171	-0.0769230769230769	141.4956
0.126707317073171	-0.0769230769230769	145.8703
0.121829268292683	-0.0769230769230769	151.2512
0.116951219512195	-0.0769230769230769	156.9785
0.112073170731707	-0.0769230769230769	162.3233
0.107317073170732	-0.0769230769230769	169.0963
0.102317073170732	-0.0769230769230769	173.2279
0.0974390243902439	-0.0769230769230769	177.9675
0.0925609756097561	-0.0769230769230769	184.3301
0.0876829268292683	-0.0769230769230769	191.7735
0.0828048780487805	-0.0769230769230769	200.4529
0.0779268292682927	-0.0769230769230769	209.2849
0.0731707317073171	-0.0769230769230769	215.6279
0.0681707317073171	-0.0769230769230769	221.1911
0.0632926829268293	-0.0769230769230769	228.1441
0.0584146341463415	-0.0769230769230769	235.7978
0.0535365853658537	-0.0769230769230769	245.2499
0.0487804878048781	-0.0769230769230769	262.4938
0.043780487804878	-0.0769230769230769	325.4211
0.0389024390243902	-0.0769230769230769	376.6245
0.0340243902439024	-0.0769230769230769	462.4437
0.0291463414634146	-0.0769230769230769	645.893
0.0242682926829268	-0.0769230769230769	1072.969
0.019390243902439	-0.0769230769230769	1887.253
0.0145121951219512	-0.0769230769230769	3139.83
0.00963414634146341	-0.0769230769230769	4231.289
0.00475609756097561	-0.0769230769230769	1469.529
0	-0.0769230769230769	772.8385
-0.005	-0.0769230769230769	611.4692
-0.0098780487804878	-0.0769230769230769	522.15
-0.0146341463414634	-0.0769230769230769	421.1703
-0.0196341463414634	-0.0769230769230769	367.2163
-0.024390243902439	-0.0769230769230769	334.4255
-0.029390243902439	-0.0769230769230769	310.4274
-0.0342682926829268	-0.0769230769230769	277.0645
-0.0391463414634146	-0.0769230769230769	255.4003
-0.0440243902439024	-0.0769230769230769	227.0621
-0.0489024390243902	-0.0769230769230769	210.0311
-0.053780487804878	-0.0769230769230769	192.7408
-0.0586585365853659	-0.0769230769230769	177.7395
-0.0635365853658537	-0.0769230769230769	166.5266
-0.0684146341463415	-0.0769230769230769	162.7107
-0.0731707317073171	-0.0769230769230769	159.4001
-0.0781707317073171	-0.0769230769230769	156.8706
-0.0830487804878049	-0.0769230769230769	153.2027
-0.0879268292682927	-0.0769230769230769	143.7646
-0.0928048780487805	-0.0769230769230769	131.4861
-0.0975609756097561	-0.0769230769230769	124.8657
-0.102560975609756	-0.0769230769230769	123.5054
-0.107439024390244	-0.0769230769230769	125.8757
-0.112317073170732	-0.0769230769230769	128.6117
-0.11719512195122	-0.0769230769230769	136.9297
-0.122073170731707	-0.0769230769230769	146.286
-0.126951219512195	-0.0769230769230769	159.8609
-0.131829268292683	-0.0769230769230769	176.9548
-0.136707317073171	-0.0769230769230769	209.6606
-0.141585365853659	-0.0769230769230769	234.9127
-0.146463414634146	-0.0769230769230769	256.5865
-0.151341463414634	-0.0769230769230769	282.0183
-0.156219512195122	-0.0769230769230769	333.8687
-0.16109756097561	-0.0769230769230769	388.7931
-0.165975609756098	-0.0769230769230769	436.2275
-0.170853658536585	-0.0769230769230769	467.9051
-0.175731707317073	-0.0769230769230769	472.6304
-0.180609756097561	-0.0769230769230769	450.2885
-0.185487804878049	-0.0769230769230769	422.6757
-0.190365853658537	-0.0769230769230769	399.3321
-0.195243902439024	-0.0769230769230769	396.1757
0.195121951219512	-0.0732692307692308	243.2486
0.190121951219512	-0.0732692307692308	233.7201
0.185243902439024	-0.0732692307692308	198.8969
0.180487804878049	-0.0732692307692308	177.0053
0.175487804878049	-0.0732692307692308	160.6422
0.170609756097561	-0.0732692307692308	149.5535
0.165731707317073	-0.0732692307692308	142.5884
0.160853658536585	-0.0732692307692308	142.3731
0.15609756097561	-0.0732692307692308	146.3118
0.15109756097561	-0.0732692307692308	150.7087
0.146219512195122	-0.0732692307692308	144.489
0.141341463414634	-0.0732692307692308	135.6141
0.136463414634146	-0.0732692307692308	137.3307
0.131707317073171	-0.0732692307692308	140.1624
0.126707317073171	-0.0732692307692308	145.4468
0.121829268292683	-0.0732692307692308	150.1602
0.116951219512195	-0.0732692307692308	155.8376
0.112073170731707	-0.0732692307692308	161.1161
0.107317073170732	-0.0732692307692308	166.106
0.102317073170732	-0.0732692307692308	171.2894
0.0974390243902439	-0.0732692307692308	175.8658
0.0925609756097561	-0.0732692307692308	181.6108
0.0876829268292683	-0.0732692307692308	189.606
0.0828048780487805	-0.0732692307692308	198.3644
0.0779268292682927	-0.0732692307692308	205.7136
0.0731707317073171	-0.0732692307692308	214.4931
0.0681707317073171	-0.0732692307692308	223.2397
0.0632926829268293	-0.0732692307692308	235.7562
0.0584146341463415	-0.0732692307692308	253.6829
0.0535365853658537	-0.0732692307692308	273.9713
0.0487804878048781	-0.0732692307692308	296.1873
0.043780487804878	-0.0732692307692308	312.3865
0.0389024390243902	-0.0732692307692308	353.0345
0.0340243902439024	-0.0732692307692308	440.7556
0.0291463414634146	-0.0732692307692308	734.3898
0.0242682926829268	-0.0732692307692308	1254.01
0.019390243902439	-0.0732692307692308	3498.32
0.0145121951219512	-0.0732692307692308	5934.315
0.00963414634146341	-0.0732692307692308	8988.26
0.00475609756097561	-0.0732692307692308	3006.502
0	-0.0732692307692308	888.5158
-0.005	-0.0732692307692308	615.0492
-0.0098780487804878	-0.0732692307692308	540.4331
-0.0146341463414634	-0.0732692307692308	445.9407
-0.0196341463414634	-0.0732692307692308	393.5938
-0.024390243902439	-0.0732692307692308	351.8812
-0.029390243902439	-0.0732692307692308	317.1359
-0.0342682926829268	-0.0732692307692308	281.4983
-0.0391463414634146	-0.0732692307692308	256.362
-0.0440243902439024	-0.0732692307692308	228.0749
-0.0489024390243902	-0.0732692307692308	211.8928
-0.053780487804878	-0.0732692307692308	195.082
-0.0586585365853659	-0.0732692307692308	178.6093
-0.0635365853658537	-0.0732692307692308	166.1301
-0.0684146341463415	-0.0732692307692308	158.6239
-0.0731707317073171	-0.0732692307692308	155.8181
-0.0781707317073171	-0.0732692307692308	154.4124
-0.0830487804878049	-0.0732692307692308	151.9803
-0.0879268292682927	-0.0732692307692308	146.5216
-0.0928048780487805	-0.0732692307692308	140.3551
-0.0975609756097561	-0.0732692307692308	137.3228
-0.102560975609756	-0.0732692307692308	133.8672
-0.107439024390244	-0.0732692307692308	130.4914
-0.112317073170732	-0.0732692307692308	129.8311
-0.11719512195122	-0.0732692307692308	133.6473
-0.122073170731707	-0.0732692307692308	144.9758
-0.126951219512195	-0.0732692307692308	157.409
-0.131829268292683	-0.0732692307692308	170.9201
-0.136707317073171	-0.0732692307692308	190.4788
-0.141585365853659	-0.0732692307692308	220.3729
-0.146463414634146	-0.0732692307692308	238.0376
-0.151341463414634	-0.0732692307692308	268.8339
-0.156219512195122	-0.0732692307692308	323.5838
-0.16109756097561	-0.0732692307692308	378.4887
-0.165975609756098	-0.0732692307692308	427.2971
-0.170853658536585	-0.0732692307692308	465.5628
-0.175731707317073	-0.0732692307692308	484.5272
-0.180609756097561	-0.0732692307692308	477.1678
-0.185487804878049	-0.0732692307692308	441.0687
-0.190365853658537	-0.0732692307692308	417.7214
-0.195243902439024	-0.0732692307692308	411.8536
0.195121951219512	-0.0694230769230769	244.1653
0.190121951219512	-0.0694230769230769	235.223
0.185243902439024	-0.0694230769230769	201.1321
0.180487804878049	-0.0694230769230769	179.1324
0.175487804878049	-0.0694230769230769	161.5236
0.170609756097561	-0.0694230769230769	150.8215
0.165731707317073	-0.0694230769230769	144.7331
0.160853658536585	-0.0694230769230769	145.8212
0.15609756097561	-0.0694230769230769	151.6753
0.15109756097561	-0.0694230769230769	159.4594
0.146219512195122	-0.0694230769230769	150.6344
0.141341463414634	-0.0694230769230769	134.5623
0.136463414634146	-0.0694230769230769	138.2214
0.131707317073171	-0.0694230769230769	141.9272
0.126707317073171	-0.0694230769230769	145.9153
0.121829268292683	-0.0694230769230769	152.8894
0.116951219512195	-0.0694230769230769	158.4229
0.112073170731707	-0.0694230769230769	162.8346
0.107317073170732	-0.0694230769230769	164.9349
0.102317073170732	-0.0694230769230769	165.9025
0.0974390243902439	-0.0694230769230769	173.1527
0.0925609756097561	-0.0694230769230769	178.1985
0.0876829268292683	-0.0694230769230769	186.6466
0.0828048780487805	-0.0694230769230769	194.8364
0.0779268292682927	-0.0694230769230769	202.1697
0.0731707317073171	-0.0694230769230769	211.1141
0.0681707317073171	-0.0694230769230769	219.8527
0.0632926829268293	-0.0694230769230769	231.5063
0.0584146341463415	-0.0694230769230769	249.5334
0.0535365853658537	-0.0694230769230769	268.144
0.0487804878048781	-0.0694230769230769	287.3462
0.043780487804878	-0.0694230769230769	305.5264
0.0389024390243902	-0.0694230769230769	352.3209
0.0340243902439024	-0.0694230769230769	436.9148
0.0291463414634146	-0.0694230769230769	747.4577
0.0242682926829268	-0.0694230769230769	2213.412
0.019390243902439	-0.0694230769230769	7475.776
0.0145121951219512	-0.0694230769230769	13988.51
0.00963414634146341	-0.0694230769230769	21553.77
0.00475609756097561	-0.0694230769230769	15988.9
0	-0.0694230769230769	906.9067
-0.005	-0.0694230769230769	618.795
-0.0098780487804878	-0.0694230769230769	538.2096
-0.0146341463414634	-0.0694230769230769	445.0289
-0.0196341463414634	-0.0694230769230769	394.599
-0.024390243902439	-0.0694230769230769	353.0587
-0.029390243902439	-0.0694230769230769	320.2903
-0.0342682926829268	-0.0694230769230769	282.3632
-0.0391463414634146	-0.0694230769230769	260.7232
-0.0440243902439024	-0.0694230769230769	238.8149
-0.0489024390243902	-0.0694230769230769	215.641
-0.053780487804878	-0.0694230769230769	199.7789
-0.0586585365853659	-0.0694230769230769	182.1905
-0.0635365853658537	-0.0694230769230769	169.2246
-0.0684146341463415	-0.0694230769230769	162.0722
-0.0731707317073171	-0.0694230769230769	159.8147
-0.0781707317073171	-0.0694230769230769	155.3271
-0.0830487804878049	-0.0694230769230769	152.3512
-0.0879268292682927	-0.0694230769230769	145.2603
-0.0928048780487805	-0.0694230769230769	136.6381
-0.0975609756097561	-0.0694230769230769	130.7723
-0.102560975609756	-0.0694230769230769	126.8464
-0.107439024390244	-0.0694230769230769	123.1099
-0.112317073170732	-0.0694230769230769	125.2888
-0.11719512195122	-0.0694230769230769	134.0817
-0.122073170731707	-0.0694230769230769	145.9391
-0.126951219512195	-0.0694230769230769	158.0024
-0.131829268292683	-0.0694230769230769	171.2465
-0.136707317073171	-0.0694230769230769	192.9661
-0.141585365853659	-0.0694230769230769	227.7272
-0.146463414634146	-0.0694230769230769	243.1477
-0.151341463414634	-0.0694230769230769	269.2961
-0.156219512195122	-0.0694230769230769	300.1985
-0.16109756097561	-0.0694230769230769	366.4225
-0.165975609756098	-0.0694230769230769	416.2906
-0.170853658536585	-0.0694230769230769	455.4465
-0.175731707317073	-0.0694230769230769	477.757
-0.180609756097561	-0.0694230769230769	471.9331
-0.185487804878049	-0.0694230769230769	439.9692
-0.190365853658537	-0.0694230769230769	420.0019
-0.195243902439024	-0.0694230769230769	413.9638
0.195121951219512	-0.0655769230769231	255.4344
0.190121951219512	-0.0655769230769231	234.2196
0.185243902439024	-0.0655769230769231	203.9329
0.180487804878049	-0.0655769230769231	181.9386
0.175487804878049	-0.0655769230769231	163.1596
0.170609756097561	-0.0655769230769231	151.5669
0.165731707317073	-0.0655769230769231	143.0015
0.160853658536585	-0.0655769230769231	137.5142
0.15609756097561	-0.0655769230769231	135.5967
0.15109756097561	-0.0655769230769231	135.3267
0.146219512195122	-0.0655769230769231	134.6863
0.141341463414634	-0.0655769230769231	136.575
0.136463414634146	-0.0655769230769231	138.0877
0.131707317073171	-0.0655769230769231	140.7416
0.126707317073171	-0.0655769230769231	145.1586
0.121829268292683	-0.0655769230769231	150.3371
0.116951219512195	-0.0655769230769231	154.6938
0.112073170731707	-0.0655769230769231	158.6237
0.107317073170732	-0.0655769230769231	162.3304
0.102317073170732	-0.0655769230769231	166.1592
0.0974390243902439	-0.0655769230769231	171.3278
0.0925609756097561	-0.0655769230769231	176.7367
0.0876829268292683	-0.0655769230769231	183.965
0.0828048780487805	-0.0655769230769231	190.8222
0.0779268292682927	-0.0655769230769231	197.0992
0.0731707317073171	-0.0655769230769231	205.5415
0.0681707317073171	-0.0655769230769231	213.1548
0.0632926829268293	-0.0655769230769231	222.0185
0.0584146341463415	-0.0655769230769231	235.8344
0.0535365853658537	-0.0655769230769231	251.4664
0.0487804878048781	-0.0655769230769231	265.382
0.043780487804878	-0.0655769230769231	281.2792
0.0389024390243902	-0.0655769230769231	339.5798
0.0340243902439024	-0.0655769230769231	414.0375
0.0291463414634146	-0.0655769230769231	568.1264
0.0242682926829268	-0.0655769230769231	886.2577
0.019390243902439	-0.0655769230769231	2280.717
0.0145121951219512	-0.0655769230769231	7251.472
0.00963414634146341	-0.0655769230769231	11412.16
0.00475609756097561	-0.0655769230769231	13712.11
0	-0.0655769230769231	987.6274
-0.005	-0.0655769230769231	631.8396
-0.0098780487804878	-0.0655769230769231	534.4353
-0.0146341463414634	-0.0655769230769231	449.3746
-0.0196341463414634	-0.0655769230769231	392.8496
-0.024390243902439	-0.0655769230769231	353.1537
-0.029390243902439	-0.0655769230769231	322.2816
-0.0342682926829268	-0.0655769230769231	293.7645
-0.0391463414634146	-0.0655769230769231	261.5207
-0.0440243902439024	-0.0655769230769231	244.6354
-0.0489024390243902	-0.0655769230769231	222.6242
-0.053780487804878	-0.0655769230769231	203.7045
-0.0586585365853659	-0.0655769230769231	186.5864
-0.0635365853658537	-0.0655769230769231	173.2429
-0.0684146341463415	-0.0655769230769231	163.2424
-0.0731707317073171	-0.0655769230769231	157.0226
-0.0781707317073171	-0.0655769230769231	152.4718
-0.0830487804878049	-0.0655769230769231	149.5341
-0.0879268292682927	-0.0655769230769231	143.4213
-0.0928048780487805	-0.0655769230769231	133.0767
-0.0975609756097561	-0.0655769230769231	126.3705
-0.102560975609756	-0.0655769230769231	124.3539
-0.107439024390244	-0.0655769230769231	123.1535
-0.112317073170732	-0.0655769230769231	121.9032
-0.11719512195122	-0.0655769230769231	124.04
-0.122073170731707	-0.0655769230769231	139.0663
-0.126951219512195	-0.0655769230769231	152.6866
-0.131829268292683	-0.0655769230769231	168.3642
-0.136707317073171	-0.0655769230769231	188.5155
-0.141585365853659	-0.0655769230769231	222.948
-0.146463414634146	-0.0655769230769231	237.5745
-0.151341463414634	-0.0655769230769231	262.5939
-0.156219512195122	-0.0655769230769231	291.7056
-0.16109756097561	-0.0655769230769231	352.2517
-0.165975609756098	-0.0655769230769231	401.9349
-0.170853658536585	-0.0655769230769231	439.4999
-0.175731707317073	-0.0655769230769231	462.009
-0.180609756097561	-0.0655769230769231	463.051
-0.185487804878049	-0.0655769230769231	449.0156
-0.190365853658537	-0.0655769230769231	433.9647
-0.195243902439024	-0.0655769230769231	428.3447
0.195121951219512	-0.0617307692307692	259.9207
0.190121951219512	-0.0617307692307692	240.9957
0.185243902439024	-0.0617307692307692	207.187
0.180487804878049	-0.0617307692307692	184.6241
0.175487804878049	-0.0617307692307692	164.9493
0.170609756097561	-0.0617307692307692	151.7128
0.165731707317073	-0.0617307692307692	143.1005
0.160853658536585	-0.0617307692307692	136.9661
0.15609756097561	-0.0617307692307692	135.4718
0.15109756097561	-0.0617307692307692	134.2539
0.146219512195122	-0.0617307692307692	134.9907
0.141341463414634	-0.0617307692307692	137.7907
0.136463414634146	-0.0617307692307692	140.776
0.131707317073171	-0.0617307692307692	144.0605
0.126707317073171	-0.0617307692307692	147.4448
0.121829268292683	-0.0617307692307692	152.9192
0.116951219512195	-0.0617307692307692	159.9615
0.112073170731707	-0.0617307692307692	163.2958
0.107317073170732	-0.0617307692307692	165.3174
0.102317073170732	-0.0617307692307692	167.7316
0.0974390243902439	-0.0617307692307692	172.4133
0.0925609756097561	-0.0617307692307692	175.617
0.0876829268292683	-0.0617307692307692	182.4343
0.0828048780487805	-0.0617307692307692	188.2378
0.0779268292682927	-0.0617307692307692	195.0288
0.0731707317073171	-0.0617307692307692	204.1422
0.0681707317073171	-0.0617307692307692	211.5947
0.0632926829268293	-0.0617307692307692	221.2982
0.0584146341463415	-0.0617307692307692	231.3054
0.0535365853658537	-0.0617307692307692	244.3392
0.0487804878048781	-0.0617307692307692	258.772
0.043780487804878	-0.0617307692307692	277.6805
0.0389024390243902	-0.0617307692307692	347.9211
0.0340243902439024	-0.0617307692307692	416.8748
0.0291463414634146	-0.0617307692307692	509.9873
0.0242682926829268	-0.0617307692307692	842.6292
0.019390243902439	-0.0617307692307692	1653.524
0.0145121951219512	-0.0617307692307692	3742.193
0.00963414634146341	-0.0617307692307692	5531.508
0.00475609756097561	-0.0617307692307692	6033.888
0	-0.0617307692307692	1071.862
-0.005	-0.0617307692307692	632.172
-0.0098780487804878	-0.0617307692307692	534.7846
-0.0146341463414634	-0.0617307692307692	442.2086
-0.0196341463414634	-0.0617307692307692	396.4091
-0.024390243902439	-0.0617307692307692	362.7105
-0.029390243902439	-0.0617307692307692	331.0092
-0.0342682926829268	-0.0617307692307692	297.259
-0.0391463414634146	-0.0617307692307692	275.2061
-0.0440243902439024	-0.0617307692307692	246.8856
-0.0489024390243902	-0.0617307692307692	216.6763
-0.053780487804878	-0.0617307692307692	198.5965
-0.0586585365853659	-0.0617307692307692	183.7791
-0.0635365853658537	-0.0617307692307692	169.5985
-0.0684146341463415	-0.0617307692307692	160.6456
-0.0731707317073171	-0.0617307692307692	156.2885
[truncated: 4,561 more rows]
