# Supplementary material for: Giant ferroelectric polarization in a bilayer graphene heterostructure
Source: Nat Commun. 2022 Oct 21;13:6241. doi: 10.1038/s41467-022-34104-z (PMC9587233; doi:10.1038/s41467-022-34104-z)
Supplement: Supplementary file 4 — Source Data [file 41467_2022_34104_MOESM4_ESM.zip › SI/Fig.S7/Fig.S7e.dat]

0.20719512195122	-0.461538461538462	443.9254
0.202439024390244	-0.461538461538462	384.2273
0.197560975609756	-0.461538461538462	336.9629
0.192682926829268	-0.461538461538462	283.679
0.187682926829268	-0.461538461538462	232.6242
0.182926829268293	-0.461538461538462	203.3673
0.178048780487805	-0.461538461538462	179.7881
0.173170731707317	-0.461538461538462	158.4548
0.168292682926829	-0.461538461538462	131.1836
0.163414634146341	-0.461538461538462	115.1884
0.158536585365854	-0.461538461538462	100.9519
0.153658536585366	-0.461538461538462	85.88921
0.148780487804878	-0.461538461538462	76.10971
0.14390243902439	-0.461538461538462	74.67552
0.139024390243902	-0.461538461538462	68.25545
0.134146341463415	-0.461538461538462	64.616
0.129268292682927	-0.461538461538462	66.57934
0.124390243902439	-0.461538461538462	66.91095
0.119512195121951	-0.461538461538462	64.10068
0.114634146341463	-0.461538461538462	62.88431
0.109756097560976	-0.461538461538462	69.25072
0.104878048780488	-0.461538461538462	80.47791
0.1	-0.461538461538462	97.56652
0.0951219512195122	-0.461538461538462	119.3054
0.0902439024390244	-0.461538461538462	163.1583
0.0853658536585366	-0.461538461538462	234.8352
0.0804878048780488	-0.461538461538462	296.6036
0.075609756097561	-0.461538461538462	381.7344
0.0707317073170732	-0.461538461538462	464.2365
0.0658536585365854	-0.461538461538462	535.7873
0.0609756097560976	-0.461538461538462	580.1334
0.0560975609756098	-0.461538461538462	590.0131
0.051219512195122	-0.461538461538462	553.7436
0.0463414634146341	-0.461538461538462	455.1492
0.0414634146341463	-0.461538461538462	359.5676
0.0364634146341463	-0.461538461538462	307.0879
0.0317073170731707	-0.461538461538462	279.8104
0.0268292682926829	-0.461538461538462	260.3021
0.0219512195121951	-0.461538461538462	243.9165
0.0170731707317073	-0.461538461538462	230.2409
0.0121951219512195	-0.461538461538462	219.1377
0.00731707317073171	-0.461538461538462	221.6856
0.00231707317073171	-0.461538461538462	230.252
-0.0024390243902439	-0.461538461538462	220.7555
-0.00731707317073171	-0.461538461538462	212.1445
-0.0123170731707317	-0.461538461538462	209.9857
-0.0170731707317073	-0.461538461538462	204.4928
-0.0219512195121951	-0.461538461538462	197.8201
-0.0268292682926829	-0.461538461538462	191.0168
-0.0317073170731707	-0.461538461538462	185.1735
-0.0367073170731707	-0.461538461538462	177.7761
-0.0414634146341463	-0.461538461538462	169.6887
-0.0463414634146341	-0.461538461538462	162.0885
-0.051219512195122	-0.461538461538462	154.9868
-0.0560975609756098	-0.461538461538462	148.7813
-0.0609756097560976	-0.461538461538462	143.0387
-0.0658536585365854	-0.461538461538462	135.5181
-0.0707317073170732	-0.461538461538462	129.2493
-0.075609756097561	-0.461538461538462	125.4523
-0.0804878048780488	-0.461538461538462	121.7392
-0.0853658536585366	-0.461538461538462	118.8284
-0.0902439024390244	-0.461538461538462	115.3042
-0.0951219512195122	-0.461538461538462	112.1967
-0.1	-0.461538461538462	109.4044
-0.104878048780488	-0.461538461538462	107.9935
-0.109756097560976	-0.461538461538462	106.8886
-0.114634146341463	-0.461538461538462	105.6663
-0.119634146341463	-0.461538461538462	103.0559
-0.124390243902439	-0.461538461538462	98.91892
-0.129268292682927	-0.461538461538462	96.01597
-0.134146341463415	-0.461538461538462	93.6546
-0.139024390243902	-0.461538461538462	92.3454
-0.144024390243902	-0.461538461538462	90.27633
-0.148780487804878	-0.461538461538462	88.44901
-0.153658536585366	-0.461538461538462	86.38367
-0.158536585365854	-0.461538461538462	84.33665
-0.163414634146341	-0.461538461538462	82.34177
-0.168414634146341	-0.461538461538462	80.48108
-0.173170731707317	-0.461538461538462	79.21608
-0.178048780487805	-0.461538461538462	77.87828
-0.182926829268293	-0.461538461538462	77.32511
-0.18780487804878	-0.461538461538462	76.74366
-0.19280487804878	-0.461538461538462	76.84492
-0.197560975609756	-0.461538461538462	76.72447
-0.202560975609756	-0.461538461538462	77.65424
-0.207317073170732	-0.461538461538462	78.00301
0.20719512195122	-0.454038461538462	473.988
0.202439024390244	-0.454038461538462	402.9802
0.197560975609756	-0.454038461538462	342.152
0.192682926829268	-0.454038461538462	283.4442
0.187682926829268	-0.454038461538462	232.4469
0.182926829268293	-0.454038461538462	205.8042
0.178048780487805	-0.454038461538462	186.5748
0.173170731707317	-0.454038461538462	160.8569
0.168292682926829	-0.454038461538462	133.4468
0.163414634146341	-0.454038461538462	118.2525
0.158536585365854	-0.454038461538462	108.5002
0.153658536585366	-0.454038461538462	95.82744
0.148780487804878	-0.454038461538462	83.34667
0.14390243902439	-0.454038461538462	74.72181
0.139024390243902	-0.454038461538462	70.96514
0.134146341463415	-0.454038461538462	68.26404
0.129268292682927	-0.454038461538462	68.12075
0.124390243902439	-0.454038461538462	65.2373
0.119512195121951	-0.454038461538462	61.7886
0.114634146341463	-0.454038461538462	63.43912
0.109756097560976	-0.454038461538462	66.20369
0.104878048780488	-0.454038461538462	76.40628
0.1	-0.454038461538462	93.24586
0.0951219512195122	-0.454038461538462	115.5744
0.0902439024390244	-0.454038461538462	150.896
0.0853658536585366	-0.454038461538462	212.9873
0.0804878048780488	-0.454038461538462	265.3308
0.075609756097561	-0.454038461538462	345.4782
0.0707317073170732	-0.454038461538462	421.0549
0.0658536585365854	-0.454038461538462	488.4056
0.0609756097560976	-0.454038461538462	530.5853
0.0560975609756098	-0.454038461538462	543.2719
0.051219512195122	-0.454038461538462	532.2222
0.0463414634146341	-0.454038461538462	474.1309
0.0414634146341463	-0.454038461538462	377.8871
0.0364634146341463	-0.454038461538462	325.7871
0.0317073170731707	-0.454038461538462	296.4947
0.0268292682926829	-0.454038461538462	277.8891
0.0219512195121951	-0.454038461538462	266.9961
0.0170731707317073	-0.454038461538462	261.2418
0.0121951219512195	-0.454038461538462	259.5265
0.00731707317073171	-0.454038461538462	260.4781
0.00231707317073171	-0.454038461538462	247.5063
-0.0024390243902439	-0.454038461538462	225.2838
-0.00731707317073171	-0.454038461538462	216.3237
-0.0123170731707317	-0.454038461538462	211.0497
-0.0170731707317073	-0.454038461538462	204.9277
-0.0219512195121951	-0.454038461538462	198.0488
-0.0268292682926829	-0.454038461538462	191.7335
-0.0317073170731707	-0.454038461538462	182.3932
-0.0367073170731707	-0.454038461538462	174.8303
-0.0414634146341463	-0.454038461538462	168.022
-0.0463414634146341	-0.454038461538462	161.8017
-0.051219512195122	-0.454038461538462	152.758
-0.0560975609756098	-0.454038461538462	144.9255
-0.0609756097560976	-0.454038461538462	140.5116
-0.0658536585365854	-0.454038461538462	136.5581
-0.0707317073170732	-0.454038461538462	132.6715
-0.075609756097561	-0.454038461538462	128.8485
-0.0804878048780488	-0.454038461538462	124.239
-0.0853658536585366	-0.454038461538462	120.6083
-0.0902439024390244	-0.454038461538462	116.8808
-0.0951219512195122	-0.454038461538462	113.6884
-0.1	-0.454038461538462	110.8924
-0.104878048780488	-0.454038461538462	108.8119
-0.109756097560976	-0.454038461538462	106.1677
-0.114634146341463	-0.454038461538462	104.4771
-0.119634146341463	-0.454038461538462	102.8132
-0.124390243902439	-0.454038461538462	99.09859
-0.129268292682927	-0.454038461538462	96.54696
-0.134146341463415	-0.454038461538462	94.71632
-0.139024390243902	-0.454038461538462	92.06799
-0.144024390243902	-0.454038461538462	89.89069
-0.148780487804878	-0.454038461538462	88.81074
-0.153658536585366	-0.454038461538462	87.51797
-0.158536585365854	-0.454038461538462	85.8413
-0.163414634146341	-0.454038461538462	85.29423
-0.168414634146341	-0.454038461538462	84.74706
-0.173170731707317	-0.454038461538462	85.54479
-0.178048780487805	-0.454038461538462	85.3206
-0.182926829268293	-0.454038461538462	82.34809
-0.18780487804878	-0.454038461538462	79.57327
-0.19280487804878	-0.454038461538462	78.731
-0.197560975609756	-0.454038461538462	77.54085
-0.202560975609756	-0.454038461538462	76.84699
-0.207317073170732	-0.454038461538462	75.91862
0.20719512195122	-0.446153846153846	450.5325
0.202439024390244	-0.446153846153846	388.4334
0.197560975609756	-0.446153846153846	343.2716
0.192682926829268	-0.446153846153846	294.8474
0.187682926829268	-0.446153846153846	262.0818
0.182926829268293	-0.446153846153846	213.1678
0.178048780487805	-0.446153846153846	186.1609
0.173170731707317	-0.446153846153846	157.2036
0.168292682926829	-0.446153846153846	131.1433
0.163414634146341	-0.446153846153846	120.957
0.158536585365854	-0.446153846153846	108.4188
0.153658536585366	-0.446153846153846	93.42182
0.148780487804878	-0.446153846153846	80.2321
0.14390243902439	-0.446153846153846	73.29307
0.139024390243902	-0.446153846153846	69.3572
0.134146341463415	-0.446153846153846	67.12101
0.129268292682927	-0.446153846153846	67.32505
0.124390243902439	-0.446153846153846	64.7217
0.119512195121951	-0.446153846153846	61.82319
0.114634146341463	-0.446153846153846	61.8699
0.109756097560976	-0.446153846153846	59.36245
0.104878048780488	-0.446153846153846	54.81086
0.1	-0.446153846153846	66.21218
0.0951219512195122	-0.446153846153846	91.23879
0.0902439024390244	-0.446153846153846	138.4714
0.0853658536585366	-0.446153846153846	199.9511
0.0804878048780488	-0.446153846153846	257.9732
0.075609756097561	-0.446153846153846	347.9322
0.0707317073170732	-0.446153846153846	430.8414
0.0658536585365854	-0.446153846153846	503.643
0.0609756097560976	-0.446153846153846	549.5121
0.0560975609756098	-0.446153846153846	562.2684
0.051219512195122	-0.446153846153846	536.8985
0.0463414634146341	-0.446153846153846	453.5889
0.0414634146341463	-0.446153846153846	362.4347
0.0364634146341463	-0.446153846153846	313.8435
0.0317073170731707	-0.446153846153846	288.4278
0.0268292682926829	-0.446153846153846	276.6938
0.0219512195121951	-0.446153846153846	269.3784
0.0170731707317073	-0.446153846153846	266.6909
0.0121951219512195	-0.446153846153846	268.9871
0.00731707317073171	-0.446153846153846	254.5962
0.00231707317073171	-0.446153846153846	226.5504
-0.0024390243902439	-0.446153846153846	221.2774
-0.00731707317073171	-0.446153846153846	216.022
-0.0123170731707317	-0.446153846153846	212.3976
-0.0170731707317073	-0.446153846153846	208.1232
-0.0219512195121951	-0.446153846153846	202.1585
-0.0268292682926829	-0.446153846153846	194.4508
-0.0317073170731707	-0.446153846153846	187.6996
-0.0367073170731707	-0.446153846153846	180.0517
-0.0414634146341463	-0.446153846153846	170.4133
-0.0463414634146341	-0.446153846153846	163.3226
-0.051219512195122	-0.446153846153846	155.772
-0.0560975609756098	-0.446153846153846	147.242
-0.0609756097560976	-0.446153846153846	140.1734
-0.0658536585365854	-0.446153846153846	134.0019
-0.0707317073170732	-0.446153846153846	129.3618
-0.075609756097561	-0.446153846153846	126.0279
-0.0804878048780488	-0.446153846153846	122.6453
-0.0853658536585366	-0.446153846153846	118.8403
-0.0902439024390244	-0.446153846153846	115.2453
-0.0951219512195122	-0.446153846153846	111.5722
-0.1	-0.446153846153846	109.6881
-0.104878048780488	-0.446153846153846	106.3543
-0.109756097560976	-0.446153846153846	103.2663
-0.114634146341463	-0.446153846153846	102.625
-0.119634146341463	-0.446153846153846	101.6762
-0.124390243902439	-0.446153846153846	98.97467
-0.129268292682927	-0.446153846153846	97.96197
-0.134146341463415	-0.446153846153846	95.90853
-0.139024390243902	-0.446153846153846	93.13928
-0.144024390243902	-0.446153846153846	90.51754
-0.148780487804878	-0.446153846153846	89.24755
-0.153658536585366	-0.446153846153846	87.46478
-0.158536585365854	-0.446153846153846	85.93728
-0.163414634146341	-0.446153846153846	84.53538
-0.168414634146341	-0.446153846153846	82.72574
-0.173170731707317	-0.446153846153846	81.04166
-0.178048780487805	-0.446153846153846	79.42976
-0.182926829268293	-0.446153846153846	78.57784
-0.18780487804878	-0.446153846153846	78.15899
-0.19280487804878	-0.446153846153846	79.87753
-0.197560975609756	-0.446153846153846	82.96825
-0.202560975609756	-0.446153846153846	87.13921
-0.207317073170732	-0.446153846153846	87.72711
0.20719512195122	-0.438653846153846	593.5656
0.202439024390244	-0.438653846153846	429.7887
0.197560975609756	-0.438653846153846	369.0025
0.192682926829268	-0.438653846153846	331.5567
0.187682926829268	-0.438653846153846	279.2423
0.182926829268293	-0.438653846153846	228.9246
0.178048780487805	-0.438653846153846	200.4524
0.173170731707317	-0.438653846153846	174.2544
0.168292682926829	-0.438653846153846	153.1659
0.163414634146341	-0.438653846153846	129.1828
0.158536585365854	-0.438653846153846	115.2532
0.153658536585366	-0.438653846153846	102.4719
0.148780487804878	-0.438653846153846	91.02432
0.14390243902439	-0.438653846153846	82.34053
0.139024390243902	-0.438653846153846	75.79895
0.134146341463415	-0.438653846153846	70.40688
0.129268292682927	-0.438653846153846	66.63328
0.124390243902439	-0.438653846153846	62.04647
0.119512195121951	-0.438653846153846	62.16704
0.114634146341463	-0.438653846153846	59.06228
0.109756097560976	-0.438653846153846	60.68771
0.104878048780488	-0.438653846153846	62.73896
0.1	-0.438653846153846	70.33987
0.0951219512195122	-0.438653846153846	84.10548
0.0902439024390244	-0.438653846153846	107.4036
0.0853658536585366	-0.438653846153846	159.1693
0.0804878048780488	-0.438653846153846	219.9294
0.075609756097561	-0.438653846153846	286.2527
0.0707317073170732	-0.438653846153846	385.1497
0.0658536585365854	-0.438653846153846	467.2824
0.0609756097560976	-0.438653846153846	526.8504
0.0560975609756098	-0.438653846153846	560.2018
0.051219512195122	-0.438653846153846	555.4211
0.0463414634146341	-0.438653846153846	509.3725
0.0414634146341463	-0.438653846153846	410.1742
0.0364634146341463	-0.438653846153846	329.897
0.0317073170731707	-0.438653846153846	289.3
0.0268292682926829	-0.438653846153846	269.6684
0.0219512195121951	-0.438653846153846	256.0135
0.0170731707317073	-0.438653846153846	241.0889
0.0121951219512195	-0.438653846153846	228.4794
0.00731707317073171	-0.438653846153846	216.9532
0.00231707317073171	-0.438653846153846	217.2855
-0.0024390243902439	-0.438653846153846	223.4135
-0.00731707317073171	-0.438653846153846	214.8311
-0.0123170731707317	-0.438653846153846	208.3746
-0.0170731707317073	-0.438653846153846	205.6272
-0.0219512195121951	-0.438653846153846	202.0695
-0.0268292682926829	-0.438653846153846	197.9575
-0.0317073170731707	-0.438653846153846	191.9322
-0.0367073170731707	-0.438653846153846	184.7251
-0.0414634146341463	-0.438653846153846	176.7175
-0.0463414634146341	-0.438653846153846	168.882
-0.051219512195122	-0.438653846153846	160.0191
-0.0560975609756098	-0.438653846153846	152.6343
-0.0609756097560976	-0.438653846153846	146.5044
-0.0658536585365854	-0.438653846153846	138.8656
-0.0707317073170732	-0.438653846153846	132.3818
-0.075609756097561	-0.438653846153846	128.4292
-0.0804878048780488	-0.438653846153846	123.4581
-0.0853658536585366	-0.438653846153846	119.5396
-0.0902439024390244	-0.438653846153846	115.9488
-0.0951219512195122	-0.438653846153846	111.5384
-0.1	-0.438653846153846	109.6149
-0.104878048780488	-0.438653846153846	107.8197
-0.109756097560976	-0.438653846153846	106.0901
-0.114634146341463	-0.438653846153846	106.6853
-0.119634146341463	-0.438653846153846	105.8428
-0.124390243902439	-0.438653846153846	102.8828
-0.129268292682927	-0.438653846153846	101.3924
-0.134146341463415	-0.438653846153846	99.11529
-0.139024390243902	-0.438653846153846	95.57848
-0.144024390243902	-0.438653846153846	93.21043
-0.148780487804878	-0.438653846153846	91.67355
-0.153658536585366	-0.438653846153846	90.08413
-0.158536585365854	-0.438653846153846	87.74032
-0.163414634146341	-0.438653846153846	85.59354
-0.168414634146341	-0.438653846153846	84.35231
-0.173170731707317	-0.438653846153846	82.32076
-0.178048780487805	-0.438653846153846	80.58835
-0.182926829268293	-0.438653846153846	78.57714
-0.18780487804878	-0.438653846153846	78.07536
-0.19280487804878	-0.438653846153846	79.11483
-0.197560975609756	-0.438653846153846	82.17447
-0.202560975609756	-0.438653846153846	84.33535
-0.207317073170732	-0.438653846153846	84.68849
0.20719512195122	-0.430769230769231	701.2718
0.202439024390244	-0.430769230769231	443.9464
0.197560975609756	-0.430769230769231	379.8515
0.192682926829268	-0.430769230769231	329.3073
0.187682926829268	-0.430769230769231	278.3628
0.182926829268293	-0.430769230769231	243.5321
0.178048780487805	-0.430769230769231	207.2458
0.173170731707317	-0.430769230769231	181.0414
0.168292682926829	-0.430769230769231	163.4814
0.163414634146341	-0.430769230769231	138.8622
0.158536585365854	-0.430769230769231	124.1332
0.153658536585366	-0.430769230769231	113.3807
0.148780487804878	-0.430769230769231	98.48082
0.14390243902439	-0.430769230769231	88.66547
0.139024390243902	-0.430769230769231	79.72068
0.134146341463415	-0.430769230769231	67.34191
0.129268292682927	-0.430769230769231	65.54499
0.124390243902439	-0.430769230769231	65.72439
0.119512195121951	-0.430769230769231	63.61284
0.114634146341463	-0.430769230769231	60.26587
0.109756097560976	-0.430769230769231	62.53361
0.104878048780488	-0.430769230769231	66.155
0.1	-0.430769230769231	73.97585
0.0951219512195122	-0.430769230769231	87.65254
0.0902439024390244	-0.430769230769231	103.3343
0.0853658536585366	-0.430769230769231	140.5461
0.0804878048780488	-0.430769230769231	196.4419
0.075609756097561	-0.430769230769231	249.6304
0.0707317073170732	-0.430769230769231	334.4249
0.0658536585365854	-0.430769230769231	413.6401
0.0609756097560976	-0.430769230769231	477.2357
0.0560975609756098	-0.430769230769231	510.3523
0.051219512195122	-0.430769230769231	512.569
0.0463414634146341	-0.430769230769231	496.2582
0.0414634146341463	-0.430769230769231	424.9831
0.0364634146341463	-0.430769230769231	333.344
0.0317073170731707	-0.430769230769231	295.3443
0.0268292682926829	-0.430769230769231	264.4305
0.0219512195121951	-0.430769230769231	245.4857
0.0170731707317073	-0.430769230769231	228.2447
0.0121951219512195	-0.430769230769231	214.8797
0.00731707317073171	-0.430769230769231	218.553
0.00231707317073171	-0.430769230769231	227.2942
-0.0024390243902439	-0.430769230769231	219.6769
-0.00731707317073171	-0.430769230769231	213.5123
-0.0123170731707317	-0.430769230769231	210.653
-0.0170731707317073	-0.430769230769231	207.5871
-0.0219512195121951	-0.430769230769231	203.6078
-0.0268292682926829	-0.430769230769231	198.4792
-0.0317073170731707	-0.430769230769231	191.9615
-0.0367073170731707	-0.430769230769231	185.3807
-0.0414634146341463	-0.430769230769231	177.8845
-0.0463414634146341	-0.430769230769231	169.028
-0.051219512195122	-0.430769230769231	159.8192
-0.0560975609756098	-0.430769230769231	152.0175
-0.0609756097560976	-0.430769230769231	146.0741
-0.0658536585365854	-0.430769230769231	140.2985
-0.0707317073170732	-0.430769230769231	133.2891
-0.075609756097561	-0.430769230769231	128.1362
-0.0804878048780488	-0.430769230769231	123.8148
-0.0853658536585366	-0.430769230769231	118.3259
-0.0902439024390244	-0.430769230769231	116.2836
-0.0951219512195122	-0.430769230769231	114.587
-0.1	-0.430769230769231	114.1414
-0.104878048780488	-0.430769230769231	112.7168
-0.109756097560976	-0.430769230769231	108.87
-0.114634146341463	-0.430769230769231	106.5794
-0.119634146341463	-0.430769230769231	103.6443
-0.124390243902439	-0.430769230769231	101.1636
-0.129268292682927	-0.430769230769231	99.93241
-0.134146341463415	-0.430769230769231	98.20325
-0.139024390243902	-0.430769230769231	96.0329
-0.144024390243902	-0.430769230769231	93.01052
-0.148780487804878	-0.430769230769231	90.22431
-0.153658536585366	-0.430769230769231	89.35147
-0.158536585365854	-0.430769230769231	88.63966
-0.163414634146341	-0.430769230769231	87.24776
-0.168414634146341	-0.430769230769231	85.28308
-0.173170731707317	-0.430769230769231	83.52236
-0.178048780487805	-0.430769230769231	81.66479
-0.182926829268293	-0.430769230769231	80.07275
-0.18780487804878	-0.430769230769231	77.50181
-0.19280487804878	-0.430769230769231	75.7314
-0.197560975609756	-0.430769230769231	72.27458
-0.202560975609756	-0.430769230769231	67.14296
-0.207317073170732	-0.430769230769231	62.95874
0.20719512195122	-0.423269230769231	728.0203
0.202439024390244	-0.423269230769231	556.4823
0.197560975609756	-0.423269230769231	412.2892
0.192682926829268	-0.423269230769231	359.3273
0.187682926829268	-0.423269230769231	292.7942
0.182926829268293	-0.423269230769231	259.6653
0.178048780487805	-0.423269230769231	219.5803
0.173170731707317	-0.423269230769231	193.389
0.168292682926829	-0.423269230769231	171.5333
0.163414634146341	-0.423269230769231	152.8533
0.158536585365854	-0.423269230769231	129.6462
0.153658536585366	-0.423269230769231	116.0681
0.148780487804878	-0.423269230769231	100.3172
0.14390243902439	-0.423269230769231	87.17607
0.139024390243902	-0.423269230769231	75.45813
0.134146341463415	-0.423269230769231	71.65005
0.129268292682927	-0.423269230769231	69.08848
0.124390243902439	-0.423269230769231	68.72901
0.119512195121951	-0.423269230769231	64.54119
0.114634146341463	-0.423269230769231	60.55773
0.109756097560976	-0.423269230769231	59.95605
0.104878048780488	-0.423269230769231	61.06301
0.1	-0.423269230769231	60.96697
0.0951219512195122	-0.423269230769231	68.98281
0.0902439024390244	-0.423269230769231	81.1235
0.0853658536585366	-0.423269230769231	99.74549
0.0804878048780488	-0.423269230769231	152.8315
0.075609756097561	-0.423269230769231	221.5098
0.0707317073170732	-0.423269230769231	283.0792
0.0658536585365854	-0.423269230769231	393.3959
0.0609756097560976	-0.423269230769231	467.1934
0.0560975609756098	-0.423269230769231	521.1654
0.051219512195122	-0.423269230769231	542.8061
0.0463414634146341	-0.423269230769231	520.7576
0.0414634146341463	-0.423269230769231	449.4883
0.0364634146341463	-0.423269230769231	357.9026
0.0317073170731707	-0.423269230769231	308.9493
0.0268292682926829	-0.423269230769231	271.6631
0.0219512195121951	-0.423269230769231	248.9853
0.0170731707317073	-0.423269230769231	231.9714
0.0121951219512195	-0.423269230769231	218.3315
0.00731707317073171	-0.423269230769231	217.6201
0.00231707317073171	-0.423269230769231	224.0036
-0.0024390243902439	-0.423269230769231	219.7655
-0.00731707317073171	-0.423269230769231	211.7192
-0.0123170731707317	-0.423269230769231	207.6839
-0.0170731707317073	-0.423269230769231	203.1632
-0.0219512195121951	-0.423269230769231	201.7682
-0.0268292682926829	-0.423269230769231	198.8528
-0.0317073170731707	-0.423269230769231	195.5367
-0.0367073170731707	-0.423269230769231	190.7561
-0.0414634146341463	-0.423269230769231	184.7033
-0.0463414634146341	-0.423269230769231	176.5642
-0.051219512195122	-0.423269230769231	167.9199
-0.0560975609756098	-0.423269230769231	157.1525
-0.0609756097560976	-0.423269230769231	148.1099
-0.0658536585365854	-0.423269230769231	141.9387
-0.0707317073170732	-0.423269230769231	135.0513
-0.075609756097561	-0.423269230769231	129.4526
-0.0804878048780488	-0.423269230769231	124.6979
-0.0853658536585366	-0.423269230769231	119.8248
-0.0902439024390244	-0.423269230769231	116.4676
-0.0951219512195122	-0.423269230769231	113.7757
-0.1	-0.423269230769231	110.5732
-0.104878048780488	-0.423269230769231	108.9136
-0.109756097560976	-0.423269230769231	107.9218
-0.114634146341463	-0.423269230769231	105.7044
-0.119634146341463	-0.423269230769231	104.6015
-0.124390243902439	-0.423269230769231	102.2755
-0.129268292682927	-0.423269230769231	99.23945
-0.134146341463415	-0.423269230769231	97.44203
-0.139024390243902	-0.423269230769231	95.19619
-0.144024390243902	-0.423269230769231	92.98321
-0.148780487804878	-0.423269230769231	90.3895
-0.153658536585366	-0.423269230769231	87.37663
-0.158536585365854	-0.423269230769231	84.90006
-0.163414634146341	-0.423269230769231	82.65757
-0.168414634146341	-0.423269230769231	81.08265
-0.173170731707317	-0.423269230769231	79.42641
-0.178048780487805	-0.423269230769231	78.7254
-0.182926829268293	-0.423269230769231	78.57403
-0.18780487804878	-0.423269230769231	77.36274
-0.19280487804878	-0.423269230769231	76.81562
-0.197560975609756	-0.423269230769231	78.52807
-0.202560975609756	-0.423269230769231	81.44179
-0.207317073170732	-0.423269230769231	84.48279
0.20719512195122	-0.415384615384615	1241.969
0.202439024390244	-0.415384615384615	707.1431
0.197560975609756	-0.415384615384615	556.7464
0.192682926829268	-0.415384615384615	388.0637
0.187682926829268	-0.415384615384615	333.6587
0.182926829268293	-0.415384615384615	277.7727
0.178048780487805	-0.415384615384615	249.7245
0.173170731707317	-0.415384615384615	208.994
0.168292682926829	-0.415384615384615	185.58
0.163414634146341	-0.415384615384615	168.812
0.158536585365854	-0.415384615384615	153.246
0.153658536585366	-0.415384615384615	131.4259
0.148780487804878	-0.415384615384615	117.5795
0.14390243902439	-0.415384615384615	101.2213
0.139024390243902	-0.415384615384615	87.51978
0.134146341463415	-0.415384615384615	78.35499
0.129268292682927	-0.415384615384615	71.97659
0.124390243902439	-0.415384615384615	69.65169
0.119512195121951	-0.415384615384615	67.04696
0.114634146341463	-0.415384615384615	64.49668
0.109756097560976	-0.415384615384615	64.86607
0.104878048780488	-0.415384615384615	63.28566
0.1	-0.415384615384615	60.46785
0.0951219512195122	-0.415384615384615	57.81326
0.0902439024390244	-0.415384615384615	56.83169
0.0853658536585366	-0.415384615384615	78.53304
0.0804878048780488	-0.415384615384615	119.2623
0.075609756097561	-0.415384615384615	171.4502
0.0707317073170732	-0.415384615384615	229.7616
0.0658536585365854	-0.415384615384615	325.1397
0.0609756097560976	-0.415384615384615	407.9696
0.0560975609756098	-0.415384615384615	475.086
0.051219512195122	-0.415384615384615	514.297
0.0463414634146341	-0.415384615384615	522.7261
0.0414634146341463	-0.415384615384615	490.4503
0.0364634146341463	-0.415384615384615	404.0953
0.0317073170731707	-0.415384615384615	322.7625
0.0268292682926829	-0.415384615384615	284.1901
0.0219512195121951	-0.415384615384615	262.1729
0.0170731707317073	-0.415384615384615	247.0443
0.0121951219512195	-0.415384615384615	234.5945
0.00731707317073171	-0.415384615384615	227.5522
0.00231707317073171	-0.415384615384615	226.6663
-0.0024390243902439	-0.415384615384615	219.5819
-0.00731707317073171	-0.415384615384615	214.9794
-0.0123170731707317	-0.415384615384615	211.2305
-0.0170731707317073	-0.415384615384615	207.4567
-0.0219512195121951	-0.415384615384615	203.483
-0.0268292682926829	-0.415384615384615	202.3601
-0.0317073170731707	-0.415384615384615	199.6781
-0.0367073170731707	-0.415384615384615	195.5644
-0.0414634146341463	-0.415384615384615	188.7156
-0.0463414634146341	-0.415384615384615	182.602
-0.051219512195122	-0.415384615384615	175.5514
-0.0560975609756098	-0.415384615384615	166.0143
-0.0609756097560976	-0.415384615384615	155.5418
-0.0658536585365854	-0.415384615384615	147.0395
-0.0707317073170732	-0.415384615384615	140.3094
-0.075609756097561	-0.415384615384615	133.4305
-0.0804878048780488	-0.415384615384615	128.3891
-0.0853658536585366	-0.415384615384615	121.7202
-0.0902439024390244	-0.415384615384615	117.5046
-0.0951219512195122	-0.415384615384615	113.0229
-0.1	-0.415384615384615	110.0401
-0.104878048780488	-0.415384615384615	108.1656
-0.109756097560976	-0.415384615384615	107.2793
-0.114634146341463	-0.415384615384615	105.6745
-0.119634146341463	-0.415384615384615	103.5898
-0.124390243902439	-0.415384615384615	101.6887
-0.129268292682927	-0.415384615384615	98.52783
-0.134146341463415	-0.415384615384615	96.69766
-0.139024390243902	-0.415384615384615	95.11808
-0.144024390243902	-0.415384615384615	92.60145
-0.148780487804878	-0.415384615384615	90.76184
-0.153658536585366	-0.415384615384615	89.0052
-0.158536585365854	-0.415384615384615	86.96058
-0.163414634146341	-0.415384615384615	85.17161
-0.168414634146341	-0.415384615384615	83.46313
-0.173170731707317	-0.415384615384615	81.35119
-0.178048780487805	-0.415384615384615	80.12096
-0.182926829268293	-0.415384615384615	78.97839
-0.18780487804878	-0.415384615384615	77.04483
-0.19280487804878	-0.415384615384615	75.33613
-0.197560975609756	-0.415384615384615	73.02211
-0.202560975609756	-0.415384615384615	69.6359
-0.207317073170732	-0.415384615384615	70.6019
0.20719512195122	-0.407692307692308	4502.686
0.202439024390244	-0.407692307692308	1202.582
0.197560975609756	-0.407692307692308	614.9315
0.192682926829268	-0.407692307692308	399.4044
0.187682926829268	-0.407692307692308	345.6162
0.182926829268293	-0.407692307692308	283.0056
0.178048780487805	-0.407692307692308	254.489
0.173170731707317	-0.407692307692308	218.2614
0.168292682926829	-0.407692307692308	192.8072
0.163414634146341	-0.407692307692308	174.095
0.158536585365854	-0.407692307692308	157.3129
0.153658536585366	-0.407692307692308	137.3267
0.148780487804878	-0.407692307692308	122.0391
0.14390243902439	-0.407692307692308	109.6121
0.139024390243902	-0.407692307692308	101.5298
0.134146341463415	-0.407692307692308	91.19947
0.129268292682927	-0.407692307692308	80.23612
0.124390243902439	-0.407692307692308	74.10048
0.119512195121951	-0.407692307692308	69.15447
0.114634146341463	-0.407692307692308	66.71995
0.109756097560976	-0.407692307692308	64.81921
0.104878048780488	-0.407692307692308	62.84361
0.1	-0.407692307692308	62.46634
0.0951219512195122	-0.407692307692308	67.42766
0.0902439024390244	-0.407692307692308	79.05735
0.0853658536585366	-0.407692307692308	101.2059
0.0804878048780488	-0.407692307692308	113.9911
0.075609756097561	-0.407692307692308	155.5313
0.0707317073170732	-0.407692307692308	216.6546
0.0658536585365854	-0.407692307692308	272.9041
0.0609756097560976	-0.407692307692308	359.0435
0.0560975609756098	-0.407692307692308	435.4244
0.051219512195122	-0.407692307692308	477.2626
0.0463414634146341	-0.407692307692308	494.9119
0.0414634146341463	-0.407692307692308	480.6294
0.0364634146341463	-0.407692307692308	430.6491
0.0317073170731707	-0.407692307692308	337.1121
0.0268292682926829	-0.407692307692308	294.1337
0.0219512195121951	-0.407692307692308	272.0652
0.0170731707317073	-0.407692307692308	256.0744
0.0121951219512195	-0.407692307692308	246.2083
0.00731707317073171	-0.407692307692308	239.6806
0.00231707317073171	-0.407692307692308	234.2228
-0.0024390243902439	-0.407692307692308	224.289
-0.00731707317073171	-0.407692307692308	217.5402
-0.0123170731707317	-0.407692307692308	212.6354
-0.0170731707317073	-0.407692307692308	208.4868
-0.0219512195121951	-0.407692307692308	205.5298
-0.0268292682926829	-0.407692307692308	203.6787
-0.0317073170731707	-0.407692307692308	202.6263
-0.0367073170731707	-0.407692307692308	198.6643
-0.0414634146341463	-0.407692307692308	191.0446
-0.0463414634146341	-0.407692307692308	183.9798
-0.051219512195122	-0.407692307692308	176.9601
-0.0560975609756098	-0.407692307692308	167.146
-0.0609756097560976	-0.407692307692308	159.4855
-0.0658536585365854	-0.407692307692308	151.9736
-0.0707317073170732	-0.407692307692308	143.9724
-0.075609756097561	-0.407692307692308	137.9789
-0.0804878048780488	-0.407692307692308	132.9186
-0.0853658536585366	-0.407692307692308	127.8827
-0.0902439024390244	-0.407692307692308	121.8202
-0.0951219512195122	-0.407692307692308	117.8362
-0.1	-0.407692307692308	114.7434
-0.104878048780488	-0.407692307692308	112.0524
-0.109756097560976	-0.407692307692308	110.3961
-0.114634146341463	-0.407692307692308	106.9006
-0.119634146341463	-0.407692307692308	105.2806
-0.124390243902439	-0.407692307692308	103.4152
-0.129268292682927	-0.407692307692308	100.1758
-0.134146341463415	-0.407692307692308	97.03347
-0.139024390243902	-0.407692307692308	94.8937
-0.144024390243902	-0.407692307692308	93.20662
-0.148780487804878	-0.407692307692308	91.83989
-0.153658536585366	-0.407692307692308	90.26089
-0.158536585365854	-0.407692307692308	88.34829
-0.163414634146341	-0.407692307692308	86.80911
-0.168414634146341	-0.407692307692308	85.94265
-0.173170731707317	-0.407692307692308	84.28369
-0.178048780487805	-0.407692307692308	83.86085
-0.182926829268293	-0.407692307692308	83.03459
-0.18780487804878	-0.407692307692308	80.39022
-0.19280487804878	-0.407692307692308	77.48493
-0.197560975609756	-0.407692307692308	74.46093
-0.202560975609756	-0.407692307692308	70.5683
-0.207317073170732	-0.407692307692308	67.00501
0.20719512195122	-0.400192307692308	11590.45
0.202439024390244	-0.400192307692308	755.8664
0.197560975609756	-0.400192307692308	552.7471
0.192682926829268	-0.400192307692308	421.5751
0.187682926829268	-0.400192307692308	367.2158
0.182926829268293	-0.400192307692308	313.0278
0.178048780487805	-0.400192307692308	277.2735
0.173170731707317	-0.400192307692308	227.552
0.168292682926829	-0.400192307692308	201.169
0.163414634146341	-0.400192307692308	180.8738
0.158536585365854	-0.400192307692308	164.7001
0.153658536585366	-0.400192307692308	147.2506
0.148780487804878	-0.400192307692308	126.9356
0.14390243902439	-0.400192307692308	115.1055
0.139024390243902	-0.400192307692308	102.246
0.134146341463415	-0.400192307692308	92.21819
0.129268292682927	-0.400192307692308	83.30333
0.124390243902439	-0.400192307692308	77.71934
0.119512195121951	-0.400192307692308	69.38458
0.114634146341463	-0.400192307692308	64.81861
0.109756097560976	-0.400192307692308	65.29663
0.104878048780488	-0.400192307692308	60.79051
0.1	-0.400192307692308	66.12385
0.0951219512195122	-0.400192307692308	69.40544
0.0902439024390244	-0.400192307692308	81.53724
0.0853658536585366	-0.400192307692308	103.2899
0.0804878048780488	-0.400192307692308	119.0535
0.075609756097561	-0.400192307692308	151.3563
0.0707317073170732	-0.400192307692308	211.0962
0.0658536585365854	-0.400192307692308	267.8136
0.0609756097560976	-0.400192307692308	373.7106
0.0560975609756098	-0.400192307692308	445.8769
0.051219512195122	-0.400192307692308	496.5792
0.0463414634146341	-0.400192307692308	519.0788
0.0414634146341463	-0.400192307692308	496.8021
0.0364634146341463	-0.400192307692308	420.2062
0.0317073170731707	-0.400192307692308	333.2024
0.0268292682926829	-0.400192307692308	289.7275
0.0219512195121951	-0.400192307692308	261.7183
0.0170731707317073	-0.400192307692308	243.7297
0.0121951219512195	-0.400192307692308	230.1217
0.00731707317073171	-0.400192307692308	226.1528
0.00231707317073171	-0.400192307692308	224.238
-0.0024390243902439	-0.400192307692308	216.1127
-0.00731707317073171	-0.400192307692308	210.2752
-0.0123170731707317	-0.400192307692308	205.0809
-0.0170731707317073	-0.400192307692308	204.0564
-0.0219512195121951	-0.400192307692308	202.4269
-0.0268292682926829	-0.400192307692308	201.1039
-0.0317073170731707	-0.400192307692308	199.0781
-0.0367073170731707	-0.400192307692308	198.775
-0.0414634146341463	-0.400192307692308	197.4995
-0.0463414634146341	-0.400192307692308	190.4067
-0.051219512195122	-0.400192307692308	182.7275
-0.0560975609756098	-0.400192307692308	175.8052
-0.0609756097560976	-0.400192307692308	168.3968
-0.0658536585365854	-0.400192307692308	159.6911
-0.0707317073170732	-0.400192307692308	150.5131
-0.075609756097561	-0.400192307692308	141.0337
-0.0804878048780488	-0.400192307692308	134.5849
-0.0853658536585366	-0.400192307692308	130.6668
-0.0902439024390244	-0.400192307692308	125.0085
-0.0951219512195122	-0.400192307692308	119.308
-0.1	-0.400192307692308	114.9661
-0.104878048780488	-0.400192307692308	111.5113
-0.109756097560976	-0.400192307692308	110.2921
-0.114634146341463	-0.400192307692308	109.5302
-0.119634146341463	-0.400192307692308	107.6135
-0.124390243902439	-0.400192307692308	104.8489
-0.129268292682927	-0.400192307692308	103.6835
-0.134146341463415	-0.400192307692308	101.3716
-0.139024390243902	-0.400192307692308	99.7778
-0.144024390243902	-0.400192307692308	97.58384
-0.148780487804878	-0.400192307692308	95.64097
-0.153658536585366	-0.400192307692308	93.85908
-0.158536585365854	-0.400192307692308	91.07626
-0.163414634146341	-0.400192307692308	89.17388
-0.168414634146341	-0.400192307692308	86.87676
-0.173170731707317	-0.400192307692308	84.57723
-0.178048780487805	-0.400192307692308	83.10187
-0.182926829268293	-0.400192307692308	82.11878
-0.18780487804878	-0.400192307692308	81.03347
-0.19280487804878	-0.400192307692308	79.6893
-0.197560975609756	-0.400192307692308	81.00098
-0.202560975609756	-0.400192307692308	83.85722
-0.207317073170732	-0.400192307692308	87.28667
0.20719512195122	-0.392307692307692	18915.06
0.202439024390244	-0.392307692307692	2424.171
0.197560975609756	-0.392307692307692	2168.534
0.192682926829268	-0.392307692307692	481.6642
0.187682926829268	-0.392307692307692	398.17
0.182926829268293	-0.392307692307692	353.7631
0.178048780487805	-0.392307692307692	302.0803
0.173170731707317	-0.392307692307692	269.8808
0.168292682926829	-0.392307692307692	221.6096
0.163414634146341	-0.392307692307692	200.692
0.158536585365854	-0.392307692307692	185.4007
0.153658536585366	-0.392307692307692	170.949
0.148780487804878	-0.392307692307692	155.0992
0.14390243902439	-0.392307692307692	130.8292
0.139024390243902	-0.392307692307692	113.151
0.134146341463415	-0.392307692307692	101.3223
0.129268292682927	-0.392307692307692	87.91826
0.124390243902439	-0.392307692307692	79.70855
0.119512195121951	-0.392307692307692	71.76228
0.114634146341463	-0.392307692307692	67.71978
0.109756097560976	-0.392307692307692	66.32147
0.104878048780488	-0.392307692307692	61.33851
0.1	-0.392307692307692	62.15063
0.0951219512195122	-0.392307692307692	62.05141
0.0902439024390244	-0.392307692307692	61.11568
0.0853658536585366	-0.392307692307692	70.75945
0.0804878048780488	-0.392307692307692	89.20804
0.075609756097561	-0.392307692307692	124.0326
0.0707317073170732	-0.392307692307692	177.0863
0.0658536585365854	-0.392307692307692	230.8343
0.0609756097560976	-0.392307692307692	288.2847
0.0560975609756098	-0.392307692307692	390.0555
0.051219512195122	-0.392307692307692	456.5463
0.0463414634146341	-0.392307692307692	489.899
0.0414634146341463	-0.392307692307692	493.0152
0.0364634146341463	-0.392307692307692	456.1122
0.0317073170731707	-0.392307692307692	398.8892
0.0268292682926829	-0.392307692307692	319.9285
0.0219512195121951	-0.392307692307692	286.9864
0.0170731707317073	-0.392307692307692	274.0698
0.0121951219512195	-0.392307692307692	268.0621
0.00731707317073171	-0.392307692307692	251.4312
0.00231707317073171	-0.392307692307692	227.1956
-0.0024390243902439	-0.392307692307692	220.7336
-0.00731707317073171	-0.392307692307692	213.9872
-0.0123170731707317	-0.392307692307692	208.5433
-0.0170731707317073	-0.392307692307692	204.8993
-0.0219512195121951	-0.392307692307692	202.4623
-0.0268292682926829	-0.392307692307692	202.6404
-0.0317073170731707	-0.392307692307692	200.6775
-0.0367073170731707	-0.392307692307692	200.6515
-0.0414634146341463	-0.392307692307692	199.0732
-0.0463414634146341	-0.392307692307692	193.5028
-0.051219512195122	-0.392307692307692	186.5678
-0.0560975609756098	-0.392307692307692	178.9646
-0.0609756097560976	-0.392307692307692	169.4228
-0.0658536585365854	-0.392307692307692	158.3736
-0.0707317073170732	-0.392307692307692	148.82
-0.075609756097561	-0.392307692307692	140.4425
-0.0804878048780488	-0.392307692307692	135.0239
-0.0853658536585366	-0.392307692307692	130.3081
-0.0902439024390244	-0.392307692307692	126.6638
-0.0951219512195122	-0.392307692307692	123.6076
-0.1	-0.392307692307692	118.884
-0.104878048780488	-0.392307692307692	113.8466
-0.109756097560976	-0.392307692307692	111.2295
-0.114634146341463	-0.392307692307692	109.8695
-0.119634146341463	-0.392307692307692	106.5303
-0.124390243902439	-0.392307692307692	105.5736
-0.129268292682927	-0.392307692307692	103.3617
-0.134146341463415	-0.392307692307692	99.73149
-0.139024390243902	-0.392307692307692	96.55916
-0.144024390243902	-0.392307692307692	94.80733
-0.148780487804878	-0.392307692307692	93.00741
-0.153658536585366	-0.392307692307692	90.97515
-0.158536585365854	-0.392307692307692	89.77445
-0.163414634146341	-0.392307692307692	88.70361
-0.168414634146341	-0.392307692307692	86.31954
-0.173170731707317	-0.392307692307692	84.77611
-0.178048780487805	-0.392307692307692	83.46112
-0.182926829268293	-0.392307692307692	82.44929
-0.18780487804878	-0.392307692307692	80.99227
-0.19280487804878	-0.392307692307692	79.65602
-0.197560975609756	-0.392307692307692	78.04413
-0.202560975609756	-0.392307692307692	78.69578
-0.207317073170732	-0.392307692307692	79.11229
0.20719512195122	-0.384807692307692	10253.45
0.202439024390244	-0.384807692307692	10622.88
0.197560975609756	-0.384807692307692	1474.751
0.192682926829268	-0.384807692307692	699.7573
0.187682926829268	-0.384807692307692	404.7156
0.182926829268293	-0.384807692307692	349.636
0.178048780487805	-0.384807692307692	297.6588
0.173170731707317	-0.384807692307692	264.3469
0.168292682926829	-0.384807692307692	227.0819
0.163414634146341	-0.384807692307692	202.2983
0.158536585365854	-0.384807692307692	184.7173
0.153658536585366	-0.384807692307692	173.6969
0.148780487804878	-0.384807692307692	161.0876
0.14390243902439	-0.384807692307692	140.3387
0.139024390243902	-0.384807692307692	126.6092
0.134146341463415	-0.384807692307692	113.3463
0.129268292682927	-0.384807692307692	100.7985
0.124390243902439	-0.384807692307692	85.05738
0.119512195121951	-0.384807692307692	76.58889
0.114634146341463	-0.384807692307692	72.08068
0.109756097560976	-0.384807692307692	67.90568
0.104878048780488	-0.384807692307692	63.38549
0.1	-0.384807692307692	63.72106
0.0951219512195122	-0.384807692307692	60.37201
0.0902439024390244	-0.384807692307692	61.76984
0.0853658536585366	-0.384807692307692	69.08965
0.0804878048780488	-0.384807692307692	85.98034
0.075609756097561	-0.384807692307692	104.0556
0.0707317073170732	-0.384807692307692	154.2202
0.0658536585365854	-0.384807692307692	214.5606
0.0609756097560976	-0.384807692307692	271.9249
0.0560975609756098	-0.384807692307692	358.3455
0.051219512195122	-0.384807692307692	417.0472
0.0463414634146341	-0.384807692307692	451.1746
0.0414634146341463	-0.384807692307692	464.4581
0.0364634146341463	-0.384807692307692	442.9609
0.0317073170731707	-0.384807692307692	371.6953
0.0268292682926829	-0.384807692307692	313.5176
0.0219512195121951	-0.384807692307692	279.4845
0.0170731707317073	-0.384807692307692	264.0943
0.0121951219512195	-0.384807692307692	254.3103
0.00731707317073171	-0.384807692307692	241.564
0.00231707317073171	-0.384807692307692	224.5963
-0.0024390243902439	-0.384807692307692	217.639
-0.00731707317073171	-0.384807692307692	209.7329
-0.0123170731707317	-0.384807692307692	203.2445
-0.0170731707317073	-0.384807692307692	197.6207
-0.0219512195121951	-0.384807692307692	196.5025
-0.0268292682926829	-0.384807692307692	196.9162
-0.0317073170731707	-0.384807692307692	198.3048
-0.0367073170731707	-0.384807692307692	199.9979
-0.0414634146341463	-0.384807692307692	199.2261
-0.0463414634146341	-0.384807692307692	195.2796
-0.051219512195122	-0.384807692307692	190.5565
-0.0560975609756098	-0.384807692307692	183.0143
-0.0609756097560976	-0.384807692307692	175.601
-0.0658536585365854	-0.384807692307692	165.7344
-0.0707317073170732	-0.384807692307692	154.7344
-0.075609756097561	-0.384807692307692	143.5628
-0.0804878048780488	-0.384807692307692	135.6253
-0.0853658536585366	-0.384807692307692	130.0541
-0.0902439024390244	-0.384807692307692	125.3741
-0.0951219512195122	-0.384807692307692	120.7752
-0.1	-0.384807692307692	117.2721
-0.104878048780488	-0.384807692307692	113.5779
-0.109756097560976	-0.384807692307692	111.3937
-0.114634146341463	-0.384807692307692	109.6971
-0.119634146341463	-0.384807692307692	106.8926
-0.124390243902439	-0.384807692307692	104.3089
-0.129268292682927	-0.384807692307692	102.1483
-0.134146341463415	-0.384807692307692	99.49636
-0.139024390243902	-0.384807692307692	97.17522
-0.144024390243902	-0.384807692307692	95.34536
-0.148780487804878	-0.384807692307692	92.1698
-0.153658536585366	-0.384807692307692	89.40002
-0.158536585365854	-0.384807692307692	87.59323
-0.163414634146341	-0.384807692307692	86.45938
-0.168414634146341	-0.384807692307692	85.66676
-0.173170731707317	-0.384807692307692	84.32872
-0.178048780487805	-0.384807692307692	82.71122
-0.182926829268293	-0.384807692307692	81.22726
-0.18780487804878	-0.384807692307692	80.09992
-0.19280487804878	-0.384807692307692	79.33306
-0.197560975609756	-0.384807692307692	77.91833
-0.202560975609756	-0.384807692307692	76.3434
-0.207317073170732	-0.384807692307692	75.1639
0.20719512195122	-0.376923076923077	31548.21
0.202439024390244	-0.376923076923077	29329.64
0.197560975609756	-0.376923076923077	6131.771
0.192682926829268	-0.376923076923077	2996.118
0.187682926829268	-0.376923076923077	439.3969
0.182926829268293	-0.376923076923077	378.6579
0.178048780487805	-0.376923076923077	309.3279
0.173170731707317	-0.376923076923077	279.6868
0.168292682926829	-0.376923076923077	250.3454
0.163414634146341	-0.376923076923077	208.5363
0.158536585365854	-0.376923076923077	186.2816
0.153658536585366	-0.376923076923077	168.938
0.148780487804878	-0.376923076923077	154.8292
0.14390243902439	-0.376923076923077	139.2573
0.139024390243902	-0.376923076923077	125.5254
0.134146341463415	-0.376923076923077	113.3349
0.129268292682927	-0.376923076923077	104.101
0.124390243902439	-0.376923076923077	90.30518
0.119512195121951	-0.376923076923077	81.39246
0.114634146341463	-0.376923076923077	73.39807
0.109756097560976	-0.376923076923077	69.29815
0.104878048780488	-0.376923076923077	64.28343
0.1	-0.376923076923077	61.05682
0.0951219512195122	-0.376923076923077	63.50126
0.0902439024390244	-0.376923076923077	67.82935
0.0853658536585366	-0.376923076923077	75.36152
0.0804878048780488	-0.376923076923077	87.05739
0.075609756097561	-0.376923076923077	96.31114
0.0707317073170732	-0.376923076923077	131.4677
0.0658536585365854	-0.376923076923077	186.8998
0.0609756097560976	-0.376923076923077	230.0223
0.0560975609756098	-0.376923076923077	317.6747
0.051219512195122	-0.376923076923077	383.1372
0.0463414634146341	-0.376923076923077	430.1653
0.0414634146341463	-0.376923076923077	460.1466
0.0364634146341463	-0.376923076923077	452.9299
0.0317073170731707	-0.376923076923077	399.7237
0.0268292682926829	-0.376923076923077	317.2526
0.0219512195121951	-0.376923076923077	279.2709
0.0170731707317073	-0.376923076923077	261.3666
0.0121951219512195	-0.376923076923077	251.3419
0.00731707317073171	-0.376923076923077	239.0536
0.00231707317073171	-0.376923076923077	224.0899
-0.0024390243902439	-0.376923076923077	219.5584
-0.00731707317073171	-0.376923076923077	212.3432
-0.0123170731707317	-0.376923076923077	205.3423
-0.0170731707317073	-0.376923076923077	199.2124
-0.0219512195121951	-0.376923076923077	197.7717
-0.0268292682926829	-0.376923076923077	198.0216
-0.0317073170731707	-0.376923076923077	200.2038
-0.0367073170731707	-0.376923076923077	200.9793
-0.0414634146341463	-0.376923076923077	199.4884
-0.0463414634146341	-0.376923076923077	196.1247
-0.051219512195122	-0.376923076923077	192.1581
-0.0560975609756098	-0.376923076923077	186.6743
-0.0609756097560976	-0.376923076923077	178.5905
-0.0658536585365854	-0.376923076923077	171.9052
-0.0707317073170732	-0.376923076923077	161.8283
-0.075609756097561	-0.376923076923077	149.4731
-0.0804878048780488	-0.376923076923077	140.292
-0.0853658536585366	-0.376923076923077	134.5011
-0.0902439024390244	-0.376923076923077	130.0809
-0.0951219512195122	-0.376923076923077	124.1512
-0.1	-0.376923076923077	118.8275
-0.104878048780488	-0.376923076923077	114.2047
-0.109756097560976	-0.376923076923077	110.6222
-0.114634146341463	-0.376923076923077	109.4144
-0.119634146341463	-0.376923076923077	106.7717
-0.124390243902439	-0.376923076923077	104.327
-0.129268292682927	-0.376923076923077	102.3011
-0.134146341463415	-0.376923076923077	100.0691
-0.139024390243902	-0.376923076923077	97.27465
-0.144024390243902	-0.376923076923077	95.12877
-0.148780487804878	-0.376923076923077	92.94763
-0.153658536585366	-0.376923076923077	90.38816
-0.158536585365854	-0.376923076923077	88.72278
-0.163414634146341	-0.376923076923077	87.37671
-0.168414634146341	-0.376923076923077	84.80777
-0.173170731707317	-0.376923076923077	83.08492
-0.178048780487805	-0.376923076923077	82.99304
-0.182926829268293	-0.376923076923077	81.21456
-0.18780487804878	-0.376923076923077	79.20621
-0.19280487804878	-0.376923076923077	77.61284
-0.197560975609756	-0.376923076923077	76.57336
-0.202560975609756	-0.376923076923077	75.79838
-0.207317073170732	-0.376923076923077	74.69619
0.20719512195122	-0.369230769230769	16590.17
0.202439024390244	-0.369230769230769	23228.65
0.197560975609756	-0.369230769230769	17644.37
0.192682926829268	-0.369230769230769	1502.063
0.187682926829268	-0.369230769230769	446.4431
0.182926829268293	-0.369230769230769	376.3363
0.178048780487805	-0.369230769230769	335.9449
0.173170731707317	-0.369230769230769	294.3767
0.168292682926829	-0.369230769230769	261.8139
0.163414634146341	-0.369230769230769	217.5849
0.158536585365854	-0.369230769230769	196.9394
0.153658536585366	-0.369230769230769	178.9222
0.148780487804878	-0.369230769230769	160.9306
0.14390243902439	-0.369230769230769	144.4287
0.139024390243902	-0.369230769230769	130.1668
0.134146341463415	-0.369230769230769	119.0127
0.129268292682927	-0.369230769230769	106.9198
0.124390243902439	-0.369230769230769	93.40591
0.119512195121951	-0.369230769230769	85.70343
0.114634146341463	-0.369230769230769	78.44222
0.109756097560976	-0.369230769230769	71.3106
0.104878048780488	-0.369230769230769	66.18299
0.1	-0.369230769230769	61.75657
0.0951219512195122	-0.369230769230769	63.54669
0.0902439024390244	-0.369230769230769	59.19209
0.0853658536585366	-0.369230769230769	58.48519
0.0804878048780488	-0.369230769230769	60.6321
0.075609756097561	-0.369230769230769	81.3511
0.0707317073170732	-0.369230769230769	125.4268
0.0658536585365854	-0.369230769230769	173.1144
0.0609756097560976	-0.369230769230769	215.6061
0.0560975609756098	-0.369230769230769	281.8275
0.051219512195122	-0.369230769230769	382.0874
0.0463414634146341	-0.369230769230769	439.9118
0.0414634146341463	-0.369230769230769	470.8119
0.0364634146341463	-0.369230769230769	460.9572
0.0317073170731707	-0.369230769230769	420.56
0.0268292682926829	-0.369230769230769	340.4271
0.0219512195121951	-0.369230769230769	283.8813
0.0170731707317073	-0.369230769230769	255.6542
0.0121951219512195	-0.369230769230769	242.1145
0.00731707317073171	-0.369230769230769	233.1138
0.00231707317073171	-0.369230769230769	226.238
-0.0024390243902439	-0.369230769230769	220.8646
-0.00731707317073171	-0.369230769230769	214.0461
-0.0123170731707317	-0.369230769230769	206.1166
-0.0170731707317073	-0.369230769230769	198.4342
-0.0219512195121951	-0.369230769230769	196.4795
-0.0268292682926829	-0.369230769230769	194.9758
-0.0317073170731707	-0.369230769230769	195.8849
-0.0367073170731707	-0.369230769230769	198.6845
-0.0414634146341463	-0.369230769230769	199.2978
-0.0463414634146341	-0.369230769230769	201.8116
-0.051219512195122	-0.369230769230769	200.1678
-0.0560975609756098	-0.369230769230769	192.0534
-0.0609756097560976	-0.369230769230769	180.689
-0.0658536585365854	-0.369230769230769	171.125
-0.0707317073170732	-0.369230769230769	162.4483
-0.075609756097561	-0.369230769230769	150.9296
-0.0804878048780488	-0.369230769230769	142.1373
-0.0853658536585366	-0.369230769230769	134.3777
-0.0902439024390244	-0.369230769230769	129.1166
-0.0951219512195122	-0.369230769230769	124.3943
-0.1	-0.369230769230769	120.6582
-0.104878048780488	-0.369230769230769	116.1724
-0.109756097560976	-0.369230769230769	113.756
-0.114634146341463	-0.369230769230769	111.3285
-0.119634146341463	-0.369230769230769	107.1253
-0.124390243902439	-0.369230769230769	105.9332
-0.129268292682927	-0.369230769230769	104.6906
-0.134146341463415	-0.369230769230769	103.2602
-0.139024390243902	-0.369230769230769	100.3281
-0.144024390243902	-0.369230769230769	97.51901
-0.148780487804878	-0.369230769230769	95.84578
-0.153658536585366	-0.369230769230769	92.45479
-0.158536585365854	-0.369230769230769	90.04904
-0.163414634146341	-0.369230769230769	87.92724
-0.168414634146341	-0.369230769230769	85.14539
-0.173170731707317	-0.369230769230769	84.21572
-0.178048780487805	-0.369230769230769	83.1593
-0.182926829268293	-0.369230769230769	81.69866
-0.18780487804878	-0.369230769230769	81.4957
-0.19280487804878	-0.369230769230769	80.27246
-0.197560975609756	-0.369230769230769	79.40548
-0.202560975609756	-0.369230769230769	80.02544
-0.207317073170732	-0.369230769230769	80.07494
0.20719512195122	-0.361730769230769	11218.16
0.202439024390244	-0.361730769230769	17003.16
0.197560975609756	-0.361730769230769	11162.15
0.192682926829268	-0.361730769230769	3025.885
0.187682926829268	-0.361730769230769	666.7122
0.182926829268293	-0.361730769230769	425.9353
0.178048780487805	-0.361730769230769	355.0762
0.173170731707317	-0.361730769230769	293.6964
0.168292682926829	-0.361730769230769	260.8116
0.163414634146341	-0.361730769230769	226.8625
0.158536585365854	-0.361730769230769	205.7544
0.153658536585366	-0.361730769230769	188.946
0.148780487804878	-0.361730769230769	176.2753
0.14390243902439	-0.361730769230769	164.3774
0.139024390243902	-0.361730769230769	149.36
0.134146341463415	-0.361730769230769	132.1273
0.129268292682927	-0.361730769230769	118.9038
0.124390243902439	-0.361730769230769	104.3597
0.119512195121951	-0.361730769230769	92.85735
0.114634146341463	-0.361730769230769	80.75322
0.109756097560976	-0.361730769230769	71.49894
0.104878048780488	-0.361730769230769	68.0327
0.1	-0.361730769230769	62.65023
0.0951219512195122	-0.361730769230769	63.58825
0.0902439024390244	-0.361730769230769	64.36286
0.0853658536585366	-0.361730769230769	68.35274
0.0804878048780488	-0.361730769230769	76.11806
0.075609756097561	-0.361730769230769	93.22106
0.0707317073170732	-0.361730769230769	108.8957
0.0658536585365854	-0.361730769230769	152.048
0.0609756097560976	-0.361730769230769	210.7396
0.0560975609756098	-0.361730769230769	263.1405
0.051219512195122	-0.361730769230769	337.76
0.0463414634146341	-0.361730769230769	391.3615
0.0414634146341463	-0.361730769230769	434.2533
0.0364634146341463	-0.361730769230769	455.408
0.0317073170731707	-0.361730769230769	426.6765
0.0268292682926829	-0.361730769230769	357.9867
0.0219512195121951	-0.361730769230769	301.6619
0.0170731707317073	-0.361730769230769	273.2672
0.0121951219512195	-0.361730769230769	261.9531
0.00731707317073171	-0.361730769230769	245.0741
0.00231707317073171	-0.361730769230769	220.9601
-0.0024390243902439	-0.361730769230769	211.1242
-0.00731707317073171	-0.361730769230769	204.9824
-0.0123170731707317	-0.361730769230769	201.5634
-0.0170731707317073	-0.361730769230769	196.4677
-0.0219512195121951	-0.361730769230769	193.6704
-0.0268292682926829	-0.361730769230769	191.8913
-0.0317073170731707	-0.361730769230769	192.2569
-0.0367073170731707	-0.361730769230769	194.8955
-0.0414634146341463	-0.361730769230769	195.6614
-0.0463414634146341	-0.361730769230769	197.0905
-0.051219512195122	-0.361730769230769	196.5675
-0.0560975609756098	-0.361730769230769	193.8189
-0.0609756097560976	-0.361730769230769	186.3893
-0.0658536585365854	-0.361730769230769	176.941
-0.0707317073170732	-0.361730769230769	168.5571
-0.075609756097561	-0.361730769230769	157.5696
-0.0804878048780488	-0.361730769230769	146.9371
-0.0853658536585366	-0.361730769230769	139.3588
-0.0902439024390244	-0.361730769230769	131.9316
-0.0951219512195122	-0.361730769230769	125.6028
-0.1	-0.361730769230769	119.7517
-0.104878048780488	-0.361730769230769	115.2515
-0.109756097560976	-0.361730769230769	113.34
-0.114634146341463	-0.361730769230769	112.5785
-0.119634146341463	-0.361730769230769	109.9896
-0.124390243902439	-0.361730769230769	108.0645
-0.129268292682927	-0.361730769230769	105.4667
-0.134146341463415	-0.361730769230769	103.4464
-0.139024390243902	-0.361730769230769	100.507
-0.144024390243902	-0.361730769230769	99.01964
-0.148780487804878	-0.361730769230769	96.58957
-0.153658536585366	-0.361730769230769	93.40319
-0.158536585365854	-0.361730769230769	91.32393
-0.163414634146341	-0.361730769230769	89.94169
-0.168414634146341	-0.361730769230769	87.84466
-0.173170731707317	-0.361730769230769	87.52662
-0.178048780487805	-0.361730769230769	87.24969
-0.182926829268293	-0.361730769230769	85.33987
-0.18780487804878	-0.361730769230769	84.16305
-0.19280487804878	-0.361730769230769	82.45495
-0.197560975609756	-0.361730769230769	80.83047
-0.202560975609756	-0.361730769230769	80.07043
-0.207317073170732	-0.361730769230769	80.38026
0.20719512195122	-0.353846153846154	15746.46
0.202439024390244	-0.353846153846154	25165.28
0.197560975609756	-0.353846153846154	25575.69
0.192682926829268	-0.353846153846154	3025.566
0.187682926829268	-0.353846153846154	1097.907
0.182926829268293	-0.353846153846154	438.1209
0.178048780487805	-0.353846153846154	366.5325
0.173170731707317	-0.353846153846154	305.3982
0.168292682926829	-0.353846153846154	274.2975
0.163414634146341	-0.353846153846154	246.6973
0.158536585365854	-0.353846153846154	214.1165
0.153658536585366	-0.353846153846154	196.6314
0.148780487804878	-0.353846153846154	181.6306
0.14390243902439	-0.353846153846154	168.3515
0.139024390243902	-0.353846153846154	154.4162
0.134146341463415	-0.353846153846154	137.662
0.129268292682927	-0.353846153846154	123.7212
0.124390243902439	-0.353846153846154	112.6043
0.119512195121951	-0.353846153846154	102.9869
0.114634146341463	-0.353846153846154	92.82954
0.109756097560976	-0.353846153846154	79.75529
0.104878048780488	-0.353846153846154	70.33616
0.1	-0.353846153846154	67.34216
0.0951219512195122	-0.353846153846154	66.79316
0.0902439024390244	-0.353846153846154	66.03297
0.0853658536585366	-0.353846153846154	71.39341
0.0804878048780488	-0.353846153846154	82.55738
0.075609756097561	-0.353846153846154	101.0628
0.0707317073170732	-0.353846153846154	106.6054
0.0658536585365854	-0.353846153846154	135.3221
0.0609756097560976	-0.353846153846154	186.3831
0.0560975609756098	-0.353846153846154	242.1156
0.051219512195122	-0.353846153846154	332.9783
0.0463414634146341	-0.353846153846154	399.2206
0.0414634146341463	-0.353846153846154	448.6162
0.0364634146341463	-0.353846153846154	463.4679
0.0317073170731707	-0.353846153846154	433.5118
0.0268292682926829	-0.353846153846154	388.4291
0.0219512195121951	-0.353846153846154	303.3466
0.0170731707317073	-0.353846153846154	262.5492
0.0121951219512195	-0.353846153846154	241.8893
0.00731707317073171	-0.353846153846154	230.7832
0.00231707317073171	-0.353846153846154	219.8747
-0.0024390243902439	-0.353846153846154	215.3239
-0.00731707317073171	-0.353846153846154	210.9393
-0.0123170731707317	-0.353846153846154	202.975
-0.0170731707317073	-0.353846153846154	198.4822
-0.0219512195121951	-0.353846153846154	192.4946
-0.0268292682926829	-0.353846153846154	188.9268
-0.0317073170731707	-0.353846153846154	188.801
-0.0367073170731707	-0.353846153846154	190.8761
-0.0414634146341463	-0.353846153846154	192.9675
-0.0463414634146341	-0.353846153846154	192.8399
-0.051219512195122	-0.353846153846154	191.8226
-0.0560975609756098	-0.353846153846154	190.0888
-0.0609756097560976	-0.353846153846154	187.5506
-0.0658536585365854	-0.353846153846154	181.2777
-0.0707317073170732	-0.353846153846154	173.4396
-0.075609756097561	-0.353846153846154	163.5131
-0.0804878048780488	-0.353846153846154	154.1479
-0.0853658536585366	-0.353846153846154	143.56
-0.0902439024390244	-0.353846153846154	134.1622
-0.0951219512195122	-0.353846153846154	128.1499
-0.1	-0.353846153846154	122.8891
-0.104878048780488	-0.353846153846154	117.0198
-0.109756097560976	-0.353846153846154	113.6882
-0.114634146341463	-0.353846153846154	112.1275
-0.119634146341463	-0.353846153846154	109.0639
-0.124390243902439	-0.353846153846154	106.2894
-0.129268292682927	-0.353846153846154	102.8201
-0.134146341463415	-0.353846153846154	100.9055
-0.139024390243902	-0.353846153846154	99.16516
-0.144024390243902	-0.353846153846154	97.50145
-0.148780487804878	-0.353846153846154	95.09475
-0.153658536585366	-0.353846153846154	93.01525
-0.158536585365854	-0.353846153846154	90.83576
-0.163414634146341	-0.353846153846154	90.03076
-0.168414634146341	-0.353846153846154	88.46857
-0.173170731707317	-0.353846153846154	87.71652
-0.178048780487805	-0.353846153846154	85.61043
-0.182926829268293	-0.353846153846154	83.77566
-0.18780487804878	-0.353846153846154	81.81031
-0.19280487804878	-0.353846153846154	80.03207
-0.197560975609756	-0.353846153846154	79.3298
-0.202560975609756	-0.353846153846154	79.3798
-0.207317073170732	-0.353846153846154	80.25603
0.20719512195122	-0.346346153846154	8007.287
0.202439024390244	-0.346346153846154	14422.89
0.197560975609756	-0.346346153846154	22294.9
0.192682926829268	-0.346346153846154	15204.57
0.187682926829268	-0.346346153846154	1231.367
0.182926829268293	-0.346346153846154	549.5213
0.178048780487805	-0.346346153846154	400.7206
0.173170731707317	-0.346346153846154	351.9866
0.168292682926829	-0.346346153846154	310.1022
0.163414634146341	-0.346346153846154	274.8877
0.158536585365854	-0.346346153846154	228.919
0.153658536585366	-0.346346153846154	208.6087
0.148780487804878	-0.346346153846154	193.0424
0.14390243902439	-0.346346153846154	177.8714
0.139024390243902	-0.346346153846154	160.723
0.134146341463415	-0.346346153846154	145.8832
0.129268292682927	-0.346346153846154	131.4128
0.124390243902439	-0.346346153846154	115.7947
0.119512195121951	-0.346346153846154	102.9692
0.114634146341463	-0.346346153846154	94.68491
0.109756097560976	-0.346346153846154	81.63593
0.104878048780488	-0.346346153846154	72.57252
0.1	-0.346346153846154	69.39708
0.0951219512195122	-0.346346153846154	64.18375
0.0902439024390244	-0.346346153846154	59.62283
0.0853658536585366	-0.346346153846154	62.38007
0.0804878048780488	-0.346346153846154	68.17781
0.075609756097561	-0.346346153846154	79.1349
0.0707317073170732	-0.346346153846154	99.44526
0.0658536585365854	-0.346346153846154	124.6521
0.0609756097560976	-0.346346153846154	179.4194
0.0560975609756098	-0.346346153846154	231.8029
0.051219512195122	-0.346346153846154	292.8974
0.0463414634146341	-0.346346153846154	360.7803
0.0414634146341463	-0.346346153846154	414.8071
0.0364634146341463	-0.346346153846154	443.9443
0.0317073170731707	-0.346346153846154	438.7925
0.0268292682926829	-0.346346153846154	408.786
0.0219512195121951	-0.346346153846154	335.7985
0.0170731707317073	-0.346346153846154	291.8492
0.0121951219512195	-0.346346153846154	271.5698
0.00731707317073171	-0.346346153846154	251.6284
0.00231707317073171	-0.346346153846154	220.443
-0.0024390243902439	-0.346346153846154	214.015
-0.00731707317073171	-0.346346153846154	209.6952
-0.0123170731707317	-0.346346153846154	202.4028
-0.0170731707317073	-0.346346153846154	196.3174
-0.0219512195121951	-0.346346153846154	191.5942
-0.0268292682926829	-0.346346153846154	187.2927
-0.0317073170731707	-0.346346153846154	185.2582
-0.0367073170731707	-0.346346153846154	185.4796
-0.0414634146341463	-0.346346153846154	188.8175
-0.0463414634146341	-0.346346153846154	191.4933
-0.051219512195122	-0.346346153846154	191.5371
-0.0560975609756098	-0.346346153846154	191.8875
-0.0609756097560976	-0.346346153846154	190.9337
-0.0658536585365854	-0.346346153846154	185.4931
-0.0707317073170732	-0.346346153846154	177.283
-0.075609756097561	-0.346346153846154	168.1302
-0.0804878048780488	-0.346346153846154	159.4692
-0.0853658536585366	-0.346346153846154	151.4124
-0.0902439024390244	-0.346346153846154	141.8763
-0.0951219512195122	-0.346346153846154	134.9105
-0.1	-0.346346153846154	127.3304
-0.104878048780488	-0.346346153846154	119.9019
-0.109756097560976	-0.346346153846154	115.9585
-0.114634146341463	-0.346346153846154	112.5275
-0.119634146341463	-0.346346153846154	108.6056
-0.124390243902439	-0.346346153846154	105.6045
-0.129268292682927	-0.346346153846154	102.1694
-0.134146341463415	-0.346346153846154	100.1
-0.139024390243902	-0.346346153846154	98.34992
-0.144024390243902	-0.346346153846154	97.55629
-0.148780487804878	-0.346346153846154	94.99593
-0.153658536585366	-0.346346153846154	93.03379
-0.158536585365854	-0.346346153846154	91.77365
-0.163414634146341	-0.346346153846154	90.27382
-0.168414634146341	-0.346346153846154	89.19215
-0.173170731707317	-0.346346153846154	88.57498
-0.178048780487805	-0.346346153846154	87.56919
-0.182926829268293	-0.346346153846154	86.57703
-0.18780487804878	-0.346346153846154	84.84484
-0.19280487804878	-0.346346153846154	83.47024
-0.197560975609756	-0.346346153846154	81.49186
-0.202560975609756	-0.346346153846154	80.55272
-0.207317073170732	-0.346346153846154	79.33267
0.20719512195122	-0.338461538461538	1228.015
0.202439024390244	-0.338461538461538	3891.52
0.197560975609756	-0.338461538461538	10843.39
0.192682926829268	-0.338461538461538	20088.06
0.187682926829268	-0.338461538461538	18044.75
0.182926829268293	-0.338461538461538	717.5093
0.178048780487805	-0.338461538461538	432.1579
0.173170731707317	-0.338461538461538	361.3218
0.168292682926829	-0.338461538461538	295.2209
0.163414634146341	-0.338461538461538	260.8
0.158536585365854	-0.338461538461538	242.8258
0.153658536585366	-0.338461538461538	219.9723
0.148780487804878	-0.338461538461538	205.6584
0.14390243902439	-0.338461538461538	190.3051
0.139024390243902	-0.338461538461538	174.9111
0.134146341463415	-0.338461538461538	159.0753
0.129268292682927	-0.338461538461538	142.1825
0.124390243902439	-0.338461538461538	127.3546
0.119512195121951	-0.338461538461538	115.3391
0.114634146341463	-0.338461538461538	105.7072
0.109756097560976	-0.338461538461538	92.25126
0.104878048780488	-0.338461538461538	84.27864
0.1	-0.338461538461538	76.27856
0.0951219512195122	-0.338461538461538	70.25307
0.0902439024390244	-0.338461538461538	64.51976
0.0853658536585366	-0.338461538461538	62.54289
0.0804878048780488	-0.338461538461538	68.26414
0.075609756097561	-0.338461538461538	77.3604
0.0707317073170732	-0.338461538461538	91.76176
0.0658536585365854	-0.338461538461538	101.5327
0.0609756097560976	-0.338461538461538	138.6578
0.0560975609756098	-0.338461538461538	197.2344
0.051219512195122	-0.338461538461538	254.8031
0.0463414634146341	-0.338461538461538	324.9994
0.0414634146341463	-0.338461538461538	385.2791
0.0364634146341463	-0.338461538461538	421.94
0.0317073170731707	-0.338461538461538	431.8484
0.0268292682926829	-0.338461538461538	413.2563
0.0219512195121951	-0.338461538461538	352.8777
0.0170731707317073	-0.338461538461538	302.0959
0.0121951219512195	-0.338461538461538	270.2809
0.00731707317073171	-0.338461538461538	247.1517
0.00231707317073171	-0.338461538461538	223.211
-0.0024390243902439	-0.338461538461538	217.1399
-0.00731707317073171	-0.338461538461538	212.1456
-0.0123170731707317	-0.338461538461538	204.7284
-0.0170731707317073	-0.338461538461538	196.8751
-0.0219512195121951	-0.338461538461538	191.3289
-0.0268292682926829	-0.338461538461538	188.2614
-0.0317073170731707	-0.338461538461538	184.4904
-0.0367073170731707	-0.338461538461538	183.762
-0.0414634146341463	-0.338461538461538	186.0041
-0.0463414634146341	-0.338461538461538	188.0675
-0.051219512195122	-0.338461538461538	188.6733
-0.0560975609756098	-0.338461538461538	188.1387
-0.0609756097560976	-0.338461538461538	187.8817
-0.0658536585365854	-0.338461538461538	187.8766
-0.0707317073170732	-0.338461538461538	183.0397
-0.075609756097561	-0.338461538461538	173.7349
-0.0804878048780488	-0.338461538461538	164.529
-0.0853658536585366	-0.338461538461538	153.9099
-0.0902439024390244	-0.338461538461538	141.7241
-0.0951219512195122	-0.338461538461538	132.0264
-0.1	-0.338461538461538	125.5909
-0.104878048780488	-0.338461538461538	123.4966
-0.109756097560976	-0.338461538461538	118.3167
-0.114634146341463	-0.338461538461538	115.0626
-0.119634146341463	-0.338461538461538	112.4494
-0.124390243902439	-0.338461538461538	109.7564
-0.129268292682927	-0.338461538461538	107.097
-0.134146341463415	-0.338461538461538	105.0389
-0.139024390243902	-0.338461538461538	102.9618
-0.144024390243902	-0.338461538461538	100.3021
-0.148780487804878	-0.338461538461538	97.33679
-0.153658536585366	-0.338461538461538	95.58189
-0.158536585365854	-0.338461538461538	93.31652
-0.163414634146341	-0.338461538461538	90.938
-0.168414634146341	-0.338461538461538	89.02575
-0.173170731707317	-0.338461538461538	87.13143
-0.178048780487805	-0.338461538461538	86.2212
-0.182926829268293	-0.338461538461538	84.67491
-0.18780487804878	-0.338461538461538	83.36989
-0.19280487804878	-0.338461538461538	83.65824
-0.197560975609756	-0.338461538461538	83.53757
-0.202560975609756	-0.338461538461538	83.47093
-0.207317073170732	-0.338461538461538	84.161
0.20719512195122	-0.330769230769231	1501.277
0.202439024390244	-0.330769230769231	6772.144
0.197560975609756	-0.330769230769231	16061.65
0.192682926829268	-0.330769230769231	22425.34
0.187682926829268	-0.330769230769231	1762.984
0.182926829268293	-0.330769230769231	682.496
0.178048780487805	-0.330769230769231	445.3564
0.173170731707317	-0.330769230769231	382.5139
0.168292682926829	-0.330769230769231	337.0357
0.163414634146341	-0.330769230769231	296.9596
0.158536585365854	-0.330769230769231	274.6243
0.153658536585366	-0.330769230769231	250.3949
0.148780487804878	-0.330769230769231	214.305
0.14390243902439	-0.330769230769231	200.2993
0.139024390243902	-0.330769230769231	185.2412
0.134146341463415	-0.330769230769231	166.8752
0.129268292682927	-0.330769230769231	152.1658
0.124390243902439	-0.330769230769231	137.3537
0.119512195121951	-0.330769230769231	120.2157
0.114634146341463	-0.330769230769231	108.918
0.109756097560976	-0.330769230769231	98.25708
0.104878048780488	-0.330769230769231	82.77425
0.1	-0.330769230769231	72.32356
0.0951219512195122	-0.330769230769231	69.07357
0.0902439024390244	-0.330769230769231	67.70728
0.0853658536585366	-0.330769230769231	61.33851
0.0804878048780488	-0.330769230769231	56.90758
0.075609756097561	-0.330769230769231	59.35826
0.0707317073170732	-0.330769230769231	70.37141
0.0658536585365854	-0.330769230769231	88.92483
0.0609756097560976	-0.330769230769231	130.2532
0.0560975609756098	-0.330769230769231	185.3442
0.051219512195122	-0.330769230769231	235.9619
0.0463414634146341	-0.330769230769231	305.657
0.0414634146341463	-0.330769230769231	366.1849
0.0364634146341463	-0.330769230769231	408.7052
0.0317073170731707	-0.330769230769231	423.9098
0.0268292682926829	-0.330769230769231	407.1063
0.0219512195121951	-0.330769230769231	346.393
0.0170731707317073	-0.330769230769231	290.4063
0.0121951219512195	-0.330769230769231	249.9267
0.00731707317073171	-0.330769230769231	231.8362
0.00231707317073171	-0.330769230769231	220.9848
-0.0024390243902439	-0.330769230769231	213.7946
-0.00731707317073171	-0.330769230769231	210.3817
-0.0123170731707317	-0.330769230769231	205.4647
-0.0170731707317073	-0.330769230769231	198.5178
-0.0219512195121951	-0.330769230769231	192.9845
-0.0268292682926829	-0.330769230769231	186.2976
-0.0317073170731707	-0.330769230769231	181.8568
-0.0367073170731707	-0.330769230769231	182.7723
-0.0414634146341463	-0.330769230769231	184.3068
-0.0463414634146341	-0.330769230769231	186.7297
-0.051219512195122	-0.330769230769231	191.9952
-0.0560975609756098	-0.330769230769231	193.5424
-0.0609756097560976	-0.330769230769231	193.7883
-0.0658536585365854	-0.330769230769231	192.6286
-0.0707317073170732	-0.330769230769231	187.558
-0.075609756097561	-0.330769230769231	177.5213
-0.0804878048780488	-0.330769230769231	168.4882
-0.0853658536585366	-0.330769230769231	159.71
-0.0902439024390244	-0.330769230769231	149.7312
-0.0951219512195122	-0.330769230769231	141.1076
-0.1	-0.330769230769231	133.83
-0.104878048780488	-0.330769230769231	126.433
-0.109756097560976	-0.330769230769231	120.1322
-0.114634146341463	-0.330769230769231	115.8107
-0.119634146341463	-0.330769230769231	112.2158
-0.124390243902439	-0.330769230769231	109.6465
-0.129268292682927	-0.330769230769231	107.5681
-0.134146341463415	-0.330769230769231	104.0444
-0.139024390243902	-0.330769230769231	100.7463
-0.144024390243902	-0.330769230769231	99.21659
-0.148780487804878	-0.330769230769231	97.01469
-0.153658536585366	-0.330769230769231	95.53375
-0.158536585365854	-0.330769230769231	94.97178
-0.163414634146341	-0.330769230769231	93.12792
-0.168414634146341	-0.330769230769231	92.24171
-0.173170731707317	-0.330769230769231	89.98023
-0.178048780487805	-0.330769230769231	88.5376
-0.182926829268293	-0.330769230769231	86.37996
-0.18780487804878	-0.330769230769231	84.68444
-0.19280487804878	-0.330769230769231	83.42461
-0.197560975609756	-0.330769230769231	82.0627
-0.202560975609756	-0.330769230769231	78.37272
-0.207317073170732	-0.330769230769231	76.6273
0.20719512195122	-0.323269230769231	2558.118
0.202439024390244	-0.323269230769231	10578.33
0.197560975609756	-0.323269230769231	18956.71
0.192682926829268	-0.323269230769231	28879.52
0.187682926829268	-0.323269230769231	28384.1
0.182926829268293	-0.323269230769231	1158.301
0.178048780487805	-0.323269230769231	638.3725
0.173170731707317	-0.323269230769231	448.0663
0.168292682926829	-0.323269230769231	385.5699
0.163414634146341	-0.323269230769231	336.4079
0.158536585365854	-0.323269230769231	282.5989
0.153658536585366	-0.323269230769231	249.6256
0.148780487804878	-0.323269230769231	233.6087
0.14390243902439	-0.323269230769231	219.6001
0.139024390243902	-0.323269230769231	202.2469
0.134146341463415	-0.323269230769231	184.2002
0.129268292682927	-0.323269230769231	165.3695
0.124390243902439	-0.323269230769231	150.6737
0.119512195121951	-0.323269230769231	135.2795
0.114634146341463	-0.323269230769231	124.6838
0.109756097560976	-0.323269230769231	113.4951
0.104878048780488	-0.323269230769231	103.2301
0.1	-0.323269230769231	93.30482
0.0951219512195122	-0.323269230769231	85.51747
0.0902439024390244	-0.323269230769231	79.05542
0.0853658536585366	-0.323269230769231	73.66996
0.0804878048780488	-0.323269230769231	68.37054
0.075609756097561	-0.323269230769231	60.74759
0.0707317073170732	-0.323269230769231	61.15899
0.0658536585365854	-0.323269230769231	67.03527
0.0609756097560976	-0.323269230769231	84.26216
0.0560975609756098	-0.323269230769231	119.4358
0.051219512195122	-0.323269230769231	169.5346
0.0463414634146341	-0.323269230769231	219.106
0.0414634146341463	-0.323269230769231	276.7887
0.0364634146341463	-0.323269230769231	337.8252
0.0317073170731707	-0.323269230769231	392.4512
0.0268292682926829	-0.323269230769231	421.6153
0.0219512195121951	-0.323269230769231	421.364
0.0170731707317073	-0.323269230769231	398.5867
0.0121951219512195	-0.323269230769231	345.0135
0.00731707317073171	-0.323269230769231	298.8675
0.00231707317073171	-0.323269230769231	267.2131
-0.0024390243902439	-0.323269230769231	226.5937
-0.00731707317073171	-0.323269230769231	216.2662
-0.0123170731707317	-0.323269230769231	210.1811
-0.0170731707317073	-0.323269230769231	203.3981
-0.0219512195121951	-0.323269230769231	198.4329
-0.0268292682926829	-0.323269230769231	194.3712
-0.0317073170731707	-0.323269230769231	188.3199
-0.0367073170731707	-0.323269230769231	185.0031
-0.0414634146341463	-0.323269230769231	183.1458
-0.0463414634146341	-0.323269230769231	185.1068
-0.051219512195122	-0.323269230769231	188.3048
-0.0560975609756098	-0.323269230769231	189.2377
-0.0609756097560976	-0.323269230769231	191.5537
-0.0658536585365854	-0.323269230769231	192.0859
-0.0707317073170732	-0.323269230769231	190.2525
-0.075609756097561	-0.323269230769231	184.5455
-0.0804878048780488	-0.323269230769231	176.1897
-0.0853658536585366	-0.323269230769231	166.9783
-0.0902439024390244	-0.323269230769231	157.3505
-0.0951219512195122	-0.323269230769231	147.8156
-0.1	-0.323269230769231	138.9986
-0.104878048780488	-0.323269230769231	130.8314
-0.109756097560976	-0.323269230769231	124.6894
-0.114634146341463	-0.323269230769231	119.7449
-0.119634146341463	-0.323269230769231	114.8494
-0.124390243902439	-0.323269230769231	112.6986
-0.129268292682927	-0.323269230769231	110.7244
-0.134146341463415	-0.323269230769231	107.3671
-0.139024390243902	-0.323269230769231	103.0185
-0.144024390243902	-0.323269230769231	100.3709
-0.148780487804878	-0.323269230769231	98.62705
-0.153658536585366	-0.323269230769231	97.15451
-0.158536585365854	-0.323269230769231	95.6912
-0.163414634146341	-0.323269230769231	94.78337
-0.168414634146341	-0.323269230769231	94.05828
-0.173170731707317	-0.323269230769231	92.29285
-0.178048780487805	-0.323269230769231	89.25206
-0.182926829268293	-0.323269230769231	87.05695
-0.18780487804878	-0.323269230769231	85.09118
-0.19280487804878	-0.323269230769231	83.34667
-0.197560975609756	-0.323269230769231	81.34284
-0.202560975609756	-0.323269230769231	79.36481
-0.207317073170732	-0.323269230769231	78.0489
0.20719512195122	-0.315384615384615	1921.143
0.202439024390244	-0.315384615384615	7326.799
0.197560975609756	-0.315384615384615	17688.86
0.192682926829268	-0.315384615384615	28136.39
0.187682926829268	-0.315384615384615	31978.33
0.182926829268293	-0.315384615384615	1474.6
0.178048780487805	-0.315384615384615	716.9425
0.173170731707317	-0.315384615384615	544.1806
0.168292682926829	-0.315384615384615	428.3564
0.163414634146341	-0.315384615384615	376.8275
0.158536585365854	-0.315384615384615	337.129
0.153658536585366	-0.315384615384615	299.8018
0.148780487804878	-0.315384615384615	278.5947
0.14390243902439	-0.315384615384615	254.1569
0.139024390243902	-0.315384615384615	218.5469
0.134146341463415	-0.315384615384615	201.7051
0.129268292682927	-0.315384615384615	183.7421
0.124390243902439	-0.315384615384615	162.5911
0.119512195121951	-0.315384615384615	147.0157
0.114634146341463	-0.315384615384615	133.3068
0.109756097560976	-0.315384615384615	120.6424
0.104878048780488	-0.315384615384615	107.9178
0.1	-0.315384615384615	96.75553
0.0951219512195122	-0.315384615384615	87.29109
0.0902439024390244	-0.315384615384615	78.93745
0.0853658536585366	-0.315384615384615	73.36482
0.0804878048780488	-0.315384615384615	68.61847
0.075609756097561	-0.315384615384615	64.54085
0.0707317073170732	-0.315384615384615	63.86404
0.0658536585365854	-0.315384615384615	70.28766
0.0609756097560976	-0.315384615384615	80.68132
0.0560975609756098	-0.315384615384615	94.15883
0.051219512195122	-0.315384615384615	117.9724
0.0463414634146341	-0.315384615384615	167.8138
0.0414634146341463	-0.315384615384615	221.4875
0.0364634146341463	-0.315384615384615	280.4577
0.0317073170731707	-0.315384615384615	338.5257
0.0268292682926829	-0.315384615384615	392.9862
0.0219512195121951	-0.315384615384615	415.0857
0.0170731707317073	-0.315384615384615	407.5641
0.0121951219512195	-0.315384615384615	383.4348
0.00731707317073171	-0.315384615384615	326.4659
0.00231707317073171	-0.315384615384615	292.1925
-0.0024390243902439	-0.315384615384615	262.5816
-0.00731707317073171	-0.315384615384615	228.5646
-0.0123170731707317	-0.315384615384615	216.2353
-0.0170731707317073	-0.315384615384615	206.6614
-0.0219512195121951	-0.315384615384615	200.5468
-0.0268292682926829	-0.315384615384615	195.4019
-0.0317073170731707	-0.315384615384615	191.1057
-0.0367073170731707	-0.315384615384615	186.0689
-0.0414634146341463	-0.315384615384615	184.3504
-0.0463414634146341	-0.315384615384615	186.113
-0.051219512195122	-0.315384615384615	187.9546
-0.0560975609756098	-0.315384615384615	190.7617
-0.0609756097560976	-0.315384615384615	192.296
-0.0658536585365854	-0.315384615384615	193.7262
-0.0707317073170732	-0.315384615384615	192.7863
-0.075609756097561	-0.315384615384615	188.131
-0.0804878048780488	-0.315384615384615	182.2753
-0.0853658536585366	-0.315384615384615	173.2592
-0.0902439024390244	-0.315384615384615	163.4054
-0.0951219512195122	-0.315384615384615	154.0066
-0.1	-0.315384615384615	144.4303
-0.104878048780488	-0.315384615384615	135.3865
-0.109756097560976	-0.315384615384615	127.5399
-0.114634146341463	-0.315384615384615	123.8397
-0.119634146341463	-0.315384615384615	118.8623
-0.124390243902439	-0.315384615384615	113.9925
-0.129268292682927	-0.315384615384615	111.0982
-0.134146341463415	-0.315384615384615	108.7445
-0.139024390243902	-0.315384615384615	106.9546
-0.144024390243902	-0.315384615384615	105.2673
-0.148780487804878	-0.315384615384615	103.2799
-0.153658536585366	-0.315384615384615	100.7608
-0.158536585365854	-0.315384615384615	99.35211
-0.163414634146341	-0.315384615384615	97.95768
-0.168414634146341	-0.315384615384615	96.30081
-0.173170731707317	-0.315384615384615	93.70184
-0.178048780487805	-0.315384615384615	90.67662
-0.182926829268293	-0.315384615384615	88.87316
-0.18780487804878	-0.315384615384615	88.09544
-0.19280487804878	-0.315384615384615	86.00032
-0.197560975609756	-0.315384615384615	83.79935
-0.202560975609756	-0.315384615384615	83.67056
-0.207317073170732	-0.315384615384615	85.63745
0.20719512195122	-0.307884615384615	1109.058
0.202439024390244	-0.307884615384615	6214.618
0.197560975609756	-0.307884615384615	12150.83
0.192682926829268	-0.307884615384615	23730.36
0.187682926829268	-0.307884615384615	28869.75
0.182926829268293	-0.307884615384615	6331.783
0.178048780487805	-0.307884615384615	1078.577
0.173170731707317	-0.307884615384615	622.6282
0.168292682926829	-0.307884615384615	505.7124
0.163414634146341	-0.307884615384615	418.0642
0.158536585365854	-0.307884615384615	363.6732
0.153658536585366	-0.307884615384615	306.3579
0.148780487804878	-0.307884615384615	276.3021
0.14390243902439	-0.307884615384615	248.5548
0.139024390243902	-0.307884615384615	232.43
0.134146341463415	-0.307884615384615	212.1493
0.129268292682927	-0.307884615384615	196.6493
0.124390243902439	-0.307884615384615	182.2682
0.119512195121951	-0.307884615384615	167.6201
0.114634146341463	-0.307884615384615	154.1847
0.109756097560976	-0.307884615384615	141.6602
0.104878048780488	-0.307884615384615	125.422
0.1	-0.307884615384615	108.1847
0.0951219512195122	-0.307884615384615	94.27443
0.0902439024390244	-0.307884615384615	85.55655
0.0853658536585366	-0.307884615384615	81.77147
0.0804878048780488	-0.307884615384615	78.28955
0.075609756097561	-0.307884615384615	68.35329
0.0707317073170732	-0.307884615384615	64.04099
0.0658536585365854	-0.307884615384615	68.10275
0.0609756097560976	-0.307884615384615	74.59064
0.0560975609756098	-0.307884615384615	83.89879
0.051219512195122	-0.307884615384615	101.1334
0.0463414634146341	-0.307884615384615	136.824
0.0414634146341463	-0.307884615384615	195.7687
0.0364634146341463	-0.307884615384615	250.9324
0.0317073170731707	-0.307884615384615	310.3526
0.0268292682926829	-0.307884615384615	373.3821
0.0219512195121951	-0.307884615384615	408.1654
0.0170731707317073	-0.307884615384615	416.5556
0.0121951219512195	-0.307884615384615	400.9141
0.00731707317073171	-0.307884615384615	357.0871
0.00231707317073171	-0.307884615384615	313.4491
-0.0024390243902439	-0.307884615384615	272.1841
-0.00731707317073171	-0.307884615384615	230.2234
-0.0123170731707317	-0.307884615384615	216.9518
-0.0170731707317073	-0.307884615384615	208.6845
-0.0219512195121951	-0.307884615384615	204.5271
-0.0268292682926829	-0.307884615384615	198.4081
-0.0317073170731707	-0.307884615384615	189.9944
-0.0367073170731707	-0.307884615384615	187.459
-0.0414634146341463	-0.307884615384615	185.412
-0.0463414634146341	-0.307884615384615	184.2913
-0.051219512195122	-0.307884615384615	185.6998
-0.0560975609756098	-0.307884615384615	187.7416
-0.0609756097560976	-0.307884615384615	190.7914
-0.0658536585365854	-0.307884615384615	191.5135
-0.0707317073170732	-0.307884615384615	191.7965
-0.075609756097561	-0.307884615384615	192.6418
-0.0804878048780488	-0.307884615384615	189.1103
-0.0853658536585366	-0.307884615384615	181.8408
-0.0902439024390244	-0.307884615384615	170.8244
-0.0951219512195122	-0.307884615384615	159.4204
-0.1	-0.307884615384615	149.8335
-0.104878048780488	-0.307884615384615	139.9609
-0.109756097560976	-0.307884615384615	133.5699
-0.114634146341463	-0.307884615384615	127.6629
-0.119634146341463	-0.307884615384615	121.8637
-0.124390243902439	-0.307884615384615	117.6772
-0.129268292682927	-0.307884615384615	114.3796
-0.134146341463415	-0.307884615384615	111.0334
-0.139024390243902	-0.307884615384615	107.7995
-0.144024390243902	-0.307884615384615	104.9926
-0.148780487804878	-0.307884615384615	101.8543
-0.153658536585366	-0.307884615384615	100.6605
-0.158536585365854	-0.307884615384615	99.09385
-0.163414634146341	-0.307884615384615	97.07234
-0.168414634146341	-0.307884615384615	95.76927
-0.173170731707317	-0.307884615384615	94.71436
-0.178048780487805	-0.307884615384615	92.76269
-0.182926829268293	-0.307884615384615	91.6707
-0.18780487804878	-0.307884615384615	90.02024
-0.19280487804878	-0.307884615384615	88.48799
-0.197560975609756	-0.307884615384615	87.55409
-0.202560975609756	-0.307884615384615	88.82328
-0.207317073170732	-0.307884615384615	89.73007
0.20719512195122	-0.3	478.3713
0.202439024390244	-0.3	1851.925
0.197560975609756	-0.3	7164.476
0.192682926829268	-0.3	21295.35
0.187682926829268	-0.3	34535.05
0.182926829268293	-0.3	18426.84
0.178048780487805	-0.3	3001.462
0.173170731707317	-0.3	1205.229
0.168292682926829	-0.3	745.0964
0.163414634146341	-0.3	591.4623
0.158536585365854	-0.3	451.0978
0.153658536585366	-0.3	397.0853
0.148780487804878	-0.3	351.8172
0.14390243902439	-0.3	304.8435
0.139024390243902	-0.3	279.757
0.134146341463415	-0.3	252.8796
0.129268292682927	-0.3	224.8517
0.124390243902439	-0.3	209.6169
0.119512195121951	-0.3	191.9715
0.114634146341463	-0.3	175.9726
0.109756097560976	-0.3	163.2945
0.104878048780488	-0.3	146.7558
0.1	-0.3	132.9309
0.0951219512195122	-0.3	114.0894
0.0902439024390244	-0.3	100.4418
0.0853658536585366	-0.3	89.81246
0.0804878048780488	-0.3	82.8053
0.075609756097561	-0.3	77.04547
0.0707317073170732	-0.3	71.19075
0.0658536585365854	-0.3	69.18365
0.0609756097560976	-0.3	68.72919
0.0560975609756098	-0.3	70.20532
0.051219512195122	-0.3	76.68631
0.0463414634146341	-0.3	92.39048
0.0414634146341463	-0.3	105.7811
0.0364634146341463	-0.3	167.7736
0.0317073170731707	-0.3	214.845
0.0268292682926829	-0.3	271.633
0.0219512195121951	-0.3	335.7942
0.0170731707317073	-0.3	389.1065
0.0121951219512195	-0.3	418.2596
0.00731707317073171	-0.3	416.2118
0.00231707317073171	-0.3	386.7765
-0.0024390243902439	-0.3	311.9177
-0.00731707317073171	-0.3	262.6281
-0.0123170731707317	-0.3	232.3843
-0.0170731707317073	-0.3	222.2698
-0.0219512195121951	-0.3	218.5501
-0.0268292682926829	-0.3	209.4877
-0.0317073170731707	-0.3	202.4401
-0.0367073170731707	-0.3	196.5863
-0.0414634146341463	-0.3	192.3941
-0.0463414634146341	-0.3	190.9072
-0.051219512195122	-0.3	187.0243
-0.0560975609756098	-0.3	185.7547
-0.0609756097560976	-0.3	189.1655
-0.0658536585365854	-0.3	191.0305
-0.0707317073170732	-0.3	192.5497
-0.075609756097561	-0.3	193.6438
-0.0804878048780488	-0.3	193.239
-0.0853658536585366	-0.3	190.0349
-0.0902439024390244	-0.3	180.1784
-0.0951219512195122	-0.3	170.2343
-0.1	-0.3	161.3116
-0.104878048780488	-0.3	150.0968
-0.109756097560976	-0.3	140.3283
-0.114634146341463	-0.3	133.0156
-0.119634146341463	-0.3	126.0286
-0.124390243902439	-0.3	121.0568
-0.129268292682927	-0.3	118.4734
-0.134146341463415	-0.3	116.2404
-0.139024390243902	-0.3	113.2269
-0.144024390243902	-0.3	110.9357
-0.148780487804878	-0.3	108.4488
-0.153658536585366	-0.3	105.2884
-0.158536585365854	-0.3	103.2445
-0.163414634146341	-0.3	100.4378
-0.168414634146341	-0.3	98.868
-0.173170731707317	-0.3	97.67112
-0.178048780487805	-0.3	95.97036
-0.182926829268293	-0.3	92.3659
-0.18780487804878	-0.3	88.77486
-0.19280487804878	-0.3	87.25953
-0.197560975609756	-0.3	85.67529
-0.202560975609756	-0.3	84.66392
-0.207317073170732	-0.3	83.83957
0.20719512195122	-0.292307692307692	374.7322
0.202439024390244	-0.292307692307692	1046.479
0.197560975609756	-0.292307692307692	7086.072
0.192682926829268	-0.292307692307692	20179.51
0.187682926829268	-0.292307692307692	34673.79
0.182926829268293	-0.292307692307692	42204.43
0.178048780487805	-0.292307692307692	16929.63
0.173170731707317	-0.292307692307692	2475.251
0.168292682926829	-0.292307692307692	1060.645
0.163414634146341	-0.292307692307692	676.7314
0.158536585365854	-0.292307692307692	544.4706
0.153658536585366	-0.292307692307692	435.8298
0.148780487804878	-0.292307692307692	387.3746
0.14390243902439	-0.292307692307692	347.8782
0.139024390243902	-0.292307692307692	306.3354
0.134146341463415	-0.292307692307692	283.3761
0.129268292682927	-0.292307692307692	256.4527
0.124390243902439	-0.292307692307692	222.4681
0.119512195121951	-0.292307692307692	206.7925
0.114634146341463	-0.292307692307692	187.0332
0.109756097560976	-0.292307692307692	171.8702
0.104878048780488	-0.292307692307692	157.9564
0.1	-0.292307692307692	141.8995
0.0951219512195122	-0.292307692307692	129.0196
0.0902439024390244	-0.292307692307692	114.2355
0.0853658536585366	-0.292307692307692	98.52635
0.0804878048780488	-0.292307692307692	87.18861
0.075609756097561	-0.292307692307692	79.38409
0.0707317073170732	-0.292307692307692	68.75737
0.0658536585365854	-0.292307692307692	64.2845
0.0609756097560976	-0.292307692307692	61.06304
0.0560975609756098	-0.292307692307692	60.89896
0.051219512195122	-0.292307692307692	63.45176
0.0463414634146341	-0.292307692307692	72.64568
0.0414634146341463	-0.292307692307692	86.70189
0.0364634146341463	-0.292307692307692	95.94326
0.0317073170731707	-0.292307692307692	135.6446
0.0268292682926829	-0.292307692307692	195.9333
0.0219512195121951	-0.292307692307692	251.8523
0.0170731707317073	-0.292307692307692	319.7936
0.0121951219512195	-0.292307692307692	376.8945
0.00731707317073171	-0.292307692307692	413.3118
0.00231707317073171	-0.292307692307692	423.8962
-0.0024390243902439	-0.292307692307692	406.4823
-0.00731707317073171	-0.292307692307692	346.5193
-0.0123170731707317	-0.292307692307692	303.7336
-0.0170731707317073	-0.292307692307692	280.4422
-0.0219512195121951	-0.292307692307692	253.8296
-0.0268292682926829	-0.292307692307692	219.0495
-0.0317073170731707	-0.292307692307692	207.6039
-0.0367073170731707	-0.292307692307692	202.9082
-0.0414634146341463	-0.292307692307692	199.9468
-0.0463414634146341	-0.292307692307692	196.9262
-0.051219512195122	-0.292307692307692	193.5608
-0.0560975609756098	-0.292307692307692	189.4795
-0.0609756097560976	-0.292307692307692	189.1391
-0.0658536585365854	-0.292307692307692	190.6483
-0.0707317073170732	-0.292307692307692	194.3547
-0.075609756097561	-0.292307692307692	194.838
-0.0804878048780488	-0.292307692307692	195.3741
-0.0853658536585366	-0.292307692307692	193.787
-0.0902439024390244	-0.292307692307692	189.5301
-0.0951219512195122	-0.292307692307692	180.914
-0.1	-0.292307692307692	171.7312
-0.104878048780488	-0.292307692307692	160.7071
-0.109756097560976	-0.292307692307692	150.7103
-0.114634146341463	-0.292307692307692	141.8641
-0.119634146341463	-0.292307692307692	134.1315
-0.124390243902439	-0.292307692307692	129.1766
-0.129268292682927	-0.292307692307692	125.0925
-0.134146341463415	-0.292307692307692	119.6984
-0.139024390243902	-0.292307692307692	113.9915
-0.144024390243902	-0.292307692307692	109.6901
-0.148780487804878	-0.292307692307692	105.9487
-0.153658536585366	-0.292307692307692	103.3925
-0.158536585365854	-0.292307692307692	102.2344
-0.163414634146341	-0.292307692307692	100.346
-0.168414634146341	-0.292307692307692	98.46965
-0.173170731707317	-0.292307692307692	97.09704
-0.178048780487805	-0.292307692307692	95.12815
-0.182926829268293	-0.292307692307692	92.935
-0.18780487804878	-0.292307692307692	91.31433
-0.19280487804878	-0.292307692307692	90.25236
-0.197560975609756	-0.292307692307692	88.76122
-0.202560975609756	-0.292307692307692	87.66119
-0.207317073170732	-0.292307692307692	89.9574
0.20719512195122	-0.284615384615385	221.5997
0.202439024390244	-0.284615384615385	525.9015
0.197560975609756	-0.284615384615385	2037.345
0.192682926829268	-0.284615384615385	10173.28
0.187682926829268	-0.284615384615385	23005.52
0.182926829268293	-0.284615384615385	38182.97
0.178048780487805	-0.284615384615385	45902.05
0.173170731707317	-0.284615384615385	18107.52
0.168292682926829	-0.284615384615385	4875.443
0.163414634146341	-0.284615384615385	2020.326
0.158536585365854	-0.284615384615385	1010.623
0.153658536585366	-0.284615384615385	666.427
0.148780487804878	-0.284615384615385	537.2343
0.14390243902439	-0.284615384615385	425.6109
0.139024390243902	-0.284615384615385	376.1266
0.134146341463415	-0.284615384615385	337.066
0.129268292682927	-0.284615384615385	295.261
0.124390243902439	-0.284615384615385	272.4614
0.119512195121951	-0.284615384615385	247.8507
0.114634146341463	-0.284615384615385	214.7354
0.109756097560976	-0.284615384615385	193.6593
0.104878048780488	-0.284615384615385	174.0431
[truncated: 8,320 more rows]
