# Supplementary material for: Giant ferroelectric polarization in a bilayer graphene heterostructure
Source: Nat Commun. 2022 Oct 21;13:6241. doi: 10.1038/s41467-022-34104-z (PMC9587233; doi:10.1038/s41467-022-34104-z)
Supplement: Supplementary file 4 — Source Data [file 41467_2022_34104_MOESM4_ESM.zip › SI/Fig.S8/Fig.S8a.dat]

-6.005	6	20154.97	47074.5	26919.53	-0.230961538461538	0.146341463414634	-0.230961538461538	20154.97	47074.5	26919.53
-6.005	5.8	31489.38	48866.98	17377.6	-0.230961538461538	0.141463414634146	-0.230961538461538	31489.38	48866.98	17377.6
-6.005	5.6	37977.11	33481.88	-4495.23	-0.230961538461538	0.136585365853659	-0.230961538461538	37977.11	33481.88	-4495.23
-6.005	5.4	34513.22	15874.25	-18638.97	-0.230961538461538	0.131707317073171	-0.230961538461538	34513.22	15874.25	-18638.97
-6.005	5.2	16113.98	2876.714	-13237.266	-0.230961538461538	0.126829268292683	-0.230961538461538	16113.98	2876.714	-13237.266
-6.005	5	2986.745	1266.224	-1720.521	-0.230961538461538	0.121951219512195	-0.230961538461538	2986.745	1266.224	-1720.521
-6.005	4.8	1217.989	750.5145	-467.4745	-0.230961538461538	0.117073170731707	-0.230961538461538	1217.989	750.5145	-467.4745
-6.005	4.6	715.3308	601.6373	-113.6935	-0.230961538461538	0.11219512195122	-0.230961538461538	715.3308	601.6373	-113.6935
-6.005	4.4	559.4261	446.0627	-113.3634	-0.230961538461538	0.107317073170732	-0.230961538461538	559.4261	446.0627	-113.3634
-6.005	4.2	441.3407	390.4205	-50.9202	-0.230961538461538	0.102439024390244	-0.230961538461538	441.3407	390.4205	-50.9202
-6.005	4	380.7504	354.3961	-26.3543	-0.230961538461538	0.0975609756097561	-0.230961538461538	380.7504	354.3961	-26.3543
-6.005	3.8	344.8218	325.2301	-19.5917	-0.230961538461538	0.0926829268292683	-0.230961538461538	344.8218	325.2301	-19.5917
-6.005	3.6	319.7869	300.1121	-19.6748	-0.230961538461538	0.0878048780487805	-0.230961538461538	319.7869	300.1121	-19.6748
-6.005	3.4	295.2402	262.8461	-32.3941	-0.230961538461538	0.0829268292682927	-0.230961538461538	295.2402	262.8461	-32.3941
-6.005	3.2	264.4198	230.9267	-33.4931	-0.230961538461538	0.0780487804878049	-0.230961538461538	264.4198	230.9267	-33.4931
-6.005	3	230.131	208.7568	-21.3742	-0.230961538461538	0.0731707317073171	-0.230961538461538	230.131	208.7568	-21.3742
-6.005	2.8	211.5073	188.0825	-23.4248	-0.230961538461538	0.0682926829268293	-0.230961538461538	211.5073	188.0825	-23.4248
-6.005	2.595	191.812	172.0302	-19.7818	-0.230961538461538	0.0632926829268293	-0.230961538461538	191.812	172.0302	-19.7818
-6.005	2.4	171.8481	159.5583	-12.2898	-0.230961538461538	0.0585365853658537	-0.230961538461538	171.8481	159.5583	-12.2898
-6.005	2.2	154.8569	146.8404	-8.01650000000001	-0.230961538461538	0.0536585365853659	-0.230961538461538	154.8569	146.8404	-8.01650000000001
-6.005	1.995	134.6113	134.4156	-0.195699999999988	-0.230961538461538	0.0486585365853659	-0.230961538461538	134.6113	134.4156	-0.195699999999988
-6.005	1.8	117.5002	121.3774	3.87719999999999	-0.230961538461538	0.0439024390243902	-0.230961538461538	117.5002	121.3774	3.87719999999999
-6.005	1.6	102.5059	104.6549	2.149	-0.230961538461538	0.0390243902439024	-0.230961538461538	102.5059	104.6549	2.149
-6.005	1.4	89.8329	93.94175	4.10885	-0.230961538461538	0.0341463414634146	-0.230961538461538	89.8329	93.94175	4.10885
-6.005	1.2	80.62805	86.58158	5.95353	-0.230961538461538	0.0292682926829268	-0.230961538461538	80.62805	86.58158	5.95353
-6.005	0.995	75.68478	80.66975	4.98496999999999	-0.230961538461538	0.0242682926829268	-0.230961538461538	75.68478	80.66975	4.98496999999999
-6.005	0.8	73.10824	75.77107	2.66283	-0.230961538461538	0.0195121951219512	-0.230961538461538	73.10824	75.77107	2.66283
-6.005	0.6	70.58888	70.88222	0.293340000000001	-0.230961538461538	0.0146341463414634	-0.230961538461538	70.58888	70.88222	0.293340000000001
-6.005	0.4	66.2894	67.9461	1.6567	-0.230961538461538	0.00975609756097561	-0.230961538461538	66.2894	67.9461	1.6567
-6.005	0.2	65.06206	65.66638	0.604320000000001	-0.230961538461538	0.0048780487804878	-0.230961538461538	65.06206	65.66638	0.604320000000001
-6.005	0	65.56924	64.12662	-1.44261999999999	-0.230961538461538	0	-0.230961538461538	65.56924	64.12662	-1.44261999999999
-6.005	-0.2	69.88936	68.0918	-1.79755999999999	-0.230961538461538	-0.0048780487804878	-0.230961538461538	69.88936	68.0918	-1.79755999999999
-6.005	-0.4	76.75117	74.84809	-1.90308	-0.230961538461538	-0.00975609756097561	-0.230961538461538	76.75117	74.84809	-1.90308
-6.005	-0.6	86.64884	83.0766	-3.57224000000001	-0.230961538461538	-0.0146341463414634	-0.230961538461538	86.64884	83.0766	-3.57224000000001
-6.005	-0.8	103.9638	100.0504	-3.91340000000001	-0.230961538461538	-0.0195121951219512	-0.230961538461538	103.9638	100.0504	-3.91340000000001
-6.005	-1.005	118.3521	130.2927	11.9406	-0.230961538461538	-0.0245121951219512	-0.230961538461538	118.3521	130.2927	11.9406
-6.005	-1.2	157.8576	171.7649	13.9073	-0.230961538461538	-0.0292682926829268	-0.230961538461538	157.8576	171.7649	13.9073
-6.005	-1.4	212.5511	208.4387	-4.11239999999998	-0.230961538461538	-0.0341463414634146	-0.230961538461538	212.5511	208.4387	-4.11239999999998
-6.005	-1.6	272.1591	268.8054	-3.3537	-0.230961538461538	-0.0390243902439024	-0.230961538461538	272.1591	268.8054	-3.3537
-6.005	-1.8	365.7916	364.6907	-1.10090000000002	-0.230961538461538	-0.0439024390243902	-0.230961538461538	365.7916	364.6907	-1.10090000000002
-6.005	-2	420.1374	424.9653	4.8279	-0.230961538461538	-0.0487804878048781	-0.230961538461538	420.1374	424.9653	4.8279
-6.005	-2.2	454.6733	473.32	18.6467	-0.230961538461538	-0.0536585365853659	-0.230961538461538	454.6733	473.32	18.6467
-6.005	-2.4	466.8244	484.7914	17.967	-0.230961538461538	-0.0585365853658537	-0.230961538461538	466.8244	484.7914	17.967
-6.005	-2.6	442.9987	454.0512	11.0525	-0.230961538461538	-0.0634146341463415	-0.230961538461538	442.9987	454.0512	11.0525
-6.005	-2.8	371.6779	408.4042	36.7263	-0.230961538461538	-0.0682926829268293	-0.230961538461538	371.6779	408.4042	36.7263
-6.005	-3	317.68	326.9321	9.25209999999999	-0.230961538461538	-0.0731707317073171	-0.230961538461538	317.68	326.9321	9.25209999999999
-6.005	-3.2	284.9037	292.5444	7.64069999999998	-0.230961538461538	-0.0780487804878049	-0.230961538461538	284.9037	292.5444	7.64069999999998
-6.005	-3.4	263.2085	268.7772	5.56869999999998	-0.230961538461538	-0.0829268292682927	-0.230961538461538	263.2085	268.7772	5.56869999999998
-6.005	-3.6	249.2297	253.1311	3.9014	-0.230961538461538	-0.0878048780487805	-0.230961538461538	249.2297	253.1311	3.9014
-6.005	-3.8	243.28	244.3777	1.0977	-0.230961538461538	-0.0926829268292683	-0.230961538461538	243.28	244.3777	1.0977
-6.005	-4	240.8585	237.9397	-2.9188	-0.230961538461538	-0.0975609756097561	-0.230961538461538	240.8585	237.9397	-2.9188
-6.005	-4.2	232.5427	232.0812	-0.461500000000001	-0.230961538461538	-0.102439024390244	-0.230961538461538	232.5427	232.0812	-0.461500000000001
-6.005	-4.405	226.5961	224.6518	-1.9443	-0.230961538461538	-0.107439024390244	-0.230961538461538	226.5961	224.6518	-1.9443
-6.005	-4.6	220.12	216.6975	-3.42250000000001	-0.230961538461538	-0.11219512195122	-0.230961538461538	220.12	216.6975	-3.42250000000001
-6.005	-4.8	212.7909	215.8801	3.08920000000001	-0.230961538461538	-0.117073170731707	-0.230961538461538	212.7909	215.8801	3.08920000000001
-6.005	-5	207.6604	210.111	2.45059999999998	-0.230961538461538	-0.121951219512195	-0.230961538461538	207.6604	210.111	2.45059999999998
-6.005	-5.2	203.1121	204.2661	1.154	-0.230961538461538	-0.126829268292683	-0.230961538461538	203.1121	204.2661	1.154
-6.005	-5.405	195.4623	199.0885	3.62620000000001	-0.230961538461538	-0.131829268292683	-0.230961538461538	195.4623	199.0885	3.62620000000001
-6.005	-5.6	190.6898	191.9461	1.25630000000001	-0.230961538461538	-0.136585365853659	-0.230961538461538	190.6898	191.9461	1.25630000000001
-6.005	-5.8	189.5586	190.8886	1.32999999999998	-0.230961538461538	-0.141463414634146	-0.230961538461538	189.5586	190.8886	1.32999999999998
-6.005	-6	191.9351	192.963	1.02789999999999	-0.230961538461538	-0.146341463414634	-0.230961538461538	191.9351	192.963	1.02789999999999
-5.805	6	4464.511	38456.99	33992.479	-0.223269230769231	0.146341463414634	-0.223269230769231	4464.511	38456.99	33992.479
-5.805	5.8	15816.6	37235.74	21419.14	-0.223269230769231	0.141463414634146	-0.223269230769231	15816.6	37235.74	21419.14
-5.805	5.6	27705.42	16406.69	-11298.73	-0.223269230769231	0.136585365853659	-0.223269230769231	27705.42	16406.69	-11298.73
-5.805	5.4	47067.19	2989.705	-44077.485	-0.223269230769231	0.131707317073171	-0.223269230769231	47067.19	2989.705	-44077.485
-5.805	5.2	56452.96	1208.219	-55244.741	-0.223269230769231	0.126829268292683	-0.223269230769231	56452.96	1208.219	-55244.741
-5.805	5	39167.83	857.8235	-38310.0065	-0.223269230769231	0.121951219512195	-0.223269230769231	39167.83	857.8235	-38310.0065
-5.805	4.8	6080.345	609.2962	-5471.0488	-0.223269230769231	0.117073170731707	-0.223269230769231	6080.345	609.2962	-5471.0488
-5.805	4.6	2250.563	456.7884	-1793.7746	-0.223269230769231	0.11219512195122	-0.223269230769231	2250.563	456.7884	-1793.7746
-5.805	4.4	1005.816	396.3286	-609.4874	-0.223269230769231	0.107317073170732	-0.223269230769231	1005.816	396.3286	-609.4874
-5.805	4.2	635.0188	355.1787	-279.8401	-0.223269230769231	0.102439024390244	-0.223269230769231	635.0188	355.1787	-279.8401
-5.805	4	520.568	319.3465	-201.2215	-0.223269230769231	0.0975609756097561	-0.223269230769231	520.568	319.3465	-201.2215
-5.805	3.8	404.7122	276.4712	-128.241	-0.223269230769231	0.0926829268292683	-0.223269230769231	404.7122	276.4712	-128.241
-5.805	3.6	360.5201	250.0993	-110.4208	-0.223269230769231	0.0878048780487805	-0.223269230769231	360.5201	250.0993	-110.4208
-5.805	3.4	329.8078	231.5983	-98.2095	-0.223269230769231	0.0829268292682927	-0.223269230769231	329.8078	231.5983	-98.2095
-5.805	3.2	301.6762	214.8166	-86.8596	-0.223269230769231	0.0780487804878049	-0.223269230769231	301.6762	214.8166	-86.8596
-5.805	3	279.6661	197.2265	-82.4396	-0.223269230769231	0.0731707317073171	-0.223269230769231	279.6661	197.2265	-82.4396
-5.805	2.8	247.5388	176.2862	-71.2526	-0.223269230769231	0.0682926829268293	-0.223269230769231	247.5388	176.2862	-71.2526
-5.805	2.595	215.6054	157.9579	-57.6475	-0.223269230769231	0.0632926829268293	-0.223269230769231	215.6054	157.9579	-57.6475
-5.805	2.4	195.0102	143.0578	-51.9524	-0.223269230769231	0.0585365853658537	-0.223269230769231	195.0102	143.0578	-51.9524
-5.805	2.2	178.4064	131.7144	-46.692	-0.223269230769231	0.0536585365853659	-0.223269230769231	178.4064	131.7144	-46.692
-5.805	1.995	157.6195	121.4827	-36.1368	-0.223269230769231	0.0486585365853659	-0.223269230769231	157.6195	121.4827	-36.1368
-5.805	1.8	133.9741	107.5503	-26.4238	-0.223269230769231	0.0439024390243902	-0.223269230769231	133.9741	107.5503	-26.4238
-5.805	1.6	115.85	91.02651	-24.82349	-0.223269230769231	0.0390243902439024	-0.223269230769231	115.85	91.02651	-24.82349
-5.805	1.4	105.4295	82.29231	-23.13719	-0.223269230769231	0.0341463414634146	-0.223269230769231	105.4295	82.29231	-23.13719
-5.805	1.2	92.46611	74.3866	-18.07951	-0.223269230769231	0.0292682926829268	-0.223269230769231	92.46611	74.3866	-18.07951
-5.805	0.995	85.1957	69.88353	-15.31217	-0.223269230769231	0.0242682926829268	-0.223269230769231	85.1957	69.88353	-15.31217
-5.805	0.8	80.01293	67.45469	-12.55824	-0.223269230769231	0.0195121951219512	-0.223269230769231	80.01293	67.45469	-12.55824
-5.805	0.6	74.70355	64.37914	-10.32441	-0.223269230769231	0.0146341463414634	-0.223269230769231	74.70355	64.37914	-10.32441
-5.805	0.4	70.46263	67.4013	-3.06133	-0.223269230769231	0.00975609756097561	-0.223269230769231	70.46263	67.4013	-3.06133
-5.805	0.2	68.67045	74.138	5.46755	-0.223269230769231	0.0048780487804878	-0.223269230769231	68.67045	74.138	5.46755
-5.805	0	68.78162	84.56146	15.77984	-0.223269230769231	0	-0.223269230769231	68.78162	84.56146	15.77984
-5.805	-0.2	70.60182	102.9342	32.33238	-0.223269230769231	-0.0048780487804878	-0.223269230769231	70.60182	102.9342	32.33238
-5.805	-0.4	72.40183	121.0762	48.67437	-0.223269230769231	-0.00975609756097561	-0.223269230769231	72.40183	121.0762	48.67437
-5.805	-0.6	75.66752	146.3248	70.65728	-0.223269230769231	-0.0146341463414634	-0.223269230769231	75.66752	146.3248	70.65728
-5.805	-0.8	79.60761	198.2986	118.69099	-0.223269230769231	-0.0195121951219512	-0.223269230769231	79.60761	198.2986	118.69099
-5.805	-1.005	88.94649	246.5562	157.60971	-0.223269230769231	-0.0245121951219512	-0.223269230769231	88.94649	246.5562	157.60971
-5.805	-1.2	107.2703	304.7457	197.4754	-0.223269230769231	-0.0292682926829268	-0.223269230769231	107.2703	304.7457	197.4754
-5.805	-1.4	141.7701	370.8726	229.1025	-0.223269230769231	-0.0341463414634146	-0.223269230769231	141.7701	370.8726	229.1025
-5.805	-1.6	188.5473	413.1316	224.5843	-0.223269230769231	-0.0390243902439024	-0.223269230769231	188.5473	413.1316	224.5843
-5.805	-1.8	233.5642	427.0448	193.4806	-0.223269230769231	-0.0439024390243902	-0.223269230769231	233.5642	427.0448	193.4806
-5.805	-2	329.7753	409.0422	79.2669	-0.223269230769231	-0.0487804878048781	-0.223269230769231	329.7753	409.0422	79.2669
-5.805	-2.2	401.7579	354.5584	-47.1995	-0.223269230769231	-0.0536585365853659	-0.223269230769231	401.7579	354.5584	-47.1995
-5.805	-2.4	458.8933	302.7804	-156.1129	-0.223269230769231	-0.0585365853658537	-0.223269230769231	458.8933	302.7804	-156.1129
-5.805	-2.6	489.8283	270.4946	-219.3337	-0.223269230769231	-0.0634146341463415	-0.223269230769231	489.8283	270.4946	-219.3337
-5.805	-2.8	482.9664	247.6559	-235.3105	-0.223269230769231	-0.0682926829268293	-0.223269230769231	482.9664	247.6559	-235.3105
-5.805	-3	435.9946	232.4352	-203.5594	-0.223269230769231	-0.0731707317073171	-0.223269230769231	435.9946	232.4352	-203.5594
-5.805	-3.2	355.2207	227.3359	-127.8848	-0.223269230769231	-0.0780487804878049	-0.223269230769231	355.2207	227.3359	-127.8848
-5.805	-3.4	309.3957	222.9211	-86.4746	-0.223269230769231	-0.0829268292682927	-0.223269230769231	309.3957	222.9211	-86.4746
-5.805	-3.6	278.2406	216.6706	-61.57	-0.223269230769231	-0.0878048780487805	-0.223269230769231	278.2406	216.6706	-61.57
-5.805	-3.8	262.352	211.8364	-50.5156	-0.223269230769231	-0.0926829268292683	-0.223269230769231	262.352	211.8364	-50.5156
-5.805	-4	251.9559	207.8844	-44.0715	-0.223269230769231	-0.0975609756097561	-0.223269230769231	251.9559	207.8844	-44.0715
-5.805	-4.2	244.9898	204.7384	-40.2514	-0.223269230769231	-0.102439024390244	-0.223269230769231	244.9898	204.7384	-40.2514
-5.805	-4.405	237.7341	204.0181	-33.716	-0.223269230769231	-0.107439024390244	-0.223269230769231	237.7341	204.0181	-33.716
-5.805	-4.6	230.2511	203.4415	-26.8096	-0.223269230769231	-0.11219512195122	-0.223269230769231	230.2511	203.4415	-26.8096
-5.805	-4.8	221.5785	201.5504	-20.0281	-0.223269230769231	-0.117073170731707	-0.223269230769231	221.5785	201.5504	-20.0281
-5.805	-5	217.6252	199.1578	-18.4674	-0.223269230769231	-0.121951219512195	-0.223269230769231	217.6252	199.1578	-18.4674
-5.805	-5.2	213.2918	194.7819	-18.5099	-0.223269230769231	-0.126829268292683	-0.223269230769231	213.2918	194.7819	-18.5099
-5.805	-5.405	209.9855	189.0429	-20.9426	-0.223269230769231	-0.131829268292683	-0.223269230769231	209.9855	189.0429	-20.9426
-5.805	-5.6	208.217	184.2532	-23.9638	-0.223269230769231	-0.136585365853659	-0.223269230769231	208.217	184.2532	-23.9638
-5.805	-5.8	209.3601	181.0348	-28.3253	-0.223269230769231	-0.141463414634146	-0.223269230769231	209.3601	181.0348	-28.3253
-5.805	-6	214.4518	179.9088	-34.543	-0.223269230769231	-0.146341463414634	-0.223269230769231	214.4518	179.9088	-34.543
-5.605	6	815.5243	43012.2	42196.6757	-0.215576923076923	0.146341463414634	-0.215576923076923	815.5243	43012.2	42196.6757
-5.605	5.8	1538.755	38031.25	36492.495	-0.215576923076923	0.141463414634146	-0.215576923076923	1538.755	38031.25	36492.495
-5.605	5.6	6239.084	16123.06	9883.976	-0.215576923076923	0.136585365853659	-0.215576923076923	6239.084	16123.06	9883.976
-5.605	5.4	17685.32	2986.28	-14699.04	-0.215576923076923	0.131707317073171	-0.215576923076923	17685.32	2986.28	-14699.04
-5.605	5.2	31412.81	1251.527	-30161.283	-0.215576923076923	0.126829268292683	-0.215576923076923	31412.81	1251.527	-30161.283
-5.605	5	53453.52	722.8676	-52730.6524	-0.215576923076923	0.121951219512195	-0.215576923076923	53453.52	722.8676	-52730.6524
-5.605	4.8	62155.82	585.2427	-61570.5773	-0.215576923076923	0.117073170731707	-0.215576923076923	62155.82	585.2427	-61570.5773
-5.605	4.6	37443.99	450.8434	-36993.1466	-0.215576923076923	0.11219512195122	-0.215576923076923	37443.99	450.8434	-36993.1466
-5.605	4.4	6077.757	394.5256	-5683.2314	-0.215576923076923	0.107317073170732	-0.215576923076923	6077.757	394.5256	-5683.2314
-5.605	4.2	1417.072	354.2043	-1062.8677	-0.215576923076923	0.102439024390244	-0.215576923076923	1417.072	354.2043	-1062.8677
-5.605	4	768.559	319.7589	-448.8001	-0.215576923076923	0.0975609756097561	-0.215576923076923	768.559	319.7589	-448.8001
-5.605	3.8	600.3158	278.8613	-321.4545	-0.215576923076923	0.0926829268292683	-0.215576923076923	600.3158	278.8613	-321.4545
-5.605	3.6	441.1469	254.4499	-186.697	-0.215576923076923	0.0878048780487805	-0.215576923076923	441.1469	254.4499	-186.697
-5.605	3.4	383.98	234.8374	-149.1426	-0.215576923076923	0.0829268292682927	-0.215576923076923	383.98	234.8374	-149.1426
-5.605	3.2	351.6986	216.1223	-135.5763	-0.215576923076923	0.0780487804878049	-0.215576923076923	351.6986	216.1223	-135.5763
-5.605	3	326.3367	196.6057	-129.731	-0.215576923076923	0.0731707317073171	-0.215576923076923	326.3367	196.6057	-129.731
-5.605	2.8	300.0783	179.6973	-120.381	-0.215576923076923	0.0682926829268293	-0.215576923076923	300.0783	179.6973	-120.381
-5.605	2.595	261.2108	162.6532	-98.5576	-0.215576923076923	0.0632926829268293	-0.215576923076923	261.2108	162.6532	-98.5576
-5.605	2.4	227.9928	147.0055	-80.9873	-0.215576923076923	0.0585365853658537	-0.215576923076923	227.9928	147.0055	-80.9873
-5.605	2.2	207.4864	134.2979	-73.1885	-0.215576923076923	0.0536585365853659	-0.215576923076923	207.4864	134.2979	-73.1885
-5.605	1.995	185.8016	115.1602	-70.6414	-0.215576923076923	0.0486585365853659	-0.215576923076923	185.8016	115.1602	-70.6414
-5.605	1.8	172.1728	101.648	-70.5248	-0.215576923076923	0.0439024390243902	-0.215576923076923	172.1728	101.648	-70.5248
-5.605	1.6	154.5631	94.12273	-60.44037	-0.215576923076923	0.0390243902439024	-0.215576923076923	154.5631	94.12273	-60.44037
-5.605	1.4	134.2276	88.92684	-45.30076	-0.215576923076923	0.0341463414634146	-0.215576923076923	134.2276	88.92684	-45.30076
-5.605	1.2	116.4173	83.44425	-32.97305	-0.215576923076923	0.0292682926829268	-0.215576923076923	116.4173	83.44425	-32.97305
-5.605	0.995	104.1434	75.84074	-28.30266	-0.215576923076923	0.0242682926829268	-0.215576923076923	104.1434	75.84074	-28.30266
-5.605	0.8	92.93382	69.33468	-23.59914	-0.215576923076923	0.0195121951219512	-0.215576923076923	92.93382	69.33468	-23.59914
-5.605	0.6	87.7025	66.33578	-21.36672	-0.215576923076923	0.0146341463414634	-0.215576923076923	87.7025	66.33578	-21.36672
-5.605	0.4	82.49119	64.5921	-17.89909	-0.215576923076923	0.00975609756097561	-0.215576923076923	82.49119	64.5921	-17.89909
-5.605	0.2	74.75396	70.19397	-4.55999000000001	-0.215576923076923	0.0048780487804878	-0.215576923076923	74.75396	70.19397	-4.55999000000001
-5.605	0	70.1209	81.06569	10.94479	-0.215576923076923	0	-0.215576923076923	70.1209	81.06569	10.94479
-5.605	-0.2	69.11324	95.99138	26.87814	-0.215576923076923	-0.0048780487804878	-0.215576923076923	69.11324	95.99138	26.87814
-5.605	-0.4	68.41295	111.8926	43.47965	-0.215576923076923	-0.00975609756097561	-0.215576923076923	68.41295	111.8926	43.47965
-5.605	-0.6	68.72626	149.7523	81.02604	-0.215576923076923	-0.0146341463414634	-0.215576923076923	68.72626	149.7523	81.02604
-5.605	-0.8	70.11089	204.2182	134.10731	-0.215576923076923	-0.0195121951219512	-0.215576923076923	70.11089	204.2182	134.10731
-5.605	-1.005	75.5166	254.2658	178.7492	-0.215576923076923	-0.0245121951219512	-0.215576923076923	75.5166	254.2658	178.7492
-5.605	-1.2	83.14875	311.0064	227.85765	-0.215576923076923	-0.0292682926829268	-0.215576923076923	83.14875	311.0064	227.85765
-5.605	-1.4	96.64654	368.167	271.52046	-0.215576923076923	-0.0341463414634146	-0.215576923076923	96.64654	368.167	271.52046
-5.605	-1.6	115.5335	400.8506	285.3171	-0.215576923076923	-0.0390243902439024	-0.215576923076923	115.5335	400.8506	285.3171
-5.605	-1.8	147.776	410.731	262.955	-0.215576923076923	-0.0439024390243902	-0.215576923076923	147.776	410.731	262.955
-5.605	-2	197.8079	390.0799	192.272	-0.215576923076923	-0.0487804878048781	-0.215576923076923	197.8079	390.0799	192.272
-5.605	-2.2	248.7758	332.9209	84.1451	-0.215576923076923	-0.0536585365853659	-0.215576923076923	248.7758	332.9209	84.1451
-5.605	-2.4	350.7274	285.1768	-65.5506	-0.215576923076923	-0.0585365853658537	-0.215576923076923	350.7274	285.1768	-65.5506
-5.605	-2.6	425.9712	255.1015	-170.8697	-0.215576923076923	-0.0634146341463415	-0.215576923076923	425.9712	255.1015	-170.8697
-5.605	-2.8	482.0651	236.5098	-245.5553	-0.215576923076923	-0.0682926829268293	-0.215576923076923	482.0651	236.5098	-245.5553
-5.605	-3	507.0834	225.3513	-281.7321	-0.215576923076923	-0.0731707317073171	-0.215576923076923	507.0834	225.3513	-281.7321
-5.605	-3.2	489.406	221.9825	-267.4235	-0.215576923076923	-0.0780487804878049	-0.215576923076923	489.406	221.9825	-267.4235
-5.605	-3.4	425.7458	217.4188	-208.327	-0.215576923076923	-0.0829268292682927	-0.215576923076923	425.7458	217.4188	-208.327
-5.605	-3.6	349.4632	210.3574	-139.1058	-0.215576923076923	-0.0878048780487805	-0.215576923076923	349.4632	210.3574	-139.1058
-5.605	-3.8	309.5857	206.4443	-103.1414	-0.215576923076923	-0.0926829268292683	-0.215576923076923	309.5857	206.4443	-103.1414
-5.605	-4	282.2575	203.3024	-78.9551	-0.215576923076923	-0.0975609756097561	-0.215576923076923	282.2575	203.3024	-78.9551
-5.605	-4.2	266.0215	198.7319	-67.2896	-0.215576923076923	-0.102439024390244	-0.215576923076923	266.0215	198.7319	-67.2896
-5.605	-4.405	256.1812	199.1028	-57.0784	-0.215576923076923	-0.107439024390244	-0.215576923076923	256.1812	199.1028	-57.0784
-5.605	-4.6	246.2147	199.5384	-46.6763	-0.215576923076923	-0.11219512195122	-0.215576923076923	246.2147	199.5384	-46.6763
-5.605	-4.8	237.7059	195.1473	-42.5586	-0.215576923076923	-0.117073170731707	-0.215576923076923	237.7059	195.1473	-42.5586
-5.605	-5	229.1692	192.5169	-36.6523	-0.215576923076923	-0.121951219512195	-0.215576923076923	229.1692	192.5169	-36.6523
-5.605	-5.2	220.2553	191.4617	-28.7936	-0.215576923076923	-0.126829268292683	-0.215576923076923	220.2553	191.4617	-28.7936
-5.605	-5.405	212.8387	189.72	-23.1187	-0.215576923076923	-0.131829268292683	-0.215576923076923	212.8387	189.72	-23.1187
-5.605	-5.6	208.2853	187.7981	-20.4872	-0.215576923076923	-0.136585365853659	-0.215576923076923	208.2853	187.7981	-20.4872
-5.605	-5.8	203.2793	186.707	-16.5723	-0.215576923076923	-0.141463414634146	-0.215576923076923	203.2793	186.707	-16.5723
-5.605	-6	199.4431	187.5864	-11.8567	-0.215576923076923	-0.146341463414634	-0.215576923076923	199.4431	187.5864	-11.8567
-5.405	6	449.3824	42856.35	42406.9676	-0.207884615384615	0.146341463414634	-0.207884615384615	449.3824	42856.35	42406.9676
-5.405	5.8	515.4606	37747.3	37231.8394	-0.207884615384615	0.141463414634146	-0.207884615384615	515.4606	37747.3	37231.8394
-5.405	5.6	781.5853	16085.92	15304.3347	-0.207884615384615	0.136585365853659	-0.207884615384615	781.5853	16085.92	15304.3347
-5.405	5.4	1581.109	2984.721	1403.612	-0.207884615384615	0.131707317073171	-0.207884615384615	1581.109	2984.721	1403.612
-5.405	5.2	6638.626	1280.055	-5358.571	-0.207884615384615	0.126829268292683	-0.207884615384615	6638.626	1280.055	-5358.571
-5.405	5	18917.27	755.241	-18162.029	-0.207884615384615	0.121951219512195	-0.207884615384615	18917.27	755.241	-18162.029
-5.405	4.8	33004.84	610.7225	-32394.1175	-0.207884615384615	0.117073170731707	-0.207884615384615	33004.84	610.7225	-32394.1175
-5.405	4.6	52391.29	453.4127	-51937.8773	-0.207884615384615	0.11219512195122	-0.207884615384615	52391.29	453.4127	-51937.8773
-5.405	4.4	55905.25	397.4761	-55507.7739	-0.207884615384615	0.107317073170732	-0.207884615384615	55905.25	397.4761	-55507.7739
-5.405	4.2	36445.36	361.6993	-36083.6607	-0.207884615384615	0.102439024390244	-0.207884615384615	36445.36	361.6993	-36083.6607
-5.405	4	2984.411	331.1332	-2653.2778	-0.207884615384615	0.0975609756097561	-0.207884615384615	2984.411	331.1332	-2653.2778
-5.405	3.8	1124.715	298.3668	-826.3482	-0.207884615384615	0.0926829268292683	-0.207884615384615	1124.715	298.3668	-826.3482
-5.405	3.6	674.5514	282.3522	-392.1992	-0.207884615384615	0.0878048780487805	-0.207884615384615	674.5514	282.3522	-392.1992
-5.405	3.4	546.0064	257.6768	-288.3296	-0.207884615384615	0.0829268292682927	-0.207884615384615	546.0064	257.6768	-288.3296
-5.405	3.2	411.878	218.1415	-193.7365	-0.207884615384615	0.0780487804878049	-0.207884615384615	411.878	218.1415	-193.7365
-5.405	3	363.8379	197.9246	-165.9133	-0.207884615384615	0.0731707317073171	-0.207884615384615	363.8379	197.9246	-165.9133
-5.405	2.8	336.6354	178.8014	-157.834	-0.207884615384615	0.0682926829268293	-0.207884615384615	336.6354	178.8014	-157.834
-5.405	2.595	306.0957	162.109	-143.9867	-0.207884615384615	0.0632926829268293	-0.207884615384615	306.0957	162.109	-143.9867
-5.405	2.4	281.7858	147.5131	-134.2727	-0.207884615384615	0.0585365853658537	-0.207884615384615	281.7858	147.5131	-134.2727
-5.405	2.2	252.3186	137.2471	-115.0715	-0.207884615384615	0.0536585365853659	-0.207884615384615	252.3186	137.2471	-115.0715
-5.405	1.995	223.281	122.6829	-100.5981	-0.207884615384615	0.0486585365853659	-0.207884615384615	223.281	122.6829	-100.5981
-5.405	1.8	200.0183	111.3521	-88.6662	-0.207884615384615	0.0439024390243902	-0.207884615384615	200.0183	111.3521	-88.6662
-5.405	1.6	179.2386	98.43363	-80.80497	-0.207884615384615	0.0390243902439024	-0.207884615384615	179.2386	98.43363	-80.80497
-5.405	1.4	162.3441	86.93278	-75.41132	-0.207884615384615	0.0341463414634146	-0.207884615384615	162.3441	86.93278	-75.41132
-5.405	1.2	144.3846	82.30501	-62.07959	-0.207884615384615	0.0292682926829268	-0.207884615384615	144.3846	82.30501	-62.07959
-5.405	0.995	129.2073	80.56226	-48.64504	-0.207884615384615	0.0242682926829268	-0.207884615384615	129.2073	80.56226	-48.64504
-5.405	0.8	118.9036	78.89686	-40.00674	-0.207884615384615	0.0195121951219512	-0.207884615384615	118.9036	78.89686	-40.00674
-5.405	0.6	108.3559	78.17328	-30.18262	-0.207884615384615	0.0146341463414634	-0.207884615384615	108.3559	78.17328	-30.18262
-5.405	0.4	100.5939	72.58363	-28.01027	-0.207884615384615	0.00975609756097561	-0.207884615384615	100.5939	72.58363	-28.01027
-5.405	0.2	91.49536	76.083	-15.41236	-0.207884615384615	0.0048780487804878	-0.207884615384615	91.49536	76.083	-15.41236
-5.405	0	81.47912	85.35099	3.87187	-0.207884615384615	0	-0.207884615384615	81.47912	85.35099	3.87187
-5.405	-0.2	74.20194	102.8014	28.59946	-0.207884615384615	-0.0048780487804878	-0.207884615384615	74.20194	102.8014	28.59946
-5.405	-0.4	71.5275	117.8905	46.363	-0.207884615384615	-0.00975609756097561	-0.207884615384615	71.5275	117.8905	46.363
-5.405	-0.6	72.15143	154.6309	82.47947	-0.207884615384615	-0.0146341463414634	-0.207884615384615	72.15143	154.6309	82.47947
-5.405	-0.8	73.73808	206.9566	133.21852	-0.207884615384615	-0.0195121951219512	-0.207884615384615	73.73808	206.9566	133.21852
-5.405	-1.005	75.33485	252.4552	177.12035	-0.207884615384615	-0.0245121951219512	-0.207884615384615	75.33485	252.4552	177.12035
-5.405	-1.2	78.14477	313.172	235.02723	-0.207884615384615	-0.0292682926829268	-0.207884615384615	78.14477	313.172	235.02723
-5.405	-1.4	85.31256	360.5754	275.26284	-0.207884615384615	-0.0341463414634146	-0.207884615384615	85.31256	360.5754	275.26284
-5.405	-1.6	95.70798	382.4201	286.71212	-0.207884615384615	-0.0390243902439024	-0.207884615384615	95.70798	382.4201	286.71212
-5.405	-1.8	115.6252	389.1276	273.5024	-0.207884615384615	-0.0439024390243902	-0.207884615384615	115.6252	389.1276	273.5024
-5.405	-2	143.0911	365.8287	222.7376	-0.207884615384615	-0.0487804878048781	-0.207884615384615	143.0911	365.8287	222.7376
-5.405	-2.2	171.3299	322.5116	151.1817	-0.207884615384615	-0.0536585365853659	-0.207884615384615	171.3299	322.5116	151.1817
-5.405	-2.4	225.2611	277.3102	52.0491	-0.207884615384615	-0.0585365853658537	-0.207884615384615	225.2611	277.3102	52.0491
-5.405	-2.6	286.5533	250.4494	-36.1039	-0.207884615384615	-0.0634146341463415	-0.207884615384615	286.5533	250.4494	-36.1039
-5.405	-2.8	383.9878	232.4097	-151.5781	-0.207884615384615	-0.0682926829268293	-0.207884615384615	383.9878	232.4097	-151.5781
-5.405	-3	452.3695	220.2301	-232.1394	-0.207884615384615	-0.0731707317073171	-0.207884615384615	452.3695	220.2301	-232.1394
-5.405	-3.2	491.9768	215.2327	-276.7441	-0.207884615384615	-0.0780487804878049	-0.207884615384615	491.9768	215.2327	-276.7441
-5.405	-3.4	493.2768	211.4039	-281.8729	-0.207884615384615	-0.0829268292682927	-0.207884615384615	493.2768	211.4039	-281.8729
-5.405	-3.6	450.6396	205.3703	-245.2693	-0.207884615384615	-0.0878048780487805	-0.207884615384615	450.6396	205.3703	-245.2693
-5.405	-3.8	406.0971	202.0452	-204.0519	-0.207884615384615	-0.0926829268292683	-0.207884615384615	406.0971	202.0452	-204.0519
-5.405	-4	331.8911	198.829	-133.0621	-0.207884615384615	-0.0975609756097561	-0.207884615384615	331.8911	198.829	-133.0621
-5.405	-4.2	298.2263	196.9834	-101.2429	-0.207884615384615	-0.102439024390244	-0.207884615384615	298.2263	196.9834	-101.2429
-5.405	-4.405	277.6894	195.8061	-81.8833	-0.207884615384615	-0.107439024390244	-0.207884615384615	277.6894	195.8061	-81.8833
-5.405	-4.6	263.0744	196.9304	-66.144	-0.207884615384615	-0.11219512195122	-0.207884615384615	263.0744	196.9304	-66.144
-5.405	-4.8	251.9152	194.7722	-57.143	-0.207884615384615	-0.117073170731707	-0.207884615384615	251.9152	194.7722	-57.143
-5.405	-5	242.9029	194.4622	-48.4407	-0.207884615384615	-0.121951219512195	-0.207884615384615	242.9029	194.4622	-48.4407
-5.405	-5.2	232.5129	194.1571	-38.3558	-0.207884615384615	-0.126829268292683	-0.207884615384615	232.5129	194.1571	-38.3558
-5.405	-5.405	222.2554	191.6305	-30.6249	-0.207884615384615	-0.131829268292683	-0.207884615384615	222.2554	191.6305	-30.6249
-5.405	-5.6	213.4012	189.5127	-23.8885	-0.207884615384615	-0.136585365853659	-0.207884615384615	213.4012	189.5127	-23.8885
-5.405	-5.8	202.101	185.9141	-16.1869	-0.207884615384615	-0.141463414634146	-0.207884615384615	202.101	185.9141	-16.1869
-5.405	-6	195.9773	183.6025	-12.3748	-0.207884615384615	-0.146341463414634	-0.207884615384615	195.9773	183.6025	-12.3748
-5.205	6	392.827	41612.2	41219.373	-0.200192307692308	0.146341463414634	-0.200192307692308	392.827	41612.2	41219.373
-5.205	5.8	425.9501	37438.79	37012.8399	-0.200192307692308	0.141463414634146	-0.200192307692308	425.9501	37438.79	37012.8399
-5.205	5.6	458.4895	16138.5	15680.0105	-0.200192307692308	0.136585365853659	-0.200192307692308	458.4895	16138.5	15680.0105
-5.205	5.4	510.4812	2985.961	2475.4798	-0.200192307692308	0.131707317073171	-0.200192307692308	510.4812	2985.961	2475.4798
-5.205	5.2	723.7571	1244.569	520.8119	-0.200192307692308	0.126829268292683	-0.200192307692308	723.7571	1244.569	520.8119
-5.205	5	1154.615	728.9887	-425.6263	-0.200192307692308	0.121951219512195	-0.200192307692308	1154.615	728.9887	-425.6263
-5.205	4.8	3055.924	577.1103	-2478.8137	-0.200192307692308	0.117073170731707	-0.200192307692308	3055.924	577.1103	-2478.8137
-5.205	4.6	8304.369	455.2424	-7849.1266	-0.200192307692308	0.11219512195122	-0.200192307692308	8304.369	455.2424	-7849.1266
-5.205	4.4	20248.58	393.7652	-19854.8148	-0.200192307692308	0.107317073170732	-0.200192307692308	20248.58	393.7652	-19854.8148
-5.205	4.2	30861.3	353.9509	-30507.3491	-0.200192307692308	0.102439024390244	-0.200192307692308	30861.3	353.9509	-30507.3491
-5.205	4	27652.79	324.158	-27328.632	-0.200192307692308	0.0975609756097561	-0.200192307692308	27652.79	324.158	-27328.632
-5.205	3.8	13823.97	298.0437	-13525.9263	-0.200192307692308	0.0926829268292683	-0.200192307692308	13823.97	298.0437	-13525.9263
-5.205	3.6	1465.042	263.9511	-1201.0909	-0.200192307692308	0.0878048780487805	-0.200192307692308	1465.042	263.9511	-1201.0909
-5.205	3.4	757.5243	244.7211	-512.8032	-0.200192307692308	0.0829268292682927	-0.200192307692308	757.5243	244.7211	-512.8032
-5.205	3.2	585.8866	224.9322	-360.9544	-0.200192307692308	0.0780487804878049	-0.200192307692308	585.8866	224.9322	-360.9544
-5.205	3	447.9411	206.8513	-241.0898	-0.200192307692308	0.0731707317073171	-0.200192307692308	447.9411	206.8513	-241.0898
-5.205	2.8	379.112	189.1748	-189.9372	-0.200192307692308	0.0682926829268293	-0.200192307692308	379.112	189.1748	-189.9372
-5.205	2.595	345.411	175.1229	-170.2881	-0.200192307692308	0.0632926829268293	-0.200192307692308	345.411	175.1229	-170.2881
-5.205	2.4	319.3842	162.9412	-156.443	-0.200192307692308	0.0585365853658537	-0.200192307692308	319.3842	162.9412	-156.443
-5.205	2.2	289.1749	150.0874	-139.0875	-0.200192307692308	0.0536585365853659	-0.200192307692308	289.1749	150.0874	-139.0875
-5.205	1.995	267.1434	131.8653	-135.2781	-0.200192307692308	0.0486585365853659	-0.200192307692308	267.1434	131.8653	-135.2781
-5.205	1.8	239.8312	111.8376	-127.9936	-0.200192307692308	0.0439024390243902	-0.200192307692308	239.8312	111.8376	-127.9936
-5.205	1.6	213.1787	96.9187	-116.26	-0.200192307692308	0.0390243902439024	-0.200192307692308	213.1787	96.9187	-116.26
-5.205	1.4	194.6176	85.69602	-108.92158	-0.200192307692308	0.0341463414634146	-0.200192307692308	194.6176	85.69602	-108.92158
-5.205	1.2	172.9844	81.87544	-91.10896	-0.200192307692308	0.0292682926829268	-0.200192307692308	172.9844	81.87544	-91.10896
-5.205	0.995	156.6607	78.1629	-78.4978	-0.200192307692308	0.0242682926829268	-0.200192307692308	156.6607	78.1629	-78.4978
-5.205	0.8	140.0438	75.64631	-64.39749	-0.200192307692308	0.0195121951219512	-0.200192307692308	140.0438	75.64631	-64.39749
-5.205	0.6	126.5131	73.76024	-52.75286	-0.200192307692308	0.0146341463414634	-0.200192307692308	126.5131	73.76024	-52.75286
-5.205	0.4	117.28	71.63029	-45.64971	-0.200192307692308	0.00975609756097561	-0.200192307692308	117.28	71.63029	-45.64971
-5.205	0.2	109.5019	74.25668	-35.24522	-0.200192307692308	0.0048780487804878	-0.200192307692308	109.5019	74.25668	-35.24522
-5.205	0	102.4747	80.66874	-21.80596	-0.200192307692308	0	-0.200192307692308	102.4747	80.66874	-21.80596
-5.205	-0.2	93.71438	95.23559	1.52121	-0.200192307692308	-0.0048780487804878	-0.200192307692308	93.71438	95.23559	1.52121
-5.205	-0.4	86.45821	108.8326	22.37439	-0.200192307692308	-0.00975609756097561	-0.200192307692308	86.45821	108.8326	22.37439
-5.205	-0.6	82.41206	150.9724	68.56034	-0.200192307692308	-0.0146341463414634	-0.200192307692308	82.41206	150.9724	68.56034
-5.205	-0.8	78.93552	204.0933	125.15778	-0.200192307692308	-0.0195121951219512	-0.200192307692308	78.93552	204.0933	125.15778
-5.205	-1.005	80.36368	252.7772	172.41352	-0.200192307692308	-0.0245121951219512	-0.200192307692308	80.36368	252.7772	172.41352
-5.205	-1.2	78.42003	310.0615	231.64147	-0.200192307692308	-0.0292682926829268	-0.200192307692308	78.42003	310.0615	231.64147
-5.205	-1.4	78.40183	355.8612	277.45937	-0.200192307692308	-0.0341463414634146	-0.200192307692308	78.40183	355.8612	277.45937
-5.205	-1.6	81.48364	379.1041	297.62046	-0.200192307692308	-0.0390243902439024	-0.200192307692308	81.48364	379.1041	297.62046
-5.205	-1.8	88.44051	380.679	292.23849	-0.200192307692308	-0.0439024390243902	-0.200192307692308	88.44051	380.679	292.23849
-5.205	-2	101.6731	353.5236	251.8505	-0.200192307692308	-0.0487804878048781	-0.200192307692308	101.6731	353.5236	251.8505
-5.205	-2.2	135.1304	309.3291	174.1987	-0.200192307692308	-0.0536585365853659	-0.200192307692308	135.1304	309.3291	174.1987
-5.205	-2.4	158.5287	267.2941	108.7654	-0.200192307692308	-0.0585365853658537	-0.200192307692308	158.5287	267.2941	108.7654
-5.205	-2.6	207.3137	242.7321	35.4184	-0.200192307692308	-0.0634146341463415	-0.200192307692308	207.3137	242.7321	35.4184
-5.205	-2.8	254.4963	226.7995	-27.6968	-0.200192307692308	-0.0682926829268293	-0.200192307692308	254.4963	226.7995	-27.6968
-5.205	-3	352.0952	214.4073	-137.6879	-0.200192307692308	-0.0731707317073171	-0.200192307692308	352.0952	214.4073	-137.6879
-5.205	-3.2	420.7087	207.9744	-212.7343	-0.200192307692308	-0.0780487804878049	-0.200192307692308	420.7087	207.9744	-212.7343
-5.205	-3.4	474.3717	203.3963	-270.9754	-0.200192307692308	-0.0829268292682927	-0.200192307692308	474.3717	203.3963	-270.9754
-5.205	-3.6	501.8455	198.918	-302.9275	-0.200192307692308	-0.0878048780487805	-0.200192307692308	501.8455	198.918	-302.9275
-5.205	-3.8	488.9305	196.3694	-292.5611	-0.200192307692308	-0.0926829268292683	-0.200192307692308	488.9305	196.3694	-292.5611
-5.205	-4	431.4856	195.4865	-235.9991	-0.200192307692308	-0.0975609756097561	-0.200192307692308	431.4856	195.4865	-235.9991
-5.205	-4.2	361.005	193.9644	-167.0406	-0.200192307692308	-0.102439024390244	-0.200192307692308	361.005	193.9644	-167.0406
-5.205	-4.405	310.801	192.058	-118.743	-0.200192307692308	-0.107439024390244	-0.200192307692308	310.801	192.058	-118.743
-5.205	-4.6	283.8174	194.0637	-89.7537	-0.200192307692308	-0.11219512195122	-0.200192307692308	283.8174	194.0637	-89.7537
-5.205	-4.8	268.3255	195.2274	-73.0981	-0.200192307692308	-0.117073170731707	-0.200192307692308	268.3255	195.2274	-73.0981
-5.205	-5	257.6898	197.0654	-60.6244	-0.200192307692308	-0.121951219512195	-0.200192307692308	257.6898	197.0654	-60.6244
-5.205	-5.2	250.292	197.9398	-52.3522	-0.200192307692308	-0.126829268292683	-0.200192307692308	250.292	197.9398	-52.3522
-5.205	-5.405	248.2546	196.381	-51.8736	-0.200192307692308	-0.131829268292683	-0.200192307692308	248.2546	196.381	-51.8736
-5.205	-5.6	249.5678	193.638	-55.9298	-0.200192307692308	-0.136585365853659	-0.200192307692308	249.5678	193.638	-55.9298
-5.205	-5.8	255.1577	191.3627	-63.795	-0.200192307692308	-0.141463414634146	-0.200192307692308	255.1577	191.3627	-63.795
-5.205	-6	253.4934	192.2376	-61.2558	-0.200192307692308	-0.146341463414634	-0.200192307692308	253.4934	192.2376	-61.2558
-5.005	6	329.1893	40887.99	40558.8007	-0.1925	0.146341463414634	-0.1925	329.1893	40887.99	40558.8007
-5.005	5.8	374.6047	37451.94	37077.3353	-0.1925	0.141463414634146	-0.1925	374.6047	37451.94	37077.3353
-5.005	5.6	409.5927	16187.78	15778.1873	-0.1925	0.136585365853659	-0.1925	409.5927	16187.78	15778.1873
-5.005	5.4	447.0629	2985.031	2537.9681	-0.1925	0.131707317073171	-0.1925	447.0629	2985.031	2537.9681
-5.005	5.2	496.9007	1130.583	633.6823	-0.1925	0.126829268292683	-0.1925	496.9007	1130.583	633.6823
-5.005	5	664.2457	820.0262	155.7805	-0.1925	0.121951219512195	-0.1925	664.2457	820.0262	155.7805
-5.005	4.8	1095.496	580.9346	-514.5614	-0.1925	0.117073170731707	-0.1925	1095.496	580.9346	-514.5614
-5.005	4.6	3099.162	463.6231	-2635.5389	-0.1925	0.11219512195122	-0.1925	3099.162	463.6231	-2635.5389
-5.005	4.4	11727.2	406.7698	-11320.4302	-0.1925	0.107317073170732	-0.1925	11727.2	406.7698	-11320.4302
-5.005	4.2	26440	363.9299	-26076.0701	-0.1925	0.102439024390244	-0.1925	26440	363.9299	-26076.0701
-5.005	4	45159.5	332.4366	-44827.0634	-0.1925	0.0975609756097561	-0.1925	45159.5	332.4366	-44827.0634
-5.005	3.8	55480.16	302.8501	-55177.3099	-0.1925	0.0926829268292683	-0.1925	55480.16	302.8501	-55177.3099
-5.005	3.6	36810.94	269.8806	-36541.0594	-0.1925	0.0878048780487805	-0.1925	36810.94	269.8806	-36541.0594
-5.005	3.4	2579.718	249.0196	-2330.6984	-0.1925	0.0829268292682927	-0.1925	2579.718	249.0196	-2330.6984
-5.005	3.2	962.2207	230.2875	-731.9332	-0.1925	0.0780487804878049	-0.1925	962.2207	230.2875	-731.9332
-5.005	3	624.8834	214.6662	-410.2172	-0.1925	0.0731707317073171	-0.1925	624.8834	214.6662	-410.2172
-5.005	2.8	467.9609	197.1611	-270.7998	-0.1925	0.0682926829268293	-0.1925	467.9609	197.1611	-270.7998
-5.005	2.595	400.8352	180.4416	-220.3936	-0.1925	0.0632926829268293	-0.1925	400.8352	180.4416	-220.3936
-5.005	2.4	348.5838	163.3571	-185.2267	-0.1925	0.0585365853658537	-0.1925	348.5838	163.3571	-185.2267
-5.005	2.2	320.0934	149.0857	-171.0077	-0.1925	0.0536585365853659	-0.1925	320.0934	149.0857	-171.0077
-5.005	1.995	295.3028	137.5531	-157.7497	-0.1925	0.0486585365853659	-0.1925	295.3028	137.5531	-157.7497
-5.005	1.8	265.0561	122.8181	-142.238	-0.1925	0.0439024390243902	-0.1925	265.0561	122.8181	-142.238
-5.005	1.6	239.2207	105.7907	-133.43	-0.1925	0.0390243902439024	-0.1925	239.2207	105.7907	-133.43
-5.005	1.4	209.7884	94.53642	-115.25198	-0.1925	0.0341463414634146	-0.1925	209.7884	94.53642	-115.25198
-5.005	1.2	190.211	86.97298	-103.23802	-0.1925	0.0292682926829268	-0.1925	190.211	86.97298	-103.23802
-5.005	0.995	170.7659	82.81151	-87.95439	-0.1925	0.0242682926829268	-0.1925	170.7659	82.81151	-87.95439
-5.005	0.8	155.6523	76.02756	-79.62474	-0.1925	0.0195121951219512	-0.1925	155.6523	76.02756	-79.62474
-5.005	0.6	143.5726	75.20503	-68.36757	-0.1925	0.0146341463414634	-0.1925	143.5726	75.20503	-68.36757
-5.005	0.4	127.5926	77.68486	-49.90774	-0.1925	0.00975609756097561	-0.1925	127.5926	77.68486	-49.90774
-5.005	0.2	114.8882	81.45033	-33.43787	-0.1925	0.0048780487804878	-0.1925	114.8882	81.45033	-33.43787
-5.005	0	103.3933	87.20095	-16.19235	-0.1925	0	-0.1925	103.3933	87.20095	-16.19235
-5.005	-0.2	95.60951	99.06464	3.45513	-0.1925	-0.0048780487804878	-0.1925	95.60951	99.06464	3.45513
-5.005	-0.4	89.14446	112.0904	22.94594	-0.1925	-0.00975609756097561	-0.1925	89.14446	112.0904	22.94594
-5.005	-0.6	83.98669	152.9616	68.97491	-0.1925	-0.0146341463414634	-0.1925	83.98669	152.9616	68.97491
-5.005	-0.8	80.62805	206.4269	125.79885	-0.1925	-0.0195121951219512	-0.1925	80.62805	206.4269	125.79885
-5.005	-1.005	78.02781	252.6838	174.65599	-0.1925	-0.0245121951219512	-0.1925	78.02781	252.6838	174.65599
-5.005	-1.2	75.91719	309.7895	233.87231	-0.1925	-0.0292682926829268	-0.1925	75.91719	309.7895	233.87231
-5.005	-1.4	74.74399	353.7168	278.97281	-0.1925	-0.0341463414634146	-0.1925	74.74399	353.7168	278.97281
-5.005	-1.6	76.19371	372.3166	296.12289	-0.1925	-0.0390243902439024	-0.1925	76.19371	372.3166	296.12289
-5.005	-1.8	80.36142	372.5801	292.21868	-0.1925	-0.0439024390243902	-0.1925	80.36142	372.5801	292.21868
-5.005	-2	88.7986	342.7761	253.9775	-0.1925	-0.0487804878048781	-0.1925	88.7986	342.7761	253.9775
-5.005	-2.2	104.5234	300.0195	195.4961	-0.1925	-0.0536585365853659	-0.1925	104.5234	300.0195	195.4961
-5.005	-2.4	133.1088	255.3497	122.2409	-0.1925	-0.0585365853658537	-0.1925	133.1088	255.3497	122.2409
-5.005	-2.6	160.6287	232.1825	71.5538	-0.1925	-0.0634146341463415	-0.1925	160.6287	232.1825	71.5538
-5.005	-2.8	197.3731	218.0698	20.6967	-0.1925	-0.0682926829268293	-0.1925	197.3731	218.0698	20.6967
-5.005	-3	237.4919	206.7697	-30.7222	-0.1925	-0.0731707317073171	-0.1925	237.4919	206.7697	-30.7222
-5.005	-3.2	285.7044	201.8457	-83.8587	-0.1925	-0.0780487804878049	-0.1925	285.7044	201.8457	-83.8587
-5.005	-3.4	380.4844	201.4614	-179.023	-0.1925	-0.0829268292682927	-0.1925	380.4844	201.4614	-179.023
-5.005	-3.6	441.01	197.2424	-243.7676	-0.1925	-0.0878048780487805	-0.1925	441.01	197.2424	-243.7676
-5.005	-3.8	475.3882	193.2968	-282.0914	-0.1925	-0.0926829268292683	-0.1925	475.3882	193.2968	-282.0914
-5.005	-4	483.1455	191.2309	-291.9146	-0.1925	-0.0975609756097561	-0.1925	483.1455	191.2309	-291.9146
-5.005	-4.2	460.9263	188.0113	-272.915	-0.1925	-0.102439024390244	-0.1925	460.9263	188.0113	-272.915
-5.005	-4.405	414.9971	186.0377	-228.9594	-0.1925	-0.107439024390244	-0.1925	414.9971	186.0377	-228.9594
-5.005	-4.6	341.705	186.9184	-154.7866	-0.1925	-0.11219512195122	-0.1925	341.705	186.9184	-154.7866
-5.005	-4.8	305.4616	190.532	-114.9296	-0.1925	-0.117073170731707	-0.1925	305.4616	190.532	-114.9296
-5.005	-5	280.9156	192.9591	-87.9565	-0.1925	-0.121951219512195	-0.1925	280.9156	192.9591	-87.9565
-5.005	-5.2	263.0622	194.3429	-68.7193	-0.1925	-0.126829268292683	-0.1925	263.0622	194.3429	-68.7193
-5.005	-5.405	250.777	196.0567	-54.7203	-0.1925	-0.131829268292683	-0.1925	250.777	196.0567	-54.7203
-5.005	-5.6	243.0926	197.2015	-45.8911	-0.1925	-0.136585365853659	-0.1925	243.0926	197.2015	-45.8911
-5.005	-5.8	238.2875	198.1364	-40.1511	-0.1925	-0.141463414634146	-0.1925	238.2875	198.1364	-40.1511
-5.005	-6	238.3626	199.8712	-38.4914	-0.1925	-0.146341463414634	-0.1925	238.3626	199.8712	-38.4914
-4.805	6	312.3603	39288.39	38976.0297	-0.184807692307692	0.146341463414634	-0.184807692307692	312.3603	39288.39	38976.0297
-4.805	5.8	325.7914	37028.89	36703.0986	-0.184807692307692	0.141463414634146	-0.184807692307692	325.7914	37028.89	36703.0986
-4.805	5.6	338.2169	16278.89	15940.6731	-0.184807692307692	0.136585365853659	-0.184807692307692	338.2169	16278.89	15940.6731
-4.805	5.4	373.9312	2985.341	2611.4098	-0.184807692307692	0.131707317073171	-0.184807692307692	373.9312	2985.341	2611.4098
-4.805	5.2	404.4952	1176.527	772.0318	-0.184807692307692	0.126829268292683	-0.184807692307692	404.4952	1176.527	772.0318
-4.805	5	437.2695	870.535	433.2655	-0.184807692307692	0.121951219512195	-0.184807692307692	437.2695	870.535	433.2655
-4.805	4.8	487.5383	615.2016	127.6633	-0.184807692307692	0.117073170731707	-0.184807692307692	487.5383	615.2016	127.6633
-4.805	4.6	672.6759	469.1055	-203.5704	-0.184807692307692	0.11219512195122	-0.184807692307692	672.6759	469.1055	-203.5704
-4.805	4.4	920.1258	406.0937	-514.0321	-0.184807692307692	0.107317073170732	-0.184807692307692	920.1258	406.0937	-514.0321
-4.805	4.2	2221.091	366.7731	-1854.3179	-0.184807692307692	0.102439024390244	-0.184807692307692	2221.091	366.7731	-1854.3179
-4.805	4	7446.288	336.8636	-7109.4244	-0.184807692307692	0.0975609756097561	-0.184807692307692	7446.288	336.8636	-7109.4244
-4.805	3.8	19475.35	309.5	-19165.85	-0.184807692307692	0.0926829268292683	-0.184807692307692	19475.35	309.5	-19165.85
-4.805	3.6	32315.08	277.6519	-32037.4281	-0.184807692307692	0.0878048780487805	-0.184807692307692	32315.08	277.6519	-32037.4281
-4.805	3.4	32522.34	260.1906	-32262.1494	-0.184807692307692	0.0829268292682927	-0.184807692307692	32522.34	260.1906	-32262.1494
-4.805	3.2	6147.908	243.1534	-5904.7546	-0.184807692307692	0.0780487804878049	-0.184807692307692	6147.908	243.1534	-5904.7546
-4.805	3	1161.038	220.5859	-940.4521	-0.184807692307692	0.0731707317073171	-0.184807692307692	1161.038	220.5859	-940.4521
-4.805	2.8	655.0473	201.5888	-453.4585	-0.184807692307692	0.0682926829268293	-0.184807692307692	655.0473	201.5888	-453.4585
-4.805	2.595	533.0457	185.2771	-347.7686	-0.184807692307692	0.0632926829268293	-0.184807692307692	533.0457	185.2771	-347.7686
-4.805	2.4	429.3634	169.1502	-260.2132	-0.184807692307692	0.0585365853658537	-0.184807692307692	429.3634	169.1502	-260.2132
-4.805	2.2	365.2021	153.9106	-211.2915	-0.184807692307692	0.0536585365853659	-0.184807692307692	365.2021	153.9106	-211.2915
-4.805	1.995	327.8794	139.9835	-187.8959	-0.184807692307692	0.0486585365853659	-0.184807692307692	327.8794	139.9835	-187.8959
-4.805	1.8	303.9042	124.3132	-179.591	-0.184807692307692	0.0439024390243902	-0.184807692307692	303.9042	124.3132	-179.591
-4.805	1.6	283.0835	107.7666	-175.3169	-0.184807692307692	0.0390243902439024	-0.184807692307692	283.0835	107.7666	-175.3169
-4.805	1.4	251.1275	96.44146	-154.68604	-0.184807692307692	0.0341463414634146	-0.184807692307692	251.1275	96.44146	-154.68604
-4.805	1.2	222.198	90.45754	-131.74046	-0.184807692307692	0.0292682926829268	-0.184807692307692	222.198	90.45754	-131.74046
-4.805	0.995	196.638	85.9435	-110.6945	-0.184807692307692	0.0242682926829268	-0.184807692307692	196.638	85.9435	-110.6945
-4.805	0.8	172.544	82.32536	-90.21864	-0.184807692307692	0.0195121951219512	-0.184807692307692	172.544	82.32536	-90.21864
-4.805	0.6	156.2001	77.37993	-78.82017	-0.184807692307692	0.0146341463414634	-0.184807692307692	156.2001	77.37993	-78.82017
-4.805	0.4	144.9095	78.12566	-66.78384	-0.184807692307692	0.00975609756097561	-0.184807692307692	144.9095	78.12566	-66.78384
-4.805	0.2	130.1944	79.21993	-50.97447	-0.184807692307692	0.0048780487804878	-0.184807692307692	130.1944	79.21993	-50.97447
-4.805	0	119.0847	84.22648	-34.85822	-0.184807692307692	0	-0.184807692307692	119.0847	84.22648	-34.85822
-4.805	-0.2	112.2021	97.1278	-15.0743	-0.184807692307692	-0.0048780487804878	-0.184807692307692	112.2021	97.1278	-15.0743
-4.805	-0.4	102.534	107.0961	4.5621	-0.184807692307692	-0.00975609756097561	-0.184807692307692	102.534	107.0961	4.5621
-4.805	-0.6	94.8676	143.7711	48.9035	-0.184807692307692	-0.0146341463414634	-0.184807692307692	94.8676	143.7711	48.9035
-4.805	-0.8	91.46574	195.0335	103.56776	-0.184807692307692	-0.0195121951219512	-0.184807692307692	91.46574	195.0335	103.56776
-4.805	-1.005	89.11754	244.0037	154.88616	-0.184807692307692	-0.0245121951219512	-0.184807692307692	89.11754	244.0037	154.88616
-4.805	-1.2	85.6176	304.6256	219.008	-0.184807692307692	-0.0292682926829268	-0.184807692307692	85.6176	304.6256	219.008
-4.805	-1.4	81.09467	351.2186	270.12393	-0.184807692307692	-0.0341463414634146	-0.184807692307692	81.09467	351.2186	270.12393
-4.805	-1.6	80.23364	371.1199	290.88626	-0.184807692307692	-0.0390243902439024	-0.184807692307692	80.23364	371.1199	290.88626
-4.805	-1.8	82.15411	368.5354	286.38129	-0.184807692307692	-0.0439024390243902	-0.184807692307692	82.15411	368.5354	286.38129
-4.805	-2	84.69359	332.8497	248.15611	-0.184807692307692	-0.0487804878048781	-0.184807692307692	84.69359	332.8497	248.15611
-4.805	-2.2	89.2359	287.0289	197.793	-0.184807692307692	-0.0536585365853659	-0.184807692307692	89.2359	287.0289	197.793
-4.805	-2.4	99.96662	241.5974	141.63078	-0.184807692307692	-0.0585365853658537	-0.184807692307692	99.96662	241.5974	141.63078
-4.805	-2.6	116.3854	221.2593	104.8739	-0.184807692307692	-0.0634146341463415	-0.184807692307692	116.3854	221.2593	104.8739
-4.805	-2.8	151.8427	206.9405	55.0978	-0.184807692307692	-0.0682926829268293	-0.184807692307692	151.8427	206.9405	55.0978
-4.805	-3	171.823	198.724	26.901	-0.184807692307692	-0.0731707317073171	-0.184807692307692	171.823	198.724	26.901
-4.805	-3.2	217.1442	196.5889	-20.5553	-0.184807692307692	-0.0780487804878049	-0.184807692307692	217.1442	196.5889	-20.5553
-4.805	-3.4	258.1659	194.7033	-63.4626	-0.184807692307692	-0.0829268292682927	-0.184807692307692	258.1659	194.7033	-63.4626
-4.805	-3.6	337.8502	189.7302	-148.12	-0.184807692307692	-0.0878048780487805	-0.184807692307692	337.8502	189.7302	-148.12
-4.805	-3.8	396.8992	187.5792	-209.32	-0.184807692307692	-0.0926829268292683	-0.184807692307692	396.8992	187.5792	-209.32
-4.805	-4	440.6193	187.2398	-253.3795	-0.184807692307692	-0.0975609756097561	-0.184807692307692	440.6193	187.2398	-253.3795
-4.805	-4.2	461.3677	184.5487	-276.819	-0.184807692307692	-0.102439024390244	-0.184807692307692	461.3677	184.5487	-276.819
-4.805	-4.405	464.2803	183.5046	-280.7757	-0.184807692307692	-0.107439024390244	-0.184807692307692	464.2803	183.5046	-280.7757
-4.805	-4.6	438.2616	184.8709	-253.3907	-0.184807692307692	-0.11219512195122	-0.184807692307692	438.2616	184.8709	-253.3907
-4.805	-4.8	372.4664	185.8974	-186.569	-0.184807692307692	-0.117073170731707	-0.184807692307692	372.4664	185.8974	-186.569
-4.805	-5	324.5551	186.3442	-138.2109	-0.184807692307692	-0.121951219512195	-0.184807692307692	324.5551	186.3442	-138.2109
-4.805	-5.2	295.0803	186.9474	-108.1329	-0.184807692307692	-0.126829268292683	-0.184807692307692	295.0803	186.9474	-108.1329
-4.805	-5.405	274.5763	189.702	-84.8743	-0.184807692307692	-0.131829268292683	-0.184807692307692	274.5763	189.702	-84.8743
-4.805	-5.6	260.0771	193.788	-66.2891	-0.184807692307692	-0.136585365853659	-0.184807692307692	260.0771	193.788	-66.2891
-4.805	-5.8	254.8605	195.4316	-59.4289	-0.184807692307692	-0.141463414634146	-0.184807692307692	254.8605	195.4316	-59.4289
-4.805	-6	253.7134	192.1039	-61.6095	-0.184807692307692	-0.146341463414634	-0.184807692307692	253.7134	192.1039	-61.6095
-4.605	6	269.8481	35688.95	35419.1019	-0.177115384615385	0.146341463414634	-0.177115384615385	269.8481	35688.95	35419.1019
-4.605	5.8	292.6337	33740.31	33447.6763	-0.177115384615385	0.141463414634146	-0.177115384615385	292.6337	33740.31	33447.6763
-4.605	5.6	316.4332	13487.39	13170.9568	-0.177115384615385	0.136585365853659	-0.177115384615385	316.4332	13487.39	13170.9568
-4.605	5.4	324.3295	4534.345	4210.0155	-0.177115384615385	0.131707317073171	-0.177115384615385	324.3295	4534.345	4210.0155
-4.605	5.2	337.097	1310.057	972.96	-0.177115384615385	0.126829268292683	-0.177115384615385	337.097	1310.057	972.96
-4.605	5	375.4405	767.7386	392.2981	-0.177115384615385	0.121951219512195	-0.177115384615385	375.4405	767.7386	392.2981
-4.605	4.8	404.463	612.063	207.6	-0.177115384615385	0.117073170731707	-0.177115384615385	404.463	612.063	207.6
-4.605	4.6	439.0317	517.6026	78.5709000000001	-0.177115384615385	0.11219512195122	-0.177115384615385	439.0317	517.6026	78.5709000000001
-4.605	4.4	485.555	406.81	-78.745	-0.177115384615385	0.107317073170732	-0.177115384615385	485.555	406.81	-78.745
-4.605	4.2	691.2738	365.4972	-325.7766	-0.177115384615385	0.102439024390244	-0.177115384615385	691.2738	365.4972	-325.7766
-4.605	4	1106.897	333.8959	-773.0011	-0.177115384615385	0.0975609756097561	-0.177115384615385	1106.897	333.8959	-773.0011
-4.605	3.8	3403.613	304.0069	-3099.6061	-0.177115384615385	0.0926829268292683	-0.177115384615385	3403.613	304.0069	-3099.6061
-4.605	3.6	12299.04	268.5968	-12030.4432	-0.177115384615385	0.0878048780487805	-0.177115384615385	12299.04	268.5968	-12030.4432
-4.605	3.4	38113.25	247.1548	-37866.0952	-0.177115384615385	0.0829268292682927	-0.177115384615385	38113.25	247.1548	-37866.0952
-4.605	3.2	62548.36	231.7061	-62316.6539	-0.177115384615385	0.0780487804878049	-0.177115384615385	62548.36	231.7061	-62316.6539
-4.605	3	65864.99	221.7263	-65643.2637	-0.177115384615385	0.0731707317073171	-0.177115384615385	65864.99	221.7263	-65643.2637
-4.605	2.8	1480.701	203.7717	-1276.9293	-0.177115384615385	0.0682926829268293	-0.177115384615385	1480.701	203.7717	-1276.9293
-4.605	2.595	771.3653	188.5814	-582.7839	-0.177115384615385	0.0632926829268293	-0.177115384615385	771.3653	188.5814	-582.7839
-4.605	2.4	608.5084	174.1937	-434.3147	-0.177115384615385	0.0585365853658537	-0.177115384615385	608.5084	174.1937	-434.3147
-4.605	2.2	518.7921	161.6736	-357.1185	-0.177115384615385	0.0536585365853659	-0.177115384615385	518.7921	161.6736	-357.1185
-4.605	1.995	418.5371	150.2307	-268.3064	-0.177115384615385	0.0486585365853659	-0.177115384615385	418.5371	150.2307	-268.3064
-4.605	1.8	364.0703	132.934	-231.1363	-0.177115384615385	0.0439024390243902	-0.177115384615385	364.0703	132.934	-231.1363
-4.605	1.6	331.6976	112.0426	-219.655	-0.177115384615385	0.0390243902439024	-0.177115384615385	331.6976	112.0426	-219.655
-4.605	1.4	309.6617	100.6694	-208.9923	-0.177115384615385	0.0341463414634146	-0.177115384615385	309.6617	100.6694	-208.9923
-4.605	1.2	284.0646	92.60674	-191.45786	-0.177115384615385	0.0292682926829268	-0.177115384615385	284.0646	92.60674	-191.45786
-4.605	0.995	249.8175	86.16269	-163.65481	-0.177115384615385	0.0242682926829268	-0.177115384615385	249.8175	86.16269	-163.65481
-4.605	0.8	210.7238	82.84415	-127.87965	-0.177115384615385	0.0195121951219512	-0.177115384615385	210.7238	82.84415	-127.87965
-4.605	0.6	192.0798	79.75876	-112.32104	-0.177115384615385	0.0146341463414634	-0.177115384615385	192.0798	79.75876	-112.32104
-4.605	0.4	173.5035	77.62874	-95.87476	-0.177115384615385	0.00975609756097561	-0.177115384615385	173.5035	77.62874	-95.87476
-4.605	0.2	156.4416	79.52669	-76.91491	-0.177115384615385	0.0048780487804878	-0.177115384615385	156.4416	79.52669	-76.91491
-4.605	0	142.7465	86.11682	-56.62968	-0.177115384615385	0	-0.177115384615385	142.7465	86.11682	-56.62968
-4.605	-0.2	130.3823	97.7898	-32.5925	-0.177115384615385	-0.0048780487804878	-0.177115384615385	130.3823	97.7898	-32.5925
-4.605	-0.4	120.1995	109.2057	-10.9938	-0.177115384615385	-0.00975609756097561	-0.177115384615385	120.1995	109.2057	-10.9938
-4.605	-0.6	111.6918	143.9551	32.2633	-0.177115384615385	-0.0146341463414634	-0.177115384615385	111.6918	143.9551	32.2633
-4.605	-0.8	102.0466	192.9218	90.8752	-0.177115384615385	-0.0195121951219512	-0.177115384615385	102.0466	192.9218	90.8752
-4.605	-1.005	97.05844	237.265	140.20656	-0.177115384615385	-0.0245121951219512	-0.177115384615385	97.05844	237.265	140.20656
-4.605	-1.2	94.30074	298.9617	204.66096	-0.177115384615385	-0.0292682926829268	-0.177115384615385	94.30074	298.9617	204.66096
-4.605	-1.4	91.16657	346.8332	255.66663	-0.177115384615385	-0.0341463414634146	-0.177115384615385	91.16657	346.8332	255.66663
-4.605	-1.6	87.21167	365.6752	278.46353	-0.177115384615385	-0.0390243902439024	-0.177115384615385	87.21167	365.6752	278.46353
-4.605	-1.8	83.57689	362.7216	279.14471	-0.177115384615385	-0.0439024390243902	-0.177115384615385	83.57689	362.7216	279.14471
-4.605	-2	82.86601	325.056	242.18999	-0.177115384615385	-0.0487804878048781	-0.177115384615385	82.86601	325.056	242.18999
-4.605	-2.2	83.88898	281.4036	197.51462	-0.177115384615385	-0.0536585365853659	-0.177115384615385	83.88898	281.4036	197.51462
-4.605	-2.4	85.10737	237.797	152.68963	-0.177115384615385	-0.0585365853658537	-0.177115384615385	85.10737	237.797	152.68963
-4.605	-2.6	91.86641	214.7869	122.92049	-0.177115384615385	-0.0634146341463415	-0.177115384615385	91.86641	214.7869	122.92049
-4.605	-2.8	104.5465	201.6694	97.1229	-0.177115384615385	-0.0682926829268293	-0.177115384615385	104.5465	201.6694	97.1229
-4.605	-3	132.5682	194.1899	61.6217	-0.177115384615385	-0.0731707317073171	-0.177115384615385	132.5682	194.1899	61.6217
-4.605	-3.2	162.2129	189.7119	27.499	-0.177115384615385	-0.0780487804878049	-0.177115384615385	162.2129	189.7119	27.499
-4.605	-3.4	184.6047	187.6774	3.0727	-0.177115384615385	-0.0829268292682927	-0.177115384615385	184.6047	187.6774	3.0727
-4.605	-3.6	228.492	183.0301	-45.4619	-0.177115384615385	-0.0878048780487805	-0.177115384615385	228.492	183.0301	-45.4619
-4.605	-3.8	270.379	180.6239	-89.7551	-0.177115384615385	-0.0926829268292683	-0.177115384615385	270.379	180.6239	-89.7551
-4.605	-4	351.5561	176.1122	-175.4439	-0.177115384615385	-0.0975609756097561	-0.177115384615385	351.5561	176.1122	-175.4439
-4.605	-4.2	404.4639	176.155	-228.3089	-0.177115384615385	-0.102439024390244	-0.177115384615385	404.4639	176.155	-228.3089
-4.605	-4.405	437.9065	177.5816	-260.3249	-0.177115384615385	-0.107439024390244	-0.177115384615385	437.9065	177.5816	-260.3249
-4.605	-4.6	459.6228	180.8556	-278.7672	-0.177115384615385	-0.11219512195122	-0.177115384615385	459.6228	180.8556	-278.7672
-4.605	-4.8	456.9735	183.1891	-273.7844	-0.177115384615385	-0.117073170731707	-0.177115384615385	456.9735	183.1891	-273.7844
-4.605	-5	415.5592	186.5266	-229.0326	-0.177115384615385	-0.121951219512195	-0.177115384615385	415.5592	186.5266	-229.0326
-4.605	-5.2	365.2177	189.7868	-175.4309	-0.177115384615385	-0.126829268292683	-0.177115384615385	365.2177	189.7868	-175.4309
-4.605	-5.405	324.1979	189.5256	-134.6723	-0.177115384615385	-0.131829268292683	-0.177115384615385	324.1979	189.5256	-134.6723
-4.605	-5.6	298.0685	189.2803	-108.7882	-0.177115384615385	-0.136585365853659	-0.177115384615385	298.0685	189.2803	-108.7882
-4.605	-5.8	288.825	188.3404	-100.4846	-0.177115384615385	-0.141463414634146	-0.177115384615385	288.825	188.3404	-100.4846
-4.605	-6	287.4292	187.9752	-99.454	-0.177115384615385	-0.146341463414634	-0.177115384615385	287.4292	187.9752	-99.454
-4.405	6	229.95	35459.29	35229.34	-0.169423076923077	0.146341463414634	-0.169423076923077	229.95	35459.29	35229.34
-4.405	5.8	247.9956	34146.09	33898.0944	-0.169423076923077	0.141463414634146	-0.169423076923077	247.9956	34146.09	33898.0944
-4.405	5.6	265.6481	13945.44	13679.7919	-0.169423076923077	0.136585365853659	-0.169423076923077	265.6481	13945.44	13679.7919
-4.405	5.4	285.4564	4538.395	4252.9386	-0.169423076923077	0.131707317073171	-0.169423076923077	285.4564	4538.395	4252.9386
-4.405	5.2	308.4526	1312.119	1003.6664	-0.169423076923077	0.126829268292683	-0.169423076923077	308.4526	1312.119	1003.6664
-4.405	5	320.877	759.3435	438.4665	-0.169423076923077	0.121951219512195	-0.169423076923077	320.877	759.3435	438.4665
-4.405	4.8	338.1397	606.5328	268.3931	-0.169423076923077	0.117073170731707	-0.169423076923077	338.1397	606.5328	268.3931
-4.405	4.6	374.6427	515.1674	140.5247	-0.169423076923077	0.11219512195122	-0.169423076923077	374.6427	515.1674	140.5247
-4.405	4.4	403.7856	413.7622	9.97660000000002	-0.169423076923077	0.107317073170732	-0.169423076923077	403.7856	413.7622	9.97660000000002
-4.405	4.2	442.3664	373.2427	-69.1237	-0.169423076923077	0.102439024390244	-0.169423076923077	442.3664	373.2427	-69.1237
-4.405	4	485.6801	343.2067	-142.4734	-0.169423076923077	0.0975609756097561	-0.169423076923077	485.6801	343.2067	-142.4734
-4.405	3.8	668.5682	313.2766	-355.2916	-0.169423076923077	0.0926829268292683	-0.169423076923077	668.5682	313.2766	-355.2916
-4.405	3.6	1058.491	277.2971	-781.1939	-0.169423076923077	0.0878048780487805	-0.169423076923077	1058.491	277.2971	-781.1939
-4.405	3.4	3250.914	255.7405	-2995.1735	-0.169423076923077	0.0829268292682927	-0.169423076923077	3250.914	255.7405	-2995.1735
-4.405	3.2	11671.44	238.453	-11432.987	-0.169423076923077	0.0780487804878049	-0.169423076923077	11671.44	238.453	-11432.987
-4.405	3	28804.7	223.2457	-28581.4543	-0.169423076923077	0.0731707317073171	-0.169423076923077	28804.7	223.2457	-28581.4543
-4.405	2.8	56265.99	204.606	-56061.384	-0.169423076923077	0.0682926829268293	-0.169423076923077	56265.99	204.606	-56061.384
-4.405	2.595	64599.9	188.4324	-64411.4676	-0.169423076923077	0.0632926829268293	-0.169423076923077	64599.9	188.4324	-64411.4676
-4.405	2.4	1375.292	172.9665	-1202.3255	-0.169423076923077	0.0585365853658537	-0.169423076923077	1375.292	172.9665	-1202.3255
-4.405	2.2	700.8266	160.1385	-540.6881	-0.169423076923077	0.0536585365853659	-0.169423076923077	700.8266	160.1385	-540.6881
-4.405	1.995	578.3526	146.9535	-431.3991	-0.169423076923077	0.0486585365853659	-0.169423076923077	578.3526	146.9535	-431.3991
-4.405	1.8	460.9399	132.0489	-328.891	-0.169423076923077	0.0439024390243902	-0.169423076923077	460.9399	132.0489	-328.891
-4.405	1.6	390.4899	113.4962	-276.9937	-0.169423076923077	0.0390243902439024	-0.169423076923077	390.4899	113.4962	-276.9937
-4.405	1.4	348.2135	101.8398	-246.3737	-0.169423076923077	0.0341463414634146	-0.169423076923077	348.2135	101.8398	-246.3737
-4.405	1.2	319.8703	95.63145	-224.23885	-0.169423076923077	0.0292682926829268	-0.169423076923077	319.8703	95.63145	-224.23885
-4.405	0.995	291.592	88.34724	-203.24476	-0.169423076923077	0.0242682926829268	-0.169423076923077	291.592	88.34724	-203.24476
-4.405	0.8	266.358	83.69234	-182.66566	-0.169423076923077	0.0195121951219512	-0.169423076923077	266.358	83.69234	-182.66566
-4.405	0.6	226.4061	82.54069	-143.86541	-0.169423076923077	0.0146341463414634	-0.169423076923077	226.4061	82.54069	-143.86541
-4.405	0.4	208.006	82.17743	-125.82857	-0.169423076923077	0.00975609756097561	-0.169423076923077	208.006	82.17743	-125.82857
-4.405	0.2	189.5167	83.99263	-105.52407	-0.169423076923077	0.0048780487804878	-0.169423076923077	189.5167	83.99263	-105.52407
-4.405	0	168.1807	89.00471	-79.17599	-0.169423076923077	0	-0.169423076923077	168.1807	89.00471	-79.17599
-4.405	-0.2	153.3369	97.97856	-55.35834	-0.169423076923077	-0.0048780487804878	-0.169423076923077	153.3369	97.97856	-55.35834
-4.405	-0.4	139.7019	106.2833	-33.4186	-0.169423076923077	-0.00975609756097561	-0.169423076923077	139.7019	106.2833	-33.4186
-4.405	-0.6	125.1128	134.0486	8.9358	-0.169423076923077	-0.0146341463414634	-0.169423076923077	125.1128	134.0486	8.9358
-4.405	-0.8	115.4948	184.8677	69.3729	-0.169423076923077	-0.0195121951219512	-0.169423076923077	115.4948	184.8677	69.3729
-4.405	-1.005	109.5497	235.6436	126.0939	-0.169423076923077	-0.0245121951219512	-0.169423076923077	109.5497	235.6436	126.0939
-4.405	-1.2	105.668	293.6062	187.9382	-0.169423076923077	-0.0292682926829268	-0.169423076923077	105.668	293.6062	187.9382
-4.405	-1.4	102.7433	341.5179	238.7746	-0.169423076923077	-0.0341463414634146	-0.169423076923077	102.7433	341.5179	238.7746
-4.405	-1.6	99.23865	360.5975	261.35885	-0.169423076923077	-0.0390243902439024	-0.169423076923077	99.23865	360.5975	261.35885
-4.405	-1.8	95.3778	357.3508	261.973	-0.169423076923077	-0.0439024390243902	-0.169423076923077	95.3778	357.3508	261.973
-4.405	-2	92.04737	317.7125	225.66513	-0.169423076923077	-0.0487804878048781	-0.169423076923077	92.04737	317.7125	225.66513
-4.405	-2.2	92.12546	268.2788	176.15334	-0.169423076923077	-0.0536585365853659	-0.169423076923077	92.12546	268.2788	176.15334
-4.405	-2.4	91.0944	224.2278	133.1334	-0.169423076923077	-0.0585365853658537	-0.169423076923077	91.0944	224.2278	133.1334
-4.405	-2.6	94.23356	202.5592	108.32564	-0.169423076923077	-0.0634146341463415	-0.169423076923077	94.23356	202.5592	108.32564
-4.405	-2.8	100.4105	189.5504	89.1399	-0.169423076923077	-0.0682926829268293	-0.169423076923077	100.4105	189.5504	89.1399
-4.405	-3	110.8419	183.7095	72.8676	-0.169423076923077	-0.0731707317073171	-0.169423076923077	110.8419	183.7095	72.8676
-4.405	-3.2	136.822	183.018	46.196	-0.169423076923077	-0.0780487804878049	-0.169423076923077	136.822	183.018	46.196
-4.405	-3.4	160.4793	184.3635	23.8842	-0.169423076923077	-0.0829268292682927	-0.169423076923077	160.4793	184.3635	23.8842
-4.405	-3.6	183.9668	182.3454	-1.62139999999999	-0.169423076923077	-0.0878048780487805	-0.169423076923077	183.9668	182.3454	-1.62139999999999
-4.405	-3.8	223.6119	178.9657	-44.6462	-0.169423076923077	-0.0926829268292683	-0.169423076923077	223.6119	178.9657	-44.6462
-4.405	-4	261.3382	175.7691	-85.5691	-0.169423076923077	-0.0975609756097561	-0.169423076923077	261.3382	175.7691	-85.5691
-4.405	-4.2	326.6161	173.6257	-152.9904	-0.169423076923077	-0.102439024390244	-0.169423076923077	326.6161	173.6257	-152.9904
-4.405	-4.405	383.3341	173.3196	-210.0145	-0.169423076923077	-0.107439024390244	-0.169423076923077	383.3341	173.3196	-210.0145
-4.405	-4.6	426.871	175.0838	-251.7872	-0.169423076923077	-0.11219512195122	-0.169423076923077	426.871	175.0838	-251.7872
-4.405	-4.8	449.9723	177.2891	-272.6832	-0.169423076923077	-0.117073170731707	-0.169423076923077	449.9723	177.2891	-272.6832
-4.405	-5	459.5664	178.8896	-280.6768	-0.169423076923077	-0.121951219512195	-0.169423076923077	459.5664	178.8896	-280.6768
-4.405	-5.2	443.047	182.8273	-260.2197	-0.169423076923077	-0.126829268292683	-0.169423076923077	443.047	182.8273	-260.2197
-4.405	-5.405	400.4453	187.9212	-212.5241	-0.169423076923077	-0.131829268292683	-0.169423076923077	400.4453	187.9212	-212.5241
-4.405	-5.6	355.671	191.279	-164.392	-0.169423076923077	-0.136585365853659	-0.169423076923077	355.671	191.279	-164.392
-4.405	-5.8	334.6247	192.5063	-142.1184	-0.169423076923077	-0.141463414634146	-0.169423076923077	334.6247	192.5063	-142.1184
-4.405	-6	333.0124	195.8161	-137.1963	-0.169423076923077	-0.146341463414634	-0.169423076923077	333.0124	195.8161	-137.1963
-4.205	6	212.8073	37602.56	37389.7527	-0.161730769230769	0.146341463414634	-0.161730769230769	212.8073	37602.56	37389.7527
-4.205	5.8	224.3864	38201.71	37977.3236	-0.161730769230769	0.141463414634146	-0.161730769230769	224.3864	38201.71	37977.3236
-4.205	5.6	238.1775	16492.71	16254.5325	-0.161730769230769	0.136585365853659	-0.161730769230769	238.1775	16492.71	16254.5325
-4.205	5.4	254.3138	2982.854	2728.5402	-0.161730769230769	0.131707317073171	-0.161730769230769	254.3138	2982.854	2728.5402
-4.205	5.2	273.6993	1197.933	924.2337	-0.161730769230769	0.126829268292683	-0.161730769230769	273.6993	1197.933	924.2337
-4.205	5	295.1646	858.7497	563.5851	-0.161730769230769	0.121951219512195	-0.161730769230769	295.1646	858.7497	563.5851
-4.205	4.8	317.9094	577.2051	259.2957	-0.161730769230769	0.117073170731707	-0.161730769230769	317.9094	577.2051	259.2957
-4.205	4.6	325.7751	494.7338	168.9587	-0.161730769230769	0.11219512195122	-0.161730769230769	325.7751	494.7338	168.9587
-4.205	4.4	339.5221	417.9097	78.3876	-0.161730769230769	0.107317073170732	-0.161730769230769	339.5221	417.9097	78.3876
-4.205	4.2	374.9408	377.1153	2.17449999999997	-0.161730769230769	0.102439024390244	-0.161730769230769	374.9408	377.1153	2.17449999999997
-4.205	4	400.7566	346.9392	-53.8174	-0.161730769230769	0.0975609756097561	-0.161730769230769	400.7566	346.9392	-53.8174
-4.205	3.8	437.0383	317.7584	-119.2799	-0.161730769230769	0.0926829268292683	-0.161730769230769	437.0383	317.7584	-119.2799
-4.205	3.6	489.3708	281.1619	-208.2089	-0.161730769230769	0.0878048780487805	-0.161730769230769	489.3708	281.1619	-208.2089
-4.205	3.4	735.0647	258.0196	-477.0451	-0.161730769230769	0.0829268292682927	-0.161730769230769	735.0647	258.0196	-477.0451
-4.205	3.2	1219.504	233.2985	-986.2055	-0.161730769230769	0.0780487804878049	-0.161730769230769	1219.504	233.2985	-986.2055
-4.205	3	3493.182	222.6347	-3270.5473	-0.161730769230769	0.0731707317073171	-0.161730769230769	3493.182	222.6347	-3270.5473
-4.205	2.8	6684.726	208.9042	-6475.8218	-0.161730769230769	0.0682926829268293	-0.161730769230769	6684.726	208.9042	-6475.8218
-4.205	2.595	9736.775	191.1845	-9545.5905	-0.161730769230769	0.0632926829268293	-0.161730769230769	9736.775	191.1845	-9545.5905
-4.205	2.4	11686.27	175.7675	-11510.5025	-0.161730769230769	0.0585365853658537	-0.161730769230769	11686.27	175.7675	-11510.5025
-4.205	2.2	1491.112	161.7646	-1329.3474	-0.161730769230769	0.0536585365853659	-0.161730769230769	1491.112	161.7646	-1329.3474
-4.205	1.995	763.0165	150.3516	-612.6649	-0.161730769230769	0.0486585365853659	-0.161730769230769	763.0165	150.3516	-612.6649
-4.205	1.8	615.101	135.3619	-479.7391	-0.161730769230769	0.0439024390243902	-0.161730769230769	615.101	135.3619	-479.7391
-4.205	1.6	521.9045	115.7418	-406.1627	-0.161730769230769	0.0390243902439024	-0.161730769230769	521.9045	115.7418	-406.1627
-4.205	1.4	422.4229	102.6497	-319.7732	-0.161730769230769	0.0341463414634146	-0.161730769230769	422.4229	102.6497	-319.7732
-4.205	1.2	362.6589	94.25399	-268.40491	-0.161730769230769	0.0292682926829268	-0.161730769230769	362.6589	94.25399	-268.40491
-4.205	0.995	319.2711	88.07693	-231.19417	-0.161730769230769	0.0242682926829268	-0.161730769230769	319.2711	88.07693	-231.19417
-4.205	0.8	289.624	82.84553	-206.77847	-0.161730769230769	0.0195121951219512	-0.161730769230769	289.624	82.84553	-206.77847
-4.205	0.6	266.8755	80.1575	-186.718	-0.161730769230769	0.0146341463414634	-0.161730769230769	266.8755	80.1575	-186.718
-4.205	0.4	225.9278	81.36774	-144.56006	-0.161730769230769	0.00975609756097561	-0.161730769230769	225.9278	81.36774	-144.56006
-4.205	0.2	207.1859	86.13366	-121.05224	-0.161730769230769	0.0048780487804878	-0.161730769230769	207.1859	86.13366	-121.05224
-4.205	0	190.0244	93.25197	-96.77243	-0.161730769230769	0	-0.161730769230769	190.0244	93.25197	-96.77243
-4.205	-0.2	175.3265	104.3977	-70.9288	-0.161730769230769	-0.0048780487804878	-0.161730769230769	175.3265	104.3977	-70.9288
-4.205	-0.4	157.7343	113.6221	-44.1122	-0.161730769230769	-0.00975609756097561	-0.161730769230769	157.7343	113.6221	-44.1122
-4.205	-0.6	142.6207	139.2215	-3.39920000000001	-0.161730769230769	-0.0146341463414634	-0.161730769230769	142.6207	139.2215	-3.39920000000001
-4.205	-0.8	128.9382	186.3215	57.3833	-0.161730769230769	-0.0195121951219512	-0.161730769230769	128.9382	186.3215	57.3833
-4.205	-1.005	119.066	233.2197	114.1537	-0.161730769230769	-0.0245121951219512	-0.161730769230769	119.066	233.2197	114.1537
-4.205	-1.2	116.9154	293.2713	176.3559	-0.161730769230769	-0.0292682926829268	-0.161730769230769	116.9154	293.2713	176.3559
-4.205	-1.4	113.054	342.4247	229.3707	-0.161730769230769	-0.0341463414634146	-0.161730769230769	113.054	342.4247	229.3707
-4.205	-1.6	109.3379	359.5592	250.2213	-0.161730769230769	-0.0390243902439024	-0.161730769230769	109.3379	359.5592	250.2213
-4.205	-1.8	103.9072	353.5308	249.6236	-0.161730769230769	-0.0439024390243902	-0.161730769230769	103.9072	353.5308	249.6236
-4.205	-2	97.69578	311.9735	214.27772	-0.161730769230769	-0.0487804878048781	-0.161730769230769	97.69578	311.9735	214.27772
-4.205	-2.2	95.64727	262.1927	166.54543	-0.161730769230769	-0.0536585365853659	-0.161730769230769	95.64727	262.1927	166.54543
-4.205	-2.4	95.48278	214.6777	119.19492	-0.161730769230769	-0.0585365853658537	-0.161730769230769	95.48278	214.6777	119.19492
-4.205	-2.6	96.01365	193.3338	97.32015	-0.161730769230769	-0.0634146341463415	-0.161730769230769	96.01365	193.3338	97.32015
-4.205	-2.8	98.74967	181.5637	82.81403	-0.161730769230769	-0.0682926829268293	-0.161730769230769	98.74967	181.5637	82.81403
-4.205	-3	101.184	176.4809	75.2969	-0.161730769230769	-0.0731707317073171	-0.161730769230769	101.184	176.4809	75.2969
-4.205	-3.2	107.24	177.4616	70.2216	-0.161730769230769	-0.0780487804878049	-0.161730769230769	107.24	177.4616	70.2216
-4.205	-3.4	119.1841	176.6802	57.4961	-0.161730769230769	-0.0829268292682927	-0.161730769230769	119.1841	176.6802	57.4961
-4.205	-3.6	143.1111	174.5873	31.4762	-0.161730769230769	-0.0878048780487805	-0.161730769230769	143.1111	174.5873	31.4762
-4.205	-3.8	175.4871	173.4411	-2.04599999999999	-0.161730769230769	-0.0926829268292683	-0.161730769230769	175.4871	173.4411	-2.04599999999999
-4.205	-4	219.9599	173.5407	-46.4192	-0.161730769230769	-0.0975609756097561	-0.161730769230769	219.9599	173.5407	-46.4192
-4.205	-4.2	253.3748	174.1886	-79.1862	-0.161730769230769	-0.102439024390244	-0.161730769230769	253.3748	174.1886	-79.1862
-4.205	-4.405	293.681	173.4015	-120.2795	-0.161730769230769	-0.107439024390244	-0.161730769230769	293.681	173.4015	-120.2795
-4.205	-4.6	358.5502	175.9615	-182.5887	-0.161730769230769	-0.11219512195122	-0.161730769230769	358.5502	175.9615	-182.5887
-4.205	-4.8	409.0741	175.3917	-233.6824	-0.161730769230769	-0.117073170731707	-0.161730769230769	409.0741	175.3917	-233.6824
-4.205	-5	454.0015	175.9944	-278.0071	-0.161730769230769	-0.121951219512195	-0.161730769230769	454.0015	175.9944	-278.0071
-4.205	-5.2	474.0472	178.9397	-295.1075	-0.161730769230769	-0.126829268292683	-0.161730769230769	474.0472	178.9397	-295.1075
-4.205	-5.405	473.0201	183.0362	-289.9839	-0.161730769230769	-0.131829268292683	-0.161730769230769	473.0201	183.0362	-289.9839
-4.205	-5.6	461.0555	185.8097	-275.2458	-0.161730769230769	-0.136585365853659	-0.161730769230769	461.0555	185.8097	-275.2458
-4.205	-5.8	443.9966	185.6943	-258.3023	-0.161730769230769	-0.141463414634146	-0.161730769230769	443.9966	185.6943	-258.3023
-4.205	-6	438.4531	183.3579	-255.0952	-0.161730769230769	-0.146341463414634	-0.161730769230769	438.4531	183.3579	-255.0952
-4	6	189.7247	37196.55	37006.8253	-0.153846153846154	0.146341463414634	-0.153846153846154	189.7247	37196.55	37006.8253
-4	5.8	194.7184	37190.24	36995.5216	-0.153846153846154	0.141463414634146	-0.153846153846154	194.7184	37190.24	36995.5216
-4	5.6	203.6838	16276.12	16072.4362	-0.153846153846154	0.136585365853659	-0.153846153846154	203.6838	16276.12	16072.4362
-4	5.4	227.7368	4818.02	4590.2832	-0.153846153846154	0.131707317073171	-0.153846153846154	227.7368	4818.02	4590.2832
-4	5.2	239.8215	1228.232	988.4105	-0.153846153846154	0.126829268292683	-0.153846153846154	239.8215	1228.232	988.4105
-4	5	254.4376	890.5324	636.0948	-0.153846153846154	0.121951219512195	-0.153846153846154	254.4376	890.5324	636.0948
-4	4.8	273.2875	628.0611	354.7736	-0.153846153846154	0.117073170731707	-0.153846153846154	273.2875	628.0611	354.7736
-4	4.6	293.0812	531.0031	237.9219	-0.153846153846154	0.11219512195122	-0.153846153846154	293.0812	531.0031	237.9219
-4	4.4	314.1486	421.9834	107.8348	-0.153846153846154	0.107317073170732	-0.153846153846154	314.1486	421.9834	107.8348
-4	4.2	325.4458	381.1566	55.7108	-0.153846153846154	0.102439024390244	-0.153846153846154	325.4458	381.1566	55.7108
-4	4	329.6569	351.0977	21.4408	-0.153846153846154	0.0975609756097561	-0.153846153846154	329.6569	351.0977	21.4408
-4	3.8	345.2929	325.0175	-20.2754	-0.153846153846154	0.0926829268292683	-0.153846153846154	345.2929	325.0175	-20.2754
-4	3.6	357.577	297.6898	-59.8872	-0.153846153846154	0.0878048780487805	-0.153846153846154	357.577	297.6898	-59.8872
-4	3.4	372.2143	285.2453	-86.969	-0.153846153846154	0.0829268292682927	-0.153846153846154	372.2143	285.2453	-86.969
-4	3.2	442.7012	273.7964	-168.9048	-0.153846153846154	0.0780487804878049	-0.153846153846154	442.7012	273.7964	-168.9048
-4	3	783.8051	254.1352	-529.6699	-0.153846153846154	0.0731707317073171	-0.153846153846154	783.8051	254.1352	-529.6699
-4	2.8	2418.669	218.8298	-2199.8392	-0.153846153846154	0.0682926829268293	-0.153846153846154	2418.669	218.8298	-2199.8392
-4	2.595	11245.93	204.4346	-11041.4954	-0.153846153846154	0.0632926829268293	-0.153846153846154	11245.93	204.4346	-11041.4954
-4	2.4	26369.92	189.6784	-26180.2416	-0.153846153846154	0.0585365853658537	-0.153846153846154	26369.92	189.6784	-26180.2416
-4	2.2	42722	175.5502	-42546.4498	-0.153846153846154	0.0536585365853659	-0.153846153846154	42722	175.5502	-42546.4498
-4	1.995	34839.78	162.6533	-34677.1267	-0.153846153846154	0.0486585365853659	-0.153846153846154	34839.78	162.6533	-34677.1267
-4	1.8	1322.651	147.9329	-1174.7181	-0.153846153846154	0.0439024390243902	-0.153846153846154	1322.651	147.9329	-1174.7181
-4	1.6	689.6501	130.1127	-559.5374	-0.153846153846154	0.0390243902439024	-0.153846153846154	689.6501	130.1127	-559.5374
-4	1.4	566.3898	117.4327	-448.9571	-0.153846153846154	0.0341463414634146	-0.153846153846154	566.3898	117.4327	-448.9571
-4	1.2	457.1692	106.3088	-350.8604	-0.153846153846154	0.0292682926829268	-0.153846153846154	457.1692	106.3088	-350.8604
-4	0.995	388.3128	98.90693	-289.40587	-0.153846153846154	0.0242682926829268	-0.153846153846154	388.3128	98.90693	-289.40587
-4	0.8	336.3529	95.85721	-240.49569	-0.153846153846154	0.0195121951219512	-0.153846153846154	336.3529	95.85721	-240.49569
-4	0.6	304.029	91.8172	-212.2118	-0.153846153846154	0.0146341463414634	-0.153846153846154	304.029	91.8172	-212.2118
-4	0.4	284.796	88.77618	-196.01982	-0.153846153846154	0.00975609756097561	-0.153846153846154	284.796	88.77618	-196.01982
-4	0.2	267.4275	88.52364	-178.90386	-0.153846153846154	0.0048780487804878	-0.153846153846154	267.4275	88.52364	-178.90386
-4	0	226.7666	89.30778	-137.45882	-0.153846153846154	0	-0.153846153846154	226.7666	89.30778	-137.45882
-4	-0.2	206.3924	96.30958	-110.08282	-0.153846153846154	-0.0048780487804878	-0.153846153846154	206.3924	96.30958	-110.08282
-4	-0.4	187.3479	105.6068	-81.7411	-0.153846153846154	-0.00975609756097561	-0.153846153846154	187.3479	105.6068	-81.7411
-4	-0.6	169.066	137.2453	-31.8207	-0.153846153846154	-0.0146341463414634	-0.153846153846154	169.066	137.2453	-31.8207
-4	-0.8	151.3207	183.1302	31.8095	-0.153846153846154	-0.0195121951219512	-0.153846153846154	151.3207	183.1302	31.8095
-4	-1.005	138.193	225.7297	87.5367	-0.153846153846154	-0.0245121951219512	-0.153846153846154	138.193	225.7297	87.5367
-4	-1.2	126.9492	286.0638	159.1146	-0.153846153846154	-0.0292682926829268	-0.153846153846154	126.9492	286.0638	159.1146
-4	-1.4	120.5466	335.5403	214.9937	-0.153846153846154	-0.0341463414634146	-0.153846153846154	120.5466	335.5403	214.9937
-4	-1.6	117.7954	356.56	238.7646	-0.153846153846154	-0.0390243902439024	-0.153846153846154	117.7954	356.56	238.7646
-4	-1.8	114.8798	352.8232	237.9434	-0.153846153846154	-0.0439024390243902	-0.153846153846154	114.8798	352.8232	237.9434
-4	-2	110.7521	311.4108	200.6587	-0.153846153846154	-0.0487804878048781	-0.153846153846154	110.7521	311.4108	200.6587
-4	-2.2	106.1865	258.5225	152.336	-0.153846153846154	-0.0536585365853659	-0.153846153846154	106.1865	258.5225	152.336
-4	-2.4	102.7747	205.6488	102.8741	-0.153846153846154	-0.0585365853658537	-0.153846153846154	102.7747	205.6488	102.8741
-4	-2.6	95.41742	181.3086	85.89118	-0.153846153846154	-0.0634146341463415	-0.153846153846154	95.41742	181.3086	85.89118
-4	-2.8	90.17914	169.6601	79.48096	-0.153846153846154	-0.0682926829268293	-0.153846153846154	90.17914	169.6601	79.48096
-4	-3	93.11295	163.5571	70.44415	-0.153846153846154	-0.0731707317073171	-0.153846153846154	93.11295	163.5571	70.44415
-4	-3.2	97.09627	164.836	67.73973	-0.153846153846154	-0.0780487804878049	-0.153846153846154	97.09627	164.836	67.73973
-4	-3.4	103.6633	165.8572	62.1939	-0.153846153846154	-0.0829268292682927	-0.153846153846154	103.6633	165.8572	62.1939
-4	-3.6	115.2133	166.2475	51.0342	-0.153846153846154	-0.0878048780487805	-0.153846153846154	115.2133	166.2475	51.0342
-4	-3.8	136.4069	166.4219	30.015	-0.153846153846154	-0.0926829268292683	-0.153846153846154	136.4069	166.4219	30.015
-4	-4	160.0039	165.0268	5.02290000000002	-0.153846153846154	-0.0975609756097561	-0.153846153846154	160.0039	165.0268	5.02290000000002
-4	-4.2	194.5948	164.4788	-30.116	-0.153846153846154	-0.102439024390244	-0.153846153846154	194.5948	164.4788	-30.116
-4	-4.405	240.0264	166.4971	-73.5293	-0.153846153846154	-0.107439024390244	-0.153846153846154	240.0264	166.4971	-73.5293
-4	-4.6	275.4931	169.4295	-106.0636	-0.153846153846154	-0.11219512195122	-0.153846153846154	275.4931	169.4295	-106.0636
-4	-4.8	332.9751	173.6257	-159.3494	-0.153846153846154	-0.117073170731707	-0.153846153846154	332.9751	173.6257	-159.3494
-4	-5	389.0557	176.3211	-212.7346	-0.153846153846154	-0.121951219512195	-0.153846153846154	389.0557	176.3211	-212.7346
-4	-5.2	440.0595	180.088	-259.9715	-0.153846153846154	-0.126829268292683	-0.153846153846154	440.0595	180.088	-259.9715
-4	-5.405	479.2602	183.9999	-295.2603	-0.153846153846154	-0.131829268292683	-0.153846153846154	479.2602	183.9999	-295.2603
-4	-5.6	504.2299	185.3843	-318.8456	-0.153846153846154	-0.136585365853659	-0.153846153846154	504.2299	185.3843	-318.8456
-4	-5.8	512.7535	188.2873	-324.4662	-0.153846153846154	-0.141463414634146	-0.153846153846154	512.7535	188.2873	-324.4662
-4	-6	507.8515	190.7264	-317.1251	-0.153846153846154	-0.146341463414634	-0.153846153846154	507.8515	190.7264	-317.1251
-3.805	6	180.1663	41843.56	41663.3937	-0.146346153846154	0.146341463414634	-0.146346153846154	180.1663	41843.56	41663.3937
-3.805	5.8	186.1363	44887.71	44701.5737	-0.146346153846154	0.141463414634146	-0.146346153846154	186.1363	44887.71	44701.5737
-3.805	5.6	194.6107	17338.7	17144.0893	-0.146346153846154	0.136585365853659	-0.146346153846154	194.6107	17338.7	17144.0893
-3.805	5.4	203.7699	2522.664	2318.8941	-0.146346153846154	0.131707317073171	-0.146346153846154	203.7699	2522.664	2318.8941
-3.805	5.2	213.3013	1729.61	1516.3087	-0.146346153846154	0.126829268292683	-0.146346153846154	213.3013	1729.61	1516.3087
-3.805	5	224.1033	890.3831	666.2798	-0.146346153846154	0.121951219512195	-0.146346153846154	224.1033	890.3831	666.2798
-3.805	4.8	234.6893	646.0592	411.3699	-0.146346153846154	0.117073170731707	-0.146346153846154	234.6893	646.0592	411.3699
-3.805	4.6	246.596	538.3386	291.7426	-0.146346153846154	0.11219512195122	-0.146346153846154	246.596	538.3386	291.7426
-3.805	4.4	264.0626	432.1303	168.0677	-0.146346153846154	0.107317073170732	-0.146346153846154	264.0626	432.1303	168.0677
-3.805	4.2	279.2344	384.9972	105.7628	-0.146346153846154	0.102439024390244	-0.146346153846154	279.2344	384.9972	105.7628
-3.805	4	294.7873	353.9871	59.1998	-0.146346153846154	0.0975609756097561	-0.146346153846154	294.7873	353.9871	59.1998
-3.805	3.8	310.5718	330.9235	20.3517	-0.146346153846154	0.0926829268292683	-0.146346153846154	310.5718	330.9235	20.3517
-3.805	3.6	318.4138	311.1604	-7.2534	-0.146346153846154	0.0878048780487805	-0.146346153846154	318.4138	311.1604	-7.2534
-3.805	3.4	332.7804	290.7162	-42.0642	-0.146346153846154	0.0829268292682927	-0.146346153846154	332.7804	290.7162	-42.0642
-3.805	3.2	354.7933	277.4983	-77.295	-0.146346153846154	0.0780487804878049	-0.146346153846154	354.7933	277.4983	-77.295
-3.805	3	391.4531	257.8652	-133.5879	-0.146346153846154	0.0731707317073171	-0.146346153846154	391.4531	257.8652	-133.5879
-3.805	2.8	480.6959	220.8661	-259.8298	-0.146346153846154	0.0682926829268293	-0.146346153846154	480.6959	220.8661	-259.8298
-3.805	2.595	1008.192	205.3241	-802.8679	-0.146346153846154	0.0632926829268293	-0.146346153846154	1008.192	205.3241	-802.8679
-3.805	2.4	2461.971	191.018	-2270.953	-0.146346153846154	0.0585365853658537	-0.146346153846154	2461.971	191.018	-2270.953
-3.805	2.2	8144.418	177.3535	-7967.0645	-0.146346153846154	0.0536585365853659	-0.146346153846154	8144.418	177.3535	-7967.0645
-3.805	1.995	14905.66	163.0108	-14742.6492	-0.146346153846154	0.0486585365853659	-0.146346153846154	14905.66	163.0108	-14742.6492
-3.805	1.8	22329.76	148.8431	-22180.9169	-0.146346153846154	0.0439024390243902	-0.146346153846154	22329.76	148.8431	-22180.9169
-3.805	1.6	15725.43	131.2418	-15594.1882	-0.146346153846154	0.0390243902439024	-0.146346153846154	15725.43	131.2418	-15594.1882
-3.805	1.4	941.9452	117.4577	-824.4875	-0.146346153846154	0.0341463414634146	-0.146346153846154	941.9452	117.4577	-824.4875
-3.805	1.2	621.5153	105.7916	-515.7237	-0.146346153846154	0.0292682926829268	-0.146346153846154	621.5153	105.7916	-515.7237
-3.805	0.995	537.8095	97.36172	-440.44778	-0.146346153846154	0.0242682926829268	-0.146346153846154	537.8095	97.36172	-440.44778
-3.805	0.8	429.8312	89.88592	-339.94528	-0.146346153846154	0.0195121951219512	-0.146346153846154	429.8312	89.88592	-339.94528
-3.805	0.6	366.9725	83.7025	-283.27	-0.146346153846154	0.0146341463414634	-0.146346153846154	366.9725	83.7025	-283.27
-3.805	0.4	326.2376	82.8452	-243.3924	-0.146346153846154	0.00975609756097561	-0.146346153846154	326.2376	82.8452	-243.3924
-3.805	0.2	293.8749	82.342	-211.5329	-0.146346153846154	0.0048780487804878	-0.146346153846154	293.8749	82.342	-211.5329
-3.805	0	272.6898	85.98572	-186.70408	-0.146346153846154	0	-0.146346153846154	272.6898	85.98572	-186.70408
-3.805	-0.2	231.2051	101.6512	-129.5539	-0.146346153846154	-0.0048780487804878	-0.146346153846154	231.2051	101.6512	-129.5539
-3.805	-0.4	209.6384	114.1638	-95.4746	-0.146346153846154	-0.00975609756097561	-0.146346153846154	209.6384	114.1638	-95.4746
-3.805	-0.6	193.2342	143.1008	-50.1334	-0.146346153846154	-0.0146341463414634	-0.146346153846154	193.2342	143.1008	-50.1334
-3.805	-0.8	173.8868	187.5419	13.6551	-0.146346153846154	-0.0195121951219512	-0.146346153846154	173.8868	187.5419	13.6551
-3.805	-1.005	156.5454	232.2619	75.7165	-0.146346153846154	-0.0245121951219512	-0.146346153846154	156.5454	232.2619	75.7165
-3.805	-1.2	144.9233	289.3234	144.4001	-0.146346153846154	-0.0292682926829268	-0.146346153846154	144.9233	289.3234	144.4001
-3.805	-1.4	132.6719	339.8795	207.2076	-0.146346153846154	-0.0341463414634146	-0.146346153846154	132.6719	339.8795	207.2076
-3.805	-1.6	124.952	362.1293	237.1773	-0.146346153846154	-0.0390243902439024	-0.146346153846154	124.952	362.1293	237.1773
-3.805	-1.8	118.8964	357.7098	238.8134	-0.146346153846154	-0.0439024390243902	-0.146346153846154	118.8964	357.7098	238.8134
-3.805	-2	114.3185	312.7503	198.4318	-0.146346153846154	-0.0487804878048781	-0.146346153846154	114.3185	312.7503	198.4318
-3.805	-2.2	110.1396	258.1206	147.981	-0.146346153846154	-0.0536585365853659	-0.146346153846154	110.1396	258.1206	147.981
-3.805	-2.4	105.9138	201.6924	95.7786	-0.146346153846154	-0.0585365853658537	-0.146346153846154	105.9138	201.6924	95.7786
-3.805	-2.6	104.3941	173.6601	69.266	-0.146346153846154	-0.0634146341463415	-0.146346153846154	104.3941	173.6601	69.266
-3.805	-2.8	101.7279	160.5598	58.8319	-0.146346153846154	-0.0682926829268293	-0.146346153846154	101.7279	160.5598	58.8319
-3.805	-3	97.62392	154.4482	56.82428	-0.146346153846154	-0.0731707317073171	-0.146346153846154	97.62392	154.4482	56.82428
-3.805	-3.2	99.92072	156.0254	56.10468	-0.146346153846154	-0.0780487804878049	-0.146346153846154	99.92072	156.0254	56.10468
-3.805	-3.4	106.9585	158.2836	51.3251	-0.146346153846154	-0.0829268292682927	-0.146346153846154	106.9585	158.2836	51.3251
-3.805	-3.6	116.5056	159.3884	42.8828	-0.146346153846154	-0.0878048780487805	-0.146346153846154	116.5056	159.3884	42.8828
-3.805	-3.8	121.0008	161.9048	40.904	-0.146346153846154	-0.0926829268292683	-0.146346153846154	121.0008	161.9048	40.904
-3.805	-4	134.0813	161.3646	27.2833	-0.146346153846154	-0.0975609756097561	-0.146346153846154	134.0813	161.3646	27.2833
-3.805	-4.2	154.5645	160.0601	5.4956	-0.146346153846154	-0.102439024390244	-0.146346153846154	154.5645	160.0601	5.4956
-3.805	-4.405	188.7346	162.245	-26.4896	-0.146346153846154	-0.107439024390244	-0.146346153846154	188.7346	162.245	-26.4896
-3.805	-4.6	234.5394	164.7297	-69.8097	-0.146346153846154	-0.11219512195122	-0.146346153846154	234.5394	164.7297	-69.8097
-3.805	-4.8	267.999	169.2611	-98.7379000000001	-0.146346153846154	-0.117073170731707	-0.146346153846154	267.999	169.2611	-98.7379000000001
-3.805	-5	307.4844	172.789	-134.6954	-0.146346153846154	-0.121951219512195	-0.146346153846154	307.4844	172.789	-134.6954
-3.805	-5.2	349.8912	176.0456	-173.8456	-0.146346153846154	-0.126829268292683	-0.146346153846154	349.8912	176.0456	-173.8456
-3.805	-5.405	393.7664	179.1018	-214.6646	-0.146346153846154	-0.131829268292683	-0.146346153846154	393.7664	179.1018	-214.6646
-3.805	-5.6	434.108	182.5436	-251.5644	-0.146346153846154	-0.136585365853659	-0.146346153846154	434.108	182.5436	-251.5644
-3.805	-5.8	451.1158	183.0707	-268.0451	-0.146346153846154	-0.141463414634146	-0.146346153846154	451.1158	183.0707	-268.0451
-3.805	-6	453.2142	180.5709	-272.6433	-0.146346153846154	-0.146341463414634	-0.146346153846154	453.2142	180.5709	-272.6433
-3.605	6	165.8721	37391.29	37225.4179	-0.138653846153846	0.146341463414634	-0.138653846153846	165.8721	37391.29	37225.4179
-3.605	5.8	174.4752	38889.2	38714.7248	-0.138653846153846	0.141463414634146	-0.138653846153846	174.4752	38889.2	38714.7248
-3.605	5.6	183.7516	16405.75	16221.9984	-0.138653846153846	0.136585365853659	-0.138653846153846	183.7516	16405.75	16221.9984
-3.605	5.4	189.5162	5135.972	4946.4558	-0.138653846153846	0.131707317073171	-0.138653846153846	189.5162	5135.972	4946.4558
-3.605	5.2	197.1215	1241.357	1044.2355	-0.138653846153846	0.126829268292683	-0.138653846153846	197.1215	1241.357	1044.2355
-3.605	5	205.0103	884.0833	679.073	-0.138653846153846	0.121951219512195	-0.138653846153846	205.0103	884.0833	679.073
-3.605	4.8	214.5171	602.714	388.1969	-0.138653846153846	0.117073170731707	-0.138653846153846	214.5171	602.714	388.1969
-3.605	4.6	222.7692	516.4716	293.7024	-0.138653846153846	0.11219512195122	-0.138653846153846	222.7692	516.4716	293.7024
-3.605	4.4	233.9187	429.6249	195.7062	-0.138653846153846	0.107317073170732	-0.138653846153846	233.9187	429.6249	195.7062
-3.605	4.2	247.2341	389.0161	141.782	-0.138653846153846	0.102439024390244	-0.138653846153846	247.2341	389.0161	141.782
-3.605	4	261.1356	357.4342	96.2986	-0.138653846153846	0.0975609756097561	-0.138653846153846	261.1356	357.4342	96.2986
-3.605	3.8	275.1727	328.6433	53.4706	-0.138653846153846	0.0926829268292683	-0.138653846153846	275.1727	328.6433	53.4706
-3.605	3.6	291.7828	306.412	14.6292	-0.138653846153846	0.0878048780487805	-0.138653846153846	291.7828	306.412	14.6292
-3.605	3.4	309.6486	275.0363	-34.6123	-0.138653846153846	0.0829268292682927	-0.138653846153846	309.6486	275.0363	-34.6123
-3.605	3.2	318.3183	254.3872	-63.9311	-0.138653846153846	0.0780487804878049	-0.138653846153846	318.3183	254.3872	-63.9311
-3.605	3	327.3422	236.4202	-90.922	-0.138653846153846	0.0731707317073171	-0.138653846153846	327.3422	236.4202	-90.922
-3.605	2.8	359.3371	226.1016	-133.2355	-0.138653846153846	0.0682926829268293	-0.138653846153846	359.3371	226.1016	-133.2355
-3.605	2.595	410.2133	214.9442	-195.2691	-0.138653846153846	0.0632926829268293	-0.138653846153846	410.2133	214.9442	-195.2691
-3.605	2.4	596.068	200.1384	-395.9296	-0.138653846153846	0.0585365853658537	-0.138653846153846	596.068	200.1384	-395.9296
-3.605	2.2	1126.006	186.1575	-939.8485	-0.138653846153846	0.0536585365853659	-0.138653846153846	1126.006	186.1575	-939.8485
-3.605	1.995	2062.098	170.8157	-1891.2823	-0.138653846153846	0.0486585365853659	-0.138653846153846	2062.098	170.8157	-1891.2823
-3.605	1.8	2992.171	157.8455	-2834.3255	-0.138653846153846	0.0439024390243902	-0.138653846153846	2992.171	157.8455	-2834.3255
-3.605	1.6	4002.352	143.2807	-3859.0713	-0.138653846153846	0.0390243902439024	-0.138653846153846	4002.352	143.2807	-3859.0713
-3.605	1.4	4254.882	132.0873	-4122.7947	-0.138653846153846	0.0341463414634146	-0.138653846153846	4254.882	132.0873	-4122.7947
-3.605	1.2	1334.642	122.0888	-1212.5532	-0.138653846153846	0.0292682926829268	-0.138653846153846	1334.642	122.0888	-1212.5532
-3.605	0.995	686.35	109.5801	-576.7699	-0.138653846153846	0.0242682926829268	-0.138653846153846	686.35	109.5801	-576.7699
-3.605	0.8	578.1957	100.1785	-478.0172	-0.138653846153846	0.0195121951219512	-0.138653846153846	578.1957	100.1785	-478.0172
-3.605	0.6	460.8376	92.78843	-368.04917	-0.138653846153846	0.0146341463414634	-0.138653846153846	460.8376	92.78843	-368.04917
-3.605	0.4	392.9259	92.43047	-300.49543	-0.138653846153846	0.00975609756097561	-0.138653846153846	392.9259	92.43047	-300.49543
-3.605	0.2	340.9682	93.00928	-247.95892	-0.138653846153846	0.0048780487804878	-0.138653846153846	340.9682	93.00928	-247.95892
-3.605	0	304.4921	97.76731	-206.72479	-0.138653846153846	0	-0.138653846153846	304.4921	97.76731	-206.72479
-3.605	-0.2	279.5579	107.3859	-172.172	-0.138653846153846	-0.0048780487804878	-0.138653846153846	279.5579	107.3859	-172.172
-3.605	-0.4	248.4251	117.7963	-130.6288	-0.138653846153846	-0.00975609756097561	-0.138653846153846	248.4251	117.7963	-130.6288
-3.605	-0.6	219.5943	146.2659	-73.3284	-0.138653846153846	-0.0146341463414634	-0.138653846153846	219.5943	146.2659	-73.3284
-3.605	-0.8	201.5379	189.567	-11.9709	-0.138653846153846	-0.0195121951219512	-0.138653846153846	201.5379	189.567	-11.9709
-3.605	-1.005	182.873	229.3737	46.5007	-0.138653846153846	-0.0245121951219512	-0.138653846153846	182.873	229.3737	46.5007
-3.605	-1.2	170.6913	286.4822	115.7909	-0.138653846153846	-0.0292682926829268	-0.138653846153846	170.6913	286.4822	115.7909
-3.605	-1.4	154.3615	335.0693	180.7078	-0.138653846153846	-0.0341463414634146	-0.138653846153846	154.3615	335.0693	180.7078
-3.605	-1.6	142.5545	359.3741	216.8196	-0.138653846153846	-0.0390243902439024	-0.138653846153846	142.5545	359.3741	216.8196
-3.605	-1.8	135.5967	358.5287	222.932	-0.138653846153846	-0.0439024390243902	-0.138653846153846	135.5967	358.5287	222.932
-3.605	-2	129.8643	314.1493	184.285	-0.138653846153846	-0.0487804878048781	-0.138653846153846	129.8643	314.1493	184.285
-3.605	-2.2	126.1825	255.7168	129.5343	-0.138653846153846	-0.0536585365853659	-0.138653846153846	126.1825	255.7168	129.5343
-3.605	-2.4	122.393	196.7099	74.3169	-0.138653846153846	-0.0585365853658537	-0.138653846153846	122.393	196.7099	74.3169
-3.605	-2.6	118.11	164.3273	46.2173	-0.138653846153846	-0.0634146341463415	-0.138653846153846	118.11	164.3273	46.2173
-3.605	-2.8	111.5003	147.4345	35.9342	-0.138653846153846	-0.0682926829268293	-0.138653846153846	111.5003	147.4345	35.9342
-3.605	-3	106.4158	141.8835	35.4677	-0.138653846153846	-0.0731707317073171	-0.138653846153846	106.4158	141.8835	35.4677
-3.605	-3.2	103.0128	144.1026	41.0898	-0.138653846153846	-0.0780487804878049	-0.138653846153846	103.0128	144.1026	41.0898
-3.605	-3.4	103.0423	148.7891	45.7468	-0.138653846153846	-0.0829268292682927	-0.138653846153846	103.0423	148.7891	45.7468
-3.605	-3.6	108.2557	151.3105	43.0548	-0.138653846153846	-0.0878048780487805	-0.138653846153846	108.2557	151.3105	43.0548
-3.605	-3.8	115.6527	151.9061	36.2534	-0.138653846153846	-0.0926829268292683	-0.138653846153846	115.6527	151.9061	36.2534
-3.605	-4	123.3016	151.7147	28.4131	-0.138653846153846	-0.0975609756097561	-0.138653846153846	123.3016	151.7147	28.4131
-3.605	-4.2	134.3011	152.3606	18.0595	-0.138653846153846	-0.102439024390244	-0.138653846153846	134.3011	152.3606	18.0595
-3.605	-4.405	148.7391	154.1756	5.4365	-0.138653846153846	-0.107439024390244	-0.138653846153846	148.7391	154.1756	5.4365
-3.605	-4.6	179.5414	156.7399	-22.8015	-0.138653846153846	-0.11219512195122	-0.138653846153846	179.5414	156.7399	-22.8015
-3.605	-4.8	229.356	160.468	-68.888	-0.138653846153846	-0.117073170731707	-0.138653846153846	229.356	160.468	-68.888
-3.605	-5	262.4703	164.289	-98.1813	-0.138653846153846	-0.121951219512195	-0.138653846153846	262.4703	164.289	-98.1813
-3.605	-5.2	291.9418	166.9325	-125.0093	-0.138653846153846	-0.126829268292683	-0.138653846153846	291.9418	166.9325	-125.0093
-3.605	-5.405	322.2107	171.6974	-150.5133	-0.138653846153846	-0.131829268292683	-0.138653846153846	322.2107	171.6974	-150.5133
-3.605	-5.6	355.4649	179.1848	-176.2801	-0.138653846153846	-0.136585365853659	-0.138653846153846	355.4649	179.1848	-176.2801
-3.605	-5.8	374.6045	182.0133	-192.5912	-0.138653846153846	-0.141463414634146	-0.138653846153846	374.6045	182.0133	-192.5912
-3.605	-6	377.7594	183.7255	-194.0339	-0.138653846153846	-0.146341463414634	-0.138653846153846	377.7594	183.7255	-194.0339
-3.405	6	158.9142	44994.77	44835.8558	-0.130961538461538	0.146341463414634	-0.130961538461538	158.9142	44994.77	44835.8558
-3.405	5.8	165.3491	48957.9	48792.5509	-0.130961538461538	0.141463414634146	-0.130961538461538	165.3491	48957.9	48792.5509
-3.405	5.6	168.7966	35836.42	35667.6234	-0.130961538461538	0.136585365853659	-0.130961538461538	168.7966	35836.42	35667.6234
-3.405	5.4	176.4849	2594.598	2418.1131	-0.130961538461538	0.131707317073171	-0.130961538461538	176.4849	2594.598	2418.1131
-3.405	5.2	180.7275	1687.636	1506.9085	-0.130961538461538	0.126829268292683	-0.130961538461538	180.7275	1687.636	1506.9085
-3.405	5	187.0796	890.1439	703.0643	-0.130961538461538	0.121951219512195	-0.130961538461538	187.0796	890.1439	703.0643
-3.405	4.8	194.0713	613.9418	419.8705	-0.130961538461538	0.117073170731707	-0.130961538461538	194.0713	613.9418	419.8705
-3.405	4.6	202.9401	525.5712	322.6311	-0.130961538461538	0.11219512195122	-0.130961538461538	202.9401	525.5712	322.6311
-3.405	4.4	211.8464	436.8859	225.0395	-0.130961538461538	0.107317073170732	-0.130961538461538	211.8464	436.8859	225.0395
-3.405	4.2	220.5364	394.4226	173.8862	-0.130961538461538	0.102439024390244	-0.130961538461538	220.5364	394.4226	173.8862
-3.405	4	233.5506	361.8264	128.2758	-0.130961538461538	0.0975609756097561	-0.130961538461538	233.5506	361.8264	128.2758
-3.405	3.8	244.5824	333.8554	89.273	-0.130961538461538	0.0926829268292683	-0.130961538461538	244.5824	333.8554	89.273
-3.405	3.6	253.977	314.4252	60.4482	-0.130961538461538	0.0878048780487805	-0.130961538461538	253.977	314.4252	60.4482
-3.405	3.4	262.9732	289.5844	26.6112	-0.130961538461538	0.0829268292682927	-0.130961538461538	262.9732	289.5844	26.6112
-3.405	3.2	273.8248	277.0198	3.19499999999999	-0.130961538461538	0.0780487804878049	-0.130961538461538	273.8248	277.0198	3.19499999999999
-3.405	3	284.0552	268.3042	-15.751	-0.130961538461538	0.0731707317073171	-0.130961538461538	284.0552	268.3042	-15.751
-3.405	2.8	300.0016	249.0893	-50.9123	-0.130961538461538	0.0682926829268293	-0.130961538461538	300.0016	249.0893	-50.9123
-3.405	2.595	322.4016	218.2798	-104.1218	-0.130961538461538	0.0632926829268293	-0.130961538461538	322.4016	218.2798	-104.1218
-3.405	2.4	368.419	205.3291	-163.0899	-0.130961538461538	0.0585365853658537	-0.130961538461538	368.419	205.3291	-163.0899
-3.405	2.2	434.6089	192.36	-242.2489	-0.130961538461538	0.0536585365853659	-0.130961538461538	434.6089	192.36	-242.2489
-3.405	1.995	612.9672	177.449	-435.5182	-0.130961538461538	0.0486585365853659	-0.130961538461538	612.9672	177.449	-435.5182
-3.405	1.8	915.0303	163.1627	-751.8676	-0.130961538461538	0.0439024390243902	-0.130961538461538	915.0303	163.1627	-751.8676
-3.405	1.6	1502.126	147.2416	-1354.8844	-0.130961538461538	0.0390243902439024	-0.130961538461538	1502.126	147.2416	-1354.8844
-3.405	1.4	2414.457	132.9747	-2281.4823	-0.130961538461538	0.0341463414634146	-0.130961538461538	2414.457	132.9747	-2281.4823
-3.405	1.2	3323.471	124.5321	-3198.9389	-0.130961538461538	0.0292682926829268	-0.130961538461538	3323.471	124.5321	-3198.9389
-3.405	0.995	1459.712	120.7492	-1338.9628	-0.130961538461538	0.0242682926829268	-0.130961538461538	1459.712	120.7492	-1338.9628
-3.405	0.8	770.4472	114.9254	-655.5218	-0.130961538461538	0.0195121951219512	-0.130961538461538	770.4472	114.9254	-655.5218
-3.405	0.6	618.5116	108.6279	-509.8837	-0.130961538461538	0.0146341463414634	-0.130961538461538	618.5116	108.6279	-509.8837
-3.405	0.4	536.5524	105.0732	-431.4792	-0.130961538461538	0.00975609756097561	-0.130961538461538	536.5524	105.0732	-431.4792
-3.405	0.2	435.1201	103.941	-331.1791	-0.130961538461538	0.0048780487804878	-0.130961538461538	435.1201	103.941	-331.1791
-3.405	0	376.7585	105.3016	-271.4569	-0.130961538461538	0	-0.130961538461538	376.7585	105.3016	-271.4569
-3.405	-0.2	337.2246	113.1581	-224.0665	-0.130961538461538	-0.0048780487804878	-0.130961538461538	337.2246	113.1581	-224.0665
-3.405	-0.4	301.9628	130.6227	-171.3401	-0.130961538461538	-0.00975609756097561	-0.130961538461538	301.9628	130.6227	-171.3401
-3.405	-0.6	266.9976	163.1731	-103.8245	-0.130961538461538	-0.0146341463414634	-0.130961538461538	266.9976	163.1731	-103.8245
-3.405	-0.8	245.205	194.3745	-50.8305	-0.130961538461538	-0.0195121951219512	-0.130961538461538	245.205	194.3745	-50.8305
-3.405	-1.005	216.7609	233.3967	16.6358	-0.130961538461538	-0.0245121951219512	-0.130961538461538	216.7609	233.3967	16.6358
-3.405	-1.2	199.6743	286.0415	86.3672	-0.130961538461538	-0.0292682926829268	-0.130961538461538	199.6743	286.0415	86.3672
-3.405	-1.4	185.8687	331.8476	145.9789	-0.130961538461538	-0.0341463414634146	-0.130961538461538	185.8687	331.8476	145.9789
-3.405	-1.6	170.2061	356.1351	185.929	-0.130961538461538	-0.0390243902439024	-0.130961538461538	170.2061	356.1351	185.929
-3.405	-1.8	156.6589	357.1253	200.4664	-0.130961538461538	-0.0439024390243902	-0.130961538461538	156.6589	357.1253	200.4664
-3.405	-2	150.9605	318.6517	167.6912	-0.130961538461538	-0.0487804878048781	-0.130961538461538	150.9605	318.6517	167.6912
-3.405	-2.2	144.3729	261.9261	117.5532	-0.130961538461538	-0.0536585365853659	-0.130961538461538	144.3729	261.9261	117.5532
-3.405	-2.4	139.6964	198.1957	58.4993	-0.130961538461538	-0.0585365853658537	-0.130961538461538	139.6964	198.1957	58.4993
-3.405	-2.6	135.4257	162.0638	26.6381	-0.130961538461538	-0.0634146341463415	-0.130961538461538	135.4257	162.0638	26.6381
-3.405	-2.8	130.9152	142.5676	11.6524	-0.130961538461538	-0.0682926829268293	-0.130961538461538	130.9152	142.5676	11.6524
-3.405	-3	125.39	135.1666	9.77659999999999	-0.130961538461538	-0.0731707317073171	-0.130961538461538	125.39	135.1666	9.77659999999999
-3.405	-3.2	120.9469	135.7842	14.8373	-0.130961538461538	-0.0780487804878049	-0.130961538461538	120.9469	135.7842	14.8373
-3.405	-3.4	119.5247	139.2314	19.7067	-0.130961538461538	-0.0829268292682927	-0.130961538461538	119.5247	139.2314	19.7067
-3.405	-3.6	117.6852	143.8316	26.1464	-0.130961538461538	-0.0878048780487805	-0.130961538461538	117.6852	143.8316	26.1464
-3.405	-3.8	117.8083	146.9746	29.1663	-0.130961538461538	-0.0926829268292683	-0.130961538461538	117.8083	146.9746	29.1663
-3.405	-4	123.5679	147.0467	23.4788	-0.130961538461538	-0.0975609756097561	-0.130961538461538	123.5679	147.0467	23.4788
-3.405	-4.2	128.8515	147.119	18.2675	-0.130961538461538	-0.102439024390244	-0.130961538461538	128.8515	147.119	18.2675
-3.405	-4.405	138.983	149.6483	10.6653	-0.130961538461538	-0.107439024390244	-0.130961538461538	138.983	149.6483	10.6653
-3.405	-4.6	156.0267	152.1366	-3.89010000000002	-0.130961538461538	-0.11219512195122	-0.130961538461538	156.0267	152.1366	-3.89010000000002
-3.405	-4.8	174.9708	155.4287	-19.5421	-0.130961538461538	-0.117073170731707	-0.130961538461538	174.9708	155.4287	-19.5421
-3.405	-5	219.8771	157.9596	-61.9175	-0.130961538461538	-0.121951219512195	-0.130961538461538	219.8771	157.9596	-61.9175
-3.405	-5.2	246.9551	161.1319	-85.8232	-0.130961538461538	-0.126829268292683	-0.130961538461538	246.9551	161.1319	-85.8232
-3.405	-5.405	268.2067	167.0647	-101.142	-0.130961538461538	-0.131829268292683	-0.130961538461538	268.2067	167.0647	-101.142
-3.405	-5.6	284.6782	174.231	-110.4472	-0.130961538461538	-0.136585365853659	-0.130961538461538	284.6782	174.231	-110.4472
-3.405	-5.8	293.2316	178.332	-114.8996	-0.130961538461538	-0.141463414634146	-0.130961538461538	293.2316	178.332	-114.8996
-3.405	-6	293.2824	182.7559	-110.5265	-0.130961538461538	-0.146341463414634	-0.130961538461538	293.2824	182.7559	-110.5265
-3.205	6	142.8186	38194.47	38051.6514	-0.123269230769231	0.146341463414634	-0.123269230769231	142.8186	38194.47	38051.6514
-3.205	5.8	148.4483	40297.42	40148.9717	-0.123269230769231	0.141463414634146	-0.123269230769231	148.4483	40297.42	40148.9717
-3.205	5.6	155.878	16657.78	16501.902	-0.123269230769231	0.136585365853659	-0.123269230769231	155.878	16657.78	16501.902
-3.205	5.4	162.0084	5397.952	5235.9436	-0.123269230769231	0.131707317073171	-0.123269230769231	162.0084	5397.952	5235.9436
-3.205	5.2	169.2023	1260.443	1091.2407	-0.123269230769231	0.126829268292683	-0.123269230769231	169.2023	1260.443	1091.2407
-3.205	5	178.589	882.9319	704.3429	-0.123269230769231	0.121951219512195	-0.123269230769231	178.589	882.9319	704.3429
-3.205	4.8	184.7058	592.0933	407.3875	-0.123269230769231	0.117073170731707	-0.123269230769231	184.7058	592.0933	407.3875
-3.205	4.6	181.992	510.3506	328.3586	-0.123269230769231	0.11219512195122	-0.123269230769231	181.992	510.3506	328.3586
-3.205	4.4	187.8831	431.8855	244.0024	-0.123269230769231	0.107317073170732	-0.123269230769231	187.8831	431.8855	244.0024
-3.205	4.2	197.2903	390.3884	193.0981	-0.123269230769231	0.102439024390244	-0.123269230769231	197.2903	390.3884	193.0981
-3.205	4	205.0589	359.518	154.4591	-0.123269230769231	0.0975609756097561	-0.123269230769231	205.0589	359.518	154.4591
-3.205	3.8	214.1816	333.1136	118.932	-0.123269230769231	0.0926829268292683	-0.123269230769231	214.1816	333.1136	118.932
-3.205	3.6	225.6688	313.6898	88.021	-0.123269230769231	0.0878048780487805	-0.123269230769231	225.6688	313.6898	88.021
-3.205	3.4	234.827	291.4618	56.6348	-0.123269230769231	0.0829268292682927	-0.123269230769231	234.827	291.4618	56.6348
-3.205	3.2	244.7553	281.2971	36.5418	-0.123269230769231	0.0780487804878049	-0.123269230769231	244.7553	281.2971	36.5418
-3.205	3	260.4462	273.697	13.2508	-0.123269230769231	0.0731707317073171	-0.123269230769231	260.4462	273.697	13.2508
-3.205	2.8	275.8794	253.0413	-22.8381	-0.123269230769231	0.0682926829268293	-0.123269230769231	275.8794	253.0413	-22.8381
-3.205	2.595	291.8847	219.8114	-72.0733	-0.123269230769231	0.0632926829268293	-0.123269230769231	291.8847	219.8114	-72.0733
-3.205	2.4	304.8034	207.4021	-97.4013	-0.123269230769231	0.0585365853658537	-0.123269230769231	304.8034	207.4021	-97.4013
-3.205	2.2	337.6344	194.1638	-143.4706	-0.123269230769231	0.0536585365853659	-0.123269230769231	337.6344	194.1638	-143.4706
-3.205	1.995	397.8411	180.5298	-217.3113	-0.123269230769231	0.0486585365853659	-0.123269230769231	397.8411	180.5298	-217.3113
-3.205	1.8	498.9346	165.0607	-333.8739	-0.123269230769231	0.0439024390243902	-0.123269230769231	498.9346	165.0607	-333.8739
-3.205	1.6	816.7389	147.4951	-669.2438	-0.123269230769231	0.0390243902439024	-0.123269230769231	816.7389	147.4951	-669.2438
-3.205	1.4	1091.259	134.3648	-956.8942	-0.123269230769231	0.0341463414634146	-0.123269230769231	1091.259	134.3648	-956.8942
-3.205	1.2	1689.476	123.5014	-1565.9746	-0.123269230769231	0.0292682926829268	-0.123269230769231	1689.476	123.5014	-1565.9746
-3.205	0.995	2204.74	114.0722	-2090.6678	-0.123269230769231	0.0242682926829268	-0.123269230769231	2204.74	114.0722	-2090.6678
-3.205	0.8	2526.932	110.321	-2416.611	-0.123269230769231	0.0195121951219512	-0.123269230769231	2526.932	110.321	-2416.611
-3.205	0.6	1166.768	105.2864	-1061.4816	-0.123269230769231	0.0146341463414634	-0.123269230769231	1166.768	105.2864	-1061.4816
-3.205	0.4	698.3028	101.849	-596.4538	-0.123269230769231	0.00975609756097561	-0.123269230769231	698.3028	101.849	-596.4538
-3.205	0.2	585.1826	101.7821	-483.4005	-0.123269230769231	0.0048780487804878	-0.123269230769231	585.1826	101.7821	-483.4005
-3.205	0	464.9502	103.6723	-361.2779	-0.123269230769231	0	-0.123269230769231	464.9502	103.6723	-361.2779
-3.205	-0.2	400.5168	110.6569	-289.8599	-0.123269230769231	-0.0048780487804878	-0.123269230769231	400.5168	110.6569	-289.8599
-3.205	-0.4	348.715	127.7765	-220.9385	-0.123269230769231	-0.00975609756097561	-0.123269230769231	348.715	127.7765	-220.9385
-3.205	-0.6	311.4609	165.7283	-145.7326	-0.123269230769231	-0.0146341463414634	-0.123269230769231	311.4609	165.7283	-145.7326
-3.205	-0.8	288.6608	194.136	-94.5248	-0.123269230769231	-0.0195121951219512	-0.123269230769231	288.6608	194.136	-94.5248
-3.205	-1.005	256.3472	233.1426	-23.2046	-0.123269230769231	-0.0245121951219512	-0.123269230769231	256.3472	233.1426	-23.2046
-3.205	-1.2	224.5378	286.9086	62.3708	-0.123269230769231	-0.0292682926829268	-0.123269230769231	224.5378	286.9086	62.3708
-3.205	-1.4	205.5623	334.525	128.9627	-0.123269230769231	-0.0341463414634146	-0.123269230769231	205.5623	334.525	128.9627
-3.205	-1.6	187.6168	360.6377	173.0209	-0.123269230769231	-0.0390243902439024	-0.123269230769231	187.6168	360.6377	173.0209
-3.205	-1.8	174.717	365.7504	191.0334	-0.123269230769231	-0.0439024390243902	-0.123269230769231	174.717	365.7504	191.0334
-3.205	-2	163.6815	341.0707	177.3892	-0.123269230769231	-0.0487804878048781	-0.123269230769231	163.6815	341.0707	177.3892
-3.205	-2.2	153.4211	286.1778	132.7567	-0.123269230769231	-0.0536585365853659	-0.123269230769231	153.4211	286.1778	132.7567
-3.205	-2.4	146.648	200.1113	53.4633	-0.123269230769231	-0.0585365853658537	-0.123269230769231	146.648	200.1113	53.4633
-3.205	-2.6	141.7185	160.382	18.6635	-0.123269230769231	-0.0634146341463415	-0.123269230769231	141.7185	160.382	18.6635
-3.205	-2.8	137.8301	138.9085	1.07840000000002	-0.123269230769231	-0.0682926829268293	-0.123269230769231	137.8301	138.9085	1.07840000000002
-3.205	-3	135.6072	130.613	-4.99420000000001	-0.123269230769231	-0.0731707317073171	-0.123269230769231	135.6072	130.613	-4.99420000000001
-3.205	-3.2	130.5021	133.6493	3.1472	-0.123269230769231	-0.0780487804878049	-0.123269230769231	130.5021	133.6493	3.1472
-3.205	-3.4	123.1696	134.3606	11.191	-0.123269230769231	-0.0829268292682927	-0.123269230769231	123.1696	134.3606	11.191
-3.205	-3.6	119.6351	133.5317	13.8966	-0.123269230769231	-0.0878048780487805	-0.123269230769231	119.6351	133.5317	13.8966
-3.205	-3.8	119.7399	138.6054	18.8655	-0.123269230769231	-0.0926829268292683	-0.123269230769231	119.7399	138.6054	18.8655
-3.205	-4	118.005	143.3393	25.3343	-0.123269230769231	-0.0975609756097561	-0.123269230769231	118.005	143.3393	25.3343
-3.205	-4.2	121.9834	146.1406	24.1572	-0.123269230769231	-0.102439024390244	-0.123269230769231	121.9834	146.1406	24.1572
-3.205	-4.405	131.5682	148.2876	16.7194	-0.123269230769231	-0.107439024390244	-0.123269230769231	131.5682	148.2876	16.7194
-3.205	-4.6	141.4145	151.0833	9.66880000000001	-0.123269230769231	-0.11219512195122	-0.123269230769231	141.4145	151.0833	9.66880000000001
-3.205	-4.8	155.8632	152.3337	-3.52950000000001	-0.123269230769231	-0.117073170731707	-0.123269230769231	155.8632	152.3337	-3.52950000000001
-3.205	-5	179.0917	152.7809	-26.3108	-0.123269230769231	-0.121951219512195	-0.123269230769231	179.0917	152.7809	-26.3108
-3.205	-5.2	208.3349	154.8226	-53.5123	-0.123269230769231	-0.126829268292683	-0.123269230769231	208.3349	154.8226	-53.5123
-3.205	-5.405	235.8268	159.2849	-76.5419	-0.123269230769231	-0.131829268292683	-0.123269230769231	235.8268	159.2849	-76.5419
-3.205	-5.6	249.1156	160.8391	-88.2765	-0.123269230769231	-0.136585365853659	-0.123269230769231	249.1156	160.8391	-88.2765
-3.205	-5.8	255.8126	161.4042	-94.4084	-0.123269230769231	-0.141463414634146	-0.123269230769231	255.8126	161.4042	-94.4084
-3.205	-6	257.5085	160.7058	-96.8027	-0.123269230769231	-0.146341463414634	-0.123269230769231	257.5085	160.7058	-96.8027
-3	6	132.8542	39259.48	39126.6258	-0.115384615384615	0.146341463414634	-0.115384615384615	132.8542	39259.48	39126.6258
-3	5.8	137.0544	42397.35	42260.2956	-0.115384615384615	0.141463414634146	-0.115384615384615	137.0544	42397.35	42260.2956
-3	5.6	141.8083	16657.78	16515.9717	-0.115384615384615	0.136585365853659	-0.115384615384615	141.8083	16657.78	16515.9717
-3	5.4	146.9619	4320.051	4173.0891	-0.115384615384615	0.131707317073171	-0.115384615384615	146.9619	4320.051	4173.0891
-3	5.2	153.7224	1826.968	1673.2456	-0.115384615384615	0.126829268292683	-0.115384615384615	153.7224	1826.968	1673.2456
-3	5	158.6186	919.8015	761.1829	-0.115384615384615	0.121951219512195	-0.115384615384615	158.6186	919.8015	761.1829
-3	4.8	162.1204	620.7535	458.6331	-0.115384615384615	0.117073170731707	-0.115384615384615	162.1204	620.7535	458.6331
-3	4.6	162.6535	528.5682	365.9147	-0.115384615384615	0.11219512195122	-0.115384615384615	162.6535	528.5682	365.9147
-3	4.4	169.1232	437.0643	267.9411	-0.115384615384615	0.107317073170732	-0.115384615384615	169.1232	437.0643	267.9411
-3	4.2	174.8883	395.4095	220.5212	-0.115384615384615	0.102439024390244	-0.115384615384615	174.8883	395.4095	220.5212
-3	4	181.9762	364.1804	182.2042	-0.115384615384615	0.0975609756097561	-0.115384615384615	181.9762	364.1804	182.2042
-3	3.8	189.2635	337.9045	148.641	-0.115384615384615	0.0926829268292683	-0.115384615384615	189.2635	337.9045	148.641
-3	3.6	197.1286	320.1572	123.0286	-0.115384615384615	0.0878048780487805	-0.115384615384615	197.1286	320.1572	123.0286
-3	3.4	204.7126	294.6622	89.9496	-0.115384615384615	0.0829268292682927	-0.115384615384615	204.7126	294.6622	89.9496
-3	3.2	212.8304	281.104	68.2736	-0.115384615384615	0.0780487804878049	-0.115384615384615	212.8304	281.104	68.2736
-3	3	220.547	269.8193	49.2723	-0.115384615384615	0.0731707317073171	-0.115384615384615	220.547	269.8193	49.2723
-3	2.8	232.3413	250.9239	18.5826	-0.115384615384615	0.0682926829268293	-0.115384615384615	232.3413	250.9239	18.5826
-3	2.595	252.2345	221.1054	-31.1291	-0.115384615384615	0.0632926829268293	-0.115384615384615	252.2345	221.1054	-31.1291
-3	2.4	271.7433	207.8143	-63.929	-0.115384615384615	0.0585365853658537	-0.115384615384615	271.7433	207.8143	-63.929
-3	2.2	293.0762	194.4919	-98.5843	-0.115384615384615	0.0536585365853659	-0.115384615384615	293.0762	194.4919	-98.5843
-3	1.995	314.2082	180.6383	-133.5699	-0.115384615384615	0.0486585365853659	-0.115384615384615	314.2082	180.6383	-133.5699
-3	1.8	362.3525	166.9209	-195.4316	-0.115384615384615	0.0439024390243902	-0.115384615384615	362.3525	166.9209	-195.4316
-3	1.6	458.6347	150.5683	-308.0664	-0.115384615384615	0.0390243902439024	-0.115384615384615	458.6347	150.5683	-308.0664
-3	1.4	758.347	138.5155	-619.8315	-0.115384615384615	0.0341463414634146	-0.115384615384615	758.347	138.5155	-619.8315
-3	1.2	1329.985	130.358	-1199.627	-0.115384615384615	0.0292682926829268	-0.115384615384615	1329.985	130.358	-1199.627
-3	0.995	3121.139	120.1517	-3000.9873	-0.115384615384615	0.0242682926829268	-0.115384615384615	3121.139	120.1517	-3000.9873
-3	0.8	8253.447	113.5727	-8139.8743	-0.115384615384615	0.0195121951219512	-0.115384615384615	8253.447	113.5727	-8139.8743
-3	0.6	12805.44	105.9867	-12699.4533	-0.115384615384615	0.0146341463414634	-0.115384615384615	12805.44	105.9867	-12699.4533
-3	0.4	6095.871	101.8397	-5994.0313	-0.115384615384615	0.00975609756097561	-0.115384615384615	6095.871	101.8397	-5994.0313
-3	0.2	892.463	96.46451	-795.99849	-0.115384615384615	0.0048780487804878	-0.115384615384615	892.463	96.46451	-795.99849
-3	0	612.2639	100.1936	-512.0703	-0.115384615384615	0	-0.115384615384615	612.2639	100.1936	-512.0703
-3	-0.2	524.4395	111.5164	-412.9231	-0.115384615384615	-0.0048780487804878	-0.115384615384615	524.4395	111.5164	-412.9231
-3	-0.4	425.0287	133.4197	-291.609	-0.115384615384615	-0.00975609756097561	-0.115384615384615	425.0287	133.4197	-291.609
-3	-0.6	373.7014	170.0145	-203.6869	-0.115384615384615	-0.0146341463414634	-0.115384615384615	373.7014	170.0145	-203.6869
-3	-0.8	336.2453	201.4825	-134.7628	-0.115384615384615	-0.0195121951219512	-0.115384615384615	336.2453	201.4825	-134.7628
-3	-1.005	303.3993	239.2895	-64.1098	-0.115384615384615	-0.0245121951219512	-0.115384615384615	303.3993	239.2895	-64.1098
-3	-1.2	272.0457	288.7921	16.7464	-0.115384615384615	-0.0292682926829268	-0.115384615384615	272.0457	288.7921	16.7464
-3	-1.4	250.8365	334.3548	83.5183	-0.115384615384615	-0.0341463414634146	-0.115384615384615	250.8365	334.3548	83.5183
-3	-1.6	218.494	357.57	139.076	-0.115384615384615	-0.0390243902439024	-0.115384615384615	218.494	357.57	139.076
-3	-1.8	198.0628	358.9667	160.9039	-0.115384615384615	-0.0439024390243902	-0.115384615384615	198.0628	358.9667	160.9039
-3	-2	183.0088	333.0264	150.0176	-0.115384615384615	-0.0487804878048781	-0.115384615384615	183.0088	333.0264	150.0176
-3	-2.2	170.9492	279.3481	108.3989	-0.115384615384615	-0.0536585365853659	-0.115384615384615	170.9492	279.3481	108.3989
-3	-2.4	159.3848	195.6077	36.2229	-0.115384615384615	-0.0585365853658537	-0.115384615384615	159.3848	195.6077	36.2229
-3	-2.6	151.6953	152.5579	0.862599999999986	-0.115384615384615	-0.0634146341463415	-0.115384615384615	151.6953	152.5579	0.862599999999986
-3	-2.8	143.894	126.9255	-16.9685	-0.115384615384615	-0.0682926829268293	-0.115384615384615	143.894	126.9255	-16.9685
-3	-3	137.4058	114.0867	-23.3191	-0.115384615384615	-0.0731707317073171	-0.115384615384615	137.4058	114.0867	-23.3191
-3	-3.2	132.9937	110.0535	-22.9402	-0.115384615384615	-0.0780487804878049	-0.115384615384615	132.9937	110.0535	-22.9402
-3	-3.4	127.9434	111.9128	-16.0306	-0.115384615384615	-0.0829268292682927	-0.115384615384615	127.9434	111.9128	-16.0306
-3	-3.6	122.0392	113.0251	-9.0141	-0.115384615384615	-0.0878048780487805	-0.115384615384615	122.0392	113.0251	-9.0141
-3	-3.8	115.6337	120.1104	4.47669999999999	-0.115384615384615	-0.0926829268292683	-0.115384615384615	115.6337	120.1104	4.47669999999999
-3	-4	115.7443	134.9574	19.2131	-0.115384615384615	-0.0975609756097561	-0.115384615384615	115.7443	134.9574	19.2131
-3	-4.2	118.2377	138.8116	20.5739	-0.115384615384615	-0.102439024390244	-0.115384615384615	118.2377	138.8116	20.5739
-3	-4.405	122.257	143.5136	21.2566	-0.115384615384615	-0.107439024390244	-0.115384615384615	122.257	143.5136	21.2566
-3	-4.6	130.0555	148.1255	18.07	-0.115384615384615	-0.11219512195122	-0.115384615384615	130.0555	148.1255	18.07
-3	-4.8	139.8683	153.1357	13.2674	-0.115384615384615	-0.117073170731707	-0.115384615384615	139.8683	153.1357	13.2674
-3	-5	154.1552	155.1107	0.955500000000001	-0.115384615384615	-0.121951219512195	-0.115384615384615	154.1552	155.1107	0.955500000000001
-3	-5.2	169.4609	156.6704	-12.7905	-0.115384615384615	-0.126829268292683	-0.115384615384615	169.4609	156.6704	-12.7905
-3	-5.405	192.205	159.7267	-32.4783	-0.115384615384615	-0.131829268292683	-0.115384615384615	192.205	159.7267	-32.4783
-3	-5.6	215.0968	164.1484	-50.9484	-0.115384615384615	-0.136585365853659	-0.115384615384615	215.0968	164.1484	-50.9484
-3	-5.8	222.8424	165.9859	-56.8565	-0.115384615384615	-0.141463414634146	-0.115384615384615	222.8424	165.9859	-56.8565
-3	-6	222.2442	171.3734	-50.8708	-0.115384615384615	-0.146341463414634	-0.115384615384615	222.2442	171.3734	-50.8708
-2.805	6	121.5787	39256.61	39135.0313	-0.107884615384615	0.146341463414634	-0.107884615384615	121.5787	39256.61	39135.0313
-2.805	5.8	130.9879	42909.54	42778.5521	-0.107884615384615	0.141463414634146	-0.107884615384615	130.9879	42909.54	42778.5521
-2.805	5.6	143.8047	16838.02	16694.2153	-0.107884615384615	0.136585365853659	-0.107884615384615	143.8047	16838.02	16694.2153
-2.805	5.4	157.6947	4382.286	4224.5913	-0.107884615384615	0.131707317073171	-0.107884615384615	157.6947	4382.286	4224.5913
-2.805	5.2	151.7645	1802.231	1650.4665	-0.107884615384615	0.126829268292683	-0.107884615384615	151.7645	1802.231	1650.4665
-2.805	5	136.2348	905.2516	769.0168	-0.107884615384615	0.121951219512195	-0.107884615384615	136.2348	905.2516	769.0168
-2.805	4.8	140.2779	613.2149	472.937	-0.107884615384615	0.117073170731707	-0.107884615384615	140.2779	613.2149	472.937
-2.805	4.6	143.9138	515.2222	371.3084	-0.107884615384615	0.11219512195122	-0.107884615384615	143.9138	515.2222	371.3084
-2.805	4.4	145.8272	441.9931	296.1659	-0.107884615384615	0.107317073170732	-0.107884615384615	145.8272	441.9931	296.1659
-2.805	4.2	147.8898	400.0143	252.1245	-0.107884615384615	0.102439024390244	-0.107884615384615	147.8898	400.0143	252.1245
-2.805	4	152.8862	363.5661	210.6799	-0.107884615384615	0.0975609756097561	-0.107884615384615	152.8862	363.5661	210.6799
-2.805	3.8	158.3828	338.3392	179.9564	-0.107884615384615	0.0926829268292683	-0.107884615384615	158.3828	338.3392	179.9564
-2.805	3.6	170.4206	319.118	148.6974	-0.107884615384615	0.0878048780487805	-0.107884615384615	170.4206	319.118	148.6974
-2.805	3.4	178.6035	301.6807	123.0772	-0.107884615384615	0.0829268292682927	-0.107884615384615	178.6035	301.6807	123.0772
-2.805	3.2	184.3238	281.0616	96.7378	-0.107884615384615	0.0780487804878049	-0.107884615384615	184.3238	281.0616	96.7378
-2.805	3	192.0897	269.9142	77.8245	-0.107884615384615	0.0731707317073171	-0.107884615384615	192.0897	269.9142	77.8245
-2.805	2.8	199.6763	250.904	51.2277	-0.107884615384615	0.0682926829268293	-0.107884615384615	199.6763	250.904	51.2277
-2.805	2.595	210.2926	222.1129	11.8203	-0.107884615384615	0.0632926829268293	-0.107884615384615	210.2926	222.1129	11.8203
-2.805	2.4	228.2987	209.7468	-18.5519	-0.107884615384615	0.0585365853658537	-0.107884615384615	228.2987	209.7468	-18.5519
-2.805	2.2	247.6286	197.4722	-50.1564	-0.107884615384615	0.0536585365853659	-0.107884615384615	247.6286	197.4722	-50.1564
-2.805	1.995	269.2615	184.8928	-84.3687	-0.107884615384615	0.0486585365853659	-0.107884615384615	269.2615	184.8928	-84.3687
-2.805	1.8	285.4725	172.5673	-112.9052	-0.107884615384615	0.0439024390243902	-0.107884615384615	285.4725	172.5673	-112.9052
-2.805	1.6	322.5728	158.0522	-164.5206	-0.107884615384615	0.0390243902439024	-0.107884615384615	322.5728	158.0522	-164.5206
-2.805	1.4	410.0514	147.275	-262.7764	-0.107884615384615	0.0341463414634146	-0.107884615384615	410.0514	147.275	-262.7764
-2.805	1.2	597.7313	137.3452	-460.3861	-0.107884615384615	0.0292682926829268	-0.107884615384615	597.7313	137.3452	-460.3861
-2.805	0.995	1174.208	129.2648	-1044.9432	-0.107884615384615	0.0242682926829268	-0.107884615384615	1174.208	129.2648	-1044.9432
-2.805	0.8	3484.715	122.471	-3362.244	-0.107884615384615	0.0195121951219512	-0.107884615384615	3484.715	122.471	-3362.244
-2.805	0.6	12582.32	115.9795	-12466.3405	-0.107884615384615	0.0146341463414634	-0.107884615384615	12582.32	115.9795	-12466.3405
-2.805	0.4	20649.52	111.0485	-20538.4715	-0.107884615384615	0.00975609756097561	-0.107884615384615	20649.52	111.0485	-20538.4715
-2.805	0.2	16228.14	110.7203	-16117.4197	-0.107884615384615	0.0048780487804878	-0.107884615384615	16228.14	110.7203	-16117.4197
-2.805	0	936.3321	112.2609	-824.0712	-0.107884615384615	0	-0.107884615384615	936.3321	112.2609	-824.0712
-2.805	-0.2	602.9215	120.6723	-482.2492	-0.107884615384615	-0.0048780487804878	-0.107884615384615	602.9215	120.6723	-482.2492
-2.805	-0.4	516.6565	134.5317	-382.1248	-0.107884615384615	-0.00975609756097561	-0.107884615384615	516.6565	134.5317	-382.1248
-2.805	-0.6	418.1008	166.3375	-251.7633	-0.107884615384615	-0.0146341463414634	-0.107884615384615	418.1008	166.3375	-251.7633
-2.805	-0.8	365.7636	194.464	-171.2996	-0.107884615384615	-0.0195121951219512	-0.107884615384615	365.7636	194.464	-171.2996
-2.805	-1.005	329.3961	233.8185	-95.5776	-0.107884615384615	-0.0245121951219512	-0.107884615384615	329.3961	233.8185	-95.5776
-2.805	-1.2	298.1232	284.1059	-14.0173	-0.107884615384615	-0.0292682926829268	-0.107884615384615	298.1232	284.1059	-14.0173
-2.805	-1.4	264.2764	328.7567	64.4803	-0.107884615384615	-0.0341463414634146	-0.107884615384615	264.2764	328.7567	64.4803
-2.805	-1.6	244.5756	352.2076	107.632	-0.107884615384615	-0.0390243902439024	-0.107884615384615	244.5756	352.2076	107.632
-2.805	-1.8	217.1686	356.3241	139.1555	-0.107884615384615	-0.0439024390243902	-0.107884615384615	217.1686	356.3241	139.1555
-2.805	-2	199.445	329.0497	129.6047	-0.107884615384615	-0.0487804878048781	-0.107884615384615	199.445	329.0497	129.6047
-2.805	-2.2	185.2133	277.5714	92.3581	-0.107884615384615	-0.0536585365853659	-0.107884615384615	185.2133	277.5714	92.3581
-2.805	-2.4	173.5764	199.0332	25.4568	-0.107884615384615	-0.0585365853658537	-0.107884615384615	173.5764	199.0332	25.4568
-2.805	-2.6	162.578	154.6466	-7.9314	-0.107884615384615	-0.0634146341463415	-0.107884615384615	162.578	154.6466	-7.9314
-2.805	-2.8	154.8094	126.379	-28.4304	-0.107884615384615	-0.0682926829268293	-0.107884615384615	154.8094	126.379	-28.4304
-2.805	-3	149.3913	111.1617	-38.2296	-0.107884615384615	-0.0731707317073171	-0.107884615384615	149.3913	111.1617	-38.2296
-2.805	-3.2	144.9397	106.212	-38.7277	-0.107884615384615	-0.0780487804878049	-0.107884615384615	144.9397	106.212	-38.7277
-2.805	-3.4	139.9727	107.3949	-32.5778	-0.107884615384615	-0.0829268292682927	-0.107884615384615	139.9727	107.3949	-32.5778
-2.805	-3.6	134.7694	110.2362	-24.5332	-0.107884615384615	-0.0878048780487805	-0.107884615384615	134.7694	110.2362	-24.5332
-2.805	-3.8	129.7312	115.1338	-14.5974	-0.107884615384615	-0.0926829268292683	-0.107884615384615	129.7312	115.1338	-14.5974
-2.805	-4	125.6119	118.2522	-7.35970000000001	-0.107884615384615	-0.0975609756097561	-0.107884615384615	125.6119	118.2522	-7.35970000000001
-2.805	-4.2	126.4782	120.8681	-5.6101	-0.107884615384615	-0.102439024390244	-0.107884615384615	126.4782	120.8681	-5.6101
-2.805	-4.405	129.2435	126.45	-2.79350000000001	-0.107884615384615	-0.107439024390244	-0.107884615384615	129.2435	126.45	-2.79350000000001
-2.805	-4.6	131.0503	136.2083	5.15800000000002	-0.107884615384615	-0.11219512195122	-0.107884615384615	131.0503	136.2083	5.15800000000002
-2.805	-4.8	134.4225	139.7866	5.36409999999998	-0.107884615384615	-0.117073170731707	-0.107884615384615	134.4225	139.7866	5.36409999999998
-2.805	-5	143.8951	142.0445	-1.85060000000001	-0.107884615384615	-0.121951219512195	-0.107884615384615	143.8951	142.0445	-1.85060000000001
-2.805	-5.2	157.8	145.6813	-12.1187	-0.107884615384615	-0.126829268292683	-0.107884615384615	157.8	145.6813	-12.1187
-2.805	-5.405	178.8731	150.6757	-28.1974	-0.107884615384615	-0.131829268292683	-0.107884615384615	178.8731	150.6757	-28.1974
-2.805	-5.6	207.3152	153.367	-53.9482	-0.107884615384615	-0.136585365853659	-0.107884615384615	207.3152	153.367	-53.9482
-2.805	-5.8	234.0421	153.9392	-80.1029	-0.107884615384615	-0.141463414634146	-0.107884615384615	234.0421	153.9392	-80.1029
-2.805	-6	239.2288	150.9711	-88.2577	-0.107884615384615	-0.146341463414634	-0.107884615384615	239.2288	150.9711	-88.2577
-2.6	6	157.9708	44104.56	43946.5892	-0.1	0.146341463414634	-0.1	157.9708	44104.56	43946.5892
-2.6	5.8	151.8558	50026.31	49874.4542	-0.1	0.141463414634146	-0.1	151.8558	50026.31	49874.4542
-2.6	5.6	133.6362	17535.24	17401.6038	-0.1	0.136585365853659	-0.1	133.6362	17535.24	17401.6038
-2.6	5.4	137.8046	4419.099	4281.2944	-0.1	0.131707317073171	-0.1	137.8046	4419.099	4281.2944
-2.6	5.2	141.3746	1894.766	1753.3914	-0.1	0.126829268292683	-0.1	141.3746	1894.766	1753.3914
-2.6	5	145.234	945.8505	800.6165	-0.1	0.121951219512195	-0.1	145.234	945.8505	800.6165
-2.6	4.8	151.3685	665.6938	514.3253	-0.1	0.117073170731707	-0.1	151.3685	665.6938	514.3253
-2.6	4.6	155.1087	553.7712	398.6625	-0.1	0.11219512195122	-0.1	155.1087	553.7712	398.6625
-2.6	4.4	157.5398	444.2943	286.7545	-0.1	0.107317073170732	-0.1	157.5398	444.2943	286.7545
-2.6	4.2	159.9637	400.4026	240.4389	-0.1	0.102439024390244	-0.1	159.9637	400.4026	240.4389
-2.6	4	165.3133	364.8554	199.5421	-0.1	0.0975609756097561	-0.1	165.3133	364.8554	199.5421
-2.6	3.8	167.9781	338.0151	170.037	-0.1	0.0926829268292683	-0.1	167.9781	338.0151	170.037
-2.6	3.6	171.9828	318.3822	146.3994	-0.1	0.0878048780487805	-0.1	171.9828	318.3822	146.3994
-2.6	3.4	175.8284	298.8205	122.9921	-0.1	0.0829268292682927	-0.1	175.8284	298.8205	122.9921
-2.6	3.2	178.626	269.9779	91.3519	-0.1	0.0780487804878049	-0.1	178.626	269.9779	91.3519
-2.6	3	181.1358	249.7591	68.6233	-0.1	0.0731707317073171	-0.1	181.1358	249.7591	68.6233
-2.6	2.8	183.1794	229.3611	46.1817	-0.1	0.0682926829268293	-0.1	183.1794	229.3611	46.1817
-2.6	2.595	185.4539	221.6379	36.184	-0.1	0.0632926829268293	-0.1	185.4539	221.6379	36.184
-2.6	2.4	191.3506	216.0817	24.7311	-0.1	0.0585365853658537	-0.1	191.3506	216.0817	24.7311
-2.6	2.2	199.4981	205.1792	5.68110000000002	-0.1	0.0536585365853659	-0.1	199.4981	205.1792	5.68110000000002
-2.6	1.995	214.3369	192.1252	-22.2117	-0.1	0.0486585365853659	-0.1	214.3369	192.1252	-22.2117
-2.6	1.8	232.6109	176.3746	-56.2363	-0.1	0.0439024390243902	-0.1	232.6109	176.3746	-56.2363
-2.6	1.6	250.8539	162.5552	-88.2987	-0.1	0.0390243902439024	-0.1	250.8539	162.5552	-88.2987
-2.6	1.4	278.069	150.3814	-127.6876	-0.1	0.0341463414634146	-0.1	278.069	150.3814	-127.6876
-2.6	1.2	365.3948	138.5952	-226.7996	-0.1	0.0292682926829268	-0.1	365.3948	138.5952	-226.7996
-2.6	0.995	487.6741	132.8257	-354.8484	-0.1	0.0242682926829268	-0.1	487.6741	132.8257	-354.8484
-2.6	0.8	1054.772	128.5334	-926.2386	-0.1	0.0195121951219512	-0.1	1054.772	128.5334	-926.2386
-2.6	0.6	3244.093	122.8108	-3121.2822	-0.1	0.0146341463414634	-0.1	3244.093	122.8108	-3121.2822
-2.6	0.4	5199.616	119.8852	-5079.7308	-0.1	0.00975609756097561	-0.1	5199.616	119.8852	-5079.7308
-2.6	0.2	7333.932	120.3655	-7213.5665	-0.1	0.0048780487804878	-0.1	7333.932	120.3655	-7213.5665
-2.6	0	7522.658	125.6053	-7397.0527	-0.1	0	-0.1	7522.658	125.6053	-7397.0527
-2.6	-0.2	1189.296	133.8398	-1055.4562	-0.1	-0.0048780487804878	-0.1	1189.296	133.8398	-1055.4562
-2.6	-0.4	612.4162	142.5151	-469.9011	-0.1	-0.00975609756097561	-0.1	612.4162	142.5151	-469.9011
-2.6	-0.6	438.5032	171.0866	-267.4166	-0.1	-0.0146341463414634	-0.1	438.5032	171.0866	-267.4166
-2.6	-0.8	371.6107	203.0246	-168.5861	-0.1	-0.0195121951219512	-0.1	371.6107	203.0246	-168.5861
-2.6	-1.005	322.2269	244.7735	-77.4534	-0.1	-0.0245121951219512	-0.1	322.2269	244.7735	-77.4534
-2.6	-1.2	290.5326	291.6232	1.0906	-0.1	-0.0292682926829268	-0.1	290.5326	291.6232	1.0906
-2.6	-1.4	249.9302	333.7094	83.7792	-0.1	-0.0341463414634146	-0.1	249.9302	333.7094	83.7792
-2.6	-1.6	222.3594	356.2759	133.9165	-0.1	-0.0390243902439024	-0.1	222.3594	356.2759	133.9165
-2.6	-1.8	206.6076	359.7113	153.1037	-0.1	-0.0439024390243902	-0.1	206.6076	359.7113	153.1037
-2.6	-2	188.2337	332.313	144.0793	-0.1	-0.0487804878048781	-0.1	188.2337	332.313	144.0793
-2.6	-2.2	174.4452	280.7003	106.2551	-0.1	-0.0536585365853659	-0.1	174.4452	280.7003	106.2551
-2.6	-2.4	164.2703	191.5617	27.2914	-0.1	-0.0585365853658537	-0.1	164.2703	191.5617	27.2914
-2.6	-2.6	156.9251	152.6265	-4.29859999999999	-0.1	-0.0634146341463415	-0.1	156.9251	152.6265	-4.29859999999999
-2.6	-2.8	152.5847	125.8805	-26.7042	-0.1	-0.0682926829268293	-0.1	152.5847	125.8805	-26.7042
-2.6	-3	148.6	107.4403	-41.1597	-0.1	-0.0731707317073171	-0.1	148.6	107.4403	-41.1597
-2.6	-3.2	139.6479	100.905	-38.7429	-0.1	-0.0780487804878049	-0.1	139.6479	100.905	-38.7429
-2.6	-3.4	141.9492	100.1718	-41.7774	-0.1	-0.0829268292682927	-0.1	141.9492	100.1718	-41.7774
-2.6	-3.6	142.4163	101.4647	-40.9516	-0.1	-0.0878048780487805	-0.1	142.4163	101.4647	-40.9516
-2.6	-3.8	138.9256	105.2701	-33.6555	-0.1	-0.0926829268292683	-0.1	138.9256	105.2701	-33.6555
-2.6	-4	132.7704	110.5023	-22.2681	-0.1	-0.0975609756097561	-0.1	132.7704	110.5023	-22.2681
-2.6	-4.2	124.4678	118.3211	-6.1467	-0.1	-0.102439024390244	-0.1	124.4678	118.3211	-6.1467
-2.6	-4.405	120.6032	124.4189	3.81569999999999	-0.1	-0.107439024390244	-0.1	120.6032	124.4189	3.81569999999999
-2.6	-4.6	117.0561	131.0223	13.9662	-0.1	-0.11219512195122	-0.1	117.0561	131.0223	13.9662
-2.6	-4.8	115.2447	138.7129	23.4682	-0.1	-0.117073170731707	-0.1	115.2447	138.7129	23.4682
-2.6	-5	117.6485	142.9126	25.2641	-0.1	-0.121951219512195	-0.1	117.6485	142.9126	25.2641
-2.6	-5.2	124.6499	147.0823	22.4324	-0.1	-0.126829268292683	-0.1	124.6499	147.0823	22.4324
-2.6	-5.405	134.0887	151.7945	17.7058	-0.1	-0.131829268292683	-0.1	134.0887	151.7945	17.7058
-2.6	-5.6	143.5658	154.1083	10.5425	-0.1	-0.136585365853659	-0.1	143.5658	154.1083	10.5425
-2.6	-5.8	147.9413	155.6168	7.6755	-0.1	-0.141463414634146	-0.1	147.9413	155.6168	7.6755
-2.6	-6	148.1286	158.858	10.7294	-0.1	-0.146341463414634	-0.1	148.1286	158.858	10.7294
-2.405	6	150.2213	44554.39	44404.1687	-0.0925	0.146341463414634	-0.0925	150.2213	44554.39	44404.1687
-2.405	5.8	159.5457	51560.49	51400.9443	-0.0925	0.141463414634146	-0.0925	159.5457	51560.49	51400.9443
-2.405	5.6	151.419	17693.48	17542.061	-0.0925	0.136585365853659	-0.0925	151.419	17693.48	17542.061
-2.405	5.4	133.6483	4570.523	4436.8747	-0.0925	0.131707317073171	-0.0925	133.6483	4570.523	4436.8747
-2.405	5.2	136.9244	1840.535	1703.6106	-0.0925	0.126829268292683	-0.0925	136.9244	1840.535	1703.6106
-2.405	5	141.4044	940.7499	799.3455	-0.0925	0.121951219512195	-0.0925	141.4044	940.7499	799.3455
-2.405	4.8	146.1193	659.0592	512.9399	-0.0925	0.117073170731707	-0.0925	146.1193	659.0592	512.9399
-2.405	4.6	149.8558	549.9946	400.1388	-0.0925	0.11219512195122	-0.0925	149.8558	549.9946	400.1388
-2.405	4.4	153.4142	445.9564	292.5422	-0.0925	0.107317073170732	-0.0925	153.4142	445.9564	292.5422
-2.405	4.2	156.8496	403.283	246.4334	-0.0925	0.102439024390244	-0.0925	156.8496	403.283	246.4334
-2.405	4	163.5768	365.6079	202.0311	-0.0925	0.0975609756097561	-0.0925	163.5768	365.6079	202.0311
-2.405	3.8	167.6365	339.2022	171.5657	-0.0925	0.0926829268292683	-0.0925	167.6365	339.2022	171.5657
-2.405	3.6	171.4852	320.6067	149.1215	-0.0925	0.0878048780487805	-0.0925	171.4852	320.6067	149.1215
-2.405	3.4	175.3455	302.7395	127.394	-0.0925	0.0829268292682927	-0.0925	175.3455	302.7395	127.394
-2.405	3.2	180.7966	277.36	96.5634	-0.0925	0.0780487804878049	-0.0925	180.7966	277.36	96.5634
-2.405	3	184.614	260.6362	76.0222	-0.0925	0.0731707317073171	-0.0925	184.614	260.6362	76.0222
-2.405	2.8	189.0029	243.7963	54.7934	-0.0925	0.0682926829268293	-0.0925	189.0029	243.7963	54.7934
-2.405	2.595	195.3859	233.4585	38.0726	-0.0925	0.0632926829268293	-0.0925	195.3859	233.4585	38.0726
-2.405	2.4	202.9346	217.9734	15.0388	-0.0925	0.0585365853658537	-0.0925	202.9346	217.9734	15.0388
-2.405	2.2	212.5507	208.086	-4.46469999999999	-0.0925	0.0536585365853659	-0.0925	212.5507	208.086	-4.46469999999999
-2.405	1.995	226.9254	196.8103	-30.1151	-0.0925	0.0486585365853659	-0.0925	226.9254	196.8103	-30.1151
-2.405	1.8	244.1772	181.4248	-62.7524	-0.0925	0.0439024390243902	-0.0925	244.1772	181.4248	-62.7524
-2.405	1.6	261.2747	167.0046	-94.2701	-0.0925	0.0390243902439024	-0.0925	261.2747	167.0046	-94.2701
-2.405	1.4	282.9731	154.4601	-128.513	-0.0925	0.0341463414634146	-0.0925	282.9731	154.4601	-128.513
-2.405	1.2	331.8186	142.8323	-188.9863	-0.0925	0.0292682926829268	-0.0925	331.8186	142.8323	-188.9863
-2.405	0.995	383.5048	135.7117	-247.7931	-0.0925	0.0242682926829268	-0.0925	383.5048	135.7117	-247.7931
-2.405	0.8	477.5587	127.9562	-349.6025	-0.0925	0.0195121951219512	-0.0925	477.5587	127.9562	-349.6025
-2.405	0.6	813.6472	120.2738	-693.3734	-0.0925	0.0146341463414634	-0.0925	813.6472	120.2738	-693.3734
-2.405	0.4	1713.028	118.6922	-1594.3358	-0.0925	0.00975609756097561	-0.0925	1713.028	118.6922	-1594.3358
-2.405	0.2	3819.345	118.3817	-3700.9633	-0.0925	0.0048780487804878	-0.0925	3819.345	118.3817	-3700.9633
-2.405	0	5628.961	120.7906	-5508.1704	-0.0925	0	-0.0925	5628.961	120.7906	-5508.1704
-2.405	-0.2	7233.008	134.0675	-7098.9405	-0.0925	-0.0048780487804878	-0.0925	7233.008	134.0675	-7098.9405
-2.405	-0.4	1494.769	147.5122	-1347.2568	-0.0925	-0.00975609756097561	-0.0925	1494.769	147.5122	-1347.2568
-2.405	-0.6	700.8159	176.9142	-523.9017	-0.0925	-0.0146341463414634	-0.0925	700.8159	176.9142	-523.9017
-2.405	-0.8	558.0503	205.065	-352.9853	-0.0925	-0.0195121951219512	-0.0925	558.0503	205.065	-352.9853
-2.405	-1.005	442.231	246.424	-195.807	-0.0925	-0.0245121951219512	-0.0925	442.231	246.424	-195.807
-2.405	-1.2	382.9694	294.6905	-88.2789	-0.0925	-0.0292682926829268	-0.0925	382.9694	294.6905	-88.2789
-2.405	-1.4	330.173	337.2043	7.03129999999999	-0.0925	-0.0341463414634146	-0.0925	330.173	337.2043	7.03129999999999
-2.405	-1.6	293.9475	357.705	63.7575	-0.0925	-0.0390243902439024	-0.0925	293.9475	357.705	63.7575
-2.405	-1.8	224.5804	355.1819	130.6015	-0.0925	-0.0439024390243902	-0.0925	224.5804	355.1819	130.6015
-2.405	-2	183.0323	318.0034	134.9711	-0.0925	-0.0487804878048781	-0.0925	183.0323	318.0034	134.9711
-2.405	-2.2	128.5766	272.0721	143.4955	-0.0925	-0.0536585365853659	-0.0925	128.5766	272.0721	143.4955
-2.405	-2.4	106.9498	188.3938	81.444	-0.0925	-0.0585365853658537	-0.0925	106.9498	188.3938	81.444
-2.405	-2.6	101.2573	147.7024	46.4451	-0.0925	-0.0634146341463415	-0.0925	101.2573	147.7024	46.4451
-2.405	-2.8	97.42805	117.9616	20.53355	-0.0925	-0.0682926829268293	-0.0925	97.42805	117.9616	20.53355
-2.405	-3	95.61605	99.19285	3.57680000000001	-0.0925	-0.0731707317073171	-0.0925	95.61605	99.19285	3.57680000000001
-2.405	-3.2	97.56766	91.10951	-6.45815000000001	-0.0925	-0.0780487804878049	-0.0925	97.56766	91.10951	-6.45815000000001
-2.405	-3.4	98.5802	90.93668	-7.64352000000001	-0.0925	-0.0829268292682927	-0.0925	98.5802	90.93668	-7.64352000000001
-2.405	-3.6	96.44659	95.19024	-1.25635	-0.0925	-0.0878048780487805	-0.0925	96.44659	95.19024	-1.25635
-2.405	-3.8	89.18601	99.48288	10.29687	-0.0925	-0.0926829268292683	-0.0925	89.18601	99.48288	10.29687
-2.405	-4	82.02048	108.6977	26.67722	-0.0925	-0.0975609756097561	-0.0925	82.02048	108.6977	26.67722
-2.405	-4.2	77.50433	115.84	38.33567	-0.0925	-0.102439024390244	-0.0925	77.50433	115.84	38.33567
-2.405	-4.405	79.65031	124.2174	44.56709	-0.0925	-0.107439024390244	-0.0925	79.65031	124.2174	44.56709
-2.405	-4.6	85.19096	135.3208	50.12984	-0.0925	-0.11219512195122	-0.0925	85.19096	135.3208	50.12984
-2.405	-4.8	93.05877	137.1771	44.11833	-0.0925	-0.117073170731707	-0.0925	93.05877	137.1771	44.11833
-2.405	-5	101.0227	136.7592	35.7365	-0.0925	-0.121951219512195	-0.0925	101.0227	136.7592	35.7365
-2.405	-5.2	108.7816	141.607	32.8254	-0.0925	-0.126829268292683	-0.0925	108.7816	141.607	32.8254
-2.405	-5.405	117.7955	142.8664	25.0709	-0.0925	-0.131829268292683	-0.0925	117.7955	142.8664	25.0709
-2.405	-5.6	127.4697	145.996	18.5263	-0.0925	-0.136585365853659	-0.0925	127.4697	145.996	18.5263
-2.405	-5.8	132.5715	147.9287	15.3572	-0.0925	-0.141463414634146	-0.0925	132.5715	147.9287	15.3572
-2.405	-6	135.1203	148.0755	12.9552	-0.0925	-0.146341463414634	-0.0925	135.1203	148.0755	12.9552
-2.205	6	135.5957	45934.49	45798.8943	-0.0848076923076923	0.146341463414634	-0.0848076923076923	135.5957	45934.49	45798.8943
-2.205	5.8	138.1026	53092.5	52954.3974	-0.0848076923076923	0.141463414634146	-0.0848076923076923	138.1026	53092.5	52954.3974
-2.205	5.6	146.6092	17881.31	17734.7008	-0.0848076923076923	0.136585365853659	-0.0848076923076923	146.6092	17881.31	17734.7008
-2.205	5.4	157.4001	4754.271	4596.8709	-0.0848076923076923	0.131707317073171	-0.0848076923076923	157.4001	4754.271	4596.8709
-2.205	5.2	150.4002	1919.306	1768.9058	-0.0848076923076923	0.126829268292683	-0.0848076923076923	150.4002	1919.306	1768.9058
-2.205	5	134.2395	936.4345	802.195	-0.0848076923076923	0.121951219512195	-0.0848076923076923	134.2395	936.4345	802.195
-2.205	4.8	138.1845	628.2028	490.0183	-0.0848076923076923	0.117073170731707	-0.0848076923076923	138.1845	628.2028	490.0183
-2.205	4.6	142.2034	525.4774	383.274	-0.0848076923076923	0.11219512195122	-0.0848076923076923	142.2034	525.4774	383.274
-2.205	4.4	146.4526	448.2981	301.8455	-0.0848076923076923	0.107317073170732	-0.0848076923076923	146.4526	448.2981	301.8455
-2.205	4.2	148.4072	407.0304	258.6232	-0.0848076923076923	0.102439024390244	-0.0848076923076923	148.4072	407.0304	258.6232
-2.205	4	150.7559	370.0012	219.2453	-0.0848076923076923	0.0975609756097561	-0.0848076923076923	150.7559	370.0012	219.2453
-2.205	3.8	153.7972	344.3019	190.5047	-0.0848076923076923	0.0926829268292683	-0.0848076923076923	153.7972	344.3019	190.5047
-2.205	3.6	158.1508	325.1249	166.9741	-0.0848076923076923	0.0878048780487805	-0.0848076923076923	158.1508	325.1249	166.9741
-2.205	3.4	162.6051	308.0772	145.4721	-0.0848076923076923	0.0829268292682927	-0.0848076923076923	162.6051	308.0772	145.4721
-2.205	3.2	167.0534	290.0207	122.9673	-0.0848076923076923	0.0780487804878049	-0.0848076923076923	167.0534	290.0207	122.9673
-2.205	3	171.0561	280.4541	109.398	-0.0848076923076923	0.0731707317073171	-0.0848076923076923	171.0561	280.4541	109.398
-2.205	2.8	173.9852	271.4678	97.4826	-0.0848076923076923	0.0682926829268293	-0.0848076923076923	173.9852	271.4678	97.4826
-2.205	2.595	177.7904	251.6432	73.8528	-0.0848076923076923	0.0632926829268293	-0.0848076923076923	177.7904	251.6432	73.8528
-2.205	2.4	183.6203	219.6544	36.0341	-0.0848076923076923	0.0585365853658537	-0.0848076923076923	183.6203	219.6544	36.0341
-2.205	2.2	192.3714	208.1806	15.8092	-0.0848076923076923	0.0536585365853659	-0.0848076923076923	192.3714	208.1806	15.8092
-2.205	1.995	202.061	195.8241	-6.23690000000002	-0.0848076923076923	0.0486585365853659	-0.0848076923076923	202.061	195.8241	-6.23690000000002
-2.205	1.8	215.3921	180.7348	-34.6573	-0.0848076923076923	0.0439024390243902	-0.0848076923076923	215.3921	180.7348	-34.6573
-2.205	1.6	230.5329	167.0666	-63.4663	-0.0848076923076923	0.0390243902439024	-0.0848076923076923	230.5329	167.0666	-63.4663
-2.205	1.4	246.9937	156.0372	-90.9565	-0.0848076923076923	0.0341463414634146	-0.0848076923076923	246.9937	156.0372	-90.9565
-2.205	1.2	265.2147	144.8599	-120.3548	-0.0848076923076923	0.0292682926829268	-0.0848076923076923	265.2147	144.8599	-120.3548
-2.205	0.995	285.6686	138.2671	-147.4015	-0.0848076923076923	0.0242682926829268	-0.0848076923076923	285.6686	138.2671	-147.4015
-2.205	0.8	344.1168	134.1476	-209.9692	-0.0848076923076923	0.0195121951219512	-0.0848076923076923	344.1168	134.1476	-209.9692
-2.205	0.6	423.2202	128.8219	-294.3983	-0.0848076923076923	0.0146341463414634	-0.0848076923076923	423.2202	128.8219	-294.3983
-2.205	0.4	690.6574	125.5031	-565.1543	-0.0848076923076923	0.00975609756097561	-0.0848076923076923	690.6574	125.5031	-565.1543
-2.205	0.2	1546.517	123.2377	-1423.2793	-0.0848076923076923	0.0048780487804878	-0.0848076923076923	1546.517	123.2377	-1423.2793
-2.205	0	4016.533	124.0046	-3892.5284	-0.0848076923076923	0	-0.0848076923076923	4016.533	124.0046	-3892.5284
-2.205	-0.2	11466.25	127.9751	-11338.2749	-0.0848076923076923	-0.0048780487804878	-0.0848076923076923	11466.25	127.9751	-11338.2749
-2.205	-0.4	17855.5	141.4114	-17714.0886	-0.0848076923076923	-0.00975609756097561	-0.0848076923076923	17855.5	141.4114	-17714.0886
-2.205	-0.6	17023.71	172.177	-16851.533	-0.0848076923076923	-0.0146341463414634	-0.0848076923076923	17023.71	172.177	-16851.533
-2.205	-0.8	1474.524	203.8745	-1270.6495	-0.0848076923076923	-0.0195121951219512	-0.0848076923076923	1474.524	203.8745	-1270.6495
-2.205	-1.005	683.0035	247.0692	-435.9343	-0.0848076923076923	-0.0245121951219512	-0.0848076923076923	683.0035	247.0692	-435.9343
-2.205	-1.2	561.7412	293.4395	-268.3017	-0.0848076923076923	-0.0292682926829268	-0.0848076923076923	561.7412	293.4395	-268.3017
-2.205	-1.4	458.5565	335.8604	-122.6961	-0.0848076923076923	-0.0341463414634146	-0.0848076923076923	458.5565	335.8604	-122.6961
-2.205	-1.6	399.2049	360.8405	-38.3644	-0.0848076923076923	-0.0390243902439024	-0.0848076923076923	399.2049	360.8405	-38.3644
-2.205	-1.8	355.33	357.9114	2.58140000000003	-0.0848076923076923	-0.0439024390243902	-0.0848076923076923	355.33	357.9114	2.58140000000003
-2.205	-2	320.8162	325.5454	4.72919999999999	-0.0848076923076923	-0.0487804878048781	-0.0848076923076923	320.8162	325.5454	4.72919999999999
-2.205	-2.2	291.6743	275.5081	-16.1662	-0.0848076923076923	-0.0536585365853659	-0.0848076923076923	291.6743	275.5081	-16.1662
-2.205	-2.4	266.0553	186.5424	-79.5129	-0.0848076923076923	-0.0585365853658537	-0.0848076923076923	266.0553	186.5424	-79.5129
-2.205	-2.6	247.9488	148.6547	-99.2941	-0.0848076923076923	-0.0634146341463415	-0.0848076923076923	247.9488	148.6547	-99.2941
-2.205	-2.8	220.1709	119.1736	-100.9973	-0.0848076923076923	-0.0682926829268293	-0.0848076923076923	220.1709	119.1736	-100.9973
-2.205	-3	206.3381	98.69543	-107.64267	-0.0848076923076923	-0.0731707317073171	-0.0848076923076923	206.3381	98.69543	-107.64267
-2.205	-3.2	195.0785	88.43919	-106.63931	-0.0848076923076923	-0.0780487804878049	-0.0848076923076923	195.0785	88.43919	-106.63931
-2.205	-3.4	185.4336	83.43648	-101.99712	-0.0848076923076923	-0.0829268292682927	-0.0848076923076923	185.4336	83.43648	-101.99712
-2.205	-3.6	176.1847	83.03858	-93.14612	-0.0848076923076923	-0.0878048780487805	-0.0848076923076923	176.1847	83.03858	-93.14612
-2.205	-3.8	166.8483	85.76834	-81.07996	-0.0848076923076923	-0.0926829268292683	-0.0848076923076923	166.8483	85.76834	-81.07996
-2.205	-4	160.775	90.61895	-70.15605	-0.0848076923076923	-0.0975609756097561	-0.0848076923076923	160.775	90.61895	-70.15605
-2.205	-4.2	157.558	98.79114	-58.76686	-0.0848076923076923	-0.102439024390244	-0.0848076923076923	157.558	98.79114	-58.76686
-2.205	-4.405	153.0678	109.3535	-43.7143	-0.0848076923076923	-0.107439024390244	-0.0848076923076923	153.0678	109.3535	-43.7143
-2.205	-4.6	150.7606	117.5816	-33.179	-0.0848076923076923	-0.11219512195122	-0.0848076923076923	150.7606	117.5816	-33.179
-2.205	-4.8	146.3915	125.7498	-20.6417	-0.0848076923076923	-0.117073170731707	-0.0848076923076923	146.3915	125.7498	-20.6417
-2.205	-5	141.4985	130.6806	-10.8179	-0.0848076923076923	-0.121951219512195	-0.0848076923076923	141.4985	130.6806	-10.8179
-2.205	-5.2	138.3543	134.3981	-3.9562	-0.0848076923076923	-0.126829268292683	-0.0848076923076923	138.3543	134.3981	-3.9562
-2.205	-5.405	134.7238	139.7366	5.0128	-0.0848076923076923	-0.131829268292683	-0.0848076923076923	134.7238	139.7366	5.0128
-2.205	-5.6	133.9683	142.3435	8.37520000000001	-0.0848076923076923	-0.136585365853659	-0.0848076923076923	133.9683	142.3435	8.37520000000001
-2.205	-5.8	131.5925	144.9081	13.3156	-0.0848076923076923	-0.141463414634146	-0.0848076923076923	131.5925	144.9081	13.3156
-2.205	-6	129.4236	144.4027	14.9791	-0.0848076923076923	-0.146341463414634	-0.0848076923076923	129.4236	144.4027	14.9791
-2.005	6	140.3309	47568.42	47428.0891	-0.0771153846153846	0.146341463414634	-0.0771153846153846	140.3309	47568.42	47428.0891
-2.005	5.8	133.6108	54987.51	54853.8992	-0.0771153846153846	0.141463414634146	-0.0771153846153846	133.6108	54987.51	54853.8992
-2.005	5.6	131.4104	18040.22	17908.8096	-0.0771153846153846	0.136585365853659	-0.0771153846153846	131.4104	18040.22	17908.8096
-2.005	5.4	134.7879	4891.219	4756.4311	-0.0771153846153846	0.131707317073171	-0.0771153846153846	134.7879	4891.219	4756.4311
-2.005	5.2	142.797	1982.738	1839.941	-0.0771153846153846	0.126829268292683	-0.0771153846153846	142.797	1982.738	1839.941
-2.005	5	155.0356	965.8193	810.7837	-0.0771153846153846	0.121951219512195	-0.0771153846153846	155.0356	965.8193	810.7837
-2.005	4.8	148.952	667.6057	518.6537	-0.0771153846153846	0.117073170731707	-0.0771153846153846	148.952	667.6057	518.6537
-2.005	4.6	134.1337	553.9079	419.7742	-0.0771153846153846	0.11219512195122	-0.0771153846153846	134.1337	553.9079	419.7742
-2.005	4.4	136.5837	450.605	314.0213	-0.0771153846153846	0.107317073170732	-0.0771153846153846	136.5837	450.605	314.0213
-2.005	4.2	139.8718	408.7903	268.9185	-0.0771153846153846	0.102439024390244	-0.0771153846153846	139.8718	408.7903	268.9185
-2.005	4	145.0594	371.386	226.3266	-0.0771153846153846	0.0975609756097561	-0.0771153846153846	145.0594	371.386	226.3266
-2.005	3.8	147.6234	345.0532	197.4298	-0.0771153846153846	0.0926829268292683	-0.0771153846153846	147.6234	345.0532	197.4298
-2.005	3.6	149.7402	324.8298	175.0896	-0.0771153846153846	0.0878048780487805	-0.0771153846153846	149.7402	324.8298	175.0896
-2.005	3.4	151.978	308.6147	156.6367	-0.0771153846153846	0.0829268292682927	-0.0771153846153846	151.978	308.6147	156.6367
-2.005	3.2	156.8741	289.1971	132.323	-0.0771153846153846	0.0780487804878049	-0.0771153846153846	156.8741	289.1971	132.323
-2.005	3	158.3969	279.4193	121.0224	-0.0771153846153846	0.0731707317073171	-0.0771153846153846	158.3969	279.4193	121.0224
-2.005	2.8	159.4316	269.7819	110.3503	-0.0771153846153846	0.0682926829268293	-0.0771153846153846	159.4316	269.7819	110.3503
-2.005	2.595	161.9848	252.4757	90.4909	-0.0771153846153846	0.0632926829268293	-0.0771153846153846	161.9848	252.4757	90.4909
-2.005	2.4	166.6226	220.8192	54.1966	-0.0771153846153846	0.0585365853658537	-0.0771153846153846	166.6226	220.8192	54.1966
-2.005	2.2	172.9802	208.6001	35.6199	-0.0771153846153846	0.0536585365853659	-0.0771153846153846	172.9802	208.6001	35.6199
-2.005	1.995	181.6156	196.2808	14.6652	-0.0771153846153846	0.0486585365853659	-0.0771153846153846	181.6156	196.2808	14.6652
-2.005	1.8	193.2806	182.8986	-10.382	-0.0771153846153846	0.0439024390243902	-0.0771153846153846	193.2806	182.8986	-10.382
-2.005	1.6	204.993	168.5903	-36.4027	-0.0771153846153846	0.0390243902439024	-0.0771153846153846	204.993	168.5903	-36.4027
-2.005	1.4	218.3182	156.3481	-61.9701	-0.0771153846153846	0.0341463414634146	-0.0771153846153846	218.3182	156.3481	-61.9701
-2.005	1.2	236.7946	145.7437	-91.0509	-0.0771153846153846	0.0292682926829268	-0.0771153846153846	236.7946	145.7437	-91.0509
-2.005	0.995	255.8284	138.8984	-116.93	-0.0771153846153846	0.0242682926829268	-0.0771153846153846	255.8284	138.8984	-116.93
-2.005	0.8	271.6223	133.0385	-138.5838	-0.0771153846153846	0.0195121951219512	-0.0771153846153846	271.6223	133.0385	-138.5838
-2.005	0.6	284.9375	126.5619	-158.3756	-0.0771153846153846	0.0146341463414634	-0.0771153846153846	284.9375	126.5619	-158.3756
-2.005	0.4	321.0201	124.048	-196.9721	-0.0771153846153846	0.00975609756097561	-0.0771153846153846	321.0201	124.048	-196.9721
-2.005	0.2	397.8163	123.9253	-273.891	-0.0771153846153846	0.0048780487804878	-0.0771153846153846	397.8163	123.9253	-273.891
-2.005	0	622.9926	124.8101	-498.1825	-0.0771153846153846	0	-0.0771153846153846	622.9926	124.8101	-498.1825
-2.005	-0.2	1318.964	131.1755	-1187.7885	-0.0771153846153846	-0.0048780487804878	-0.0771153846153846	1318.964	131.1755	-1187.7885
-2.005	-0.4	5569.861	145.6464	-5424.2146	-0.0771153846153846	-0.00975609756097561	-0.0771153846153846	5569.861	145.6464	-5424.2146
-2.005	-0.6	24047.85	177.3604	-23870.4896	-0.0771153846153846	-0.0146341463414634	-0.0771153846153846	24047.85	177.3604	-23870.4896
-2.005	-0.8	44667.31	207.7884	-44459.5216	-0.0771153846153846	-0.0195121951219512	-0.0771153846153846	44667.31	207.7884	-44459.5216
-2.005	-1.005	52749.17	244.9231	-52504.2469	-0.0771153846153846	-0.0245121951219512	-0.0771153846153846	52749.17	244.9231	-52504.2469
-2.005	-1.2	1239.439	290.0513	-949.3877	-0.0771153846153846	-0.0292682926829268	-0.0771153846153846	1239.439	290.0513	-949.3877
-2.005	-1.4	640.16	335.437	-304.723	-0.0771153846153846	-0.0341463414634146	-0.0771153846153846	640.16	335.437	-304.723
-2.005	-1.6	539.5577	360.3681	-179.1896	-0.0771153846153846	-0.0390243902439024	-0.0771153846153846	539.5577	360.3681	-179.1896
-2.005	-1.8	440.5842	359.1815	-81.4027	-0.0771153846153846	-0.0439024390243902	-0.0771153846153846	440.5842	359.1815	-81.4027
-2.005	-2	391.9537	329.4451	-62.5086	-0.0771153846153846	-0.0487804878048781	-0.0771153846153846	391.9537	329.4451	-62.5086
-2.005	-2.2	348.86	285.165	-63.695	-0.0771153846153846	-0.0536585365853659	-0.0771153846153846	348.86	285.165	-63.695
-2.005	-2.4	308.0676	202.1231	-105.9445	-0.0771153846153846	-0.0585365853658537	-0.0771153846153846	308.0676	202.1231	-105.9445
-2.005	-2.6	266.166	145.3147	-120.8513	-0.0771153846153846	-0.0634146341463415	-0.0771153846153846	266.166	145.3147	-120.8513
-2.005	-2.8	247.006	114.9108	-132.0952	-0.0771153846153846	-0.0682926829268293	-0.0771153846153846	247.006	114.9108	-132.0952
-2.005	-3	229.9788	96.83479	-133.14401	-0.0771153846153846	-0.0731707317073171	-0.0771153846153846	229.9788	96.83479	-133.14401
-2.005	-3.2	215.6384	84.85947	-130.77893	-0.0771153846153846	-0.0780487804878049	-0.0771153846153846	215.6384	84.85947	-130.77893
-2.005	-3.4	203.1602	77.76765	-125.39255	-0.0771153846153846	-0.0829268292682927	-0.0771153846153846	203.1602	77.76765	-125.39255
-2.005	-3.6	192.5323	75.7557	-116.7766	-0.0771153846153846	-0.0878048780487805	-0.0771153846153846	192.5323	75.7557	-116.7766
-2.005	-3.8	183.6746	78.63816	-105.03644	-0.0771153846153846	-0.0926829268292683	-0.0771153846153846	183.6746	78.63816	-105.03644
-2.005	-4	176.2368	84.08491	-92.15189	-0.0771153846153846	-0.0975609756097561	-0.0771153846153846	176.2368	84.08491	-92.15189
-2.005	-4.2	173.3504	90.40105	-82.94935	-0.0771153846153846	-0.102439024390244	-0.0771153846153846	173.3504	90.40105	-82.94935
-2.005	-4.405	165.0237	104.9912	-60.0325	-0.0771153846153846	-0.107439024390244	-0.0771153846153846	165.0237	104.9912	-60.0325
-2.005	-4.6	158.1073	118.8573	-39.25	-0.0771153846153846	-0.11219512195122	-0.0771153846153846	158.1073	118.8573	-39.25
-2.005	-4.8	151.8104	132.675	-19.1354	-0.0771153846153846	-0.117073170731707	-0.0771153846153846	151.8104	132.675	-19.1354
-2.005	-5	147.2697	145.1639	-2.10579999999999	-0.0771153846153846	-0.121951219512195	-0.0771153846153846	147.2697	145.1639	-2.10579999999999
-2.005	-5.2	146.4767	144.738	-1.73869999999999	-0.0771153846153846	-0.126829268292683	-0.0771153846153846	146.4767	144.738	-1.73869999999999
-2.005	-5.405	145.6332	138.0249	-7.60829999999999	-0.0771153846153846	-0.131829268292683	-0.0771153846153846	145.6332	138.0249	-7.60829999999999
-2.005	-5.6	145.7606	143.946	-1.81460000000001	-0.0771153846153846	-0.136585365853659	-0.0771153846153846	145.7606	143.946	-1.81460000000001
-2.005	-5.8	143.1879	146.9524	3.7645	-0.0771153846153846	-0.141463414634146	-0.0771153846153846	143.1879	146.9524	3.7645
-2.005	-6	141.8383	151.6255	9.78719999999999	-0.0771153846153846	-0.146341463414634	-0.0771153846153846	141.8383	151.6255	9.78719999999999
-1.805	6	170.1769	45925.93	45755.7531	-0.0694230769230769	0.146341463414634	-0.0694230769230769	170.1769	45925.93	45755.7531
-1.805	5.8	152.6058	52453.1	52300.4942	-0.0694230769230769	0.141463414634146	-0.0694230769230769	152.6058	52453.1	52300.4942
-1.805	5.6	139.5401	18097.19	17957.6499	-0.0694230769230769	0.136585365853659	-0.0694230769230769	139.5401	18097.19	17957.6499
-1.805	5.4	129.9257	5059.486	4929.5603	-0.0694230769230769	0.131707317073171	-0.0694230769230769	129.9257	5059.486	4929.5603
-1.805	5.2	125.7594	1921.809	1796.0496	-0.0694230769230769	0.126829268292683	-0.0694230769230769	125.7594	1921.809	1796.0496
-1.805	5	126.5595	969.0016	842.4421	-0.0694230769230769	0.121951219512195	-0.0694230769230769	126.5595	969.0016	842.4421
-1.805	4.8	132.4468	648.4813	516.0345	-0.0694230769230769	0.117073170731707	-0.0694230769230769	132.4468	648.4813	516.0345
-1.805	4.6	140.7636	552.5865	411.8229	-0.0694230769230769	0.11219512195122	-0.0694230769230769	140.7636	552.5865	411.8229
-1.805	4.4	150.9281	454.9115	303.9834	-0.0694230769230769	0.107317073170732	-0.0694230769230769	150.9281	454.9115	303.9834
-1.805	4.2	147.0364	409.2265	262.1901	-0.0694230769230769	0.102439024390244	-0.0694230769230769	147.0364	409.2265	262.1901
-1.805	4	134.9088	375.9364	241.0276	-0.0694230769230769	0.0975609756097561	-0.0694230769230769	134.9088	375.9364	241.0276
-1.805	3.8	138.8246	345.0644	206.2398	-0.0694230769230769	0.0926829268292683	-0.0694230769230769	138.8246	345.0644	206.2398
-1.805	3.6	141.7219	323.7969	182.075	-0.0694230769230769	0.0878048780487805	-0.0694230769230769	141.7219	323.7969	182.075
-1.805	3.4	143.3707	307.4871	164.1164	-0.0694230769230769	0.0829268292682927	-0.0694230769230769	143.3707	307.4871	164.1164
-1.805	3.2	145.1593	292.5207	147.3614	-0.0694230769230769	0.0780487804878049	-0.0694230769230769	145.1593	292.5207	147.3614
-1.805	3	146.3593	270.0673	123.708	-0.0694230769230769	0.0731707317073171	-0.0694230769230769	146.3593	270.0673	123.708
-1.805	2.8	146.9908	252.5332	105.5424	-0.0694230769230769	0.0682926829268293	-0.0694230769230769	146.9908	252.5332	105.5424
-1.805	2.595	149.389	238.7365	89.3475	-0.0694230769230769	0.0632926829268293	-0.0694230769230769	149.389	238.7365	89.3475
-1.805	2.4	151.4981	225.9046	74.4065	-0.0694230769230769	0.0585365853658537	-0.0694230769230769	151.4981	225.9046	74.4065
-1.805	2.2	155.1352	212.4946	57.3594	-0.0694230769230769	0.0536585365853659	-0.0694230769230769	155.1352	212.4946	57.3594
-1.805	1.995	161.8532	199.5022	37.649	-0.0694230769230769	0.0486585365853659	-0.0694230769230769	161.8532	199.5022	37.649
-1.805	1.8	169.0927	187.2499	18.1572	-0.0694230769230769	0.0439024390243902	-0.0694230769230769	169.0927	187.2499	18.1572
-1.805	1.6	178.326	173.8099	-4.5161	-0.0694230769230769	0.0390243902439024	-0.0694230769230769	178.326	173.8099	-4.5161
-1.805	1.4	187.9566	161.6086	-26.348	-0.0694230769230769	0.0341463414634146	-0.0694230769230769	187.9566	161.6086	-26.348
-1.805	1.2	198.6354	151.5389	-47.0965	-0.0694230769230769	0.0292682926829268	-0.0694230769230769	198.6354	151.5389	-47.0965
-1.805	0.995	210.4	143.9459	-66.4541	-0.0694230769230769	0.0242682926829268	-0.0694230769230769	210.4	143.9459	-66.4541
-1.805	0.8	226.6854	139.6075	-87.0779	-0.0694230769230769	0.0195121951219512	-0.0694230769230769	226.6854	139.6075	-87.0779
-1.805	0.6	240.3061	135.4495	-104.8566	-0.0694230769230769	0.0146341463414634	-0.0694230769230769	240.3061	135.4495	-104.8566
-1.805	0.4	250.068	132.9786	-117.0894	-0.0694230769230769	0.00975609756097561	-0.0694230769230769	250.068	132.9786	-117.0894
-1.805	0.2	259.4748	132.7921	-126.6827	-0.0694230769230769	0.0048780487804878	-0.0694230769230769	259.4748	132.7921	-126.6827
-1.805	0	318.7824	135.4757	-183.3067	-0.0694230769230769	0	-0.0694230769230769	318.7824	135.4757	-183.3067
-1.805	-0.2	409.5976	143.5773	-266.0203	-0.0694230769230769	-0.0048780487804878	-0.0694230769230769	409.5976	143.5773	-266.0203
-1.805	-0.4	686.0761	158.994	-527.0821	-0.0694230769230769	-0.00975609756097561	-0.0694230769230769	686.0761	158.994	-527.0821
-1.805	-0.6	1529.211	186.8878	-1342.3232	-0.0694230769230769	-0.0146341463414634	-0.0694230769230769	1529.211	186.8878	-1342.3232
-1.805	-0.8	6324.456	211.7533	-6112.7027	-0.0694230769230769	-0.0195121951219512	-0.0694230769230769	6324.456	211.7533	-6112.7027
-1.805	-1.005	18455.52	249.5684	-18205.9516	-0.0694230769230769	-0.0245121951219512	-0.0694230769230769	18455.52	249.5684	-18205.9516
-1.805	-1.2	28951.65	296.2142	-28655.4358	-0.0694230769230769	-0.0292682926829268	-0.0694230769230769	28951.65	296.2142	-28655.4358
-1.805	-1.4	19748.73	340.5056	-19408.2244	-0.0694230769230769	-0.0341463414634146	-0.0694230769230769	19748.73	340.5056	-19408.2244
-1.805	-1.6	1007.777	362.615	-645.162	-0.0694230769230769	-0.0390243902439024	-0.0694230769230769	1007.777	362.615	-645.162
-1.805	-1.8	594.3758	363.2734	-231.1024	-0.0694230769230769	-0.0439024390243902	-0.0694230769230769	594.3758	363.2734	-231.1024
-1.805	-2	504.9477	337.8926	-167.0551	-0.0694230769230769	-0.0487804878048781	-0.0694230769230769	504.9477	337.8926	-167.0551
-1.805	-2.2	412.8336	287.0478	-125.7858	-0.0694230769230769	-0.0536585365853659	-0.0694230769230769	412.8336	287.0478	-125.7858
-1.805	-2.4	366.0426	203.5679	-162.4747	-0.0694230769230769	-0.0585365853658537	-0.0694230769230769	366.0426	203.5679	-162.4747
-1.805	-2.6	331.7626	138.81	-192.9526	-0.0694230769230769	-0.0634146341463415	-0.0694230769230769	331.7626	138.81	-192.9526
-1.805	-2.8	303.2115	111.5965	-191.615	-0.0694230769230769	-0.0682926829268293	-0.0694230769230769	303.2115	111.5965	-191.615
-1.805	-3	274.6666	95.2912	-179.3754	-0.0694230769230769	-0.0731707317073171	-0.0694230769230769	274.6666	95.2912	-179.3754
-1.805	-3.2	261.5484	83.61635	-177.93205	-0.0694230769230769	-0.0780487804878049	-0.0694230769230769	261.5484	83.61635	-177.93205
-1.805	-3.4	243.4826	76.29681	-167.18579	-0.0694230769230769	-0.0829268292682927	-0.0694230769230769	243.4826	76.29681	-167.18579
-1.805	-3.6	219.2234	72.72793	-146.49547	-0.0694230769230769	-0.0878048780487805	-0.0694230769230769	219.2234	72.72793	-146.49547
-1.805	-3.8	202.7167	72.03455	-130.68215	-0.0694230769230769	-0.0926829268292683	-0.0694230769230769	202.7167	72.03455	-130.68215
-1.805	-4	190.0041	75.56083	-114.44327	-0.0694230769230769	-0.0975609756097561	-0.0694230769230769	190.0041	75.56083	-114.44327
-1.805	-4.2	178.8586	81.86987	-96.98873	-0.0694230769230769	-0.102439024390244	-0.0694230769230769	178.8586	81.86987	-96.98873
-1.805	-4.405	172.4794	94.23526	-78.24414	-0.0694230769230769	-0.107439024390244	-0.0694230769230769	172.4794	94.23526	-78.24414
-1.805	-4.6	168.7307	109.8428	-58.8879	-0.0694230769230769	-0.11219512195122	-0.0694230769230769	168.7307	109.8428	-58.8879
-1.805	-4.8	165.9212	127.0722	-38.849	-0.0694230769230769	-0.117073170731707	-0.0694230769230769	165.9212	127.0722	-38.849
-1.805	-5	162.5439	138.779	-23.7649	-0.0694230769230769	-0.121951219512195	-0.0694230769230769	162.5439	138.779	-23.7649
-1.805	-5.2	160.7945	138.1008	-22.6937	-0.0694230769230769	-0.126829268292683	-0.0694230769230769	160.7945	138.1008	-22.6937
-1.805	-5.405	160.1291	131.8697	-28.2594	-0.0694230769230769	-0.131829268292683	-0.0694230769230769	160.1291	131.8697	-28.2594
-1.805	-5.6	159.1763	136.9352	-22.2411	-0.0694230769230769	-0.136585365853659	-0.0694230769230769	159.1763	136.9352	-22.2411
-1.805	-5.8	161.8745	140.4916	-21.3829	-0.0694230769230769	-0.141463414634146	-0.0694230769230769	161.8745	140.4916	-21.3829
-1.805	-6	160.4316	145.3931	-15.0385	-0.0694230769230769	-0.146341463414634	-0.0694230769230769	160.4316	145.3931	-15.0385
-1.605	6	191.8358	49768.79	49576.9542	-0.0617307692307692	0.146341463414634	-0.0617307692307692	191.8358	49768.79	49576.9542
-1.605	5.8	169.3473	57664.15	57494.8027	-0.0617307692307692	0.141463414634146	-0.0617307692307692	169.3473	57664.15	57494.8027
-1.605	5.6	151.0854	37940.23	37789.1446	-0.0617307692307692	0.136585365853659	-0.0617307692307692	151.0854	37940.23	37789.1446
-1.605	5.4	138.9712	5224.88	5085.9088	-0.0617307692307692	0.131707317073171	-0.0617307692307692	138.9712	5224.88	5085.9088
-1.605	5.2	130.41	2046.256	1915.846	-0.0617307692307692	0.126829268292683	-0.0617307692307692	130.41	2046.256	1915.846
-1.605	5	126.3865	1005.55	879.1635	-0.0617307692307692	0.121951219512195	-0.0617307692307692	126.3865	1005.55	879.1635
-1.605	4.8	124.9824	667.6842	542.7018	-0.0617307692307692	0.117073170731707	-0.0617307692307692	124.9824	667.6842	542.7018
-1.605	4.6	126.472	567.0568	440.5848	-0.0617307692307692	0.11219512195122	-0.0617307692307692	126.472	567.0568	440.5848
-1.605	4.4	131.7109	456.4785	324.7676	-0.0617307692307692	0.107317073170732	-0.0617307692307692	131.7109	456.4785	324.7676
-1.605	4.2	138.1639	410.9223	272.7584	-0.0617307692307692	0.102439024390244	-0.0617307692307692	138.1639	410.9223	272.7584
-1.605	4	146.5963	376.6018	230.0055	-0.0617307692307692	0.0975609756097561	-0.0617307692307692	146.5963	376.6018	230.0055
-1.605	3.8	144.2421	347.6361	203.394	-0.0617307692307692	0.0926829268292683	-0.0617307692307692	144.2421	347.6361	203.394
-1.605	3.6	132.7326	326.7519	194.0193	-0.0617307692307692	0.0878048780487805	-0.0617307692307692	132.7326	326.7519	194.0193
-1.605	3.4	134.6713	309.508	174.8367	-0.0617307692307692	0.0829268292682927	-0.0617307692307692	134.6713	309.508	174.8367
-1.605	3.2	139.0478	289.9322	150.8844	-0.0617307692307692	0.0780487804878049	-0.0617307692307692	139.0478	289.9322	150.8844
-1.605	3	142.7666	263.9008	121.1342	-0.0617307692307692	0.0731707317073171	-0.0617307692307692	142.7666	263.9008	121.1342
-1.605	2.8	144.4894	243.354	98.8646000000001	-0.0617307692307692	0.0682926829268293	-0.0617307692307692	144.4894	243.354	98.8646000000001
-1.605	2.595	145.6648	222.3464	76.6816	-0.0617307692307692	0.0632926829268293	-0.0617307692307692	145.6648	222.3464	76.6816
-1.605	2.4	147.9623	216.9242	68.9619	-0.0617307692307692	0.0585365853658537	-0.0617307692307692	147.9623	216.9242	68.9619
-1.605	2.2	150.8128	217.2164	66.4036	-0.0617307692307692	0.0536585365853659	-0.0617307692307692	150.8128	217.2164	66.4036
-1.605	1.995	155.3466	204.5038	49.1572	-0.0617307692307692	0.0486585365853659	-0.0617307692307692	155.3466	204.5038	49.1572
-1.605	1.8	162.1719	191.0754	28.9035	-0.0617307692307692	0.0439024390243902	-0.0617307692307692	162.1719	191.0754	28.9035
-1.605	1.6	169.8207	176.4533	6.63260000000003	-0.0617307692307692	0.0390243902439024	-0.0617307692307692	169.8207	176.4533	6.63260000000003
-1.605	1.4	179.4476	165.3137	-14.1339	-0.0617307692307692	0.0341463414634146	-0.0617307692307692	179.4476	165.3137	-14.1339
-1.605	1.2	189.4232	155.7344	-33.6888	-0.0617307692307692	0.0292682926829268	-0.0617307692307692	189.4232	155.7344	-33.6888
-1.605	0.995	200.4673	147.1161	-53.3512	-0.0617307692307692	0.0242682926829268	-0.0617307692307692	200.4673	147.1161	-53.3512
-1.605	0.8	213.8707	138.2351	-75.6356	-0.0617307692307692	0.0195121951219512	-0.0617307692307692	213.8707	138.2351	-75.6356
-1.605	0.6	226.3886	129.0991	-97.2895	-0.0617307692307692	0.0146341463414634	-0.0617307692307692	226.3886	129.0991	-97.2895
-1.605	0.4	237.7608	126.6365	-111.1243	-0.0617307692307692	0.00975609756097561	-0.0617307692307692	237.7608	126.6365	-111.1243
-1.605	0.2	248.6676	132.4638	-116.2038	-0.0617307692307692	0.0048780487804878	-0.0617307692307692	248.6676	132.4638	-116.2038
-1.605	0	259.1627	138.1584	-121.0043	-0.0617307692307692	0	-0.0617307692307692	259.1627	138.1584	-121.0043
-1.605	-0.2	336.0831	147.831	-188.2521	-0.0617307692307692	-0.0048780487804878	-0.0617307692307692	336.0831	147.831	-188.2521
-1.605	-0.4	429.8362	161.0674	-268.7688	-0.0617307692307692	-0.00975609756097561	-0.0617307692307692	429.8362	161.0674	-268.7688
-1.605	-0.6	768.242	185.1852	-583.0568	-0.0617307692307692	-0.0146341463414634	-0.0617307692307692	768.242	185.1852	-583.0568
-1.605	-0.8	1608.68	210.1678	-1398.5122	-0.0617307692307692	-0.0195121951219512	-0.0617307692307692	1608.68	210.1678	-1398.5122
-1.605	-1.005	5147.392	249.0204	-4898.3716	-0.0617307692307692	-0.0245121951219512	-0.0617307692307692	5147.392	249.0204	-4898.3716
-1.605	-1.2	9716.117	295.6634	-9420.4536	-0.0617307692307692	-0.0292682926829268	-0.0617307692307692	9716.117	295.6634	-9420.4536
-1.605	-1.4	13226.79	340.1604	-12886.6296	-0.0617307692307692	-0.0341463414634146	-0.0617307692307692	13226.79	340.1604	-12886.6296
-1.605	-1.6	3160.665	368.0942	-2792.5708	-0.0617307692307692	-0.0390243902439024	-0.0617307692307692	3160.665	368.0942	-2792.5708
-1.605	-1.8	940.2932	366.783	-573.5102	-0.0617307692307692	-0.0439024390243902	-0.0617307692307692	940.2932	366.783	-573.5102
-1.605	-2	580.5725	338.5696	-242.0029	-0.0617307692307692	-0.0487804878048781	-0.0617307692307692	580.5725	338.5696	-242.0029
-1.605	-2.2	496.5334	287.0257	-209.5077	-0.0617307692307692	-0.0536585365853659	-0.0617307692307692	496.5334	287.0257	-209.5077
-1.605	-2.4	409.151	204.8778	-204.2732	-0.0617307692307692	-0.0585365853658537	-0.0617307692307692	409.151	204.8778	-204.2732
-1.605	-2.6	360.1525	135.7083	-224.4442	-0.0617307692307692	-0.0634146341463415	-0.0617307692307692	360.1525	135.7083	-224.4442
-1.605	-2.8	325.1719	109.6283	-215.5436	-0.0617307692307692	-0.0682926829268293	-0.0617307692307692	325.1719	109.6283	-215.5436
-1.605	-3	298.7881	94.71253	-204.07557	-0.0617307692307692	-0.0731707317073171	-0.0617307692307692	298.7881	94.71253	-204.07557
-1.605	-3.2	272.6201	82.02298	-190.59712	-0.0617307692307692	-0.0780487804878049	-0.0617307692307692	272.6201	82.02298	-190.59712
-1.605	-3.4	258.061	75.23857	-182.82243	-0.0617307692307692	-0.0829268292682927	-0.0617307692307692	258.061	75.23857	-182.82243
-1.605	-3.6	241.5984	71.43193	-170.16647	-0.0617307692307692	-0.0878048780487805	-0.0617307692307692	241.5984	71.43193	-170.16647
-1.605	-3.8	218.2883	69.2408	-149.0475	-0.0617307692307692	-0.0926829268292683	-0.0617307692307692	218.2883	69.2408	-149.0475
-1.605	-4	203.4644	70.19352	-133.27088	-0.0617307692307692	-0.0975609756097561	-0.0617307692307692	203.4644	70.19352	-133.27088
-1.605	-4.2	192.7741	72.65237	-120.12173	-0.0617307692307692	-0.102439024390244	-0.0617307692307692	192.7741	72.65237	-120.12173
-1.605	-4.405	184.4328	79.96097	-104.47183	-0.0617307692307692	-0.107439024390244	-0.0617307692307692	184.4328	79.96097	-104.47183
-1.605	-4.6	179.4685	88.47596	-90.99254	-0.0617307692307692	-0.11219512195122	-0.0617307692307692	179.4685	88.47596	-90.99254
-1.605	-4.8	172.9683	97.66865	-75.29965	-0.0617307692307692	-0.117073170731707	-0.0617307692307692	172.9683	97.66865	-75.29965
-1.605	-5	167.2942	103.3298	-63.9644	-0.0617307692307692	-0.121951219512195	-0.0617307692307692	167.2942	103.3298	-63.9644
-1.605	-5.2	162.8848	112.5942	-50.2906	-0.0617307692307692	-0.126829268292683	-0.0617307692307692	162.8848	112.5942	-50.2906
-1.605	-5.405	161.6884	117.1762	-44.5122	-0.0617307692307692	-0.131829268292683	-0.0617307692307692	161.6884	117.1762	-44.5122
-1.605	-5.6	160.6618	120.0218	-40.64	-0.0617307692307692	-0.136585365853659	-0.0617307692307692	160.6618	120.0218	-40.64
-1.605	-5.8	157.4796	125.9616	-31.518	-0.0617307692307692	-0.141463414634146	-0.0617307692307692	157.4796	125.9616	-31.518
-1.605	-6	156.4747	131.4852	-24.9895	-0.0617307692307692	-0.146341463414634	-0.0617307692307692	156.4747	131.4852	-24.9895
-1.405	6	237.3714	48514.75	48277.3786	-0.0540384615384615	0.146341463414634	-0.0540384615384615	237.3714	48514.75	48277.3786
-1.405	5.8	198.327	58667.32	58468.993	-0.0540384615384615	0.141463414634146	-0.0540384615384615	198.327	58667.32	58468.993
-1.405	5.6	174.1659	38117.01	37942.8441	-0.0540384615384615	0.136585365853659	-0.0540384615384615	174.1659	38117.01	37942.8441
-1.405	5.4	156.4291	5443.576	5287.1469	-0.0540384615384615	0.131707317073171	-0.0540384615384615	156.4291	5443.576	5287.1469
-1.405	5.2	140.8124	2020.594	1879.7816	-0.0540384615384615	0.126829268292683	-0.0540384615384615	140.8124	2020.594	1879.7816
-1.405	5	131.0836	1014.843	883.7594	-0.0540384615384615	0.121951219512195	-0.0540384615384615	131.0836	1014.843	883.7594
-1.405	4.8	124.5369	685.6023	561.0654	-0.0540384615384615	0.117073170731707	-0.0540384615384615	124.5369	685.6023	561.0654
-1.405	4.6	121.3131	580.7158	459.4027	-0.0540384615384615	0.11219512195122	-0.0540384615384615	121.3131	580.7158	459.4027
-1.405	4.4	120.4521	458.6813	338.2292	-0.0540384615384615	0.107317073170732	-0.0540384615384615	120.4521	458.6813	338.2292
-1.405	4.2	121.3802	413.5994	292.2192	-0.0540384615384615	0.102439024390244	-0.0540384615384615	121.3802	413.5994	292.2192
-1.405	4	123.6332	379.3303	255.6971	-0.0540384615384615	0.0975609756097561	-0.0540384615384615	123.6332	379.3303	255.6971
-1.405	3.8	126.5153	350.947	224.4317	-0.0540384615384615	0.0926829268292683	-0.0540384615384615	126.5153	350.947	224.4317
-1.405	3.6	129.2152	330.0256	200.8104	-0.0540384615384615	0.0878048780487805	-0.0540384615384615	129.2152	330.0256	200.8104
-1.405	3.4	128.1589	312.6369	184.478	-0.0540384615384615	0.0829268292682927	-0.0540384615384615	128.1589	312.6369	184.478
-1.405	3.2	130.7621	294.3354	163.5733	-0.0540384615384615	0.0780487804878049	-0.0540384615384615	130.7621	294.3354	163.5733
-1.405	3	133.7872	273.5329	139.7457	-0.0540384615384615	0.0731707317073171	-0.0540384615384615	133.7872	273.5329	139.7457
-1.405	2.8	135.5251	257.5024	121.9773	-0.0540384615384615	0.0682926829268293	-0.0540384615384615	135.5251	257.5024	121.9773
-1.405	2.595	137.1617	244.6323	107.4706	-0.0540384615384615	0.0632926829268293	-0.0540384615384615	137.1617	244.6323	107.4706
-1.405	2.4	139.2815	233.1088	93.8273	-0.0540384615384615	0.0585365853658537	-0.0540384615384615	139.2815	233.1088	93.8273
-1.405	2.2	139.6556	221.1543	81.4987	-0.0540384615384615	0.0536585365853659	-0.0540384615384615	139.6556	221.1543	81.4987
-1.405	1.995	142.6704	207.5788	64.9084	-0.0540384615384615	0.0486585365853659	-0.0540384615384615	142.6704	207.5788	64.9084
-1.405	1.8	148.4414	194.4501	46.0087	-0.0540384615384615	0.0439024390243902	-0.0540384615384615	148.4414	194.4501	46.0087
-1.405	1.6	153.8585	179.1495	25.291	-0.0540384615384615	0.0390243902439024	-0.0540384615384615	153.8585	179.1495	25.291
-1.405	1.4	161.0937	167.9626	6.8689	-0.0540384615384615	0.0341463414634146	-0.0540384615384615	161.0937	167.9626	6.8689
-1.405	1.2	167.8355	159.5125	-8.32300000000001	-0.0540384615384615	0.0292682926829268	-0.0540384615384615	167.8355	159.5125	-8.32300000000001
-1.405	0.995	176.0381	152.1651	-23.873	-0.0540384615384615	0.0242682926829268	-0.0540384615384615	176.0381	152.1651	-23.873
-1.405	0.8	185.8254	146.0298	-39.7956	-0.0540384615384615	0.0195121951219512	-0.0540384615384615	185.8254	146.0298	-39.7956
-1.405	0.6	194.8702	140.6096	-54.2606	-0.0540384615384615	0.0146341463414634	-0.0540384615384615	194.8702	140.6096	-54.2606
-1.405	0.4	204.1836	137.1297	-67.0539	-0.0540384615384615	0.00975609756097561	-0.0540384615384615	204.1836	137.1297	-67.0539
-1.405	0.2	215.5235	137.8529	-77.6706	-0.0540384615384615	0.0048780487804878	-0.0540384615384615	215.5235	137.8529	-77.6706
-1.405	0	223.5843	142.0527	-81.5316	-0.0540384615384615	0	-0.0540384615384615	223.5843	142.0527	-81.5316
-1.405	-0.2	228.9734	151.8872	-77.0862	-0.0540384615384615	-0.0048780487804878	-0.0540384615384615	228.9734	151.8872	-77.0862
-1.405	-0.4	247.3783	169.3469	-78.0314	-0.0540384615384615	-0.00975609756097561	-0.0540384615384615	247.3783	169.3469	-78.0314
-1.405	-0.6	341.9968	193.7153	-148.2815	-0.0540384615384615	-0.0146341463414634	-0.0540384615384615	341.9968	193.7153	-148.2815
-1.405	-0.8	641.3038	215.6715	-425.6323	-0.0540384615384615	-0.0195121951219512	-0.0540384615384615	641.3038	215.6715	-425.6323
-1.405	-1.005	2612.65	249.318	-2363.332	-0.0540384615384615	-0.0245121951219512	-0.0540384615384615	2612.65	249.318	-2363.332
-1.405	-1.2	13780.82	292.1088	-13488.7112	-0.0540384615384615	-0.0292682926829268	-0.0540384615384615	13780.82	292.1088	-13488.7112
-1.405	-1.4	54168.08	340.7157	-53827.3643	-0.0540384615384615	-0.0341463414634146	-0.0540384615384615	54168.08	340.7157	-53827.3643
-1.405	-1.6	110674.1	372.3804	-110301.7196	-0.0540384615384615	-0.0390243902439024	-0.0540384615384615	110674.1	372.3804	-110301.7196
-1.405	-1.8	121505.4	373.5388	-121131.8612	-0.0540384615384615	-0.0439024390243902	-0.0540384615384615	121505.4	373.5388	-121131.8612
-1.405	-2	1493.445	355.6225	-1137.8225	-0.0540384615384615	-0.0487804878048781	-0.0540384615384615	1493.445	355.6225	-1137.8225
-1.405	-2.2	730.4244	290.0174	-440.407	-0.0540384615384615	-0.0536585365853659	-0.0540384615384615	730.4244	290.0174	-440.407
-1.405	-2.4	570.4192	209.3564	-361.0628	-0.0540384615384615	-0.0585365853658537	-0.0540384615384615	570.4192	209.3564	-361.0628
-1.405	-2.6	432.0261	137.9271	-294.099	-0.0540384615384615	-0.0634146341463415	-0.0540384615384615	432.0261	137.9271	-294.099
-1.405	-2.8	380.71	109.2191	-271.4909	-0.0540384615384615	-0.0682926829268293	-0.0540384615384615	380.71	109.2191	-271.4909
-1.405	-3	342.293	92.71719	-249.57581	-0.0540384615384615	-0.0731707317073171	-0.0540384615384615	342.293	92.71719	-249.57581
-1.405	-3.2	309.5878	81.78653	-227.80127	-0.0540384615384615	-0.0780487804878049	-0.0540384615384615	309.5878	81.78653	-227.80127
-1.405	-3.4	274.914	73.82447	-201.08953	-0.0540384615384615	-0.0829268292682927	-0.0540384615384615	274.914	73.82447	-201.08953
-1.405	-3.6	257.1245	68.06439	-189.06011	-0.0540384615384615	-0.0878048780487805	-0.0540384615384615	257.1245	68.06439	-189.06011
-1.405	-3.8	238.2305	64.31703	-173.91347	-0.0540384615384615	-0.0926829268292683	-0.0540384615384615	238.2305	64.31703	-173.91347
-1.405	-4	223.3981	60.84858	-162.54952	-0.0540384615384615	-0.0975609756097561	-0.0540384615384615	223.3981	60.84858	-162.54952
-1.405	-4.2	212.5515	61.89396	-150.65754	-0.0540384615384615	-0.102439024390244	-0.0540384615384615	212.5515	61.89396	-150.65754
-1.405	-4.405	203.3798	69.20138	-134.17842	-0.0540384615384615	-0.107439024390244	-0.0540384615384615	203.3798	69.20138	-134.17842
-1.405	-4.6	195.7747	80.45474	-115.31996	-0.0540384615384615	-0.11219512195122	-0.0540384615384615	195.7747	80.45474	-115.31996
-1.405	-4.8	186.3469	90.1016	-96.2453	-0.0540384615384615	-0.117073170731707	-0.0540384615384615	186.3469	90.1016	-96.2453
-1.405	-5	175.2091	97.0682	-78.1409	-0.0540384615384615	-0.121951219512195	-0.0540384615384615	175.2091	97.0682	-78.1409
-1.405	-5.2	166.106	108.1514	-57.9546	-0.0540384615384615	-0.126829268292683	-0.0540384615384615	166.106	108.1514	-57.9546
-1.405	-5.405	163.8982	119.9589	-43.9393	-0.0540384615384615	-0.131829268292683	-0.0540384615384615	163.8982	119.9589	-43.9393
-1.405	-5.6	165.0446	138.4966	-26.548	-0.0540384615384615	-0.136585365853659	-0.0540384615384615	165.0446	138.4966	-26.548
-1.405	-5.8	167.2881	139.0569	-28.2312	-0.0540384615384615	-0.141463414634146	-0.0540384615384615	167.2881	139.0569	-28.2312
-1.405	-6	168.8582	132.2438	-36.6144	-0.0540384615384615	-0.146341463414634	-0.0540384615384615	168.8582	132.2438	-36.6144
-1.205	6	287.0343	49766.61	49479.5757	-0.0463461538461538	0.146341463414634	-0.0463461538461538	287.0343	49766.61	49479.5757
-1.205	5.8	273.6435	59852.81	59579.1665	-0.0463461538461538	0.141463414634146	-0.0463461538461538	273.6435	59852.81	59579.1665
-1.205	5.6	229.563	38581.84	38352.277	-0.0463461538461538	0.136585365853659	-0.0463461538461538	229.563	38581.84	38352.277
-1.205	5.4	193.5452	5570.915	5377.3698	-0.0463461538461538	0.131707317073171	-0.0463461538461538	193.5452	5570.915	5377.3698
-1.205	5.2	168.029	2088.997	1920.968	-0.0463461538461538	0.126829268292683	-0.0463461538461538	168.029	2088.997	1920.968
-1.205	5	149.9237	1021.639	871.7153	-0.0463461538461538	0.121951219512195	-0.0463461538461538	149.9237	1021.639	871.7153
-1.205	4.8	136.6827	697.2522	560.5695	-0.0463461538461538	0.117073170731707	-0.0463461538461538	136.6827	697.2522	560.5695
-1.205	4.6	126.484	573.3868	446.9028	-0.0463461538461538	0.11219512195122	-0.0463461538461538	126.484	573.3868	446.9028
-1.205	4.4	121.5758	461.0102	339.4344	-0.0463461538461538	0.107317073170732	-0.0463461538461538	121.5758	461.0102	339.4344
-1.205	4.2	119.1463	413.6574	294.5111	-0.0463461538461538	0.102439024390244	-0.0463461538461538	119.1463	413.6574	294.5111
-1.205	4	117.2965	379.7493	262.4528	-0.0463461538461538	0.0975609756097561	-0.0463461538461538	117.2965	379.7493	262.4528
-1.205	3.8	118.5788	352.5406	233.9618	-0.0463461538461538	0.0926829268292683	-0.0463461538461538	118.5788	352.5406	233.9618
-1.205	3.6	119.7815	329.1317	209.3502	-0.0463461538461538	0.0878048780487805	-0.0463461538461538	119.7815	329.1317	209.3502
-1.205	3.4	121.8749	311.1651	189.2902	-0.0463461538461538	0.0829268292682927	-0.0463461538461538	121.8749	311.1651	189.2902
-1.205	3.2	123.041	296.1017	173.0607	-0.0463461538461538	0.0780487804878049	-0.0463461538461538	123.041	296.1017	173.0607
-1.205	3	123.3159	279.9157	156.5998	-0.0463461538461538	0.0731707317073171	-0.0463461538461538	123.3159	279.9157	156.5998
-1.205	2.8	122.6262	260.8672	138.241	-0.0463461538461538	0.0682926829268293	-0.0463461538461538	122.6262	260.8672	138.241
-1.205	2.595	120.9158	245.714	124.7982	-0.0463461538461538	0.0632926829268293	-0.0463461538461538	120.9158	245.714	124.7982
-1.205	2.4	119.8708	233.3718	113.501	-0.0463461538461538	0.0585365853658537	-0.0463461538461538	119.8708	233.3718	113.501
-1.205	2.2	124.0568	223.2497	99.1929	-0.0463461538461538	0.0536585365853659	-0.0463461538461538	124.0568	223.2497	99.1929
-1.205	1.995	133.3278	209.6748	76.347	-0.0463461538461538	0.0486585365853659	-0.0463461538461538	133.3278	209.6748	76.347
-1.205	1.8	135.9259	197.8272	61.9013	-0.0463461538461538	0.0439024390243902	-0.0463461538461538	135.9259	197.8272	61.9013
-1.205	1.6	139.9879	185.7267	45.7388	-0.0463461538461538	0.0390243902439024	-0.0463461538461538	139.9879	185.7267	45.7388
-1.205	1.4	145.1912	173.3341	28.1429	-0.0463461538461538	0.0341463414634146	-0.0463461538461538	145.1912	173.3341	28.1429
-1.205	1.2	150.0122	164.5749	14.5627	-0.0463461538461538	0.0292682926829268	-0.0463461538461538	150.0122	164.5749	14.5627
-1.205	0.995	156.0362	158.0363	2.0001	-0.0463461538461538	0.0242682926829268	-0.0463461538461538	156.0362	158.0363	2.0001
-1.205	0.8	164.5091	151.0556	-13.4535	-0.0463461538461538	0.0195121951219512	-0.0463461538461538	164.5091	151.0556	-13.4535
-1.205	0.6	172.7368	146.4398	-26.297	-0.0463461538461538	0.0146341463414634	-0.0463461538461538	172.7368	146.4398	-26.297
-1.205	0.4	180.0956	144.715	-35.3806	-0.0463461538461538	0.00975609756097561	-0.0463461538461538	180.0956	144.715	-35.3806
-1.205	0.2	187.951	146.3089	-41.6421	-0.0463461538461538	0.0048780487804878	-0.0463461538461538	187.951	146.3089	-41.6421
-1.205	0	194.9682	150.1472	-44.821	-0.0463461538461538	0	-0.0463461538461538	194.9682	150.1472	-44.821
-1.205	-0.2	201.3739	157.0347	-44.3392	-0.0463461538461538	-0.0048780487804878	-0.0463461538461538	201.3739	157.0347	-44.3392
-1.205	-0.4	201.0089	173.7571	-27.2518	-0.0463461538461538	-0.00975609756097561	-0.0463461538461538	201.0089	173.7571	-27.2518
-1.205	-0.6	198.8076	198.6337	-0.173900000000003	-0.0463461538461538	-0.0146341463414634	-0.0463461538461538	198.8076	198.6337	-0.173900000000003
-1.205	-0.8	235.3296	221.2613	-14.0683	-0.0463461538461538	-0.0195121951219512	-0.0463461538461538	235.3296	221.2613	-14.0683
-1.205	-1.005	353.2537	255.0741	-98.1796	-0.0463461538461538	-0.0245121951219512	-0.0463461538461538	353.2537	255.0741	-98.1796
-1.205	-1.2	886.5384	297.4983	-589.0401	-0.0463461538461538	-0.0292682926829268	-0.0463461538461538	886.5384	297.4983	-589.0401
-1.205	-1.4	5490.927	349.4771	-5141.4499	-0.0463461538461538	-0.0341463414634146	-0.0463461538461538	5490.927	349.4771	-5141.4499
-1.205	-1.6	18526.45	375.9494	-18150.5006	-0.0463461538461538	-0.0390243902439024	-0.0463461538461538	18526.45	375.9494	-18150.5006
-1.205	-1.8	73498.17	377.6429	-73120.5271	-0.0463461538461538	-0.0439024390243902	-0.0463461538461538	73498.17	377.6429	-73120.5271
-1.205	-2	142408.6	358.4454	-142050.1546	-0.0463461538461538	-0.0487804878048781	-0.0463461538461538	142408.6	358.4454	-142050.1546
-1.205	-2.2	121880.3	305.8157	-121574.4843	-0.0463461538461538	-0.0536585365853659	-0.0463461538461538	121880.3	305.8157	-121574.4843
-1.205	-2.4	1303.657	217.3662	-1086.2908	-0.0463461538461538	-0.0585365853658537	-0.0463461538461538	1303.657	217.3662	-1086.2908
-1.205	-2.6	647.85	144.0578	-503.7922	-0.0463461538461538	-0.0634146341463415	-0.0463461538461538	647.85	144.0578	-503.7922
-1.205	-2.8	507.1599	112.5541	-394.6058	-0.0463461538461538	-0.0682926829268293	-0.0463461538461538	507.1599	112.5541	-394.6058
-1.205	-3	412.4997	93.26031	-319.23939	-0.0463461538461538	-0.0731707317073171	-0.0463461538461538	412.4997	93.26031	-319.23939
-1.205	-3.2	367.8363	82.75201	-285.08429	-0.0463461538461538	-0.0780487804878049	-0.0463461538461538	367.8363	82.75201	-285.08429
-1.205	-3.4	328.0597	76.02892	-252.03078	-0.0463461538461538	-0.0829268292682927	-0.0463461538461538	328.0597	76.02892	-252.03078
-1.205	-3.6	291.8492	69.11842	-222.73078	-0.0463461538461538	-0.0878048780487805	-0.0463461538461538	291.8492	69.11842	-222.73078
-1.205	-3.8	269.7304	64.79406	-204.93634	-0.0463461538461538	-0.0926829268292683	-0.0463461538461538	269.7304	64.79406	-204.93634
-1.205	-4	254.6906	58.91724	-195.77336	-0.0463461538461538	-0.0975609756097561	-0.0463461538461538	254.6906	58.91724	-195.77336
-1.205	-4.2	239.1201	53.5761	-185.544	-0.0463461538461538	-0.102439024390244	-0.0463461538461538	239.1201	53.5761	-185.544
-1.205	-4.405	224.5609	56.75271	-167.80819	-0.0463461538461538	-0.107439024390244	-0.0463461538461538	224.5609	56.75271	-167.80819
-1.205	-4.6	213.9216	69.08548	-144.83612	-0.0463461538461538	-0.11219512195122	-0.0463461538461538	213.9216	69.08548	-144.83612
-1.205	-4.8	203.6218	79.91006	-123.71174	-0.0463461538461538	-0.117073170731707	-0.0463461538461538	203.6218	79.91006	-123.71174
-1.205	-5	191.2998	88.19616	-103.10364	-0.0463461538461538	-0.121951219512195	-0.0463461538461538	191.2998	88.19616	-103.10364
-1.205	-5.2	181.9037	95.35534	-86.54836	-0.0463461538461538	-0.126829268292683	-0.0463461538461538	181.9037	95.35534	-86.54836
-1.205	-5.405	178.804	102.5355	-76.2685	-0.0463461538461538	-0.131829268292683	-0.0463461538461538	178.804	102.5355	-76.2685
-1.205	-5.6	175.0957	111.6792	-63.4165	-0.0463461538461538	-0.136585365853659	-0.0463461538461538	175.0957	111.6792	-63.4165
-1.205	-5.8	173.1209	121.441	-51.6799	-0.0463461538461538	-0.141463414634146	-0.0463461538461538	173.1209	121.441	-51.6799
-1.205	-6	170.5393	124.5142	-46.0251	-0.0463461538461538	-0.146341463414634	-0.0463461538461538	170.5393	124.5142	-46.0251
-1	6	265.2087	51861.66	51596.4513	-0.0384615384615385	0.146341463414634	-0.0384615384615385	265.2087	51861.66	51596.4513
-1	5.8	280.193	60023.49	59743.297	-0.0384615384615385	0.141463414634146	-0.0384615384615385	280.193	60023.49	59743.297
-1	5.6	284.5714	38712.31	38427.7386	-0.0384615384615385	0.136585365853659	-0.0384615384615385	284.5714	38712.31	38427.7386
-1	5.4	265.6686	5850.919	5585.2504	-0.0384615384615385	0.131707317073171	-0.0384615384615385	265.6686	5850.919	5585.2504
-1	5.2	218.9511	2144.499	1925.5479	-0.0384615384615385	0.126829268292683	-0.0384615384615385	218.9511	2144.499	1925.5479
-1	5	182.3724	1000.926	818.5536	-0.0384615384615385	0.121951219512195	-0.0384615384615385	182.3724	1000.926	818.5536
-1	4.8	158.266	648.9947	490.7287	-0.0384615384615385	0.117073170731707	-0.0384615384615385	158.266	648.9947	490.7287
-1	4.6	142.5891	540.1566	397.5675	-0.0384615384615385	0.11219512195122	-0.0384615384615385	142.5891	540.1566	397.5675
-1	4.4	131.8501	471.5118	339.6617	-0.0384615384615385	0.107317073170732	-0.0384615384615385	131.8501	471.5118	339.6617
-1	4.2	123.0103	420.0006	296.9903	-0.0384615384615385	0.102439024390244	-0.0384615384615385	123.0103	420.0006	296.9903
-1	4	118.4138	383.6358	265.222	-0.0384615384615385	0.0975609756097561	-0.0384615384615385	118.4138	383.6358	265.222
-1	3.8	115.5072	352.1855	236.6783	-0.0384615384615385	0.0926829268292683	-0.0384615384615385	115.5072	352.1855	236.6783
-1	3.6	115.3176	330.1777	214.8601	-0.0384615384615385	0.0878048780487805	-0.0384615384615385	115.3176	330.1777	214.8601
-1	3.4	115.7383	313.5172	197.7789	-0.0384615384615385	0.0829268292682927	-0.0384615384615385	115.7383	313.5172	197.7789
-1	3.2	117.0252	296.7921	179.7669	-0.0384615384615385	0.0780487804878049	-0.0384615384615385	117.0252	296.7921	179.7669
-1	3	117.4147	283.3113	165.8966	-0.0384615384615385	0.0731707317073171	-0.0384615384615385	117.4147	283.3113	165.8966
-1	2.8	118.0183	261.116	143.0977	-0.0384615384615385	0.0682926829268293	-0.0384615384615385	118.0183	261.116	143.0977
-1	2.595	116.5073	249.0171	132.5098	-0.0384615384615385	0.0632926829268293	-0.0384615384615385	116.5073	249.0171	132.5098
-1	2.4	115.2395	238.1445	122.905	-0.0384615384615385	0.0585365853658537	-0.0384615384615385	115.2395	238.1445	122.905
-1	2.2	113.6225	226.4441	112.8216	-0.0384615384615385	0.0536585365853659	-0.0384615384615385	113.6225	226.4441	112.8216
-1	1.995	110.615	214.2055	103.5905	-0.0384615384615385	0.0486585365853659	-0.0384615384615385	110.615	214.2055	103.5905
-1	1.8	116.5604	200.7136	84.1532	-0.0384615384615385	0.0439024390243902	-0.0384615384615385	116.5604	200.7136	84.1532
-1	1.6	130.6935	187.0541	56.3606	-0.0384615384615385	0.0390243902439024	-0.0384615384615385	130.6935	187.0541	56.3606
-1	1.4	136.4557	176.9408	40.4851	-0.0384615384615385	0.0341463414634146	-0.0384615384615385	136.4557	176.9408	40.4851
-1	1.2	143.5992	168.4662	24.867	-0.0384615384615385	0.0292682926829268	-0.0384615384615385	143.5992	168.4662	24.867
-1	0.995	148.946	162.2016	13.2556	-0.0384615384615385	0.0242682926829268	-0.0384615384615385	148.946	162.2016	13.2556
-1	0.8	149.965	157.5011	7.53610000000001	-0.0384615384615385	0.0195121951219512	-0.0384615384615385	149.965	157.5011	7.53610000000001
-1	0.6	156.977	152.6573	-4.31970000000001	-0.0384615384615385	0.0146341463414634	-0.0384615384615385	156.977	152.6573	-4.31970000000001
-1	0.4	163.3167	151.0581	-12.2586	-0.0384615384615385	0.00975609756097561	-0.0384615384615385	163.3167	151.0581	-12.2586
-1	0.2	168.925	151.744	-17.181	-0.0384615384615385	0.0048780487804878	-0.0384615384615385	168.925	151.744	-17.181
-1	0	173.5396	154.8917	-18.6479	-0.0384615384615385	0	-0.0384615384615385	173.5396	154.8917	-18.6479
-1	-0.2	177.6345	163.4025	-14.232	-0.0384615384615385	-0.0048780487804878	-0.0384615384615385	177.6345	163.4025	-14.232
-1	-0.4	180.8508	188.1918	7.34100000000001	-0.0384615384615385	-0.00975609756097561	-0.0384615384615385	180.8508	188.1918	7.34100000000001
-1	-0.6	177.9906	210.299	32.3084	-0.0384615384615385	-0.0146341463414634	-0.0384615384615385	177.9906	210.299	32.3084
-1	-0.8	169.3299	235.9949	66.665	-0.0384615384615385	-0.0195121951219512	-0.0384615384615385	169.3299	235.9949	66.665
-1	-1.005	181.6716	267.6318	85.9602	-0.0384615384615385	-0.0245121951219512	-0.0384615384615385	181.6716	267.6318	85.9602
-1	-1.2	305.1948	310.731	5.53620000000001	-0.0384615384615385	-0.0292682926829268	-0.0384615384615385	305.1948	310.731	5.53620000000001
-1	-1.4	820.2113	360.4213	-459.79	-0.0384615384615385	-0.0341463414634146	-0.0384615384615385	820.2113	360.4213	-459.79
-1	-1.6	3107.2	385.1751	-2722.0249	-0.0384615384615385	-0.0390243902439024	-0.0384615384615385	3107.2	385.1751	-2722.0249
-1	-1.8	13023.92	384.025	-12639.895	-0.0384615384615385	-0.0439024390243902	-0.0384615384615385	13023.92	384.025	-12639.895
-1	-2	48956.6	364.0538	-48592.5462	-0.0384615384615385	-0.0487804878048781	-0.0384615384615385	48956.6	364.0538	-48592.5462
-1	-2.2	92375.2	306.274	-92068.926	-0.0384615384615385	-0.0536585365853659	-0.0384615384615385	92375.2	306.274	-92068.926
-1	-2.4	100647.6	216.1085	-100431.4915	-0.0384615384615385	-0.0585365853658537	-0.0384615384615385	100647.6	216.1085	-100431.4915
-1	-2.6	3046.819	143.022	-2903.797	-0.0384615384615385	-0.0634146341463415	-0.0384615384615385	3046.819	143.022	-2903.797
-1	-2.8	985.8366	113.2598	-872.5768	-0.0384615384615385	-0.0682926829268293	-0.0384615384615385	985.8366	113.2598	-872.5768
-1	-3	598.021	93.75092	-504.27008	-0.0384615384615385	-0.0731707317073171	-0.0384615384615385	598.021	93.75092	-504.27008
-1	-3.2	446.8705	84.58699	-362.28351	-0.0384615384615385	-0.0780487804878049	-0.0384615384615385	446.8705	84.58699	-362.28351
-1	-3.4	383.7597	78.62905	-305.13065	-0.0384615384615385	-0.0829268292682927	-0.0384615384615385	383.7597	78.62905	-305.13065
-1	-3.6	340.6834	72.88534	-267.79806	-0.0384615384615385	-0.0878048780487805	-0.0384615384615385	340.6834	72.88534	-267.79806
-1	-3.8	288.9399	68.28043	-220.65947	-0.0384615384615385	-0.0926829268292683	-0.0384615384615385	288.9399	68.28043	-220.65947
-1	-4	265.2529	60.84258	-204.41032	-0.0384615384615385	-0.0975609756097561	-0.0384615384615385	265.2529	60.84258	-204.41032
-1	-4.2	251.7392	55.1117	-196.6275	-0.0384615384615385	-0.102439024390244	-0.0384615384615385	251.7392	55.1117	-196.6275
-1	-4.405	234.2689	53.10075	-181.16815	-0.0384615384615385	-0.107439024390244	-0.0384615384615385	234.2689	53.10075	-181.16815
-1	-4.6	219.5703	57.14549	-162.42481	-0.0384615384615385	-0.11219512195122	-0.0384615384615385	219.5703	57.14549	-162.42481
-1	-4.8	209.555	73.12504	-136.42996	-0.0384615384615385	-0.117073170731707	-0.0384615384615385	209.555	73.12504	-136.42996
-1	-5	199.536	83.8796	-115.6564	-0.0384615384615385	-0.121951219512195	-0.0384615384615385	199.536	83.8796	-115.6564
-1	-5.2	193.9434	94.66591	-99.27749	-0.0384615384615385	-0.126829268292683	-0.0384615384615385	193.9434	94.66591	-99.27749
-1	-5.405	188.4586	106.955	-81.5036	-0.0384615384615385	-0.131829268292683	-0.0384615384615385	188.4586	106.955	-81.5036
-1	-5.6	184.6544	113.6571	-70.9973	-0.0384615384615385	-0.136585365853659	-0.0384615384615385	184.6544	113.6571	-70.9973
-1	-5.8	181.4032	117.2467	-64.1565	-0.0384615384615385	-0.141463414634146	-0.0384615384615385	181.4032	117.2467	-64.1565
-1	-6	179.8258	115.633	-64.1928	-0.0384615384615385	-0.146341463414634	-0.0384615384615385	179.8258	115.633	-64.1928
-0.805	6	230.4219	52147.65	51917.2281	-0.0309615384615385	0.146341463414634	-0.0309615384615385	230.4219	52147.65	51917.2281
-0.805	5.8	256.2146	60611.82	60355.6054	-0.0309615384615385	0.141463414634146	-0.0309615384615385	256.2146	60611.82	60355.6054
-0.805	5.6	275.0509	39516.46	39241.4091	-0.0309615384615385	0.136585365853659	-0.0309615384615385	275.0509	39516.46	39241.4091
-0.805	5.4	282.3671	6069.06	5786.6929	-0.0309615384615385	0.131707317073171	-0.0309615384615385	282.3671	6069.06	5786.6929
-0.805	5.2	268.6235	2315.616	2046.9925	-0.0309615384615385	0.126829268292683	-0.0309615384615385	268.6235	2315.616	2046.9925
-0.805	5	227.8828	1057.269	829.3862	-0.0309615384615385	0.121951219512195	-0.0309615384615385	227.8828	1057.269	829.3862
-0.805	4.8	190.3827	687.3173	496.9346	-0.0309615384615385	0.117073170731707	-0.0309615384615385	190.3827	687.3173	496.9346
-0.805	4.6	163.8522	580.5861	416.7339	-0.0309615384615385	0.11219512195122	-0.0309615384615385	163.8522	580.5861	416.7339
-0.805	4.4	145.4675	499.0769	353.6094	-0.0309615384615385	0.107317073170732	-0.0309615384615385	145.4675	499.0769	353.6094
-0.805	4.2	131.6171	424.1509	292.5338	-0.0309615384615385	0.102439024390244	-0.0309615384615385	131.6171	424.1509	292.5338
-0.805	4	120.3538	388.7999	268.4461	-0.0309615384615385	0.0975609756097561	-0.0309615384615385	120.3538	388.7999	268.4461
-0.805	3.8	114.0326	359.1221	245.0895	-0.0309615384615385	0.0926829268292683	-0.0309615384615385	114.0326	359.1221	245.0895
-0.805	3.6	110.7955	336.8178	226.0223	-0.0309615384615385	0.0878048780487805	-0.0309615384615385	110.7955	336.8178	226.0223
-0.805	3.4	109.9403	318.7207	208.7804	-0.0309615384615385	0.0829268292682927	-0.0309615384615385	109.9403	318.7207	208.7804
-0.805	3.2	109.5127	301.3678	191.8551	-0.0309615384615385	0.0780487804878049	-0.0309615384615385	109.5127	301.3678	191.8551
-0.805	3	109.3161	288.4018	179.0857	-0.0309615384615385	0.0731707317073171	-0.0309615384615385	109.3161	288.4018	179.0857
-0.805	2.8	111.6606	268.0565	156.3959	-0.0309615384615385	0.0682926829268293	-0.0309615384615385	111.6606	268.0565	156.3959
-0.805	2.595	114.3959	255.0128	140.6169	-0.0309615384615385	0.0632926829268293	-0.0309615384615385	114.3959	255.0128	140.6169
-0.805	2.4	115.6346	242.3219	126.6873	-0.0309615384615385	0.0585365853658537	-0.0309615384615385	115.6346	242.3219	126.6873
-0.805	2.2	117.8516	229.6741	111.8225	-0.0309615384615385	0.0536585365853659	-0.0309615384615385	117.8516	229.6741	111.8225
-0.805	1.995	121.373	217.7521	96.3791	-0.0309615384615385	0.0486585365853659	-0.0309615384615385	121.373	217.7521	96.3791
-0.805	1.8	125.0129	204.9124	79.8995	-0.0309615384615385	0.0439024390243902	-0.0309615384615385	125.0129	204.9124	79.8995
-0.805	1.6	131.4715	189.2524	57.7809	-0.0309615384615385	0.0390243902439024	-0.0309615384615385	131.4715	189.2524	57.7809
-0.805	1.4	138.4611	178.5865	40.1254	-0.0309615384615385	0.0341463414634146	-0.0309615384615385	138.4611	178.5865	40.1254
-0.805	1.2	144.5711	170.1097	25.5386	-0.0309615384615385	0.0292682926829268	-0.0309615384615385	144.5711	170.1097	25.5386
-0.805	0.995	140.7199	163.5406	22.8207	-0.0309615384615385	0.0242682926829268	-0.0309615384615385	140.7199	163.5406	22.8207
-0.805	0.8	132.7351	159.6204	26.8853	-0.0309615384615385	0.0195121951219512	-0.0309615384615385	132.7351	159.6204	26.8853
-0.805	0.6	141.0262	156.158	15.1318	-0.0309615384615385	0.0146341463414634	-0.0309615384615385	141.0262	156.158	15.1318
-0.805	0.4	146.457	154.2383	7.78130000000002	-0.0309615384615385	0.00975609756097561	-0.0309615384615385	146.457	154.2383	7.78130000000002
-0.805	0.2	151.2865	154.7785	3.49200000000002	-0.0309615384615385	0.0048780487804878	-0.0309615384615385	151.2865	154.7785	3.49200000000002
-0.805	0	156.6281	156.785	0.156900000000007	-0.0309615384615385	0	-0.0309615384615385	156.6281	156.785	0.156900000000007
-0.805	-0.2	162.0882	163.9871	1.8989	-0.0309615384615385	-0.0048780487804878	-0.0309615384615385	162.0882	163.9871	1.8989
-0.805	-0.4	169.8655	184.7861	14.9206	-0.0309615384615385	-0.00975609756097561	-0.0309615384615385	169.8655	184.7861	14.9206
-0.805	-0.6	178.8088	206.0193	27.2105	-0.0309615384615385	-0.0146341463414634	-0.0309615384615385	178.8088	206.0193	27.2105
-0.805	-0.8	181.5939	231.8109	50.217	-0.0309615384615385	-0.0195121951219512	-0.0309615384615385	181.5939	231.8109	50.217
-0.805	-1.005	178.2329	266.8318	88.5989	-0.0309615384615385	-0.0245121951219512	-0.0309615384615385	178.2329	266.8318	88.5989
-0.805	-1.2	179.3569	317.3206	137.9637	-0.0309615384615385	-0.0292682926829268	-0.0309615384615385	179.3569	317.3206	137.9637
-0.805	-1.4	195.0505	361.5831	166.5326	-0.0309615384615385	-0.0341463414634146	-0.0309615384615385	195.0505	361.5831	166.5326
-0.805	-1.6	310.7154	386.6423	75.9269	-0.0309615384615385	-0.0390243902439024	-0.0309615384615385	310.7154	386.6423	75.9269
-0.805	-1.8	1164.426	389.2322	-775.1938	-0.0309615384615385	-0.0439024390243902	-0.0309615384615385	1164.426	389.2322	-775.1938
-0.805	-2	7746.303	374.2139	-7372.0891	-0.0309615384615385	-0.0487804878048781	-0.0309615384615385	7746.303	374.2139	-7372.0891
-0.805	-2.2	38871.42	309.4661	-38561.9539	-0.0309615384615385	-0.0536585365853659	-0.0309615384615385	38871.42	309.4661	-38561.9539
-0.805	-2.4	112051.2	221.7225	-111829.4775	-0.0309615384615385	-0.0585365853658537	-0.0309615384615385	112051.2	221.7225	-111829.4775
-0.805	-2.6	209179.7	170.5382	-209009.1618	-0.0309615384615385	-0.0634146341463415	-0.0309615384615385	209179.7	170.5382	-209009.1618
-0.805	-2.8	217286.6	116.9594	-217169.6406	-0.0309615384615385	-0.0682926829268293	-0.0309615384615385	217286.6	116.9594	-217169.6406
-0.805	-3	1318.533	93.40797	-1225.12503	-0.0309615384615385	-0.0731707317073171	-0.0309615384615385	1318.533	93.40797	-1225.12503
-0.805	-3.2	839.3361	82.74216	-756.59394	-0.0309615384615385	-0.0780487804878049	-0.0309615384615385	839.3361	82.74216	-756.59394
-0.805	-3.4	530.4306	76.65079	-453.77981	-0.0309615384615385	-0.0829268292682927	-0.0309615384615385	530.4306	76.65079	-453.77981
-0.805	-3.6	413.6996	72.52159	-341.17801	-0.0309615384615385	-0.0878048780487805	-0.0309615384615385	413.6996	72.52159	-341.17801
-0.805	-3.8	367.5075	67.88167	-299.62583	-0.0309615384615385	-0.0926829268292683	-0.0309615384615385	367.5075	67.88167	-299.62583
-0.805	-4	326.177	61.22152	-264.95548	-0.0309615384615385	-0.0975609756097561	-0.0309615384615385	326.177	61.22152	-264.95548
-0.805	-4.2	282.9278	56.28375	-226.64405	-0.0309615384615385	-0.102439024390244	-0.0309615384615385	282.9278	56.28375	-226.64405
-0.805	-4.405	261.1843	51.2973	-209.887	-0.0309615384615385	-0.107439024390244	-0.0309615384615385	261.1843	51.2973	-209.887
-0.805	-4.6	246.6188	52.94922	-193.66958	-0.0309615384615385	-0.11219512195122	-0.0309615384615385	246.6188	52.94922	-193.66958
-0.805	-4.8	236.5615	60.08656	-176.47494	-0.0309615384615385	-0.117073170731707	-0.0309615384615385	236.5615	60.08656	-176.47494
-0.805	-5	225.3054	70.92248	-154.38292	-0.0309615384615385	-0.121951219512195	-0.0309615384615385	225.3054	70.92248	-154.38292
-0.805	-5.2	215.6647	80.79497	-134.86973	-0.0309615384615385	-0.126829268292683	-0.0309615384615385	215.6647	80.79497	-134.86973
-0.805	-5.405	202.0441	90.78985	-111.25425	-0.0309615384615385	-0.131829268292683	-0.0309615384615385	202.0441	90.78985	-111.25425
-0.805	-5.6	195.0134	99.1803	-95.8331	-0.0309615384615385	-0.136585365853659	-0.0309615384615385	195.0134	99.1803	-95.8331
-0.805	-5.8	190.1117	105.0553	-85.0564	-0.0309615384615385	-0.141463414634146	-0.0309615384615385	190.1117	105.0553	-85.0564
-0.805	-6	190.8484	108.4434	-82.405	-0.0309615384615385	-0.146341463414634	-0.0309615384615385	190.8484	108.4434	-82.405
-0.605	6	182.3873	31598.68	31416.2927	-0.0232692307692308	0.146341463414634	-0.0232692307692308	182.3873	31598.68	31416.2927
-0.605	5.8	204.0437	39159.31	38955.2663	-0.0232692307692308	0.141463414634146	-0.0232692307692308	204.0437	39159.31	38955.2663
-0.605	5.6	227.0496	35565.09	35338.0404	-0.0232692307692308	0.136585365853659	-0.0232692307692308	227.0496	35565.09	35338.0404
-0.605	5.4	245.2904	16071.48	15826.1896	-0.0232692307692308	0.131707317073171	-0.0232692307692308	245.2904	16071.48	15826.1896
-0.605	5.2	249.2169	2975.103	2725.8861	-0.0232692307692308	0.126829268292683	-0.0232692307692308	249.2169	2975.103	2725.8861
-0.605	5	242.5627	1213.535	970.9723	-0.0232692307692308	0.121951219512195	-0.0232692307692308	242.5627	1213.535	970.9723
-0.605	4.8	237.572	729.6086	492.0366	-0.0232692307692308	0.117073170731707	-0.0232692307692308	237.572	729.6086	492.0366
-0.605	4.6	218.5342	595.6156	377.0814	-0.0232692307692308	0.11219512195122	-0.0232692307692308	218.5342	595.6156	377.0814
-0.605	4.4	177.0564	509.7861	332.7297	-0.0232692307692308	0.107317073170732	-0.0232692307692308	177.0564	509.7861	332.7297
-0.605	4.2	154.5588	439.3645	284.8057	-0.0232692307692308	0.102439024390244	-0.0232692307692308	154.5588	439.3645	284.8057
-0.605	4	136.2407	398.678	262.4373	-0.0232692307692308	0.0975609756097561	-0.0232692307692308	136.2407	398.678	262.4373
-0.605	3.8	123.5672	368.9182	245.351	-0.0232692307692308	0.0926829268292683	-0.0232692307692308	123.5672	368.9182	245.351
-0.605	3.6	115.6984	344.0997	228.4013	-0.0232692307692308	0.0878048780487805	-0.0232692307692308	115.6984	344.0997	228.4013
-0.605	3.4	110.9087	321.2113	210.3026	-0.0232692307692308	0.0829268292682927	-0.0232692307692308	110.9087	321.2113	210.3026
-0.605	3.2	108.8015	304.5083	195.7068	-0.0232692307692308	0.0780487804878049	-0.0232692307692308	108.8015	304.5083	195.7068
-0.605	3	108.1036	290.7041	182.6005	-0.0232692307692308	0.0731707317073171	-0.0232692307692308	108.1036	290.7041	182.6005
-0.605	2.8	107.2036	277.2848	170.0812	-0.0232692307692308	0.0682926829268293	-0.0232692307692308	107.2036	277.2848	170.0812
-0.605	2.595	106.7429	259.345	152.6021	-0.0232692307692308	0.0632926829268293	-0.0232692307692308	106.7429	259.345	152.6021
-0.605	2.4	107.6971	247.9703	140.2732	-0.0232692307692308	0.0585365853658537	-0.0232692307692308	107.6971	247.9703	140.2732
-0.605	2.2	108.8741	235.804	126.9299	-0.0232692307692308	0.0536585365853659	-0.0232692307692308	108.8741	235.804	126.9299
-0.605	1.995	109.8785	225.2491	115.3706	-0.0232692307692308	0.0486585365853659	-0.0232692307692308	109.8785	225.2491	115.3706
-0.605	1.8	112.5354	213.2133	100.6779	-0.0232692307692308	0.0439024390243902	-0.0232692307692308	112.5354	213.2133	100.6779
-0.605	1.6	114.4172	198.3752	83.958	-0.0232692307692308	0.0390243902439024	-0.0232692307692308	114.4172	198.3752	83.958
-0.605	1.4	115.4121	186.2446	70.8325	-0.0232692307692308	0.0341463414634146	-0.0232692307692308	115.4121	186.2446	70.8325
-0.605	1.2	115.5696	177.1249	61.5553	-0.0232692307692308	0.0292682926829268	-0.0232692307692308	115.5696	177.1249	61.5553
-0.605	0.995	114.9172	169.8514	54.9342	-0.0232692307692308	0.0242682926829268	-0.0232692307692308	114.9172	169.8514	54.9342
-0.605	0.8	113.0937	166.513	53.4193	-0.0232692307692308	0.0195121951219512	-0.0232692307692308	113.0937	166.513	53.4193
-0.605	0.6	111.1034	162.9164	51.813	-0.0232692307692308	0.0146341463414634	-0.0232692307692308	111.1034	162.9164	51.813
-0.605	0.4	108.5357	159.5472	51.0115	-0.0232692307692308	0.00975609756097561	-0.0232692307692308	108.5357	159.5472	51.0115
-0.605	0.2	111.289	159.1265	47.8375	-0.0232692307692308	0.0048780487804878	-0.0232692307692308	111.289	159.1265	47.8375
-0.605	0	134.4003	160.4082	26.0079	-0.0232692307692308	0	-0.0232692307692308	134.4003	160.4082	26.0079
-0.605	-0.2	139.3298	167.318	27.9882	-0.0232692307692308	-0.0048780487804878	-0.0232692307692308	139.3298	167.318	27.9882
-0.605	-0.4	147.0226	187.2643	40.2417	-0.0232692307692308	-0.00975609756097561	-0.0232692307692308	147.0226	187.2643	40.2417
-0.605	-0.6	155.0712	203.0491	47.9779	-0.0232692307692308	-0.0146341463414634	-0.0232692307692308	155.0712	203.0491	47.9779
-0.605	-0.8	159.8897	227.9008	68.0111	-0.0232692307692308	-0.0195121951219512	-0.0232692307692308	159.8897	227.9008	68.0111
-0.605	-1.005	161.5784	256.3319	94.7535	-0.0232692307692308	-0.0245121951219512	-0.0232692307692308	161.5784	256.3319	94.7535
-0.605	-1.2	158.1774	298.6223	140.4449	-0.0232692307692308	-0.0292682926829268	-0.0232692307692308	158.1774	298.6223	140.4449
-0.605	-1.4	154.2693	344.8726	190.6033	-0.0232692307692308	-0.0341463414634146	-0.0232692307692308	154.2693	344.8726	190.6033
-0.605	-1.6	159.2391	380.7275	221.4884	-0.0232692307692308	-0.0390243902439024	-0.0232692307692308	159.2391	380.7275	221.4884
-0.605	-1.8	188.7367	391.0003	202.2636	-0.0232692307692308	-0.0439024390243902	-0.0232692307692308	188.7367	391.0003	202.2636
-0.605	-2	507.9137	381.2205	-126.6932	-0.0232692307692308	-0.0487804878048781	-0.0232692307692308	507.9137	381.2205	-126.6932
-0.605	-2.2	2016.626	328.4173	-1688.2087	-0.0232692307692308	-0.0536585365853659	-0.0232692307692308	2016.626	328.4173	-1688.2087
-0.605	-2.4	11184.35	269.2702	-10915.0798	-0.0232692307692308	-0.0585365853658537	-0.0232692307692308	11184.35	269.2702	-10915.0798
-0.605	-2.6	55809.51	179.6918	-55629.8182	-0.0232692307692308	-0.0634146341463415	-0.0232692307692308	55809.51	179.6918	-55629.8182
-0.605	-2.8	112936.2	119.716	-112816.484	-0.0232692307692308	-0.0682926829268293	-0.0232692307692308	112936.2	119.716	-112816.484
-0.605	-3	186782.3	95.84431	-186686.45569	-0.0232692307692308	-0.0731707317073171	-0.0232692307692308	186782.3	95.84431	-186686.45569
-0.605	-3.2	183050.3	80.4976	-182969.8024	-0.0232692307692308	-0.0780487804878049	-0.0232692307692308	183050.3	80.4976	-182969.8024
-0.605	-3.4	1300.439	72.78207	-1227.65693	-0.0232692307692308	-0.0829268292682927	-0.0232692307692308	1300.439	72.78207	-1227.65693
-0.605	-3.6	852.5656	70.20897	-782.35663	-0.0232692307692308	-0.0878048780487805	-0.0232692307692308	852.5656	70.20897	-782.35663
-0.605	-3.8	538.0053	66.98043	-471.02487	-0.0232692307692308	-0.0926829268292683	-0.0232692307692308	538.0053	66.98043	-471.02487
-0.605	-4	407.0868	61.26498	-345.82182	-0.0232692307692308	-0.0975609756097561	-0.0232692307692308	407.0868	61.26498	-345.82182
-0.605	-4.2	364.3283	58.16646	-306.16184	-0.0232692307692308	-0.102439024390244	-0.0232692307692308	364.3283	58.16646	-306.16184
-0.605	-4.405	324.3136	53.48927	-270.82433	-0.0232692307692308	-0.107439024390244	-0.0232692307692308	324.3136	53.48927	-270.82433
-0.605	-4.6	273.8244	50.67893	-223.14547	-0.0232692307692308	-0.11219512195122	-0.0232692307692308	273.8244	50.67893	-223.14547
-0.605	-4.8	250.1832	52.74088	-197.44232	-0.0232692307692308	-0.117073170731707	-0.0232692307692308	250.1832	52.74088	-197.44232
-0.605	-5	242.1947	59.22703	-182.96767	-0.0232692307692308	-0.121951219512195	-0.0232692307692308	242.1947	59.22703	-182.96767
-0.605	-5.2	237.3217	72.31072	-165.01098	-0.0232692307692308	-0.126829268292683	-0.0232692307692308	237.3217	72.31072	-165.01098
-0.605	-5.405	228.7404	85.08287	-143.65753	-0.0232692307692308	-0.131829268292683	-0.0232692307692308	228.7404	85.08287	-143.65753
-0.605	-5.6	218.4532	91.84672	-126.60648	-0.0232692307692308	-0.136585365853659	-0.0232692307692308	218.4532	91.84672	-126.60648
-0.605	-5.8	215.3311	97.25472	-118.07638	-0.0232692307692308	-0.141463414634146	-0.0232692307692308	215.3311	97.25472	-118.07638
-0.605	-6	216.2528	101.2359	-115.0169	-0.0232692307692308	-0.146341463414634	-0.0232692307692308	216.2528	101.2359	-115.0169
-0.405	6	140.9879	31606.48	31465.4921	-0.0155769230769231	0.146341463414634	-0.0155769230769231	140.9879	31606.48	31465.4921
-0.405	5.8	156.483	50503.52	50347.037	-0.0155769230769231	0.141463414634146	-0.0155769230769231	156.483	50503.52	50347.037
-0.405	5.6	188.8995	57460.07	57271.1705	-0.0155769230769231	0.136585365853659	-0.0155769230769231	188.8995	57460.07	57271.1705
-0.405	5.4	215.1726	39194.53	38979.3574	-0.0155769230769231	0.131707317073171	-0.0155769230769231	215.1726	39194.53	38979.3574
-0.405	5.2	242.9913	6050.786	5807.7947	-0.0155769230769231	0.126829268292683	-0.0155769230769231	242.9913	6050.786	5807.7947
-0.405	5	268.8318	2196.057	1927.2252	-0.0155769230769231	0.121951219512195	-0.0155769230769231	268.8318	2196.057	1927.2252
-0.405	4.8	283.3509	1021.963	738.6121	-0.0155769230769231	0.117073170731707	-0.0155769230769231	283.3509	1021.963	738.6121
-0.405	4.6	286.1188	683.9287	397.8099	-0.0155769230769231	0.11219512195122	-0.0155769230769231	286.1188	683.9287	397.8099
-0.405	4.4	264.1991	587.0118	322.8127	-0.0155769230769231	0.107317073170732	-0.0155769230769231	264.1991	587.0118	322.8127
-0.405	4.2	212.8618	506.6625	293.8007	-0.0155769230769231	0.102439024390244	-0.0155769230769231	212.8618	506.6625	293.8007
-0.405	4	171.6425	424.7948	253.1523	-0.0155769230769231	0.0975609756097561	-0.0155769230769231	171.6425	424.7948	253.1523
-0.405	3.8	150.0261	390.1676	240.1415	-0.0155769230769231	0.0926829268292683	-0.0155769230769231	150.0261	390.1676	240.1415
-0.405	3.6	132.8244	361.0544	228.23	-0.0155769230769231	0.0878048780487805	-0.0155769230769231	132.8244	361.0544	228.23
-0.405	3.4	120.4086	338.8709	218.4623	-0.0155769230769231	0.0829268292682927	-0.0155769230769231	120.4086	338.8709	218.4623
-0.405	3.2	111.9493	321.5334	209.5841	-0.0155769230769231	0.0780487804878049	-0.0155769230769231	111.9493	321.5334	209.5841
-0.405	3	108.1516	304.9624	196.8108	-0.0155769230769231	0.0731707317073171	-0.0155769230769231	108.1516	304.9624	196.8108
-0.405	2.8	105.6899	291.2517	185.5618	-0.0155769230769231	0.0682926829268293	-0.0155769230769231	105.6899	291.2517	185.5618
-0.405	2.595	103.0105	270.5142	167.5037	-0.0155769230769231	0.0632926829268293	-0.0155769230769231	103.0105	270.5142	167.5037
-0.405	2.4	103.4847	257.4263	153.9416	-0.0155769230769231	0.0585365853658537	-0.0155769230769231	103.4847	257.4263	153.9416
-0.405	2.2	103.8941	244.9747	141.0806	-0.0155769230769231	0.0536585365853659	-0.0155769230769231	103.8941	244.9747	141.0806
-0.405	1.995	104.4625	232.5316	128.0691	-0.0155769230769231	0.0486585365853659	-0.0155769230769231	104.4625	232.5316	128.0691
-0.405	1.8	105.7696	221.7251	115.9555	-0.0155769230769231	0.0439024390243902	-0.0155769230769231	105.7696	221.7251	115.9555
-0.405	1.6	108.7189	208.9585	100.2396	-0.0155769230769231	0.0390243902439024	-0.0155769230769231	108.7189	208.9585	100.2396
-0.405	1.4	110.5718	195.1252	84.5534	-0.0155769230769231	0.0341463414634146	-0.0155769230769231	110.5718	195.1252	84.5534
-0.405	1.2	111.5813	185.7259	74.1446	-0.0155769230769231	0.0292682926829268	-0.0155769230769231	111.5813	185.7259	74.1446
-0.405	0.995	112.409	178.3409	65.9319	-0.0155769230769231	0.0242682926829268	-0.0155769230769231	112.409	178.3409	65.9319
-0.405	0.8	115.1418	171.2055	56.0637	-0.0155769230769231	0.0195121951219512	-0.0155769230769231	115.1418	171.2055	56.0637
-0.405	0.6	116.7311	165.5001	48.769	-0.0155769230769231	0.0146341463414634	-0.0155769230769231	116.7311	165.5001	48.769
-0.405	0.4	118.6767	159.2068	40.5301	-0.0155769230769231	0.00975609756097561	-0.0155769230769231	118.6767	159.2068	40.5301
-0.405	0.2	120.9001	155.8234	34.9233	-0.0155769230769231	0.0048780487804878	-0.0155769230769231	120.9001	155.8234	34.9233
-0.405	0	122.953	155.4424	32.4894	-0.0155769230769231	0	-0.0155769230769231	122.953	155.4424	32.4894
-0.405	-0.2	124.8054	158.5373	33.7319	-0.0155769230769231	-0.0048780487804878	-0.0155769230769231	124.8054	158.5373	33.7319
-0.405	-0.4	128.6424	167.3147	38.6723	-0.0155769230769231	-0.00975609756097561	-0.0155769230769231	128.6424	167.3147	38.6723
-0.405	-0.6	133.1588	190.6163	57.4575	-0.0155769230769231	-0.0146341463414634	-0.0155769230769231	133.1588	190.6163	57.4575
-0.405	-0.8	137.5078	210.5411	73.0333	-0.0155769230769231	-0.0195121951219512	-0.0155769230769231	137.5078	210.5411	73.0333
-0.405	-1.005	141.0333	240.5059	99.4726	-0.0155769230769231	-0.0245121951219512	-0.0155769230769231	141.0333	240.5059	99.4726
-0.405	-1.2	141.3438	271.9723	130.6285	-0.0155769230769231	-0.0292682926829268	-0.0155769230769231	141.3438	271.9723	130.6285
-0.405	-1.4	138.1048	314.4883	176.3835	-0.0155769230769231	-0.0341463414634146	-0.0155769230769231	138.1048	314.4883	176.3835
-0.405	-1.6	128.9549	365.4422	236.4873	-0.0155769230769231	-0.0390243902439024	-0.0155769230769231	128.9549	365.4422	236.4873
-0.405	-1.8	104.0287	392.2015	288.1728	-0.0155769230769231	-0.0439024390243902	-0.0155769230769231	104.0287	392.2015	288.1728
-0.405	-2	88.58609	398.1912	309.60511	-0.0155769230769231	-0.0487804878048781	-0.0155769230769231	88.58609	398.1912	309.60511
-0.405	-2.2	106.8084	381.1672	274.3588	-0.0155769230769231	-0.0536585365853659	-0.0155769230769231	106.8084	381.1672	274.3588
-0.405	-2.4	251.1926	325.1642	73.9716	-0.0155769230769231	-0.0585365853658537	-0.0155769230769231	251.1926	325.1642	73.9716
-0.405	-2.6	996.6019	225.4331	-771.1688	-0.0155769230769231	-0.0634146341463415	-0.0155769230769231	996.6019	225.4331	-771.1688
-0.405	-2.8	5084.276	149.8606	-4934.4154	-0.0155769230769231	-0.0682926829268293	-0.0155769230769231	5084.276	149.8606	-4934.4154
-0.405	-3	21242.26	113.8447	-21128.4153	-0.0155769230769231	-0.0731707317073171	-0.0155769230769231	21242.26	113.8447	-21128.4153
-0.405	-3.2	66198.89	88.61328	-66110.27672	-0.0155769230769231	-0.0780487804878049	-0.0155769230769231	66198.89	88.61328	-66110.27672
-0.405	-3.4	90130.63	78.08213	-90052.54787	-0.0155769230769231	-0.0829268292682927	-0.0155769230769231	90130.63	78.08213	-90052.54787
-0.405	-3.6	83217.69	73.13017	-83144.55983	-0.0155769230769231	-0.0878048780487805	-0.0155769230769231	83217.69	73.13017	-83144.55983
-0.405	-3.8	1980.786	69.50401	-1911.28199	-0.0155769230769231	-0.0926829268292683	-0.0155769230769231	1980.786	69.50401	-1911.28199
-0.405	-4	870.2082	63.93468	-806.27352	-0.0155769230769231	-0.0975609756097561	-0.0155769230769231	870.2082	63.93468	-806.27352
-0.405	-4.2	469.7273	58.48356	-411.24374	-0.0155769230769231	-0.102439024390244	-0.0155769230769231	469.7273	58.48356	-411.24374
-0.405	-4.405	401.8785	55.54526	-346.33324	-0.0155769230769231	-0.107439024390244	-0.0155769230769231	401.8785	55.54526	-346.33324
-0.405	-4.6	354.5509	51.71347	-302.83743	-0.0155769230769231	-0.11219512195122	-0.0155769230769231	354.5509	51.71347	-302.83743
-0.405	-4.8	300.3193	48.68876	-251.63054	-0.0155769230769231	-0.117073170731707	-0.0155769230769231	300.3193	48.68876	-251.63054
-0.405	-5	268.0026	51.45367	-216.54893	-0.0155769230769231	-0.121951219512195	-0.0155769230769231	268.0026	51.45367	-216.54893
-0.405	-5.2	248.5522	59.99914	-188.55306	-0.0155769230769231	-0.126829268292683	-0.0155769230769231	248.5522	59.99914	-188.55306
-0.405	-5.405	237.0424	74.39614	-162.64626	-0.0155769230769231	-0.131829268292683	-0.0155769230769231	237.0424	74.39614	-162.64626
-0.405	-5.6	233.297	82.83273	-150.46427	-0.0155769230769231	-0.136585365853659	-0.0155769230769231	233.297	82.83273	-150.46427
-0.405	-5.8	233.8966	87.24818	-146.64842	-0.0155769230769231	-0.141463414634146	-0.0155769230769231	233.8966	87.24818	-146.64842
-0.405	-6	232.8346	86.45207	-146.38253	-0.0155769230769231	-0.146341463414634	-0.0155769230769231	232.8346	86.45207	-146.38253
-0.205	6	136.255	17866.33	17730.075	-0.00788461538461538	0.146341463414634	-0.00788461538461538	136.255	17866.33	17730.075
-0.205	5.8	132.9702	31025.84	30892.8698	-0.00788461538461538	0.141463414634146	-0.00788461538461538	132.9702	31025.84	30892.8698
-0.205	5.6	148.182	49764.2	49616.018	-0.00788461538461538	0.136585365853659	-0.00788461538461538	148.182	49764.2	49616.018
-0.205	5.4	169.7708	54412.83	54243.0592	-0.00788461538461538	0.131707317073171	-0.00788461538461538	169.7708	54412.83	54243.0592
-0.205	5.2	203.1987	18017.48	17814.2813	-0.00788461538461538	0.126829268292683	-0.00788461538461538	203.1987	18017.48	17814.2813
-0.205	5	230.2219	4741.875	4511.6531	-0.00788461538461538	0.121951219512195	-0.00788461538461538	230.2219	4741.875	4511.6531
-0.205	4.8	263.5353	1846.32	1582.7847	-0.00788461538461538	0.117073170731707	-0.00788461538461538	263.5353	1846.32	1582.7847
-0.205	4.6	289.5883	933.2053	643.617	-0.00788461538461538	0.11219512195122	-0.00788461538461538	289.5883	933.2053	643.617
-0.205	4.4	302.338	651.8478	349.5098	-0.00788461538461538	0.107317073170732	-0.00788461538461538	302.338	651.8478	349.5098
-0.205	4.2	285.621	559.1427	273.5217	-0.00788461538461538	0.102439024390244	-0.00788461538461538	285.621	559.1427	273.5217
-0.205	4	239.7077	451.1735	211.4658	-0.00788461538461538	0.0975609756097561	-0.00788461538461538	239.7077	451.1735	211.4658
-0.205	3.8	191.3325	412.0078	220.6753	-0.00788461538461538	0.0926829268292683	-0.00788461538461538	191.3325	412.0078	220.6753
-0.205	3.6	162.7071	382.4756	219.7685	-0.00788461538461538	0.0878048780487805	-0.00788461538461538	162.7071	382.4756	219.7685
-0.205	3.4	143.199	352.496	209.297	-0.00788461538461538	0.0829268292682927	-0.00788461538461538	143.199	352.496	209.297
-0.205	3.2	127.512	331.9543	204.4423	-0.00788461538461538	0.0780487804878049	-0.00788461538461538	127.512	331.9543	204.4423
-0.205	3	116.5678	315.0796	198.5118	-0.00788461538461538	0.0731707317073171	-0.00788461538461538	116.5678	315.0796	198.5118
-0.205	2.8	109.9669	298.4952	188.5283	-0.00788461538461538	0.0682926829268293	-0.00788461538461538	109.9669	298.4952	188.5283
-0.205	2.595	102.8733	285.7963	182.923	-0.00788461538461538	0.0632926829268293	-0.00788461538461538	102.8733	285.7963	182.923
-0.205	2.4	100.1625	266.8277	166.6652	-0.00788461538461538	0.0585365853658537	-0.00788461538461538	100.1625	266.8277	166.6652
-0.205	2.2	99.02517	254.1614	155.13623	-0.00788461538461538	0.0536585365853659	-0.00788461538461538	99.02517	254.1614	155.13623
-0.205	1.995	99.93107	242.3495	142.41843	-0.00788461538461538	0.0486585365853659	-0.00788461538461538	99.93107	242.3495	142.41843
-0.205	1.8	101.6775	230.6057	128.9282	-0.00788461538461538	0.0439024390243902	-0.00788461538461538	101.6775	230.6057	128.9282
-0.205	1.6	103.9863	217.3442	113.3579	-0.00788461538461538	0.0390243902439024	-0.00788461538461538	103.9863	217.3442	113.3579
-0.205	1.4	106.8375	204.8748	98.0373	-0.00788461538461538	0.0341463414634146	-0.00788461538461538	106.8375	204.8748	98.0373
-0.205	1.2	107.9328	193.4693	85.5365	-0.00788461538461538	0.0292682926829268	-0.00788461538461538	107.9328	193.4693	85.5365
-0.205	0.995	107.2126	185.5598	78.3472	-0.00788461538461538	0.0242682926829268	-0.00788461538461538	107.2126	185.5598	78.3472
-0.205	0.8	108.3496	178.3969	70.0473	-0.00788461538461538	0.0195121951219512	-0.00788461538461538	108.3496	178.3969	70.0473
-0.205	0.6	111.6549	171.6571	60.0022	-0.00788461538461538	0.0146341463414634	-0.00788461538461538	111.6549	171.6571	60.0022
-0.205	0.4	113.0331	166.7872	53.7541	-0.00788461538461538	0.00975609756097561	-0.00788461538461538	113.0331	166.7872	53.7541
-0.205	0.2	113.8131	163.0474	49.2343	-0.00788461538461538	0.0048780487804878	-0.00788461538461538	113.8131	163.0474	49.2343
-0.205	0	113.8525	160.9049	47.0524	-0.00788461538461538	0	-0.00788461538461538	113.8525	160.9049	47.0524
-0.205	-0.2	116.1951	160.3456	44.1505	-0.00788461538461538	-0.0048780487804878	-0.00788461538461538	116.1951	160.3456	44.1505
-0.205	-0.4	120.3172	162.3904	42.0732	-0.00788461538461538	-0.00975609756097561	-0.00788461538461538	120.3172	162.3904	42.0732
-0.205	-0.6	122.9595	171.9108	48.9513	-0.00788461538461538	-0.0146341463414634	-0.00788461538461538	122.9595	171.9108	48.9513
-0.205	-0.8	126.3347	195.4699	69.1352	-0.00788461538461538	-0.0195121951219512	-0.00788461538461538	126.3347	195.4699	69.1352
-0.205	-1.005	132.2198	215.8606	83.6408	-0.00788461538461538	-0.0245121951219512	-0.00788461538461538	132.2198	215.8606	83.6408
-0.205	-1.2	138.6611	241.9152	103.2541	-0.00788461538461538	-0.0292682926829268	-0.00788461538461538	138.6611	241.9152	103.2541
-0.205	-1.4	139.6881	277.8008	138.1127	-0.00788461538461538	-0.0341463414634146	-0.00788461538461538	139.6881	277.8008	138.1127
-0.205	-1.6	133.576	321.1174	187.5414	-0.00788461538461538	-0.0390243902439024	-0.00788461538461538	133.576	321.1174	187.5414
-0.205	-1.8	122.9886	368.4481	245.4595	-0.00788461538461538	-0.0439024390243902	-0.00788461538461538	122.9886	368.4481	245.4595
-0.205	-2	104.5032	390.6798	286.1766	-0.00788461538461538	-0.0487804878048781	-0.00788461538461538	104.5032	390.6798	286.1766
-0.205	-2.2	104.45	390.3354	285.8854	-0.00788461538461538	-0.0536585365853659	-0.00788461538461538	104.45	390.3354	285.8854
-0.205	-2.4	176.5588	364.6454	188.0866	-0.00788461538461538	-0.0585365853658537	-0.00788461538461538	176.5588	364.6454	188.0866
-0.205	-2.6	195.3167	299.1189	103.8022	-0.00788461538461538	-0.0634146341463415	-0.00788461538461538	195.3167	299.1189	103.8022
-0.205	-2.8	450.082	203.1146	-246.9674	-0.00788461538461538	-0.0682926829268293	-0.00788461538461538	450.082	203.1146	-246.9674
-0.205	-3	2692.224	132.9832	-2559.2408	-0.00788461538461538	-0.0731707317073171	-0.00788461538461538	2692.224	132.9832	-2559.2408
-0.205	-3.2	15387.97	100.1211	-15287.8489	-0.00788461538461538	-0.0780487804878049	-0.00788461538461538	15387.97	100.1211	-15287.8489
-0.205	-3.4	57650.8	84.30027	-57566.49973	-0.00788461538461538	-0.0829268292682927	-0.00788461538461538	57650.8	84.30027	-57566.49973
-0.205	-3.6	105166.2	75.64595	-105090.55405	-0.00788461538461538	-0.0878048780487805	-0.00788461538461538	105166.2	75.64595	-105090.55405
-0.205	-3.8	100756	71.0329	-100684.9671	-0.00788461538461538	-0.0926829268292683	-0.00788461538461538	100756	71.0329	-100684.9671
-0.205	-4	6230.856	67.91266	-6162.94334	-0.00788461538461538	-0.0975609756097561	-0.00788461538461538	6230.856	67.91266	-6162.94334
-0.205	-4.2	1174.903	61.7097	-1113.1933	-0.00788461538461538	-0.102439024390244	-0.00788461538461538	1174.903	61.7097	-1113.1933
-0.205	-4.405	629.4318	58.77845	-570.65335	-0.00788461538461538	-0.107439024390244	-0.00788461538461538	629.4318	58.77845	-570.65335
-0.205	-4.6	439.455	56.02927	-383.42573	-0.00788461538461538	-0.11219512195122	-0.00788461538461538	439.455	56.02927	-383.42573
-0.205	-4.8	384.2055	50.91276	-333.29274	-0.00788461538461538	-0.117073170731707	-0.00788461538461538	384.2055	50.91276	-333.29274
-0.205	-5	337.4179	45.36421	-292.05369	-0.00788461538461538	-0.121951219512195	-0.00788461538461538	337.4179	45.36421	-292.05369
-0.205	-5.2	290.8106	44.73644	-246.07416	-0.00788461538461538	-0.126829268292683	-0.00788461538461538	290.8106	44.73644	-246.07416
-0.205	-5.405	270.0198	54.22042	-215.79938	-0.00788461538461538	-0.131829268292683	-0.00788461538461538	270.0198	54.22042	-215.79938
-0.205	-5.6	254.1395	67.42467	-186.71483	-0.00788461538461538	-0.136585365853659	-0.00788461538461538	254.1395	67.42467	-186.71483
-0.205	-5.8	243.4021	73.25085	-170.15125	-0.00788461538461538	-0.141463414634146	-0.00788461538461538	243.4021	73.25085	-170.15125
-0.205	-6	241.9624	75.48318	-166.47922	-0.00788461538461538	-0.146341463414634	-0.00788461538461538	241.9624	75.48318	-166.47922
0	6	128.7359	6574.937	6446.2011	0	0.146341463414634	0	128.7359	6574.937	6446.2011
0	5.8	140.2941	18546.06	18405.7659	0	0.141463414634146	0	140.2941	18546.06	18405.7659
0	5.6	139.3537	32280.58	32141.2263	0	0.136585365853659	0	139.3537	32280.58	32141.2263
0	5.4	138.2401	50425.96	50287.7199	0	0.131707317073171	0	138.2401	50425.96	50287.7199
0	5.2	158.7166	53769.04	53610.3234	0	0.126829268292683	0	158.7166	53769.04	53610.3234
0	5	189.222	17795.77	17606.548	0	0.121951219512195	0	189.222	17795.77	17606.548
0	4.8	210.6066	5765.95	5555.3434	0	0.117073170731707	0	210.6066	5765.95	5555.3434
0	4.6	232.0229	1241.741	1009.7181	0	0.11219512195122	0	232.0229	1241.741	1009.7181
0	4.4	247.7083	891.1649	643.4566	0	0.107317073170732	0	247.7083	891.1649	643.4566
0	4.2	251.1661	626.9594	375.7933	0	0.102439024390244	0	251.1661	626.9594	375.7933
0	4	241.2324	537.9664	296.734	0	0.0975609756097561	0	241.2324	537.9664	296.734
0	3.8	236.4551	443.0066	206.5515	0	0.0926829268292683	0	236.4551	443.0066	206.5515
0	3.6	216.7738	408.0462	191.2724	0	0.0878048780487805	0	216.7738	408.0462	191.2724
0	3.4	172.3042	379.14	206.8358	0	0.0829268292682927	0	172.3042	379.14	206.8358
0	3.2	147.806	351.3675	203.5615	0	0.0780487804878049	0	147.806	351.3675	203.5615
0	3	130.7783	331.412	200.6337	0	0.0731707317073171	0	130.7783	331.412	200.6337
0	2.8	116.7337	313.446	196.7123	0	0.0682926829268293	0	116.7337	313.446	196.7123
0	2.595	108.4597	297.8691	189.4094	0	0.0632926829268293	0	108.4597	297.8691	189.4094
0	2.4	101.6763	286.1338	184.4575	0	0.0585365853658537	0	101.6763	286.1338	184.4575
0	2.2	97.92694	265.3821	167.45516	0	0.0536585365853659	0	97.92694	265.3821	167.45516
0	1.995	97.02109	252.9966	155.97551	0	0.0486585365853659	0	97.02109	252.9966	155.97551
0	1.8	97.66833	242.055	144.38667	0	0.0439024390243902	0	97.66833	242.055	144.38667
0	1.6	98.63142	230.851	132.21958	0	0.0390243902439024	0	98.63142	230.851	132.21958
0	1.4	99.89552	217.6661	117.77058	0	0.0341463414634146	0	99.89552	217.6661	117.77058
0	1.2	101.3492	205.1553	103.8061	0	0.0292682926829268	0	101.3492	205.1553	103.8061
0	0.995	101.972	194.7028	92.7308	0	0.0242682926829268	0	101.972	194.7028	92.7308
0	0.8	103.8677	186.4313	82.5636	0	0.0195121951219512	0	103.8677	186.4313	82.5636
0	0.6	106.4926	177.9363	71.4437	0	0.0146341463414634	0	106.4926	177.9363	71.4437
0	0.4	109.6842	170.7691	61.0849	0	0.00975609756097561	0	109.6842	170.7691	61.0849
0	0.2	110.9966	165.999	55.0024	0	0.0048780487804878	0	110.9966	165.999	55.0024
0	0	110.3983	162.0631	51.6648	0	0	0	110.3983	162.0631	51.6648
0	-0.2	109.3651	159.8225	50.4574	0	-0.0048780487804878	0	109.3651	159.8225	50.4574
0	-0.4	110.4336	159.6407	49.2071	0	-0.00975609756097561	0	110.4336	159.6407	49.2071
0	-0.6	112.2576	162.382	50.1244	0	-0.0146341463414634	0	112.2576	162.382	50.1244
0	-0.8	116.0822	174.2573	58.1751	0	-0.0195121951219512	0	116.0822	174.2573	58.1751
0	-1.005	123.2304	197.9383	74.7079	0	-0.0245121951219512	0	123.2304	197.9383	74.7079
0	-1.2	129.1938	222.676	93.4822	0	-0.0292682926829268	0	129.1938	222.676	93.4822
0	-1.4	132.2716	249.8387	117.5671	0	-0.0341463414634146	0	132.2716	249.8387	117.5671
0	-1.6	129.8442	286.7187	156.8745	0	-0.0390243902439024	0	129.8442	286.7187	156.8745
0	-1.8	124.9758	334.3635	209.3877	0	-0.0439024390243902	0	124.9758	334.3635	209.3877
0	-2	110.3433	373.9199	263.5766	0	-0.0487804878048781	0	110.3433	373.9199	263.5766
0	-2.2	93.44724	389.102	295.65476	0	-0.0536585365853659	0	93.44724	389.102	295.65476
0	-2.4	165.5982	388.6877	223.0895	0	-0.0585365853658537	0	165.5982	388.6877	223.0895
0	-2.6	285.1563	365.9915	80.8352	0	-0.0634146341463415	0	285.1563	365.9915	80.8352
0	-2.8	345.0363	293.4748	-51.5615	0	-0.0682926829268293	0	345.0363	293.4748	-51.5615
0	-3	224.8112	203.0033	-21.8079	0	-0.0731707317073171	0	224.8112	203.0033	-21.8079
0	-3.2	2070.85	130.4469	-1940.4031	0	-0.0780487804878049	0	2070.85	130.4469	-1940.4031
0	-3.4	12508.8	99.81728	-12408.98272	0	-0.0829268292682927	0	12508.8	99.81728	-12408.98272
0	-3.6	31309.76	84.00998	-31225.75002	0	-0.0878048780487805	0	31309.76	84.00998	-31225.75002
0	-3.8	68864.24	74.45121	-68789.78879	0	-0.0926829268292683	0	68864.24	74.45121	-68789.78879
0	-4	63932.74	70.16279	-63862.57721	0	-0.0975609756097561	0	63932.74	70.16279	-63862.57721
0	-4.2	16483.2	67.63785	-16415.56215	0	-0.102439024390244	0	16483.2	67.63785	-16415.56215
0	-4.405	1244.689	63.8811	-1180.8079	0	-0.107439024390244	0	1244.689	63.8811	-1180.8079
0	-4.6	844.6171	59.06158	-785.55552	0	-0.11219512195122	0	844.6171	59.06158	-785.55552
0	-4.8	447.4546	54.54504	-392.90956	0	-0.117073170731707	0	447.4546	54.54504	-392.90956
0	-5	376.2012	51.30323	-324.89797	0	-0.121951219512195	0	376.2012	51.30323	-324.89797
0	-5.2	334.2109	45.39458	-288.81632	0	-0.126829268292683	0	334.2109	45.39458	-288.81632
0	-5.405	312.1984	42.51703	-269.68137	0	-0.131829268292683	0	312.1984	42.51703	-269.68137
0	-5.6	291.9137	48.58659	-243.32711	0	-0.136585365853659	0	291.9137	48.58659	-243.32711
0	-5.8	285.9041	56.0778	-229.8263	0	-0.141463414634146	0	285.9041	56.0778	-229.8263
0	-6	284.8422	58.70118	-226.14102	0	-0.146341463414634	0	284.8422	58.70118	-226.14102
0.195	6	104.9452	1240.622	1135.6768	0.0075	0.146341463414634	0.0075	104.9452	1240.622	1135.6768
0.195	5.8	111.811	4339.107	4227.296	0.0075	0.141463414634146	0.0075	111.811	4339.107	4227.296
0.195	5.6	120.241	15422.17	15301.929	0.0075	0.136585365853659	0.0075	120.241	15422.17	15301.929
0.195	5.4	125.4679	27307.04	27181.5721	0.0075	0.131707317073171	0.0075	125.4679	27307.04	27181.5721
0.195	5.2	135.1982	45698.28	45563.0818	0.0075	0.126829268292683	0.0075	135.1982	45698.28	45563.0818
0.195	5	151.3241	57288.53	57137.2059	0.0075	0.121951219512195	0.0075	151.3241	57288.53	57137.2059
0.195	4.8	173.9394	38185.65	38011.7106	0.0075	0.117073170731707	0.0075	173.9394	38185.65	38011.7106
0.195	4.6	207.2178	5507.705	5300.4872	0.0075	0.11219512195122	0.0075	207.2178	5507.705	5300.4872
0.195	4.4	239.3749	1883.938	1644.5631	0.0075	0.107317073170732	0.0075	239.3749	1883.938	1644.5631
0.195	4.2	268.7603	907.3666	638.6063	0.0075	0.102439024390244	0.0075	268.7603	907.3666	638.6063
0.195	4	292.637	602.2596	309.6226	0.0075	0.0975609756097561	0.0075	292.637	602.2596	309.6226
0.195	3.8	303.1052	520.9399	217.8347	0.0075	0.0926829268292683	0.0075	303.1052	520.9399	217.8347
0.195	3.6	283.5311	448.5933	165.0622	0.0075	0.0878048780487805	0.0075	283.5311	448.5933	165.0622
0.195	3.4	228.8996	414.9627	186.0631	0.0075	0.0829268292682927	0.0075	228.8996	414.9627	186.0631
0.195	3.2	182.9461	388.1714	205.2253	0.0075	0.0780487804878049	0.0075	182.9461	388.1714	205.2253
0.195	3	153.9973	359.9263	205.929	0.0075	0.0731707317073171	0.0075	153.9973	359.9263	205.929
0.195	2.8	134.7013	338.9543	204.253	0.0075	0.0682926829268293	0.0075	134.7013	338.9543	204.253
0.195	2.595	120.3973	321.8033	201.406	0.0075	0.0632926829268293	0.0075	120.3973	321.8033	201.406
0.195	2.4	108.936	304.1154	195.1794	0.0075	0.0585365853658537	0.0075	108.936	304.1154	195.1794
0.195	2.2	101.6908	291.4231	189.7323	0.0075	0.0536585365853659	0.0075	101.6908	291.4231	189.7323
0.195	1.995	97.14325	269.3804	172.23715	0.0075	0.0486585365853659	0.0075	97.14325	269.3804	172.23715
0.195	1.8	95.68001	255.8927	160.21269	0.0075	0.0439024390243902	0.0075	95.68001	255.8927	160.21269
0.195	1.6	95.71895	243.859	148.14005	0.0075	0.0390243902439024	0.0075	95.71895	243.859	148.14005
0.195	1.4	96.0457	231.5116	135.4659	0.0075	0.0341463414634146	0.0075	96.0457	231.5116	135.4659
0.195	1.2	97.41178	219.0474	121.63562	0.0075	0.0292682926829268	0.0075	97.41178	219.0474	121.63562
0.195	0.995	97.96656	209.6666	111.70004	0.0075	0.0242682926829268	0.0075	97.96656	209.6666	111.70004
0.195	0.8	98.00593	200.8456	102.83967	0.0075	0.0195121951219512	0.0075	98.00593	200.8456	102.83967
0.195	0.6	99.14353	191.8544	92.71087	0.0075	0.0146341463414634	0.0075	99.14353	191.8544	92.71087
0.195	0.4	102.2018	182.5953	80.3935	0.0075	0.00975609756097561	0.0075	102.2018	182.5953	80.3935
0.195	0.2	105.6724	173.2251	67.5527	0.0075	0.0048780487804878	0.0075	105.6724	173.2251	67.5527
0.195	0	107.0389	167.336	60.2971	0.0075	0	0.0075	107.0389	167.336	60.2971
0.195	-0.2	107.6087	162.4402	54.8315	0.0075	-0.0048780487804878	0.0075	107.6087	162.4402	54.8315
0.195	-0.4	107.5743	156.4124	48.8381	0.0075	-0.00975609756097561	0.0075	107.5743	156.4124	48.8381
0.195	-0.6	108.6732	154.3978	45.7246	0.0075	-0.0146341463414634	0.0075	108.6732	154.3978	45.7246
0.195	-0.8	109.2689	158.0347	48.7658	0.0075	-0.0195121951219512	0.0075	109.2689	158.0347	48.7658
0.195	-1.005	111.4904	166.5103	55.0199	0.0075	-0.0245121951219512	0.0075	111.4904	166.5103	55.0199
0.195	-1.2	117.2597	186.9754	69.7157	0.0075	-0.0292682926829268	0.0075	117.2597	186.9754	69.7157
0.195	-1.4	121.3458	207.7243	86.3785	0.0075	-0.0341463414634146	0.0075	121.3458	207.7243	86.3785
0.195	-1.6	126.3643	236.1501	109.7858	0.0075	-0.0390243902439024	0.0075	126.3643	236.1501	109.7858
0.195	-1.8	125.3906	275.6951	150.3045	0.0075	-0.0439024390243902	0.0075	125.3906	275.6951	150.3045
0.195	-2	121.5042	321.7535	200.2493	0.0075	-0.0487804878048781	0.0075	121.5042	321.7535	200.2493
0.195	-2.2	103.7744	369.5828	265.8084	0.0075	-0.0536585365853659	0.0075	103.7744	369.5828	265.8084
0.195	-2.4	85.10607	394.9778	309.87173	0.0075	-0.0585365853658537	0.0075	85.10607	394.9778	309.87173
0.195	-2.6	187.0634	393.6404	206.577	0.0075	-0.0634146341463415	0.0075	187.0634	393.6404	206.577
0.195	-2.8	437.5516	363.9882	-73.5634	0.0075	-0.0682926829268293	0.0075	437.5516	363.9882	-73.5634
0.195	-3	549.7174	299.5326	-250.1848	0.0075	-0.0731707317073171	0.0075	549.7174	299.5326	-250.1848
0.195	-3.2	460.5117	202.7172	-257.7945	0.0075	-0.0780487804878049	0.0075	460.5117	202.7172	-257.7945
0.195	-3.4	1257.644	128.5821	-1129.0619	0.0075	-0.0829268292682927	0.0075	1257.644	128.5821	-1129.0619
0.195	-3.6	10424	99.7614	-10324.2386	0.0075	-0.0878048780487805	0.0075	10424	99.7614	-10324.2386
0.195	-3.8	33613.89	82.28318	-33531.60682	0.0075	-0.0926829268292683	0.0075	33613.89	82.28318	-33531.60682
0.195	-4	60982.28	74.41422	-60907.86578	0.0075	-0.0975609756097561	0.0075	60982.28	74.41422	-60907.86578
0.195	-4.2	55343.72	71.77398	-55271.94602	0.0075	-0.102439024390244	0.0075	55343.72	71.77398	-55271.94602
0.195	-4.405	16179.53	68.32101	-16111.20899	0.0075	-0.107439024390244	0.0075	16179.53	68.32101	-16111.20899
0.195	-4.6	1204.626	62.31596	-1142.31004	0.0075	-0.11219512195122	0.0075	1204.626	62.31596	-1142.31004
0.195	-4.8	825.4643	59.26285	-766.20145	0.0075	-0.117073170731707	0.0075	825.4643	59.26285	-766.20145
0.195	-5	432.1847	55.60804	-376.57666	0.0075	-0.121951219512195	0.0075	432.1847	55.60804	-376.57666
0.195	-5.2	364.1851	52.611	-311.5741	0.0075	-0.126829268292683	0.0075	364.1851	52.611	-311.5741
0.195	-5.405	328.8359	48.33258	-280.50332	0.0075	-0.131829268292683	0.0075	328.8359	48.33258	-280.50332
0.195	-5.6	303.9769	44.8816	-259.0953	0.0075	-0.136585365853659	0.0075	303.9769	44.8816	-259.0953
0.195	-5.8	292.0496	49.74437	-242.30523	0.0075	-0.141463414634146	0.0075	292.0496	49.74437	-242.30523
0.195	-6	290.0006	52.16757	-237.83303	0.0075	-0.146341463414634	0.0075	290.0006	52.16757	-237.83303
0.395	6	102.4797	681.4897	579.01	0.0151923076923077	0.146341463414634	0.0151923076923077	102.4797	681.4897	579.01
0.395	5.8	109.9292	852.0003	742.0711	0.0151923076923077	0.141463414634146	0.0151923076923077	109.9292	852.0003	742.0711
0.395	5.6	119.2657	1617.189	1497.9233	0.0151923076923077	0.136585365853659	0.0151923076923077	119.2657	1617.189	1497.9233
0.395	5.4	130.5344	3836.097	3705.5626	0.0151923076923077	0.131707317073171	0.0151923076923077	130.5344	3836.097	3705.5626
0.395	5.2	131.5925	13268.79	13137.1975	0.0151923076923077	0.126829268292683	0.0151923076923077	131.5925	13268.79	13137.1975
0.395	5	139.61	27780.87	27641.26	0.0151923076923077	0.121951219512195	0.0151923076923077	139.61	27780.87	27641.26
0.395	4.8	158.047	39943.04	39784.993	0.0151923076923077	0.117073170731707	0.0151923076923077	158.047	39943.04	39784.993
0.395	4.6	192.1263	36959.7	36767.5737	0.0151923076923077	0.11219512195122	0.0151923076923077	192.1263	36959.7	36767.5737
0.395	4.4	217.9942	16064.25	15846.2558	0.0151923076923077	0.107317073170732	0.0151923076923077	217.9942	16064.25	15846.2558
0.395	4.2	245.7542	2420.948	2175.1938	0.0151923076923077	0.102439024390244	0.0151923076923077	245.7542	2420.948	2175.1938
0.395	4	276.8036	1015.651	738.8474	0.0151923076923077	0.0975609756097561	0.0151923076923077	276.8036	1015.651	738.8474
0.395	3.8	294.0341	672.3582	378.3241	0.0151923076923077	0.0926829268292683	0.0151923076923077	294.0341	672.3582	378.3241
0.395	3.6	298.4108	578.1684	279.7576	0.0151923076923077	0.0878048780487805	0.0151923076923077	298.4108	578.1684	279.7576
0.395	3.4	281.5612	501.5251	219.9639	0.0151923076923077	0.0829268292682927	0.0151923076923077	281.5612	501.5251	219.9639
0.395	3.2	199.2791	425.397	226.1179	0.0151923076923077	0.0780487804878049	0.0151923076923077	199.2791	425.397	226.1179
0.395	3	168.539	395.5744	227.0354	0.0151923076923077	0.0731707317073171	0.0151923076923077	168.539	395.5744	227.0354
0.395	2.8	145.8611	368.4517	222.5906	0.0151923076923077	0.0682926829268293	0.0151923076923077	145.8611	368.4517	222.5906
0.395	2.595	128.2687	345.354	217.0853	0.0151923076923077	0.0632926829268293	0.0151923076923077	128.2687	345.354	217.0853
0.395	2.4	114.6698	324.7415	210.0717	0.0151923076923077	0.0585365853658537	0.0151923076923077	114.6698	324.7415	210.0717
0.395	2.2	106.5368	307.1907	200.6539	0.0151923076923077	0.0536585365853659	0.0151923076923077	106.5368	307.1907	200.6539
0.395	1.995	99.38247	292.291	192.90853	0.0151923076923077	0.0486585365853659	0.0151923076923077	99.38247	292.291	192.90853
0.395	1.8	96.00965	278.7834	182.77375	0.0151923076923077	0.0439024390243902	0.0151923076923077	96.00965	278.7834	182.77375
0.395	1.6	94.28239	258.5926	164.31021	0.0151923076923077	0.0390243902439024	0.0151923076923077	94.28239	258.5926	164.31021
0.395	1.4	95.57932	244.2262	148.64688	0.0151923076923077	0.0341463414634146	0.0151923076923077	95.57932	244.2262	148.64688
0.395	1.2	97.12821	230.3312	133.20299	0.0151923076923077	0.0292682926829268	0.0151923076923077	97.12821	230.3312	133.20299
0.395	0.995	98.5581	219.5129	120.9548	0.0151923076923077	0.0242682926829268	0.0151923076923077	98.5581	219.5129	120.9548
0.395	0.8	97.92004	210.6147	112.69466	0.0151923076923077	0.0195121951219512	0.0151923076923077	97.92004	210.6147	112.69466
0.395	0.6	99.13364	200.9639	101.83026	0.0151923076923077	0.0146341463414634	0.0151923076923077	99.13364	200.9639	101.83026
0.395	0.4	101.8262	191.6497	89.8235	0.0151923076923077	0.00975609756097561	0.0151923076923077	101.8262	191.6497	89.8235
0.395	0.2	103.6003	181.267	77.6667	0.0151923076923077	0.0048780487804878	0.0151923076923077	103.6003	181.267	77.6667
0.395	0	105.2823	172.0666	66.7843	0.0151923076923077	0	0.0151923076923077	105.2823	172.0666	66.7843
0.395	-0.2	106.5146	166.7951	60.2805	0.0151923076923077	-0.0048780487804878	0.0151923076923077	106.5146	166.7951	60.2805
0.395	-0.4	107.2067	161.6855	54.4788	0.0151923076923077	-0.00975609756097561	0.0151923076923077	107.2067	161.6855	54.4788
0.395	-0.6	108.1637	158.0649	49.9012	0.0151923076923077	-0.0146341463414634	0.0151923076923077	108.1637	158.0649	49.9012
0.395	-0.8	109.4581	157.8914	48.4333	0.0151923076923077	-0.0195121951219512	0.0151923076923077	109.4581	157.8914	48.4333
0.395	-1.005	110.8458	163.2696	52.4238	0.0151923076923077	-0.0245121951219512	0.0151923076923077	110.8458	163.2696	52.4238
0.395	-1.2	114.069	173.9629	59.8939	0.0151923076923077	-0.0292682926829268	0.0151923076923077	114.069	173.9629	59.8939
0.395	-1.4	116.7229	191.7682	75.0453	0.0151923076923077	-0.0341463414634146	0.0151923076923077	116.7229	191.7682	75.0453
0.395	-1.6	121.7753	203.3066	81.5313	0.0151923076923077	-0.0390243902439024	0.0151923076923077	121.7753	203.3066	81.5313
0.395	-1.8	122.2422	226.2031	103.9609	0.0151923076923077	-0.0439024390243902	0.0151923076923077	122.2422	226.2031	103.9609
0.395	-2	114.3919	257.7274	143.3355	0.0151923076923077	-0.0487804878048781	0.0151923076923077	114.3919	257.7274	143.3355
0.395	-2.2	98.33579	297.2985	198.96271	0.0151923076923077	-0.0536585365853659	0.0151923076923077	98.33579	297.2985	198.96271
0.395	-2.4	69.57995	348.0976	278.51765	0.0151923076923077	-0.0585365853658537	0.0151923076923077	69.57995	348.0976	278.51765
0.395	-2.6	157.4844	382.2326	224.7482	0.0151923076923077	-0.0634146341463415	0.0151923076923077	157.4844	382.2326	224.7482
0.395	-2.8	436.3669	396.637	-39.7299	0.0151923076923077	-0.0682926829268293	0.0151923076923077	436.3669	396.637	-39.7299
0.395	-3	655.6167	377.9867	-277.63	0.0151923076923077	-0.0731707317073171	0.0151923076923077	655.6167	377.9867	-277.63
0.395	-3.2	585.0399	325.4198	-259.6201	0.0151923076923077	-0.0780487804878049	0.0151923076923077	585.0399	325.4198	-259.6201
0.395	-3.4	333.1737	229.2125	-103.9612	0.0151923076923077	-0.0829268292682927	0.0151923076923077	333.1737	229.2125	-103.9612
[truncated: 1,721 more rows]
