# Supplementary material for: Giant ferroelectric polarization in a bilayer graphene heterostructure
Source: Nat Commun. 2022 Oct 21;13:6241. doi: 10.1038/s41467-022-34104-z (PMC9587233; doi:10.1038/s41467-022-34104-z)
Supplement: Supplementary file 4 — Source Data [file 41467_2022_34104_MOESM4_ESM.zip › SI/Fig.S8/Fig.S8b.dat]

-8.005	5.995	264.3201	268.443	4.12289999999996	-0.307884615384615	0.146219512195122	-0.307884615384615	264.3201	268.443	4.12289999999996
-8.005	5.9	257.767	255.9457	-1.82130000000001	-0.307884615384615	0.14390243902439	-0.307884615384615	257.767	255.9457	-1.82130000000001
-8.005	5.8	246.9145	244.289	-2.62550000000002	-0.307884615384615	0.141463414634146	-0.307884615384615	246.9145	244.289	-2.62550000000002
-8.005	5.7	225.5941	235.6592	10.0651	-0.307884615384615	0.139024390243902	-0.307884615384615	225.5941	235.6592	10.0651
-8.005	5.6	217.1405	230.5357	13.3952	-0.307884615384615	0.136585365853659	-0.307884615384615	217.1405	230.5357	13.3952
-8.005	5.495	207.6673	223.6866	16.0193	-0.307884615384615	0.134024390243902	-0.307884615384615	207.6673	223.6866	16.0193
-8.005	5.4	198.7655	215.997	17.2315	-0.307884615384615	0.131707317073171	-0.307884615384615	198.7655	215.997	17.2315
-8.005	5.3	190.7355	207.0275	16.292	-0.307884615384615	0.129268292682927	-0.307884615384615	190.7355	207.0275	16.292
-8.005	5.2	181.0049	198.2368	17.2319	-0.307884615384615	0.126829268292683	-0.307884615384615	181.0049	198.2368	17.2319
-8.005	5.1	173.7226	190.0676	16.345	-0.307884615384615	0.124390243902439	-0.307884615384615	173.7226	190.0676	16.345
-8.005	4.995	164.5878	182.8678	18.28	-0.307884615384615	0.121829268292683	-0.307884615384615	164.5878	182.8678	18.28
-8.005	4.9	156.8618	176.9632	20.1014	-0.307884615384615	0.119512195121951	-0.307884615384615	156.8618	176.9632	20.1014
-8.005	4.8	148.7464	170.6447	21.8983	-0.307884615384615	0.117073170731707	-0.307884615384615	148.7464	170.6447	21.8983
-8.005	4.7	145.3854	161.6027	16.2173	-0.307884615384615	0.114634146341463	-0.307884615384615	145.3854	161.6027	16.2173
-8.005	4.6	139.8102	155.7055	15.8953	-0.307884615384615	0.11219512195122	-0.307884615384615	139.8102	155.7055	15.8953
-8.005	4.495	134.7365	150.687	15.9505	-0.307884615384615	0.109634146341463	-0.307884615384615	134.7365	150.687	15.9505
-8.005	4.4	126.1752	148.545	22.3698	-0.307884615384615	0.107317073170732	-0.307884615384615	126.1752	148.545	22.3698
-8.005	4.3	116.588	139.9661	23.3781	-0.307884615384615	0.104878048780488	-0.307884615384615	116.588	139.9661	23.3781
-8.005	4.2	111.173	133.182	22.009	-0.307884615384615	0.102439024390244	-0.307884615384615	111.173	133.182	22.009
-8.005	4.1	106.4543	127.9502	21.4959	-0.307884615384615	0.1	-0.307884615384615	106.4543	127.9502	21.4959
-8.005	4	101.1319	121.6333	20.5014	-0.307884615384615	0.0975609756097561	-0.307884615384615	101.1319	121.6333	20.5014
-8.005	3.9	96.5466	114.9578	18.4112	-0.307884615384615	0.0951219512195122	-0.307884615384615	96.5466	114.9578	18.4112
-8.005	3.8	90.21055	110.9227	20.71215	-0.307884615384615	0.0926829268292683	-0.307884615384615	90.21055	110.9227	20.71215
-8.005	3.7	87.6493	104.8675	17.2182	-0.307884615384615	0.0902439024390244	-0.307884615384615	87.6493	104.8675	17.2182
-8.005	3.6	82.76429	99.58514	16.82085	-0.307884615384615	0.0878048780487805	-0.307884615384615	82.76429	99.58514	16.82085
-8.005	3.5	77.95627	92.25652	14.30025	-0.307884615384615	0.0853658536585366	-0.307884615384615	77.95627	92.25652	14.30025
-8.005	3.4	76.68237	89.33275	12.65038	-0.307884615384615	0.0829268292682927	-0.307884615384615	76.68237	89.33275	12.65038
-8.005	3.3	74.73305	86.91459	12.18154	-0.307884615384615	0.0804878048780488	-0.307884615384615	74.73305	86.91459	12.18154
-8.005	3.2	74.36114	85.81028	11.44914	-0.307884615384615	0.0780487804878049	-0.307884615384615	74.36114	85.81028	11.44914
-8.005	3.095	71.18904	82.18999	11.00095	-0.307884615384615	0.0754878048780488	-0.307884615384615	71.18904	82.18999	11.00095
-8.005	3	70.6591	79.00795	8.34885	-0.307884615384615	0.0731707317073171	-0.307884615384615	70.6591	79.00795	8.34885
-8.005	2.9	69.46987	77.67917	8.2093	-0.307884615384615	0.0707317073170732	-0.307884615384615	69.46987	77.67917	8.2093
-8.005	2.8	70.89473	76.05486	5.16013000000001	-0.307884615384615	0.0682926829268293	-0.307884615384615	70.89473	76.05486	5.16013000000001
-8.005	2.7	72.28661	76.43265	4.14604	-0.307884615384615	0.0658536585365854	-0.307884615384615	72.28661	76.43265	4.14604
-8.005	2.595	77.47599	76.39869	-1.07729999999999	-0.307884615384615	0.0632926829268293	-0.307884615384615	77.47599	76.39869	-1.07729999999999
-8.005	2.5	84.8801	78.72674	-6.15335999999999	-0.307884615384615	0.0609756097560976	-0.307884615384615	84.8801	78.72674	-6.15335999999999
-8.005	2.4	91.98599	82.10408	-9.88191000000001	-0.307884615384615	0.0585365853658537	-0.307884615384615	91.98599	82.10408	-9.88191000000001
-8.005	2.3	97.15804	88.70069	-8.45735000000001	-0.307884615384615	0.0560975609756098	-0.307884615384615	97.15804	88.70069	-8.45735000000001
-8.005	2.2	108.4286	95.05334	-13.37526	-0.307884615384615	0.0536585365853659	-0.307884615384615	108.4286	95.05334	-13.37526
-8.005	2.095	128.769	98.57479	-30.19421	-0.307884615384615	0.0510975609756098	-0.307884615384615	128.769	98.57479	-30.19421
-8.005	2	143.5959	107.1304	-36.4655	-0.307884615384615	0.0487804878048781	-0.307884615384615	143.5959	107.1304	-36.4655
-8.005	1.9	173.4169	120.069	-53.3479	-0.307884615384615	0.0463414634146341	-0.307884615384615	173.4169	120.069	-53.3479
-8.005	1.8	202.9331	140.8366	-62.0965	-0.307884615384615	0.0439024390243902	-0.307884615384615	202.9331	140.8366	-62.0965
-8.005	1.7	232.9122	155.1047	-77.8075	-0.307884615384615	0.0414634146341463	-0.307884615384615	232.9122	155.1047	-77.8075
-8.005	1.6	266.1455	186.0576	-80.0879	-0.307884615384615	0.0390243902439024	-0.307884615384615	266.1455	186.0576	-80.0879
-8.005	1.5	302.859	210.1789	-92.6801	-0.307884615384615	0.0365853658536585	-0.307884615384615	302.859	210.1789	-92.6801
-8.005	1.4	349.3961	237.9554	-111.4407	-0.307884615384615	0.0341463414634146	-0.307884615384615	349.3961	237.9554	-111.4407
-8.005	1.3	385.7893	267.1703	-118.619	-0.307884615384615	0.0317073170731707	-0.307884615384615	385.7893	267.1703	-118.619
-8.005	1.2	414.0199	299.7916	-114.2283	-0.307884615384615	0.0292682926829268	-0.307884615384615	414.0199	299.7916	-114.2283
-8.005	1.1	431.9956	350.1553	-81.8403	-0.307884615384615	0.0268292682926829	-0.307884615384615	431.9956	350.1553	-81.8403
-8.005	0.995	440.6624	384.3122	-56.3502	-0.307884615384615	0.0242682926829268	-0.307884615384615	440.6624	384.3122	-56.3502
-8.005	0.9	436.1104	411.2492	-24.8612000000001	-0.307884615384615	0.0219512195121951	-0.307884615384615	436.1104	411.2492	-24.8612000000001
-8.005	0.8	425.3471	432.0297	6.68259999999998	-0.307884615384615	0.0195121951219512	-0.307884615384615	425.3471	432.0297	6.68259999999998
-8.005	0.7	409.6893	447.5595	37.8702	-0.307884615384615	0.0170731707317073	-0.307884615384615	409.6893	447.5595	37.8702
-8.005	0.6	387.6468	455.7401	68.0933	-0.307884615384615	0.0146341463414634	-0.307884615384615	387.6468	455.7401	68.0933
-8.005	0.495	346.9871	454.948	107.9609	-0.307884615384615	0.0120731707317073	-0.307884615384615	346.9871	454.948	107.9609
-8.005	0.4	316.9219	444.1695	127.2476	-0.307884615384615	0.00975609756097561	-0.307884615384615	316.9219	444.1695	127.2476
-8.005	0.3	291.3135	431.199	139.8855	-0.307884615384615	0.00731707317073171	-0.307884615384615	291.3135	431.199	139.8855
-8.005	0.2	271.9764	414.5275	142.5511	-0.307884615384615	0.0048780487804878	-0.307884615384615	271.9764	414.5275	142.5511
-8.005	0.1	260.4317	389.3702	128.9385	-0.307884615384615	0.0024390243902439	-0.307884615384615	260.4317	389.3702	128.9385
-8.005	0	247.6204	349.19	101.5696	-0.307884615384615	0	-0.307884615384615	247.6204	349.19	101.5696
-8.005	-0.1	226.9543	323.852	96.8977	-0.307884615384615	-0.0024390243902439	-0.307884615384615	226.9543	323.852	96.8977
-8.005	-0.2	218.5413	302.8247	84.2834	-0.307884615384615	-0.0048780487804878	-0.307884615384615	218.5413	302.8247	84.2834
-8.005	-0.3	212.0421	289.2276	77.1855	-0.307884615384615	-0.00731707317073171	-0.307884615384615	212.0421	289.2276	77.1855
-8.005	-0.4	205.5281	279.2233	73.6952	-0.307884615384615	-0.00975609756097561	-0.307884615384615	205.5281	279.2233	73.6952
-8.005	-0.505	202.4081	268.3998	65.9917000000001	-0.307884615384615	-0.0123170731707317	-0.307884615384615	202.4081	268.3998	65.9917000000001
-8.005	-0.6	199.873	259.7068	59.8338	-0.307884615384615	-0.0146341463414634	-0.307884615384615	199.873	259.7068	59.8338
-8.005	-0.7	199.6493	252.9327	53.2834	-0.307884615384615	-0.0170731707317073	-0.307884615384615	199.6493	252.9327	53.2834
-8.005	-0.8	195.7444	250.7158	54.9714	-0.307884615384615	-0.0195121951219512	-0.307884615384615	195.7444	250.7158	54.9714
-8.005	-0.9	192.7769	252.784	60.0071	-0.307884615384615	-0.0219512195121951	-0.307884615384615	192.7769	252.784	60.0071
-8.005	-1	190.1326	254.7899	64.6573	-0.307884615384615	-0.024390243902439	-0.307884615384615	190.1326	254.7899	64.6573
-8.005	-1.1	189.7225	256.2263	66.5038	-0.307884615384615	-0.0268292682926829	-0.307884615384615	189.7225	256.2263	66.5038
-8.005	-1.2	187.3116	245.3543	58.0427	-0.307884615384615	-0.0292682926829268	-0.307884615384615	187.3116	245.3543	58.0427
-8.005	-1.3	182.0551	224.3406	42.2855	-0.307884615384615	-0.0317073170731707	-0.307884615384615	182.0551	224.3406	42.2855
-8.005	-1.4	181.471	221.4791	40.0081	-0.307884615384615	-0.0341463414634146	-0.307884615384615	181.471	221.4791	40.0081
-8.005	-1.5	181.1386	217.0692	35.9306	-0.307884615384615	-0.0365853658536585	-0.307884615384615	181.1386	217.0692	35.9306
-8.005	-1.6	177.979	217.5756	39.5966	-0.307884615384615	-0.0390243902439024	-0.307884615384615	177.979	217.5756	39.5966
-8.005	-1.705	175.4867	214.1928	38.7061	-0.307884615384615	-0.0415853658536585	-0.307884615384615	175.4867	214.1928	38.7061
-8.005	-1.8	176.3442	212.3567	36.0125	-0.307884615384615	-0.0439024390243902	-0.307884615384615	176.3442	212.3567	36.0125
-8.005	-1.9	175.6322	208.0547	32.4225	-0.307884615384615	-0.0463414634146341	-0.307884615384615	175.6322	208.0547	32.4225
-8.005	-2	177.9958	203.8427	25.8469	-0.307884615384615	-0.0487804878048781	-0.307884615384615	177.9958	203.8427	25.8469
-8.005	-2.1	176.9979	199.5123	22.5144	-0.307884615384615	-0.051219512195122	-0.307884615384615	176.9979	199.5123	22.5144
-8.005	-2.2	180.2613	198.2663	18.005	-0.307884615384615	-0.0536585365853659	-0.307884615384615	180.2613	198.2663	18.005
-8.005	-2.3	180.3849	200.0237	19.6388	-0.307884615384615	-0.0560975609756098	-0.307884615384615	180.3849	200.0237	19.6388
-8.005	-2.4	184.3893	199.3871	14.9978	-0.307884615384615	-0.0585365853658537	-0.307884615384615	184.3893	199.3871	14.9978
-8.005	-2.5	182.4487	200.4563	18.0076	-0.307884615384615	-0.0609756097560976	-0.307884615384615	182.4487	200.4563	18.0076
-8.005	-2.6	182.0289	200.7846	18.7557	-0.307884615384615	-0.0634146341463415	-0.307884615384615	182.0289	200.7846	18.7557
-8.005	-2.7	186.4837	204.2507	17.767	-0.307884615384615	-0.0658536585365854	-0.307884615384615	186.4837	204.2507	17.767
-8.005	-2.8	187.278	205.9561	18.6781	-0.307884615384615	-0.0682926829268293	-0.307884615384615	187.278	205.9561	18.6781
-8.005	-2.9	189.7196	208.3527	18.6331	-0.307884615384615	-0.0707317073170732	-0.307884615384615	189.7196	208.3527	18.6331
-8.005	-3	189.4122	212.7858	23.3736	-0.307884615384615	-0.0731707317073171	-0.307884615384615	189.4122	212.7858	23.3736
-8.005	-3.1	191.0519	214.3803	23.3284	-0.307884615384615	-0.075609756097561	-0.307884615384615	191.0519	214.3803	23.3284
-8.005	-3.2	189.693	214.6209	24.9279	-0.307884615384615	-0.0780487804878049	-0.307884615384615	189.693	214.6209	24.9279
-8.005	-3.3	188.8316	215.9685	27.1369	-0.307884615384615	-0.0804878048780488	-0.307884615384615	188.8316	215.9685	27.1369
-8.005	-3.4	185.5822	215.3307	29.7485	-0.307884615384615	-0.0829268292682927	-0.307884615384615	185.5822	215.3307	29.7485
-8.005	-3.5	181.6435	213.2133	31.5698	-0.307884615384615	-0.0853658536585366	-0.307884615384615	181.6435	213.2133	31.5698
-8.005	-3.6	175.754	211.1836	35.4296	-0.307884615384615	-0.0878048780487805	-0.307884615384615	175.754	211.1836	35.4296
-8.005	-3.7	171.831	207.5636	35.7326	-0.307884615384615	-0.0902439024390244	-0.307884615384615	171.831	207.5636	35.7326
-8.005	-3.805	166.6515	203.2555	36.604	-0.307884615384615	-0.0928048780487805	-0.307884615384615	166.6515	203.2555	36.604
-8.005	-3.905	161.6667	198.648	36.9813	-0.307884615384615	-0.0952439024390244	-0.307884615384615	161.6667	198.648	36.9813
-8.005	-4.005	156.0151	195.2745	39.2594	-0.307884615384615	-0.0976829268292683	-0.307884615384615	156.0151	195.2745	39.2594
-8.005	-4.1	152.2683	190.2623	37.994	-0.307884615384615	-0.1	-0.307884615384615	152.2683	190.2623	37.994
-8.005	-4.205	148.1988	186.247	38.0482	-0.307884615384615	-0.102560975609756	-0.307884615384615	148.1988	186.247	38.0482
-8.005	-4.3	144.4452	182.3499	37.9047	-0.307884615384615	-0.104878048780488	-0.307884615384615	144.4452	182.3499	37.9047
-8.005	-4.405	140.9725	177.2706	36.2981	-0.307884615384615	-0.107439024390244	-0.307884615384615	140.9725	177.2706	36.2981
-8.005	-4.505	136.5074	173.2808	36.7734	-0.307884615384615	-0.109878048780488	-0.307884615384615	136.5074	173.2808	36.7734
-8.005	-4.6	132.1585	169.8993	37.7408	-0.307884615384615	-0.11219512195122	-0.307884615384615	132.1585	169.8993	37.7408
-8.005	-4.705	128.2952	166.757	38.4618	-0.307884615384615	-0.114756097560976	-0.307884615384615	128.2952	166.757	38.4618
-8.005	-4.8	125.7545	163.3617	37.6072	-0.307884615384615	-0.117073170731707	-0.307884615384615	125.7545	163.3617	37.6072
-8.005	-4.905	124.1002	159.8235	35.7233	-0.307884615384615	-0.119634146341463	-0.307884615384615	124.1002	159.8235	35.7233
-8.005	-5.005	121.6958	156.8159	35.1201	-0.307884615384615	-0.122073170731707	-0.307884615384615	121.6958	156.8159	35.1201
-8.005	-5.1	119.4902	154.7645	35.2743	-0.307884615384615	-0.124390243902439	-0.307884615384615	119.4902	154.7645	35.2743
-8.005	-5.205	116.1909	153.1202	36.9293	-0.307884615384615	-0.126951219512195	-0.307884615384615	116.1909	153.1202	36.9293
-8.005	-5.3	113.3599	150.9845	37.6246	-0.307884615384615	-0.129268292682927	-0.307884615384615	113.3599	150.9845	37.6246
-8.005	-5.405	111.4537	149.8196	38.3659	-0.307884615384615	-0.131829268292683	-0.307884615384615	111.4537	149.8196	38.3659
-8.005	-5.505	109.9165	149.2867	39.3702	-0.307884615384615	-0.134268292682927	-0.307884615384615	109.9165	149.2867	39.3702
-8.005	-5.6	108.9429	148.8489	39.906	-0.307884615384615	-0.136585365853659	-0.307884615384615	108.9429	148.8489	39.906
-8.005	-5.705	107.8934	150.3718	42.4784	-0.307884615384615	-0.139146341463415	-0.307884615384615	107.8934	150.3718	42.4784
-8.005	-5.8	107.8698	152.1718	44.302	-0.307884615384615	-0.141463414634146	-0.307884615384615	107.8698	152.1718	44.302
-8.005	-5.905	108.2712	156.0179	47.7467	-0.307884615384615	-0.144024390243902	-0.307884615384615	108.2712	156.0179	47.7467
-8.005	-6	108.9903	159.6029	50.6126	-0.307884615384615	-0.146341463414634	-0.307884615384615	108.9903	159.6029	50.6126
-7.805	5.995	271.651	260.3898	-11.2612	-0.300192307692308	0.146219512195122	-0.300192307692308	271.651	260.3898	-11.2612
-7.805	5.9	264.0196	249.1178	-14.9018	-0.300192307692308	0.14390243902439	-0.300192307692308	264.0196	249.1178	-14.9018
-7.805	5.8	257.8864	240.8531	-17.0333	-0.300192307692308	0.141463414634146	-0.300192307692308	257.8864	240.8531	-17.0333
-7.805	5.7	245.9738	232.9921	-12.9817	-0.300192307692308	0.139024390243902	-0.300192307692308	245.9738	232.9921	-12.9817
-7.805	5.6	225.7985	221.5893	-4.20919999999998	-0.300192307692308	0.136585365853659	-0.300192307692308	225.7985	221.5893	-4.20919999999998
-7.805	5.495	217.6399	213.4203	-4.21960000000001	-0.300192307692308	0.134024390243902	-0.300192307692308	217.6399	213.4203	-4.21960000000001
-7.805	5.4	209.9119	205.2423	-4.6696	-0.300192307692308	0.131707317073171	-0.300192307692308	209.9119	205.2423	-4.6696
-7.805	5.3	200.1445	197.3751	-2.76939999999999	-0.300192307692308	0.129268292682927	-0.300192307692308	200.1445	197.3751	-2.76939999999999
-7.805	5.2	191.6954	187.7829	-3.9125	-0.300192307692308	0.126829268292683	-0.300192307692308	191.6954	187.7829	-3.9125
-7.805	5.1	183.9454	179.3129	-4.63249999999999	-0.300192307692308	0.124390243902439	-0.300192307692308	183.9454	179.3129	-4.63249999999999
-7.805	4.995	174.6681	171.5091	-3.15900000000002	-0.300192307692308	0.121829268292683	-0.300192307692308	174.6681	171.5091	-3.15900000000002
-7.805	4.9	167.8525	165.3695	-2.483	-0.300192307692308	0.119512195121951	-0.300192307692308	167.8525	165.3695	-2.483
-7.805	4.8	161.3937	157.1223	-4.2714	-0.300192307692308	0.117073170731707	-0.300192307692308	161.3937	157.1223	-4.2714
-7.805	4.7	155.9233	151.6123	-4.31100000000001	-0.300192307692308	0.114634146341463	-0.300192307692308	155.9233	151.6123	-4.31100000000001
-7.805	4.6	149.07	146.7635	-2.3065	-0.300192307692308	0.11219512195122	-0.300192307692308	149.07	146.7635	-2.3065
-7.805	4.495	143.9454	139.2666	-4.6788	-0.300192307692308	0.109634146341463	-0.300192307692308	143.9454	139.2666	-4.6788
-7.805	4.4	136.6368	130.0395	-6.59729999999999	-0.300192307692308	0.107317073170732	-0.300192307692308	136.6368	130.0395	-6.59729999999999
-7.805	4.3	128.4371	120.939	-7.4981	-0.300192307692308	0.104878048780488	-0.300192307692308	128.4371	120.939	-7.4981
-7.805	4.2	123.1697	115.3932	-7.77650000000001	-0.300192307692308	0.102439024390244	-0.300192307692308	123.1697	115.3932	-7.77650000000001
-7.805	4.1	115.8198	108.8753	-6.94450000000001	-0.300192307692308	0.1	-0.300192307692308	115.8198	108.8753	-6.94450000000001
-7.805	4	109.2714	103.0662	-6.20520000000001	-0.300192307692308	0.0975609756097561	-0.300192307692308	109.2714	103.0662	-6.20520000000001
-7.805	3.9	103.8641	99.03649	-4.82760999999999	-0.300192307692308	0.0951219512195122	-0.300192307692308	103.8641	99.03649	-4.82760999999999
-7.805	3.8	97.87351	94.68913	-3.18437999999999	-0.300192307692308	0.0926829268292683	-0.300192307692308	97.87351	94.68913	-3.18437999999999
-7.805	3.7	92.88276	89.64665	-3.23611000000001	-0.300192307692308	0.0902439024390244	-0.300192307692308	92.88276	89.64665	-3.23611000000001
-7.805	3.6	88.74668	84.03728	-4.7094	-0.300192307692308	0.0878048780487805	-0.300192307692308	88.74668	84.03728	-4.7094
-7.805	3.5	83.28365	79.09776	-4.18589	-0.300192307692308	0.0853658536585366	-0.300192307692308	83.28365	79.09776	-4.18589
-7.805	3.4	82.32406	78.5361	-3.78796	-0.300192307692308	0.0829268292682927	-0.300192307692308	82.32406	78.5361	-3.78796
-7.805	3.3	77.68277	77.62754	-0.0552300000000088	-0.300192307692308	0.0804878048780488	-0.300192307692308	77.68277	77.62754	-0.0552300000000088
-7.805	3.2	76.80872	74.70752	-2.10119999999999	-0.300192307692308	0.0780487804878049	-0.300192307692308	76.80872	74.70752	-2.10119999999999
-7.805	3.095	74.86978	73.26449	-1.60529000000001	-0.300192307692308	0.0754878048780488	-0.300192307692308	74.86978	73.26449	-1.60529000000001
-7.805	3	72.86842	70.62371	-2.24471	-0.300192307692308	0.0731707317073171	-0.300192307692308	72.86842	70.62371	-2.24471
-7.805	2.9	71.32069	69.68895	-1.63173999999999	-0.300192307692308	0.0707317073170732	-0.300192307692308	71.32069	69.68895	-1.63173999999999
-7.805	2.8	69.58302	69.70658	0.123559999999998	-0.300192307692308	0.0682926829268293	-0.300192307692308	69.58302	69.70658	0.123559999999998
-7.805	2.7	70.61189	70.23273	-0.379159999999999	-0.300192307692308	0.0658536585365854	-0.300192307692308	70.61189	70.23273	-0.379159999999999
-7.805	2.595	73.06876	73.13671	0.0679499999999962	-0.300192307692308	0.0632926829268293	-0.300192307692308	73.06876	73.13671	0.0679499999999962
-7.805	2.5	79.11796	77.00939	-2.10857	-0.300192307692308	0.0609756097560976	-0.300192307692308	79.11796	77.00939	-2.10857
-7.805	2.4	88.09249	83.62585	-4.46664	-0.300192307692308	0.0585365853658537	-0.300192307692308	88.09249	83.62585	-4.46664
-7.805	2.3	96.84812	89.27233	-7.57579	-0.300192307692308	0.0560975609756098	-0.300192307692308	96.84812	89.27233	-7.57579
-7.805	2.2	102.6794	95.33762	-7.34178	-0.300192307692308	0.0536585365853659	-0.300192307692308	102.6794	95.33762	-7.34178
-7.805	2.095	113.4889	105.7541	-7.73480000000001	-0.300192307692308	0.0510975609756098	-0.300192307692308	113.4889	105.7541	-7.73480000000001
-7.805	2	132.221	120.568	-11.653	-0.300192307692308	0.0487804878048781	-0.300192307692308	132.221	120.568	-11.653
-7.805	1.9	144.3469	137.8521	-6.4948	-0.300192307692308	0.0463414634146341	-0.300192307692308	144.3469	137.8521	-6.4948
-7.805	1.8	168.8446	164.4492	-4.39540000000002	-0.300192307692308	0.0439024390243902	-0.300192307692308	168.8446	164.4492	-4.39540000000002
-7.805	1.7	194.816	194.1889	-0.627100000000013	-0.300192307692308	0.0414634146341463	-0.300192307692308	194.816	194.1889	-0.627100000000013
-7.805	1.6	228.1258	224.3995	-3.72630000000001	-0.300192307692308	0.0390243902439024	-0.300192307692308	228.1258	224.3995	-3.72630000000001
-7.805	1.5	261.6873	256.5676	-5.11969999999997	-0.300192307692308	0.0365853658536585	-0.300192307692308	261.6873	256.5676	-5.11969999999997
-7.805	1.4	299.2739	291.8902	-7.38370000000003	-0.300192307692308	0.0341463414634146	-0.300192307692308	299.2739	291.8902	-7.38370000000003
-7.805	1.3	338.316	337.4692	-0.846799999999973	-0.300192307692308	0.0317073170731707	-0.300192307692308	338.316	337.4692	-0.846799999999973
-7.805	1.2	378.4099	372.8348	-5.57510000000002	-0.300192307692308	0.0292682926829268	-0.300192307692308	378.4099	372.8348	-5.57510000000002
-7.805	1.1	406.0693	398.8812	-7.18810000000002	-0.300192307692308	0.0268292682926829	-0.300192307692308	406.0693	398.8812	-7.18810000000002
-7.805	0.995	425.9013	416.9312	-8.9701	-0.300192307692308	0.0242682926829268	-0.300192307692308	425.9013	416.9312	-8.9701
-7.805	0.9	435.5368	428.0163	-7.52050000000003	-0.300192307692308	0.0219512195121951	-0.300192307692308	435.5368	428.0163	-7.52050000000003
-7.805	0.8	434.5445	424.4403	-10.1042000000001	-0.300192307692308	0.0195121951219512	-0.300192307692308	434.5445	424.4403	-10.1042000000001
-7.805	0.7	426.2217	411.6094	-14.6123	-0.300192307692308	0.0170731707317073	-0.300192307692308	426.2217	411.6094	-14.6123
-7.805	0.6	413.2039	395.8519	-17.352	-0.300192307692308	0.0146341463414634	-0.300192307692308	413.2039	395.8519	-17.352
-7.805	0.495	396.6609	373.4768	-23.1841	-0.300192307692308	0.0120731707317073	-0.300192307692308	396.6609	373.4768	-23.1841
-7.805	0.4	371.6242	336.2012	-35.423	-0.300192307692308	0.00975609756097561	-0.300192307692308	371.6242	336.2012	-35.423
-7.805	0.3	331.1106	309.5843	-21.5263	-0.300192307692308	0.00731707317073171	-0.300192307692308	331.1106	309.5843	-21.5263
-7.805	0.2	305.3231	288.0776	-17.2455	-0.300192307692308	0.0048780487804878	-0.300192307692308	305.3231	288.0776	-17.2455
-7.805	0.1	284.9268	269.5666	-15.3602	-0.300192307692308	0.0024390243902439	-0.300192307692308	284.9268	269.5666	-15.3602
-7.805	0	268.9267	253.1609	-15.7658	-0.300192307692308	0	-0.300192307692308	268.9267	253.1609	-15.7658
-7.805	-0.1	259.2909	228.4435	-30.8474	-0.300192307692308	-0.0024390243902439	-0.300192307692308	259.2909	228.4435	-30.8474
-7.805	-0.2	244.265	219.2067	-25.0583	-0.300192307692308	-0.0048780487804878	-0.300192307692308	244.265	219.2067	-25.0583
-7.805	-0.3	220.4346	214.4154	-6.01919999999999	-0.300192307692308	-0.00731707317073171	-0.300192307692308	220.4346	214.4154	-6.01919999999999
-7.805	-0.4	213.521	210.4314	-3.08959999999999	-0.300192307692308	-0.00975609756097561	-0.300192307692308	213.521	210.4314	-3.08959999999999
-7.805	-0.505	208.2172	211.8469	3.62970000000001	-0.300192307692308	-0.0123170731707317	-0.300192307692308	208.2172	211.8469	3.62970000000001
-7.805	-0.6	203.4735	212.1986	8.7251	-0.300192307692308	-0.0146341463414634	-0.300192307692308	203.4735	212.1986	8.7251
-7.805	-0.7	200.9917	210.701	9.70929999999999	-0.300192307692308	-0.0170731707317073	-0.300192307692308	200.9917	210.701	9.70929999999999
-7.805	-0.8	200.373	210.0663	9.69330000000002	-0.300192307692308	-0.0195121951219512	-0.300192307692308	200.373	210.0663	9.69330000000002
-7.805	-0.9	198.1459	209.771	11.6251	-0.300192307692308	-0.0219512195121951	-0.300192307692308	198.1459	209.771	11.6251
-7.805	-1	195.2126	208.9401	13.7275	-0.300192307692308	-0.024390243902439	-0.300192307692308	195.2126	208.9401	13.7275
-7.805	-1.1	192.0339	206.0913	14.0574	-0.300192307692308	-0.0268292682926829	-0.300192307692308	192.0339	206.0913	14.0574
-7.805	-1.2	188.6188	206.4874	17.8686	-0.300192307692308	-0.0292682926829268	-0.300192307692308	188.6188	206.4874	17.8686
-7.805	-1.3	186.5886	202.7113	16.1227	-0.300192307692308	-0.0317073170731707	-0.300192307692308	186.5886	202.7113	16.1227
-7.805	-1.4	184.3534	199.1791	14.8257	-0.300192307692308	-0.0341463414634146	-0.300192307692308	184.3534	199.1791	14.8257
-7.805	-1.5	180.6824	194.2869	13.6045	-0.300192307692308	-0.0365853658536585	-0.300192307692308	180.6824	194.2869	13.6045
-7.805	-1.6	182.3472	191.5709	9.22370000000001	-0.300192307692308	-0.0390243902439024	-0.300192307692308	182.3472	191.5709	9.22370000000001
-7.805	-1.705	179.6361	190.1814	10.5453	-0.300192307692308	-0.0415853658536585	-0.300192307692308	179.6361	190.1814	10.5453
-7.805	-1.8	178.6884	186.7305	8.04210000000001	-0.300192307692308	-0.0439024390243902	-0.300192307692308	178.6884	186.7305	8.04210000000001
-7.805	-1.9	176.5817	187.3124	10.7307	-0.300192307692308	-0.0463414634146341	-0.300192307692308	176.5817	187.3124	10.7307
-7.805	-2	175.8824	185.6777	9.7953	-0.300192307692308	-0.0487804878048781	-0.300192307692308	175.8824	185.6777	9.7953
-7.805	-2.1	175.9873	187.6964	11.7091	-0.300192307692308	-0.051219512195122	-0.300192307692308	175.9873	187.6964	11.7091
-7.805	-2.2	175.9323	186.3281	10.3958	-0.300192307692308	-0.0536585365853659	-0.300192307692308	175.9323	186.3281	10.3958
-7.805	-2.3	179.369	188.0314	8.66239999999999	-0.300192307692308	-0.0560975609756098	-0.300192307692308	179.369	188.0314	8.66239999999999
-7.805	-2.4	179.7855	186.0561	6.27059999999998	-0.300192307692308	-0.0585365853658537	-0.300192307692308	179.7855	186.0561	6.27059999999998
-7.805	-2.5	180.2699	188.2029	7.93299999999999	-0.300192307692308	-0.0609756097560976	-0.300192307692308	180.2699	188.2029	7.93299999999999
-7.805	-2.6	183.6894	188.7495	5.06010000000001	-0.300192307692308	-0.0634146341463415	-0.300192307692308	183.6894	188.7495	5.06010000000001
-7.805	-2.7	183.2049	191.1481	7.94319999999999	-0.300192307692308	-0.0658536585365854	-0.300192307692308	183.2049	191.1481	7.94319999999999
-7.805	-2.8	183.4163	193.9386	10.5223	-0.300192307692308	-0.0682926829268293	-0.300192307692308	183.4163	193.9386	10.5223
-7.805	-2.9	186.4466	195.7059	9.25930000000003	-0.300192307692308	-0.0707317073170732	-0.300192307692308	186.4466	195.7059	9.25930000000003
-7.805	-3	187.3651	199.3962	12.0311	-0.300192307692308	-0.0731707317073171	-0.300192307692308	187.3651	199.3962	12.0311
-7.805	-3.1	190.7127	203.3434	12.6307	-0.300192307692308	-0.075609756097561	-0.300192307692308	190.7127	203.3434	12.6307
-7.805	-3.2	192.2087	204.4077	12.199	-0.300192307692308	-0.0780487804878049	-0.300192307692308	192.2087	204.4077	12.199
-7.805	-3.3	190.0581	204.6146	14.5565	-0.300192307692308	-0.0804878048780488	-0.300192307692308	190.0581	204.6146	14.5565
-7.805	-3.4	185.9927	199.9662	13.9735	-0.300192307692308	-0.0829268292682927	-0.300192307692308	185.9927	199.9662	13.9735
-7.805	-3.5	184.5444	196.9098	12.3654	-0.300192307692308	-0.0853658536585366	-0.300192307692308	184.5444	196.9098	12.3654
-7.805	-3.6	179.6957	193.2894	13.5937	-0.300192307692308	-0.0878048780487805	-0.300192307692308	179.6957	193.2894	13.5937
-7.805	-3.7	176.3606	187.2408	10.8802	-0.300192307692308	-0.0902439024390244	-0.300192307692308	176.3606	187.2408	10.8802
-7.805	-3.805	170.7524	180.8027	10.0503	-0.300192307692308	-0.0928048780487805	-0.300192307692308	170.7524	180.8027	10.0503
-7.805	-3.905	165.778	174.7599	8.9819	-0.300192307692308	-0.0952439024390244	-0.300192307692308	165.778	174.7599	8.9819
-7.805	-4.005	160.0749	170.6811	10.6062	-0.300192307692308	-0.0976829268292683	-0.300192307692308	160.0749	170.6811	10.6062
-7.805	-4.1	154.1544	166.5639	12.4095	-0.300192307692308	-0.1	-0.300192307692308	154.1544	166.5639	12.4095
-7.805	-4.205	150.1614	161.1376	10.9762	-0.300192307692308	-0.102560975609756	-0.300192307692308	150.1614	161.1376	10.9762
-7.805	-4.3	146.8834	156.7417	9.85830000000002	-0.300192307692308	-0.104878048780488	-0.300192307692308	146.8834	156.7417	9.85830000000002
-7.805	-4.405	142.8761	153.0939	10.2178	-0.300192307692308	-0.107439024390244	-0.300192307692308	142.8761	153.0939	10.2178
-7.805	-4.505	139.2664	148.4169	9.1505	-0.300192307692308	-0.109878048780488	-0.300192307692308	139.2664	148.4169	9.1505
-7.805	-4.6	134.8762	142.8243	7.94809999999998	-0.300192307692308	-0.11219512195122	-0.300192307692308	134.8762	142.8243	7.94809999999998
-7.805	-4.705	132.145	138.8965	6.75149999999999	-0.300192307692308	-0.114756097560976	-0.300192307692308	132.145	138.8965	6.75149999999999
-7.805	-4.8	129.3752	135.0714	5.69620000000001	-0.300192307692308	-0.117073170731707	-0.300192307692308	129.3752	135.0714	5.69620000000001
-7.805	-4.905	127.2027	131.4189	4.21620000000002	-0.300192307692308	-0.119634146341463	-0.300192307692308	127.2027	131.4189	4.21620000000002
-7.805	-5.005	124.8868	129.1023	4.21550000000002	-0.300192307692308	-0.122073170731707	-0.300192307692308	124.8868	129.1023	4.21550000000002
-7.805	-5.1	121.9766	127.1322	5.15559999999999	-0.300192307692308	-0.124390243902439	-0.300192307692308	121.9766	127.1322	5.15559999999999
-7.805	-5.205	120.1341	124.5645	4.43039999999999	-0.300192307692308	-0.126951219512195	-0.300192307692308	120.1341	124.5645	4.43039999999999
-7.805	-5.3	118.1976	121.6599	3.4623	-0.300192307692308	-0.129268292682927	-0.300192307692308	118.1976	121.6599	3.4623
-7.805	-5.405	116.9482	119.0097	2.0615	-0.300192307692308	-0.131829268292683	-0.300192307692308	116.9482	119.0097	2.0615
-7.805	-5.505	114.2805	116.5514	2.2709	-0.300192307692308	-0.134268292682927	-0.300192307692308	114.2805	116.5514	2.2709
-7.805	-5.6	112.8622	113.4528	0.590599999999995	-0.300192307692308	-0.136585365853659	-0.300192307692308	112.8622	113.4528	0.590599999999995
-7.805	-5.705	112.719	111.661	-1.05799999999999	-0.300192307692308	-0.139146341463415	-0.300192307692308	112.719	111.661	-1.05799999999999
-7.805	-5.8	113.4868	109.8994	-3.5874	-0.300192307692308	-0.141463414634146	-0.300192307692308	113.4868	109.8994	-3.5874
-7.805	-5.905	114.5306	109.0284	-5.5022	-0.300192307692308	-0.144024390243902	-0.300192307692308	114.5306	109.0284	-5.5022
-7.805	-6	112.8937	109.8496	-3.0441	-0.300192307692308	-0.146341463414634	-0.300192307692308	112.8937	109.8496	-3.0441
-7.605	5.995	302.9904	281.4489	-21.5415	-0.2925	0.146219512195122	-0.2925	302.9904	281.4489	-21.5415
-7.605	5.9	290.5502	264.0874	-26.4628	-0.2925	0.14390243902439	-0.2925	290.5502	264.0874	-26.4628
-7.605	5.8	277.6383	250.5614	-27.0769	-0.2925	0.141463414634146	-0.2925	277.6383	250.5614	-27.0769
-7.605	5.7	268.1853	238.7876	-29.3977	-0.2925	0.139024390243902	-0.2925	268.1853	238.7876	-29.3977
-7.605	5.6	261.2583	228.4112	-32.8471	-0.2925	0.136585365853659	-0.2925	261.2583	228.4112	-32.8471
-7.605	5.495	255.2358	224.5724	-30.6634	-0.2925	0.134024390243902	-0.2925	255.2358	224.5724	-30.6634
-7.605	5.4	244.5121	222.4059	-22.1062	-0.2925	0.131707317073171	-0.2925	244.5121	222.4059	-22.1062
-7.605	5.3	225.121	214.8168	-10.3042	-0.2925	0.129268292682927	-0.2925	225.121	214.8168	-10.3042
-7.605	5.2	217.4207	206.8473	-10.5734	-0.2925	0.126829268292683	-0.2925	217.4207	206.8473	-10.5734
-7.605	5.1	208.3719	196.8572	-11.5147	-0.2925	0.124390243902439	-0.2925	208.3719	196.8572	-11.5147
-7.605	4.995	198.7601	188.7898	-9.97029999999998	-0.2925	0.121829268292683	-0.2925	198.7601	188.7898	-9.97029999999998
-7.605	4.9	190.4739	181.2858	-9.18809999999999	-0.2925	0.119512195121951	-0.2925	190.4739	181.2858	-9.18809999999999
-7.605	4.8	183.4663	173.1907	-10.2756	-0.2925	0.117073170731707	-0.2925	183.4663	173.1907	-10.2756
-7.605	4.7	173.9838	166.6597	-7.32410000000002	-0.2925	0.114634146341463	-0.2925	173.9838	166.6597	-7.32410000000002
-7.605	4.6	166.9451	160.2067	-6.73839999999999	-0.2925	0.11219512195122	-0.2925	166.9451	160.2067	-6.73839999999999
-7.605	4.495	161.3076	151.7073	-9.60030000000001	-0.2925	0.109634146341463	-0.2925	161.3076	151.7073	-9.60030000000001
-7.605	4.4	153.7651	144.8458	-8.91929999999999	-0.2925	0.107317073170732	-0.2925	153.7651	144.8458	-8.91929999999999
-7.605	4.3	147.0125	136.3229	-10.6896	-0.2925	0.104878048780488	-0.2925	147.0125	136.3229	-10.6896
-7.605	4.2	141.5931	126.3026	-15.2905	-0.2925	0.102439024390244	-0.2925	141.5931	126.3026	-15.2905
-7.605	4.1	134.6501	120.6181	-14.032	-0.2925	0.1	-0.2925	134.6501	120.6181	-14.032
-7.605	4	122.7987	116.019	-6.77969999999999	-0.2925	0.0975609756097561	-0.2925	122.7987	116.019	-6.77969999999999
-7.605	3.9	111.8893	108.8341	-3.0552	-0.2925	0.0951219512195122	-0.2925	111.8893	108.8341	-3.0552
-7.605	3.8	105.0588	101.478	-3.58080000000001	-0.2925	0.0926829268292683	-0.2925	105.0588	101.478	-3.58080000000001
-7.605	3.7	97.49051	94.50133	-2.98918000000001	-0.2925	0.0902439024390244	-0.2925	97.49051	94.50133	-2.98918000000001
-7.605	3.6	91.85676	91.06847	-0.788289999999989	-0.2925	0.0878048780487805	-0.2925	91.85676	91.06847	-0.788289999999989
-7.605	3.5	87.88415	86.17357	-1.71058000000001	-0.2925	0.0853658536585366	-0.2925	87.88415	86.17357	-1.71058000000001
-7.605	3.4	87.86833	83.48433	-4.384	-0.2925	0.0829268292682927	-0.2925	87.86833	83.48433	-4.384
-7.605	3.3	86.135	80.75698	-5.37802000000001	-0.2925	0.0804878048780488	-0.2925	86.135	80.75698	-5.37802000000001
-7.605	3.2	82.5752	76.94253	-5.63266999999999	-0.2925	0.0780487804878049	-0.2925	82.5752	76.94253	-5.63266999999999
-7.605	3.095	79.66115	74.31867	-5.34248000000001	-0.2925	0.0754878048780488	-0.2925	79.66115	74.31867	-5.34248000000001
-7.605	3	77.48493	73.02784	-4.45709000000001	-0.2925	0.0731707317073171	-0.2925	77.48493	73.02784	-4.45709000000001
-7.605	2.9	76.84505	69.87826	-6.96679	-0.2925	0.0707317073170732	-0.2925	76.84505	69.87826	-6.96679
-7.605	2.8	75.09995	69.48349	-5.61646	-0.2925	0.0682926829268293	-0.2925	75.09995	69.48349	-5.61646
-7.605	2.7	71.89845	68.26462	-3.63383	-0.2925	0.0658536585365854	-0.2925	71.89845	68.26462	-3.63383
-7.605	2.595	70.17696	70.03246	-0.144499999999994	-0.2925	0.0632926829268293	-0.2925	70.17696	70.03246	-0.144499999999994
-7.605	2.5	68.94984	72.85369	3.90385000000001	-0.2925	0.0609756097560976	-0.2925	68.94984	72.85369	3.90385000000001
-7.605	2.4	70.01595	75.51533	5.49938	-0.2925	0.0585365853658537	-0.2925	70.01595	75.51533	5.49938
-7.605	2.3	74.30961	82.65426	8.34464999999999	-0.2925	0.0560975609756098	-0.2925	74.30961	82.65426	8.34464999999999
-7.605	2.2	79.71661	89.66414	9.94753	-0.2925	0.0536585365853659	-0.2925	79.71661	89.66414	9.94753
-7.605	2.095	87.01234	92.12839	5.11605	-0.2925	0.0510975609756098	-0.2925	87.01234	92.12839	5.11605
-7.605	2	94.08024	100.2318	6.15156000000001	-0.2925	0.0487804878048781	-0.2925	94.08024	100.2318	6.15156000000001
-7.605	1.9	98.99955	115.022	16.02245	-0.2925	0.0463414634146341	-0.2925	98.99955	115.022	16.02245
-7.605	1.8	110.3193	132.4063	22.087	-0.2925	0.0439024390243902	-0.2925	110.3193	132.4063	22.087
-7.605	1.7	129.9373	146.8895	16.9522	-0.2925	0.0414634146341463	-0.2925	129.9373	146.8895	16.9522
-7.605	1.6	143.4137	186.5478	43.1341	-0.2925	0.0390243902439024	-0.2925	143.4137	186.5478	43.1341
-7.605	1.5	171.6832	217.699	46.0158	-0.2925	0.0365853658536585	-0.2925	171.6832	217.699	46.0158
-7.605	1.4	198.3298	252.1359	53.8061	-0.2925	0.0341463414634146	-0.2925	198.3298	252.1359	53.8061
-7.605	1.3	227.1745	288.8854	61.7109	-0.2925	0.0317073170731707	-0.2925	227.1745	288.8854	61.7109
-7.605	1.2	265.9538	329.8821	63.9283	-0.2925	0.0292682926829268	-0.2925	265.9538	329.8821	63.9283
-7.605	1.1	301.7052	366.3416	64.6364000000001	-0.2925	0.0268292682926829	-0.2925	301.7052	366.3416	64.6364000000001
-7.605	0.995	338.2951	394.6954	56.4003	-0.2925	0.0242682926829268	-0.2925	338.2951	394.6954	56.4003
-7.605	0.9	371.8688	413.2052	41.3364	-0.2925	0.0219512195121951	-0.2925	371.8688	413.2052	41.3364
-7.605	0.8	402.0529	424.5744	22.5215	-0.2925	0.0195121951219512	-0.2925	402.0529	424.5744	22.5215
-7.605	0.7	420.2068	421.5202	1.3134	-0.2925	0.0170731707317073	-0.2925	420.2068	421.5202	1.3134
-7.605	0.6	429.3762	407.7928	-21.5834	-0.2925	0.0146341463414634	-0.2925	429.3762	407.7928	-21.5834
-7.605	0.495	430.3672	392.7869	-37.5803	-0.2925	0.0120731707317073	-0.2925	430.3672	392.7869	-37.5803
-7.605	0.4	421.7644	371.9059	-49.8585000000001	-0.2925	0.00975609756097561	-0.2925	421.7644	371.9059	-49.8585000000001
-7.605	0.3	409.2875	335.1886	-74.0989	-0.2925	0.00731707317073171	-0.2925	409.2875	335.1886	-74.0989
-7.605	0.2	391.6634	309.179	-82.4844000000001	-0.2925	0.0048780487804878	-0.2925	391.6634	309.179	-82.4844000000001
-7.605	0.1	349.545	286.7558	-62.7892	-0.2925	0.0024390243902439	-0.2925	349.545	286.7558	-62.7892
-7.605	0	321.5506	271.5335	-50.0171	-0.2925	0	-0.2925	321.5506	271.5335	-50.0171
-7.605	-0.1	297.389	252.2723	-45.1167	-0.2925	-0.0024390243902439	-0.2925	297.389	252.2723	-45.1167
-7.605	-0.2	279.2312	221.6875	-57.5437	-0.2925	-0.0048780487804878	-0.2925	279.2312	221.6875	-57.5437
-7.605	-0.3	263.2091	211.3064	-51.9027	-0.2925	-0.00731707317073171	-0.2925	263.2091	211.3064	-51.9027
-7.605	-0.4	249.1871	200.8352	-48.3519	-0.2925	-0.00975609756097561	-0.2925	249.1871	200.8352	-48.3519
-7.605	-0.505	228.2556	195.4887	-32.7669	-0.2925	-0.0123170731707317	-0.2925	228.2556	195.4887	-32.7669
-7.605	-0.6	218.4986	190.4907	-28.0079	-0.2925	-0.0146341463414634	-0.2925	218.4986	190.4907	-28.0079
-7.605	-0.7	210.7088	190.1645	-20.5443	-0.2925	-0.0170731707317073	-0.2925	210.7088	190.1645	-20.5443
-7.605	-0.8	206.0523	188.4391	-17.6132	-0.2925	-0.0195121951219512	-0.2925	206.0523	188.4391	-17.6132
-7.605	-0.9	205.3314	187.7332	-17.5982	-0.2925	-0.0219512195121951	-0.2925	205.3314	187.7332	-17.5982
-7.605	-1	201.1427	187.4777	-13.665	-0.2925	-0.024390243902439	-0.2925	201.1427	187.4777	-13.665
-7.605	-1.1	200.7077	184.1241	-16.5836	-0.2925	-0.0268292682926829	-0.2925	200.7077	184.1241	-16.5836
-7.605	-1.2	197.9391	183.7825	-14.1566	-0.2925	-0.0292682926829268	-0.2925	197.9391	183.7825	-14.1566
-7.605	-1.3	196.3113	181.6785	-14.6328	-0.2925	-0.0317073170731707	-0.2925	196.3113	181.6785	-14.6328
-7.605	-1.4	192.2574	179.4686	-12.7888	-0.2925	-0.0341463414634146	-0.2925	192.2574	179.4686	-12.7888
-7.605	-1.5	192.3818	174.7875	-17.5943	-0.2925	-0.0365853658536585	-0.2925	192.3818	174.7875	-17.5943
-7.605	-1.6	189.0046	175.3399	-13.6647	-0.2925	-0.0390243902439024	-0.2925	189.0046	175.3399	-13.6647
-7.605	-1.705	187.7371	171.8793	-15.8578	-0.2925	-0.0415853658536585	-0.2925	187.7371	171.8793	-15.8578
-7.605	-1.8	183.0773	169.3884	-13.6889	-0.2925	-0.0439024390243902	-0.2925	183.0773	169.3884	-13.6889
-7.605	-1.9	179.9367	170.6073	-9.32939999999999	-0.2925	-0.0463414634146341	-0.2925	179.9367	170.6073	-9.32939999999999
-7.605	-2	178.3711	168.5304	-9.84070000000003	-0.2925	-0.0487804878048781	-0.2925	178.3711	168.5304	-9.84070000000003
-7.605	-2.1	177.6504	169.0573	-8.59309999999999	-0.2925	-0.051219512195122	-0.2925	177.6504	169.0573	-8.59309999999999
-7.605	-2.2	175.2575	170.9777	-4.2798	-0.2925	-0.0536585365853659	-0.2925	175.2575	170.9777	-4.2798
-7.605	-2.3	177.0684	170.0334	-7.035	-0.2925	-0.0560975609756098	-0.2925	177.0684	170.0334	-7.035
-7.605	-2.4	178.6184	172.3812	-6.2372	-0.2925	-0.0585365853658537	-0.2925	178.6184	172.3812	-6.2372
-7.605	-2.5	177.8378	172.1661	-5.67169999999999	-0.2925	-0.0609756097560976	-0.2925	177.8378	172.1661	-5.67169999999999
-7.605	-2.6	179.416	173.8884	-5.52760000000001	-0.2925	-0.0634146341463415	-0.2925	179.416	173.8884	-5.52760000000001
-7.605	-2.7	179.1448	172.7735	-6.37129999999999	-0.2925	-0.0658536585365854	-0.2925	179.1448	172.7735	-6.37129999999999
-7.605	-2.8	181.1899	175.554	-5.63589999999999	-0.2925	-0.0682926829268293	-0.2925	181.1899	175.554	-5.63589999999999
-7.605	-2.9	184.3302	178.5929	-5.73730000000001	-0.2925	-0.0707317073170732	-0.2925	184.3302	178.5929	-5.73730000000001
-7.605	-3	185.2889	179.8557	-5.4332	-0.2925	-0.0731707317073171	-0.2925	185.2889	179.8557	-5.4332
-7.605	-3.1	185.8242	181.7697	-4.05449999999999	-0.2925	-0.075609756097561	-0.2925	185.8242	181.7697	-4.05449999999999
-7.605	-3.2	186.3256	182.7723	-3.55330000000001	-0.2925	-0.0780487804878049	-0.2925	186.3256	182.7723	-3.55330000000001
-7.605	-3.3	188.4923	183.4194	-5.07290000000001	-0.2925	-0.0804878048780488	-0.2925	188.4923	183.4194	-5.07290000000001
-7.605	-3.4	186.8318	182.1523	-4.67949999999999	-0.2925	-0.0829268292682927	-0.2925	186.8318	182.1523	-4.67949999999999
-7.605	-3.5	186.723	181.9713	-4.7517	-0.2925	-0.0853658536585366	-0.2925	186.723	181.9713	-4.7517
-7.605	-3.6	184.9702	179.7573	-5.21290000000002	-0.2925	-0.0878048780487805	-0.2925	184.9702	179.7573	-5.21290000000002
-7.605	-3.7	182.3859	174.8578	-7.5281	-0.2925	-0.0902439024390244	-0.2925	182.3859	174.8578	-7.5281
-7.605	-3.805	178.5352	169.8878	-8.64740000000001	-0.2925	-0.0928048780487805	-0.2925	178.5352	169.8878	-8.64740000000001
-7.605	-3.905	175.4629	166.6276	-8.83529999999999	-0.2925	-0.0952439024390244	-0.2925	175.4629	166.6276	-8.83529999999999
-7.605	-4.005	170.1416	162.1953	-7.94630000000001	-0.2925	-0.0976829268292683	-0.2925	170.1416	162.1953	-7.94630000000001
-7.605	-4.1	164.6959	158.19	-6.5059	-0.2925	-0.1	-0.2925	164.6959	158.19	-6.5059
-7.605	-4.205	159.9854	153.4616	-6.5238	-0.2925	-0.102560975609756	-0.2925	159.9854	153.4616	-6.5238
-7.605	-4.3	155.5117	148.4836	-7.0281	-0.2925	-0.104878048780488	-0.2925	155.5117	148.4836	-7.0281
-7.605	-4.405	151.6858	144.8387	-6.84710000000001	-0.2925	-0.107439024390244	-0.2925	151.6858	144.8387	-6.84710000000001
-7.605	-4.505	148.1119	140.7447	-7.3672	-0.2925	-0.109878048780488	-0.2925	148.1119	140.7447	-7.3672
-7.605	-4.6	144.3525	136.6325	-7.72	-0.2925	-0.11219512195122	-0.2925	144.3525	136.6325	-7.72
-7.605	-4.705	141.1832	133.4181	-7.76509999999999	-0.2925	-0.114756097560976	-0.2925	141.1832	133.4181	-7.76509999999999
-7.605	-4.8	137.6206	130.757	-6.86359999999999	-0.2925	-0.117073170731707	-0.2925	137.6206	130.757	-6.86359999999999
-7.605	-4.905	133.6947	127.8896	-5.80510000000001	-0.2925	-0.119634146341463	-0.2925	133.6947	127.8896	-5.80510000000001
-7.605	-5.005	130.8277	123.6799	-7.14779999999999	-0.2925	-0.122073170731707	-0.2925	130.8277	123.6799	-7.14779999999999
-7.605	-5.1	128.434	120.7288	-7.70519999999999	-0.2925	-0.124390243902439	-0.2925	128.434	120.7288	-7.70519999999999
-7.605	-5.205	124.5539	118.5819	-5.972	-0.2925	-0.126951219512195	-0.2925	124.5539	118.5819	-5.972
-7.605	-5.3	120.9719	116.1907	-4.7812	-0.2925	-0.129268292682927	-0.2925	120.9719	116.1907	-4.7812
-7.605	-5.405	117.6747	114.7173	-2.95740000000001	-0.2925	-0.131829268292683	-0.2925	117.6747	114.7173	-2.95740000000001
-7.605	-5.505	116.3554	113.1874	-3.16800000000001	-0.2925	-0.134268292682927	-0.2925	116.3554	113.1874	-3.16800000000001
-7.605	-5.6	115.6615	111.451	-4.21050000000001	-0.2925	-0.136585365853659	-0.2925	115.6615	111.451	-4.21050000000001
-7.605	-5.705	114.4671	109.2023	-5.26480000000001	-0.2925	-0.139146341463415	-0.2925	114.4671	109.2023	-5.26480000000001
-7.605	-5.8	113.2667	107.7772	-5.48950000000001	-0.2925	-0.141463414634146	-0.2925	113.2667	107.7772	-5.48950000000001
-7.605	-5.905	112.292	108.1267	-4.1653	-0.2925	-0.144024390243902	-0.2925	112.292	108.1267	-4.1653
-7.605	-6	112.3181	109.3742	-2.9439	-0.2925	-0.146341463414634	-0.2925	112.3181	109.3742	-2.9439
-7.405	5.995	361.5394	290.181	-71.3584	-0.284807692307692	0.146219512195122	-0.284807692307692	361.5394	290.181	-71.3584
-7.405	5.9	339.8502	271.2953	-68.5549	-0.284807692307692	0.14390243902439	-0.284807692307692	339.8502	271.2953	-68.5549
-7.405	5.8	312.0021	255.999	-56.0031	-0.284807692307692	0.141463414634146	-0.284807692307692	312.0021	255.999	-56.0031
-7.405	5.7	296.3902	242.2802	-54.11	-0.284807692307692	0.139024390243902	-0.284807692307692	296.3902	242.2802	-54.11
-7.405	5.6	279.034	231.148	-47.886	-0.284807692307692	0.136585365853659	-0.284807692307692	279.034	231.148	-47.886
-7.405	5.495	263.2987	226.9068	-36.3919	-0.284807692307692	0.134024390243902	-0.284807692307692	263.2987	226.9068	-36.3919
-7.405	5.4	249.9092	226.785	-23.1242	-0.284807692307692	0.131707317073171	-0.284807692307692	249.9092	226.785	-23.1242
-7.405	5.3	238.5104	219.1564	-19.354	-0.284807692307692	0.129268292682927	-0.284807692307692	238.5104	219.1564	-19.354
-7.405	5.2	232.5776	210.7407	-21.8369	-0.284807692307692	0.126829268292683	-0.284807692307692	232.5776	210.7407	-21.8369
-7.405	5.1	228.2783	200.0781	-28.2002	-0.284807692307692	0.124390243902439	-0.284807692307692	228.2783	200.0781	-28.2002
-7.405	4.995	220.0005	191.5638	-28.4367	-0.284807692307692	0.121829268292683	-0.284807692307692	220.0005	191.5638	-28.4367
-7.405	4.9	211.9648	184.1279	-27.8369	-0.284807692307692	0.119512195121951	-0.284807692307692	211.9648	184.1279	-27.8369
-7.405	4.8	202.8183	178.453	-24.3653	-0.284807692307692	0.117073170731707	-0.284807692307692	202.8183	178.453	-24.3653
-7.405	4.7	193.0754	171.3431	-21.7323	-0.284807692307692	0.114634146341463	-0.284807692307692	193.0754	171.3431	-21.7323
-7.405	4.6	184.2699	164.3661	-19.9038	-0.284807692307692	0.11219512195122	-0.284807692307692	184.2699	164.3661	-19.9038
-7.405	4.495	175.9394	156.4018	-19.5376	-0.284807692307692	0.109634146341463	-0.284807692307692	175.9394	156.4018	-19.5376
-7.405	4.4	166.75	149.0587	-17.6913	-0.284807692307692	0.107317073170732	-0.284807692307692	166.75	149.0587	-17.6913
-7.405	4.3	159.1902	140.6082	-18.582	-0.284807692307692	0.104878048780488	-0.284807692307692	159.1902	140.6082	-18.582
-7.405	4.2	151.5761	134.9199	-16.6562	-0.284807692307692	0.102439024390244	-0.284807692307692	151.5761	134.9199	-16.6562
-7.405	4.1	144.8089	128.0386	-16.7703	-0.284807692307692	0.1	-0.284807692307692	144.8089	128.0386	-16.7703
-7.405	4	136.9107	121.0075	-15.9032	-0.284807692307692	0.0975609756097561	-0.284807692307692	136.9107	121.0075	-15.9032
-7.405	3.9	130.0288	112.1089	-17.9199	-0.284807692307692	0.0951219512195122	-0.284807692307692	130.0288	112.1089	-17.9199
-7.405	3.8	122.336	107.3724	-14.9636	-0.284807692307692	0.0926829268292683	-0.284807692307692	122.336	107.3724	-14.9636
-7.405	3.7	113.2927	100.0499	-13.2428	-0.284807692307692	0.0902439024390244	-0.284807692307692	113.2927	100.0499	-13.2428
-7.405	3.6	103.3548	96.19433	-7.16047000000001	-0.284807692307692	0.0878048780487805	-0.284807692307692	103.3548	96.19433	-7.16047000000001
-7.405	3.5	97.51987	91.87407	-5.6458	-0.284807692307692	0.0853658536585366	-0.284807692307692	97.51987	91.87407	-5.6458
-7.405	3.4	95.11499	88.23514	-6.87985000000001	-0.284807692307692	0.0829268292682927	-0.284807692307692	95.11499	88.23514	-6.87985000000001
-7.405	3.3	94.32567	86.04999	-8.27568000000001	-0.284807692307692	0.0804878048780488	-0.284807692307692	94.32567	86.04999	-8.27568000000001
-7.405	3.2	89.71653	81.13247	-8.58406000000001	-0.284807692307692	0.0780487804878049	-0.284807692307692	89.71653	81.13247	-8.58406000000001
-7.405	3.095	87.23897	79.94804	-7.29092999999999	-0.284807692307692	0.0754878048780488	-0.284807692307692	87.23897	79.94804	-7.29092999999999
-7.405	3	81.87535	77.25209	-4.62326	-0.284807692307692	0.0731707317073171	-0.284807692307692	81.87535	77.25209	-4.62326
-7.405	2.9	77.1412	74.91036	-2.23084	-0.284807692307692	0.0707317073170732	-0.284807692307692	77.1412	74.91036	-2.23084
-7.405	2.8	73.3512	73.34362	-0.00758000000000436	-0.284807692307692	0.0682926829268293	-0.284807692307692	73.3512	73.34362	-0.00758000000000436
-7.405	2.7	68.54746	71.46625	2.91879	-0.284807692307692	0.0658536585365854	-0.284807692307692	68.54746	71.46625	2.91879
-7.405	2.595	67.84835	71.29491	3.44656000000001	-0.284807692307692	0.0632926829268293	-0.284807692307692	67.84835	71.29491	3.44656000000001
-7.405	2.5	67.30667	71.41218	4.10551000000001	-0.284807692307692	0.0609756097560976	-0.284807692307692	67.30667	71.41218	4.10551000000001
-7.405	2.4	65.94169	75.63422	9.69253000000001	-0.284807692307692	0.0585365853658537	-0.284807692307692	65.94169	75.63422	9.69253000000001
-7.405	2.3	62.04199	81.34691	19.30492	-0.284807692307692	0.0560975609756098	-0.284807692307692	62.04199	81.34691	19.30492
-7.405	2.2	61.92138	89.55213	27.63075	-0.284807692307692	0.0536585365853659	-0.284807692307692	61.92138	89.55213	27.63075
-7.405	2.095	64.85771	93.60022	28.74251	-0.284807692307692	0.0510975609756098	-0.284807692307692	64.85771	93.60022	28.74251
-7.405	2	66.98068	103.2096	36.22892	-0.284807692307692	0.0487804878048781	-0.284807692307692	66.98068	103.2096	36.22892
-7.405	1.9	70.62123	114.2553	43.63407	-0.284807692307692	0.0463414634146341	-0.284807692307692	70.62123	114.2553	43.63407
-7.405	1.8	79.15842	124.7526	45.59418	-0.284807692307692	0.0439024390243902	-0.284807692307692	79.15842	124.7526	45.59418
-7.405	1.7	86.18029	143.2599	57.07961	-0.284807692307692	0.0414634146341463	-0.284807692307692	86.18029	143.2599	57.07961
-7.405	1.6	89.93989	178.8805	88.94061	-0.284807692307692	0.0390243902439024	-0.284807692307692	89.93989	178.8805	88.94061
-7.405	1.5	99.51647	205.897	106.38053	-0.284807692307692	0.0365853658536585	-0.284807692307692	99.51647	205.897	106.38053
-7.405	1.4	113.928	237.6636	123.7356	-0.284807692307692	0.0341463414634146	-0.284807692307692	113.928	237.6636	123.7356
-7.405	1.3	123.8468	273.7102	149.8634	-0.284807692307692	0.0317073170731707	-0.284807692307692	123.8468	273.7102	149.8634
-7.405	1.2	144.0785	313.7452	169.6667	-0.284807692307692	0.0292682926829268	-0.284807692307692	144.0785	313.7452	169.6667
-7.405	1.1	183.4034	351.4613	168.0579	-0.284807692307692	0.0268292682926829	-0.284807692307692	183.4034	351.4613	168.0579
-7.405	0.995	211.0934	381.3625	170.2691	-0.284807692307692	0.0242682926829268	-0.284807692307692	211.0934	381.3625	170.2691
-7.405	0.9	242.4742	401.9056	159.4314	-0.284807692307692	0.0219512195121951	-0.284807692307692	242.4742	401.9056	159.4314
-7.405	0.8	274.5666	418.9764	144.4098	-0.284807692307692	0.0195121951219512	-0.284807692307692	274.5666	418.9764	144.4098
-7.405	0.7	314.0901	419.7995	105.7094	-0.284807692307692	0.0170731707317073	-0.284807692307692	314.0901	419.7995	105.7094
-7.405	0.6	351.3894	409.1252	57.7358	-0.284807692307692	0.0146341463414634	-0.284807692307692	351.3894	409.1252	57.7358
-7.405	0.495	379.5648	392.8038	13.239	-0.284807692307692	0.0120731707317073	-0.284807692307692	379.5648	392.8038	13.239
-7.405	0.4	400.3149	369.673	-30.6419	-0.284807692307692	0.00975609756097561	-0.284807692307692	400.3149	369.673	-30.6419
-7.405	0.3	420.4281	330.3309	-90.0972	-0.284807692307692	0.00731707317073171	-0.284807692307692	420.4281	330.3309	-90.0972
-7.405	0.2	427.623	302.1613	-125.4617	-0.284807692307692	0.0048780487804878	-0.284807692307692	427.623	302.1613	-125.4617
-7.405	0.1	424.3586	273.8304	-150.5282	-0.284807692307692	0.0024390243902439	-0.284807692307692	424.3586	273.8304	-150.5282
-7.405	0	414.3027	255.7698	-158.5329	-0.284807692307692	0	-0.284807692307692	414.3027	255.7698	-158.5329
-7.405	-0.1	397.5506	241.4914	-156.0592	-0.284807692307692	-0.0024390243902439	-0.284807692307692	397.5506	241.4914	-156.0592
-7.405	-0.2	375.01	218.6694	-156.3406	-0.284807692307692	-0.0048780487804878	-0.284807692307692	375.01	218.6694	-156.3406
-7.405	-0.3	330.241	205.9837	-124.2573	-0.284807692307692	-0.00731707317073171	-0.284807692307692	330.241	205.9837	-124.2573
-7.405	-0.4	297.5044	195.4337	-102.0707	-0.284807692307692	-0.00975609756097561	-0.284807692307692	297.5044	195.4337	-102.0707
-7.405	-0.505	272.2621	187.1502	-85.1119	-0.284807692307692	-0.0123170731707317	-0.284807692307692	272.2621	187.1502	-85.1119
-7.405	-0.6	251.9041	182.9557	-68.9484	-0.284807692307692	-0.0146341463414634	-0.284807692307692	251.9041	182.9557	-68.9484
-7.405	-0.7	237.025	179.6347	-57.3903	-0.284807692307692	-0.0170731707317073	-0.284807692307692	237.025	179.6347	-57.3903
-7.405	-0.8	231.4402	179.7466	-51.6936	-0.284807692307692	-0.0195121951219512	-0.284807692307692	231.4402	179.7466	-51.6936
-7.405	-0.9	228.4949	180.0327	-48.4622	-0.284807692307692	-0.0219512195121951	-0.284807692307692	228.4949	180.0327	-48.4622
-7.405	-1	218.9954	177.8967	-41.0987	-0.284807692307692	-0.024390243902439	-0.284807692307692	218.9954	177.8967	-41.0987
-7.405	-1.1	213.8346	176.5942	-37.2404	-0.284807692307692	-0.0268292682926829	-0.284807692307692	213.8346	176.5942	-37.2404
-7.405	-1.2	208.9991	176.5977	-32.4014	-0.284807692307692	-0.0292682926829268	-0.284807692307692	208.9991	176.5977	-32.4014
-7.405	-1.3	209.4876	177.3846	-32.103	-0.284807692307692	-0.0317073170731707	-0.284807692307692	209.4876	177.3846	-32.103
-7.405	-1.4	207.7507	173.2808	-34.4699	-0.284807692307692	-0.0341463414634146	-0.284807692307692	207.7507	173.2808	-34.4699
-7.405	-1.5	204.5714	171.9825	-32.5889	-0.284807692307692	-0.0365853658536585	-0.284807692307692	204.5714	171.9825	-32.5889
-7.405	-1.6	201.9872	168.6003	-33.3869	-0.284807692307692	-0.0390243902439024	-0.284807692307692	201.9872	168.6003	-33.3869
-7.405	-1.705	197.8649	167.7757	-30.0892	-0.284807692307692	-0.0415853658536585	-0.284807692307692	197.8649	167.7757	-30.0892
-7.405	-1.8	198.4391	167.5472	-30.8919	-0.284807692307692	-0.0439024390243902	-0.284807692307692	198.4391	167.5472	-30.8919
-7.405	-1.9	195.7943	166.2791	-29.5152	-0.284807692307692	-0.0463414634146341	-0.284807692307692	195.7943	166.2791	-29.5152
-7.405	-2	194.1041	166.1716	-27.9325	-0.284807692307692	-0.0487804878048781	-0.284807692307692	194.1041	166.1716	-27.9325
-7.405	-2.1	190.5344	167.3071	-23.2273	-0.284807692307692	-0.051219512195122	-0.284807692307692	190.5344	167.3071	-23.2273
-7.405	-2.2	188.2072	167.5101	-20.6971	-0.284807692307692	-0.0536585365853659	-0.284807692307692	188.2072	167.5101	-20.6971
-7.405	-2.3	184.3977	167.6553	-16.7424	-0.284807692307692	-0.0560975609756098	-0.284807692307692	184.3977	167.6553	-16.7424
-7.405	-2.4	183.3163	171.2077	-12.1086	-0.284807692307692	-0.0585365853658537	-0.284807692307692	183.3163	171.2077	-12.1086
-7.405	-2.5	181.6473	171.8171	-9.83019999999999	-0.284807692307692	-0.0609756097560976	-0.284807692307692	181.6473	171.8171	-9.83019999999999
-7.405	-2.6	180.5253	175.4821	-5.04319999999999	-0.284807692307692	-0.0634146341463415	-0.284807692307692	180.5253	175.4821	-5.04319999999999
-7.405	-2.7	182.7788	173.2238	-9.55499999999998	-0.284807692307692	-0.0658536585365854	-0.284807692307692	182.7788	173.2238	-9.55499999999998
-7.405	-2.8	181.2586	173.0921	-8.16650000000002	-0.284807692307692	-0.0682926829268293	-0.284807692307692	181.2586	173.0921	-8.16650000000002
-7.405	-2.9	181.417	174.4657	-6.95130000000001	-0.284807692307692	-0.0707317073170732	-0.284807692307692	181.417	174.4657	-6.95130000000001
-7.405	-3	182.421	172.701	-9.72	-0.284807692307692	-0.0731707317073171	-0.284807692307692	182.421	172.701	-9.72
-7.405	-3.1	184.8308	176.1563	-8.67450000000002	-0.284807692307692	-0.075609756097561	-0.284807692307692	184.8308	176.1563	-8.67450000000002
-7.405	-3.2	184.5859	178.8744	-5.7115	-0.284807692307692	-0.0780487804878049	-0.284807692307692	184.5859	178.8744	-5.7115
-7.405	-3.3	188.0203	180.0683	-7.952	-0.284807692307692	-0.0804878048780488	-0.284807692307692	188.0203	180.0683	-7.952
-7.405	-3.4	188.2729	182.025	-6.24789999999999	-0.284807692307692	-0.0829268292682927	-0.284807692307692	188.2729	182.025	-6.24789999999999
-7.405	-3.5	192.1273	180.2261	-11.9012	-0.284807692307692	-0.0853658536585366	-0.284807692307692	192.1273	180.2261	-11.9012
-7.405	-3.6	191.3298	179.3508	-11.979	-0.284807692307692	-0.0878048780487805	-0.284807692307692	191.3298	179.3508	-11.979
-7.405	-3.7	191.3909	178.7465	-12.6444	-0.284807692307692	-0.0902439024390244	-0.284807692307692	191.3909	178.7465	-12.6444
-7.405	-3.805	189.7331	173.6793	-16.0538	-0.284807692307692	-0.0928048780487805	-0.284807692307692	189.7331	173.6793	-16.0538
-7.405	-3.905	184.8372	169.4828	-15.3544	-0.284807692307692	-0.0952439024390244	-0.284807692307692	184.8372	169.4828	-15.3544
-7.405	-4.005	180.9082	163.6947	-17.2135	-0.284807692307692	-0.0976829268292683	-0.284807692307692	180.9082	163.6947	-17.2135
-7.405	-4.1	177.4826	159.2427	-18.2399	-0.284807692307692	-0.1	-0.284807692307692	177.4826	159.2427	-18.2399
-7.405	-4.205	172.7474	154.4865	-18.2609	-0.284807692307692	-0.102560975609756	-0.284807692307692	172.7474	154.4865	-18.2609
-7.405	-4.3	168.5922	151.2371	-17.3551	-0.284807692307692	-0.104878048780488	-0.284807692307692	168.5922	151.2371	-17.3551
-7.405	-4.405	164.0905	147.6307	-16.4598	-0.284807692307692	-0.107439024390244	-0.284807692307692	164.0905	147.6307	-16.4598
-7.405	-4.505	158.3568	143.4205	-14.9363	-0.284807692307692	-0.109878048780488	-0.284807692307692	158.3568	143.4205	-14.9363
-7.405	-4.6	152.6051	139.2896	-13.3155	-0.284807692307692	-0.11219512195122	-0.284807692307692	152.6051	139.2896	-13.3155
-7.405	-4.705	148.3435	135.5586	-12.7849	-0.284807692307692	-0.114756097560976	-0.284807692307692	148.3435	135.5586	-12.7849
-7.405	-4.8	144.1031	132.0196	-12.0835	-0.284807692307692	-0.117073170731707	-0.284807692307692	144.1031	132.0196	-12.0835
-7.405	-4.905	140.855	128.3552	-12.4998	-0.284807692307692	-0.119634146341463	-0.284807692307692	140.855	128.3552	-12.4998
-7.405	-5.005	137.0265	123.3861	-13.6404	-0.284807692307692	-0.122073170731707	-0.284807692307692	137.0265	123.3861	-13.6404
-7.405	-5.1	134.6627	120.7978	-13.8649	-0.284807692307692	-0.124390243902439	-0.284807692307692	134.6627	120.7978	-13.8649
-7.405	-5.205	132.2922	119.2065	-13.0857	-0.284807692307692	-0.126951219512195	-0.284807692307692	132.2922	119.2065	-13.0857
-7.405	-5.3	130.1449	117.0526	-13.0923	-0.284807692307692	-0.129268292682927	-0.284807692307692	130.1449	117.0526	-13.0923
-7.405	-5.405	127.2542	115.1918	-12.0624	-0.284807692307692	-0.131829268292683	-0.284807692307692	127.2542	115.1918	-12.0624
-7.405	-5.505	124.3816	112.6997	-11.6819	-0.284807692307692	-0.134268292682927	-0.284807692307692	124.3816	112.6997	-11.6819
-7.405	-5.6	122.5514	110.3873	-12.1641	-0.284807692307692	-0.136585365853659	-0.284807692307692	122.5514	110.3873	-12.1641
-7.405	-5.705	121.552	107.3828	-14.1692	-0.284807692307692	-0.139146341463415	-0.284807692307692	121.552	107.3828	-14.1692
-7.405	-5.8	121.577	105.3829	-16.1941	-0.284807692307692	-0.141463414634146	-0.284807692307692	121.577	105.3829	-16.1941
-7.405	-5.905	122.8575	103.9341	-18.9234	-0.284807692307692	-0.144024390243902	-0.284807692307692	122.8575	103.9341	-18.9234
-7.405	-6	123.2698	105.4024	-17.8674	-0.284807692307692	-0.146341463414634	-0.284807692307692	123.2698	105.4024	-17.8674
-7.205	5.995	436.318	298.0414	-138.2766	-0.277115384615385	0.146219512195122	-0.277115384615385	436.318	298.0414	-138.2766
-7.205	5.9	407.8183	282.6035	-125.2148	-0.277115384615385	0.14390243902439	-0.277115384615385	407.8183	282.6035	-125.2148
-7.205	5.8	383.5154	265.8125	-117.7029	-0.277115384615385	0.141463414634146	-0.277115384615385	383.5154	265.8125	-117.7029
-7.205	5.7	357.826	251.016	-106.81	-0.277115384615385	0.139024390243902	-0.277115384615385	357.826	251.016	-106.81
-7.205	5.6	340.8477	237.8112	-103.0365	-0.277115384615385	0.136585365853659	-0.277115384615385	340.8477	237.8112	-103.0365
-7.205	5.495	326.9468	226.9583	-99.9885	-0.277115384615385	0.134024390243902	-0.277115384615385	326.9468	226.9583	-99.9885
-7.205	5.4	302.1944	225.3398	-76.8546	-0.277115384615385	0.131707317073171	-0.277115384615385	302.1944	225.3398	-76.8546
-7.205	5.3	288.5922	226.4037	-62.1885	-0.277115384615385	0.129268292682927	-0.277115384615385	288.5922	226.4037	-62.1885
-7.205	5.2	275.9986	218.3392	-57.6594	-0.277115384615385	0.126829268292683	-0.277115384615385	275.9986	218.3392	-57.6594
-7.205	5.1	266.1751	207.9927	-58.1824	-0.277115384615385	0.124390243902439	-0.277115384615385	266.1751	207.9927	-58.1824
-7.205	4.995	258.2875	200.0597	-58.2278	-0.277115384615385	0.121829268292683	-0.277115384615385	258.2875	200.0597	-58.2278
-7.205	4.9	251.9121	192.5884	-59.3237	-0.277115384615385	0.119512195121951	-0.277115384615385	251.9121	192.5884	-59.3237
-7.205	4.8	241.0451	184.861	-56.1841	-0.277115384615385	0.117073170731707	-0.277115384615385	241.0451	184.861	-56.1841
-7.205	4.7	220.3682	175.9886	-44.3796	-0.277115384615385	0.114634146341463	-0.277115384615385	220.3682	175.9886	-44.3796
-7.205	4.6	212.771	169.0845	-43.6865	-0.277115384615385	0.11219512195122	-0.277115384615385	212.771	169.0845	-43.6865
-7.205	4.495	205.0975	162.0358	-43.0617	-0.277115384615385	0.109634146341463	-0.277115384615385	205.0975	162.0358	-43.0617
-7.205	4.4	197.5178	155.4674	-42.0504	-0.277115384615385	0.107317073170732	-0.277115384615385	197.5178	155.4674	-42.0504
-7.205	4.3	188.8481	148.5885	-40.2596	-0.277115384615385	0.104878048780488	-0.277115384615385	188.8481	148.5885	-40.2596
-7.205	4.2	179.2766	141.0649	-38.2117	-0.277115384615385	0.102439024390244	-0.277115384615385	179.2766	141.0649	-38.2117
-7.205	4.1	170.9771	130.5186	-40.4585	-0.277115384615385	0.1	-0.277115384615385	170.9771	130.5186	-40.4585
-7.205	4	162.0068	123.6699	-38.3369	-0.277115384615385	0.0975609756097561	-0.277115384615385	162.0068	123.6699	-38.3369
-7.205	3.9	150.3086	114.7561	-35.5525	-0.277115384615385	0.0951219512195122	-0.277115384615385	150.3086	114.7561	-35.5525
-7.205	3.8	141.2065	109.3735	-31.833	-0.277115384615385	0.0926829268292683	-0.277115384615385	141.2065	109.3735	-31.833
-7.205	3.7	134.1664	106.892	-27.2744	-0.277115384615385	0.0902439024390244	-0.277115384615385	134.1664	106.892	-27.2744
-7.205	3.6	123.3987	101.7407	-21.658	-0.277115384615385	0.0878048780487805	-0.277115384615385	123.3987	101.7407	-21.658
-7.205	3.5	118.0904	96.94388	-21.14652	-0.277115384615385	0.0853658536585366	-0.277115384615385	118.0904	96.94388	-21.14652
-7.205	3.4	114.7704	93.31497	-21.45543	-0.277115384615385	0.0829268292682927	-0.277115384615385	114.7704	93.31497	-21.45543
-7.205	3.3	108.1278	92.08447	-16.04333	-0.277115384615385	0.0804878048780488	-0.277115384615385	108.1278	92.08447	-16.04333
-7.205	3.2	102.3613	88.24736	-14.11394	-0.277115384615385	0.0780487804878049	-0.277115384615385	102.3613	88.24736	-14.11394
-7.205	3.095	96.67869	83.97935	-12.69934	-0.277115384615385	0.0754878048780488	-0.277115384615385	96.67869	83.97935	-12.69934
-7.205	3	93.53559	81.8134	-11.72219	-0.277115384615385	0.0731707317073171	-0.277115384615385	93.53559	81.8134	-11.72219
-7.205	2.9	91.04046	78.77145	-12.26901	-0.277115384615385	0.0707317073170732	-0.277115384615385	91.04046	78.77145	-12.26901
-7.205	2.8	84.7385	75.04681	-9.69169000000001	-0.277115384615385	0.0682926829268293	-0.277115384615385	84.7385	75.04681	-9.69169000000001
-7.205	2.7	79.82836	73.8182	-6.01016	-0.277115384615385	0.0658536585365854	-0.277115384615385	79.82836	73.8182	-6.01016
-7.205	2.595	74.16471	71.70176	-2.46295000000001	-0.277115384615385	0.0632926829268293	-0.277115384615385	74.16471	71.70176	-2.46295000000001
-7.205	2.5	70.76633	71.46846	0.702129999999997	-0.277115384615385	0.0609756097560976	-0.277115384615385	70.76633	71.46846	0.702129999999997
-7.205	2.4	69.55432	74.80071	5.24638999999999	-0.277115384615385	0.0585365853658537	-0.277115384615385	69.55432	74.80071	5.24638999999999
-7.205	2.3	67.57728	79.89177	12.31449	-0.277115384615385	0.0560975609756098	-0.277115384615385	67.57728	79.89177	12.31449
-7.205	2.2	67.37677	87.62357	20.2468	-0.277115384615385	0.0536585365853659	-0.277115384615385	67.37677	87.62357	20.2468
-7.205	2.095	67.51102	93.4944	25.98338	-0.277115384615385	0.0510975609756098	-0.277115384615385	67.51102	93.4944	25.98338
-7.205	2	66.59505	99.60689	33.01184	-0.277115384615385	0.0487804878048781	-0.277115384615385	66.59505	99.60689	33.01184
-7.205	1.9	65.06863	112.7728	47.70417	-0.277115384615385	0.0463414634146341	-0.277115384615385	65.06863	112.7728	47.70417
-7.205	1.8	66.98982	130.3772	63.38738	-0.277115384615385	0.0439024390243902	-0.277115384615385	66.98982	130.3772	63.38738
-7.205	1.7	68.56688	140.4705	71.90362	-0.277115384615385	0.0414634146341463	-0.277115384615385	68.56688	140.4705	71.90362
-7.205	1.6	72.65149	169.8509	97.19941	-0.277115384615385	0.0390243902439024	-0.277115384615385	72.65149	169.8509	97.19941
-7.205	1.5	76.43494	193.7312	117.29626	-0.277115384615385	0.0365853658536585	-0.277115384615385	76.43494	193.7312	117.29626
-7.205	1.4	82.80388	223.492	140.68812	-0.277115384615385	0.0341463414634146	-0.277115384615385	82.80388	223.492	140.68812
-7.205	1.3	91.59598	258.3031	166.70712	-0.277115384615385	0.0317073170731707	-0.277115384615385	91.59598	258.3031	166.70712
-7.205	1.2	100.155	298.316	198.161	-0.277115384615385	0.0292682926829268	-0.277115384615385	100.155	298.316	198.161
-7.205	1.1	112.0887	336.9577	224.869	-0.277115384615385	0.0268292682926829	-0.277115384615385	112.0887	336.9577	224.869
-7.205	0.995	133.7258	370.4718	236.746	-0.277115384615385	0.0242682926829268	-0.277115384615385	133.7258	370.4718	236.746
-7.205	0.9	148.7683	394.5555	245.7872	-0.277115384615385	0.0219512195121951	-0.277115384615385	148.7683	394.5555	245.7872
-7.205	0.8	179.8051	413.4625	233.6574	-0.277115384615385	0.0195121951219512	-0.277115384615385	179.8051	413.4625	233.6574
-7.205	0.7	212.4033	417.819	205.4157	-0.277115384615385	0.0170731707317073	-0.277115384615385	212.4033	417.819	205.4157
-7.205	0.6	244.775	411.48	166.705	-0.277115384615385	0.0146341463414634	-0.277115384615385	244.775	411.48	166.705
-7.205	0.495	275.6956	396.7539	121.0583	-0.277115384615385	0.0120731707317073	-0.277115384615385	275.6956	396.7539	121.0583
-7.205	0.4	300.6492	375.9606	75.3114	-0.277115384615385	0.00975609756097561	-0.277115384615385	300.6492	375.9606	75.3114
-7.205	0.3	342.3809	339.913	-2.46789999999999	-0.277115384615385	0.00731707317073171	-0.277115384615385	342.3809	339.913	-2.46789999999999
-7.205	0.2	374.8818	312.8857	-61.9961	-0.277115384615385	0.0048780487804878	-0.277115384615385	374.8818	312.8857	-61.9961
-7.205	0.1	400.302	287.3685	-112.9335	-0.277115384615385	0.0024390243902439	-0.277115384615385	400.302	287.3685	-112.9335
-7.205	0	420.8976	258.9496	-161.948	-0.277115384615385	0	-0.277115384615385	420.8976	258.9496	-161.948
-7.205	-0.1	433.8089	227.816	-205.9929	-0.277115384615385	-0.0024390243902439	-0.277115384615385	433.8089	227.816	-205.9929
-7.205	-0.2	434.7839	215.3604	-219.4235	-0.277115384615385	-0.0048780487804878	-0.277115384615385	434.7839	215.3604	-219.4235
-7.205	-0.3	428.6405	205.3422	-223.2983	-0.277115384615385	-0.00731707317073171	-0.277115384615385	428.6405	205.3422	-223.2983
-7.205	-0.4	416.87	191.3313	-225.5387	-0.277115384615385	-0.00975609756097561	-0.277115384615385	416.87	191.3313	-225.5387
-7.205	-0.505	391.6341	182.5549	-209.0792	-0.277115384615385	-0.0123170731707317	-0.277115384615385	391.6341	182.5549	-209.0792
-7.205	-0.6	353.4762	178.9	-174.5762	-0.277115384615385	-0.0146341463414634	-0.277115384615385	353.4762	178.9	-174.5762
-7.205	-0.7	327.578	177.3834	-150.1946	-0.277115384615385	-0.0170731707317073	-0.277115384615385	327.578	177.3834	-150.1946
-7.205	-0.8	302.679	175.9412	-126.7378	-0.277115384615385	-0.0195121951219512	-0.277115384615385	302.679	175.9412	-126.7378
-7.205	-0.9	287.8841	175.5772	-112.3069	-0.277115384615385	-0.0219512195121951	-0.277115384615385	287.8841	175.5772	-112.3069
-7.205	-1	276.9449	173.299	-103.6459	-0.277115384615385	-0.024390243902439	-0.277115384615385	276.9449	173.299	-103.6459
-7.205	-1.1	270.5519	173.283	-97.2689	-0.277115384615385	-0.0268292682926829	-0.277115384615385	270.5519	173.283	-97.2689
-7.205	-1.2	251.7285	170.5104	-81.2181	-0.277115384615385	-0.0292682926829268	-0.277115384615385	251.7285	170.5104	-81.2181
-7.205	-1.3	224.887	172.2385	-52.6485	-0.277115384615385	-0.0317073170731707	-0.277115384615385	224.887	172.2385	-52.6485
-7.205	-1.4	218.8672	168.9399	-49.9273	-0.277115384615385	-0.0341463414634146	-0.277115384615385	218.8672	168.9399	-49.9273
-7.205	-1.5	218.4085	167.0003	-51.4082	-0.277115384615385	-0.0365853658536585	-0.277115384615385	218.4085	167.0003	-51.4082
-7.205	-1.6	216.518	165.7484	-50.7696	-0.277115384615385	-0.0390243902439024	-0.277115384615385	216.518	165.7484	-50.7696
-7.205	-1.705	217.4161	164.3187	-53.0974	-0.277115384615385	-0.0415853658536585	-0.277115384615385	217.4161	164.3187	-53.0974
-7.205	-1.8	216.2194	164.2151	-52.0043	-0.277115384615385	-0.0439024390243902	-0.277115384615385	216.2194	164.2151	-52.0043
-7.205	-1.9	212.4868	165.2055	-47.2813	-0.277115384615385	-0.0463414634146341	-0.277115384615385	212.4868	165.2055	-47.2813
-7.205	-2	207.4187	164.9727	-42.446	-0.277115384615385	-0.0487804878048781	-0.277115384615385	207.4187	164.9727	-42.446
-7.205	-2.1	204.369	165.2837	-39.0853	-0.277115384615385	-0.051219512195122	-0.277115384615385	204.369	165.2837	-39.0853
-7.205	-2.2	200.4977	165.412	-35.0857	-0.277115384615385	-0.0536585365853659	-0.277115384615385	200.4977	165.412	-35.0857
-7.205	-2.3	197.7184	166.3279	-31.3905	-0.277115384615385	-0.0560975609756098	-0.277115384615385	197.7184	166.3279	-31.3905
-7.205	-2.4	192.0795	167.9068	-24.1727	-0.277115384615385	-0.0585365853658537	-0.277115384615385	192.0795	167.9068	-24.1727
-7.205	-2.5	188.2289	165.8645	-22.3644	-0.277115384615385	-0.0609756097560976	-0.277115384615385	188.2289	165.8645	-22.3644
-7.205	-2.6	186.3469	168.4663	-17.8806	-0.277115384615385	-0.0634146341463415	-0.277115384615385	186.3469	168.4663	-17.8806
-7.205	-2.7	183.4381	170.0752	-13.3629	-0.277115384615385	-0.0658536585365854	-0.277115384615385	183.4381	170.0752	-13.3629
-7.205	-2.8	184.661	170.5314	-14.1296	-0.277115384615385	-0.0682926829268293	-0.277115384615385	184.661	170.5314	-14.1296
-7.205	-2.9	182.2426	171.0336	-11.209	-0.277115384615385	-0.0707317073170732	-0.277115384615385	182.2426	171.0336	-11.209
-7.205	-3	183.2578	170.1223	-13.1355	-0.277115384615385	-0.0731707317073171	-0.277115384615385	183.2578	170.1223	-13.1355
-7.205	-3.1	186.6105	174.0323	-12.5782	-0.277115384615385	-0.075609756097561	-0.277115384615385	186.6105	174.0323	-12.5782
-7.205	-3.2	186.9285	175.2191	-11.7094	-0.277115384615385	-0.0780487804878049	-0.277115384615385	186.9285	175.2191	-11.7094
-7.205	-3.3	191.1293	179.5624	-11.5669	-0.277115384615385	-0.0804878048780488	-0.277115384615385	191.1293	179.5624	-11.5669
-7.205	-3.4	192.2651	178.5078	-13.7573	-0.277115384615385	-0.0829268292682927	-0.277115384615385	192.2651	178.5078	-13.7573
-7.205	-3.5	194.9557	181.5124	-13.4433	-0.277115384615385	-0.0853658536585366	-0.277115384615385	194.9557	181.5124	-13.4433
-7.205	-3.6	195.9725	180.9053	-15.0672	-0.277115384615385	-0.0878048780487805	-0.277115384615385	195.9725	180.9053	-15.0672
-7.205	-3.7	195.2	179.7846	-15.4154	-0.277115384615385	-0.0902439024390244	-0.277115384615385	195.2	179.7846	-15.4154
-7.205	-3.805	193.646	176.5536	-17.0924	-0.277115384615385	-0.0928048780487805	-0.277115384615385	193.646	176.5536	-17.0924
-7.205	-3.905	192.7098	170.9618	-21.748	-0.277115384615385	-0.0952439024390244	-0.277115384615385	192.7098	170.9618	-21.748
-7.205	-4.005	191.7667	167.1894	-24.5773	-0.277115384615385	-0.0976829268292683	-0.277115384615385	191.7667	167.1894	-24.5773
-7.205	-4.1	187.0822	162.8721	-24.2101	-0.277115384615385	-0.1	-0.277115384615385	187.0822	162.8721	-24.2101
-7.205	-4.205	184.8178	158.7116	-26.1062	-0.277115384615385	-0.102560975609756	-0.277115384615385	184.8178	158.7116	-26.1062
-7.205	-4.3	180.4313	155.0282	-25.4031	-0.277115384615385	-0.104878048780488	-0.277115384615385	180.4313	155.0282	-25.4031
-7.205	-4.405	176.0778	150.1924	-25.8854	-0.277115384615385	-0.107439024390244	-0.277115384615385	176.0778	150.1924	-25.8854
-7.205	-4.505	170.2364	146.8257	-23.4107	-0.277115384615385	-0.109878048780488	-0.277115384615385	170.2364	146.8257	-23.4107
-7.205	-4.6	164.6325	143.4683	-21.1642	-0.277115384615385	-0.11219512195122	-0.277115384615385	164.6325	143.4683	-21.1642
-7.205	-4.705	160.5714	139.01	-21.5614	-0.277115384615385	-0.114756097560976	-0.277115384615385	160.5714	139.01	-21.5614
-7.205	-4.8	154.5779	136.0073	-18.5706	-0.277115384615385	-0.117073170731707	-0.277115384615385	154.5779	136.0073	-18.5706
-7.205	-4.905	150.7224	131.87	-18.8524	-0.277115384615385	-0.119634146341463	-0.277115384615385	150.7224	131.87	-18.8524
-7.205	-5.005	146.9662	129.0786	-17.8876	-0.277115384615385	-0.122073170731707	-0.277115384615385	146.9662	129.0786	-17.8876
-7.205	-5.1	144.3681	125.5747	-18.7934	-0.277115384615385	-0.124390243902439	-0.277115384615385	144.3681	125.5747	-18.7934
-7.205	-5.205	139.4982	122.7626	-16.7356	-0.277115384615385	-0.126951219512195	-0.277115384615385	139.4982	122.7626	-16.7356
-7.205	-5.3	136.9707	121.59	-15.3807	-0.277115384615385	-0.129268292682927	-0.277115384615385	136.9707	121.59	-15.3807
-7.205	-5.405	133.8423	119.1751	-14.6672	-0.277115384615385	-0.131829268292683	-0.277115384615385	133.8423	119.1751	-14.6672
-7.205	-5.505	131.3065	117.3154	-13.9911	-0.277115384615385	-0.134268292682927	-0.277115384615385	131.3065	117.3154	-13.9911
-7.205	-5.6	129.2074	114.7743	-14.4331	-0.277115384615385	-0.136585365853659	-0.277115384615385	129.2074	114.7743	-14.4331
-7.205	-5.705	127.0074	112.9885	-14.0189	-0.277115384615385	-0.139146341463415	-0.277115384615385	127.0074	112.9885	-14.0189
-7.205	-5.8	125.3764	111.2841	-14.0923	-0.277115384615385	-0.141463414634146	-0.277115384615385	125.3764	111.2841	-14.0923
-7.205	-5.905	124.7579	110.6849	-14.073	-0.277115384615385	-0.144024390243902	-0.277115384615385	124.7579	110.6849	-14.073
-7.205	-6	126.6829	110.9348	-15.7481	-0.277115384615385	-0.146341463414634	-0.277115384615385	126.6829	110.9348	-15.7481
-7.005	5.995	588.998	310.0987	-278.8993	-0.269423076923077	0.146219512195122	-0.269423076923077	588.998	310.0987	-278.8993
-7.005	5.9	537.7299	296.3622	-241.3677	-0.269423076923077	0.14390243902439	-0.269423076923077	537.7299	296.3622	-241.3677
-7.005	5.8	462.2349	281.1474	-181.0875	-0.269423076923077	0.141463414634146	-0.269423076923077	462.2349	281.1474	-181.0875
-7.005	5.7	430.0314	269.0234	-161.008	-0.269423076923077	0.139024390243902	-0.269423076923077	430.0314	269.0234	-161.008
-7.005	5.6	402.6607	261.2234	-141.4373	-0.269423076923077	0.136585365853659	-0.269423076923077	402.6607	261.2234	-141.4373
-7.005	5.495	380.3102	254.7675	-125.5427	-0.269423076923077	0.134024390243902	-0.269423076923077	380.3102	254.7675	-125.5427
-7.005	5.4	356.3216	248.837	-107.4846	-0.269423076923077	0.131707317073171	-0.269423076923077	356.3216	248.837	-107.4846
-7.005	5.3	337.2743	239.422	-97.8523	-0.269423076923077	0.129268292682927	-0.269423076923077	337.2743	239.422	-97.8523
-7.005	5.2	312.7276	221.218	-91.5096	-0.269423076923077	0.126829268292683	-0.269423076923077	312.7276	221.218	-91.5096
-7.005	5.1	297.6394	212.1804	-85.459	-0.269423076923077	0.124390243902439	-0.269423076923077	297.6394	212.1804	-85.459
-7.005	4.995	283.9921	203.7021	-80.29	-0.269423076923077	0.121829268292683	-0.269423076923077	283.9921	203.7021	-80.29
-7.005	4.9	273.69	195.552	-78.138	-0.269423076923077	0.119512195121951	-0.269423076923077	273.69	195.552	-78.138
-7.005	4.8	264.3554	188.2325	-76.1229	-0.269423076923077	0.117073170731707	-0.269423076923077	264.3554	188.2325	-76.1229
-7.005	4.7	255.8713	178.343	-77.5283	-0.269423076923077	0.114634146341463	-0.269423076923077	255.8713	178.343	-77.5283
-7.005	4.6	245.1453	170.6781	-74.4672	-0.269423076923077	0.11219512195122	-0.269423076923077	245.1453	170.6781	-74.4672
-7.005	4.495	224.4313	164.8777	-59.5536	-0.269423076923077	0.109634146341463	-0.269423076923077	224.4313	164.8777	-59.5536
-7.005	4.4	214.3796	159.3494	-55.0302	-0.269423076923077	0.107317073170732	-0.269423076923077	214.3796	159.3494	-55.0302
-7.005	4.3	207.0927	152.963	-54.1297	-0.269423076923077	0.104878048780488	-0.269423076923077	207.0927	152.963	-54.1297
-7.005	4.2	195.0595	146.106	-48.9535	-0.269423076923077	0.102439024390244	-0.269423076923077	195.0595	146.106	-48.9535
-7.005	4.1	187.8551	138.3558	-49.4993	-0.269423076923077	0.1	-0.269423076923077	187.8551	138.3558	-49.4993
-7.005	4	181.5784	130.8905	-50.6879	-0.269423076923077	0.0975609756097561	-0.269423076923077	181.5784	130.8905	-50.6879
-7.005	3.9	172.9042	124.4381	-48.4661	-0.269423076923077	0.0951219512195122	-0.269423076923077	172.9042	124.4381	-48.4661
-7.005	3.8	164.3915	117.3033	-47.0882	-0.269423076923077	0.0926829268292683	-0.269423076923077	164.3915	117.3033	-47.0882
-7.005	3.7	156.1428	111.2744	-44.8684	-0.269423076923077	0.0902439024390244	-0.269423076923077	156.1428	111.2744	-44.8684
-7.005	3.6	146.4099	104.1352	-42.2747	-0.269423076923077	0.0878048780487805	-0.269423076923077	146.4099	104.1352	-42.2747
-7.005	3.5	139.7224	100.093	-39.6294	-0.269423076923077	0.0853658536585366	-0.269423076923077	139.7224	100.093	-39.6294
-7.005	3.4	131.5096	94.19888	-37.31072	-0.269423076923077	0.0829268292682927	-0.269423076923077	131.5096	94.19888	-37.31072
-7.005	3.3	121.6438	90.89677	-30.74703	-0.269423076923077	0.0804878048780488	-0.269423076923077	121.6438	90.89677	-30.74703
-7.005	3.2	115.2869	88.27856	-27.00834	-0.269423076923077	0.0780487804878049	-0.269423076923077	115.2869	88.27856	-27.00834
-7.005	3.095	109.0211	83.00995	-26.01115	-0.269423076923077	0.0754878048780488	-0.269423076923077	109.0211	83.00995	-26.01115
-7.005	3	102.8769	78.2226	-24.6543	-0.269423076923077	0.0731707317073171	-0.269423076923077	102.8769	78.2226	-24.6543
-7.005	2.9	97.23044	74.14246	-23.08798	-0.269423076923077	0.0707317073170732	-0.269423076923077	97.23044	74.14246	-23.08798
-7.005	2.8	94.83209	71.92751	-22.90458	-0.269423076923077	0.0682926829268293	-0.269423076923077	94.83209	71.92751	-22.90458
-7.005	2.7	90.32415	71.80964	-18.51451	-0.269423076923077	0.0658536585365854	-0.269423076923077	90.32415	71.80964	-18.51451
-7.005	2.595	86.56671	73.78631	-12.7804	-0.269423076923077	0.0632926829268293	-0.269423076923077	86.56671	73.78631	-12.7804
-7.005	2.5	81.50391	75.71036	-5.79355000000001	-0.269423076923077	0.0609756097560976	-0.269423076923077	81.50391	75.71036	-5.79355000000001
-7.005	2.4	77.19483	76.84577	-0.349059999999994	-0.269423076923077	0.0585365853658537	-0.269423076923077	77.19483	76.84577	-0.349059999999994
-7.005	2.3	74.42479	81.61981	7.19502	-0.269423076923077	0.0560975609756098	-0.269423076923077	74.42479	81.61981	7.19502
-7.005	2.2	70.36138	88.94741	18.58603	-0.269423076923077	0.0536585365853659	-0.269423076923077	70.36138	88.94741	18.58603
-7.005	2.095	68.3687	96.52191	28.15321	-0.269423076923077	0.0510975609756098	-0.269423076923077	68.3687	96.52191	28.15321
-7.005	2	66.51387	99.53976	33.02589	-0.269423076923077	0.0487804878048781	-0.269423076923077	66.51387	99.53976	33.02589
-7.005	1.9	67.12794	108.3096	41.18166	-0.269423076923077	0.0463414634146341	-0.269423076923077	67.12794	108.3096	41.18166
-7.005	1.8	67.16287	118.6065	51.44363	-0.269423076923077	0.0439024390243902	-0.269423076923077	67.16287	118.6065	51.44363
-7.005	1.7	67.71839	135.1659	67.44751	-0.269423076923077	0.0414634146341463	-0.269423076923077	67.71839	135.1659	67.44751
-7.005	1.6	65.05437	160.1263	95.07193	-0.269423076923077	0.0390243902439024	-0.269423076923077	65.05437	160.1263	95.07193
-7.005	1.5	63.03777	182.7353	119.69753	-0.269423076923077	0.0365853658536585	-0.269423076923077	63.03777	182.7353	119.69753
-7.005	1.4	65.7019	208.8125	143.1106	-0.269423076923077	0.0341463414634146	-0.269423076923077	65.7019	208.8125	143.1106
-7.005	1.3	70.11084	240.7215	170.61066	-0.269423076923077	0.0317073170731707	-0.269423076923077	70.11084	240.7215	170.61066
-7.005	1.2	75.42358	279.8704	204.44682	-0.269423076923077	0.0292682926829268	-0.269423076923077	75.42358	279.8704	204.44682
-7.005	1.1	84.25121	316.9052	232.65399	-0.269423076923077	0.0268292682926829	-0.269423076923077	84.25121	316.9052	232.65399
-7.005	0.995	91.94523	353.0803	261.13507	-0.269423076923077	0.0242682926829268	-0.269423076923077	91.94523	353.0803	261.13507
-7.005	0.9	99.11628	380.5931	281.47682	-0.269423076923077	0.0219512195121951	-0.269423076923077	99.11628	380.5931	281.47682
-7.005	0.8	111.3343	401.472	290.1377	-0.269423076923077	0.0195121951219512	-0.269423076923077	111.3343	401.472	290.1377
-7.005	0.7	123.9086	411.9737	288.0651	-0.269423076923077	0.0170731707317073	-0.269423076923077	123.9086	411.9737	288.0651
-7.005	0.6	144.3225	410.6032	266.2807	-0.269423076923077	0.0146341463414634	-0.269423076923077	144.3225	410.6032	266.2807
-7.005	0.495	175.0713	398.1723	223.101	-0.269423076923077	0.0120731707317073	-0.269423076923077	175.0713	398.1723	223.101
-7.005	0.4	197.4647	379.4752	182.0105	-0.269423076923077	0.00975609756097561	-0.269423076923077	197.4647	379.4752	182.0105
-7.005	0.3	227.2182	345.3105	118.0923	-0.269423076923077	0.00731707317073171	-0.269423076923077	227.2182	345.3105	118.0923
-7.005	0.2	255.5827	318.5659	62.9832	-0.269423076923077	0.0048780487804878	-0.269423076923077	255.5827	318.5659	62.9832
-7.005	0.1	287.5187	289.8761	2.35739999999998	-0.269423076923077	0.0024390243902439	-0.269423076923077	287.5187	289.8761	2.35739999999998
-7.005	0	323.1895	257.8187	-65.3708	-0.269423076923077	0	-0.269423076923077	323.1895	257.8187	-65.3708
-7.005	-0.1	364.4165	221.9227	-142.4938	-0.269423076923077	-0.0024390243902439	-0.269423076923077	364.4165	221.9227	-142.4938
-7.005	-0.2	395.6483	208.3953	-187.253	-0.269423076923077	-0.0048780487804878	-0.269423076923077	395.6483	208.3953	-187.253
-7.005	-0.3	418.893	196.7544	-222.1386	-0.269423076923077	-0.00731707317073171	-0.269423076923077	418.893	196.7544	-222.1386
-7.005	-0.4	433.3612	185.0324	-248.3288	-0.269423076923077	-0.00975609756097561	-0.269423076923077	433.3612	185.0324	-248.3288
-7.005	-0.505	439.1869	176.2422	-262.9447	-0.269423076923077	-0.0123170731707317	-0.269423076923077	439.1869	176.2422	-262.9447
-7.005	-0.6	436.5732	169.881	-266.6922	-0.269423076923077	-0.0146341463414634	-0.269423076923077	436.5732	169.881	-266.6922
-7.005	-0.7	429.5044	165.6824	-263.822	-0.269423076923077	-0.0170731707317073	-0.269423076923077	429.5044	165.6824	-263.822
-7.005	-0.8	414.0155	166.3949	-247.6206	-0.269423076923077	-0.0195121951219512	-0.269423076923077	414.0155	166.3949	-247.6206
-7.005	-0.9	385.1004	165.4377	-219.6627	-0.269423076923077	-0.0219512195121951	-0.269423076923077	385.1004	165.4377	-219.6627
-7.005	-1	339.8733	166.5938	-173.2795	-0.269423076923077	-0.024390243902439	-0.269423076923077	339.8733	166.5938	-173.2795
-7.005	-1.1	314.1725	165.5075	-148.665	-0.269423076923077	-0.0268292682926829	-0.269423076923077	314.1725	165.5075	-148.665
-7.005	-1.2	291.9439	165.7897	-126.1542	-0.269423076923077	-0.0292682926829268	-0.269423076923077	291.9439	165.7897	-126.1542
-7.005	-1.3	277.3112	166.1379	-111.1733	-0.269423076923077	-0.0317073170731707	-0.269423076923077	277.3112	166.1379	-111.1733
-7.005	-1.4	268.2196	168.2513	-99.9683000000001	-0.269423076923077	-0.0341463414634146	-0.269423076923077	268.2196	168.2513	-99.9683000000001
-7.005	-1.5	263.1253	164.733	-98.3923	-0.269423076923077	-0.0365853658536585	-0.269423076923077	263.1253	164.733	-98.3923
-7.005	-1.6	248.9332	164.9776	-83.9556	-0.269423076923077	-0.0390243902439024	-0.269423076923077	248.9332	164.9776	-83.9556
-7.005	-1.705	223.3038	162.6152	-60.6886	-0.269423076923077	-0.0415853658536585	-0.269423076923077	223.3038	162.6152	-60.6886
-7.005	-1.8	219.6233	162.5781	-57.0452	-0.269423076923077	-0.0439024390243902	-0.269423076923077	219.6233	162.5781	-57.0452
-7.005	-1.9	218.293	160.912	-57.381	-0.269423076923077	-0.0463414634146341	-0.269423076923077	218.293	160.912	-57.381
-7.005	-2	215.5693	162.5781	-52.9912	-0.269423076923077	-0.0487804878048781	-0.269423076923077	215.5693	162.5781	-52.9912
-7.005	-2.1	213.2048	163.5022	-49.7026	-0.269423076923077	-0.051219512195122	-0.269423076923077	213.2048	163.5022	-49.7026
-7.005	-2.2	211.4645	161.4754	-49.9891	-0.269423076923077	-0.0536585365853659	-0.269423076923077	211.4645	161.4754	-49.9891
-7.005	-2.3	208.1259	160.2526	-47.8733	-0.269423076923077	-0.0560975609756098	-0.269423076923077	208.1259	160.2526	-47.8733
-7.005	-2.4	205.5975	158.9344	-46.6631	-0.269423076923077	-0.0585365853658537	-0.269423076923077	205.5975	158.9344	-46.6631
-7.005	-2.5	203.0434	159.9585	-43.0849	-0.269423076923077	-0.0609756097560976	-0.269423076923077	203.0434	159.9585	-43.0849
-7.005	-2.6	203.6593	159.2043	-44.455	-0.269423076923077	-0.0634146341463415	-0.269423076923077	203.6593	159.2043	-44.455
-7.005	-2.7	199.9685	160.6301	-39.3384	-0.269423076923077	-0.0658536585365854	-0.269423076923077	199.9685	160.6301	-39.3384
-7.005	-2.8	198.353	165.9268	-32.4262	-0.269423076923077	-0.0682926829268293	-0.269423076923077	198.353	165.9268	-32.4262
-7.005	-2.9	192.8286	164.9115	-27.9171	-0.269423076923077	-0.0707317073170732	-0.269423076923077	192.8286	164.9115	-27.9171
-7.005	-3	187.3055	169.0947	-18.2108	-0.269423076923077	-0.0731707317073171	-0.269423076923077	187.3055	169.0947	-18.2108
-7.005	-3.1	186.0541	169.1159	-16.9382	-0.269423076923077	-0.075609756097561	-0.269423076923077	186.0541	169.1159	-16.9382
-7.005	-3.2	184.2297	171.2066	-13.0231	-0.269423076923077	-0.0780487804878049	-0.269423076923077	184.2297	171.2066	-13.0231
-7.005	-3.3	185.9054	173.5009	-12.4045	-0.269423076923077	-0.0804878048780488	-0.269423076923077	185.9054	173.5009	-12.4045
-7.005	-3.4	188.8247	173.49	-15.3347	-0.269423076923077	-0.0829268292682927	-0.269423076923077	188.8247	173.49	-15.3347
-7.005	-3.5	189.8103	175.5948	-14.2155	-0.269423076923077	-0.0853658536585366	-0.269423076923077	189.8103	175.5948	-14.2155
-7.005	-3.6	194.9253	174.5725	-20.3528	-0.269423076923077	-0.0878048780487805	-0.269423076923077	194.9253	174.5725	-20.3528
-7.005	-3.7	197.4515	176.6656	-20.7859	-0.269423076923077	-0.0902439024390244	-0.269423076923077	197.4515	176.6656	-20.7859
-7.005	-3.805	197.9906	174.3735	-23.6171	-0.269423076923077	-0.0928048780487805	-0.269423076923077	197.9906	174.3735	-23.6171
-7.005	-3.905	197.1703	172.08	-25.0903	-0.269423076923077	-0.0952439024390244	-0.269423076923077	197.1703	172.08	-25.0903
-7.005	-4.005	197.6494	168.2784	-29.371	-0.269423076923077	-0.0976829268292683	-0.269423076923077	197.6494	168.2784	-29.371
-7.005	-4.1	197.1188	165.2811	-31.8377	-0.269423076923077	-0.1	-0.269423076923077	197.1188	165.2811	-31.8377
-7.005	-4.205	194.4787	161.0157	-33.463	-0.269423076923077	-0.102560975609756	-0.269423076923077	194.4787	161.0157	-33.463
-7.005	-4.3	193.173	157.929	-35.244	-0.269423076923077	-0.104878048780488	-0.269423076923077	193.173	157.929	-35.244
-7.005	-4.405	189.458	154.3683	-35.0897	-0.269423076923077	-0.107439024390244	-0.269423076923077	189.458	154.3683	-35.0897
-7.005	-4.505	185.3955	150.8115	-34.584	-0.269423076923077	-0.109878048780488	-0.269423076923077	185.3955	150.8115	-34.584
-7.005	-4.6	181.3575	146.9377	-34.4198	-0.269423076923077	-0.11219512195122	-0.269423076923077	181.3575	146.9377	-34.4198
-7.005	-4.705	173.801	142.5022	-31.2988	-0.269423076923077	-0.114756097560976	-0.269423076923077	173.801	142.5022	-31.2988
-7.005	-4.8	168.9328	139.2507	-29.6821	-0.269423076923077	-0.117073170731707	-0.269423076923077	168.9328	139.2507	-29.6821
-7.005	-4.905	162.7978	136.1422	-26.6556	-0.269423076923077	-0.119634146341463	-0.269423076923077	162.7978	136.1422	-26.6556
-7.005	-5.005	158.4933	131.5918	-26.9015	-0.269423076923077	-0.122073170731707	-0.269423076923077	158.4933	131.5918	-26.9015
-7.005	-5.1	153.4292	128.2382	-25.191	-0.269423076923077	-0.124390243902439	-0.269423076923077	153.4292	128.2382	-25.191
-7.005	-5.205	148.9556	125.2015	-23.7541	-0.269423076923077	-0.126951219512195	-0.269423076923077	148.9556	125.2015	-23.7541
-7.005	-5.3	145.7722	122.4197	-23.3525	-0.269423076923077	-0.129268292682927	-0.269423076923077	145.7722	122.4197	-23.3525
-7.005	-5.405	142.008	119.437	-22.571	-0.269423076923077	-0.131829268292683	-0.269423076923077	142.008	119.437	-22.571
-7.005	-5.505	138.018	117.2643	-20.7537	-0.269423076923077	-0.134268292682927	-0.269423076923077	138.018	117.2643	-20.7537
-7.005	-5.6	133.8071	115.5664	-18.2407	-0.269423076923077	-0.136585365853659	-0.269423076923077	133.8071	115.5664	-18.2407
-7.005	-5.705	129.039	113.0628	-15.9762	-0.269423076923077	-0.139146341463415	-0.269423076923077	129.039	113.0628	-15.9762
-7.005	-5.8	125.7079	111.1888	-14.5191	-0.269423076923077	-0.141463414634146	-0.269423076923077	125.7079	111.1888	-14.5191
-7.005	-5.905	125.7522	110.2025	-15.5497	-0.269423076923077	-0.144024390243902	-0.269423076923077	125.7522	110.2025	-15.5497
-7.005	-6	130.7467	111.0584	-19.6883	-0.269423076923077	-0.146341463414634	-0.269423076923077	130.7467	111.0584	-19.6883
-6.805	5.995	908.09	329.0319	-579.0581	-0.261730769230769	0.146219512195122	-0.261730769230769	908.09	329.0319	-579.0581
-6.805	5.9	735.9324	303.1329	-432.7995	-0.261730769230769	0.14390243902439	-0.261730769230769	735.9324	303.1329	-432.7995
-6.805	5.8	647.6925	287.9806	-359.7119	-0.261730769230769	0.141463414634146	-0.261730769230769	647.6925	287.9806	-359.7119
-6.805	5.7	589.1866	269.4139	-319.7727	-0.261730769230769	0.139024390243902	-0.261730769230769	589.1866	269.4139	-319.7727
-6.805	5.6	538.5364	254.7723	-283.7641	-0.261730769230769	0.136585365853659	-0.261730769230769	538.5364	254.7723	-283.7641
-6.805	5.495	461.6014	241.3875	-220.2139	-0.261730769230769	0.134024390243902	-0.261730769230769	461.6014	241.3875	-220.2139
-6.805	5.4	430.0537	231.1501	-198.9036	-0.261730769230769	0.131707317073171	-0.261730769230769	430.0537	231.1501	-198.9036
-6.805	5.3	402.2297	228.6722	-173.5575	-0.261730769230769	0.129268292682927	-0.261730769230769	402.2297	228.6722	-173.5575
-6.805	5.2	378.8599	228.3986	-150.4613	-0.261730769230769	0.126829268292683	-0.261730769230769	378.8599	228.3986	-150.4613
-6.805	5.1	354.7898	219.6696	-135.1202	-0.261730769230769	0.124390243902439	-0.261730769230769	354.7898	219.6696	-135.1202
-6.805	4.995	333.4593	209.8714	-123.5879	-0.261730769230769	0.121829268292683	-0.261730769230769	333.4593	209.8714	-123.5879
-6.805	4.9	302.3413	200.3611	-101.9802	-0.261730769230769	0.119512195121951	-0.261730769230769	302.3413	200.3611	-101.9802
-6.805	4.8	282.4312	192.6938	-89.7374	-0.261730769230769	0.117073170731707	-0.261730769230769	282.4312	192.6938	-89.7374
-6.805	4.7	266.1681	185.3945	-80.7736	-0.261730769230769	0.114634146341463	-0.261730769230769	266.1681	185.3945	-80.7736
-6.805	4.6	251.8651	177.9438	-73.9213	-0.261730769230769	0.11219512195122	-0.261730769230769	251.8651	177.9438	-73.9213
-6.805	4.495	243.063	171.622	-71.441	-0.261730769230769	0.109634146341463	-0.261730769230769	243.063	171.622	-71.441
-6.805	4.4	249.8099	165.9268	-83.8831	-0.261730769230769	0.107317073170732	-0.261730769230769	249.8099	165.9268	-83.8831
-6.805	4.3	246.7143	159.2476	-87.4667	-0.261730769230769	0.104878048780488	-0.261730769230769	246.7143	159.2476	-87.4667
-6.805	4.2	227.8833	151.4774	-76.4059	-0.261730769230769	0.102439024390244	-0.261730769230769	227.8833	151.4774	-76.4059
-6.805	4.1	215.7609	144.258	-71.5029	-0.261730769230769	0.1	-0.261730769230769	215.7609	144.258	-71.5029
-6.805	4	207.4502	136.3953	-71.0549	-0.261730769230769	0.0975609756097561	-0.261730769230769	207.4502	136.3953	-71.0549
-6.805	3.9	197.5069	129.5889	-67.918	-0.261730769230769	0.0951219512195122	-0.261730769230769	197.5069	129.5889	-67.918
-6.805	3.8	189.8892	120.464	-69.4252	-0.261730769230769	0.0926829268292683	-0.261730769230769	189.8892	120.464	-69.4252
-6.805	3.7	181.6761	113.9192	-67.7569	-0.261730769230769	0.0902439024390244	-0.261730769230769	181.6761	113.9192	-67.7569
-6.805	3.6	171.2884	110.3269	-60.9615	-0.261730769230769	0.0878048780487805	-0.261730769230769	171.2884	110.3269	-60.9615
-6.805	3.5	163.456	103.7469	-59.7091	-0.261730769230769	0.0853658536585366	-0.261730769230769	163.456	103.7469	-59.7091
-6.805	3.4	153.1928	99.49624	-53.69656	-0.261730769230769	0.0829268292682927	-0.261730769230769	153.1928	99.49624	-53.69656
-6.805	3.3	148.2703	102.1799	-46.0904	-0.261730769230769	0.0804878048780488	-0.261730769230769	148.2703	102.1799	-46.0904
-6.805	3.2	143.4918	101.0914	-42.4004	-0.261730769230769	0.0780487804878049	-0.261730769230769	143.4918	101.0914	-42.4004
-6.805	3.095	139.0676	96.58968	-42.47792	-0.261730769230769	0.0754878048780488	-0.261730769230769	139.0676	96.58968	-42.47792
-6.805	3	131.9698	91.75954	-40.21026	-0.261730769230769	0.0731707317073171	-0.261730769230769	131.9698	91.75954	-40.21026
-6.805	2.9	121.1864	89.66258	-31.52382	-0.261730769230769	0.0707317073170732	-0.261730769230769	121.1864	89.66258	-31.52382
-6.805	2.8	115.5427	84.78365	-30.75905	-0.261730769230769	0.0682926829268293	-0.261730769230769	115.5427	84.78365	-30.75905
-6.805	2.7	105.7872	78.2602	-27.527	-0.261730769230769	0.0658536585365854	-0.261730769230769	105.7872	78.2602	-27.527
-6.805	2.595	98.35605	78.62279	-19.73326	-0.261730769230769	0.0632926829268293	-0.261730769230769	98.35605	78.62279	-19.73326
-6.805	2.5	91.12265	77.26771	-13.85494	-0.261730769230769	0.0609756097560976	-0.261730769230769	91.12265	77.26771	-13.85494
-6.805	2.4	87.91564	77.64664	-10.269	-0.261730769230769	0.0585365853658537	-0.261730769230769	87.91564	77.64664	-10.269
-6.805	2.3	86.42743	80.62427	-5.80316000000001	-0.261730769230769	0.0560975609756098	-0.261730769230769	86.42743	80.62427	-5.80316000000001
-6.805	2.2	81.45032	83.35516	1.90483999999999	-0.261730769230769	0.0536585365853659	-0.261730769230769	81.45032	83.35516	1.90483999999999
-6.805	2.095	77.98882	89.79178	11.80296	-0.261730769230769	0.0510975609756098	-0.261730769230769	77.98882	89.79178	11.80296
-6.805	2	75.31435	96.72592	21.41157	-0.261730769230769	0.0487804878048781	-0.261730769230769	75.31435	96.72592	21.41157
-6.805	1.9	72.69368	105.5284	32.83472	-0.261730769230769	0.0463414634146341	-0.261730769230769	72.69368	105.5284	32.83472
-6.805	1.8	68.79924	117.0824	48.28316	-0.261730769230769	0.0439024390243902	-0.261730769230769	68.79924	117.0824	48.28316
-6.805	1.7	67.83464	138.0581	70.22346	-0.261730769230769	0.0414634146341463	-0.261730769230769	67.83464	138.0581	70.22346
-6.805	1.6	67.41132	149.253	81.84168	-0.261730769230769	0.0390243902439024	-0.261730769230769	67.41132	149.253	81.84168
-6.805	1.5	67.69425	173.3425	105.64825	-0.261730769230769	0.0365853658536585	-0.261730769230769	67.69425	173.3425	105.64825
-6.805	1.4	66.69523	198.5574	131.86217	-0.261730769230769	0.0341463414634146	-0.261730769230769	66.69523	198.5574	131.86217
-6.805	1.3	66.32218	228.458	162.13582	-0.261730769230769	0.0317073170731707	-0.261730769230769	66.32218	228.458	162.13582
-6.805	1.2	67.92645	262.7998	194.87335	-0.261730769230769	0.0292682926829268	-0.261730769230769	67.92645	262.7998	194.87335
-6.805	1.1	68.77117	297.9173	229.14613	-0.261730769230769	0.0268292682926829	-0.261730769230769	68.77117	297.9173	229.14613
-6.805	0.995	73.82869	336.4711	262.64241	-0.261730769230769	0.0242682926829268	-0.261730769230769	73.82869	336.4711	262.64241
-6.805	0.9	80.65213	368.1744	287.52227	-0.261730769230769	0.0219512195121951	-0.261730769230769	80.65213	368.1744	287.52227
-6.805	0.8	89.42583	395.2859	305.86007	-0.261730769230769	0.0195121951219512	-0.261730769230769	89.42583	395.2859	305.86007
-6.805	0.7	97.12466	411.3071	314.18244	-0.261730769230769	0.0170731707317073	-0.261730769230769	97.12466	411.3071	314.18244
-6.805	0.6	99.36701	413.4309	314.06389	-0.261730769230769	0.0146341463414634	-0.261730769230769	99.36701	413.4309	314.06389
-6.805	0.495	108.0807	406.3027	298.222	-0.261730769230769	0.0120731707317073	-0.261730769230769	108.0807	406.3027	298.222
-6.805	0.4	129.2873	388.9495	259.6622	-0.261730769230769	0.00975609756097561	-0.261730769230769	129.2873	388.9495	259.6622
-6.805	0.3	145.3385	367.9868	222.6483	-0.261730769230769	0.00731707317073171	-0.261730769230769	145.3385	367.9868	222.6483
-6.805	0.2	172.3064	326.5569	154.2505	-0.261730769230769	0.0048780487804878	-0.261730769230769	172.3064	326.5569	154.2505
-6.805	0.1	190.6771	291.3975	100.7204	-0.261730769230769	0.0024390243902439	-0.261730769230769	190.6771	291.3975	100.7204
-6.805	0	215.7066	261.5442	45.8376	-0.261730769230769	0	-0.261730769230769	215.7066	261.5442	45.8376
-6.805	-0.1	243.7926	230.1403	-13.6523	-0.261730769230769	-0.0024390243902439	-0.261730769230769	243.7926	230.1403	-13.6523
-6.805	-0.2	275.4932	211.3113	-64.1819	-0.261730769230769	-0.0048780487804878	-0.261730769230769	275.4932	211.3113	-64.1819
-6.805	-0.3	311.7343	199.0654	-112.6689	-0.261730769230769	-0.00731707317073171	-0.261730769230769	311.7343	199.0654	-112.6689
-6.805	-0.4	355.2929	187.8622	-167.4307	-0.261730769230769	-0.00975609756097561	-0.261730769230769	355.2929	187.8622	-167.4307
-6.805	-0.505	388.6673	177.8884	-210.7789	-0.261730769230769	-0.0123170731707317	-0.261730769230769	388.6673	177.8884	-210.7789
-6.805	-0.6	412.6263	170.3033	-242.323	-0.261730769230769	-0.0146341463414634	-0.261730769230769	412.6263	170.3033	-242.323
-6.805	-0.7	429.8353	164.9377	-264.8976	-0.261730769230769	-0.0170731707317073	-0.261730769230769	429.8353	164.9377	-264.8976
-6.805	-0.8	442.5952	163.7247	-278.8705	-0.261730769230769	-0.0195121951219512	-0.261730769230769	442.5952	163.7247	-278.8705
-6.805	-0.9	443.8932	164.1098	-279.7834	-0.261730769230769	-0.0219512195121951	-0.261730769230769	443.8932	164.1098	-279.7834
-6.805	-1	437.5187	163.4017	-274.117	-0.261730769230769	-0.024390243902439	-0.261730769230769	437.5187	163.4017	-274.117
-6.805	-1.1	423.8239	164.474	-259.3499	-0.261730769230769	-0.0268292682926829	-0.261730769230769	423.8239	164.474	-259.3499
-6.805	-1.2	397.2966	164.474	-232.8226	-0.261730769230769	-0.0292682926829268	-0.261730769230769	397.2966	164.474	-232.8226
-6.805	-1.3	352.7609	164.6811	-188.0798	-0.261730769230769	-0.0317073170731707	-0.261730769230769	352.7609	164.6811	-188.0798
-6.805	-1.4	322.4064	165.8275	-156.5789	-0.261730769230769	-0.0341463414634146	-0.261730769230769	322.4064	165.8275	-156.5789
-6.805	-1.5	300.2904	166.9741	-133.3163	-0.261730769230769	-0.0365853658536585	-0.261730769230769	300.2904	166.9741	-133.3163
-6.805	-1.6	281.9201	166.5767	-115.3434	-0.261730769230769	-0.0390243902439024	-0.261730769230769	281.9201	166.5767	-115.3434
-6.805	-1.705	267.6448	167.1853	-100.4595	-0.261730769230769	-0.0415853658536585	-0.261730769230769	267.6448	167.1853	-100.4595
-6.805	-1.8	256.3778	166.7421	-89.6357	-0.261730769230769	-0.0439024390243902	-0.261730769230769	256.3778	166.7421	-89.6357
-6.805	-1.9	247.7879	163.0459	-84.742	-0.261730769230769	-0.0463414634146341	-0.261730769230769	247.7879	163.0459	-84.742
-6.805	-2	235.3398	162.1475	-73.1923	-0.261730769230769	-0.0487804878048781	-0.261730769230769	235.3398	162.1475	-73.1923
-6.805	-2.1	231.1339	159.8709	-71.263	-0.261730769230769	-0.051219512195122	-0.261730769230769	231.1339	159.8709	-71.263
-6.805	-2.2	227.3653	161.3488	-66.0165	-0.261730769230769	-0.0536585365853659	-0.261730769230769	227.3653	161.3488	-66.0165
-6.805	-2.3	224.1794	161.8535	-62.3259	-0.261730769230769	-0.0560975609756098	-0.261730769230769	224.1794	161.8535	-62.3259
-6.805	-2.4	219.926	164.2711	-55.6549	-0.261730769230769	-0.0585365853658537	-0.261730769230769	219.926	164.2711	-55.6549
-6.805	-2.5	215.6235	164.445	-51.1785	-0.261730769230769	-0.0609756097560976	-0.261730769230769	215.6235	164.445	-51.1785
-6.805	-2.6	213.0496	165.8736	-47.176	-0.261730769230769	-0.0634146341463415	-0.261730769230769	213.0496	165.8736	-47.176
-6.805	-2.7	209.9784	164.7393	-45.2391	-0.261730769230769	-0.0658536585365854	-0.261730769230769	209.9784	164.7393	-45.2391
-6.805	-2.8	205.4748	167.3812	-38.0936	-0.261730769230769	-0.0682926829268293	-0.261730769230769	205.4748	167.3812	-38.0936
-6.805	-2.9	201.1942	167.842	-33.3522	-0.261730769230769	-0.0707317073170732	-0.261730769230769	201.1942	167.842	-33.3522
-6.805	-3	198.2436	167.0349	-31.2087	-0.261730769230769	-0.0731707317073171	-0.261730769230769	198.2436	167.0349	-31.2087
-6.805	-3.1	195.6606	169.802	-25.8586	-0.261730769230769	-0.075609756097561	-0.261730769230769	195.6606	169.802	-25.8586
-6.805	-3.2	190.1701	170.2592	-19.9109	-0.261730769230769	-0.0780487804878049	-0.261730769230769	190.1701	170.2592	-19.9109
-6.805	-3.3	187.7157	169.7755	-17.9402	-0.261730769230769	-0.0804878048780488	-0.261730769230769	187.7157	169.7755	-17.9402
-6.805	-3.4	185.9179	172.1957	-13.7222	-0.261730769230769	-0.0829268292682927	-0.261730769230769	185.9179	172.1957	-13.7222
-6.805	-3.5	188.0776	172.7236	-15.354	-0.261730769230769	-0.0853658536585366	-0.261730769230769	188.0776	172.7236	-15.354
-6.805	-3.6	190.6208	175.6099	-15.0109	-0.261730769230769	-0.0878048780487805	-0.261730769230769	190.6208	175.6099	-15.0109
-6.805	-3.7	193.1461	175.0094	-18.1367	-0.261730769230769	-0.0902439024390244	-0.261730769230769	193.1461	175.0094	-18.1367
-6.805	-3.805	193.798	175.3025	-18.4955	-0.261730769230769	-0.0928048780487805	-0.261730769230769	193.798	175.3025	-18.4955
-6.805	-3.905	196.169	172.0951	-24.0739	-0.261730769230769	-0.0952439024390244	-0.261730769230769	196.169	172.0951	-24.0739
-6.805	-4.005	196.2486	170.4216	-25.827	-0.261730769230769	-0.0976829268292683	-0.261730769230769	196.2486	170.4216	-25.827
-6.805	-4.1	196.5774	168.3029	-28.2745	-0.261730769230769	-0.1	-0.261730769230769	196.5774	168.3029	-28.2745
-6.805	-4.205	197.4902	163.2086	-34.2816	-0.261730769230769	-0.102560975609756	-0.261730769230769	197.4902	163.2086	-34.2816
-6.805	-4.3	197.2211	160.1322	-37.0889	-0.261730769230769	-0.104878048780488	-0.261730769230769	197.2211	160.1322	-37.0889
-6.805	-4.405	196.713	156.9964	-39.7166	-0.261730769230769	-0.107439024390244	-0.261730769230769	196.713	156.9964	-39.7166
-6.805	-4.505	192.3698	152.3105	-40.0593	-0.261730769230769	-0.109878048780488	-0.261730769230769	192.3698	152.3105	-40.0593
-6.805	-4.6	188.4101	148.6625	-39.7476	-0.261730769230769	-0.11219512195122	-0.261730769230769	188.4101	148.6625	-39.7476
-6.805	-4.705	186.1197	145.7416	-40.3781	-0.261730769230769	-0.114756097560976	-0.261730769230769	186.1197	145.7416	-40.3781
-6.805	-4.8	181.4837	143.301	-38.1827	-0.261730769230769	-0.117073170731707	-0.261730769230769	181.4837	143.301	-38.1827
-6.805	-4.905	177.3046	139.3397	-37.9649	-0.261730769230769	-0.119634146341463	-0.261730769230769	177.3046	139.3397	-37.9649
-6.805	-5.005	173.3648	135.0227	-38.3421	-0.261730769230769	-0.122073170731707	-0.261730769230769	173.3648	135.0227	-38.3421
-6.805	-5.1	168.1755	132.1567	-36.0188	-0.261730769230769	-0.124390243902439	-0.261730769230769	168.1755	132.1567	-36.0188
-6.805	-5.205	163.0431	127.6878	-35.3553	-0.261730769230769	-0.126951219512195	-0.261730769230769	163.0431	127.6878	-35.3553
-6.805	-5.3	159.1653	124.8264	-34.3389	-0.261730769230769	-0.129268292682927	-0.261730769230769	159.1653	124.8264	-34.3389
-6.805	-5.405	155.528	122.7688	-32.7592	-0.261730769230769	-0.131829268292683	-0.261730769230769	155.528	122.7688	-32.7592
-6.805	-5.505	152.2303	121.8581	-30.3722	-0.261730769230769	-0.134268292682927	-0.261730769230769	152.2303	121.8581	-30.3722
-6.805	-5.6	151.1374	120.6729	-30.4645	-0.261730769230769	-0.136585365853659	-0.261730769230769	151.1374	120.6729	-30.4645
-6.805	-5.705	152.2193	120.7538	-31.4655	-0.261730769230769	-0.139146341463415	-0.261730769230769	152.2193	120.7538	-31.4655
-6.805	-5.8	154.2662	120.5726	-33.6936	-0.261730769230769	-0.141463414634146	-0.261730769230769	154.2662	120.5726	-33.6936
-6.805	-5.905	158.6292	121.9017	-36.7275	-0.261730769230769	-0.144024390243902	-0.261730769230769	158.6292	121.9017	-36.7275
-6.805	-6	165.0585	120.1609	-44.8976	-0.261730769230769	-0.146341463414634	-0.261730769230769	165.0585	120.1609	-44.8976
-6.605	5.995	1942.545	338.3329	-1604.2121	-0.254038461538462	0.146219512195122	-0.254038461538462	1942.545	338.3329	-1604.2121
-6.605	5.9	1401.879	312.888	-1088.991	-0.254038461538462	0.14390243902439	-0.254038461538462	1401.879	312.888	-1088.991
-6.605	5.8	1051.39	295.1016	-756.2884	-0.254038461538462	0.141463414634146	-0.254038461538462	1051.39	295.1016	-756.2884
-6.605	5.7	889.3665	280.4865	-608.88	-0.254038461538462	0.139024390243902	-0.254038461538462	889.3665	280.4865	-608.88
-6.605	5.6	720.0991	266.8452	-453.2539	-0.254038461538462	0.136585365853659	-0.254038461538462	720.0991	266.8452	-453.2539
-6.605	5.495	647.0283	255.2278	-391.8005	-0.254038461538462	0.134024390243902	-0.254038461538462	647.0283	255.2278	-391.8005
-6.605	5.4	588.1551	245.07	-343.0851	-0.254038461538462	0.131707317073171	-0.254038461538462	588.1551	245.07	-343.0851
-6.605	5.3	535.5434	236.0653	-299.4781	-0.254038461538462	0.129268292682927	-0.254038461538462	535.5434	236.0653	-299.4781
-6.605	5.2	463.3947	230.9918	-232.4029	-0.254038461538462	0.126829268292683	-0.254038461538462	463.3947	230.9918	-232.4029
-6.605	5.1	425.9938	224.0835	-201.9103	-0.254038461538462	0.124390243902439	-0.254038461538462	425.9938	224.0835	-201.9103
-6.605	4.995	399.9441	215.2065	-184.7376	-0.254038461538462	0.121829268292683	-0.254038461538462	399.9441	215.2065	-184.7376
-6.605	4.9	376.9213	206.4581	-170.4632	-0.254038461538462	0.119512195121951	-0.254038461538462	376.9213	206.4581	-170.4632
-6.605	4.8	355.7464	198.789	-156.9574	-0.254038461538462	0.117073170731707	-0.254038461538462	355.7464	198.789	-156.9574
-6.605	4.7	333.8488	190.9262	-142.9226	-0.254038461538462	0.114634146341463	-0.254038461538462	333.8488	190.9262	-142.9226
-6.605	4.6	316.5707	183.3121	-133.2586	-0.254038461538462	0.11219512195122	-0.254038461538462	316.5707	183.3121	-133.2586
-6.605	4.495	293.6039	176.3242	-117.2797	-0.254038461538462	0.109634146341463	-0.254038461538462	293.6039	176.3242	-117.2797
-6.605	4.4	280.6288	170.3187	-110.3101	-0.254038461538462	0.107317073170732	-0.254038461538462	280.6288	170.3187	-110.3101
-6.605	4.3	269.3739	162.9909	-106.383	-0.254038461538462	0.104878048780488	-0.254038461538462	269.3739	162.9909	-106.383
-6.605	4.2	260.3056	156.1328	-104.1728	-0.254038461538462	0.102439024390244	-0.254038461538462	260.3056	156.1328	-104.1728
-6.605	4.1	251.618	149.8039	-101.8141	-0.254038461538462	0.1	-0.254038461538462	251.618	149.8039	-101.8141
-6.605	4	239.8963	142.3215	-97.5748	-0.254038461538462	0.0975609756097561	-0.254038461538462	239.8963	142.3215	-97.5748
-6.605	3.9	222.4882	133.7382	-88.75	-0.254038461538462	0.0951219512195122	-0.254038461538462	222.4882	133.7382	-88.75
-6.605	3.8	212.0747	127.5158	-84.5589	-0.254038461538462	0.0926829268292683	-0.254038461538462	212.0747	127.5158	-84.5589
-6.605	3.7	199.8793	120.729	-79.1503	-0.254038461538462	0.0902439024390244	-0.254038461538462	199.8793	120.729	-79.1503
-6.605	3.6	192.2159	114.1623	-78.0536	-0.254038461538462	0.0878048780487805	-0.254038461538462	192.2159	114.1623	-78.0536
-6.605	3.5	186.6967	107.0047	-79.692	-0.254038461538462	0.0853658536585366	-0.254038461538462	186.6967	107.0047	-79.692
-6.605	3.4	177.6539	101.0436	-76.6103	-0.254038461538462	0.0829268292682927	-0.254038461538462	177.6539	101.0436	-76.6103
-6.605	3.3	165.8487	97.6115	-68.2372	-0.254038461538462	0.0804878048780488	-0.254038461538462	165.8487	97.6115	-68.2372
-6.605	3.2	159.9184	92.54413	-67.37427	-0.254038461538462	0.0780487804878049	-0.254038461538462	159.9184	92.54413	-67.37427
-6.605	3.095	151.2592	89.67995	-61.57925	-0.254038461538462	0.0754878048780488	-0.254038461538462	151.2592	89.67995	-61.57925
-6.605	3	143.9209	87.48142	-56.43948	-0.254038461538462	0.0731707317073171	-0.254038461538462	143.9209	87.48142	-56.43948
-6.605	2.9	137.2308	83.95653	-53.27427	-0.254038461538462	0.0707317073170732	-0.254038461538462	137.2308	83.95653	-53.27427
-6.605	2.8	130.3903	79.90156	-50.48874	-0.254038461538462	0.0682926829268293	-0.254038461538462	130.3903	79.90156	-50.48874
-6.605	2.7	124.7162	73.96088	-50.75532	-0.254038461538462	0.0658536585365854	-0.254038461538462	124.7162	73.96088	-50.75532
-6.605	2.595	116.1351	72.05085	-44.08425	-0.254038461538462	0.0632926829268293	-0.254038461538462	116.1351	72.05085	-44.08425
-6.605	2.5	108.5579	72.27628	-36.28162	-0.254038461538462	0.0609756097560976	-0.254038461538462	108.5579	72.27628	-36.28162
-6.605	2.4	103.6758	75.10106	-28.57474	-0.254038461538462	0.0585365853658537	-0.254038461538462	103.6758	75.10106	-28.57474
-6.605	2.3	97.91354	79.62265	-18.29089	-0.254038461538462	0.0560975609756098	-0.254038461538462	97.91354	79.62265	-18.29089
-6.605	2.2	93.97621	87.97645	-5.99976	-0.254038461538462	0.0536585365853659	-0.254038461538462	93.97621	87.97645	-5.99976
-6.605	2.095	87.07719	94.6876	7.61041	-0.254038461538462	0.0510975609756098	-0.254038461538462	87.07719	94.6876	7.61041
-6.605	2	82.63851	101.4395	18.80099	-0.254038461538462	0.0487804878048781	-0.254038461538462	82.63851	101.4395	18.80099
-6.605	1.9	77.53011	105.1605	27.63039	-0.254038461538462	0.0463414634146341	-0.254038461538462	77.53011	105.1605	27.63039
-6.605	1.8	73.11452	112.7319	39.61738	-0.254038461538462	0.0439024390243902	-0.254038461538462	73.11452	112.7319	39.61738
-6.605	1.7	72.47324	124.8527	52.37946	-0.254038461538462	0.0414634146341463	-0.254038461538462	72.47324	124.8527	52.37946
-6.605	1.6	71.8651	141.1385	69.2734	-0.254038461538462	0.0390243902439024	-0.254038461538462	71.8651	141.1385	69.2734
-6.605	1.5	69.54729	164.426	94.87871	-0.254038461538462	0.0365853658536585	-0.254038461538462	69.54729	164.426	94.87871
-6.605	1.4	69.35965	185.8469	116.48725	-0.254038461538462	0.0341463414634146	-0.254038461538462	69.35965	185.8469	116.48725
-6.605	1.3	66.80911	211.868	145.05889	-0.254038461538462	0.0317073170731707	-0.254038461538462	66.80911	211.868	145.05889
-6.605	1.2	64.75047	246.417	181.66653	-0.254038461538462	0.0292682926829268	-0.254038461538462	64.75047	246.417	181.66653
-6.605	1.1	66.9792	278.4306	211.4514	-0.254038461538462	0.0268292682926829	-0.254038461538462	66.9792	278.4306	211.4514
-6.605	0.995	66.45407	314.5283	248.07423	-0.254038461538462	0.0242682926829268	-0.254038461538462	66.45407	314.5283	248.07423
-6.605	0.9	66.84638	347.0841	280.23772	-0.254038461538462	0.0219512195121951	-0.254038461538462	66.84638	347.0841	280.23772
-6.605	0.8	66.90992	378.3124	311.40248	-0.254038461538462	0.0195121951219512	-0.254038461538462	66.90992	378.3124	311.40248
-6.605	0.7	68.93358	398.9032	329.96962	-0.254038461538462	0.0170731707317073	-0.254038461538462	68.93358	398.9032	329.96962
-6.605	0.6	76.17903	408.52	332.34097	-0.254038461538462	0.0146341463414634	-0.254038461538462	76.17903	408.52	332.34097
-6.605	0.495	84.12827	404.3416	320.21333	-0.254038461538462	0.0120731707317073	-0.254038461538462	84.12827	404.3416	320.21333
-6.605	0.4	94.50942	391.9976	297.48818	-0.254038461538462	0.00975609756097561	-0.254038461538462	94.50942	391.9976	297.48818
-6.605	0.3	101.3865	378.0569	276.6704	-0.254038461538462	0.00731707317073171	-0.254038461538462	101.3865	378.0569	276.6704
-6.605	0.2	109.5296	346.7175	237.1879	-0.254038461538462	0.0048780487804878	-0.254038461538462	109.5296	346.7175	237.1879
-6.605	0.1	120.5172	316.1304	195.6132	-0.254038461538462	0.0024390243902439	-0.254038461538462	120.5172	316.1304	195.6132
-6.605	0	138.376	279.6448	141.2688	-0.254038461538462	0	-0.254038461538462	138.376	279.6448	141.2688
-6.605	-0.1	153.7593	228.4637	74.7044	-0.254038461538462	-0.0024390243902439	-0.254038461538462	153.7593	228.4637	74.7044
-6.605	-0.2	182.4209	206.3617	23.9408	-0.254038461538462	-0.0048780487804878	-0.254038461538462	182.4209	206.3617	23.9408
-6.605	-0.3	205.6947	191.8908	-13.8039	-0.254038461538462	-0.00731707317073171	-0.254038461538462	205.6947	191.8908	-13.8039
-6.605	-0.4	231.5701	180.0653	-51.5048	-0.254038461538462	-0.00975609756097561	-0.254038461538462	231.5701	180.0653	-51.5048
-6.605	-0.505	267.1504	171.0149	-96.1355	-0.254038461538462	-0.0123170731707317	-0.254038461538462	267.1504	171.0149	-96.1355
-6.605	-0.6	304.3877	162.3911	-141.9966	-0.254038461538462	-0.0146341463414634	-0.254038461538462	304.3877	162.3911	-141.9966
-6.605	-0.7	341.3178	156.1959	-185.1219	-0.254038461538462	-0.0170731707317073	-0.254038461538462	341.3178	156.1959	-185.1219
-6.605	-0.8	376.6228	152.0889	-224.5339	-0.254038461538462	-0.0195121951219512	-0.254038461538462	376.6228	152.0889	-224.5339
-6.605	-0.9	407.5971	152.3171	-255.28	-0.254038461538462	-0.0219512195121951	-0.254038461538462	407.5971	152.3171	-255.28
-6.605	-1	426.0948	152.4325	-273.6623	-0.254038461538462	-0.024390243902439	-0.254038461538462	426.0948	152.4325	-273.6623
-6.605	-1.1	438.4313	151.2388	-287.1925	-0.254038461538462	-0.0268292682926829	-0.254038461538462	438.4313	151.2388	-287.1925
-6.605	-1.2	443.468	151.5823	-291.8857	-0.254038461538462	-0.0292682926829268	-0.254038461538462	443.468	151.5823	-291.8857
-6.605	-1.3	439.3283	152.1292	-287.1991	-0.254038461538462	-0.0317073170731707	-0.254038461538462	439.3283	152.1292	-287.1991
-6.605	-1.4	427.4921	152.224	-275.2681	-0.254038461538462	-0.0341463414634146	-0.254038461538462	427.4921	152.224	-275.2681
-6.605	-1.5	406.2635	155.5363	-250.7272	-0.254038461538462	-0.0365853658536585	-0.254038461538462	406.2635	155.5363	-250.7272
-6.605	-1.6	360.84	155.3543	-205.4857	-0.254038461538462	-0.0390243902439024	-0.254038461538462	360.84	155.3543	-205.4857
-6.605	-1.705	331.6345	157.3809	-174.2536	-0.254038461538462	-0.0415853658536585	-0.254038461538462	331.6345	157.3809	-174.2536
-6.605	-1.8	309.3274	157.0575	-152.2699	-0.254038461538462	-0.0439024390243902	-0.254038461538462	309.3274	157.0575	-152.2699
-6.605	-1.9	291.8979	156.4856	-135.4123	-0.254038461538462	-0.0463414634146341	-0.254038461538462	291.8979	156.4856	-135.4123
-6.605	-2	275.2165	157.2114	-118.0051	-0.254038461538462	-0.0487804878048781	-0.254038461538462	275.2165	157.2114	-118.0051
-6.605	-2.1	261.4278	155.9511	-105.4767	-0.254038461538462	-0.051219512195122	-0.254038461538462	261.4278	155.9511	-105.4767
-6.605	-2.2	252.908	158.4625	-94.4455	-0.254038461538462	-0.0536585365853659	-0.254038461538462	252.908	158.4625	-94.4455
-6.605	-2.3	244.1903	158.3667	-85.8236	-0.254038461538462	-0.0560975609756098	-0.254038461538462	244.1903	158.3667	-85.8236
-6.605	-2.4	235.4729	160.978	-74.4949	-0.254038461538462	-0.0585365853658537	-0.254038461538462	235.4729	160.978	-74.4949
-6.605	-2.5	233.7674	161.1065	-72.6609	-0.254038461538462	-0.0609756097560976	-0.254038461538462	233.7674	161.1065	-72.6609
-6.605	-2.6	231.5758	162.1964	-69.3794	-0.254038461538462	-0.0634146341463415	-0.254038461538462	231.5758	162.1964	-69.3794
-6.605	-2.7	226.8686	160.0536	-66.815	-0.254038461538462	-0.0658536585365854	-0.254038461538462	226.8686	160.0536	-66.815
-6.605	-2.8	224.2286	161.6408	-62.5878	-0.254038461538462	-0.0682926829268293	-0.254038461538462	224.2286	161.6408	-62.5878
-6.605	-2.9	219.1367	163.7303	-55.4064	-0.254038461538462	-0.0707317073170732	-0.254038461538462	219.1367	163.7303	-55.4064
-6.605	-3	214.6181	161.9228	-52.6953	-0.254038461538462	-0.0731707317073171	-0.254038461538462	214.6181	161.9228	-52.6953
-6.605	-3.1	213.049	160.6001	-52.4489	-0.254038461538462	-0.075609756097561	-0.254038461538462	213.049	160.6001	-52.4489
-6.605	-3.2	207.7303	162.8348	-44.8955	-0.254038461538462	-0.0780487804878049	-0.254038461538462	207.7303	162.8348	-44.8955
-6.605	-3.3	204.9762	165.5839	-39.3923	-0.254038461538462	-0.0804878048780488	-0.254038461538462	204.9762	165.5839	-39.3923
-6.605	-3.4	199.8449	168.0937	-31.7512	-0.254038461538462	-0.0829268292682927	-0.254038461538462	199.8449	168.0937	-31.7512
-6.605	-3.5	196.169	170.9566	-25.2124	-0.254038461538462	-0.0853658536585366	-0.254038461538462	196.169	170.9566	-25.2124
-6.605	-3.6	193.5583	173.3761	-20.1822	-0.254038461538462	-0.0878048780487805	-0.254038461538462	193.5583	173.3761	-20.1822
-6.605	-3.7	195.8799	175.5896	-20.2903	-0.254038461538462	-0.0902439024390244	-0.254038461538462	195.8799	175.5896	-20.2903
-6.605	-3.805	195.6411	173.1835	-22.4576	-0.254038461538462	-0.0928048780487805	-0.254038461538462	195.6411	173.1835	-22.4576
-6.605	-3.905	199.5189	172.4048	-27.1141	-0.254038461538462	-0.0952439024390244	-0.254038461538462	199.5189	172.4048	-27.1141
-6.605	-4.005	199.0009	171.4312	-27.5697	-0.254038461538462	-0.0976829268292683	-0.254038461538462	199.0009	171.4312	-27.5697
-6.605	-4.1	199.6148	168.771	-30.8438	-0.254038461538462	-0.1	-0.254038461538462	199.6148	168.771	-30.8438
-6.605	-4.205	199.8702	166.9952	-32.875	-0.254038461538462	-0.102560975609756	-0.254038461538462	199.8702	166.9952	-32.875
-6.605	-4.3	198.1853	163.5619	-34.6234	-0.254038461538462	-0.104878048780488	-0.254038461538462	198.1853	163.5619	-34.6234
-6.605	-4.405	199.0737	160.8333	-38.2404	-0.254038461538462	-0.107439024390244	-0.254038461538462	199.0737	160.8333	-38.2404
-6.605	-4.505	198.231	156.2763	-41.9547	-0.254038461538462	-0.109878048780488	-0.254038461538462	198.231	156.2763	-41.9547
-6.605	-4.6	194.6184	151.9925	-42.6259	-0.254038461538462	-0.11219512195122	-0.254038461538462	194.6184	151.9925	-42.6259
-6.605	-4.705	190.8891	149.4482	-41.4409	-0.254038461538462	-0.114756097560976	-0.254038461538462	190.8891	149.4482	-41.4409
-6.605	-4.8	186.11	146.2024	-39.9076	-0.254038461538462	-0.117073170731707	-0.254038461538462	186.11	146.2024	-39.9076
-6.605	-4.905	184.5409	143.1257	-41.4152	-0.254038461538462	-0.119634146341463	-0.254038461538462	184.5409	143.1257	-41.4152
-6.605	-5.005	181.5884	138.558	-43.0304	-0.254038461538462	-0.122073170731707	-0.254038461538462	181.5884	138.558	-43.0304
-6.605	-5.1	179.3933	135.3055	-44.0878	-0.254038461538462	-0.124390243902439	-0.254038461538462	179.3933	135.3055	-44.0878
-6.605	-5.205	173.7418	132.6758	-41.066	-0.254038461538462	-0.126951219512195	-0.254038461538462	173.7418	132.6758	-41.066
-6.605	-5.3	169.4217	129.2099	-40.2118	-0.254038461538462	-0.129268292682927	-0.254038461538462	169.4217	129.2099	-40.2118
-6.605	-5.405	164.0096	126.9037	-37.1059	-0.254038461538462	-0.131829268292683	-0.254038461538462	164.0096	126.9037	-37.1059
-6.605	-5.505	160.9193	124.6649	-36.2544	-0.254038461538462	-0.134268292682927	-0.254038461538462	160.9193	124.6649	-36.2544
-6.605	-5.6	157.6694	123.3053	-34.3641	-0.254038461538462	-0.136585365853659	-0.254038461538462	157.6694	123.3053	-34.3641
-6.605	-5.705	156.6857	123.9296	-32.7561	-0.254038461538462	-0.139146341463415	-0.254038461538462	156.6857	123.9296	-32.7561
-6.605	-5.8	156.9765	125.5457	-31.4308	-0.254038461538462	-0.141463414634146	-0.254038461538462	156.9765	125.5457	-31.4308
-6.605	-5.905	157.4931	127.2676	-30.2255	-0.254038461538462	-0.144024390243902	-0.254038461538462	157.4931	127.2676	-30.2255
-6.605	-6	159.7765	127.1369	-32.6396	-0.254038461538462	-0.146341463414634	-0.254038461538462	159.7765	127.1369	-32.6396
-6.405	5.995	9021.293	343.5682	-8677.7248	-0.246346153846154	0.146219512195122	-0.246346153846154	9021.293	343.5682	-8677.7248
-6.405	5.9	4728.104	328.9399	-4399.1641	-0.246346153846154	0.14390243902439	-0.246346153846154	4728.104	328.9399	-4399.1641
-6.405	5.8	2407.217	306.3921	-2100.8249	-0.246346153846154	0.141463414634146	-0.246346153846154	2407.217	306.3921	-2100.8249
-6.405	5.7	1945.076	288.6824	-1656.3936	-0.246346153846154	0.139024390243902	-0.246346153846154	1945.076	288.6824	-1656.3936
-6.405	5.6	1620.423	275.4795	-1344.9435	-0.246346153846154	0.136585365853659	-0.246346153846154	1620.423	275.4795	-1344.9435
-6.405	5.495	1025.434	262.915	-762.519	-0.246346153846154	0.134024390243902	-0.246346153846154	1025.434	262.915	-762.519
-6.405	5.4	874.4408	252.4995	-621.9413	-0.246346153846154	0.131707317073171	-0.246346153846154	874.4408	252.4995	-621.9413
-6.405	5.3	699.7533	241.6656	-458.0877	-0.246346153846154	0.129268292682927	-0.246346153846154	699.7533	241.6656	-458.0877
-6.405	5.2	613.5803	233.415	-380.1653	-0.246346153846154	0.126829268292683	-0.246346153846154	613.5803	233.415	-380.1653
-6.405	5.1	552.122	230.6104	-321.5116	-0.246346153846154	0.124390243902439	-0.246346153846154	552.122	230.6104	-321.5116
-6.405	4.995	508.4748	222.8259	-285.6489	-0.246346153846154	0.121829268292683	-0.246346153846154	508.4748	222.8259	-285.6489
-6.405	4.9	452.5583	211.9421	-240.6162	-0.246346153846154	0.119512195121951	-0.246346153846154	452.5583	211.9421	-240.6162
-6.405	4.8	422.6371	204.8082	-217.8289	-0.246346153846154	0.117073170731707	-0.246346153846154	422.6371	204.8082	-217.8289
-6.405	4.7	395.662	198.0965	-197.5655	-0.246346153846154	0.114634146341463	-0.246346153846154	395.662	198.0965	-197.5655
-6.405	4.6	372.83	189.9292	-182.9008	-0.246346153846154	0.11219512195122	-0.246346153846154	372.83	189.9292	-182.9008
-6.405	4.495	350.9797	183.5899	-167.3898	-0.246346153846154	0.109634146341463	-0.246346153846154	350.9797	183.5899	-167.3898
-6.405	4.4	334.0657	177.1007	-156.965	-0.246346153846154	0.107317073170732	-0.246346153846154	334.0657	177.1007	-156.965
-6.405	4.3	317.3211	170.2893	-147.0318	-0.246346153846154	0.104878048780488	-0.246346153846154	317.3211	170.2893	-147.0318
-6.405	4.2	292.7994	162.5174	-130.282	-0.246346153846154	0.102439024390244	-0.246346153846154	292.7994	162.5174	-130.282
-6.405	4.1	281.255	155.5842	-125.6708	-0.246346153846154	0.1	-0.246346153846154	281.255	155.5842	-125.6708
-6.405	4	270.364	147.4352	-122.9288	-0.246346153846154	0.0975609756097561	-0.246346153846154	270.364	147.4352	-122.9288
-6.405	3.9	260.3817	140.0876	-120.2941	-0.246346153846154	0.0951219512195122	-0.246346153846154	260.3817	140.0876	-120.2941
-6.405	3.8	249.8823	133.1765	-116.7058	-0.246346153846154	0.0926829268292683	-0.246346153846154	249.8823	133.1765	-116.7058
-6.405	3.7	241.6046	126.5558	-115.0488	-0.246346153846154	0.0902439024390244	-0.246346153846154	241.6046	126.5558	-115.0488
-6.405	3.6	227.4755	120.5009	-106.9746	-0.246346153846154	0.0878048780487805	-0.246346153846154	227.4755	120.5009	-106.9746
-6.405	3.5	218.0743	118.2203	-99.854	-0.246346153846154	0.0853658536585366	-0.246346153846154	218.0743	118.2203	-99.854
-6.405	3.4	207.4154	114.0534	-93.362	-0.246346153846154	0.0829268292682927	-0.246346153846154	207.4154	114.0534	-93.362
-6.405	3.3	196.2883	105.4197	-90.8686	-0.246346153846154	0.0804878048780488	-0.246346153846154	196.2883	105.4197	-90.8686
-6.405	3.2	187.8397	99.99363	-87.84607	-0.246346153846154	0.0780487804878049	-0.246346153846154	187.8397	99.99363	-87.84607
-6.405	3.095	176.7232	93.98943	-82.73377	-0.246346153846154	0.0754878048780488	-0.246346153846154	176.7232	93.98943	-82.73377
-6.405	3	167.9832	89.97957	-78.00363	-0.246346153846154	0.0731707317073171	-0.246346153846154	167.9832	89.97957	-78.00363
-6.405	2.9	158.1215	86.39219	-71.72931	-0.246346153846154	0.0707317073170732	-0.246346153846154	158.1215	86.39219	-71.72931
-6.405	2.8	150.3533	84.11969	-66.23361	-0.246346153846154	0.0682926829268293	-0.246346153846154	150.3533	84.11969	-66.23361
-6.405	2.7	141.8847	83.26217	-58.62253	-0.246346153846154	0.0658536585365854	-0.246346153846154	141.8847	83.26217	-58.62253
-6.405	2.595	137.6328	83.40687	-54.22593	-0.246346153846154	0.0632926829268293	-0.246346153846154	137.6328	83.40687	-54.22593
-6.405	2.5	130.9875	84.02275	-46.96475	-0.246346153846154	0.0609756097560976	-0.246346153846154	130.9875	84.02275	-46.96475
-6.405	2.4	124.9896	85.12641	-39.86319	-0.246346153846154	0.0585365853658537	-0.246346153846154	124.9896	85.12641	-39.86319
-6.405	2.3	115.1663	84.75135	-30.41495	-0.246346153846154	0.0560975609756098	-0.246346153846154	115.1663	84.75135	-30.41495
-6.405	2.2	108.5758	88.73537	-19.84043	-0.246346153846154	0.0536585365853659	-0.246346153846154	108.5758	88.73537	-19.84043
-6.405	2.095	101.612	93.02835	-8.58364999999999	-0.246346153846154	0.0510975609756098	-0.246346153846154	101.612	93.02835	-8.58364999999999
-6.405	2	97.08908	100.6376	3.54852000000001	-0.246346153846154	0.0487804878048781	-0.246346153846154	97.08908	100.6376	3.54852000000001
-6.405	1.9	89.54381	102.0054	12.46159	-0.246346153846154	0.0463414634146341	-0.246346153846154	89.54381	102.0054	12.46159
-6.405	1.8	83.70797	112.8693	29.16133	-0.246346153846154	0.0439024390243902	-0.246346153846154	83.70797	112.8693	29.16133
-6.405	1.7	79.27062	131.5786	52.30798	-0.246346153846154	0.0414634146341463	-0.246346153846154	79.27062	131.5786	52.30798
-6.405	1.6	76.24827	140.5375	64.28923	-0.246346153846154	0.0390243902439024	-0.246346153846154	76.24827	140.5375	64.28923
-6.405	1.5	70.74366	162.5281	91.78444	-0.246346153846154	0.0365853658536585	-0.246346153846154	70.74366	162.5281	91.78444
-6.405	1.4	66.17611	185.5157	119.33959	-0.246346153846154	0.0341463414634146	-0.246346153846154	66.17611	185.5157	119.33959
-6.405	1.3	62.37931	209.317	146.93769	-0.246346153846154	0.0317073170731707	-0.246346153846154	62.37931	209.317	146.93769
-6.405	1.2	62.12247	237.7753	175.65283	-0.246346153846154	0.0292682926829268	-0.246346153846154	62.12247	237.7753	175.65283
-6.405	1.1	64.2886	272.8064	208.5178	-0.246346153846154	0.0268292682926829	-0.246346153846154	64.2886	272.8064	208.5178
-6.405	0.995	67.15975	307.815	240.65525	-0.246346153846154	0.0242682926829268	-0.246346153846154	67.15975	307.815	240.65525
-6.405	0.9	66.4079	343.0033	276.5954	-0.246346153846154	0.0219512195121951	-0.246346153846154	66.4079	343.0033	276.5954
-6.405	0.8	66.55099	368.8913	302.34031	-0.246346153846154	0.0195121951219512	-0.246346153846154	66.55099	368.8913	302.34031
-6.405	0.7	67.60316	390.061	322.45784	-0.246346153846154	0.0170731707317073	-0.246346153846154	67.60316	390.061	322.45784
-6.405	0.6	66.79108	401.6164	334.82532	-0.246346153846154	0.0146341463414634	-0.246346153846154	66.79108	401.6164	334.82532
-6.405	0.495	66.36736	399.5565	333.18914	-0.246346153846154	0.0120731707317073	-0.246346153846154	66.36736	399.5565	333.18914
-6.405	0.4	68.65374	388.5339	319.88016	-0.246346153846154	0.00975609756097561	-0.246346153846154	68.65374	388.5339	319.88016
-6.405	0.3	73.66157	371.3102	297.64863	-0.246346153846154	0.00731707317073171	-0.246346153846154	73.66157	371.3102	297.64863
-6.405	0.2	82.42257	341.4394	259.01683	-0.246346153846154	0.0048780487804878	-0.246346153846154	82.42257	341.4394	259.01683
-6.405	0.1	96.2336	314.4214	218.1878	-0.246346153846154	0.0024390243902439	-0.246346153846154	96.2336	314.4214	218.1878
-6.405	0	106.0186	279.1482	173.1296	-0.246346153846154	0	-0.246346153846154	106.0186	279.1482	173.1296
-6.405	-0.1	114.0119	231.6594	117.6475	-0.246346153846154	-0.0024390243902439	-0.246346153846154	114.0119	231.6594	117.6475
-6.405	-0.2	133.5717	208.9988	75.4271	-0.246346153846154	-0.0048780487804878	-0.246346153846154	133.5717	208.9988	75.4271
-6.405	-0.3	145.7735	188.2759	42.5024	-0.246346153846154	-0.00731707317073171	-0.246346153846154	145.7735	188.2759	42.5024
-6.405	-0.4	156.3066	174.391	18.0844	-0.246346153846154	-0.00975609756097561	-0.246346153846154	156.3066	174.391	18.0844
-6.405	-0.505	180.4976	163.4603	-17.0373	-0.246346153846154	-0.0123170731707317	-0.246346153846154	180.4976	163.4603	-17.0373
-6.405	-0.6	199.57	155.1933	-44.3767	-0.246346153846154	-0.0146341463414634	-0.246346153846154	199.57	155.1933	-44.3767
-6.405	-0.7	225.6802	146.6781	-79.0021	-0.246346153846154	-0.0170731707317073	-0.246346153846154	225.6802	146.6781	-79.0021
-6.405	-0.8	252.3414	143.8312	-108.5102	-0.246346153846154	-0.0195121951219512	-0.246346153846154	252.3414	143.8312	-108.5102
-6.405	-0.9	282.7029	142.4638	-140.2391	-0.246346153846154	-0.0219512195121951	-0.246346153846154	282.7029	142.4638	-140.2391
-6.405	-1	342.2907	143.0906	-199.2001	-0.246346153846154	-0.024390243902439	-0.246346153846154	342.2907	143.0906	-199.2001
-6.405	-1.1	379.7417	143.0108	-236.7309	-0.246346153846154	-0.0268292682926829	-0.246346153846154	379.7417	143.0108	-236.7309
-6.405	-1.2	412.5125	144.776	-267.7365	-0.246346153846154	-0.0292682926829268	-0.246346153846154	412.5125	144.776	-267.7365
-6.405	-1.3	432.8163	144.4702	-288.3461	-0.246346153846154	-0.0317073170731707	-0.246346153846154	432.8163	144.4702	-288.3461
-6.405	-1.4	448.211	148.0703	-300.1407	-0.246346153846154	-0.0341463414634146	-0.246346153846154	448.211	148.0703	-300.1407
-6.405	-1.5	454.7629	149.0399	-305.723	-0.246346153846154	-0.0365853658536585	-0.246346153846154	454.7629	149.0399	-305.723
-6.405	-1.6	454.3124	151.0538	-303.2586	-0.246346153846154	-0.0390243902439024	-0.246346153846154	454.3124	151.0538	-303.2586
-6.405	-1.705	442.8274	150.942	-291.8854	-0.246346153846154	-0.0415853658536585	-0.246346153846154	442.8274	150.942	-291.8854
-6.405	-1.8	425.6331	152.6948	-272.9383	-0.246346153846154	-0.0439024390243902	-0.246346153846154	425.6331	152.6948	-272.9383
-6.405	-1.9	403.1845	154.017	-249.1675	-0.246346153846154	-0.0463414634146341	-0.246346153846154	403.1845	154.017	-249.1675
-6.405	-2	351.6789	153.7981	-197.8808	-0.246346153846154	-0.0487804878048781	-0.246346153846154	351.6789	153.7981	-197.8808
-6.405	-2.1	325.5523	152.6342	-172.9181	-0.246346153846154	-0.051219512195122	-0.246346153846154	325.5523	152.6342	-172.9181
-6.405	-2.2	303.7095	153.0367	-150.6728	-0.246346153846154	-0.0536585365853659	-0.246346153846154	303.7095	153.0367	-150.6728
-6.405	-2.3	286.0979	152.0967	-134.0012	-0.246346153846154	-0.0560975609756098	-0.246346153846154	286.0979	152.0967	-134.0012
-6.405	-2.4	271.3017	154.2094	-117.0923	-0.246346153846154	-0.0585365853658537	-0.246346153846154	271.3017	154.2094	-117.0923
-6.405	-2.5	260.9014	157.2872	-103.6142	-0.246346153846154	-0.0609756097560976	-0.246346153846154	260.9014	157.2872	-103.6142
-6.405	-2.6	251.7246	157.3414	-94.3832	-0.246346153846154	-0.0634146341463415	-0.246346153846154	251.7246	157.3414	-94.3832
-6.405	-2.7	245.5106	160.4982	-85.0124	-0.246346153846154	-0.0658536585365854	-0.246346153846154	245.5106	160.4982	-85.0124
-6.405	-2.8	237.1056	158.9653	-78.1403	-0.246346153846154	-0.0682926829268293	-0.246346153846154	237.1056	158.9653	-78.1403
-6.405	-2.9	233.4947	159.7065	-73.7882	-0.246346153846154	-0.0707317073170732	-0.246346153846154	233.4947	159.7065	-73.7882
-6.405	-3	228.4376	158.4219	-70.0157	-0.246346153846154	-0.0731707317073171	-0.246346153846154	228.4376	158.4219	-70.0157
-6.405	-3.1	222.6594	161.8776	-60.7818	-0.246346153846154	-0.075609756097561	-0.246346153846154	222.6594	161.8776	-60.7818
-6.405	-3.2	220.9658	163.3236	-57.6422	-0.246346153846154	-0.0780487804878049	-0.246346153846154	220.9658	163.3236	-57.6422
-6.405	-3.3	215.7465	162.9629	-52.7836	-0.246346153846154	-0.0804878048780488	-0.246346153846154	215.7465	162.9629	-52.7836
-6.405	-3.4	211.9855	162.4079	-49.5776	-0.246346153846154	-0.0829268292682927	-0.246346153846154	211.9855	162.4079	-49.5776
-6.405	-3.5	207.6336	164.8704	-42.7632	-0.246346153846154	-0.0853658536585366	-0.246346153846154	207.6336	164.8704	-42.7632
-6.405	-3.6	206.3448	163.374	-42.9708	-0.246346153846154	-0.0878048780487805	-0.246346153846154	206.3448	163.374	-42.9708
-6.405	-3.7	204.2768	165.8545	-38.4223	-0.246346153846154	-0.0902439024390244	-0.246346153846154	204.2768	165.8545	-38.4223
-6.405	-3.805	203.9736	164.6809	-39.2927	-0.246346153846154	-0.0928048780487805	-0.246346153846154	203.9736	164.6809	-39.2927
-6.405	-3.905	203.4064	167.0672	-36.3392	-0.246346153846154	-0.0952439024390244	-0.246346153846154	203.4064	167.0672	-36.3392
-6.405	-4.005	204.5743	167.2715	-37.3028	-0.246346153846154	-0.0976829268292683	-0.246346153846154	204.5743	167.2715	-37.3028
-6.405	-4.1	204.0169	168.6839	-35.333	-0.246346153846154	-0.1	-0.246346153846154	204.0169	168.6839	-35.333
-6.405	-4.205	201.2307	165.0643	-36.1664	-0.246346153846154	-0.102560975609756	-0.246346153846154	201.2307	165.0643	-36.1664
-6.405	-4.3	201.5364	163.3622	-38.1742	-0.246346153846154	-0.104878048780488	-0.246346153846154	201.5364	163.3622	-38.1742
-6.405	-4.405	202.0511	159.3261	-42.725	-0.246346153846154	-0.107439024390244	-0.246346153846154	202.0511	159.3261	-42.725
-6.405	-4.505	202.1069	155.3179	-46.789	-0.246346153846154	-0.109878048780488	-0.246346153846154	202.1069	155.3179	-46.789
-6.405	-4.6	199.753	151.8698	-47.8832	-0.246346153846154	-0.11219512195122	-0.246346153846154	199.753	151.8698	-47.8832
-6.405	-4.705	199.2849	149.1186	-50.1663	-0.246346153846154	-0.114756097560976	-0.246346153846154	199.2849	149.1186	-50.1663
-6.405	-4.8	195.9609	145.9008	-50.0601	-0.246346153846154	-0.117073170731707	-0.246346153846154	195.9609	145.9008	-50.0601
-6.405	-4.905	193.6446	141.6777	-51.9669	-0.246346153846154	-0.119634146341463	-0.246346153846154	193.6446	141.6777	-51.9669
-6.405	-5.005	188.6659	139.5407	-49.1252	-0.246346153846154	-0.122073170731707	-0.246346153846154	188.6659	139.5407	-49.1252
-6.405	-5.1	184.4162	137.0494	-47.3668	-0.246346153846154	-0.124390243902439	-0.246346153846154	184.4162	137.0494	-47.3668
-6.405	-5.205	181.123	133.2106	-47.9124	-0.246346153846154	-0.126951219512195	-0.246346153846154	181.123	133.2106	-47.9124
-6.405	-5.3	178.1876	130.5491	-47.6385	-0.246346153846154	-0.129268292682927	-0.246346153846154	178.1876	130.5491	-47.6385
-6.405	-5.405	174.7426	126.4349	-48.3077	-0.246346153846154	-0.131829268292683	-0.246346153846154	174.7426	126.4349	-48.3077
-6.405	-5.505	171.7873	122.276	-49.5113	-0.246346153846154	-0.134268292682927	-0.246346153846154	171.7873	122.276	-49.5113
-6.405	-5.6	167.3988	117.8481	-49.5507	-0.246346153846154	-0.136585365853659	-0.246346153846154	167.3988	117.8481	-49.5507
-6.405	-5.705	164.5344	113.8748	-50.6596	-0.246346153846154	-0.139146341463415	-0.246346153846154	164.5344	113.8748	-50.6596
-6.405	-5.8	162.2439	108.9214	-53.3225	-0.246346153846154	-0.141463414634146	-0.246346153846154	162.2439	108.9214	-53.3225
-6.405	-5.905	159.6529	106.4388	-53.2141	-0.246346153846154	-0.144024390243902	-0.246346153846154	159.6529	106.4388	-53.2141
-6.405	-6	158.1452	106.9822	-51.163	-0.246346153846154	-0.146341463414634	-0.246346153846154	158.1452	106.9822	-51.163
-6.205	5.995	52649.99	350.9999	-52298.9901	-0.238653846153846	0.146219512195122	-0.238653846153846	52649.99	350.9999	-52298.9901
-6.205	5.9	44467.3	335.6693	-44131.6307	-0.238653846153846	0.14390243902439	-0.238653846153846	44467.3	335.6693	-44131.6307
-6.205	5.8	24778.42	310.3293	-24468.0907	-0.238653846153846	0.141463414634146	-0.238653846153846	24778.42	310.3293	-24468.0907
-6.205	5.7	10608.06	296.1934	-10311.8666	-0.238653846153846	0.139024390243902	-0.238653846153846	10608.06	296.1934	-10311.8666
-6.205	5.6	5098.19	284.7873	-4813.4027	-0.238653846153846	0.136585365853659	-0.238653846153846	5098.19	284.7873	-4813.4027
-6.205	5.495	2504.433	274.5516	-2229.8814	-0.238653846153846	0.134024390243902	-0.238653846153846	2504.433	274.5516	-2229.8814
-6.205	5.4	1934.52	265.8771	-1668.6429	-0.238653846153846	0.131707317073171	-0.238653846153846	1934.52	265.8771	-1668.6429
-6.205	5.3	1595.476	260.2233	-1335.2527	-0.238653846153846	0.129268292682927	-0.238653846153846	1595.476	260.2233	-1335.2527
-6.205	5.2	1065.757	255.6287	-810.1283	-0.238653846153846	0.126829268292683	-0.238653846153846	1065.757	255.6287	-810.1283
-6.205	5.1	883.0926	250.9019	-632.1907	-0.238653846153846	0.124390243902439	-0.238653846153846	883.0926	250.9019	-632.1907
-6.205	4.995	692.9543	240.6689	-452.2854	-0.238653846153846	0.121829268292683	-0.238653846153846	692.9543	240.6689	-452.2854
-6.205	4.9	616.4854	220.2924	-396.193	-0.238653846153846	0.119512195121951	-0.238653846153846	616.4854	220.2924	-396.193
-6.205	4.8	558.709	212.0519	-346.6571	-0.238653846153846	0.117073170731707	-0.238653846153846	558.709	212.0519	-346.6571
-6.205	4.7	508.1199	203.1361	-304.9838	-0.238653846153846	0.114634146341463	-0.238653846153846	508.1199	203.1361	-304.9838
-6.205	4.6	456.8098	195.332	-261.4778	-0.238653846153846	0.11219512195122	-0.238653846153846	456.8098	195.332	-261.4778
-6.205	4.495	424.8909	187.6986	-237.1923	-0.238653846153846	0.109634146341463	-0.238653846153846	424.8909	187.6986	-237.1923
-6.205	4.4	399.0405	181.2203	-217.8202	-0.238653846153846	0.107317073170732	-0.238653846153846	399.0405	181.2203	-217.8202
-6.205	4.3	374.0812	173.6896	-200.3916	-0.238653846153846	0.104878048780488	-0.238653846153846	374.0812	173.6896	-200.3916
-6.205	4.2	353.8606	167.754	-186.1066	-0.238653846153846	0.102439024390244	-0.238653846153846	353.8606	167.754	-186.1066
-6.205	4.1	336.7159	161.078	-175.6379	-0.238653846153846	0.1	-0.238653846153846	336.7159	161.078	-175.6379
-6.205	4	320.5205	153.8836	-166.6369	-0.238653846153846	0.0975609756097561	-0.238653846153846	320.5205	153.8836	-166.6369
-6.205	3.9	305.6687	146.2596	-159.4091	-0.238653846153846	0.0951219512195122	-0.238653846153846	305.6687	146.2596	-159.4091
-6.205	3.8	288.5082	139.5052	-149.003	-0.238653846153846	0.0926829268292683	-0.238653846153846	288.5082	139.5052	-149.003
-6.205	3.7	278.6299	133.7925	-144.8374	-0.238653846153846	0.0902439024390244	-0.238653846153846	278.6299	133.7925	-144.8374
-6.205	3.6	268.6575	128.0901	-140.5674	-0.238653846153846	0.0878048780487805	-0.238653846153846	268.6575	128.0901	-140.5674
-6.205	3.5	257.3969	123.6636	-133.7333	-0.238653846153846	0.0853658536585366	-0.238653846153846	257.3969	123.6636	-133.7333
-6.205	3.4	247.7474	118.784	-128.9634	-0.238653846153846	0.0829268292682927	-0.238653846153846	247.7474	118.784	-128.9634
-6.205	3.3	238.1878	114.7174	-123.4704	-0.238653846153846	0.0804878048780488	-0.238653846153846	238.1878	114.7174	-123.4704
-6.205	3.2	223.2846	109.7473	-113.5373	-0.238653846153846	0.0780487804878049	-0.238653846153846	223.2846	109.7473	-113.5373
-6.205	3.095	211.8994	105.1757	-106.7237	-0.238653846153846	0.0754878048780488	-0.238653846153846	211.8994	105.1757	-106.7237
-6.205	3	199.3402	101.2498	-98.0904	-0.238653846153846	0.0731707317073171	-0.238653846153846	199.3402	101.2498	-98.0904
-6.205	2.9	191.6568	96.22346	-95.43334	-0.238653846153846	0.0707317073170732	-0.238653846153846	191.6568	96.22346	-95.43334
-6.205	2.8	181.3481	92.64773	-88.70037	-0.238653846153846	0.0682926829268293	-0.238653846153846	181.3481	92.64773	-88.70037
-6.205	2.7	172.1642	90.95539	-81.20881	-0.238653846153846	0.0658536585365854	-0.238653846153846	172.1642	90.95539	-81.20881
-6.205	2.595	161.7594	91.46114	-70.29826	-0.238653846153846	0.0632926829268293	-0.238653846153846	161.7594	91.46114	-70.29826
-6.205	2.5	154.4782	92.03401	-62.44419	-0.238653846153846	0.0609756097560976	-0.238653846153846	154.4782	92.03401	-62.44419
-6.205	2.4	148.1971	90.64507	-57.55203	-0.238653846153846	0.0585365853658537	-0.238653846153846	148.1971	90.64507	-57.55203
-6.205	2.3	143.5421	88.83925	-54.70285	-0.238653846153846	0.0560975609756098	-0.238653846153846	143.5421	88.83925	-54.70285
-6.205	2.2	135.5896	87.3823	-48.2073	-0.238653846153846	0.0536585365853659	-0.238653846153846	135.5896	87.3823	-48.2073
-6.205	2.095	126.009	89.47918	-36.52982	-0.238653846153846	0.0510975609756098	-0.238653846153846	126.009	89.47918	-36.52982
-6.205	2	118.8172	94.36278	-24.45442	-0.238653846153846	0.0487804878048781	-0.238653846153846	118.8172	94.36278	-24.45442
-6.205	1.9	110.2431	101.1185	-9.1246	-0.238653846153846	0.0463414634146341	-0.238653846153846	110.2431	101.1185	-9.1246
-6.205	1.8	104.5754	106.4837	1.9083	-0.238653846153846	0.0439024390243902	-0.238653846153846	104.5754	106.4837	1.9083
-6.205	1.7	94.95304	114.5147	19.56166	-0.238653846153846	0.0414634146341463	-0.238653846153846	94.95304	114.5147	19.56166
-6.205	1.6	87.73055	136.3492	48.61865	-0.238653846153846	0.0390243902439024	-0.238653846153846	87.73055	136.3492	48.61865
-6.205	1.5	83.95955	160.401	76.44145	-0.238653846153846	0.0365853658536585	-0.238653846153846	83.95955	160.401	76.44145
-6.205	1.4	80.39363	179.1214	98.72777	-0.238653846153846	0.0341463414634146	-0.238653846153846	80.39363	179.1214	98.72777
-6.205	1.3	76.01672	202.3342	126.31748	-0.238653846153846	0.0317073170731707	-0.238653846153846	76.01672	202.3342	126.31748
-6.205	1.2	72.4143	233.1043	160.69	-0.238653846153846	0.0292682926829268	-0.238653846153846	72.4143	233.1043	160.69
-6.205	1.1	71.77238	261.6313	189.85892	-0.238653846153846	0.0268292682926829	-0.238653846153846	71.77238	261.6313	189.85892
-6.205	0.995	69.92966	295.5899	225.66024	-0.238653846153846	0.0242682926829268	-0.238653846153846	69.92966	295.5899	225.66024
-6.205	0.9	69.19662	330.4279	261.23128	-0.238653846153846	0.0219512195121951	-0.238653846153846	69.19662	330.4279	261.23128
-6.205	0.8	66.45513	363.3559	296.90077	-0.238653846153846	0.0195121951219512	-0.238653846153846	66.45513	363.3559	296.90077
-6.205	0.7	64.42567	383.3847	318.95903	-0.238653846153846	0.0170731707317073	-0.238653846153846	64.42567	383.3847	318.95903
-6.205	0.6	66.21197	396.9659	330.75393	-0.238653846153846	0.0146341463414634	-0.238653846153846	66.21197	396.9659	330.75393
-6.205	0.495	66.05173	398.2449	332.19317	-0.238653846153846	0.0120731707317073	-0.238653846153846	66.05173	398.2449	332.19317
-6.205	0.4	65.31753	390.0862	324.76867	-0.238653846153846	0.00975609756097561	-0.238653846153846	65.31753	390.0862	324.76867
-6.205	0.3	67.25163	376.8253	309.57367	-0.238653846153846	0.00731707317073171	-0.238653846153846	67.25163	376.8253	309.57367
-6.205	0.2	67.84152	356.1868	288.34528	-0.238653846153846	0.0048780487804878	-0.238653846153846	67.84152	356.1868	288.34528
-6.205	0.1	70.97951	311.0009	240.02139	-0.238653846153846	0.0024390243902439	-0.238653846153846	70.97951	311.0009	240.02139
-6.205	0	75.55819	278.9494	203.39121	-0.238653846153846	0	-0.238653846153846	75.55819	278.9494	203.39121
-6.205	-0.1	83.83847	247.6807	163.84223	-0.238653846153846	-0.0024390243902439	-0.238653846153846	83.83847	247.6807	163.84223
-6.205	-0.2	93.52864	210.2307	116.70206	-0.238653846153846	-0.0048780487804878	-0.238653846153846	93.52864	210.2307	116.70206
-6.205	-0.3	102.6909	190.0606	87.3697	-0.238653846153846	-0.00731707317073171	-0.238653846153846	102.6909	190.0606	87.3697
-6.205	-0.4	108.3635	173.2182	64.8547	-0.238653846153846	-0.00975609756097561	-0.238653846153846	108.3635	173.2182	64.8547
-6.205	-0.505	115.367	160.3339	44.9669	-0.238653846153846	-0.0123170731707317	-0.238653846153846	115.367	160.3339	44.9669
-6.205	-0.6	129.3415	148.3052	18.9637	-0.238653846153846	-0.0146341463414634	-0.238653846153846	129.3415	148.3052	18.9637
-6.205	-0.7	143.5728	141.3934	-2.17939999999999	-0.238653846153846	-0.0170731707317073	-0.238653846153846	143.5728	141.3934	-2.17939999999999
-6.205	-0.8	171.4266	137.4306	-33.996	-0.238653846153846	-0.0195121951219512	-0.238653846153846	171.4266	137.4306	-33.996
-6.205	-0.9	191.2901	136.7047	-54.5854	-0.238653846153846	-0.0219512195121951	-0.238653846153846	191.2901	136.7047	-54.5854
-6.205	-1	212.215	137.3754	-74.8396	-0.238653846153846	-0.024390243902439	-0.238653846153846	212.215	137.3754	-74.8396
-6.205	-1.1	234.8404	137.3754	-97.465	-0.238653846153846	-0.0268292682926829	-0.238653846153846	234.8404	137.3754	-97.465
-6.205	-1.2	267.1072	138.4616	-128.6456	-0.238653846153846	-0.0292682926829268	-0.238653846153846	267.1072	138.4616	-128.6456
-6.205	-1.3	300.2039	137.9772	-162.2267	-0.238653846153846	-0.0317073170731707	-0.238653846153846	300.2039	137.9772	-162.2267
-6.205	-1.4	358.3592	140.8468	-217.5124	-0.238653846153846	-0.0341463414634146	-0.238653846153846	358.3592	140.8468	-217.5124
-6.205	-1.5	402.3241	142.4864	-259.8377	-0.238653846153846	-0.0365853658536585	-0.238653846153846	402.3241	142.4864	-259.8377
-6.205	-1.6	430.5417	145.2691	-285.2726	-0.238653846153846	-0.0390243902439024	-0.238653846153846	430.5417	145.2691	-285.2726
-6.205	-1.705	449.3395	145.232	-304.1075	-0.238653846153846	-0.0415853658536585	-0.238653846153846	449.3395	145.232	-304.1075
-6.205	-1.8	460.6867	146.7846	-313.9021	-0.238653846153846	-0.0439024390243902	-0.238653846153846	460.6867	146.7846	-313.9021
-6.205	-1.9	467.3715	145.8531	-321.5184	-0.238653846153846	-0.0463414634146341	-0.238653846153846	467.3715	145.8531	-321.5184
-6.205	-2	467.0443	146.1336	-320.9107	-0.238653846153846	-0.0487804878048781	-0.238653846153846	467.0443	146.1336	-320.9107
-6.205	-2.1	462.5326	148.6307	-313.9019	-0.238653846153846	-0.051219512195122	-0.238653846153846	462.5326	148.6307	-313.9019
-6.205	-2.2	436.8855	149.5253	-287.3602	-0.238653846153846	-0.0536585365853659	-0.238653846153846	436.8855	149.5253	-287.3602
-6.205	-2.3	405.5369	149.1109	-256.426	-0.238653846153846	-0.0560975609756098	-0.238653846153846	405.5369	149.1109	-256.426
-6.205	-2.4	357.1591	150.6667	-206.4924	-0.238653846153846	-0.0585365853658537	-0.238653846153846	357.1591	150.6667	-206.4924
-6.205	-2.5	328.7526	153.6161	-175.1365	-0.238653846153846	-0.0609756097560976	-0.238653846153846	328.7526	153.6161	-175.1365
-6.205	-2.6	308.4907	153.1468	-155.3439	-0.238653846153846	-0.0634146341463415	-0.238653846153846	308.4907	153.1468	-155.3439
-6.205	-2.7	291.432	155.5484	-135.8836	-0.238653846153846	-0.0658536585365854	-0.238653846153846	291.432	155.5484	-135.8836
-6.205	-2.8	278.9135	155.8219	-123.0916	-0.238653846153846	-0.0682926829268293	-0.238653846153846	278.9135	155.8219	-123.0916
-6.205	-2.9	265.8387	157.2216	-108.6171	-0.238653846153846	-0.0707317073170732	-0.238653846153846	265.8387	157.2216	-108.6171
-6.205	-3	256.8154	158.0703	-98.7451	-0.238653846153846	-0.0731707317073171	-0.238653846153846	256.8154	158.0703	-98.7451
-6.205	-3.1	249.2003	155.667	-93.5333	-0.238653846153846	-0.075609756097561	-0.238653846153846	249.2003	155.667	-93.5333
-6.205	-3.2	241.8352	157.8795	-83.9557	-0.238653846153846	-0.0780487804878049	-0.238653846153846	241.8352	157.8795	-83.9557
-6.205	-3.3	237.7977	158.9147	-78.883	-0.238653846153846	-0.0804878048780488	-0.238653846153846	237.7977	158.9147	-78.883
-6.205	-3.4	232.3145	160.3152	-71.9993	-0.238653846153846	-0.0829268292682927	-0.238653846153846	232.3145	160.3152	-71.9993
-6.205	-3.5	230.8454	158.8152	-72.0302	-0.238653846153846	-0.0853658536585366	-0.238653846153846	230.8454	158.8152	-72.0302
-6.205	-3.6	225.2381	157.4919	-67.7462	-0.238653846153846	-0.0878048780487805	-0.238653846153846	225.2381	157.4919	-67.7462
-6.205	-3.7	223.2308	159.5059	-63.7249	-0.238653846153846	-0.0902439024390244	-0.238653846153846	223.2308	159.5059	-63.7249
-6.205	-3.805	218.2077	161.7193	-56.4884	-0.238653846153846	-0.0928048780487805	-0.238653846153846	218.2077	161.7193	-56.4884
-6.205	-3.905	217.9946	163.7885	-54.2061	-0.238653846153846	-0.0952439024390244	-0.238653846153846	217.9946	163.7885	-54.2061
-6.205	-4.005	213.754	165.4892	-48.2648	-0.238653846153846	-0.0976829268292683	-0.238653846153846	213.754	165.4892	-48.2648
-6.205	-4.1	212.6009	163.7971	-48.8038	-0.238653846153846	-0.1	-0.238653846153846	212.6009	163.7971	-48.8038
-6.205	-4.205	211.3762	164.631	-46.7452	-0.238653846153846	-0.102560975609756	-0.238653846153846	211.3762	164.631	-46.7452
-6.205	-4.3	210.336	163.179	-47.157	-0.238653846153846	-0.104878048780488	-0.238653846153846	210.336	163.179	-47.157
-6.205	-4.405	207.215	163.0051	-44.2099	-0.238653846153846	-0.107439024390244	-0.238653846153846	207.215	163.0051	-44.2099
-6.205	-4.505	204.9369	159.5641	-45.3728	-0.238653846153846	-0.109878048780488	-0.238653846153846	204.9369	159.5641	-45.3728
-6.205	-4.6	202.5973	155.4785	-47.1188	-0.238653846153846	-0.11219512195122	-0.238653846153846	202.5973	155.4785	-47.1188
-6.205	-4.705	203.3024	151.3247	-51.9777	-0.238653846153846	-0.114756097560976	-0.238653846153846	203.3024	151.3247	-51.9777
-6.205	-4.8	201.9608	148.7243	-53.2365	-0.238653846153846	-0.117073170731707	-0.238653846153846	201.9608	148.7243	-53.2365
-6.205	-4.905	199.5454	144.8295	-54.7159	-0.238653846153846	-0.119634146341463	-0.238653846153846	199.5454	144.8295	-54.7159
-6.205	-5.005	197.2892	142.1025	-55.1867	-0.238653846153846	-0.122073170731707	-0.238653846153846	197.2892	142.1025	-55.1867
-6.205	-5.1	194.1386	139.7615	-54.3771	-0.238653846153846	-0.124390243902439	-0.238653846153846	194.1386	139.7615	-54.3771
-6.205	-5.205	190.3821	136.7275	-53.6546	-0.238653846153846	-0.126951219512195	-0.238653846153846	190.3821	136.7275	-53.6546
-6.205	-5.3	186.7145	134.3674	-52.3471	-0.238653846153846	-0.129268292682927	-0.238653846153846	186.7145	134.3674	-52.3471
-6.205	-5.405	183.97	132.0363	-51.9337	-0.238653846153846	-0.131829268292683	-0.238653846153846	183.97	132.0363	-51.9337
-6.205	-5.505	181.1003	129.6248	-51.4755	-0.238653846153846	-0.134268292682927	-0.238653846153846	181.1003	129.6248	-51.4755
-6.205	-5.6	177.7883	127.6997	-50.0886	-0.238653846153846	-0.136585365853659	-0.238653846153846	177.7883	127.6997	-50.0886
-6.205	-5.705	176.9815	126.9895	-49.992	-0.238653846153846	-0.139146341463415	-0.238653846153846	176.9815	126.9895	-49.992
-6.205	-5.8	175.6658	128.6297	-47.0361	-0.238653846153846	-0.141463414634146	-0.238653846153846	175.6658	128.6297	-47.0361
-6.205	-5.905	174.2911	129.6588	-44.6323	-0.238653846153846	-0.144024390243902	-0.238653846153846	174.2911	129.6588	-44.6323
-6.205	-6	173.8089	129.6213	-44.1876	-0.238653846153846	-0.146341463414634	-0.238653846153846	173.8089	129.6213	-44.1876
-6.005	5.995	28191.79	358.4483	-27833.3417	-0.230961538461538	0.146219512195122	-0.230961538461538	28191.79	358.4483	-27833.3417
-6.005	5.9	39297.14	342.6121	-38954.5279	-0.230961538461538	0.14390243902439	-0.230961538461538	39297.14	342.6121	-38954.5279
-6.005	5.8	50063.84	315.7402	-49748.0998	-0.230961538461538	0.141463414634146	-0.230961538461538	50063.84	315.7402	-49748.0998
-6.005	5.7	52785.07	301.3142	-52483.7558	-0.230961538461538	0.139024390243902	-0.230961538461538	52785.07	301.3142	-52483.7558
-6.005	5.6	55536.26	287.4056	-55248.8544	-0.230961538461538	0.136585365853659	-0.230961538461538	55536.26	287.4056	-55248.8544
-6.005	5.495	36955.8	275.8805	-36679.9195	-0.230961538461538	0.134024390243902	-0.230961538461538	36955.8	275.8805	-36679.9195
-6.005	5.4	14371.69	262.456	-14109.234	-0.230961538461538	0.131707317073171	-0.230961538461538	14371.69	262.456	-14109.234
-6.005	5.3	6967.388	251.7585	-6715.6295	-0.230961538461538	0.129268292682927	-0.230961538461538	6967.388	251.7585	-6715.6295
-6.005	5.2	4142.913	240.432	-3902.481	-0.230961538461538	0.126829268292683	-0.230961538461538	4142.913	240.432	-3902.481
-6.005	5.1	2251.371	230.5009	-2020.8701	-0.230961538461538	0.124390243902439	-0.230961538461538	2251.371	230.5009	-2020.8701
-6.005	4.995	1828.281	226.6662	-1601.6148	-0.230961538461538	0.121829268292683	-0.230961538461538	1828.281	226.6662	-1601.6148
-6.005	4.9	1099.535	223.5744	-875.9606	-0.230961538461538	0.119512195121951	-0.230961538461538	1099.535	223.5744	-875.9606
-6.005	4.8	914.6971	215.507	-699.1901	-0.230961538461538	0.117073170731707	-0.230961538461538	914.6971	215.507	-699.1901
-6.005	4.7	789.4369	207.6895	-581.7474	-0.230961538461538	0.114634146341463	-0.230961538461538	789.4369	207.6895	-581.7474
-6.005	4.6	628.3557	201.3813	-426.9744	-0.230961538461538	0.11219512195122	-0.230961538461538	628.3557	201.3813	-426.9744
-6.005	4.495	565.545	194.5545	-370.9905	-0.230961538461538	0.109634146341463	-0.230961538461538	565.545	194.5545	-370.9905
-6.005	4.4	521.0153	188.4887	-332.5266	-0.230961538461538	0.107317073170732	-0.230961538461538	521.0153	188.4887	-332.5266
-6.005	4.3	458.8577	181.2396	-277.6181	-0.230961538461538	0.104878048780488	-0.230961538461538	458.8577	181.2396	-277.6181
-6.005	4.2	425.9532	175.4183	-250.5349	-0.230961538461538	0.102439024390244	-0.230961538461538	425.9532	175.4183	-250.5349
-6.005	4.1	401.0241	167.4755	-233.5486	-0.230961538461538	0.1	-0.230961538461538	401.0241	167.4755	-233.5486
-6.005	4	380.1966	158.7393	-221.4573	-0.230961538461538	0.0975609756097561	-0.230961538461538	380.1966	158.7393	-221.4573
-6.005	3.9	356.1643	149.9404	-206.2239	-0.230961538461538	0.0951219512195122	-0.230961538461538	356.1643	149.9404	-206.2239
-6.005	3.8	338.5969	142.8304	-195.7665	-0.230961538461538	0.0926829268292683	-0.230961538461538	338.5969	142.8304	-195.7665
-6.005	3.7	325.2076	137.4907	-187.7169	-0.230961538461538	0.0902439024390244	-0.230961538461538	325.2076	137.4907	-187.7169
-6.005	3.6	312.5861	134.3039	-178.2822	-0.230961538461538	0.0878048780487805	-0.230961538461538	312.5861	134.3039	-178.2822
-6.005	3.5	298.7932	132.0412	-166.752	-0.230961538461538	0.0853658536585366	-0.230961538461538	298.7932	132.0412	-166.752
-6.005	3.4	276.8979	127.9518	-148.9461	-0.230961538461538	0.0829268292682927	-0.230961538461538	276.8979	127.9518	-148.9461
-6.005	3.3	265.5321	120.9963	-144.5358	-0.230961538461538	0.0804878048780488	-0.230961538461538	265.5321	120.9963	-144.5358
-6.005	3.2	256.8003	114.316	-142.4843	-0.230961538461538	0.0780487804878049	-0.230961538461538	256.8003	114.316	-142.4843
-6.005	3.095	244.3506	112.3632	-131.9874	-0.230961538461538	0.0754878048780488	-0.230961538461538	244.3506	112.3632	-131.9874
-6.005	3	226.4951	106.0859	-120.4092	-0.230961538461538	0.0731707317073171	-0.230961538461538	226.4951	106.0859	-120.4092
-6.005	2.9	219.0392	102.4503	-116.5889	-0.230961538461538	0.0707317073170732	-0.230961538461538	219.0392	102.4503	-116.5889
-6.005	2.8	206.0131	101.3908	-104.6223	-0.230961538461538	0.0682926829268293	-0.230961538461538	206.0131	101.3908	-104.6223
-6.005	2.7	194.9987	97.56944	-97.42926	-0.230961538461538	0.0658536585365854	-0.230961538461538	194.9987	97.56944	-97.42926
-6.005	2.595	186.8218	95.4677	-91.3541	-0.230961538461538	0.0632926829268293	-0.230961538461538	186.8218	95.4677	-91.3541
-6.005	2.5	180.3362	93.8744	-86.4618	-0.230961538461538	0.0609756097560976	-0.230961538461538	180.3362	93.8744	-86.4618
-6.005	2.4	170.6315	90.86746	-79.76404	-0.230961538461538	0.0585365853658537	-0.230961538461538	170.6315	90.86746	-79.76404
-6.005	2.3	162.1836	91.36093	-70.82267	-0.230961538461538	0.0560975609756098	-0.230961538461538	162.1836	91.36093	-70.82267
-6.005	2.2	151.4204	90.20368	-61.21672	-0.230961538461538	0.0536585365853659	-0.230961538461538	151.4204	90.20368	-61.21672
-6.005	2.095	144.248	94.46474	-49.78326	-0.230961538461538	0.0510975609756098	-0.230961538461538	144.248	94.46474	-49.78326
-6.005	2	137.4078	100.4395	-36.9683	-0.230961538461538	0.0487804878048781	-0.230961538461538	137.4078	100.4395	-36.9683
-6.005	1.9	131.9033	107.0609	-24.8424	-0.230961538461538	0.0463414634146341	-0.230961538461538	131.9033	107.0609	-24.8424
-6.005	1.8	126.5392	114.4153	-12.1239	-0.230961538461538	0.0439024390243902	-0.230961538461538	126.5392	114.4153	-12.1239
-6.005	1.7	120.4257	130.3041	9.8784	-0.230961538461538	0.0414634146341463	-0.230961538461538	120.4257	130.3041	9.8784
-6.005	1.6	112.2446	142.6249	30.3803	-0.230961538461538	0.0390243902439024	-0.230961538461538	112.2446	142.6249	30.3803
-6.005	1.5	104.3456	164.2976	59.952	-0.230961538461538	0.0365853658536585	-0.230961538461538	104.3456	164.2976	59.952
-6.005	1.4	96.61192	184.9993	88.38738	-0.230961538461538	0.0341463414634146	-0.230961538461538	96.61192	184.9993	88.38738
-6.005	1.3	90.68504	207.697	117.01196	-0.230961538461538	0.0317073170731707	-0.230961538461538	90.68504	207.697	117.01196
-6.005	1.2	85.32353	237.093	151.76947	-0.230961538461538	0.0292682926829268	-0.230961538461538	85.32353	237.093	151.76947
-6.005	1.1	81.66067	267.5879	185.92723	-0.230961538461538	0.0268292682926829	-0.230961538461538	81.66067	267.5879	185.92723
-6.005	0.995	77.40623	298.3997	220.99347	-0.230961538461538	0.0242682926829268	-0.230961538461538	77.40623	298.3997	220.99347
-6.005	0.9	74.16596	330.09	255.92404	-0.230961538461538	0.0219512195121951	-0.230961538461538	74.16596	330.09	255.92404
-6.005	0.8	70.42491	366.2286	295.80369	-0.230961538461538	0.0195121951219512	-0.230961538461538	70.42491	366.2286	295.80369
-6.005	0.7	70.23388	386.5912	316.35732	-0.230961538461538	0.0170731707317073	-0.230961538461538	70.23388	386.5912	316.35732
-6.005	0.6	69.1987	401.4199	332.2212	-0.230961538461538	0.0146341463414634	-0.230961538461538	69.1987	401.4199	332.2212
-6.005	0.495	69.63937	404.7964	335.15703	-0.230961538461538	0.0120731707317073	-0.230961538461538	69.63937	404.7964	335.15703
-6.005	0.4	68.89066	397.2804	328.38974	-0.230961538461538	0.00975609756097561	-0.230961538461538	68.89066	397.2804	328.38974
-6.005	0.3	67.25302	386.2933	319.04028	-0.230961538461538	0.00731707317073171	-0.230961538461538	67.25302	386.2933	319.04028
-6.005	0.2	68.31109	370.7898	302.47871	-0.230961538461538	0.0048780487804878	-0.230961538461538	68.31109	370.7898	302.47871
-6.005	0.1	69.81812	332.4057	262.58758	-0.230961538461538	0.0024390243902439	-0.230961538461538	69.81812	332.4057	262.58758
-6.005	0	71.10947	303.9103	232.80083	-0.230961538461538	0	-0.230961538461538	71.10947	303.9103	232.80083
-6.005	-0.1	73.32771	269.3459	196.01819	-0.230961538461538	-0.0024390243902439	-0.230961538461538	73.32771	269.3459	196.01819
-6.005	-0.2	75.73253	216.628	140.89547	-0.230961538461538	-0.0048780487804878	-0.230961538461538	75.73253	216.628	140.89547
-6.005	-0.3	79.11814	194.6122	115.49406	-0.230961538461538	-0.00731707317073171	-0.230961538461538	79.11814	194.6122	115.49406
-6.005	-0.4	85.17683	176.6357	91.45887	-0.230961538461538	-0.00975609756097561	-0.230961538461538	85.17683	176.6357	91.45887
-6.005	-0.505	93.49161	161.3367	67.84509	-0.230961538461538	-0.0123170731707317	-0.230961538461538	93.49161	161.3367	67.84509
-6.005	-0.6	102.6615	147.6857	45.0242	-0.230961538461538	-0.0146341463414634	-0.230961538461538	102.6615	147.6857	45.0242
-6.005	-0.7	110.7102	138.6755	27.9653	-0.230961538461538	-0.0170731707317073	-0.230961538461538	110.7102	138.6755	27.9653
-6.005	-0.8	118.0901	133.8968	15.8067	-0.230961538461538	-0.0195121951219512	-0.230961538461538	118.0901	133.8968	15.8067
-6.005	-0.9	130.7799	132.1787	1.39879999999999	-0.230961538461538	-0.0219512195121951	-0.230961538461538	130.7799	132.1787	1.39879999999999
-6.005	-1	143.4146	130.8938	-12.5208	-0.230961538461538	-0.024390243902439	-0.230961538461538	143.4146	130.8938	-12.5208
-6.005	-1.1	156.3869	130.156	-26.2309	-0.230961538461538	-0.0268292682926829	-0.230961538461538	156.3869	130.156	-26.2309
-6.005	-1.2	179.3518	129.4238	-49.928	-0.230961538461538	-0.0292682926829268	-0.230961538461538	179.3518	129.4238	-49.928
-6.005	-1.3	198.8058	130.8963	-67.9095	-0.230961538461538	-0.0317073170731707	-0.230961538461538	198.8058	130.8963	-67.9095
-6.005	-1.4	221.6157	131.9288	-89.6869	-0.230961538461538	-0.0341463414634146	-0.230961538461538	221.6157	131.9288	-89.6869
-6.005	-1.5	254.585	133.5392	-121.0458	-0.230961538461538	-0.0365853658536585	-0.230961538461538	254.585	133.5392	-121.0458
-6.005	-1.6	290.5027	136.1681	-154.3346	-0.230961538461538	-0.0390243902439024	-0.230961538461538	290.5027	136.1681	-154.3346
-6.005	-1.705	352.0152	136.1376	-215.8776	-0.230961538461538	-0.0415853658536585	-0.230961538461538	352.0152	136.1376	-215.8776
-6.005	-1.8	394.8902	138.9158	-255.9744	-0.230961538461538	-0.0439024390243902	-0.230961538461538	394.8902	138.9158	-255.9744
-6.005	-1.9	427.4743	139.8551	-287.6192	-0.230961538461538	-0.0463414634146341	-0.230961538461538	427.4743	139.8551	-287.6192
-6.005	-2	453.6997	140.7446	-312.9551	-0.230961538461538	-0.0487804878048781	-0.230961538461538	453.6997	140.7446	-312.9551
-6.005	-2.1	472.5714	143.6052	-328.9662	-0.230961538461538	-0.051219512195122	-0.230961538461538	472.5714	143.6052	-328.9662
-6.005	-2.2	486.6592	147.287	-339.3722	-0.230961538461538	-0.0536585365853659	-0.230961538461538	486.6592	147.287	-339.3722
-6.005	-2.3	488.6817	148.3562	-340.3255	-0.230961538461538	-0.0560975609756098	-0.230961538461538	488.6817	148.3562	-340.3255
-6.005	-2.4	480.6499	148.8766	-331.7733	-0.230961538461538	-0.0585365853658537	-0.230961538461538	480.6499	148.8766	-331.7733
-6.005	-2.5	451.8754	150.9433	-300.9321	-0.230961538461538	-0.0609756097560976	-0.230961538461538	451.8754	150.9433	-300.9321
-6.005	-2.6	422.7535	149.3842	-273.3693	-0.230961538461538	-0.0634146341463415	-0.230961538461538	422.7535	149.3842	-273.3693
-6.005	-2.7	371.2017	151.324	-219.8777	-0.230961538461538	-0.0658536585365854	-0.230961538461538	371.2017	151.324	-219.8777
-6.005	-2.8	339.7624	150.9212	-188.8412	-0.230961538461538	-0.0682926829268293	-0.230961538461538	339.7624	150.9212	-188.8412
-6.005	-2.9	318.9065	153.034	-165.8725	-0.230961538461538	-0.0707317073170732	-0.230961538461538	318.9065	153.034	-165.8725
-6.005	-3	299.6237	155.4174	-144.2063	-0.230961538461538	-0.0731707317073171	-0.230961538461538	299.6237	155.4174	-144.2063
-6.005	-3.1	286.7469	154.3337	-132.4132	-0.230961538461538	-0.075609756097561	-0.230961538461538	286.7469	154.3337	-132.4132
-6.005	-3.2	271.7787	155.9627	-115.816	-0.230961538461538	-0.0780487804878049	-0.230961538461538	271.7787	155.9627	-115.816
-6.005	-3.3	263.3423	159.1559	-104.1864	-0.230961538461538	-0.0804878048780488	-0.230961538461538	263.3423	159.1559	-104.1864
-6.005	-3.4	253.697	160.3002	-93.3968	-0.230961538461538	-0.0829268292682927	-0.230961538461538	253.697	160.3002	-93.3968
-6.005	-3.5	246.6078	161.9469	-84.6609	-0.230961538461538	-0.0853658536585366	-0.230961538461538	246.6078	161.9469	-84.6609
-6.005	-3.6	241.724	160.5115	-81.2125	-0.230961538461538	-0.0878048780487805	-0.230961538461538	241.724	160.5115	-81.2125
-6.005	-3.7	238.1352	163.0296	-75.1056	-0.230961538461538	-0.0902439024390244	-0.230961538461538	238.1352	163.0296	-75.1056
-6.005	-3.805	233.7113	161.2704	-72.4409	-0.230961538461538	-0.0928048780487805	-0.230961538461538	233.7113	161.2704	-72.4409
-6.005	-3.905	229.7722	160.3898	-69.3824	-0.230961538461538	-0.0952439024390244	-0.230961538461538	229.7722	160.3898	-69.3824
-6.005	-4.005	228.5627	159.7916	-68.7711	-0.230961538461538	-0.0976829268292683	-0.230961538461538	228.5627	159.7916	-68.7711
-6.005	-4.1	224.9712	161.3026	-63.6686	-0.230961538461538	-0.1	-0.230961538461538	224.9712	161.3026	-63.6686
-6.005	-4.205	223.8338	162.9846	-60.8492	-0.230961538461538	-0.102560975609756	-0.230961538461538	223.8338	162.9846	-60.8492
-6.005	-4.3	223.7327	165.4059	-58.3268	-0.230961538461538	-0.104878048780488	-0.230961538461538	223.7327	165.4059	-58.3268
-6.005	-4.405	219.1644	164.6378	-54.5266	-0.230961538461538	-0.107439024390244	-0.230961538461538	219.1644	164.6378	-54.5266
-6.005	-4.505	217.1916	163.8485	-53.3431	-0.230961538461538	-0.109878048780488	-0.230961538461538	217.1916	163.8485	-53.3431
-6.005	-4.6	213.9676	159.6186	-54.349	-0.230961538461538	-0.11219512195122	-0.230961538461538	213.9676	159.6186	-54.349
-6.005	-4.705	210.9315	156.7462	-54.1853	-0.230961538461538	-0.114756097560976	-0.230961538461538	210.9315	156.7462	-54.1853
-6.005	-4.8	208.6934	152.3679	-56.3255	-0.230961538461538	-0.117073170731707	-0.230961538461538	208.6934	152.3679	-56.3255
-6.005	-4.905	206.6643	148.4423	-58.222	-0.230961538461538	-0.119634146341463	-0.230961538461538	206.6643	148.4423	-58.222
-6.005	-5.005	206.3608	145.4441	-60.9167	-0.230961538461538	-0.122073170731707	-0.230961538461538	206.3608	145.4441	-60.9167
-6.005	-5.1	205.4187	142.0587	-63.36	-0.230961538461538	-0.124390243902439	-0.230961538461538	205.4187	142.0587	-63.36
-6.005	-5.205	200.1563	138.6746	-61.4817	-0.230961538461538	-0.126951219512195	-0.230961538461538	200.1563	138.6746	-61.4817
-6.005	-5.3	195.8914	134.9569	-60.9345	-0.230961538461538	-0.129268292682927	-0.230961538461538	195.8914	134.9569	-60.9345
-6.005	-5.405	192.9493	131.9019	-61.0474	-0.230961538461538	-0.131829268292683	-0.230961538461538	192.9493	131.9019	-61.0474
-6.005	-5.505	188.9623	130.5927	-58.3696	-0.230961538461538	-0.134268292682927	-0.230961538461538	188.9623	130.5927	-58.3696
-6.005	-5.6	185.8531	129.2574	-56.5957	-0.230961538461538	-0.136585365853659	-0.230961538461538	185.8531	129.2574	-56.5957
-6.005	-5.705	185.5976	127.3925	-58.2051	-0.230961538461538	-0.139146341463415	-0.230961538461538	185.5976	127.3925	-58.2051
-6.005	-5.8	186.0724	125.7206	-60.3518	-0.230961538461538	-0.141463414634146	-0.230961538461538	186.0724	125.7206	-60.3518
-6.005	-5.905	187.831	123.9861	-63.8449	-0.230961538461538	-0.144024390243902	-0.230961538461538	187.831	123.9861	-63.8449
-6.005	-6	192.2536	123.8426	-68.411	-0.230961538461538	-0.146341463414634	-0.230961538461538	192.2536	123.8426	-68.411
-5.805	5.995	4162.697	359.0225	-3803.6745	-0.223269230769231	0.146219512195122	-0.223269230769231	4162.697	359.0225	-3803.6745
-5.805	5.9	11889.49	344.6302	-11544.8598	-0.223269230769231	0.14390243902439	-0.223269230769231	11889.49	344.6302	-11544.8598
-5.805	5.8	22010.2	331.6423	-21678.5577	-0.223269230769231	0.141463414634146	-0.223269230769231	22010.2	331.6423	-21678.5577
-5.805	5.7	32245.68	308.2581	-31937.4219	-0.223269230769231	0.139024390243902	-0.223269230769231	32245.68	308.2581	-31937.4219
-5.805	5.6	44184.03	293.7915	-43890.2385	-0.223269230769231	0.136585365853659	-0.223269230769231	44184.03	293.7915	-43890.2385
-5.805	5.495	54148.08	282.3407	-53865.7393	-0.223269230769231	0.134024390243902	-0.223269230769231	54148.08	282.3407	-53865.7393
-5.805	5.4	56338.3	272.2	-56066.1	-0.223269230769231	0.131707317073171	-0.223269230769231	56338.3	272.2	-56066.1
-5.805	5.3	55665.41	259.3019	-55406.1081	-0.223269230769231	0.129268292682927	-0.223269230769231	55665.41	259.3019	-55406.1081
-5.805	5.2	35939.84	247.4534	-35692.3866	-0.223269230769231	0.126829268292683	-0.223269230769231	35939.84	247.4534	-35692.3866
-5.805	5.1	12350.22	236.467	-12113.753	-0.223269230769231	0.124390243902439	-0.223269230769231	12350.22	236.467	-12113.753
-5.805	4.995	4639.402	226.3049	-4413.0971	-0.223269230769231	0.121829268292683	-0.223269230769231	4639.402	226.3049	-4413.0971
-5.805	4.9	3441.81	222.0989	-3219.7111	-0.223269230769231	0.119512195121951	-0.223269230769231	3441.81	222.0989	-3219.7111
-5.805	4.8	1970.496	220.4377	-1750.0583	-0.223269230769231	0.117073170731707	-0.223269230769231	1970.496	220.4377	-1750.0583
-5.805	4.7	1625.044	213.1604	-1411.8836	-0.223269230769231	0.114634146341463	-0.223269230769231	1625.044	213.1604	-1411.8836
-5.805	4.6	1029.613	206.8772	-822.7358	-0.223269230769231	0.11219512195122	-0.223269230769231	1029.613	206.8772	-822.7358
-5.805	4.495	875.1642	199.7361	-675.4281	-0.223269230769231	0.109634146341463	-0.223269230769231	875.1642	199.7361	-675.4281
-5.805	4.4	698.7764	192.7337	-506.0427	-0.223269230769231	0.107317073170732	-0.223269230769231	698.7764	192.7337	-506.0427
-5.805	4.3	613.8213	186.5558	-427.2655	-0.223269230769231	0.104878048780488	-0.223269230769231	613.8213	186.5558	-427.2655
-5.805	4.2	559.2586	178.5499	-380.7087	-0.223269230769231	0.102439024390244	-0.223269230769231	559.2586	178.5499	-380.7087
-5.805	4.1	514.6961	172.3907	-342.3054	-0.223269230769231	0.1	-0.223269230769231	514.6961	172.3907	-342.3054
-5.805	4	444.217	164.7955	-279.4215	-0.223269230769231	0.0975609756097561	-0.223269230769231	444.217	164.7955	-279.4215
-5.805	3.9	413.2178	157.476	-255.7418	-0.223269230769231	0.0951219512195122	-0.223269230769231	413.2178	157.476	-255.7418
-5.805	3.8	389.1598	149.4648	-239.695	-0.223269230769231	0.0926829268292683	-0.223269230769231	389.1598	149.4648	-239.695
-5.805	3.7	369.3525	143.9849	-225.3676	-0.223269230769231	0.0902439024390244	-0.223269230769231	369.3525	143.9849	-225.3676
-5.805	3.6	349.8959	139.0629	-210.833	-0.223269230769231	0.0878048780487805	-0.223269230769231	349.8959	139.0629	-210.833
-5.805	3.5	335.8573	134.5369	-201.3204	-0.223269230769231	0.0853658536585366	-0.223269230769231	335.8573	134.5369	-201.3204
-5.805	3.4	320.849	130.0413	-190.8077	-0.223269230769231	0.0829268292682927	-0.223269230769231	320.849	130.0413	-190.8077
-5.805	3.3	306.6431	127.2904	-179.3527	-0.223269230769231	0.0804878048780488	-0.223269230769231	306.6431	127.2904	-179.3527
-5.805	3.2	290.7871	123.8169	-166.9702	-0.223269230769231	0.0780487804878049	-0.223269230769231	290.7871	123.8169	-166.9702
-5.805	3.095	280.3344	119.8048	-160.5296	-0.223269230769231	0.0754878048780488	-0.223269230769231	280.3344	119.8048	-160.5296
-5.805	3	267.413	117.5382	-149.8748	-0.223269230769231	0.0731707317073171	-0.223269230769231	267.413	117.5382	-149.8748
-5.805	2.9	256.716	113.85	-142.866	-0.223269230769231	0.0707317073170732	-0.223269230769231	256.716	113.85	-142.866
-5.805	2.8	246.5226	105.6626	-140.86	-0.223269230769231	0.0682926829268293	-0.223269230769231	246.5226	105.6626	-140.86
-5.805	2.7	225.0495	101.1236	-123.9259	-0.223269230769231	0.0658536585365854	-0.223269230769231	225.0495	101.1236	-123.9259
-5.805	2.595	210.8681	96.93409	-113.93401	-0.223269230769231	0.0632926829268293	-0.223269230769231	210.8681	96.93409	-113.93401
-5.805	2.5	206.9928	95.33916	-111.65364	-0.223269230769231	0.0609756097560976	-0.223269230769231	206.9928	95.33916	-111.65364
-5.805	2.4	199.8587	92.37037	-107.48833	-0.223269230769231	0.0585365853658537	-0.223269230769231	199.8587	92.37037	-107.48833
-5.805	2.3	189.1872	92.82669	-96.36051	-0.223269230769231	0.0560975609756098	-0.223269230769231	189.1872	92.82669	-96.36051
-5.805	2.2	176.9288	95.50305	-81.42575	-0.223269230769231	0.0536585365853659	-0.223269230769231	176.9288	95.50305	-81.42575
-5.805	2.095	169.5808	100.6586	-68.9222	-0.223269230769231	0.0510975609756098	-0.223269230769231	169.5808	100.6586	-68.9222
-5.805	2	162.2334	105.4079	-56.8255	-0.223269230769231	0.0487804878048781	-0.223269230769231	162.2334	105.4079	-56.8255
-5.805	1.9	152.4332	113.9844	-38.4488	-0.223269230769231	0.0463414634146341	-0.223269230769231	152.4332	113.9844	-38.4488
-5.805	1.8	143.6201	118.5901	-25.03	-0.223269230769231	0.0439024390243902	-0.223269230769231	143.6201	118.5901	-25.03
-5.805	1.7	135.6392	133.9625	-1.67669999999998	-0.223269230769231	0.0414634146341463	-0.223269230769231	135.6392	133.9625	-1.67669999999998
-5.805	1.6	129.8761	145.8819	16.0058	-0.223269230769231	0.0390243902439024	-0.223269230769231	129.8761	145.8819	16.0058
-5.805	1.5	122.9169	164.6113	41.6944	-0.223269230769231	0.0365853658536585	-0.223269230769231	122.9169	164.6113	41.6944
-5.805	1.4	111.8861	184.1716	72.2855	-0.223269230769231	0.0341463414634146	-0.223269230769231	111.8861	184.1716	72.2855
-5.805	1.3	105.017	205.1272	100.1102	-0.223269230769231	0.0317073170731707	-0.223269230769231	105.017	205.1272	100.1102
-5.805	1.2	96.59689	233.0599	136.46301	-0.223269230769231	0.0292682926829268	-0.223269230769231	96.59689	233.0599	136.46301
-5.805	1.1	90.30855	261.3431	171.03455	-0.223269230769231	0.0268292682926829	-0.223269230769231	90.30855	261.3431	171.03455
-5.805	0.995	85.72507	291.0324	205.30733	-0.223269230769231	0.0242682926829268	-0.223269230769231	85.72507	291.0324	205.30733
-5.805	0.9	83.51354	322.1765	238.66296	-0.223269230769231	0.0219512195121951	-0.223269230769231	83.51354	322.1765	238.66296
-5.805	0.8	80.39774	357.1556	276.75786	-0.223269230769231	0.0195121951219512	-0.223269230769231	80.39774	357.1556	276.75786
-5.805	0.7	76.30706	379.7004	303.39334	-0.223269230769231	0.0170731707317073	-0.223269230769231	76.30706	379.7004	303.39334
-5.805	0.6	73.16417	393.9009	320.73673	-0.223269230769231	0.0146341463414634	-0.223269230769231	73.16417	393.9009	320.73673
-5.805	0.495	72.06035	400.3063	328.24595	-0.223269230769231	0.0120731707317073	-0.223269230769231	72.06035	400.3063	328.24595
-5.805	0.4	71.22883	394.4719	323.24307	-0.223269230769231	0.00975609756097561	-0.223269230769231	71.22883	394.4719	323.24307
-5.805	0.3	69.65011	383.0806	313.43049	-0.223269230769231	0.00731707317073171	-0.223269230769231	69.65011	383.0806	313.43049
-5.805	0.2	68.71535	368.13	299.41465	-0.223269230769231	0.0048780487804878	-0.223269230769231	68.71535	368.13	299.41465
-5.805	0.1	66.54432	331.2648	264.72048	-0.223269230769231	0.0024390243902439	-0.223269230769231	66.54432	331.2648	264.72048
-5.805	0	65.38925	302.7278	237.33855	-0.223269230769231	0	-0.223269230769231	65.38925	302.7278	237.33855
-5.805	-0.1	66.664	268.8754	202.2114	-0.223269230769231	-0.0024390243902439	-0.223269230769231	66.664	268.8754	202.2114
-5.805	-0.2	67.38766	215.09	147.70234	-0.223269230769231	-0.0048780487804878	-0.223269230769231	67.38766	215.09	147.70234
-5.805	-0.3	71.18591	192.6204	121.43449	-0.223269230769231	-0.00731707317073171	-0.223269230769231	71.18591	192.6204	121.43449
-5.805	-0.4	74.51597	173.6301	99.11413	-0.223269230769231	-0.00975609756097561	-0.223269230769231	74.51597	173.6301	99.11413
-5.805	-0.505	77.195	157.3932	80.1982	-0.223269230769231	-0.0123170731707317	-0.223269230769231	77.195	157.3932	80.1982
-5.805	-0.6	81.12787	140.91	59.78213	-0.223269230769231	-0.0146341463414634	-0.223269230769231	81.12787	140.91	59.78213
-5.805	-0.7	84.52811	130.0793	45.55119	-0.223269230769231	-0.0170731707317073	-0.223269230769231	84.52811	130.0793	45.55119
-5.805	-0.8	91.81171	123.8957	32.08399	-0.223269230769231	-0.0195121951219512	-0.223269230769231	91.81171	123.8957	32.08399
-5.805	-0.9	99.60054	121.0645	21.46396	-0.223269230769231	-0.0219512195121951	-0.223269230769231	99.60054	121.0645	21.46396
-5.805	-1	107.8929	121.8777	13.9848	-0.223269230769231	-0.024390243902439	-0.223269230769231	107.8929	121.8777	13.9848
-5.805	-1.1	114.598	121.3995	6.80150000000001	-0.223269230769231	-0.0268292682926829	-0.223269230769231	114.598	121.3995	6.80150000000001
-5.805	-1.2	123.549	122.2752	-1.27380000000001	-0.223269230769231	-0.0292682926829268	-0.223269230769231	123.549	122.2752	-1.27380000000001
-5.805	-1.3	141.4515	121.9585	-19.493	-0.223269230769231	-0.0317073170731707	-0.223269230769231	141.4515	121.9585	-19.493
-5.805	-1.4	155.0251	122.0829	-32.9422	-0.223269230769231	-0.0341463414634146	-0.223269230769231	155.0251	122.0829	-32.9422
-5.805	-1.5	181.805	125.4314	-56.3736	-0.223269230769231	-0.0365853658536585	-0.223269230769231	181.805	125.4314	-56.3736
-5.805	-1.6	202.7489	126.9353	-75.8136	-0.223269230769231	-0.0390243902439024	-0.223269230769231	202.7489	126.9353	-75.8136
-5.805	-1.705	229.7765	127.6931	-102.0834	-0.223269230769231	-0.0415853658536585	-0.223269230769231	229.7765	127.6931	-102.0834
-5.805	-1.8	259.5799	130.7502	-128.8297	-0.223269230769231	-0.0439024390243902	-0.223269230769231	259.5799	130.7502	-128.8297
-5.805	-1.9	300.0786	131.8379	-168.2407	-0.223269230769231	-0.0463414634146341	-0.223269230769231	300.0786	131.8379	-168.2407
-5.805	-2	358.5977	134.6464	-223.9513	-0.223269230769231	-0.0487804878048781	-0.223269230769231	358.5977	134.6464	-223.9513
-5.805	-2.1	395.3398	138.5182	-256.8216	-0.223269230769231	-0.051219512195122	-0.223269230769231	395.3398	138.5182	-256.8216
-5.805	-2.2	429.3914	141.6375	-287.7539	-0.223269230769231	-0.0536585365853659	-0.223269230769231	429.3914	141.6375	-287.7539
-5.805	-2.3	457.1123	143.5959	-313.5164	-0.223269230769231	-0.0560975609756098	-0.223269230769231	457.1123	143.5959	-313.5164
-5.805	-2.4	478.8315	143.5513	-335.2802	-0.223269230769231	-0.0585365853658537	-0.223269230769231	478.8315	143.5513	-335.2802
-5.805	-2.5	492.0728	145.0128	-347.06	-0.223269230769231	-0.0609756097560976	-0.223269230769231	492.0728	145.0128	-347.06
-5.805	-2.6	494.0677	148.699	-345.3687	-0.223269230769231	-0.0634146341463415	-0.223269230769231	494.0677	148.699	-345.3687
-5.805	-2.7	484.2669	149.0096	-335.2573	-0.223269230769231	-0.0658536585365854	-0.223269230769231	484.2669	149.0096	-335.2573
-5.805	-2.8	453.7987	150.0117	-303.787	-0.223269230769231	-0.0682926829268293	-0.223269230769231	453.7987	150.0117	-303.787
-5.805	-2.9	423.7052	152.8905	-270.8147	-0.223269230769231	-0.0707317073170732	-0.223269230769231	423.7052	152.8905	-270.8147
-5.805	-3	373.3321	151.3943	-221.9378	-0.223269230769231	-0.0731707317073171	-0.223269230769231	373.3321	151.3943	-221.9378
-5.805	-3.1	346.3987	153.4126	-192.9861	-0.223269230769231	-0.075609756097561	-0.223269230769231	346.3987	153.4126	-192.9861
-5.805	-3.2	320.3941	154.6962	-165.6979	-0.223269230769231	-0.0780487804878049	-0.223269230769231	320.3941	154.6962	-165.6979
-5.805	-3.3	301.6771	154.4761	-147.201	-0.223269230769231	-0.0804878048780488	-0.223269230769231	301.6771	154.4761	-147.201
-5.805	-3.4	287.5514	154.7529	-132.7985	-0.223269230769231	-0.0829268292682927	-0.223269230769231	287.5514	154.7529	-132.7985
-5.805	-3.5	274.7896	156.7875	-118.0021	-0.223269230769231	-0.0853658536585366	-0.223269230769231	274.7896	156.7875	-118.0021
-5.805	-3.6	263.3637	155.7215	-107.6422	-0.223269230769231	-0.0878048780487805	-0.223269230769231	263.3637	155.7215	-107.6422
-5.805	-3.7	255.4653	155.5258	-99.9395	-0.223269230769231	-0.0902439024390244	-0.223269230769231	255.4653	155.5258	-99.9395
-5.805	-3.805	251.0053	153.9122	-97.0931	-0.223269230769231	-0.0928048780487805	-0.223269230769231	251.0053	153.9122	-97.0931
-5.805	-3.905	246.9309	152.9239	-94.007	-0.223269230769231	-0.0952439024390244	-0.223269230769231	246.9309	152.9239	-94.007
-5.805	-4.005	241.6496	154.8665	-86.7831	-0.223269230769231	-0.0976829268292683	-0.223269230769231	241.6496	154.8665	-86.7831
-5.805	-4.1	238.7857	154.148	-84.6377	-0.223269230769231	-0.1	-0.223269230769231	238.7857	154.148	-84.6377
-5.805	-4.205	238.027	158.3281	-79.6989	-0.223269230769231	-0.102560975609756	-0.223269230769231	238.027	158.3281	-79.6989
-5.805	-4.3	233.2206	159.091	-74.1296	-0.223269230769231	-0.104878048780488	-0.223269230769231	233.2206	159.091	-74.1296
-5.805	-4.405	231.0645	157.6785	-73.386	-0.223269230769231	-0.107439024390244	-0.223269230769231	231.0645	157.6785	-73.386
-5.805	-4.505	226.9281	159.3925	-67.5356	-0.223269230769231	-0.109878048780488	-0.223269230769231	226.9281	159.3925	-67.5356
-5.805	-4.6	223.822	159.7698	-64.0522	-0.223269230769231	-0.11219512195122	-0.223269230769231	223.822	159.7698	-64.0522
-5.805	-4.705	221.475	156.9199	-64.5551	-0.223269230769231	-0.114756097560976	-0.223269230769231	221.475	156.9199	-64.5551
-5.805	-4.8	215.9368	154.8997	-61.0371	-0.223269230769231	-0.117073170731707	-0.223269230769231	215.9368	154.8997	-61.0371
-5.805	-4.905	214.385	151.4282	-62.9568	-0.223269230769231	-0.119634146341463	-0.223269230769231	214.385	151.4282	-62.9568
-5.805	-5.005	210.3896	146.4892	-63.9004	-0.223269230769231	-0.122073170731707	-0.223269230769231	210.3896	146.4892	-63.9004
-5.805	-5.1	208.202	143.5718	-64.6302	-0.223269230769231	-0.124390243902439	-0.223269230769231	208.202	143.5718	-64.6302
-5.805	-5.205	204.242	141.2849	-62.9571	-0.223269230769231	-0.126951219512195	-0.223269230769231	204.242	141.2849	-62.9571
-5.805	-5.3	201.9485	137.1911	-64.7574	-0.223269230769231	-0.129268292682927	-0.223269230769231	201.9485	137.1911	-64.7574
-5.805	-5.405	201.0964	134.3352	-66.7612	-0.223269230769231	-0.131829268292683	-0.223269230769231	201.0964	134.3352	-66.7612
-5.805	-5.505	198.4467	131.3615	-67.0852	-0.223269230769231	-0.134268292682927	-0.223269230769231	198.4467	131.3615	-67.0852
-5.805	-5.6	198.6766	128.2752	-70.4014	-0.223269230769231	-0.136585365853659	-0.223269230769231	198.6766	128.2752	-70.4014
-5.805	-5.705	198.5767	124.4649	-74.1118	-0.223269230769231	-0.139146341463415	-0.223269230769231	198.5767	124.4649	-74.1118
-5.805	-5.8	201.8668	119.4883	-82.3785	-0.223269230769231	-0.141463414634146	-0.223269230769231	201.8668	119.4883	-82.3785
-5.805	-5.905	208.7715	117.5111	-91.2604	-0.223269230769231	-0.144024390243902	-0.223269230769231	208.7715	117.5111	-91.2604
-5.805	-6	216.6203	117.6858	-98.9345	-0.223269230769231	-0.146341463414634	-0.223269230769231	216.6203	117.6858	-98.9345
-5.605	5.995	936.0618	366.2055	-569.8563	-0.215576923076923	0.146219512195122	-0.215576923076923	936.0618	366.2055	-569.8563
-5.605	5.9	1198.949	348.7954	-850.1536	-0.215576923076923	0.14390243902439	-0.215576923076923	1198.949	348.7954	-850.1536
-5.605	5.8	1730.556	333.6026	-1396.9534	-0.215576923076923	0.141463414634146	-0.215576923076923	1730.556	333.6026	-1396.9534
-5.605	5.7	3145.542	309.8971	-2835.6449	-0.215576923076923	0.139024390243902	-0.215576923076923	3145.542	309.8971	-2835.6449
-5.605	5.6	7044.33	295.4691	-6748.8609	-0.215576923076923	0.136585365853659	-0.215576923076923	7044.33	295.4691	-6748.8609
-5.605	5.495	12937.1	282.1077	-12654.9923	-0.215576923076923	0.134024390243902	-0.215576923076923	12937.1	282.1077	-12654.9923
-5.605	5.4	23835.36	270.6398	-23564.7202	-0.215576923076923	0.131707317073171	-0.215576923076923	23835.36	270.6398	-23564.7202
-5.605	5.3	36897.95	257.7672	-36640.1828	-0.215576923076923	0.129268292682927	-0.215576923076923	36897.95	257.7672	-36640.1828
-5.605	5.2	49793.72	245.0799	-49548.6401	-0.215576923076923	0.126829268292683	-0.215576923076923	49793.72	245.0799	-49548.6401
-5.605	5.1	56876.64	233.183	-56643.457	-0.215576923076923	0.124390243902439	-0.215576923076923	56876.64	233.183	-56643.457
-5.605	4.995	57118.53	222.4335	-56896.0965	-0.215576923076923	0.121829268292683	-0.215576923076923	57118.53	222.4335	-56896.0965
-5.605	4.9	47261.62	220.9226	-47040.6974	-0.215576923076923	0.119512195121951	-0.215576923076923	47261.62	220.9226	-47040.6974
-5.605	4.8	16216.19	223.2623	-15992.9277	-0.215576923076923	0.117073170731707	-0.215576923076923	16216.19	223.2623	-15992.9277
-5.605	4.7	6913.122	216.2107	-6696.9113	-0.215576923076923	0.114634146341463	-0.215576923076923	6913.122	216.2107	-6696.9113
-5.605	4.6	4165.453	208.2752	-3957.1778	-0.215576923076923	0.11219512195122	-0.215576923076923	4165.453	208.2752	-3957.1778
-5.605	4.495	2117.031	202.0534	-1914.9776	-0.215576923076923	0.109634146341463	-0.215576923076923	2117.031	202.0534	-1914.9776
-5.605	4.4	1708.134	195.448	-1512.686	-0.215576923076923	0.107317073170732	-0.215576923076923	1708.134	195.448	-1512.686
-5.605	4.3	1072.153	189.428	-882.725	-0.215576923076923	0.104878048780488	-0.215576923076923	1072.153	189.428	-882.725
-5.605	4.2	885.2979	182.3592	-702.9387	-0.215576923076923	0.102439024390244	-0.215576923076923	885.2979	182.3592	-702.9387
-5.605	4.1	687.4947	175.9132	-511.5815	-0.215576923076923	0.1	-0.215576923076923	687.4947	175.9132	-511.5815
-5.605	4	605.6145	169.2261	-436.3884	-0.215576923076923	0.0975609756097561	-0.215576923076923	605.6145	169.2261	-436.3884
-5.605	3.9	548.6475	161.8764	-386.7711	-0.215576923076923	0.0951219512195122	-0.215576923076923	548.6475	161.8764	-386.7711
-5.605	3.8	497.8668	153.9259	-343.9409	-0.215576923076923	0.0926829268292683	-0.215576923076923	497.8668	153.9259	-343.9409
-5.605	3.7	440.3312	147.9347	-292.3965	-0.215576923076923	0.0902439024390244	-0.215576923076923	440.3312	147.9347	-292.3965
-5.605	3.6	406.9683	142.1716	-264.7967	-0.215576923076923	0.0878048780487805	-0.215576923076923	406.9683	142.1716	-264.7967
-5.605	3.5	379.5677	137.3249	-242.2428	-0.215576923076923	0.0853658536585366	-0.215576923076923	379.5677	137.3249	-242.2428
-5.605	3.4	361.9304	134.1436	-227.7868	-0.215576923076923	0.0829268292682927	-0.215576923076923	361.9304	134.1436	-227.7868
-5.605	3.3	347.5561	130.6963	-216.8598	-0.215576923076923	0.0804878048780488	-0.215576923076923	347.5561	130.6963	-216.8598
-5.605	3.2	333.6117	126.853	-206.7587	-0.215576923076923	0.0780487804878049	-0.215576923076923	333.6117	126.853	-206.7587
-5.605	3.095	319.2773	123.1565	-196.1208	-0.215576923076923	0.0754878048780488	-0.215576923076923	319.2773	123.1565	-196.1208
-5.605	3	305.9865	118.1133	-187.8732	-0.215576923076923	0.0731707317073171	-0.215576923076923	305.9865	118.1133	-187.8732
-5.605	2.9	294.3489	114.1424	-180.2065	-0.215576923076923	0.0707317073170732	-0.215576923076923	294.3489	114.1424	-180.2065
-5.605	2.8	286.9973	111.8613	-175.136	-0.215576923076923	0.0682926829268293	-0.215576923076923	286.9973	111.8613	-175.136
-5.605	2.7	275.7598	108.5603	-167.1995	-0.215576923076923	0.0658536585365854	-0.215576923076923	275.7598	108.5603	-167.1995
-5.605	2.595	256.8007	103.5019	-153.2988	-0.215576923076923	0.0632926829268293	-0.215576923076923	256.8007	103.5019	-153.2988
-5.605	2.5	246.7569	99.5596	-147.1973	-0.215576923076923	0.0609756097560976	-0.215576923076923	246.7569	99.5596	-147.1973
-5.605	2.4	224.5146	95.84602	-128.66858	-0.215576923076923	0.0585365853658537	-0.215576923076923	224.5146	95.84602	-128.66858
-5.605	2.3	213.1679	94.71253	-118.45537	-0.215576923076923	0.0560975609756098	-0.215576923076923	213.1679	94.71253	-118.45537
-5.605	2.2	204.8826	94.98139	-109.90121	-0.215576923076923	0.0536585365853659	-0.215576923076923	204.8826	94.98139	-109.90121
-5.605	2.095	193.9121	98.58166	-95.33044	-0.215576923076923	0.0510975609756098	-0.215576923076923	193.9121	98.58166	-95.33044
-5.605	2	183.9665	108.5523	-75.4142	-0.215576923076923	0.0487804878048781	-0.215576923076923	183.9665	108.5523	-75.4142
-5.605	1.9	173.1421	115.1789	-57.9632	-0.215576923076923	0.0463414634146341	-0.215576923076923	173.1421	115.1789	-57.9632
-5.605	1.8	163.3529	115.8762	-47.4767	-0.215576923076923	0.0439024390243902	-0.215576923076923	163.3529	115.8762	-47.4767
-5.605	1.7	154.4241	125.3669	-29.0572	-0.215576923076923	0.0414634146341463	-0.215576923076923	154.4241	125.3669	-29.0572
-5.605	1.6	148.5825	138.3328	-10.2497	-0.215576923076923	0.0390243902439024	-0.215576923076923	148.5825	138.3328	-10.2497
-5.605	1.5	140.9124	150.2497	9.3373	-0.215576923076923	0.0365853658536585	-0.215576923076923	140.9124	150.2497	9.3373
-5.605	1.4	136.3245	173.9694	37.6449	-0.215576923076923	0.0341463414634146	-0.215576923076923	136.3245	173.9694	37.6449
-5.605	1.3	128.8531	195.4608	66.6077	-0.215576923076923	0.0317073170731707	-0.215576923076923	128.8531	195.4608	66.6077
-5.605	1.2	121.5323	223.8539	102.3216	-0.215576923076923	0.0292682926829268	-0.215576923076923	121.5323	223.8539	102.3216
-5.605	1.1	114.6423	252.1393	137.497	-0.215576923076923	0.0268292682926829	-0.215576923076923	114.6423	252.1393	137.497
-5.605	0.995	106.915	282.518	175.603	-0.215576923076923	0.0242682926829268	-0.215576923076923	106.915	282.518	175.603
-5.605	0.9	100.5639	315.7531	215.1892	-0.215576923076923	0.0219512195121951	-0.215576923076923	100.5639	315.7531	215.1892
-5.605	0.8	97.26497	350.8282	253.56323	-0.215576923076923	0.0195121951219512	-0.215576923076923	97.26497	350.8282	253.56323
-5.605	0.7	92.50718	373.4887	280.98152	-0.215576923076923	0.0170731707317073	-0.215576923076923	92.50718	373.4887	280.98152
-5.605	0.6	89.61667	387.3763	297.75963	-0.215576923076923	0.0146341463414634	-0.215576923076923	89.61667	387.3763	297.75963
-5.605	0.495	85.11933	394.3423	309.22297	-0.215576923076923	0.0120731707317073	-0.215576923076923	85.11933	394.3423	309.22297
-5.605	0.4	81.53289	390.4391	308.90621	-0.215576923076923	0.00975609756097561	-0.215576923076923	81.53289	390.4391	308.90621
-5.605	0.3	77.2474	379.46	302.2126	-0.215576923076923	0.00731707317073171	-0.215576923076923	77.2474	379.46	302.2126
-5.605	0.2	75.78897	364.5383	288.74933	-0.215576923076923	0.0048780487804878	-0.215576923076923	75.78897	364.5383	288.74933
-5.605	0.1	74.76456	328.8842	254.11964	-0.215576923076923	0.0024390243902439	-0.215576923076923	74.76456	328.8842	254.11964
-5.605	0	72.80089	302.5946	229.79371	-0.215576923076923	0	-0.215576923076923	72.80089	302.5946	229.79371
-5.605	-0.1	72.05972	268.1791	196.11938	-0.215576923076923	-0.0024390243902439	-0.215576923076923	72.05972	268.1791	196.11938
-5.605	-0.2	71.44732	212.906	141.45868	-0.215576923076923	-0.0048780487804878	-0.215576923076923	71.44732	212.906	141.45868
-5.605	-0.3	72.11157	190.4317	118.32013	-0.215576923076923	-0.00731707317073171	-0.215576923076923	72.11157	190.4317	118.32013
-5.605	-0.4	73.26334	170.6909	97.42756	-0.215576923076923	-0.00975609756097561	-0.215576923076923	73.26334	170.6909	97.42756
-5.605	-0.505	75.10191	153.249	78.14709	-0.215576923076923	-0.0123170731707317	-0.215576923076923	75.10191	153.249	78.14709
-5.605	-0.6	78.05693	137.2562	59.19927	-0.215576923076923	-0.0146341463414634	-0.215576923076923	78.05693	137.2562	59.19927
-5.605	-0.7	79.08587	125.535	46.44913	-0.215576923076923	-0.0170731707317073	-0.215576923076923	79.08587	125.535	46.44913
-5.605	-0.8	79.49878	117.5373	38.03852	-0.215576923076923	-0.0195121951219512	-0.215576923076923	79.49878	117.5373	38.03852
-5.605	-0.9	80.48667	113.2775	32.79083	-0.215576923076923	-0.0219512195121951	-0.215576923076923	80.48667	113.2775	32.79083
-5.605	-1	84.60643	111.8786	27.27217	-0.215576923076923	-0.024390243902439	-0.215576923076923	84.60643	111.8786	27.27217
-5.605	-1.1	93.22672	111.436	18.20928	-0.215576923076923	-0.0268292682926829	-0.215576923076923	93.22672	111.436	18.20928
-5.605	-1.2	102.3971	111.7898	9.39270000000001	-0.215576923076923	-0.0292682926829268	-0.215576923076923	102.3971	111.7898	9.39270000000001
-5.605	-1.3	113.2029	111.4476	-1.75530000000001	-0.215576923076923	-0.0317073170731707	-0.215576923076923	113.2029	111.4476	-1.75530000000001
-5.605	-1.4	116.7777	112.6767	-4.101	-0.215576923076923	-0.0341463414634146	-0.215576923076923	116.7777	112.6767	-4.101
-5.605	-1.5	122.7477	115.1244	-7.6233	-0.215576923076923	-0.0365853658536585	-0.215576923076923	122.7477	115.1244	-7.6233
-5.605	-1.6	139.2959	117.5043	-21.7916	-0.215576923076923	-0.0390243902439024	-0.215576923076923	139.2959	117.5043	-21.7916
-5.605	-1.705	152.8862	120.1693	-32.7169	-0.215576923076923	-0.0415853658536585	-0.215576923076923	152.8862	120.1693	-32.7169
-5.605	-1.8	181.6526	122.381	-59.2716	-0.215576923076923	-0.0439024390243902	-0.215576923076923	181.6526	122.381	-59.2716
-5.605	-1.9	202.5044	122.3687	-80.1357	-0.215576923076923	-0.0463414634146341	-0.215576923076923	202.5044	122.3687	-80.1357
-5.605	-2	227.3386	124.9907	-102.3479	-0.215576923076923	-0.0487804878048781	-0.215576923076923	227.3386	124.9907	-102.3479
-5.605	-2.1	254.585	126.6871	-127.8979	-0.215576923076923	-0.051219512195122	-0.215576923076923	254.585	126.6871	-127.8979
-5.605	-2.2	291.0001	130.8942	-160.1059	-0.215576923076923	-0.0536585365853659	-0.215576923076923	291.0001	130.8942	-160.1059
-5.605	-2.3	353.7595	135.2566	-218.5029	-0.215576923076923	-0.0560975609756098	-0.215576923076923	353.7595	135.2566	-218.5029
-5.605	-2.4	394.2225	140.0183	-254.2042	-0.215576923076923	-0.0585365853658537	-0.215576923076923	394.2225	140.0183	-254.2042
-5.605	-2.5	427.1648	141.8402	-285.3246	-0.215576923076923	-0.0609756097560976	-0.215576923076923	427.1648	141.8402	-285.3246
-5.605	-2.6	458.069	142.5239	-315.5451	-0.215576923076923	-0.0634146341463415	-0.215576923076923	458.069	142.5239	-315.5451
-5.605	-2.7	479.7795	144.662	-335.1175	-0.215576923076923	-0.0658536585365854	-0.215576923076923	479.7795	144.662	-335.1175
-5.605	-2.8	491.3217	147.0807	-344.241	-0.215576923076923	-0.0682926829268293	-0.215576923076923	491.3217	147.0807	-344.241
-5.605	-2.9	494.5891	147.6327	-346.9564	-0.215576923076923	-0.0707317073170732	-0.215576923076923	494.5891	147.6327	-346.9564
-5.605	-3	490.0261	150.5164	-339.5097	-0.215576923076923	-0.0731707317073171	-0.215576923076923	490.0261	150.5164	-339.5097
-5.605	-3.1	476.5643	151.7424	-324.8219	-0.215576923076923	-0.075609756097561	-0.215576923076923	476.5643	151.7424	-324.8219
-5.605	-3.2	442.1424	151.618	-290.5244	-0.215576923076923	-0.0780487804878049	-0.215576923076923	442.1424	151.618	-290.5244
-5.605	-3.3	404.3067	153.0179	-251.2888	-0.215576923076923	-0.0804878048780488	-0.215576923076923	404.3067	153.0179	-251.2888
-5.605	-3.4	355.9093	152.3093	-203.6	-0.215576923076923	-0.0829268292682927	-0.215576923076923	355.9093	152.3093	-203.6
-5.605	-3.5	332.4316	154.0286	-178.403	-0.215576923076923	-0.0853658536585366	-0.215576923076923	332.4316	154.0286	-178.403
-5.605	-3.6	309.0165	153.5593	-155.4572	-0.215576923076923	-0.0878048780487805	-0.215576923076923	309.0165	153.5593	-155.4572
-5.605	-3.7	292.1079	151.6177	-140.4902	-0.215576923076923	-0.0902439024390244	-0.215576923076923	292.1079	151.6177	-140.4902
-5.605	-3.805	277.556	151.5337	-126.0223	-0.215576923076923	-0.0928048780487805	-0.215576923076923	277.556	151.5337	-126.0223
-5.605	-3.905	269.6925	149.5168	-120.1757	-0.215576923076923	-0.0952439024390244	-0.215576923076923	269.6925	149.5168	-120.1757
-5.605	-4.005	259.6775	149.0872	-110.5903	-0.215576923076923	-0.0976829268292683	-0.215576923076923	259.6775	149.0872	-110.5903
-5.605	-4.1	252.3394	149.6378	-102.7016	-0.215576923076923	-0.1	-0.215576923076923	252.3394	149.6378	-102.7016
-5.605	-4.205	249.5984	148.9196	-100.6788	-0.215576923076923	-0.102560975609756	-0.215576923076923	249.5984	148.9196	-100.6788
-5.605	-4.3	245.2621	152.9332	-92.3289	-0.215576923076923	-0.104878048780488	-0.215576923076923	245.2621	152.9332	-92.3289
-5.605	-4.405	244.2155	154.1093	-90.1062	-0.215576923076923	-0.107439024390244	-0.215576923076923	244.2155	154.1093	-90.1062
-5.605	-4.505	240.701	157.29	-83.411	-0.215576923076923	-0.109878048780488	-0.215576923076923	240.701	157.29	-83.411
-5.605	-4.6	237.7462	157.0818	-80.6644	-0.215576923076923	-0.11219512195122	-0.215576923076923	237.7462	157.0818	-80.6644
-5.605	-4.705	234.8406	157.5214	-77.3192	-0.215576923076923	-0.114756097560976	-0.215576923076923	234.8406	157.5214	-77.3192
-5.605	-4.8	229.5639	156.8304	-72.7335	-0.215576923076923	-0.117073170731707	-0.215576923076923	229.5639	156.8304	-72.7335
-5.605	-4.905	226.955	153.3889	-73.5661	-0.215576923076923	-0.119634146341463	-0.215576923076923	226.955	153.3889	-73.5661
-5.605	-5.005	221.9119	149.4872	-72.4247	-0.215576923076923	-0.122073170731707	-0.215576923076923	221.9119	149.4872	-72.4247
-5.605	-5.1	218.7138	146.8958	-71.818	-0.215576923076923	-0.124390243902439	-0.215576923076923	218.7138	146.8958	-71.818
-5.605	-5.205	211.8308	144.0918	-67.739	-0.215576923076923	-0.126951219512195	-0.215576923076923	211.8308	144.0918	-67.739
-5.605	-5.3	208.9034	141.1873	-67.7161	-0.215576923076923	-0.129268292682927	-0.215576923076923	208.9034	141.1873	-67.7161
-5.605	-5.405	204.3761	136.716	-67.6601	-0.215576923076923	-0.131829268292683	-0.215576923076923	204.3761	136.716	-67.6601
-5.605	-5.505	201.1813	133.8092	-67.3721	-0.215576923076923	-0.134268292682927	-0.215576923076923	201.1813	133.8092	-67.3721
-5.605	-5.6	194.2677	131.6138	-62.6539	-0.215576923076923	-0.136585365853659	-0.215576923076923	194.2677	131.6138	-62.6539
-5.605	-5.705	189.6812	129.6063	-60.0749	-0.215576923076923	-0.139146341463415	-0.215576923076923	189.6812	129.6063	-60.0749
-5.605	-5.8	182.3803	126.6931	-55.6872	-0.215576923076923	-0.141463414634146	-0.215576923076923	182.3803	126.6931	-55.6872
-5.605	-5.905	175.928	125.5388	-50.3892	-0.215576923076923	-0.144024390243902	-0.215576923076923	175.928	125.5388	-50.3892
-5.605	-6	171.4213	126.1751	-45.2462	-0.215576923076923	-0.146341463414634	-0.215576923076923	171.4213	126.1751	-45.2462
-5.405	5.995	555.0865	367.7509	-187.3356	-0.207884615384615	0.146219512195122	-0.207884615384615	555.0865	367.7509	-187.3356
-5.405	5.9	592.839	353.0798	-239.7592	-0.207884615384615	0.14390243902439	-0.207884615384615	592.839	353.0798	-239.7592
-5.405	5.8	723.3634	338.6276	-384.7358	-0.207884615384615	0.141463414634146	-0.207884615384615	723.3634	338.6276	-384.7358
-5.405	5.7	819.2691	317.6784	-501.5907	-0.207884615384615	0.139024390243902	-0.207884615384615	819.2691	317.6784	-501.5907
-5.405	5.6	942.1364	303.7927	-638.3437	-0.207884615384615	0.136585365853659	-0.207884615384615	942.1364	303.7927	-638.3437
-5.405	5.495	1267.75	291.8402	-975.9098	-0.207884615384615	0.134024390243902	-0.207884615384615	1267.75	291.8402	-975.9098
-5.405	5.4	1819.805	283.6783	-1536.1267	-0.207884615384615	0.131707317073171	-0.207884615384615	1819.805	283.6783	-1536.1267
-5.405	5.3	3581.696	276.602	-3305.094	-0.207884615384615	0.129268292682927	-0.207884615384615	3581.696	276.602	-3305.094
-5.405	5.2	7811.247	270.2801	-7540.9669	-0.207884615384615	0.126829268292683	-0.207884615384615	7811.247	270.2801	-7540.9669
-5.405	5.1	17931.65	263.4468	-17668.2032	-0.207884615384615	0.124390243902439	-0.207884615384615	17931.65	263.4468	-17668.2032
-5.405	4.995	27904.34	256.9547	-27647.3853	-0.207884615384615	0.121829268292683	-0.207884615384615	27904.34	256.9547	-27647.3853
-5.405	4.9	39378.91	246.0659	-39132.8441	-0.207884615384615	0.119512195121951	-0.207884615384615	39378.91	246.0659	-39132.8441
-5.405	4.8	49689.97	226.5496	-49463.4204	-0.207884615384615	0.117073170731707	-0.207884615384615	49689.97	226.5496	-49463.4204
-5.405	4.7	50603.94	219.7329	-50384.2071	-0.207884615384615	0.114634146341463	-0.207884615384615	50603.94	219.7329	-50384.2071
-5.405	4.6	46509.05	213.7344	-46295.3156	-0.207884615384615	0.11219512195122	-0.207884615384615	46509.05	213.7344	-46295.3156
-5.405	4.495	32913.42	207.5412	-32705.8788	-0.207884615384615	0.109634146341463	-0.207884615384615	32913.42	207.5412	-32705.8788
-5.405	4.4	11099.33	199.6411	-10899.6889	-0.207884615384615	0.107317073170732	-0.207884615384615	11099.33	199.6411	-10899.6889
-5.405	4.3	4819.959	193.2435	-4626.7155	-0.207884615384615	0.104878048780488	-0.207884615384615	4819.959	193.2435	-4626.7155
-5.405	4.2	2222.125	187.3173	-2034.8077	-0.207884615384615	0.102439024390244	-0.207884615384615	2222.125	187.3173	-2034.8077
-5.405	4.1	1740.808	180.9696	-1559.8384	-0.207884615384615	0.1	-0.207884615384615	1740.808	180.9696	-1559.8384
-5.405	4	1080.099	171.9188	-908.1802	-0.207884615384615	0.0975609756097561	-0.207884615384615	1080.099	171.9188	-908.1802
-5.405	3.9	889.7162	164.8146	-724.9016	-0.207884615384615	0.0951219512195122	-0.207884615384615	889.7162	164.8146	-724.9016
-5.405	3.8	692.6297	158.1457	-534.484	-0.207884615384615	0.0926829268292683	-0.207884615384615	692.6297	158.1457	-534.484
-5.405	3.7	608.4889	153.3828	-455.1061	-0.207884615384615	0.0902439024390244	-0.207884615384615	608.4889	153.3828	-455.1061
-5.405	3.6	546.3865	148.755	-397.6315	-0.207884615384615	0.0878048780487805	-0.207884615384615	546.3865	148.755	-397.6315
-5.405	3.5	494.2796	144.2401	-350.0395	-0.207884615384615	0.0853658536585366	-0.207884615384615	494.2796	144.2401	-350.0395
-5.405	3.4	439.088	141.4997	-297.5883	-0.207884615384615	0.0829268292682927	-0.207884615384615	439.088	141.4997	-297.5883
-5.405	3.3	407.223	138.0127	-269.2103	-0.207884615384615	0.0804878048780488	-0.207884615384615	407.223	138.0127	-269.2103
-5.405	3.2	378.5451	132.4945	-246.0506	-0.207884615384615	0.0780487804878049	-0.207884615384615	378.5451	132.4945	-246.0506
-5.405	3.095	362.6268	128.2711	-234.3557	-0.207884615384615	0.0754878048780488	-0.207884615384615	362.6268	128.2711	-234.3557
-5.405	3	350.4616	123.5081	-226.9535	-0.207884615384615	0.0731707317073171	-0.207884615384615	350.4616	123.5081	-226.9535
-5.405	2.9	336.4951	119.1507	-217.3444	-0.207884615384615	0.0707317073170732	-0.207884615384615	336.4951	119.1507	-217.3444
-5.405	2.8	321.6	114.2363	-207.3637	-0.207884615384615	0.0682926829268293	-0.207884615384615	321.6	114.2363	-207.3637
-5.405	2.7	308.0101	110.103	-197.9071	-0.207884615384615	0.0658536585365854	-0.207884615384615	308.0101	110.103	-197.9071
-5.405	2.595	294.6588	106.746	-187.9128	-0.207884615384615	0.0632926829268293	-0.207884615384615	294.6588	106.746	-187.9128
-5.405	2.5	283.3966	105.9574	-177.4392	-0.207884615384615	0.0609756097560976	-0.207884615384615	283.3966	105.9574	-177.4392
-5.405	2.4	273.7653	107.8544	-165.9109	-0.207884615384615	0.0585365853658537	-0.207884615384615	273.7653	107.8544	-165.9109
-5.405	2.3	256.6743	108.9948	-147.6795	-0.207884615384615	0.0560975609756098	-0.207884615384615	256.6743	108.9948	-147.6795
-5.405	2.2	248.0312	109.2271	-138.8041	-0.207884615384615	0.0536585365853659	-0.207884615384615	248.0312	109.2271	-138.8041
-5.405	2.095	235.1981	112.7182	-122.4799	-0.207884615384615	0.0510975609756098	-0.207884615384615	235.1981	112.7182	-122.4799
-5.405	2	220.6581	120.0347	-100.6234	-0.207884615384615	0.0487804878048781	-0.207884615384615	220.6581	120.0347	-100.6234
-5.405	1.9	212.057	127.2314	-84.8256	-0.207884615384615	0.0463414634146341	-0.207884615384615	212.057	127.2314	-84.8256
-5.405	1.8	199.9578	126.4216	-73.5362	-0.207884615384615	0.0439024390243902	-0.207884615384615	199.9578	126.4216	-73.5362
-5.405	1.7	188.3011	137.0388	-51.2623	-0.207884615384615	0.0414634146341463	-0.207884615384615	188.3011	137.0388	-51.2623
-5.405	1.6	178.4676	149.5614	-28.9062	-0.207884615384615	0.0390243902439024	-0.207884615384615	178.4676	149.5614	-28.9062
-5.405	1.5	163.0856	157.1838	-5.90180000000001	-0.207884615384615	0.0365853658536585	-0.207884615384615	163.0856	157.1838	-5.90180000000001
-5.405	1.4	153.5795	180.0925	26.513	-0.207884615384615	0.0341463414634146	-0.207884615384615	153.5795	180.0925	26.513
-5.405	1.3	146.2961	201.0463	54.7502	-0.207884615384615	0.0317073170731707	-0.207884615384615	146.2961	201.0463	54.7502
-5.405	1.2	139.7475	226.2765	86.529	-0.207884615384615	0.0292682926829268	-0.207884615384615	139.7475	226.2765	86.529
-5.405	1.1	135.7175	255.0727	119.3552	-0.207884615384615	0.0268292682926829	-0.207884615384615	135.7175	255.0727	119.3552
-5.405	0.995	126.4365	289.3933	162.9568	-0.207884615384615	0.0242682926829268	-0.207884615384615	126.4365	289.3933	162.9568
-5.405	0.9	120.4804	322.0366	201.5562	-0.207884615384615	0.0219512195121951	-0.207884615384615	120.4804	322.0366	201.5562
-5.405	0.8	112.691	352.9421	240.2511	-0.207884615384615	0.0195121951219512	-0.207884615384615	112.691	352.9421	240.2511
-5.405	0.7	105.841	373.5924	267.7514	-0.207884615384615	0.0170731707317073	-0.207884615384615	105.841	373.5924	267.7514
-5.405	0.6	100.639	390.5498	289.9108	-0.207884615384615	0.0146341463414634	-0.207884615384615	100.639	390.5498	289.9108
-5.405	0.495	95.78914	397.748	301.95886	-0.207884615384615	0.0120731707317073	-0.207884615384615	95.78914	397.748	301.95886
-5.405	0.4	92.99358	394.8911	301.89752	-0.207884615384615	0.00975609756097561	-0.207884615384615	92.99358	394.8911	301.89752
-5.405	0.3	90.8407	382.6368	291.7961	-0.207884615384615	0.00731707317073171	-0.207884615384615	90.8407	382.6368	291.7961
-5.405	0.2	85.31466	364.9748	279.66014	-0.207884615384615	0.0048780487804878	-0.207884615384615	85.31466	364.9748	279.66014
-5.405	0.1	82.1563	346.268	264.1117	-0.207884615384615	0.0024390243902439	-0.207884615384615	82.1563	346.268	264.1117
-5.405	0	78.49733	306.4533	227.95597	-0.207884615384615	0	-0.207884615384615	78.49733	306.4533	227.95597
-5.405	-0.1	74.1764	265.1005	190.9241	-0.207884615384615	-0.0024390243902439	-0.207884615384615	74.1764	265.1005	190.9241
-5.405	-0.2	72.4563	217.0552	144.5989	-0.207884615384615	-0.0048780487804878	-0.207884615384615	72.4563	217.0552	144.5989
-5.405	-0.3	70.67883	195.0538	124.37497	-0.207884615384615	-0.00731707317073171	-0.207884615384615	70.67883	195.0538	124.37497
-5.405	-0.4	70.7725	174.5578	103.7853	-0.207884615384615	-0.00975609756097561	-0.207884615384615	70.7725	174.5578	103.7853
-5.405	-0.505	70.53912	157.7593	87.22018	-0.207884615384615	-0.0123170731707317	-0.207884615384615	70.53912	157.7593	87.22018
-5.405	-0.6	71.82705	141.9127	70.08565	-0.207884615384615	-0.0146341463414634	-0.207884615384615	71.82705	141.9127	70.08565
-5.405	-0.7	71.51205	128.1508	56.63875	-0.207884615384615	-0.0170731707317073	-0.207884615384615	71.51205	128.1508	56.63875
-5.405	-0.8	71.79931	117.6278	45.82849	-0.207884615384615	-0.0195121951219512	-0.207884615384615	71.79931	117.6278	45.82849
-5.405	-0.9	71.37974	111.5969	40.21716	-0.207884615384615	-0.0219512195121951	-0.207884615384615	71.37974	111.5969	40.21716
-5.405	-1	73.41347	108.4807	35.06723	-0.207884615384615	-0.024390243902439	-0.207884615384615	73.41347	108.4807	35.06723
-5.405	-1.1	75.77417	107.2134	31.43923	-0.207884615384615	-0.0268292682926829	-0.207884615384615	75.77417	107.2134	31.43923
-5.405	-1.2	79.98544	107.7775	27.79206	-0.207884615384615	-0.0292682926829268	-0.207884615384615	79.98544	107.7775	27.79206
-5.405	-1.3	84.19865	109.0737	24.87505	-0.207884615384615	-0.0317073170731707	-0.207884615384615	84.19865	109.0737	24.87505
-5.405	-1.4	89.42416	108.9057	19.48154	-0.207884615384615	-0.0341463414634146	-0.207884615384615	89.42416	108.9057	19.48154
-5.405	-1.5	97.60881	110.1717	12.56289	-0.207884615384615	-0.0365853658536585	-0.207884615384615	97.60881	110.1717	12.56289
-5.405	-1.6	108.0417	113.5111	5.46939999999999	-0.207884615384615	-0.0390243902439024	-0.207884615384615	108.0417	113.5111	5.46939999999999
-5.405	-1.705	118.8515	114.572	-4.2795	-0.207884615384615	-0.0415853658536585	-0.207884615384615	118.8515	114.572	-4.2795
-5.405	-1.8	124.5377	116.4775	-8.0602	-0.207884615384615	-0.0439024390243902	-0.207884615384615	124.5377	116.4775	-8.0602
-5.405	-1.9	137.9812	117.3466	-20.6346	-0.207884615384615	-0.0463414634146341	-0.207884615384615	137.9812	117.3466	-20.6346
-5.405	-2	153.3245	120.2267	-33.0978	-0.207884615384615	-0.0487804878048781	-0.207884615384615	153.3245	120.2267	-33.0978
-5.405	-2.1	166.1023	121.8532	-44.2491	-0.207884615384615	-0.051219512195122	-0.207884615384615	166.1023	121.8532	-44.2491
-5.405	-2.2	192.4198	126.0191	-66.4007	-0.207884615384615	-0.0536585365853659	-0.207884615384615	192.4198	126.0191	-66.4007
-5.405	-2.3	218.986	131.0667	-87.9193	-0.207884615384615	-0.0560975609756098	-0.207884615384615	218.986	131.0667	-87.9193
-5.405	-2.4	247.8376	136.4629	-111.3747	-0.207884615384615	-0.0585365853658537	-0.207884615384615	247.8376	136.4629	-111.3747
-5.405	-2.5	281.1598	138.6856	-142.4742	-0.207884615384615	-0.0609756097560976	-0.207884615384615	281.1598	138.6856	-142.4742
-5.405	-2.6	347.0104	143.3548	-203.6556	-0.207884615384615	-0.0634146341463415	-0.207884615384615	347.0104	143.3548	-203.6556
-5.405	-2.7	390.2859	144.6163	-245.6696	-0.207884615384615	-0.0658536585365854	-0.207884615384615	390.2859	144.6163	-245.6696
-5.405	-2.8	427.078	146.7203	-280.3577	-0.207884615384615	-0.0682926829268293	-0.207884615384615	427.078	146.7203	-280.3577
-5.405	-2.9	457.5771	147.4155	-310.1616	-0.207884615384615	-0.0707317073170732	-0.207884615384615	457.5771	147.4155	-310.1616
-5.405	-3	482.8231	147.0704	-335.7527	-0.207884615384615	-0.0731707317073171	-0.207884615384615	482.8231	147.0704	-335.7527
-5.405	-3.1	496.007	146.1513	-349.8557	-0.207884615384615	-0.075609756097561	-0.207884615384615	496.007	146.1513	-349.8557
-5.405	-3.2	499.7712	148.9829	-350.7883	-0.207884615384615	-0.0780487804878049	-0.207884615384615	499.7712	148.9829	-350.7883
-5.405	-3.3	497.0308	148.4613	-348.5695	-0.207884615384615	-0.0804878048780488	-0.207884615384615	497.0308	148.4613	-348.5695
-5.405	-3.4	483.0229	150.7494	-332.2735	-0.207884615384615	-0.0829268292682927	-0.207884615384615	483.0229	150.7494	-332.2735
-5.405	-3.5	448.8637	148.8913	-299.9724	-0.207884615384615	-0.0853658536585366	-0.207884615384615	448.8637	148.8913	-299.9724
-5.405	-3.6	419.6172	148.4665	-271.1507	-0.207884615384615	-0.0878048780487805	-0.207884615384615	419.6172	148.4665	-271.1507
-5.405	-3.7	383.4543	149.9648	-233.4895	-0.207884615384615	-0.0902439024390244	-0.207884615384615	383.4543	149.9648	-233.4895
-5.405	-3.805	338.2321	147.761	-190.4711	-0.207884615384615	-0.0928048780487805	-0.207884615384615	338.2321	147.761	-190.4711
-5.405	-3.905	316.5043	149.061	-167.4433	-0.207884615384615	-0.0952439024390244	-0.207884615384615	316.5043	149.061	-167.4433
-5.405	-4.005	299.5532	147.8287	-151.7245	-0.207884615384615	-0.0976829268292683	-0.207884615384615	299.5532	147.8287	-151.7245
-5.405	-4.1	285.2333	148.1792	-137.0541	-0.207884615384615	-0.1	-0.207884615384615	285.2333	148.1792	-137.0541
-5.405	-4.205	274.936	148.5174	-126.4186	-0.207884615384615	-0.102560975609756	-0.207884615384615	274.936	148.5174	-126.4186
-5.405	-4.3	267.4039	149.393	-118.0109	-0.207884615384615	-0.104878048780488	-0.207884615384615	267.4039	149.393	-118.0109
-5.405	-4.405	256.7578	150.0701	-106.6877	-0.207884615384615	-0.107439024390244	-0.207884615384615	256.7578	150.0701	-106.6877
-5.405	-4.505	252.3621	153.2141	-99.148	-0.207884615384615	-0.109878048780488	-0.207884615384615	252.3621	153.2141	-99.148
-5.405	-4.6	247.2306	155.4671	-91.7635	-0.207884615384615	-0.11219512195122	-0.207884615384615	247.2306	155.4671	-91.7635
-5.405	-4.705	243.4802	155.6812	-87.799	-0.207884615384615	-0.114756097560976	-0.207884615384615	243.4802	155.6812	-87.799
-5.405	-4.8	241.7099	155.9911	-85.7188	-0.207884615384615	-0.117073170731707	-0.207884615384615	241.7099	155.9911	-85.7188
-5.405	-4.905	237.1969	155.1561	-82.0408	-0.207884615384615	-0.119634146341463	-0.207884615384615	237.1969	155.1561	-82.0408
-5.405	-5.005	236.0353	153.8011	-82.2342	-0.207884615384615	-0.122073170731707	-0.207884615384615	236.0353	153.8011	-82.2342
-5.405	-5.1	233.0018	151.497	-81.5048	-0.207884615384615	-0.124390243902439	-0.207884615384615	233.0018	151.497	-81.5048
-5.405	-5.205	227.1729	147.9761	-79.1968	-0.207884615384615	-0.126951219512195	-0.207884615384615	227.1729	147.9761	-79.1968
-5.405	-5.3	223.0648	145.4954	-77.5694	-0.207884615384615	-0.129268292682927	-0.207884615384615	223.0648	145.4954	-77.5694
-5.405	-5.405	217.5937	142.6954	-74.8983	-0.207884615384615	-0.131829268292683	-0.207884615384615	217.5937	142.6954	-74.8983
-5.405	-5.505	214.2815	140.4375	-73.844	-0.207884615384615	-0.134268292682927	-0.207884615384615	214.2815	140.4375	-73.844
-5.405	-5.6	210.5444	140.0412	-70.5032	-0.207884615384615	-0.136585365853659	-0.207884615384615	210.5444	140.0412	-70.5032
-5.405	-5.705	209.4635	139.2882	-70.1753	-0.207884615384615	-0.139146341463415	-0.207884615384615	209.4635	139.2882	-70.1753
-5.405	-5.8	207.5012	139.5873	-67.9139	-0.207884615384615	-0.141463414634146	-0.207884615384615	207.5012	139.5873	-67.9139
-5.405	-5.905	209.8238	139.9362	-69.8876	-0.207884615384615	-0.144024390243902	-0.207884615384615	209.8238	139.9362	-69.8876
-5.405	-6	210.4873	139.2581	-71.2292	-0.207884615384615	-0.146341463414634	-0.207884615384615	210.4873	139.2581	-71.2292
-5.205	5.995	457.2149	375.4355	-81.7794	-0.200192307692308	0.146219512195122	-0.200192307692308	457.2149	375.4355	-81.7794
-5.205	5.9	484.6018	357.028	-127.5738	-0.200192307692308	0.14390243902439	-0.200192307692308	484.6018	357.028	-127.5738
-5.205	5.8	519.3105	342.9935	-176.317	-0.200192307692308	0.141463414634146	-0.200192307692308	519.3105	342.9935	-176.317
-5.205	5.7	556.5108	322.6991	-233.8117	-0.200192307692308	0.139024390243902	-0.200192307692308	556.5108	322.6991	-233.8117
-5.205	5.6	594.7718	307.8583	-286.9135	-0.200192307692308	0.136585365853659	-0.200192307692308	594.7718	307.8583	-286.9135
-5.205	5.495	705.2769	296.0274	-409.2495	-0.200192307692308	0.134024390243902	-0.200192307692308	705.2769	296.0274	-409.2495
-5.205	5.4	790.5182	287.6697	-502.8485	-0.200192307692308	0.131707317073171	-0.200192307692308	790.5182	287.6697	-502.8485
-5.205	5.3	897.208	279.561	-617.647	-0.200192307692308	0.129268292682927	-0.200192307692308	897.208	279.561	-617.647
-5.205	5.2	1180.287	272.3572	-907.9298	-0.200192307692308	0.126829268292683	-0.200192307692308	1180.287	272.3572	-907.9298
-5.205	5.1	1692.27	267.7372	-1424.5328	-0.200192307692308	0.124390243902439	-0.200192307692308	1692.27	267.7372	-1424.5328
-5.205	4.995	3337.442	264.4082	-3073.0338	-0.200192307692308	0.121829268292683	-0.200192307692308	3337.442	264.4082	-3073.0338
-5.205	4.9	7240.905	259.8888	-6981.0162	-0.200192307692308	0.119512195121951	-0.200192307692308	7240.905	259.8888	-6981.0162
-5.205	4.8	16914.11	246.5944	-16667.5156	-0.200192307692308	0.117073170731707	-0.200192307692308	16914.11	246.5944	-16667.5156
-5.205	4.7	27099.32	223.8275	-26875.4925	-0.200192307692308	0.114634146341463	-0.200192307692308	27099.32	223.8275	-26875.4925
-5.205	4.6	38985.42	217.0785	-38768.3415	-0.200192307692308	0.11219512195122	-0.200192307692308	38985.42	217.0785	-38768.3415
-5.205	4.495	50107.45	209.0719	-49898.3781	-0.200192307692308	0.109634146341463	-0.200192307692308	50107.45	209.0719	-49898.3781
-5.205	4.4	52621.61	202.26	-52419.35	-0.200192307692308	0.107317073170732	-0.200192307692308	52621.61	202.26	-52419.35
-5.205	4.3	47556.38	196.0712	-47360.3088	-0.200192307692308	0.104878048780488	-0.200192307692308	47556.38	196.0712	-47360.3088
-5.205	4.2	32948.24	190.1415	-32758.0985	-0.200192307692308	0.102439024390244	-0.200192307692308	32948.24	190.1415	-32758.0985
-5.205	4.1	10319.21	184.1651	-10135.0449	-0.200192307692308	0.1	-0.200192307692308	10319.21	184.1651	-10135.0449
-5.205	4	4549.957	178.0989	-4371.8581	-0.200192307692308	0.0975609756097561	-0.200192307692308	4549.957	178.0989	-4371.8581
-5.205	3.9	2150.841	171.4244	-1979.4166	-0.200192307692308	0.0951219512195122	-0.200192307692308	2150.841	171.4244	-1979.4166
-5.205	3.8	1389.86	165.4963	-1224.3637	-0.200192307692308	0.0926829268292683	-0.200192307692308	1389.86	165.4963	-1224.3637
-5.205	3.7	1003.113	159.2679	-843.8451	-0.200192307692308	0.0902439024390244	-0.200192307692308	1003.113	159.2679	-843.8451
-5.205	3.6	847.4057	154.731	-692.6747	-0.200192307692308	0.0878048780487805	-0.200192307692308	847.4057	154.731	-692.6747
-5.205	3.5	681.0559	150.9246	-530.1313	-0.200192307692308	0.0853658536585366	-0.200192307692308	681.0559	150.9246	-530.1313
-5.205	3.4	606.3336	147.135	-459.1986	-0.200192307692308	0.0829268292682927	-0.200192307692308	606.3336	147.135	-459.1986
-5.205	3.3	538.2281	142.8244	-395.4037	-0.200192307692308	0.0804878048780488	-0.200192307692308	538.2281	142.8244	-395.4037
-5.205	3.2	492.4211	138.2387	-354.1824	-0.200192307692308	0.0780487804878049	-0.200192307692308	492.4211	138.2387	-354.1824
-5.205	3.095	429.8197	134.3493	-295.4704	-0.200192307692308	0.0754878048780488	-0.200192307692308	429.8197	134.3493	-295.4704
-5.205	3	395.3797	128.7442	-266.6355	-0.200192307692308	0.0731707317073171	-0.200192307692308	395.3797	128.7442	-266.6355
-5.205	2.9	374.7136	124.9332	-249.7804	-0.200192307692308	0.0707317073170732	-0.200192307692308	374.7136	124.9332	-249.7804
-5.205	2.8	357.9025	119.5462	-238.3563	-0.200192307692308	0.0682926829268293	-0.200192307692308	357.9025	119.5462	-238.3563
-5.205	2.7	344.5254	115.5337	-228.9917	-0.200192307692308	0.0658536585365854	-0.200192307692308	344.5254	115.5337	-228.9917
-5.205	2.595	329.1427	112.1362	-217.0065	-0.200192307692308	0.0632926829268293	-0.200192307692308	329.1427	112.1362	-217.0065
-5.205	2.5	315.9129	111.3987	-204.5142	-0.200192307692308	0.0609756097560976	-0.200192307692308	315.9129	111.3987	-204.5142
-5.205	2.4	303.2969	111.6378	-191.6591	-0.200192307692308	0.0585365853658537	-0.200192307692308	303.2969	111.6378	-191.6591
-5.205	2.3	290.7849	112.3143	-178.4706	-0.200192307692308	0.0560975609756098	-0.200192307692308	290.7849	112.3143	-178.4706
-5.205	2.2	281.5598	114.4432	-167.1166	-0.200192307692308	0.0536585365853659	-0.200192307692308	281.5598	114.4432	-167.1166
-5.205	2.095	272.4416	118.8064	-153.6352	-0.200192307692308	0.0510975609756098	-0.200192307692308	272.4416	118.8064	-153.6352
-5.205	2	263.7869	125.8361	-137.9508	-0.200192307692308	0.0487804878048781	-0.200192307692308	263.7869	125.8361	-137.9508
-5.205	1.9	242.7453	132.9381	-109.8072	-0.200192307692308	0.0463414634146341	-0.200192307692308	242.7453	132.9381	-109.8072
-5.205	1.8	222.7096	129.5879	-93.1217	-0.200192307692308	0.0439024390243902	-0.200192307692308	222.7096	129.5879	-93.1217
-5.205	1.7	214.4831	140.7678	-73.7153	-0.200192307692308	0.0414634146341463	-0.200192307692308	214.4831	140.7678	-73.7153
-5.205	1.6	204.7725	151.0386	-53.7339	-0.200192307692308	0.0390243902439024	-0.200192307692308	204.7725	151.0386	-53.7339
-5.205	1.5	194.4619	165.8319	-28.63	-0.200192307692308	0.0365853658536585	-0.200192307692308	194.4619	165.8319	-28.63
-5.205	1.4	186.382	183.0805	-3.30150000000001	-0.200192307692308	0.0341463414634146	-0.200192307692308	186.382	183.0805	-3.30150000000001
-5.205	1.3	176.6278	204.0187	27.3909	-0.200192307692308	0.0317073170731707	-0.200192307692308	176.6278	204.0187	27.3909
-5.205	1.2	168.0904	225.9421	57.8517	-0.200192307692308	0.0292682926829268	-0.200192307692308	168.0904	225.9421	57.8517
-5.205	1.1	157.1946	257.2237	100.0291	-0.200192307692308	0.0268292682926829	-0.200192307692308	157.1946	257.2237	100.0291
-5.205	0.995	151.8291	287.7277	135.8986	-0.200192307692308	0.0242682926829268	-0.200192307692308	151.8291	287.7277	135.8986
-5.205	0.9	142.649	322.2791	179.6301	-0.200192307692308	0.0219512195121951	-0.200192307692308	142.649	322.2791	179.6301
-5.205	0.8	133.0137	354.336	221.3223	-0.200192307692308	0.0195121951219512	-0.200192307692308	133.0137	354.336	221.3223
-5.205	0.7	125.7991	379.6396	253.8405	-0.200192307692308	0.0170731707317073	-0.200192307692308	125.7991	379.6396	253.8405
-5.205	0.6	120.3447	394.8779	274.5332	-0.200192307692308	0.0146341463414634	-0.200192307692308	120.3447	394.8779	274.5332
-5.205	0.495	114.3812	401.3585	286.9773	-0.200192307692308	0.0120731707317073	-0.200192307692308	114.3812	401.3585	286.9773
-5.205	0.4	109.1078	398.6767	289.5689	-0.200192307692308	0.00975609756097561	-0.200192307692308	109.1078	398.6767	289.5689
-5.205	0.3	102.8144	383.5128	280.6984	-0.200192307692308	0.00731707317073171	-0.200192307692308	102.8144	383.5128	280.6984
-5.205	0.2	98.99763	369.0595	270.06187	-0.200192307692308	0.0048780487804878	-0.200192307692308	98.99763	369.0595	270.06187
-5.205	0.1	93.33034	352.2014	258.87106	-0.200192307692308	0.0024390243902439	-0.200192307692308	93.33034	352.2014	258.87106
-5.205	0	89.01923	311.0143	221.99507	-0.200192307692308	0	-0.200192307692308	89.01923	311.0143	221.99507
-5.205	-0.1	86.68425	276.1063	189.42205	-0.200192307692308	-0.0024390243902439	-0.200192307692308	86.68425	276.1063	189.42205
-5.205	-0.2	83.34109	221.6676	138.32651	-0.200192307692308	-0.0048780487804878	-0.200192307692308	83.34109	221.6676	138.32651
-5.205	-0.3	79.63351	194.7342	115.10069	-0.200192307692308	-0.00731707317073171	-0.200192307692308	79.63351	194.7342	115.10069
-5.205	-0.4	78.41914	175.1405	96.72136	-0.200192307692308	-0.00975609756097561	-0.200192307692308	78.41914	175.1405	96.72136
-5.205	-0.505	76.68416	157.8535	81.16934	-0.200192307692308	-0.0123170731707317	-0.200192307692308	76.68416	157.8535	81.16934
-5.205	-0.6	74.89894	142.4712	67.57226	-0.200192307692308	-0.0146341463414634	-0.200192307692308	74.89894	142.4712	67.57226
-5.205	-0.7	74.1839	125.6114	51.4275	-0.200192307692308	-0.0170731707317073	-0.200192307692308	74.1839	125.6114	51.4275
-5.205	-0.8	74.02161	113.6468	39.62519	-0.200192307692308	-0.0195121951219512	-0.200192307692308	74.02161	113.6468	39.62519
-5.205	-0.9	74.51629	105.5253	31.00901	-0.200192307692308	-0.0219512195121951	-0.200192307692308	74.51629	105.5253	31.00901
-5.205	-1	74.99527	101.3559	26.36063	-0.200192307692308	-0.024390243902439	-0.200192307692308	74.99527	101.3559	26.36063
-5.205	-1.1	76.24674	98.29396	22.04722	-0.200192307692308	-0.0268292682926829	-0.200192307692308	76.24674	98.29396	22.04722
-5.205	-1.2	76.2458	97.18937	20.94357	-0.200192307692308	-0.0292682926829268	-0.200192307692308	76.2458	97.18937	20.94357
-5.205	-1.3	78.21701	97.91907	19.70206	-0.200192307692308	-0.0317073170731707	-0.200192307692308	78.21701	97.91907	19.70206
-5.205	-1.4	81.83894	99.00372	17.16478	-0.200192307692308	-0.0341463414634146	-0.200192307692308	81.83894	99.00372	17.16478
-5.205	-1.5	84.6933	101.9611	17.2678	-0.200192307692308	-0.0365853658536585	-0.200192307692308	84.6933	101.9611	17.2678
-5.205	-1.6	87.37095	104.5359	17.16495	-0.200192307692308	-0.0390243902439024	-0.200192307692308	87.37095	104.5359	17.16495
-5.205	-1.705	92.83917	106.0243	13.18513	-0.200192307692308	-0.0415853658536585	-0.200192307692308	92.83917	106.0243	13.18513
-5.205	-1.8	99.24557	106.7675	7.52193	-0.200192307692308	-0.0439024390243902	-0.200192307692308	99.24557	106.7675	7.52193
-5.205	-1.9	107.7316	109.1818	1.4502	-0.200192307692308	-0.0463414634146341	-0.200192307692308	107.7316	109.1818	1.4502
-5.205	-2	118.3994	109.4922	-8.9072	-0.200192307692308	-0.0487804878048781	-0.200192307692308	118.3994	109.4922	-8.9072
-5.205	-2.1	137.0199	112.6948	-24.3251	-0.200192307692308	-0.051219512195122	-0.200192307692308	137.0199	112.6948	-24.3251
-5.205	-2.2	149.3454	114.3338	-35.0116	-0.200192307692308	-0.0536585365853659	-0.200192307692308	149.3454	114.3338	-35.0116
-5.205	-2.3	160.2075	118.3076	-41.8999	-0.200192307692308	-0.0560975609756098	-0.200192307692308	160.2075	118.3076	-41.8999
-5.205	-2.4	183.1456	122.5671	-60.5785	-0.200192307692308	-0.0585365853658537	-0.200192307692308	183.1456	122.5671	-60.5785
-5.205	-2.5	202.461	127.6158	-74.8452	-0.200192307692308	-0.0609756097560976	-0.200192307692308	202.461	127.6158	-74.8452
-5.205	-2.6	226.8246	132.9688	-93.8558	-0.200192307692308	-0.0634146341463415	-0.200192307692308	226.8246	132.9688	-93.8558
-5.205	-2.7	254.3554	136.521	-117.8344	-0.200192307692308	-0.0658536585365854	-0.200192307692308	254.3554	136.521	-117.8344
-5.205	-2.8	293.8458	137.9437	-155.9021	-0.200192307692308	-0.0682926829268293	-0.200192307692308	293.8458	137.9437	-155.9021
-5.205	-2.9	355.1295	139.7643	-215.3652	-0.200192307692308	-0.0707317073170732	-0.200192307692308	355.1295	139.7643	-215.3652
-5.205	-3	397.6161	142.9441	-254.672	-0.200192307692308	-0.0731707317073171	-0.200192307692308	397.6161	142.9441	-254.672
-5.205	-3.1	433.1915	141.8779	-291.3136	-0.200192307692308	-0.075609756097561	-0.200192307692308	433.1915	141.8779	-291.3136
-5.205	-3.2	467.9062	145.3561	-322.5501	-0.200192307692308	-0.0780487804878049	-0.200192307692308	467.9062	145.3561	-322.5501
-5.205	-3.3	490.099	144.9711	-345.1279	-0.200192307692308	-0.0804878048780488	-0.200192307692308	490.099	144.9711	-345.1279
-5.205	-3.4	502.8793	146.0022	-356.8771	-0.200192307692308	-0.0829268292682927	-0.200192307692308	502.8793	146.0022	-356.8771
-5.205	-3.5	506.59	147.376	-359.214	-0.200192307692308	-0.0853658536585366	-0.200192307692308	506.59	147.376	-359.214
-5.205	-3.6	501.4321	147.8979	-353.5342	-0.200192307692308	-0.0878048780487805	-0.200192307692308	501.4321	147.8979	-353.5342
-5.205	-3.7	486.2143	146.365	-339.8493	-0.200192307692308	-0.0902439024390244	-0.200192307692308	486.2143	146.365	-339.8493
-5.205	-3.805	446.3723	147.1032	-299.2691	-0.200192307692308	-0.0928048780487805	-0.200192307692308	446.3723	147.1032	-299.2691
-5.205	-3.905	414.8778	144.3071	-270.5707	-0.200192307692308	-0.0952439024390244	-0.200192307692308	414.8778	144.3071	-270.5707
-5.205	-4.005	383.1052	142.4827	-240.6225	-0.200192307692308	-0.0976829268292683	-0.200192307692308	383.1052	142.4827	-240.6225
-5.205	-4.1	340.9157	142.9372	-197.9785	-0.200192307692308	-0.1	-0.200192307692308	340.9157	142.9372	-197.9785
-5.205	-4.205	319.6686	141.2738	-178.3948	-0.200192307692308	-0.102560975609756	-0.200192307692308	319.6686	141.2738	-178.3948
-5.205	-4.3	300.7462	140.7232	-160.023	-0.200192307692308	-0.104878048780488	-0.200192307692308	300.7462	140.7232	-160.023
-5.205	-4.405	287.7153	140.8997	-146.8156	-0.200192307692308	-0.107439024390244	-0.200192307692308	287.7153	140.8997	-146.8156
-5.205	-4.505	275.0399	144.4848	-130.5551	-0.200192307692308	-0.109878048780488	-0.200192307692308	275.0399	144.4848	-130.5551
-5.205	-4.6	264.8612	147.2975	-117.5637	-0.200192307692308	-0.11219512195122	-0.200192307692308	264.8612	147.2975	-117.5637
-5.205	-4.705	259.4466	150.8525	-108.5941	-0.200192307692308	-0.114756097560976	-0.200192307692308	259.4466	150.8525	-108.5941
-5.205	-4.8	253.1458	151.2361	-101.9097	-0.200192307692308	-0.117073170731707	-0.200192307692308	253.1458	151.2361	-101.9097
-5.205	-4.905	250.4073	149.3435	-101.0638	-0.200192307692308	-0.119634146341463	-0.200192307692308	250.4073	149.3435	-101.0638
-5.205	-5.005	246.5332	150.1129	-96.4203	-0.200192307692308	-0.122073170731707	-0.200192307692308	246.5332	150.1129	-96.4203
-5.205	-5.1	242.3335	148.4979	-93.8356	-0.200192307692308	-0.124390243902439	-0.200192307692308	242.3335	148.4979	-93.8356
-5.205	-5.205	238.5933	147.246	-91.3473	-0.200192307692308	-0.126951219512195	-0.200192307692308	238.5933	147.246	-91.3473
-5.205	-5.3	233.3821	143.7128	-89.6693	-0.200192307692308	-0.129268292682927	-0.200192307692308	233.3821	143.7128	-89.6693
-5.205	-5.405	227.868	139.5642	-88.3038	-0.200192307692308	-0.131829268292683	-0.200192307692308	227.868	139.5642	-88.3038
-5.205	-5.505	220.733	138.589	-82.144	-0.200192307692308	-0.134268292682927	-0.200192307692308	220.733	138.589	-82.144
-5.205	-5.6	214.3449	137.874	-76.4709	-0.200192307692308	-0.136585365853659	-0.200192307692308	214.3449	137.874	-76.4709
-5.205	-5.705	208.1802	136.6603	-71.5199	-0.200192307692308	-0.139146341463415	-0.200192307692308	208.1802	136.6603	-71.5199
-5.205	-5.8	199.059	136.6991	-62.3599	-0.200192307692308	-0.141463414634146	-0.200192307692308	199.059	136.6991	-62.3599
-5.205	-5.905	195.227	136.7558	-58.4712	-0.200192307692308	-0.144024390243902	-0.200192307692308	195.227	136.7558	-58.4712
-5.205	-6	197.0982	136.5247	-60.5735	-0.200192307692308	-0.146341463414634	-0.200192307692308	197.0982	136.5247	-60.5735
-5.005	5.995	359.2353	376.9161	17.6808	-0.1925	0.146219512195122	-0.1925	359.2353	376.9161	17.6808
-5.005	5.9	389.8257	358.8745	-30.9512	-0.1925	0.14390243902439	-0.1925	389.8257	358.8745	-30.9512
-5.005	5.8	414.6438	344.0658	-70.578	-0.1925	0.141463414634146	-0.1925	414.6438	344.0658	-70.578
-5.005	5.7	435.5926	322.2926	-113.3	-0.1925	0.139024390243902	-0.1925	435.5926	322.2926	-113.3
-5.005	5.6	457.7394	309.1719	-148.5675	-0.1925	0.136585365853659	-0.1925	457.7394	309.1719	-148.5675
-5.005	5.495	483.2414	297.5151	-185.7263	-0.1925	0.134024390243902	-0.1925	483.2414	297.5151	-185.7263
-5.005	5.4	514.4384	288.4496	-225.9888	-0.1925	0.131707317073171	-0.1925	514.4384	288.4496	-225.9888
-5.005	5.3	546.2949	279.8521	-266.4428	-0.1925	0.129268292682927	-0.1925	546.2949	279.8521	-266.4428
-5.005	5.2	585.9562	271.9775	-313.9787	-0.1925	0.126829268292683	-0.1925	585.9562	271.9775	-313.9787
-5.005	5.1	723.7465	267.3897	-456.3568	-0.1925	0.124390243902439	-0.1925	723.7465	267.3897	-456.3568
-5.005	4.995	827.2417	263.7736	-563.4681	-0.1925	0.121829268292683	-0.1925	827.2417	263.7736	-563.4681
-5.005	4.9	954.5077	261.5668	-692.9409	-0.1925	0.119512195121951	-0.1925	954.5077	261.5668	-692.9409
-5.005	4.8	1279.296	257.7234	-1021.5726	-0.1925	0.117073170731707	-0.1925	1279.296	257.7234	-1021.5726
-5.005	4.7	1860.127	245.4973	-1614.6297	-0.1925	0.114634146341463	-0.1925	1860.127	245.4973	-1614.6297
-5.005	4.6	3831.795	222.3653	-3609.4297	-0.1925	0.11219512195122	-0.1925	3831.795	222.3653	-3609.4297
-5.005	4.495	10564.13	213.9112	-10350.2188	-0.1925	0.109634146341463	-0.1925	10564.13	213.9112	-10350.2188
-5.005	4.4	21507.01	207.5795	-21299.4305	-0.1925	0.107317073170732	-0.1925	21507.01	207.5795	-21299.4305
-5.005	4.3	31609.29	201.7049	-31407.5851	-0.1925	0.104878048780488	-0.1925	31609.29	201.7049	-31407.5851
-5.005	4.2	43494.11	196.5044	-43297.6056	-0.1925	0.102439024390244	-0.1925	43494.11	196.5044	-43297.6056
-5.005	4.1	51544.16	190.4752	-51353.6848	-0.1925	0.1	-0.1925	51544.16	190.4752	-51353.6848
-5.005	4	50212.2	183.2964	-50028.9036	-0.1925	0.0975609756097561	-0.1925	50212.2	183.2964	-50028.9036
-5.005	3.9	35666.72	176.2606	-35490.4594	-0.1925	0.0951219512195122	-0.1925	35666.72	176.2606	-35490.4594
-5.005	3.8	12255.68	169.2998	-12086.3802	-0.1925	0.0926829268292683	-0.1925	12255.68	169.2998	-12086.3802
-5.005	3.7	4616.71	161.4002	-4455.3098	-0.1925	0.0902439024390244	-0.1925	4616.71	161.4002	-4455.3098
-5.005	3.6	2090.666	156.2438	-1934.4222	-0.1925	0.0878048780487805	-0.1925	2090.666	156.2438	-1934.4222
-5.005	3.5	1641.524	151.8463	-1489.6777	-0.1925	0.0853658536585366	-0.1925	1641.524	151.8463	-1489.6777
-5.005	3.4	1037.09	148.0349	-889.0551	-0.1925	0.0829268292682927	-0.1925	1037.09	148.0349	-889.0551
-5.005	3.3	759.7795	144.859	-614.9205	-0.1925	0.0804878048780488	-0.1925	759.7795	144.859	-614.9205
-5.005	3.2	664.9365	141.3342	-523.6023	-0.1925	0.0780487804878049	-0.1925	664.9365	141.3342	-523.6023
-5.005	3.095	597.3646	137.595	-459.7696	-0.1925	0.0754878048780488	-0.1925	597.3646	137.595	-459.7696
-5.005	3	548.9782	133.9833	-414.9949	-0.1925	0.0731707317073171	-0.1925	548.9782	133.9833	-414.9949
-5.005	2.9	495.3922	129.6596	-365.7326	-0.1925	0.0707317073170732	-0.1925	495.3922	129.6596	-365.7326
-5.005	2.8	429.0776	125.6252	-303.4524	-0.1925	0.0682926829268293	-0.1925	429.0776	125.6252	-303.4524
-5.005	2.7	396.5523	121.3357	-275.2166	-0.1925	0.0658536585365854	-0.1925	396.5523	121.3357	-275.2166
-5.005	2.595	370.9066	119.2115	-251.6951	-0.1925	0.0632926829268293	-0.1925	370.9066	119.2115	-251.6951
-5.005	2.5	355.1792	118.1173	-237.0619	-0.1925	0.0609756097560976	-0.1925	355.1792	118.1173	-237.0619
-5.005	2.4	344.2588	115.8363	-228.4225	-0.1925	0.0585365853658537	-0.1925	344.2588	115.8363	-228.4225
-5.005	2.3	334.8699	113.6721	-221.1978	-0.1925	0.0560975609756098	-0.1925	334.8699	113.6721	-221.1978
-5.005	2.2	317.0217	113.2004	-203.8213	-0.1925	0.0536585365853659	-0.1925	317.0217	113.2004	-203.8213
-5.005	2.095	301.7509	115.3496	-186.4013	-0.1925	0.0510975609756098	-0.1925	301.7509	115.3496	-186.4013
-5.005	2	289.3088	119.1631	-170.1457	-0.1925	0.0487804878048781	-0.1925	289.3088	119.1631	-170.1457
-5.005	1.9	281.6243	131.0234	-150.6009	-0.1925	0.0463414634146341	-0.1925	281.6243	131.0234	-150.6009
-5.005	1.8	277.1905	137.6553	-139.5352	-0.1925	0.0439024390243902	-0.1925	277.1905	137.6553	-139.5352
-5.005	1.7	267.622	144.2283	-123.3937	-0.1925	0.0414634146341463	-0.1925	267.622	144.2283	-123.3937
-5.005	1.6	248.6713	154.2722	-94.3991	-0.1925	0.0390243902439024	-0.1925	248.6713	154.2722	-94.3991
-5.005	1.5	233.6699	169.2785	-64.3914	-0.1925	0.0365853658536585	-0.1925	233.6699	169.2785	-64.3914
-5.005	1.4	218.6537	180.3128	-38.3409	-0.1925	0.0341463414634146	-0.1925	218.6537	180.3128	-38.3409
-5.005	1.3	207.3246	197.0333	-10.2913	-0.1925	0.0317073170731707	-0.1925	207.3246	197.0333	-10.2913
-5.005	1.2	193.1971	220.0627	26.8656	-0.1925	0.0292682926829268	-0.1925	193.1971	220.0627	26.8656
-5.005	1.1	185.9708	250.0849	64.1141	-0.1925	0.0268292682926829	-0.1925	185.9708	250.0849	64.1141
-5.005	0.995	176.1771	280.896	104.7189	-0.1925	0.0242682926829268	-0.1925	176.1771	280.896	104.7189
-5.005	0.9	167.6866	312.4642	144.7776	-0.1925	0.0219512195121951	-0.1925	167.6866	312.4642	144.7776
-5.005	0.8	155.308	343.6058	188.2978	-0.1925	0.0195121951219512	-0.1925	155.308	343.6058	188.2978
-5.005	0.7	144.6227	373.7449	229.1222	-0.1925	0.0170731707317073	-0.1925	144.6227	373.7449	229.1222
-5.005	0.6	137.9015	389.1386	251.2371	-0.1925	0.0146341463414634	-0.1925	137.9015	389.1386	251.2371
-5.005	0.495	130.6089	398.8613	268.2524	-0.1925	0.0120731707317073	-0.1925	130.6089	398.8613	268.2524
-5.005	0.4	125.5453	396.8448	271.2995	-0.1925	0.00975609756097561	-0.1925	125.5453	396.8448	271.2995
-5.005	0.3	120.6479	381.8151	261.1672	-0.1925	0.00731707317073171	-0.1925	120.6479	381.8151	261.1672
-5.005	0.2	117.072	366.2359	249.1639	-0.1925	0.0048780487804878	-0.1925	117.072	366.2359	249.1639
-5.005	0.1	113.1374	334.359	221.2216	-0.1925	0.0024390243902439	-0.1925	113.1374	334.359	221.2216
-5.005	0	107.2269	301.2744	194.0475	-0.1925	0	-0.1925	107.2269	301.2744	194.0475
-5.005	-0.1	102.793	266.0958	163.3028	-0.1925	-0.0024390243902439	-0.1925	102.793	266.0958	163.3028
-5.005	-0.2	99.23788	214.7738	115.53592	-0.1925	-0.0048780487804878	-0.1925	99.23788	214.7738	115.53592
-5.005	-0.3	97.81934	186.9706	89.15126	-0.1925	-0.00731707317073171	-0.1925	97.81934	186.9706	89.15126
-5.005	-0.4	93.40197	166.4238	73.02183	-0.1925	-0.00975609756097561	-0.1925	93.40197	166.4238	73.02183
-5.005	-0.505	89.23083	149.2164	59.98557	-0.1925	-0.0123170731707317	-0.1925	89.23083	149.2164	59.98557
-5.005	-0.6	85.97847	134.3878	48.40933	-0.1925	-0.0146341463414634	-0.1925	85.97847	134.3878	48.40933
-5.005	-0.7	84.04273	120.0528	36.01007	-0.1925	-0.0170731707317073	-0.1925	84.04273	120.0528	36.01007
-5.005	-0.8	78.29975	109.0645	30.76475	-0.1925	-0.0195121951219512	-0.1925	78.29975	109.0645	30.76475
-5.005	-0.9	77.41564	100.7476	23.33196	-0.1925	-0.0219512195121951	-0.1925	77.41564	100.7476	23.33196
-5.005	-1	76.89915	96.41465	19.5155	-0.1925	-0.024390243902439	-0.1925	76.89915	96.41465	19.5155
-5.005	-1.1	78.4847	93.51442	15.02972	-0.1925	-0.0268292682926829	-0.1925	78.4847	93.51442	15.02972
-5.005	-1.2	78.95915	90.55151	11.59236	-0.1925	-0.0292682926829268	-0.1925	78.95915	90.55151	11.59236
-5.005	-1.3	79.22745	88.18452	8.95707	-0.1925	-0.0317073170731707	-0.1925	79.22745	88.18452	8.95707
-5.005	-1.4	81.14036	87.74651	6.60615	-0.1925	-0.0341463414634146	-0.1925	81.14036	87.74651	6.60615
-5.005	-1.5	82.83918	90.79795	7.95877	-0.1925	-0.0365853658536585	-0.1925	82.83918	90.79795	7.95877
-5.005	-1.6	81.94649	93.64681	11.70032	-0.1925	-0.0390243902439024	-0.1925	81.94649	93.64681	11.70032
-5.005	-1.705	81.85957	95.88447	14.0249	-0.1925	-0.0415853658536585	-0.1925	81.85957	95.88447	14.0249
-5.005	-1.8	82.956	97.31816	14.36216	-0.1925	-0.0439024390243902	-0.1925	82.956	97.31816	14.36216
-5.005	-1.9	86.65849	98.54797	11.88948	-0.1925	-0.0463414634146341	-0.1925	86.65849	98.54797	11.88948
-5.005	-2	91.64088	100.8636	9.22272000000001	-0.1925	-0.0487804878048781	-0.1925	91.64088	100.8636	9.22272000000001
-5.005	-2.1	98.83018	102.9689	4.13872000000001	-0.1925	-0.051219512195122	-0.1925	98.83018	102.9689	4.13872000000001
-5.005	-2.2	110.6526	107.8456	-2.807	-0.1925	-0.0536585365853659	-0.1925	110.6526	107.8456	-2.807
-5.005	-2.3	136.013	112.0756	-23.9374	-0.1925	-0.0560975609756098	-0.1925	136.013	112.0756	-23.9374
-5.005	-2.4	144.4643	114.7268	-29.7375	-0.1925	-0.0585365853658537	-0.1925	144.4643	114.7268	-29.7375
-5.005	-2.5	151.5844	120.7905	-30.7939	-0.1925	-0.0609756097560976	-0.1925	151.5844	120.7905	-30.7939
-5.005	-2.6	162.785	126.3327	-36.4523	-0.1925	-0.0634146341463415	-0.1925	162.785	126.3327	-36.4523
-5.005	-2.7	175.5471	127.495	-48.0521	-0.1925	-0.0658536585365854	-0.1925	175.5471	127.495	-48.0521
-5.005	-2.8	200.4846	132.0808	-68.4038	-0.1925	-0.0682926829268293	-0.1925	200.4846	132.0808	-68.4038
-5.005	-2.9	221.3584	136.2067	-85.1517	-0.1925	-0.0707317073170732	-0.1925	221.3584	136.2067	-85.1517
-5.005	-3	246.9764	137.0656	-109.9108	-0.1925	-0.0731707317073171	-0.1925	246.9764	137.0656	-109.9108
-5.005	-3.1	274.3321	136.4621	-137.87	-0.1925	-0.075609756097561	-0.1925	274.3321	136.4621	-137.87
-5.005	-3.2	327.7776	139.4768	-188.3008	-0.1925	-0.0780487804878049	-0.1925	327.7776	139.4768	-188.3008
-5.005	-3.3	374.9592	141.604	-233.3552	-0.1925	-0.0804878048780488	-0.1925	374.9592	141.604	-233.3552
-5.005	-3.4	413.533	145.6067	-267.9263	-0.1925	-0.0829268292682927	-0.1925	413.533	145.6067	-267.9263
-5.005	-3.5	446.3682	147.3295	-299.0387	-0.1925	-0.0853658536585366	-0.1925	446.3682	147.3295	-299.0387
-5.005	-3.6	478.1942	145.8378	-332.3564	-0.1925	-0.0878048780487805	-0.1925	478.1942	145.8378	-332.3564
-5.005	-3.7	496.4498	144.6942	-351.7556	-0.1925	-0.0902439024390244	-0.1925	496.4498	144.6942	-351.7556
-5.005	-3.805	506.0899	142.7051	-363.3848	-0.1925	-0.0928048780487805	-0.1925	506.0899	142.7051	-363.3848
-5.005	-3.905	507.8078	142.6875	-365.1203	-0.1925	-0.0952439024390244	-0.1925	507.8078	142.6875	-365.1203
-5.005	-4.005	503.0769	141.2105	-361.8664	-0.1925	-0.0976829268292683	-0.1925	503.0769	141.2105	-361.8664
-5.005	-4.1	485.6399	141.3421	-344.2978	-0.1925	-0.1	-0.1925	485.6399	141.3421	-344.2978
-5.005	-4.205	441.1647	137.8568	-303.3079	-0.1925	-0.102560975609756	-0.1925	441.1647	137.8568	-303.3079
-5.005	-4.3	410.8103	139.189	-271.6213	-0.1925	-0.104878048780488	-0.1925	410.8103	139.189	-271.6213
-5.005	-4.405	380.1911	137.6431	-242.548	-0.1925	-0.107439024390244	-0.1925	380.1911	137.6431	-242.548
-5.005	-4.505	338.9894	141.3142	-197.6752	-0.1925	-0.109878048780488	-0.1925	338.9894	141.3142	-197.6752
-5.005	-4.6	313.8432	143.252	-170.5912	-0.1925	-0.11219512195122	-0.1925	313.8432	143.252	-170.5912
-5.005	-4.705	298.1556	146.4593	-151.6963	-0.1925	-0.114756097560976	-0.1925	298.1556	146.4593	-151.6963
-5.005	-4.8	285.6727	146.2503	-139.4224	-0.1925	-0.117073170731707	-0.1925	285.6727	146.2503	-139.4224
-5.005	-4.905	278.108	147.211	-130.897	-0.1925	-0.119634146341463	-0.1925	278.108	147.211	-130.897
-5.005	-5.005	269.7215	148.5032	-121.2183	-0.1925	-0.122073170731707	-0.1925	269.7215	148.5032	-121.2183
-5.005	-5.1	265.8751	147.7713	-118.1038	-0.1925	-0.124390243902439	-0.1925	265.8751	147.7713	-118.1038
-5.005	-5.205	259.9978	147.9437	-112.0541	-0.1925	-0.126951219512195	-0.1925	259.9978	147.9437	-112.0541
-5.005	-5.3	255.279	147.1616	-108.1174	-0.1925	-0.129268292682927	-0.1925	255.279	147.1616	-108.1174
-5.005	-5.405	247.6424	143.7467	-103.8957	-0.1925	-0.131829268292683	-0.1925	247.6424	143.7467	-103.8957
-5.005	-5.505	244.203	139.4588	-104.7442	-0.1925	-0.134268292682927	-0.1925	244.203	139.4588	-104.7442
-5.005	-5.6	240.3262	138.3592	-101.967	-0.1925	-0.136585365853659	-0.1925	240.3262	138.3592	-101.967
-5.005	-5.705	238.1067	138.1918	-99.9149	-0.1925	-0.139146341463415	-0.1925	238.1067	138.1918	-99.9149
-5.005	-5.8	237.3088	136.4546	-100.8542	-0.1925	-0.141463414634146	-0.1925	237.3088	136.4546	-100.8542
-5.005	-5.905	236.7851	136.8035	-99.9816	-0.1925	-0.144024390243902	-0.1925	236.7851	136.8035	-99.9816
-5.005	-6	238.5433	136.9531	-101.5902	-0.1925	-0.146341463414634	-0.1925	238.5433	136.9531	-101.5902
-4.805	5.995	308.4942	374.6873	66.1931	-0.184807692307692	0.146219512195122	-0.184807692307692	308.4942	374.6873	66.1931
-4.805	5.9	322.4485	359.2236	36.7751	-0.184807692307692	0.14390243902439	-0.184807692307692	322.4485	359.2236	36.7751
-4.805	5.8	328.0831	343.8451	15.762	-0.184807692307692	0.141463414634146	-0.184807692307692	328.0831	343.8451	15.762
-4.805	5.7	334.7418	332.9932	-1.74860000000001	-0.184807692307692	0.139024390243902	-0.184807692307692	334.7418	332.9932	-1.74860000000001
-4.805	5.6	354.2797	313.5044	-40.7753	-0.184807692307692	0.136585365853659	-0.184807692307692	354.2797	313.5044	-40.7753
-4.805	5.495	383.6059	300.5636	-83.0423	-0.184807692307692	0.134024390243902	-0.184807692307692	383.6059	300.5636	-83.0423
-4.805	5.4	401.6821	290.925	-110.7571	-0.184807692307692	0.131707317073171	-0.184807692307692	401.6821	290.925	-110.7571
-4.805	5.3	423.0293	282.0838	-140.9455	-0.184807692307692	0.129268292682927	-0.184807692307692	423.0293	282.0838	-140.9455
-4.805	5.2	443.5335	271.4348	-172.0987	-0.184807692307692	0.126829268292683	-0.184807692307692	443.5335	271.4348	-172.0987
-4.805	5.1	467.712	262.1325	-205.5795	-0.184807692307692	0.124390243902439	-0.184807692307692	467.712	262.1325	-205.5795
-4.805	4.995	495.7286	253.1252	-242.6034	-0.184807692307692	0.121829268292683	-0.184807692307692	495.7286	253.1252	-242.6034
-4.805	4.9	531.0841	245.1274	-285.9567	-0.184807692307692	0.119512195121951	-0.184807692307692	531.0841	245.1274	-285.9567
-4.805	4.8	569.0414	237.5168	-331.5246	-0.184807692307692	0.117073170731707	-0.184807692307692	569.0414	237.5168	-331.5246
-4.805	4.7	680.8538	229.9972	-450.8566	-0.184807692307692	0.114634146341463	-0.184807692307692	680.8538	229.9972	-450.8566
-4.805	4.6	796.334	222.4458	-573.8882	-0.184807692307692	0.11219512195122	-0.184807692307692	796.334	222.4458	-573.8882
-4.805	4.495	933.2758	215.8064	-717.4694	-0.184807692307692	0.109634146341463	-0.184807692307692	933.2758	215.8064	-717.4694
-4.805	4.4	1245.4	209.0331	-1036.3669	-0.184807692307692	0.107317073170732	-0.184807692307692	1245.4	209.0331	-1036.3669
-4.805	4.3	1962.355	202.7855	-1759.5695	-0.184807692307692	0.104878048780488	-0.184807692307692	1962.355	202.7855	-1759.5695
-4.805	4.2	3973.254	196.1772	-3777.0768	-0.184807692307692	0.102439024390244	-0.184807692307692	3973.254	196.1772	-3777.0768
-4.805	4.1	11711.85	190.3977	-11521.4523	-0.184807692307692	0.1	-0.184807692307692	11711.85	190.3977	-11521.4523
-4.805	4	22625.64	182.8589	-22442.7811	-0.184807692307692	0.0975609756097561	-0.184807692307692	22625.64	182.8589	-22442.7811
-4.805	3.9	34154.3	176.3209	-33977.9791	-0.184807692307692	0.0951219512195122	-0.184807692307692	34154.3	176.3209	-33977.9791
-4.805	3.8	49872.29	170.2698	-49702.0202	-0.184807692307692	0.0926829268292683	-0.184807692307692	49872.29	170.2698	-49702.0202
-4.805	3.7	59951.86	165.0773	-59786.7827	-0.184807692307692	0.0902439024390244	-0.184807692307692	59951.86	165.0773	-59786.7827
-4.805	3.6	58791.08	160.7594	-58630.3206	-0.184807692307692	0.0878048780487805	-0.184807692307692	58791.08	160.7594	-58630.3206
-4.805	3.5	36039.35	157.1356	-35882.2144	-0.184807692307692	0.0853658536585366	-0.184807692307692	36039.35	157.1356	-35882.2144
-4.805	3.4	6049.831	154.3008	-5895.5302	-0.184807692307692	0.0829268292682927	-0.184807692307692	6049.831	154.3008	-5895.5302
-4.805	3.3	2410.404	151.4938	-2258.9102	-0.184807692307692	0.0804878048780488	-0.184807692307692	2410.404	151.4938	-2258.9102
-4.805	3.2	1822.483	146.9968	-1675.4862	-0.184807692307692	0.0780487804878049	-0.184807692307692	1822.483	146.9968	-1675.4862
-4.805	3.095	1053.126	142.4205	-910.7055	-0.184807692307692	0.0754878048780488	-0.184807692307692	1053.126	142.4205	-910.7055
-4.805	3	853.9025	138.4467	-715.4558	-0.184807692307692	0.0731707317073171	-0.184807692307692	853.9025	138.4467	-715.4558
-4.805	2.9	671.706	135.6871	-536.0189	-0.184807692307692	0.0707317073170732	-0.184807692307692	671.706	135.6871	-536.0189
-4.805	2.8	604.9553	131.7355	-473.2198	-0.184807692307692	0.0682926829268293	-0.184807692307692	604.9553	131.7355	-473.2198
-4.805	2.7	548.4271	127.1541	-421.273	-0.184807692307692	0.0658536585365854	-0.184807692307692	548.4271	127.1541	-421.273
-4.805	2.595	508.2605	121.8728	-386.3877	-0.184807692307692	0.0632926829268293	-0.184807692307692	508.2605	121.8728	-386.3877
-4.805	2.5	455.437	119.8481	-335.5889	-0.184807692307692	0.0609756097560976	-0.184807692307692	455.437	119.8481	-335.5889
-4.805	2.4	419.8401	119.86	-299.9801	-0.184807692307692	0.0585365853658537	-0.184807692307692	419.8401	119.86	-299.9801
-4.805	2.3	394.1311	121.5454	-272.5857	-0.184807692307692	0.0560975609756098	-0.184807692307692	394.1311	121.5454	-272.5857
-4.805	2.2	371.434	120.5755	-250.8585	-0.184807692307692	0.0536585365853659	-0.184807692307692	371.434	120.5755	-250.8585
-4.805	2.095	353.0764	120.3279	-232.7485	-0.184807692307692	0.0510975609756098	-0.184807692307692	353.0764	120.3279	-232.7485
-4.805	2	334.8361	122.509	-212.3271	-0.184807692307692	0.0487804878048781	-0.184807692307692	334.8361	122.509	-212.3271
-4.805	1.9	323.4038	125.9843	-197.4195	-0.184807692307692	0.0463414634146341	-0.184807692307692	323.4038	125.9843	-197.4195
-4.805	1.8	308.4136	133.7725	-174.6411	-0.184807692307692	0.0439024390243902	-0.184807692307692	308.4136	133.7725	-174.6411
-4.805	1.7	294.658	138.9998	-155.6582	-0.184807692307692	0.0414634146341463	-0.184807692307692	294.658	138.9998	-155.6582
-4.805	1.6	279.4822	148.9202	-130.562	-0.184807692307692	0.0390243902439024	-0.184807692307692	279.4822	148.9202	-130.562
-4.805	1.5	269.8913	161.5137	-108.3776	-0.184807692307692	0.0365853658536585	-0.184807692307692	269.8913	161.5137	-108.3776
-4.805	1.4	263.2147	183.9231	-79.2916	-0.184807692307692	0.0341463414634146	-0.184807692307692	263.2147	183.9231	-79.2916
-4.805	1.3	247.4747	201.6733	-45.8014	-0.184807692307692	0.0317073170731707	-0.184807692307692	247.4747	201.6733	-45.8014
-4.805	1.2	229.5452	224.3631	-5.18209999999999	-0.184807692307692	0.0292682926829268	-0.184807692307692	229.5452	224.3631	-5.18209999999999
-4.805	1.1	217.8979	252.3775	34.4796	-0.184807692307692	0.0268292682926829	-0.184807692307692	217.8979	252.3775	34.4796
-4.805	0.995	207.0492	281.2202	74.171	-0.184807692307692	0.0242682926829268	-0.184807692307692	207.0492	281.2202	74.171
-4.805	0.9	190.6155	311.8061	121.1906	-0.184807692307692	0.0219512195121951	-0.184807692307692	190.6155	311.8061	121.1906
-4.805	0.8	179.4882	341.5545	162.0663	-0.184807692307692	0.0195121951219512	-0.184807692307692	179.4882	341.5545	162.0663
-4.805	0.7	174.6808	372.2594	197.5786	-0.184807692307692	0.0170731707317073	-0.184807692307692	174.6808	372.2594	197.5786
-4.805	0.6	169.9119	390.8375	220.9256	-0.184807692307692	0.0146341463414634	-0.184807692307692	169.9119	390.8375	220.9256
-4.805	0.495	161.4047	398.3287	236.924	-0.184807692307692	0.0120731707317073	-0.184807692307692	161.4047	398.3287	236.924
-4.805	0.4	155.9036	394.6347	238.7311	-0.184807692307692	0.00975609756097561	-0.184807692307692	155.9036	394.6347	238.7311
-4.805	0.3	147.6857	380.0266	232.3409	-0.184807692307692	0.00731707317073171	-0.184807692307692	147.6857	380.0266	232.3409
-4.805	0.2	140.8956	363.267	222.3714	-0.184807692307692	0.0048780487804878	-0.184807692307692	140.8956	363.267	222.3714
-4.805	0.1	133.3542	343.127	209.7728	-0.184807692307692	0.0024390243902439	-0.184807692307692	133.3542	343.127	209.7728
-4.805	0	127.9391	294.7809	166.8418	-0.184807692307692	0	-0.184807692307692	127.9391	294.7809	166.8418
-4.805	-0.1	122.9608	262.5957	139.6349	-0.184807692307692	-0.0024390243902439	-0.184807692307692	122.9608	262.5957	139.6349
-4.805	-0.2	115.6865	216.0139	100.3274	-0.184807692307692	-0.0048780487804878	-0.184807692307692	115.6865	216.0139	100.3274
-4.805	-0.3	109.5299	186.4268	76.8969	-0.184807692307692	-0.00731707317073171	-0.184807692307692	109.5299	186.4268	76.8969
[truncated: 7,801 more rows]
