# Supplementary material for: Giant ferroelectric polarization in a bilayer graphene heterostructure
Source: Nat Commun. 2022 Oct 21;13:6241. doi: 10.1038/s41467-022-34104-z (PMC9587233; doi:10.1038/s41467-022-34104-z)
Supplement: Supplementary file 4 — Source Data [file 41467_2022_34104_MOESM4_ESM.zip › SI/Fig.S8/Fig.S8c.dat]

12	-6	111.6721	107.8096	-3.86250000000001	0.461538461538462	-0.146341463414634	0.461538461538462	111.6721	107.8096	-3.86250000000001
12	-5.905	108.5736	109.715	1.1414	0.461538461538462	-0.144024390243902	0.461538461538462	108.5736	109.715	1.1414
12	-5.8	106.3869	108.6033	2.21640000000001	0.461538461538462	-0.141463414634146	0.461538461538462	106.3869	108.6033	2.21640000000001
12	-5.705	107.9055	109.1612	1.2557	0.461538461538462	-0.139146341463415	0.461538461538462	107.9055	109.1612	1.2557
12	-5.6	106.7228	107.9601	1.23729999999999	0.461538461538462	-0.136585365853659	0.461538461538462	106.7228	107.9601	1.23729999999999
12	-5.505	106.1886	106.2362	0.0476000000000028	0.461538461538462	-0.134268292682927	0.461538461538462	106.1886	106.2362	0.0476000000000028
12	-5.405	102.7229	105.3713	2.6484	0.461538461538462	-0.131829268292683	0.461538461538462	102.7229	105.3713	2.6484
12	-5.3	101.5176	101.9329	0.415299999999988	0.461538461538462	-0.129268292682927	0.461538461538462	101.5176	101.9329	0.415299999999988
12	-5.205	100.3815	101.707	1.32550000000001	0.461538461538462	-0.126951219512195	0.461538461538462	100.3815	101.707	1.32550000000001
12	-5.1	100.0246	101.8088	1.78420000000001	0.461538461538462	-0.124390243902439	0.461538461538462	100.0246	101.8088	1.78420000000001
12	-5.005	100.4757	99.24904	-1.22666	0.461538461538462	-0.122073170731707	0.461538461538462	100.4757	99.24904	-1.22666
12	-4.905	101.0194	99.43643	-1.58297	0.461538461538462	-0.119634146341463	0.461538461538462	101.0194	99.43643	-1.58297
12	-4.8	98.73468	97.8195	-0.915180000000007	0.461538461538462	-0.117073170731707	0.461538461538462	98.73468	97.8195	-0.915180000000007
12	-4.705	96.71435	97.49272	0.778369999999981	0.461538461538462	-0.114756097560976	0.461538461538462	96.71435	97.49272	0.778369999999981
12	-4.6	94.95756	96.96351	2.00595	0.461538461538462	-0.11219512195122	0.461538461538462	94.95756	96.96351	2.00595
12	-4.505	94.66023	95.74238	1.08215	0.461538461538462	-0.109878048780488	0.461538461538462	94.66023	95.74238	1.08215
12	-4.405	94.25088	95.91078	1.65989999999998	0.461538461538462	-0.107439024390244	0.461538461538462	94.25088	95.91078	1.65989999999998
12	-4.3	96.2779	95.29678	-0.981119999999976	0.461538461538462	-0.104878048780488	0.461538461538462	96.2779	95.29678	-0.981119999999976
12	-4.205	98.74114	98.19202	-0.549119999999988	0.461538461538462	-0.102560975609756	0.461538461538462	98.74114	98.19202	-0.549119999999988
12	-4.1	103.6143	101.248	-2.3663	0.461538461538462	-0.1	0.461538461538462	103.6143	101.248	-2.3663
12	-4.005	108.5002	107.2616	-1.23860000000001	0.461538461538462	-0.0976829268292683	0.461538461538462	108.5002	107.2616	-1.23860000000001
12	-3.905	112.9513	110.808	-2.14330000000001	0.461538461538462	-0.0952439024390244	0.461538461538462	112.9513	110.808	-2.14330000000001
12	-3.805	120.2235	116.2969	-3.92660000000001	0.461538461538462	-0.0928048780487805	0.461538461538462	120.2235	116.2969	-3.92660000000001
12	-3.7	127.4519	123.2154	-4.23649999999999	0.461538461538462	-0.0902439024390244	0.461538461538462	127.4519	123.2154	-4.23649999999999
12	-3.6	136.2338	130.4617	-5.77210000000002	0.461538461538462	-0.0878048780487805	0.461538461538462	136.2338	130.4617	-5.77210000000002
12	-3.5	145.7408	140.2708	-5.47	0.461538461538462	-0.0853658536585366	0.461538461538462	145.7408	140.2708	-5.47
12	-3.4	157.1539	150.493	-6.6609	0.461538461538462	-0.0829268292682927	0.461538461538462	157.1539	150.493	-6.6609
12	-3.3	167.6477	162.3986	-5.2491	0.461538461538462	-0.0804878048780488	0.461538461538462	167.6477	162.3986	-5.2491
12	-3.2	181.3837	179.5457	-1.83800000000002	0.461538461538462	-0.0780487804878049	0.461538461538462	181.3837	179.5457	-1.83800000000002
12	-3.1	207.1218	199.9697	-7.15210000000002	0.461538461538462	-0.075609756097561	0.461538461538462	207.1218	199.9697	-7.15210000000002
12	-3	223.9543	215.2266	-8.7277	0.461538461538462	-0.0731707317073171	0.461538461538462	223.9543	215.2266	-8.7277
12	-2.9	273.8868	250.7555	-23.1313	0.461538461538462	-0.0707317073170732	0.461538461538462	273.8868	250.7555	-23.1313
12	-2.8	303.0791	269.3706	-33.7085	0.461538461538462	-0.0682926829268293	0.461538461538462	303.0791	269.3706	-33.7085
12	-2.7	316.2202	286.4247	-29.7955000000001	0.461538461538462	-0.0658536585365854	0.461538461538462	316.2202	286.4247	-29.7955000000001
12	-2.6	321.4469	302.0962	-19.3507	0.461538461538462	-0.0634146341463415	0.461538461538462	321.4469	302.0962	-19.3507
12	-2.5	325.325	310.819	-14.506	0.461538461538462	-0.0609756097560976	0.461538461538462	325.325	310.819	-14.506
12	-2.4	324.4888	317.5533	-6.93549999999999	0.461538461538462	-0.0585365853658537	0.461538461538462	324.4888	317.5533	-6.93549999999999
12	-2.3	320.4823	319.0967	-1.38560000000001	0.461538461538462	-0.0560975609756098	0.461538461538462	320.4823	319.0967	-1.38560000000001
12	-2.2	309.2913	313.3576	4.06630000000001	0.461538461538462	-0.0536585365853659	0.461538461538462	309.2913	313.3576	4.06630000000001
12	-2.1	292.558	302.52	9.96199999999999	0.461538461538462	-0.051219512195122	0.461538461538462	292.558	302.52	9.96199999999999
12	-2	270.4305	284.0032	13.5727	0.461538461538462	-0.0487804878048781	0.461538461538462	270.4305	284.0032	13.5727
12	-1.9	249.9997	266.2599	16.2602	0.461538461538462	-0.0463414634146341	0.461538461538462	249.9997	266.2599	16.2602
12	-1.8	232.9972	244.9801	11.9829	0.461538461538462	-0.0439024390243902	0.461538461538462	232.9972	244.9801	11.9829
12	-1.705	215.9319	227.7512	11.8193	0.461538461538462	-0.0415853658536585	0.461538461538462	215.9319	227.7512	11.8193
12	-1.6	201.8521	211.4638	9.61170000000002	0.461538461538462	-0.0390243902439024	0.461538461538462	201.8521	211.4638	9.61170000000002
12	-1.5	188.4576	198.3821	9.92449999999997	0.461538461538462	-0.0365853658536585	0.461538461538462	188.4576	198.3821	9.92449999999997
12	-1.4	173.1187	185.8016	12.6829	0.461538461538462	-0.0341463414634146	0.461538461538462	173.1187	185.8016	12.6829
12	-1.3	163.0521	167.575	4.52289999999999	0.461538461538462	-0.0317073170731707	0.461538461538462	163.0521	167.575	4.52289999999999
12	-1.2	156.4259	157.6787	1.25280000000001	0.461538461538462	-0.0292682926829268	0.461538461538462	156.4259	157.6787	1.25280000000001
12	-1.1	147.8807	149.0175	1.13680000000002	0.461538461538462	-0.0268292682926829	0.461538461538462	147.8807	149.0175	1.13680000000002
12	-1	141.802	142.0678	0.265800000000013	0.461538461538462	-0.024390243902439	0.461538461538462	141.802	142.0678	0.265800000000013
12	-0.9	132.3937	136.3249	3.93119999999999	0.461538461538462	-0.0219512195121951	0.461538461538462	132.3937	136.3249	3.93119999999999
12	-0.8	138.4757	128.9529	-9.52279999999999	0.461538461538462	-0.0195121951219512	0.461538461538462	138.4757	128.9529	-9.52279999999999
12	-0.7	141.2453	128.6357	-12.6096	0.461538461538462	-0.0170731707317073	0.461538461538462	141.2453	128.6357	-12.6096
12	-0.6	131.4649	128.2336	-3.23130000000001	0.461538461538462	-0.0146341463414634	0.461538461538462	131.4649	128.2336	-3.23130000000001
12	-0.505	122.5077	121.5057	-1.002	0.461538461538462	-0.0123170731707317	0.461538461538462	122.5077	121.5057	-1.002
12	-0.4	113.6327	114.4706	0.837899999999991	0.461538461538462	-0.00975609756097561	0.461538461538462	113.6327	114.4706	0.837899999999991
12	-0.3	107.0561	107.6599	0.603799999999993	0.461538461538462	-0.00731707317073171	0.461538461538462	107.0561	107.6599	0.603799999999993
12	-0.2	102.7216	104.4515	1.72990000000002	0.461538461538462	-0.0048780487804878	0.461538461538462	102.7216	104.4515	1.72990000000002
12	-0.1	98.81447	100.1222	1.30773000000001	0.461538461538462	-0.0024390243902439	0.461538461538462	98.81447	100.1222	1.30773000000001
12	0	97.6414	98.83313	1.19173000000001	0.461538461538462	0	0.461538461538462	97.6414	98.83313	1.19173000000001
12	0.1	96.55135	97.0955	0.544150000000002	0.461538461538462	0.0024390243902439	0.461538461538462	96.55135	97.0955	0.544150000000002
12	0.2	95.89367	97.56157	1.66790000000002	0.461538461538462	0.0048780487804878	0.461538461538462	95.89367	97.56157	1.66790000000002
12	0.3	95.51034	95.62793	0.117589999999993	0.461538461538462	0.00731707317073171	0.461538461538462	95.51034	95.62793	0.117589999999993
12	0.4	94.8361	94.86135	0.025250000000014	0.461538461538462	0.00975609756097561	0.461538461538462	94.8361	94.86135	0.025250000000014
12	0.495	96.34332	93.93478	-2.40854	0.461538461538462	0.0120731707317073	0.461538461538462	96.34332	93.93478	-2.40854
12	0.6	94.93663	94.32064	-0.615989999999996	0.461538461538462	0.0146341463414634	0.461538461538462	94.93663	94.32064	-0.615989999999996
12	0.7	93.4792	93.69744	0.218239999999994	0.461538461538462	0.0170731707317073	0.461538461538462	93.4792	93.69744	0.218239999999994
12	0.8	92.80763	93.9113	1.10367000000001	0.461538461538462	0.0195121951219512	0.461538461538462	92.80763	93.9113	1.10367000000001
12	0.9	91.75871	91.40695	-0.351760000000013	0.461538461538462	0.0219512195121951	0.461538461538462	91.75871	91.40695	-0.351760000000013
12	0.995	90.22969	91.40562	1.17592999999999	0.461538461538462	0.0242682926829268	0.461538461538462	90.22969	91.40562	1.17592999999999
12	1.1	90.46169	89.67542	-0.786270000000002	0.461538461538462	0.0268292682926829	0.461538461538462	90.46169	89.67542	-0.786270000000002
12	1.2	89.88307	89.69806	-0.185010000000005	0.461538461538462	0.0292682926829268	0.461538461538462	89.88307	89.69806	-0.185010000000005
12	1.3	89.09775	88.52938	-0.568369999999987	0.461538461538462	0.0317073170731707	0.461538461538462	89.09775	88.52938	-0.568369999999987
12	1.4	87.67927	88.87972	1.20044999999999	0.461538461538462	0.0341463414634146	0.461538461538462	87.67927	88.87972	1.20044999999999
12	1.5	87.73098	86.85996	-0.871019999999987	0.461538461538462	0.0365853658536585	0.461538461538462	87.73098	86.85996	-0.871019999999987
12	1.6	85.73602	86.80186	1.06583999999999	0.461538461538462	0.0390243902439024	0.461538461538462	85.73602	86.80186	1.06583999999999
12	1.7	84.37884	85.52958	1.15074000000001	0.461538461538462	0.0414634146341463	0.461538461538462	84.37884	85.52958	1.15074000000001
12	1.8	82.91361	85.85595	2.94233999999999	0.461538461538462	0.0439024390243902	0.461538461538462	82.91361	85.85595	2.94233999999999
12	1.9	81.74713	83.44217	1.69504000000001	0.461538461538462	0.0463414634146341	0.461538461538462	81.74713	83.44217	1.69504000000001
12	2	81.4203	83.5102	2.0899	0.461538461538462	0.0487804878048781	0.461538461538462	81.4203	83.5102	2.0899
12	2.095	80.15412	82.54991	2.39579000000002	0.461538461538462	0.0510975609756098	0.461538461538462	80.15412	82.54991	2.39579000000002
12	2.2	80.23915	81.86008	1.62092999999999	0.461538461538462	0.0536585365853659	0.461538461538462	80.23915	81.86008	1.62092999999999
12	2.3	79.10213	80.84768	1.74554999999999	0.461538461538462	0.0560975609756098	0.461538461538462	79.10213	80.84768	1.74554999999999
12	2.4	80.33199	79.00576	-1.32623	0.461538461538462	0.0585365853658537	0.461538461538462	80.33199	79.00576	-1.32623
12	2.5	79.61878	78.53446	-1.08432000000001	0.461538461538462	0.0609756097560976	0.461538461538462	79.61878	78.53446	-1.08432000000001
12	2.595	80.09461	79.20824	-0.886370000000014	0.461538461538462	0.0632926829268293	0.461538461538462	80.09461	79.20824	-0.886370000000014
12	2.7	79.09949	79.94175	0.842259999999996	0.461538461538462	0.0658536585365854	0.461538461538462	79.09949	79.94175	0.842259999999996
12	2.8	78.84228	80.66697	1.82468999999999	0.461538461538462	0.0682926829268293	0.461538461538462	78.84228	80.66697	1.82468999999999
12	2.9	77.53761	80.26445	2.72684000000001	0.461538461538462	0.0707317073170732	0.461538461538462	77.53761	80.26445	2.72684000000001
12	3	76.40652	79.37469	2.96817	0.461538461538462	0.0731707317073171	0.461538461538462	76.40652	79.37469	2.96817
12	3.095	74.38505	78.42445	4.03939999999999	0.461538461538462	0.0754878048780488	0.461538461538462	74.38505	78.42445	4.03939999999999
12	3.2	74.74381	76.49995	1.75614	0.461538461538462	0.0780487804878049	0.461538461538462	74.74381	76.49995	1.75614
12	3.3	74.04779	74.27831	0.230520000000013	0.461538461538462	0.0804878048780488	0.461538461538462	74.04779	74.27831	0.230520000000013
12	3.4	73.58995	74.78563	1.19568	0.461538461538462	0.0829268292682927	0.461538461538462	73.58995	74.78563	1.19568
12	3.5	72.87362	74.14186	1.26823999999999	0.461538461538462	0.0853658536585366	0.461538461538462	72.87362	74.14186	1.26823999999999
12	3.6	73.2531	74.35187	1.09877	0.461538461538462	0.0878048780487805	0.461538461538462	73.2531	74.35187	1.09877
12	3.7	72.6988	73.49922	0.800420000000017	0.461538461538462	0.0902439024390244	0.461538461538462	72.6988	73.49922	0.800420000000017
12	3.8	71.81393	74.4376	2.62367	0.461538461538462	0.0926829268292683	0.461538461538462	71.81393	74.4376	2.62367
12	3.9	70.67211	73.09373	2.42161999999999	0.461538461538462	0.0951219512195122	0.461538461538462	70.67211	73.09373	2.42161999999999
12	4	70.27154	73.48836	3.21682	0.461538461538462	0.0975609756097561	0.461538461538462	70.27154	73.48836	3.21682
12	4.1	71.53686	72.16529	0.628429999999994	0.461538461538462	0.1	0.461538461538462	71.53686	72.16529	0.628429999999994
12	4.2	71.37304	72.80151	1.42847	0.461538461538462	0.102439024390244	0.461538461538462	71.37304	72.80151	1.42847
12	4.3	72.21423	71.98918	-0.225049999999996	0.461538461538462	0.104878048780488	0.461538461538462	72.21423	71.98918	-0.225049999999996
12	4.4	72.80292	73.00795	0.205029999999994	0.461538461538462	0.107317073170732	0.461538461538462	72.80292	73.00795	0.205029999999994
12	4.495	70.30239	72.53369	2.2313	0.461538461538462	0.109634146341463	0.461538461538462	70.30239	72.53369	2.2313
12	4.6	65.83253	73.78524	7.95271	0.461538461538462	0.11219512195122	0.461538461538462	65.83253	73.78524	7.95271
12	4.7	66.02143	73.06587	7.04444000000001	0.461538461538462	0.114634146341463	0.461538461538462	66.02143	73.06587	7.04444000000001
12	4.8	68.02865	72.2226	4.19395	0.461538461538462	0.117073170731707	0.461538461538462	68.02865	72.2226	4.19395
12	4.9	70.3451	71.73662	1.39152	0.461538461538462	0.119512195121951	0.461538461538462	70.3451	71.73662	1.39152
12	4.995	71.194	71.92238	0.728380000000001	0.461538461538462	0.121829268292683	0.461538461538462	71.194	71.92238	0.728380000000001
12	5.1	72.4284	72.67147	0.243070000000003	0.461538461538462	0.124390243902439	0.461538461538462	72.4284	72.67147	0.243070000000003
12	5.2	72.86248	73.52911	0.666630000000012	0.461538461538462	0.126829268292683	0.461538461538462	72.86248	73.52911	0.666630000000012
12	5.3	73.62297	72.64525	-0.977719999999991	0.461538461538462	0.129268292682927	0.461538461538462	73.62297	72.64525	-0.977719999999991
12	5.4	73.6398	73.59076	-0.0490399999999909	0.461538461538462	0.131707317073171	0.461538461538462	73.6398	73.59076	-0.0490399999999909
12	5.495	74.00619	73.00458	-1.00161	0.461538461538462	0.134024390243902	0.461538461538462	74.00619	73.00458	-1.00161
12	5.6	73.34327	73.6447	0.301429999999996	0.461538461538462	0.136585365853659	0.461538461538462	73.34327	73.6447	0.301429999999996
12	5.7	74.10713	74.33296	0.225830000000002	0.461538461538462	0.139024390243902	0.461538461538462	74.10713	74.33296	0.225830000000002
12	5.8	73.53355	73.85564	0.322090000000017	0.461538461538462	0.141463414634146	0.461538461538462	73.53355	73.85564	0.322090000000017
12	5.9	74.08041	73.06502	-1.01539	0.461538461538462	0.14390243902439	0.461538461538462	74.08041	73.06502	-1.01539
12	5.995	73.52764	73.27468	-0.252960000000002	0.461538461538462	0.146219512195122	0.461538461538462	73.52764	73.27468	-0.252960000000002
11.8	-6	107.3583	104.3193	-3.039	0.453846153846154	-0.146341463414634	0.453846153846154	107.3583	104.3193	-3.039
11.8	-5.905	108.0602	103.7379	-4.3223	0.453846153846154	-0.144024390243902	0.453846153846154	108.0602	103.7379	-4.3223
11.8	-5.8	108.2503	105.0161	-3.2342	0.453846153846154	-0.141463414634146	0.453846153846154	108.2503	105.0161	-3.2342
11.8	-5.705	107.4873	103.3383	-4.149	0.453846153846154	-0.139146341463415	0.453846153846154	107.4873	103.3383	-4.149
11.8	-5.6	106.3212	104.1555	-2.1657	0.453846153846154	-0.136585365853659	0.453846153846154	106.3212	104.1555	-2.1657
11.8	-5.505	104.6056	102.6446	-1.96100000000001	0.453846153846154	-0.134268292682927	0.453846153846154	104.6056	102.6446	-1.96100000000001
11.8	-5.405	101.5606	99.74667	-1.81393	0.453846153846154	-0.131829268292683	0.453846153846154	101.5606	99.74667	-1.81393
11.8	-5.3	100.5754	99.53856	-1.03684	0.453846153846154	-0.129268292682927	0.453846153846154	100.5754	99.53856	-1.03684
11.8	-5.205	100.9996	97.43625	-3.56334999999999	0.453846153846154	-0.126951219512195	0.453846153846154	100.9996	97.43625	-3.56334999999999
11.8	-5.1	99.48979	98.40054	-1.08924999999999	0.453846153846154	-0.124390243902439	0.453846153846154	99.48979	98.40054	-1.08924999999999
11.8	-5.005	99.19635	97.49007	-1.70627999999999	0.453846153846154	-0.122073170731707	0.453846153846154	99.19635	97.49007	-1.70627999999999
11.8	-4.905	96.89455	96.8118	-0.0827500000000185	0.453846153846154	-0.119634146341463	0.453846153846154	96.89455	96.8118	-0.0827500000000185
11.8	-4.8	95.85504	94.94811	-0.906930000000003	0.453846153846154	-0.117073170731707	0.453846153846154	95.85504	94.94811	-0.906930000000003
11.8	-4.705	94.94551	94.92896	-0.0165499999999952	0.453846153846154	-0.114756097560976	0.453846153846154	94.94551	94.92896	-0.0165499999999952
11.8	-4.6	95.56547	94.32193	-1.24354000000001	0.453846153846154	-0.11219512195122	0.453846153846154	95.56547	94.32193	-1.24354000000001
11.8	-4.505	94.38994	94.98811	0.59817000000001	0.453846153846154	-0.109878048780488	0.453846153846154	94.38994	94.98811	0.59817000000001
11.8	-4.405	95.19267	93.70597	-1.48669999999999	0.453846153846154	-0.107439024390244	0.453846153846154	95.19267	93.70597	-1.48669999999999
11.8	-4.3	96.28541	95.24013	-1.04528000000001	0.453846153846154	-0.104878048780488	0.453846153846154	96.28541	95.24013	-1.04528000000001
11.8	-4.205	97.43396	95.6618	-1.77216000000001	0.453846153846154	-0.102560975609756	0.453846153846154	97.43396	95.6618	-1.77216000000001
11.8	-4.1	100.9877	99.23573	-1.75197	0.453846153846154	-0.1	0.453846153846154	100.9877	99.23573	-1.75197
11.8	-4.005	103.9403	102.0117	-1.92860000000002	0.453846153846154	-0.0976829268292683	0.453846153846154	103.9403	102.0117	-1.92860000000002
11.8	-3.905	108.3431	107.1976	-1.1455	0.453846153846154	-0.0952439024390244	0.453846153846154	108.3431	107.1976	-1.1455
11.8	-3.805	114.9564	112.8339	-2.1225	0.453846153846154	-0.0928048780487805	0.453846153846154	114.9564	112.8339	-2.1225
11.8	-3.7	123.8261	121.2663	-2.55980000000001	0.453846153846154	-0.0902439024390244	0.453846153846154	123.8261	121.2663	-2.55980000000001
11.8	-3.6	130.4091	129.2761	-1.13300000000001	0.453846153846154	-0.0878048780487805	0.453846153846154	130.4091	129.2761	-1.13300000000001
11.8	-3.5	138.7721	140.0448	1.27269999999999	0.453846153846154	-0.0853658536585366	0.453846153846154	138.7721	140.0448	1.27269999999999
11.8	-3.4	149.6953	153.4328	3.73749999999998	0.453846153846154	-0.0829268292682927	0.453846153846154	149.6953	153.4328	3.73749999999998
11.8	-3.3	164.0077	164.8475	0.839799999999997	0.453846153846154	-0.0804878048780488	0.453846153846154	164.0077	164.8475	0.839799999999997
11.8	-3.2	177.7869	177.5411	-0.245800000000003	0.453846153846154	-0.0780487804878049	0.453846153846154	177.7869	177.5411	-0.245800000000003
11.8	-3.1	193.9979	203.0954	9.09749999999997	0.453846153846154	-0.075609756097561	0.453846153846154	193.9979	203.0954	9.09749999999997
11.8	-3	224.768	224.0749	-0.693099999999987	0.453846153846154	-0.0731707317073171	0.453846153846154	224.768	224.0749	-0.693099999999987
11.8	-2.9	260.2229	248.186	-12.0369	0.453846153846154	-0.0707317073170732	0.453846153846154	260.2229	248.186	-12.0369
11.8	-2.8	285.5258	265.8553	-19.6705	0.453846153846154	-0.0682926829268293	0.453846153846154	285.5258	265.8553	-19.6705
11.8	-2.7	298.4893	285.0709	-13.4184	0.453846153846154	-0.0658536585365854	0.453846153846154	298.4893	285.0709	-13.4184
11.8	-2.6	309.3175	298.0286	-11.2889	0.453846153846154	-0.0634146341463415	0.453846153846154	309.3175	298.0286	-11.2889
11.8	-2.5	315.7961	308.4599	-7.33619999999996	0.453846153846154	-0.0609756097560976	0.453846153846154	315.7961	308.4599	-7.33619999999996
11.8	-2.4	320.9599	314.649	-6.31090000000001	0.453846153846154	-0.0585365853658537	0.453846153846154	320.9599	314.649	-6.31090000000001
11.8	-2.3	319.799	314.432	-5.36699999999996	0.453846153846154	-0.0560975609756098	0.453846153846154	319.799	314.432	-5.36699999999996
11.8	-2.2	314.5815	306.9207	-7.6608	0.453846153846154	-0.0536585365853659	0.453846153846154	314.5815	306.9207	-7.6608
11.8	-2.1	298.6855	295.2288	-3.45670000000001	0.453846153846154	-0.051219512195122	0.453846153846154	298.6855	295.2288	-3.45670000000001
11.8	-2	278.0664	279.5912	1.52480000000003	0.453846153846154	-0.0487804878048781	0.453846153846154	278.0664	279.5912	1.52480000000003
11.8	-1.9	258.9992	257.7155	-1.28370000000007	0.453846153846154	-0.0463414634146341	0.453846153846154	258.9992	257.7155	-1.28370000000007
11.8	-1.8	240.4995	241.2678	0.768300000000011	0.453846153846154	-0.0439024390243902	0.453846153846154	240.4995	241.2678	0.768300000000011
11.8	-1.705	225.0516	224.2183	-0.833300000000037	0.453846153846154	-0.0415853658536585	0.453846153846154	225.0516	224.2183	-0.833300000000037
11.8	-1.6	208.5297	210.5497	2.02000000000001	0.453846153846154	-0.0390243902439024	0.453846153846154	208.5297	210.5497	2.02000000000001
11.8	-1.5	194.9419	195.9787	1.0368	0.453846153846154	-0.0365853658536585	0.453846153846154	194.9419	195.9787	1.0368
11.8	-1.4	182.5515	185.0908	2.5393	0.453846153846154	-0.0341463414634146	0.453846153846154	182.5515	185.0908	2.5393
11.8	-1.3	166.8149	170.0397	3.22479999999999	0.453846153846154	-0.0317073170731707	0.453846153846154	166.8149	170.0397	3.22479999999999
11.8	-1.2	157.0032	159.8419	2.83870000000002	0.453846153846154	-0.0292682926829268	0.453846153846154	157.0032	159.8419	2.83870000000002
11.8	-1.1	151.1737	151.6244	0.450699999999983	0.453846153846154	-0.0268292682926829	0.453846153846154	151.1737	151.6244	0.450699999999983
11.8	-1	144.3001	143.3848	-0.915299999999974	0.453846153846154	-0.024390243902439	0.453846153846154	144.3001	143.3848	-0.915299999999974
11.8	-0.9	135.8403	135.47	-0.370300000000015	0.453846153846154	-0.0219512195121951	0.453846153846154	135.8403	135.47	-0.370300000000015
11.8	-0.8	131.8691	127.9393	-3.9298	0.453846153846154	-0.0195121951219512	0.453846153846154	131.8691	127.9393	-3.9298
11.8	-0.7	128.671	122.933	-5.73799999999999	0.453846153846154	-0.0170731707317073	0.453846153846154	128.671	122.933	-5.73799999999999
11.8	-0.6	121.669	117.9767	-3.69230000000002	0.453846153846154	-0.0146341463414634	0.453846153846154	121.669	117.9767	-3.69230000000002
11.8	-0.505	114.3957	111.3946	-3.00109999999998	0.453846153846154	-0.0123170731707317	0.453846153846154	114.3957	111.3946	-3.00109999999998
11.8	-0.4	108.3274	106.4844	-1.84300000000002	0.453846153846154	-0.00975609756097561	0.453846153846154	108.3274	106.4844	-1.84300000000002
11.8	-0.3	105.3712	103.9676	-1.4036	0.453846153846154	-0.00731707317073171	0.453846153846154	105.3712	103.9676	-1.4036
11.8	-0.2	100.9997	101.3228	0.323099999999997	0.453846153846154	-0.0048780487804878	0.453846153846154	100.9997	101.3228	0.323099999999997
11.8	-0.1	99.16927	99.59622	0.426949999999991	0.453846153846154	-0.0024390243902439	0.453846153846154	99.16927	99.59622	0.426949999999991
11.8	0	96.61656	96.82099	0.204430000000002	0.453846153846154	0	0.453846153846154	96.61656	96.82099	0.204430000000002
11.8	0.1	96.92516	96.58078	-0.344379999999987	0.453846153846154	0.0024390243902439	0.453846153846154	96.92516	96.58078	-0.344379999999987
11.8	0.2	95.61645	95.01824	-0.598210000000009	0.453846153846154	0.0048780487804878	0.453846153846154	95.61645	95.01824	-0.598210000000009
11.8	0.3	96.47871	95.41182	-1.06689000000002	0.453846153846154	0.00731707317073171	0.453846153846154	96.47871	95.41182	-1.06689000000002
11.8	0.4	95.28723	94.90016	-0.387069999999994	0.453846153846154	0.00975609756097561	0.453846153846154	95.28723	94.90016	-0.387069999999994
11.8	0.495	93.73943	93.43538	-0.304049999999989	0.453846153846154	0.0120731707317073	0.453846153846154	93.73943	93.43538	-0.304049999999989
11.8	0.6	93.33735	93.74884	0.411489999999986	0.453846153846154	0.0146341463414634	0.453846153846154	93.33735	93.74884	0.411489999999986
11.8	0.7	93.07153	92.60294	-0.468589999999992	0.453846153846154	0.0170731707317073	0.453846153846154	93.07153	92.60294	-0.468589999999992
11.8	0.8	91.833	91.60727	-0.225729999999999	0.453846153846154	0.0195121951219512	0.453846153846154	91.833	91.60727	-0.225729999999999
11.8	0.9	89.56403	90.61166	1.04763	0.453846153846154	0.0219512195121951	0.453846153846154	89.56403	90.61166	1.04763
11.8	0.995	89.71604	90.22243	0.50639000000001	0.453846153846154	0.0242682926829268	0.453846153846154	89.71604	90.22243	0.50639000000001
11.8	1.1	89.18924	90.05914	0.869900000000001	0.453846153846154	0.0268292682926829	0.453846153846154	89.18924	90.05914	0.869900000000001
11.8	1.2	89.66056	89.14615	-0.514410000000012	0.453846153846154	0.0292682926829268	0.453846153846154	89.66056	89.14615	-0.514410000000012
11.8	1.3	88.07994	88.50313	0.423189999999991	0.453846153846154	0.0317073170731707	0.453846153846154	88.07994	88.50313	0.423189999999991
11.8	1.4	88.27291	87.77069	-0.502220000000008	0.453846153846154	0.0341463414634146	0.453846153846154	88.27291	87.77069	-0.502220000000008
11.8	1.5	86.48689	86.74062	0.253730000000004	0.453846153846154	0.0365853658536585	0.453846153846154	86.48689	86.74062	0.253730000000004
11.8	1.6	85.1057	85.70288	0.597179999999994	0.453846153846154	0.0390243902439024	0.453846153846154	85.1057	85.70288	0.597179999999994
11.8	1.7	84.25351	84.96378	0.710270000000008	0.453846153846154	0.0414634146341463	0.453846153846154	84.25351	84.96378	0.710270000000008
11.8	1.8	83.74476	84.01466	0.269899999999993	0.453846153846154	0.0439024390243902	0.453846153846154	83.74476	84.01466	0.269899999999993
11.8	1.9	82.13035	82.03367	-0.0966799999999921	0.453846153846154	0.0463414634146341	0.453846153846154	82.13035	82.03367	-0.0966799999999921
11.8	2	81.63431	82.31994	0.685630000000003	0.453846153846154	0.0487804878048781	0.453846153846154	81.63431	82.31994	0.685630000000003
11.8	2.095	79.99693	81.77135	1.77442000000001	0.453846153846154	0.0510975609756098	0.453846153846154	79.99693	81.77135	1.77442000000001
11.8	2.2	80.47683	80.51319	0.0363600000000019	0.453846153846154	0.0536585365853659	0.453846153846154	80.47683	80.51319	0.0363600000000019
11.8	2.3	80.35609	81.10592	0.749829999999989	0.453846153846154	0.0560975609756098	0.453846153846154	80.35609	81.10592	0.749829999999989
11.8	2.4	80.33199	80.27148	-0.0605099999999936	0.453846153846154	0.0585365853658537	0.453846153846154	80.33199	80.27148	-0.0605099999999936
11.8	2.5	81.31963	80.49762	-0.822010000000006	0.453846153846154	0.0609756097560976	0.453846153846154	81.31963	80.49762	-0.822010000000006
11.8	2.595	79.65141	80.59421	0.942800000000005	0.453846153846154	0.0632926829268293	0.453846153846154	79.65141	80.59421	0.942800000000005
11.8	2.7	78.78958	79.49845	0.70886999999999	0.453846153846154	0.0658536585365854	0.453846153846154	78.78958	79.49845	0.70886999999999
11.8	2.8	78.51606	79.841	1.32493999999998	0.453846153846154	0.0682926829268293	0.453846153846154	78.51606	79.841	1.32493999999998
11.8	2.9	77.20764	79.8936	2.68595999999999	0.453846153846154	0.0707317073170732	0.453846153846154	77.20764	79.8936	2.68595999999999
11.8	3	77.22415	78.54051	1.31636	0.453846153846154	0.0731707317073171	0.453846153846154	77.22415	78.54051	1.31636
11.8	3.095	76.14574	78.7707	2.62496	0.453846153846154	0.0754878048780488	0.453846153846154	76.14574	78.7707	2.62496
11.8	3.2	76.05368	77.51448	1.46079999999999	0.453846153846154	0.0780487804878049	0.453846153846154	76.05368	77.51448	1.46079999999999
11.8	3.3	74.6418	76.92713	2.28533	0.453846153846154	0.0804878048780488	0.453846153846154	74.6418	76.92713	2.28533
11.8	3.4	74.34941	76.64178	2.29236999999999	0.453846153846154	0.0829268292682927	0.453846153846154	74.34941	76.64178	2.29236999999999
11.8	3.5	74.32604	74.4123	0.08626000000001	0.453846153846154	0.0853658536585366	0.453846153846154	74.32604	74.4123	0.08626000000001
11.8	3.6	73.66706	74.75502	1.08796000000001	0.453846153846154	0.0878048780487805	0.453846153846154	73.66706	74.75502	1.08796000000001
11.8	3.7	73.52322	73.54408	0.0208600000000132	0.453846153846154	0.0902439024390244	0.453846153846154	73.52322	73.54408	0.0208600000000132
11.8	3.8	73.30378	73.39191	0.0881300000000067	0.453846153846154	0.0926829268292683	0.453846153846154	73.30378	73.39191	0.0881300000000067
11.8	3.9	74.00003	72.29802	-1.70200999999999	0.453846153846154	0.0951219512195122	0.453846153846154	74.00003	72.29802	-1.70200999999999
11.8	4	73.28915	72.7688	-0.520350000000008	0.453846153846154	0.0975609756097561	0.453846153846154	73.28915	72.7688	-0.520350000000008
11.8	4.1	72.37709	71.72348	-0.653609999999986	0.453846153846154	0.1	0.453846153846154	72.37709	71.72348	-0.653609999999986
11.8	4.2	72.80076	72.12697	-0.673789999999997	0.453846153846154	0.102439024390244	0.453846153846154	72.80076	72.12697	-0.673789999999997
11.8	4.3	72.62831	71.54743	-1.08088000000001	0.453846153846154	0.104878048780488	0.453846153846154	72.62831	71.54743	-1.08088000000001
11.8	4.4	73.48923	72.40935	-1.07988	0.453846153846154	0.107317073170732	0.453846153846154	73.48923	72.40935	-1.07988
11.8	4.495	73.53872	72.32992	-1.2088	0.453846153846154	0.109634146341463	0.453846153846154	73.53872	72.32992	-1.2088
11.8	4.6	73.22541	72.64016	-0.585250000000002	0.453846153846154	0.11219512195122	0.453846153846154	73.22541	72.64016	-0.585250000000002
11.8	4.7	74.34759	73.14315	-1.20444000000001	0.453846153846154	0.114634146341463	0.453846153846154	74.34759	73.14315	-1.20444000000001
11.8	4.8	73.41198	73.12403	-0.287949999999995	0.453846153846154	0.117073170731707	0.453846153846154	73.41198	73.12403	-0.287949999999995
11.8	4.9	74.70647	72.91146	-1.79500999999999	0.453846153846154	0.119512195121951	0.453846153846154	74.70647	72.91146	-1.79500999999999
11.8	4.995	73.76636	73.48684	-0.279520000000005	0.453846153846154	0.121829268292683	0.453846153846154	73.76636	73.48684	-0.279520000000005
11.8	5.1	74.34607	73.42287	-0.923199999999994	0.453846153846154	0.124390243902439	0.453846153846154	74.34607	73.42287	-0.923199999999994
11.8	5.2	73.91331	73.9707	0.0573900000000123	0.453846153846154	0.126829268292683	0.453846153846154	73.91331	73.9707	0.0573900000000123
11.8	5.3	74.43986	73.93544	-0.504419999999996	0.453846153846154	0.129268292682927	0.453846153846154	74.43986	73.93544	-0.504419999999996
11.8	5.4	75.15524	74.39016	-0.765080000000012	0.453846153846154	0.131707317073171	0.453846153846154	75.15524	74.39016	-0.765080000000012
11.8	5.495	75.42121	74.75647	-0.664739999999995	0.453846153846154	0.134024390243902	0.453846153846154	75.42121	74.75647	-0.664739999999995
11.8	5.6	74.61892	73.89318	-0.725740000000002	0.453846153846154	0.136585365853659	0.453846153846154	74.61892	73.89318	-0.725740000000002
11.8	5.7	74.49839	74.33177	-0.166620000000009	0.453846153846154	0.139024390243902	0.453846153846154	74.49839	74.33177	-0.166620000000009
11.8	5.8	73.92491	73.40837	-0.516540000000006	0.453846153846154	0.141463414634146	0.453846153846154	73.92491	73.40837	-0.516540000000006
11.8	5.9	74.42349	74.20869	-0.214800000000011	0.453846153846154	0.14390243902439	0.453846153846154	74.42349	74.20869	-0.214800000000011
11.8	5.995	73.8817	73.60252	-0.279179999999997	0.453846153846154	0.146219512195122	0.453846153846154	73.8817	73.60252	-0.279179999999997
11.595	-6	104.9652	106.7855	1.82029999999999	0.445961538461538	-0.146341463414634	0.445961538461538	104.9652	106.7855	1.82029999999999
11.595	-5.905	104.0051	108.8941	4.889	0.445961538461538	-0.144024390243902	0.445961538461538	104.0051	108.8941	4.889
11.595	-5.8	104.9253	107.7814	2.85610000000001	0.445961538461538	-0.141463414634146	0.445961538461538	104.9253	107.7814	2.85610000000001
11.595	-5.705	104.0643	107.4962	3.4319	0.445961538461538	-0.139146341463415	0.445961538461538	104.0643	107.4962	3.4319
11.595	-5.6	104.8693	107.2791	2.40979999999999	0.445961538461538	-0.136585365853659	0.445961538461538	104.8693	107.2791	2.40979999999999
11.595	-5.505	103.2147	107.2891	4.07440000000001	0.445961538461538	-0.134268292682927	0.445961538461538	103.2147	107.2891	4.07440000000001
11.595	-5.405	103.304	106.7475	3.4435	0.445961538461538	-0.131829268292683	0.445961538461538	103.304	106.7475	3.4435
11.595	-5.3	101.4932	101.0963	-0.396900000000002	0.445961538461538	-0.129268292682927	0.445961538461538	101.4932	101.0963	-0.396900000000002
11.595	-5.205	98.6767	99.65621	0.979509999999991	0.445961538461538	-0.126951219512195	0.445961538461538	98.6767	99.65621	0.979509999999991
11.595	-5.1	98.14201	99.88779	1.74578	0.445961538461538	-0.124390243902439	0.445961538461538	98.14201	99.88779	1.74578
11.595	-5.005	96.8016	98.37629	1.57468999999999	0.445961538461538	-0.122073170731707	0.445961538461538	96.8016	98.37629	1.57468999999999
11.595	-4.905	96.16464	98.67606	2.51142	0.445961538461538	-0.119634146341463	0.445961538461538	96.16464	98.67606	2.51142
11.595	-4.8	94.22696	97.25818	3.03122000000001	0.445961538461538	-0.117073170731707	0.445961538461538	94.22696	97.25818	3.03122000000001
11.595	-4.705	95.05172	97.08515	2.03343	0.445961538461538	-0.114756097560976	0.445961538461538	95.05172	97.08515	2.03343
11.595	-4.6	93.16782	97.25834	4.09052	0.445961538461538	-0.11219512195122	0.445961538461538	93.16782	97.25834	4.09052
11.595	-4.505	93.33679	97.14851	3.81171999999998	0.445961538461538	-0.109878048780488	0.445961538461538	93.33679	97.14851	3.81171999999998
11.595	-4.405	92.18538	95.37546	3.19008	0.445961538461538	-0.107439024390244	0.445961538461538	92.18538	95.37546	3.19008
11.595	-4.3	93.12027	95.79279	2.67251999999999	0.445961538461538	-0.104878048780488	0.445961538461538	93.12027	95.79279	2.67251999999999
11.595	-4.205	94.47712	95.73456	1.25744000000002	0.445961538461538	-0.102560975609756	0.445961538461538	94.47712	95.73456	1.25744000000002
11.595	-4.1	97.00962	97.70725	0.69762999999999	0.445961538461538	-0.1	0.445961538461538	97.00962	97.70725	0.69762999999999
11.595	-4.005	100.9378	99.34792	-1.58988000000001	0.445961538461538	-0.0976829268292683	0.445961538461538	100.9378	99.34792	-1.58988000000001
11.595	-3.905	103.6842	102.1713	-1.5129	0.445961538461538	-0.0952439024390244	0.445961538461538	103.6842	102.1713	-1.5129
11.595	-3.805	108.545	103.8623	-4.6827	0.445961538461538	-0.0928048780487805	0.445961538461538	108.545	103.8623	-4.6827
11.595	-3.7	114.82	109.9869	-4.83310000000002	0.445961538461538	-0.0902439024390244	0.445961538461538	114.82	109.9869	-4.83310000000002
11.595	-3.6	122.0946	115.5262	-6.56840000000001	0.445961538461538	-0.0878048780487805	0.445961538461538	122.0946	115.5262	-6.56840000000001
11.595	-3.5	131.3261	123.7883	-7.53779999999999	0.445961538461538	-0.0853658536585366	0.445961538461538	131.3261	123.7883	-7.53779999999999
11.595	-3.4	142.2892	131.494	-10.7952	0.445961538461538	-0.0829268292682927	0.445961538461538	142.2892	131.494	-10.7952
11.595	-3.3	154.4229	142.9634	-11.4595	0.445961538461538	-0.0804878048780488	0.445961538461538	154.4229	142.9634	-11.4595
11.595	-3.2	166.0361	153.8226	-12.2135	0.445961538461538	-0.0780487804878049	0.445961538461538	166.0361	153.8226	-12.2135
11.595	-3.1	180.4341	164.8513	-15.5828	0.445961538461538	-0.075609756097561	0.445961538461538	180.4341	164.8513	-15.5828
11.595	-3	206.0406	177.7913	-28.2493	0.445961538461538	-0.0731707317073171	0.445961538461538	206.0406	177.7913	-28.2493
11.595	-2.9	221.4565	206.8274	-14.6291	0.445961538461538	-0.0707317073170732	0.445961538461538	221.4565	206.8274	-14.6291
11.595	-2.8	267.3655	225.0159	-42.3496	0.445961538461538	-0.0682926829268293	0.445961538461538	267.3655	225.0159	-42.3496
11.595	-2.7	294.3593	244.3964	-49.9628999999999	0.445961538461538	-0.0658536585365854	0.445961538461538	294.3593	244.3964	-49.9628999999999
11.595	-2.6	307.7028	261.6365	-46.0663	0.445961538461538	-0.0634146341463415	0.445961538461538	307.7028	261.6365	-46.0663
11.595	-2.5	314.3299	279.9368	-34.3931	0.445961538461538	-0.0609756097560976	0.445961538461538	314.3299	279.9368	-34.3931
11.595	-2.4	318.3798	294.8008	-23.579	0.445961538461538	-0.0585365853658537	0.445961538461538	318.3798	294.8008	-23.579
11.595	-2.3	321.9442	305.4498	-16.4943999999999	0.445961538461538	-0.0560975609756098	0.445961538461538	321.9442	305.4498	-16.4943999999999
11.595	-2.2	317.3491	315.1412	-2.20789999999994	0.445961538461538	-0.0536585365853659	0.445961538461538	317.3491	315.1412	-2.20789999999994
11.595	-2.1	308.7807	315.0707	6.28999999999997	0.445961538461538	-0.051219512195122	0.445961538461538	308.7807	315.0707	6.28999999999997
11.595	-2	293.1738	307.8366	14.6628	0.445961538461538	-0.0487804878048781	0.445961538461538	293.1738	307.8366	14.6628
11.595	-1.9	271.5621	295.6703	24.1082	0.445961538461538	-0.0463414634146341	0.445961538461538	271.5621	295.6703	24.1082
11.595	-1.8	253.2431	275.3516	22.1085	0.445961538461538	-0.0439024390243902	0.445961538461538	253.2431	275.3516	22.1085
11.595	-1.705	236.258	257.4293	21.1713	0.445961538461538	-0.0415853658536585	0.445961538461538	236.258	257.4293	21.1713
11.595	-1.6	221.7538	239.8092	18.0554	0.445961538461538	-0.0390243902439024	0.445961538461538	221.7538	239.8092	18.0554
11.595	-1.5	205.6691	223.9856	18.3165	0.445961538461538	-0.0365853658536585	0.445961538461538	205.6691	223.9856	18.3165
11.595	-1.4	194.5082	207.5854	13.0772	0.445961538461538	-0.0341463414634146	0.445961538461538	194.5082	207.5854	13.0772
11.595	-1.3	181.5408	196.3772	14.8364	0.445961538461538	-0.0317073170731707	0.445961538461538	181.5408	196.3772	14.8364
11.595	-1.2	165.7621	184.1811	18.419	0.445961538461538	-0.0292682926829268	0.445961538461538	165.7621	184.1811	18.419
11.595	-1.1	158.9874	166.8762	7.88880000000001	0.445961538461538	-0.0268292682926829	0.445961538461538	158.9874	166.8762	7.88880000000001
11.595	-1	153.123	158.9524	5.82939999999999	0.445961538461538	-0.024390243902439	0.445961538461538	153.123	158.9524	5.82939999999999
11.595	-0.9	146.2313	152.2703	6.03899999999999	0.445961538461538	-0.0219512195121951	0.445961538461538	146.2313	152.2703	6.03899999999999
11.595	-0.8	137.7261	145.3642	7.63809999999998	0.445961538461538	-0.0195121951219512	0.445961538461538	137.7261	145.3642	7.63809999999998
11.595	-0.7	128.4196	138.1206	9.701	0.445961538461538	-0.0170731707317073	0.445961538461538	128.4196	138.1206	9.701
11.595	-0.6	133.0259	132.1075	-0.91840000000002	0.445961538461538	-0.0146341463414634	0.445961538461538	133.0259	132.1075	-0.91840000000002
11.595	-0.505	134.5272	106.4703	-28.0569	0.445961538461538	-0.0123170731707317	0.445961538461538	134.5272	106.4703	-28.0569
11.595	-0.4	126.356	95.29155	-31.06445	0.445961538461538	-0.00975609756097561	0.445961538461538	126.356	95.29155	-31.06445
11.595	-0.3	117.3117	93.55351	-23.75819	0.445961538461538	-0.00731707317073171	0.445961538461538	117.3117	93.55351	-23.75819
11.595	-0.2	109.2969	94.79416	-14.50274	0.445961538461538	-0.0048780487804878	0.445961538461538	109.2969	94.79416	-14.50274
11.595	-0.1	104.8193	95.53989	-9.27941	0.445961538461538	-0.0024390243902439	0.445961538461538	104.8193	95.53989	-9.27941
11.595	0	100.7523	95.63235	-5.11994999999999	0.445961538461538	0	0.445961538461538	100.7523	95.63235	-5.11994999999999
11.595	0.1	98.89753	94.71286	-4.18467000000001	0.445961538461538	0.0024390243902439	0.445961538461538	98.89753	94.71286	-4.18467000000001
11.595	0.2	97.66836	95.89716	-1.77120000000001	0.445961538461538	0.0048780487804878	0.445961538461538	97.66836	95.89716	-1.77120000000001
11.595	0.3	97.265	95.51879	-1.74621000000001	0.445961538461538	0.00731707317073171	0.445961538461538	97.265	95.51879	-1.74621000000001
11.595	0.4	95.45338	95.44865	-0.00472999999999502	0.445961538461538	0.00975609756097561	0.445961538461538	95.45338	95.44865	-0.00472999999999502
11.595	0.495	95.05072	95.65271	0.601989999999986	0.445961538461538	0.0120731707317073	0.445961538461538	95.05072	95.65271	0.601989999999986
11.595	0.6	93.54341	96.04593	2.50252	0.445961538461538	0.0146341463414634	0.445961538461538	93.54341	96.04593	2.50252
11.595	0.7	93.82336	94.92116	1.09779999999998	0.445961538461538	0.0170731707317073	0.445961538461538	93.82336	94.92116	1.09779999999998
11.595	0.8	92.35789	95.41124	3.05335	0.445961538461538	0.0195121951219512	0.445961538461538	92.35789	95.41124	3.05335
11.595	0.9	92.9464	94.20029	1.25389	0.445961538461538	0.0219512195121951	0.445961538461538	92.9464	94.20029	1.25389
11.595	0.995	91.94064	93.05949	1.11885000000001	0.445961538461538	0.0242682926829268	0.445961538461538	91.94064	93.05949	1.11885000000001
11.595	1.1	90.91141	91.4708	0.559390000000008	0.445961538461538	0.0268292682926829	0.445961538461538	90.91141	91.4708	0.559390000000008
11.595	1.2	90.49325	91.70685	1.21360000000001	0.445961538461538	0.0292682926829268	0.445961538461538	90.49325	91.70685	1.21360000000001
11.595	1.3	88.59969	91.15591	2.55622000000001	0.445961538461538	0.0317073170731707	0.445961538461538	88.59969	91.15591	2.55622000000001
11.595	1.4	88.65039	90.60218	1.95179000000002	0.445961538461538	0.0341463414634146	0.445961538461538	88.65039	90.60218	1.95179000000002
11.595	1.5	86.62178	89.57175	2.94996999999999	0.445961538461538	0.0365853658536585	0.445961538461538	86.62178	89.57175	2.94996999999999
11.595	1.6	86.32585	89.23932	2.91347	0.445961538461538	0.0390243902439024	0.445961538461538	86.32585	89.23932	2.91347
11.595	1.7	84.79078	86.73306	1.94228	0.445961538461538	0.0414634146341463	0.445961538461538	84.79078	86.73306	1.94228
11.595	1.8	84.94354	85.5465	0.60296000000001	0.445961538461538	0.0439024390243902	0.445961538461538	84.94354	85.5465	0.60296000000001
11.595	1.9	83.93407	84.08205	0.147980000000018	0.445961538461538	0.0463414634146341	0.445961538461538	83.93407	84.08205	0.147980000000018
11.595	2	82.26343	83.88392	1.62048999999999	0.445961538461538	0.0487804878048781	0.445961538461538	82.26343	83.88392	1.62048999999999
11.595	2.095	82.42882	83.02893	0.600109999999987	0.445961538461538	0.0510975609756098	0.445961538461538	82.42882	83.02893	0.600109999999987
11.595	2.2	81.18248	81.92425	0.741770000000002	0.445961538461538	0.0536585365853659	0.445961538461538	81.18248	81.92425	0.741770000000002
11.595	2.3	81.48088	81.44062	-0.0402600000000035	0.445961538461538	0.0560975609756098	0.445961538461538	81.48088	81.44062	-0.0402600000000035
11.595	2.4	80.62602	81.75881	1.13279000000001	0.445961538461538	0.0585365853658537	0.445961538461538	80.62602	81.75881	1.13279000000001
11.595	2.5	80.80358	81.81913	1.01554999999999	0.445961538461538	0.0609756097560976	0.445961538461538	80.80358	81.81913	1.01554999999999
11.595	2.595	81.4606	82.41926	0.958659999999995	0.445961538461538	0.0632926829268293	0.445961538461538	81.4606	82.41926	0.958659999999995
11.595	2.7	80.16704	81.65806	1.49101999999999	0.445961538461538	0.0658536585365854	0.445961538461538	80.16704	81.65806	1.49101999999999
11.595	2.8	80.1834	81.21894	1.03553999999998	0.445961538461538	0.0682926829268293	0.445961538461538	80.1834	81.21894	1.03553999999998
11.595	2.9	80.03042	80.18041	0.149989999999988	0.445961538461538	0.0707317073170732	0.445961538461538	80.03042	80.18041	0.149989999999988
11.595	3	80.19172	79.4523	-0.739419999999981	0.445961538461538	0.0731707317073171	0.445961538461538	80.19172	79.4523	-0.739419999999981
11.595	3.095	78.83478	78.82869	-0.00608999999998616	0.445961538461538	0.0754878048780488	0.445961538461538	78.83478	78.82869	-0.00608999999998616
11.595	3.2	78.02188	77.51714	-0.504739999999998	0.445961538461538	0.0780487804878049	0.445961538461538	78.02188	77.51714	-0.504739999999998
11.595	3.3	77.7808	77.15149	-0.629310000000004	0.445961538461538	0.0804878048780488	0.445961538461538	77.7808	77.15149	-0.629310000000004
11.595	3.4	76.69843	76.23043	-0.468000000000004	0.445961538461538	0.0829268292682927	0.445961538461538	76.69843	76.23043	-0.468000000000004
11.595	3.5	76.89681	76.47638	-0.42043000000001	0.445961538461538	0.0853658536585366	0.445961538461538	76.89681	76.47638	-0.42043000000001
11.595	3.6	74.94562	75.17387	0.228250000000003	0.445961538461538	0.0878048780487805	0.445961538461538	74.94562	75.17387	0.228250000000003
11.595	3.7	75.17938	75.02559	-0.153790000000001	0.445961538461538	0.0902439024390244	0.445961538461538	75.17938	75.02559	-0.153790000000001
11.595	3.8	73.94104	75.66135	1.72031	0.445961538461538	0.0926829268292683	0.445961538461538	73.94104	75.66135	1.72031
11.595	3.9	74.56489	74.19383	-0.371060000000014	0.445961538461538	0.0951219512195122	0.445961538461538	74.56489	74.19383	-0.371060000000014
11.595	4	73.93011	77.37125	3.44114000000001	0.445961538461538	0.0975609756097561	0.445961538461538	73.93011	77.37125	3.44114000000001
11.595	4.1	73.14675	77.72548	4.57873000000001	0.445961538461538	0.1	0.445961538461538	73.14675	77.72548	4.57873000000001
11.595	4.2	73.05868	77.64104	4.58236	0.445961538461538	0.102439024390244	0.445961538461538	73.05868	77.64104	4.58236
11.595	4.3	73.17582	75.87249	2.69667	0.445961538461538	0.104878048780488	0.445961538461538	73.17582	75.87249	2.69667
11.595	4.4	73.40601	74.98479	1.57878	0.445961538461538	0.107317073170732	0.445961538461538	73.40601	74.98479	1.57878
11.595	4.495	73.42287	73.81139	0.38852	0.445961538461538	0.109634146341463	0.445961538461538	73.42287	73.81139	0.38852
11.595	4.6	73.68476	73.42193	-0.262829999999994	0.445961538461538	0.11219512195122	0.445961538461538	73.68476	73.42193	-0.262829999999994
11.595	4.7	74.25175	72.67911	-1.57264000000001	0.445961538461538	0.114634146341463	0.445961538461538	74.25175	72.67911	-1.57264000000001
11.595	4.8	73.83056	73.64832	-0.182239999999993	0.445961538461538	0.117073170731707	0.445961538461538	73.83056	73.64832	-0.182239999999993
11.595	4.9	74.4624	72.52349	-1.93891000000001	0.445961538461538	0.119512195121951	0.445961538461538	74.4624	72.52349	-1.93891000000001
11.595	4.995	74.63974	73.8026	-0.837140000000005	0.445961538461538	0.121829268292683	0.445961538461538	74.63974	73.8026	-0.837140000000005
11.595	5.1	74.9978	73.33723	-1.66056999999999	0.445961538461538	0.124390243902439	0.445961538461538	74.9978	73.33723	-1.66056999999999
11.595	5.2	74.56087	74.3823	-0.178569999999993	0.445961538461538	0.126829268292683	0.445961538461538	74.56087	74.3823	-0.178569999999993
11.595	5.3	74.05574	73.63618	-0.419560000000004	0.445961538461538	0.129268292682927	0.445961538461538	74.05574	73.63618	-0.419560000000004
11.595	5.4	74.22546	75.05071	0.825249999999997	0.445961538461538	0.131707317073171	0.445961538461538	74.22546	75.05071	0.825249999999997
11.595	5.495	74.59641	74.8504	0.253989999999988	0.445961538461538	0.134024390243902	0.445961538461538	74.59641	74.8504	0.253989999999988
11.595	5.6	74.66956	75.97532	1.30576000000001	0.445961538461538	0.136585365853659	0.445961538461538	74.66956	75.97532	1.30576000000001
11.595	5.7	74.09621	75.57029	1.47408	0.445961538461538	0.139024390243902	0.445961538461538	74.09621	75.57029	1.47408
11.595	5.8	74.81985	76.44223	1.62237999999999	0.445961538461538	0.141463414634146	0.445961538461538	74.81985	76.44223	1.62237999999999
11.595	5.9	75.67967	75.15821	-0.521460000000005	0.445961538461538	0.14390243902439	0.445961538461538	75.67967	75.15821	-0.521460000000005
11.595	5.995	74.22717	75.45552	1.22834999999999	0.445961538461538	0.146219512195122	0.445961538461538	74.22717	75.45552	1.22834999999999
11.395	-6	106.9278	112.6511	5.72330000000001	0.438269230769231	-0.146341463414634	0.438269230769231	106.9278	112.6511	5.72330000000001
11.395	-5.905	106.5665	111.0298	4.46329999999999	0.438269230769231	-0.144024390243902	0.438269230769231	106.5665	111.0298	4.46329999999999
11.395	-5.8	106.3395	112.0707	5.73119999999997	0.438269230769231	-0.141463414634146	0.438269230769231	106.3395	112.0707	5.73119999999997
11.395	-5.705	106.856	110.1093	3.25330000000001	0.438269230769231	-0.139146341463415	0.438269230769231	106.856	110.1093	3.25330000000001
11.395	-5.6	106.206	110.1318	3.9258	0.438269230769231	-0.136585365853659	0.438269230769231	106.206	110.1318	3.9258
11.395	-5.505	104.4433	110.0497	5.60640000000001	0.438269230769231	-0.134268292682927	0.438269230769231	104.4433	110.0497	5.60640000000001
11.395	-5.405	104.0509	110.3878	6.33690000000002	0.438269230769231	-0.131829268292683	0.438269230769231	104.0509	110.3878	6.33690000000002
11.395	-5.3	100.7771	108.5708	7.7937	0.438269230769231	-0.129268292682927	0.438269230769231	100.7771	108.5708	7.7937
11.395	-5.205	98.7792	108.1178	9.3386	0.438269230769231	-0.126951219512195	0.438269230769231	98.7792	108.1178	9.3386
11.395	-5.1	96.46493	105.5494	9.08447	0.438269230769231	-0.124390243902439	0.438269230769231	96.46493	105.5494	9.08447
11.395	-5.005	97.04826	104.5934	7.54513999999999	0.438269230769231	-0.122073170731707	0.438269230769231	97.04826	104.5934	7.54513999999999
11.395	-4.905	95.12579	101.1987	6.07290999999999	0.438269230769231	-0.119634146341463	0.438269230769231	95.12579	101.1987	6.07290999999999
11.395	-4.8	95.04296	99.76231	4.71935000000001	0.438269230769231	-0.117073170731707	0.438269230769231	95.04296	99.76231	4.71935000000001
11.395	-4.705	93.56509	99.06405	5.49895999999998	0.438269230769231	-0.114756097560976	0.438269230769231	93.56509	99.06405	5.49895999999998
11.395	-4.6	92.25096	99.06131	6.81035	0.438269230769231	-0.11219512195122	0.438269230769231	92.25096	99.06131	6.81035
11.395	-4.505	90.27822	96.96813	6.68991	0.438269230769231	-0.109878048780488	0.438269230769231	90.27822	96.96813	6.68991
11.395	-4.405	91.21252	96.14611	4.93359	0.438269230769231	-0.107439024390244	0.438269230769231	91.21252	96.14611	4.93359
11.395	-4.3	91.6546	94.13621	2.48161	0.438269230769231	-0.104878048780488	0.438269230769231	91.6546	94.13621	2.48161
11.395	-4.205	93.64496	95.10987	1.46490999999999	0.438269230769231	-0.102560975609756	0.438269230769231	93.64496	95.10987	1.46490999999999
11.395	-4.1	96.51481	95.21012	-1.30469000000001	0.438269230769231	-0.1	0.438269230769231	96.51481	95.21012	-1.30469000000001
11.395	-4.005	98.80932	97.32687	-1.48245	0.438269230769231	-0.0976829268292683	0.438269230769231	98.80932	97.32687	-1.48245
11.395	-3.905	103.2176	97.95841	-5.25919000000002	0.438269230769231	-0.0952439024390244	0.438269230769231	103.2176	97.95841	-5.25919000000002
11.395	-3.805	107.8257	99.04266	-8.78304	0.438269230769231	-0.0928048780487805	0.438269230769231	107.8257	99.04266	-8.78304
11.395	-3.7	113.7445	101.5241	-12.2204	0.438269230769231	-0.0902439024390244	0.438269230769231	113.7445	101.5241	-12.2204
11.395	-3.6	119.2549	103.1592	-16.0957	0.438269230769231	-0.0878048780487805	0.438269230769231	119.2549	103.1592	-16.0957
11.395	-3.5	125.8669	108.4137	-17.4532	0.438269230769231	-0.0853658536585366	0.438269230769231	125.8669	108.4137	-17.4532
11.395	-3.4	133.0702	113.848	-19.2222	0.438269230769231	-0.0829268292682927	0.438269230769231	133.0702	113.848	-19.2222
11.395	-3.3	142.07	122.7403	-19.3297	0.438269230769231	-0.0804878048780488	0.438269230769231	142.07	122.7403	-19.3297
11.395	-3.2	153.7011	131.0716	-22.6295	0.438269230769231	-0.0780487804878049	0.438269230769231	153.7011	131.0716	-22.6295
11.395	-3.1	166.2379	140.7112	-25.5267	0.438269230769231	-0.075609756097561	0.438269230769231	166.2379	140.7112	-25.5267
11.395	-3	185.4302	151.7993	-33.6309	0.438269230769231	-0.0731707317073171	0.438269230769231	185.4302	151.7993	-33.6309
11.395	-2.9	217.3732	164.0473	-53.3259	0.438269230769231	-0.0707317073170732	0.438269230769231	217.3732	164.0473	-53.3259
11.395	-2.8	233.9733	176.3184	-57.6549	0.438269230769231	-0.0682926829268293	0.438269230769231	233.9733	176.3184	-57.6549
11.395	-2.7	249.4927	191.1031	-58.3896	0.438269230769231	-0.0658536585365854	0.438269230769231	249.4927	191.1031	-58.3896
11.395	-2.6	268.2924	221.6708	-46.6216	0.438269230769231	-0.0634146341463415	0.438269230769231	268.2924	221.6708	-46.6216
11.395	-2.5	286.7931	262.6625	-24.1306	0.438269230769231	-0.0609756097560976	0.438269230769231	286.7931	262.6625	-24.1306
11.395	-2.4	298.9144	285.1199	-13.7945	0.438269230769231	-0.0585365853658537	0.438269230769231	298.9144	285.1199	-13.7945
11.395	-2.3	309.6379	300.3094	-9.32850000000002	0.438269230769231	-0.0560975609756098	0.438269230769231	309.6379	300.3094	-9.32850000000002
11.395	-2.2	310.9475	307.674	-3.27350000000007	0.438269230769231	-0.0536585365853659	0.438269230769231	310.9475	307.674	-3.27350000000007
11.395	-2.1	307.7076	314.6646	6.957	0.438269230769231	-0.051219512195122	0.438269230769231	307.7076	314.6646	6.957
11.395	-2	297.6858	317.9204	20.2346	0.438269230769231	-0.0487804878048781	0.438269230769231	297.6858	317.9204	20.2346
11.395	-1.9	280.0432	314.6021	34.5589000000001	0.438269230769231	-0.0463414634146341	0.438269230769231	280.0432	314.6021	34.5589000000001
11.395	-1.8	264.387	306.5683	42.1813	0.438269230769231	-0.0439024390243902	0.438269230769231	264.387	306.5683	42.1813
11.395	-1.705	247.1728	293.3008	46.128	0.438269230769231	-0.0415853658536585	0.438269230769231	247.1728	293.3008	46.128
11.395	-1.6	231.2592	273.808	42.5488	0.438269230769231	-0.0390243902439024	0.438269230769231	231.2592	273.808	42.5488
11.395	-1.5	215.1069	255.6492	40.5423	0.438269230769231	-0.0365853658536585	0.438269230769231	215.1069	255.6492	40.5423
11.395	-1.4	204.6216	237.3296	32.708	0.438269230769231	-0.0341463414634146	0.438269230769231	204.6216	237.3296	32.708
11.395	-1.3	191.7443	222.0697	30.3254	0.438269230769231	-0.0317073170731707	0.438269230769231	191.7443	222.0697	30.3254
11.395	-1.2	180.1246	206.5265	26.4019	0.438269230769231	-0.0292682926829268	0.438269230769231	180.1246	206.5265	26.4019
11.395	-1.1	161.7386	193.7609	32.0223	0.438269230769231	-0.0268292682926829	0.438269230769231	161.7386	193.7609	32.0223
11.395	-1	152.4963	182.1388	29.6425	0.438269230769231	-0.024390243902439	0.438269230769231	152.4963	182.1388	29.6425
11.395	-0.9	145.0496	168.3491	23.2995	0.438269230769231	-0.0219512195121951	0.438269230769231	145.0496	168.3491	23.2995
11.395	-0.8	136.8412	160.5414	23.7002	0.438269230769231	-0.0195121951219512	0.438269230769231	136.8412	160.5414	23.7002
11.395	-0.7	131.5211	152.5819	21.0608	0.438269230769231	-0.0170731707317073	0.438269230769231	131.5211	152.5819	21.0608
11.395	-0.6	116.9721	145.2721	28.3	0.438269230769231	-0.0146341463414634	0.438269230769231	116.9721	145.2721	28.3
11.395	-0.505	108.376	138.2458	29.8698	0.438269230769231	-0.0123170731707317	0.438269230769231	108.376	138.2458	29.8698
11.395	-0.4	104.2361	129.9979	25.7618	0.438269230769231	-0.00975609756097561	0.438269230769231	104.2361	129.9979	25.7618
11.395	-0.3	102.2266	126.5255	24.2989	0.438269230769231	-0.00731707317073171	0.438269230769231	102.2266	126.5255	24.2989
11.395	-0.2	99.23522	122.5374	23.30218	0.438269230769231	-0.0048780487804878	0.438269230769231	99.23522	122.5374	23.30218
11.395	-0.1	99.43143	116.737	17.30557	0.438269230769231	-0.0024390243902439	0.438269230769231	99.43143	116.737	17.30557
11.395	0	98.50115	111.1936	12.69245	0.438269230769231	0	0.438269230769231	98.50115	111.1936	12.69245
11.395	0.1	98.11489	108.143	10.02811	0.438269230769231	0.0024390243902439	0.438269230769231	98.11489	108.143	10.02811
11.395	0.2	96.78448	103.651	6.86652000000001	0.438269230769231	0.0048780487804878	0.438269230769231	96.78448	103.651	6.86652000000001
11.395	0.3	95.45907	101.4353	5.97623000000002	0.438269230769231	0.00731707317073171	0.438269230769231	95.45907	101.4353	5.97623000000002
11.395	0.4	95.04434	99.38071	4.33637	0.438269230769231	0.00975609756097561	0.438269230769231	95.04434	99.38071	4.33637
11.395	0.495	95.42792	99.00195	3.57402999999999	0.438269230769231	0.0120731707317073	0.438269230769231	95.42792	99.00195	3.57402999999999
11.395	0.6	94.69332	97.75061	3.05729000000001	0.438269230769231	0.0146341463414634	0.438269230769231	94.69332	97.75061	3.05729000000001
11.395	0.7	92.9372	96.79308	3.85588	0.438269230769231	0.0170731707317073	0.438269230769231	92.9372	96.79308	3.85588
11.395	0.8	93.80851	96.63057	2.82206000000001	0.438269230769231	0.0195121951219512	0.438269230769231	93.80851	96.63057	2.82206000000001
11.395	0.9	92.79998	94.43032	1.63034	0.438269230769231	0.0219512195121951	0.438269230769231	92.79998	94.43032	1.63034
11.395	0.995	92.91979	94.69497	1.77518000000002	0.438269230769231	0.0242682926829268	0.438269230769231	92.91979	94.69497	1.77518000000002
11.395	1.1	90.99028	94.52354	3.53325999999999	0.438269230769231	0.0268292682926829	0.438269230769231	90.99028	94.52354	3.53325999999999
11.395	1.2	91.1268	94.39563	3.26883000000001	0.438269230769231	0.0292682926829268	0.438269230769231	91.1268	94.39563	3.26883000000001
11.395	1.3	89.94063	93.67925	3.73862	0.438269230769231	0.0317073170731707	0.438269230769231	89.94063	93.67925	3.73862
11.395	1.4	88.40901	93.60478	5.19577	0.438269230769231	0.0341463414634146	0.438269230769231	88.40901	93.60478	5.19577
11.395	1.5	87.74171	91.58133	3.83961999999998	0.438269230769231	0.0365853658536585	0.438269230769231	87.74171	91.58133	3.83961999999998
11.395	1.6	86.17777	90.95791	4.78013999999999	0.438269230769231	0.0390243902439024	0.438269230769231	86.17777	90.95791	4.78013999999999
11.395	1.7	84.49334	85.35713	0.863789999999995	0.438269230769231	0.0414634146341463	0.438269230769231	84.49334	85.35713	0.863789999999995
11.395	1.8	84.50478	85.16248	0.657700000000006	0.438269230769231	0.0439024390243902	0.438269230769231	84.50478	85.16248	0.657700000000006
11.395	1.9	83.23689	84.09694	0.860050000000001	0.438269230769231	0.0463414634146341	0.438269230769231	83.23689	84.09694	0.860050000000001
11.395	2	83.70073	83.78618	0.0854500000000087	0.438269230769231	0.0487804878048781	0.438269230769231	83.70073	83.78618	0.0854500000000087
11.395	2.095	83.03065	84.53497	1.50431999999999	0.438269230769231	0.0510975609756098	0.438269230769231	83.03065	84.53497	1.50431999999999
11.395	2.2	82.36444	83.51926	1.15482	0.438269230769231	0.0536585365853659	0.438269230769231	82.36444	83.51926	1.15482
11.395	2.3	80.95658	82.50386	1.54728	0.438269230769231	0.0560975609756098	0.438269230769231	80.95658	82.50386	1.54728
11.395	2.4	80.2954	82.66084	2.36543999999999	0.438269230769231	0.0585365853658537	0.438269230769231	80.2954	82.66084	2.36543999999999
11.395	2.5	81.02103	83.30523	2.2842	0.438269230769231	0.0609756097560976	0.438269230769231	81.02103	83.30523	2.2842
11.395	2.595	80.56153	82.30197	1.74044000000001	0.438269230769231	0.0632926829268293	0.438269230769231	80.56153	82.30197	1.74044000000001
11.395	2.7	80.64249	82.43074	1.78824999999999	0.438269230769231	0.0658536585365854	0.438269230769231	80.64249	82.43074	1.78824999999999
11.395	2.8	79.28458	81.32378	2.03919999999999	0.438269230769231	0.0682926829268293	0.438269230769231	79.28458	81.32378	2.03919999999999
11.395	2.9	78.72881	80.44628	1.71747000000001	0.438269230769231	0.0707317073170732	0.438269230769231	78.72881	80.44628	1.71747000000001
11.395	3	78.57208	81.09047	2.51839000000001	0.438269230769231	0.0731707317073171	0.438269230769231	78.57208	81.09047	2.51839000000001
11.395	3.095	77.85568	80.30566	2.44998000000001	0.438269230769231	0.0754878048780488	0.438269230769231	77.85568	80.30566	2.44998000000001
11.395	3.2	76.25305	80.09644	3.84339	0.438269230769231	0.0780487804878049	0.438269230769231	76.25305	80.09644	3.84339
11.395	3.3	75.67413	77.86761	2.19347999999999	0.438269230769231	0.0804878048780488	0.438269230769231	75.67413	77.86761	2.19347999999999
11.395	3.4	75.34491	77.75108	2.40617	0.438269230769231	0.0829268292682927	0.438269230769231	75.34491	77.75108	2.40617
11.395	3.5	73.81222	76.98764	3.17542	0.438269230769231	0.0853658536585366	0.438269230769231	73.81222	76.98764	3.17542
11.395	3.6	72.92327	75.99826	3.07499	0.438269230769231	0.0878048780487805	0.438269230769231	72.92327	75.99826	3.07499
11.395	3.7	73.85419	75.6288	1.77461	0.438269230769231	0.0902439024390244	0.438269230769231	73.85419	75.6288	1.77461
11.395	3.8	73.21926	74.68035	1.46109	0.438269230769231	0.0926829268292683	0.438269230769231	73.21926	74.68035	1.46109
11.395	3.9	73.05503	75.51708	2.46204999999999	0.438269230769231	0.0951219512195122	0.438269230769231	73.05503	75.51708	2.46204999999999
11.395	4	73.55457	74.72949	1.17492	0.438269230769231	0.0975609756097561	0.438269230769231	73.55457	74.72949	1.17492
11.395	4.1	73.56807	75.51811	1.95003999999999	0.438269230769231	0.1	0.438269230769231	73.56807	75.51811	1.95003999999999
11.395	4.2	74.11589	74.66178	0.54589	0.438269230769231	0.102439024390244	0.438269230769231	74.11589	74.66178	0.54589
11.395	4.3	73.10713	74.6737	1.56657	0.438269230769231	0.104878048780488	0.438269230769231	73.10713	74.6737	1.56657
11.395	4.4	74.04901	73.6775	-0.371510000000001	0.438269230769231	0.107317073170732	0.438269230769231	74.04901	73.6775	-0.371510000000001
11.395	4.495	74.02981	73.19139	-0.838419999999999	0.438269230769231	0.109634146341463	0.438269230769231	74.02981	73.19139	-0.838419999999999
11.395	4.6	73.1662	73.58583	0.419629999999998	0.438269230769231	0.11219512195122	0.438269230769231	73.1662	73.58583	0.419629999999998
11.395	4.7	73.74148	74.30574	0.564260000000004	0.438269230769231	0.114634146341463	0.438269230769231	73.74148	74.30574	0.564260000000004
11.395	4.8	73.58221	74.25392	0.671710000000004	0.438269230769231	0.117073170731707	0.438269230769231	73.58221	74.25392	0.671710000000004
11.395	4.9	74.70008	74.51541	-0.184669999999997	0.438269230769231	0.119512195121951	0.438269230769231	74.70008	74.51541	-0.184669999999997
11.395	4.995	73.9367	74.58791	0.651209999999992	0.438269230769231	0.121829268292683	0.438269230769231	73.9367	74.58791	0.651209999999992
11.395	5.1	74.62486	74.02938	-0.595479999999995	0.438269230769231	0.124390243902439	0.438269230769231	74.62486	74.02938	-0.595479999999995
11.395	5.2	74.00734	74.68905	0.68171000000001	0.438269230769231	0.126829268292683	0.438269230769231	74.00734	74.68905	0.68171000000001
11.395	5.3	74.73904	73.85336	-0.885680000000008	0.438269230769231	0.129268292682927	0.438269230769231	74.73904	73.85336	-0.885680000000008
11.395	5.4	74.28577	74.4125	0.126729999999995	0.438269230769231	0.131707317073171	0.438269230769231	74.28577	74.4125	0.126729999999995
11.395	5.495	74.53155	74.46549	-0.0660599999999931	0.438269230769231	0.134024390243902	0.438269230769231	74.53155	74.46549	-0.0660599999999931
11.395	5.6	74.75321	75.06808	0.314870000000013	0.438269230769231	0.136585365853659	0.438269230769231	74.75321	75.06808	0.314870000000013
11.395	5.7	75.97437	74.65466	-1.31971	0.438269230769231	0.139024390243902	0.438269230769231	75.97437	74.65466	-1.31971
11.395	5.8	75.132	75.15354	0.0215400000000017	0.438269230769231	0.141463414634146	0.438269230769231	75.132	75.15354	0.0215400000000017
11.395	5.9	76.04002	75.53544	-0.50457999999999	0.438269230769231	0.14390243902439	0.438269230769231	76.04002	75.53544	-0.50457999999999
11.395	5.995	75.17749	74.15326	-1.02423	0.438269230769231	0.146219512195122	0.438269230769231	75.17749	74.15326	-1.02423
11.195	-6	109.6601	113.6054	3.94530000000002	0.430576923076923	-0.146341463414634	0.430576923076923	109.6601	113.6054	3.94530000000002
11.195	-5.905	109.1453	114.663	5.51770000000001	0.430576923076923	-0.144024390243902	0.430576923076923	109.1453	114.663	5.51770000000001
11.195	-5.8	109.3354	114.9199	5.58450000000002	0.430576923076923	-0.141463414634146	0.430576923076923	109.3354	114.9199	5.58450000000002
11.195	-5.705	108.158	114.3718	6.21380000000001	0.430576923076923	-0.139146341463415	0.430576923076923	108.158	114.3718	6.21380000000001
11.195	-5.6	106.3473	111.2321	4.8848	0.430576923076923	-0.136585365853659	0.430576923076923	106.3473	111.2321	4.8848
11.195	-5.505	107.23	110.8498	3.6198	0.430576923076923	-0.134268292682927	0.430576923076923	107.23	110.8498	3.6198
11.195	-5.405	105.3278	109.3934	4.0656	0.430576923076923	-0.131829268292683	0.430576923076923	105.3278	109.3934	4.0656
11.195	-5.3	105.5648	108.8288	3.264	0.430576923076923	-0.129268292682927	0.430576923076923	105.5648	108.8288	3.264
11.195	-5.205	102.5219	105.7306	3.20869999999999	0.430576923076923	-0.126951219512195	0.430576923076923	102.5219	105.7306	3.20869999999999
11.195	-5.1	101.6051	105.3433	3.73819999999999	0.430576923076923	-0.124390243902439	0.430576923076923	101.6051	105.3433	3.73819999999999
11.195	-5.005	98.58821	103.3518	4.76358999999999	0.430576923076923	-0.122073170731707	0.430576923076923	98.58821	103.3518	4.76358999999999
11.195	-4.905	96.95824	99.84066	2.88242	0.430576923076923	-0.119634146341463	0.430576923076923	96.95824	99.84066	2.88242
11.195	-4.8	96.71677	98.55644	1.83966999999998	0.430576923076923	-0.117073170731707	0.430576923076923	96.71677	98.55644	1.83966999999998
11.195	-4.705	95.26789	97.81714	2.54925	0.430576923076923	-0.114756097560976	0.430576923076923	95.26789	97.81714	2.54925
11.195	-4.6	95.50954	98.55137	3.04182999999998	0.430576923076923	-0.11219512195122	0.430576923076923	95.50954	98.55137	3.04182999999998
11.195	-4.505	94.17581	97.54869	3.37288	0.430576923076923	-0.109878048780488	0.430576923076923	94.17581	97.54869	3.37288
11.195	-4.405	94.45892	95.69259	1.23367	0.430576923076923	-0.107439024390244	0.430576923076923	94.45892	95.69259	1.23367
11.195	-4.3	93.18922	94.50788	1.31865999999999	0.430576923076923	-0.104878048780488	0.430576923076923	93.18922	94.50788	1.31865999999999
11.195	-4.205	93.83068	94.41313	0.582449999999994	0.430576923076923	-0.102560975609756	0.430576923076923	93.83068	94.41313	0.582449999999994
11.195	-4.1	94.28174	94.68411	0.402370000000005	0.430576923076923	-0.1	0.430576923076923	94.28174	94.68411	0.402370000000005
11.195	-4.005	96.84419	95.38145	-1.46274	0.430576923076923	-0.0976829268292683	0.430576923076923	96.84419	95.38145	-1.46274
11.195	-3.905	99.63067	97.39519	-2.23548000000001	0.430576923076923	-0.0952439024390244	0.430576923076923	99.63067	97.39519	-2.23548000000001
11.195	-3.805	101.2156	97.71448	-3.50112000000002	0.430576923076923	-0.0928048780487805	0.430576923076923	101.2156	97.71448	-3.50112000000002
11.195	-3.7	105.8053	99.72025	-6.08504999999998	0.430576923076923	-0.0902439024390244	0.430576923076923	105.8053	99.72025	-6.08504999999998
11.195	-3.6	109.9259	101.7162	-8.20970000000001	0.430576923076923	-0.0878048780487805	0.430576923076923	109.9259	101.7162	-8.20970000000001
11.195	-3.5	116.2087	105.8119	-10.3968	0.430576923076923	-0.0853658536585366	0.430576923076923	116.2087	105.8119	-10.3968
11.195	-3.4	119.8464	110.509	-9.33740000000002	0.430576923076923	-0.0829268292682927	0.430576923076923	119.8464	110.509	-9.33740000000002
11.195	-3.3	128.8753	116.2471	-12.6282	0.430576923076923	-0.0804878048780488	0.430576923076923	128.8753	116.2471	-12.6282
11.195	-3.2	140.4243	125.4509	-14.9734	0.430576923076923	-0.0780487804878049	0.430576923076923	140.4243	125.4509	-14.9734
11.195	-3.1	150.02	132.1632	-17.8568	0.430576923076923	-0.075609756097561	0.430576923076923	150.02	132.1632	-17.8568
11.195	-3	161.3794	142.5421	-18.8373	0.430576923076923	-0.0731707317073171	0.430576923076923	161.3794	142.5421	-18.8373
11.195	-2.9	174.1753	153.2959	-20.8794	0.430576923076923	-0.0707317073170732	0.430576923076923	174.1753	153.2959	-20.8794
11.195	-2.8	188.9649	167.06	-21.9049	0.430576923076923	-0.0682926829268293	0.430576923076923	188.9649	167.06	-21.9049
11.195	-2.7	218.6373	182.2951	-36.3422	0.430576923076923	-0.0658536585365854	0.430576923076923	218.6373	182.2951	-36.3422
11.195	-2.6	237.0362	210.4697	-26.5665	0.430576923076923	-0.0634146341463415	0.430576923076923	237.0362	210.4697	-26.5665
11.195	-2.5	249.9166	232.6891	-17.2275	0.430576923076923	-0.0609756097560976	0.430576923076923	249.9166	232.6891	-17.2275
11.195	-2.4	269.8691	247.5885	-22.2806	0.430576923076923	-0.0585365853658537	0.430576923076923	269.8691	247.5885	-22.2806
11.195	-2.3	288.2391	266.9719	-21.2672000000001	0.430576923076923	-0.0560975609756098	0.430576923076923	288.2391	266.9719	-21.2672000000001
11.195	-2.2	300.2822	287.3154	-12.9668	0.430576923076923	-0.0536585365853659	0.430576923076923	300.2822	287.3154	-12.9668
11.195	-2.1	308.0823	298.6348	-9.44750000000005	0.430576923076923	-0.051219512195122	0.430576923076923	308.0823	298.6348	-9.44750000000005
11.195	-2	309.8495	308.3264	-1.5231	0.430576923076923	-0.0487804878048781	0.430576923076923	309.8495	308.3264	-1.5231
11.195	-1.9	303.1578	310.6369	7.47909999999996	0.430576923076923	-0.0463414634146341	0.430576923076923	303.1578	310.6369	7.47909999999996
11.195	-1.8	290.1029	306.9443	16.8414	0.430576923076923	-0.0439024390243902	0.430576923076923	290.1029	306.9443	16.8414
11.195	-1.705	275.0896	297.2052	22.1156	0.430576923076923	-0.0415853658536585	0.430576923076923	275.0896	297.2052	22.1156
11.195	-1.6	256.2684	283.1322	26.8638	0.430576923076923	-0.0390243902439024	0.430576923076923	256.2684	283.1322	26.8638
11.195	-1.5	236.7632	264.5622	27.799	0.430576923076923	-0.0365853658536585	0.430576923076923	236.7632	264.5622	27.799
11.195	-1.4	220.9416	246.501	25.5594	0.430576923076923	-0.0341463414634146	0.430576923076923	220.9416	246.501	25.5594
11.195	-1.3	207.8517	230.176	22.3243	0.430576923076923	-0.0317073170731707	0.430576923076923	207.8517	230.176	22.3243
11.195	-1.2	195.2342	214.1869	18.9527	0.430576923076923	-0.0292682926829268	0.430576923076923	195.2342	214.1869	18.9527
11.195	-1.1	182.6369	201.5821	18.9452	0.430576923076923	-0.0268292682926829	0.430576923076923	182.6369	201.5821	18.9452
11.195	-1	167.0488	187.439	20.3902	0.430576923076923	-0.024390243902439	0.430576923076923	167.0488	187.439	20.3902
11.195	-0.9	157.3937	171.4619	14.0682	0.430576923076923	-0.0219512195121951	0.430576923076923	157.3937	171.4619	14.0682
11.195	-0.8	149.5406	162.6224	13.0818	0.430576923076923	-0.0195121951219512	0.430576923076923	149.5406	162.6224	13.0818
11.195	-0.7	142.614	154.5469	11.9329	0.430576923076923	-0.0170731707317073	0.430576923076923	142.614	154.5469	11.9329
11.195	-0.6	135.008	145.9961	10.9881	0.430576923076923	-0.0146341463414634	0.430576923076923	135.008	145.9961	10.9881
11.195	-0.505	110.0771	138.6793	28.6022	0.430576923076923	-0.0123170731707317	0.430576923076923	110.0771	138.6793	28.6022
11.195	-0.4	96.92708	130.3766	33.44952	0.430576923076923	-0.00975609756097561	0.430576923076923	96.92708	130.3766	33.44952
11.195	-0.3	95.29714	126.6413	31.34416	0.430576923076923	-0.00731707317073171	0.430576923076923	95.29714	126.6413	31.34416
11.195	-0.2	94.88183	122.5257	27.64387	0.430576923076923	-0.0048780487804878	0.430576923076923	94.88183	122.5257	27.64387
11.195	-0.1	95.64961	116.7237	21.07409	0.430576923076923	-0.0024390243902439	0.430576923076923	95.64961	116.7237	21.07409
11.195	0	96.50494	111.2643	14.75936	0.430576923076923	0	0.430576923076923	96.50494	111.2643	14.75936
11.195	0.1	96.61209	106.996	10.38391	0.430576923076923	0.0024390243902439	0.430576923076923	96.61209	106.996	10.38391
11.195	0.2	97.27013	104.3772	7.10706999999999	0.430576923076923	0.0048780487804878	0.430576923076923	97.27013	104.3772	7.10706999999999
11.195	0.3	96.46646	101.5909	5.12443999999998	0.430576923076923	0.00731707317073171	0.430576923076923	96.46646	101.5909	5.12443999999998
11.195	0.4	97.56856	101.1341	3.56554000000001	0.430576923076923	0.00975609756097561	0.430576923076923	97.56856	101.1341	3.56554000000001
11.195	0.495	96.65137	99.38035	2.72897999999999	0.430576923076923	0.0120731707317073	0.430576923076923	96.65137	99.38035	2.72897999999999
11.195	0.6	95.99882	98.00777	2.00894999999998	0.430576923076923	0.0146341463414634	0.430576923076923	95.99882	98.00777	2.00894999999998
11.195	0.7	95.4071	97.39419	1.98708999999998	0.430576923076923	0.0170731707317073	0.430576923076923	95.4071	97.39419	1.98708999999998
11.195	0.8	94.09773	95.93281	1.83507999999999	0.430576923076923	0.0195121951219512	0.430576923076923	94.09773	95.93281	1.83507999999999
11.195	0.9	93.85527	96.57293	2.71766	0.430576923076923	0.0219512195121951	0.430576923076923	93.85527	96.57293	2.71766
11.195	0.995	92.84688	96.34281	3.49593	0.430576923076923	0.0242682926829268	0.430576923076923	92.84688	96.34281	3.49593
11.195	1.1	93.45145	95.13428	1.68282999999998	0.430576923076923	0.0268292682926829	0.430576923076923	93.45145	95.13428	1.68282999999998
11.195	1.2	91.92995	93.55807	1.62812000000001	0.430576923076923	0.0292682926829268	0.430576923076923	91.92995	93.55807	1.62812000000001
11.195	1.3	90.86172	94.46438	3.60266000000002	0.430576923076923	0.0317073170731707	0.430576923076923	90.86172	94.46438	3.60266000000002
11.195	1.4	90.1818	93.04168	2.85988000000002	0.430576923076923	0.0341463414634146	0.430576923076923	90.1818	93.04168	2.85988000000002
11.195	1.5	90.16396	93.12434	2.96037999999999	0.430576923076923	0.0365853658536585	0.430576923076923	90.16396	93.12434	2.96037999999999
11.195	1.6	89.14956	91.7598	2.61023999999998	0.430576923076923	0.0390243902439024	0.430576923076923	89.14956	91.7598	2.61023999999998
11.195	1.7	88.8243	92.49949	3.67519000000002	0.430576923076923	0.0414634146341463	0.430576923076923	88.8243	92.49949	3.67519000000002
11.195	1.8	88.28292	90.55902	2.27610000000001	0.430576923076923	0.0439024390243902	0.430576923076923	88.28292	90.55902	2.27610000000001
11.195	1.9	88.78601	88.59805	-0.187960000000004	0.430576923076923	0.0463414634146341	0.430576923076923	88.78601	88.59805	-0.187960000000004
11.195	2	87.48174	86.53628	-0.945460000000011	0.430576923076923	0.0487804878048781	0.430576923076923	87.48174	86.53628	-0.945460000000011
11.195	2.095	86.95943	84.29846	-2.66097000000001	0.430576923076923	0.0510975609756098	0.430576923076923	86.95943	84.29846	-2.66097000000001
11.195	2.2	86.0675	84.12085	-1.94665000000001	0.430576923076923	0.0536585365853659	0.430576923076923	86.0675	84.12085	-1.94665000000001
11.195	2.3	84.0945	82.48047	-1.61403	0.430576923076923	0.0560975609756098	0.430576923076923	84.0945	82.48047	-1.61403
11.195	2.4	83.0779	82.70974	-0.368159999999989	0.430576923076923	0.0585365853658537	0.430576923076923	83.0779	82.70974	-0.368159999999989
11.195	2.5	81.17444	81.70221	0.52776999999999	0.430576923076923	0.0609756097560976	0.430576923076923	81.17444	81.70221	0.52776999999999
11.195	2.595	79.86027	81.69013	1.82986	0.430576923076923	0.0632926829268293	0.430576923076923	79.86027	81.69013	1.82986
11.195	2.7	80.13456	82.34687	2.21231	0.430576923076923	0.0658536585365854	0.430576923076923	80.13456	82.34687	2.21231
11.195	2.8	80.73934	82.0205	1.28116	0.430576923076923	0.0682926829268293	0.430576923076923	80.73934	82.0205	1.28116
11.195	2.9	80.7354	80.78818	0.0527799999999985	0.430576923076923	0.0707317073170732	0.430576923076923	80.7354	80.78818	0.0527799999999985
11.195	3	80.54204	80.70759	0.16555000000001	0.430576923076923	0.0731707317073171	0.430576923076923	80.54204	80.70759	0.16555000000001
11.195	3.095	79.50299	79.80197	0.298980000000014	0.430576923076923	0.0754878048780488	0.430576923076923	79.50299	79.80197	0.298980000000014
11.195	3.2	78.24296	78.57067	0.327709999999982	0.430576923076923	0.0780487804878049	0.430576923076923	78.24296	78.57067	0.327709999999982
11.195	3.3	78.88336	78.72005	-0.163309999999996	0.430576923076923	0.0804878048780488	0.430576923076923	78.88336	78.72005	-0.163309999999996
11.195	3.4	77.32198	78.09657	0.774590000000003	0.430576923076923	0.0829268292682927	0.430576923076923	77.32198	78.09657	0.774590000000003
11.195	3.5	75.9579	78.40234	2.44444	0.430576923076923	0.0853658536585366	0.430576923076923	75.9579	78.40234	2.44444
11.195	3.6	75.95886	76.63257	0.67371	0.430576923076923	0.0878048780487805	0.430576923076923	75.95886	76.63257	0.67371
11.195	3.7	74.97343	76.32335	1.34992000000001	0.430576923076923	0.0902439024390244	0.430576923076923	74.97343	76.32335	1.34992000000001
11.195	3.8	74.6122	75.20563	0.593429999999998	0.430576923076923	0.0926829268292683	0.430576923076923	74.6122	75.20563	0.593429999999998
11.195	3.9	74.61677	74.81556	0.198790000000002	0.430576923076923	0.0951219512195122	0.430576923076923	74.61677	74.81556	0.198790000000002
11.195	4	74.64938	73.61732	-1.03206	0.430576923076923	0.0975609756097561	0.430576923076923	74.64938	73.61732	-1.03206
11.195	4.1	73.69713	74.07232	0.375189999999989	0.430576923076923	0.1	0.430576923076923	73.69713	74.07232	0.375189999999989
11.195	4.2	74.08424	73.5655	-0.518739999999994	0.430576923076923	0.102439024390244	0.430576923076923	74.08424	73.5655	-0.518739999999994
11.195	4.3	74.72372	73.98421	-0.739509999999996	0.430576923076923	0.104878048780488	0.430576923076923	74.72372	73.98421	-0.739509999999996
11.195	4.4	73.32516	72.89474	-0.430419999999998	0.430576923076923	0.107317073170732	0.430576923076923	73.32516	72.89474	-0.430419999999998
11.195	4.495	73.41926	71.97056	-1.44869999999999	0.430576923076923	0.109634146341463	0.430576923076923	73.41926	71.97056	-1.44869999999999
11.195	4.6	74.34811	73.061	-1.28711	0.430576923076923	0.11219512195122	0.430576923076923	74.34811	73.061	-1.28711
11.195	4.7	74.08749	72.43388	-1.65361	0.430576923076923	0.114634146341463	0.430576923076923	74.08749	72.43388	-1.65361
11.195	4.8	74.65533	73.87773	-0.777599999999993	0.430576923076923	0.117073170731707	0.430576923076923	74.65533	73.87773	-0.777599999999993
11.195	4.9	74.34659	73.71376	-0.632829999999998	0.430576923076923	0.119512195121951	0.430576923076923	74.34659	73.71376	-0.632829999999998
11.195	4.995	74.34293	73.61354	-0.729389999999995	0.430576923076923	0.121829268292683	0.430576923076923	74.34293	73.61354	-0.729389999999995
11.195	5.1	74.95029	73.50502	-1.44526999999999	0.430576923076923	0.124390243902439	0.430576923076923	74.95029	73.50502	-1.44526999999999
11.195	5.2	76.18912	74.38164	-1.80748	0.430576923076923	0.126829268292683	0.430576923076923	76.18912	74.38164	-1.80748
11.195	5.3	77.06892	74.097	-2.97192	0.430576923076923	0.129268292682927	0.430576923076923	77.06892	74.097	-2.97192
11.195	5.4	75.99698	73.51464	-2.48234000000001	0.430576923076923	0.131707317073171	0.430576923076923	75.99698	73.51464	-2.48234000000001
11.195	5.495	74.90522	74.15368	-0.751540000000006	0.430576923076923	0.134024390243902	0.430576923076923	74.90522	74.15368	-0.751540000000006
11.195	5.6	75.00627	73.72437	-1.28190000000001	0.430576923076923	0.136585365853659	0.430576923076923	75.00627	73.72437	-1.28190000000001
11.195	5.7	76.88586	73.4192	-3.46665999999999	0.430576923076923	0.139024390243902	0.430576923076923	76.88586	73.4192	-3.46665999999999
11.195	5.8	75.72551	74.44874	-1.27677	0.430576923076923	0.141463414634146	0.430576923076923	75.72551	74.44874	-1.27677
11.195	5.9	75.7977	73.79043	-2.00726999999999	0.430576923076923	0.14390243902439	0.430576923076923	75.7977	73.79043	-2.00726999999999
11.195	5.995	74.93014	74.24493	-0.685209999999998	0.430576923076923	0.146219512195122	0.430576923076923	74.93014	74.24493	-0.685209999999998
10.995	-6	111.3378	113.1841	1.84630000000001	0.422884615384615	-0.146341463414634	0.422884615384615	111.3378	113.1841	1.84630000000001
10.995	-5.905	110.7373	113.8817	3.14440000000001	0.422884615384615	-0.144024390243902	0.422884615384615	110.7373	113.8817	3.14440000000001
10.995	-5.8	111.2632	114.0042	2.74099999999999	0.422884615384615	-0.141463414634146	0.422884615384615	111.2632	114.0042	2.74099999999999
10.995	-5.705	108.7394	114.9544	6.21500000000001	0.422884615384615	-0.139146341463415	0.422884615384615	108.7394	114.9544	6.21500000000001
10.995	-5.6	108.5164	112.3144	3.79799999999999	0.422884615384615	-0.136585365853659	0.422884615384615	108.5164	112.3144	3.79799999999999
10.995	-5.505	107.2043	111.2846	4.08029999999999	0.422884615384615	-0.134268292682927	0.422884615384615	107.2043	111.2846	4.08029999999999
10.995	-5.405	107.4342	109.6685	2.23430000000001	0.422884615384615	-0.131829268292683	0.422884615384615	107.4342	109.6685	2.23430000000001
10.995	-5.3	106.4471	109.1045	2.65740000000001	0.422884615384615	-0.129268292682927	0.422884615384615	106.4471	109.1045	2.65740000000001
10.995	-5.205	107.0436	108.9482	1.9046	0.422884615384615	-0.126951219512195	0.422884615384615	107.0436	108.9482	1.9046
10.995	-5.1	103.8762	107.3994	3.52319999999999	0.422884615384615	-0.124390243902439	0.422884615384615	103.8762	107.3994	3.52319999999999
10.995	-5.005	101.0291	105.108	4.07890000000001	0.422884615384615	-0.122073170731707	0.422884615384615	101.0291	105.108	4.07890000000001
10.995	-4.905	100.0252	103.8345	3.80930000000001	0.422884615384615	-0.119634146341463	0.422884615384615	100.0252	103.8345	3.80930000000001
10.995	-4.8	96.83563	101.0185	4.18286999999999	0.422884615384615	-0.117073170731707	0.422884615384615	96.83563	101.0185	4.18286999999999
10.995	-4.705	96.15463	99.34782	3.19319	0.422884615384615	-0.114756097560976	0.422884615384615	96.15463	99.34782	3.19319
10.995	-4.6	94.07751	99.2374	5.15989000000002	0.422884615384615	-0.11219512195122	0.422884615384615	94.07751	99.2374	5.15989000000002
10.995	-4.505	92.93798	96.8849	3.94691999999999	0.422884615384615	-0.109878048780488	0.422884615384615	92.93798	96.8849	3.94691999999999
10.995	-4.405	92.90385	96.07461	3.17076	0.422884615384615	-0.107439024390244	0.422884615384615	92.90385	96.07461	3.17076
10.995	-4.3	92.98465	94.02307	1.03842	0.422884615384615	-0.104878048780488	0.422884615384615	92.98465	94.02307	1.03842
10.995	-4.205	91.42578	94.40403	2.97825	0.422884615384615	-0.102560975609756	0.422884615384615	91.42578	94.40403	2.97825
10.995	-4.1	93.28806	93.80454	0.516480000000001	0.422884615384615	-0.1	0.422884615384615	93.28806	93.80454	0.516480000000001
10.995	-4.005	93.21773	93.70959	0.491859999999988	0.422884615384615	-0.0976829268292683	0.422884615384615	93.21773	93.70959	0.491859999999988
10.995	-3.905	94.6039	95.48043	0.876529999999988	0.422884615384615	-0.0952439024390244	0.422884615384615	94.6039	95.48043	0.876529999999988
10.995	-3.805	96.68517	94.9758	-1.70937000000001	0.422884615384615	-0.0928048780487805	0.422884615384615	96.68517	94.9758	-1.70937000000001
10.995	-3.7	100.1619	96.69033	-3.47157	0.422884615384615	-0.0902439024390244	0.422884615384615	100.1619	96.69033	-3.47157
10.995	-3.6	102.7449	100.1851	-2.5598	0.422884615384615	-0.0878048780487805	0.422884615384615	102.7449	100.1851	-2.5598
10.995	-3.5	107.2278	104.0763	-3.1515	0.422884615384615	-0.0853658536585366	0.422884615384615	107.2278	104.0763	-3.1515
10.995	-3.4	113.8138	109.3429	-4.47090000000002	0.422884615384615	-0.0829268292682927	0.422884615384615	113.8138	109.3429	-4.47090000000002
10.995	-3.3	121.0461	114.1159	-6.93019999999999	0.422884615384615	-0.0804878048780488	0.422884615384615	121.0461	114.1159	-6.93019999999999
10.995	-3.2	128.0399	125.8127	-2.22720000000001	0.422884615384615	-0.0780487804878049	0.422884615384615	128.0399	125.8127	-2.22720000000001
10.995	-3.1	137.6985	137.4487	-0.249799999999993	0.422884615384615	-0.075609756097561	0.422884615384615	137.6985	137.4487	-0.249799999999993
10.995	-3	149.304	145.9038	-3.40019999999998	0.422884615384615	-0.0731707317073171	0.422884615384615	149.304	145.9038	-3.40019999999998
10.995	-2.9	161.9515	156.9292	-5.02230000000003	0.422884615384615	-0.0707317073170732	0.422884615384615	161.9515	156.9292	-5.02230000000003
10.995	-2.8	173.6962	169.1196	-4.57659999999999	0.422884615384615	-0.0682926829268293	0.422884615384615	173.6962	169.1196	-4.57659999999999
10.995	-2.7	186.9164	182.4193	-4.49710000000002	0.422884615384615	-0.0658536585365854	0.422884615384615	186.9164	182.4193	-4.49710000000002
10.995	-2.6	219.4339	206.5209	-12.913	0.422884615384615	-0.0634146341463415	0.422884615384615	219.4339	206.5209	-12.913
10.995	-2.5	237.5308	224.7588	-12.772	0.422884615384615	-0.0609756097560976	0.422884615384615	237.5308	224.7588	-12.772
10.995	-2.4	249.8719	271.1925	21.3206	0.422884615384615	-0.0585365853658537	0.422884615384615	249.8719	271.1925	21.3206
10.995	-2.3	272.4078	297.5878	25.18	0.422884615384615	-0.0560975609756098	0.422884615384615	272.4078	297.5878	25.18
10.995	-2.2	287.2759	311.1439	23.868	0.422884615384615	-0.0536585365853659	0.422884615384615	287.2759	311.1439	23.868
10.995	-2.1	298.6421	315.7097	17.0676	0.422884615384615	-0.051219512195122	0.422884615384615	298.6421	315.7097	17.0676
10.995	-2	305.7561	318.8646	13.1085	0.422884615384615	-0.0487804878048781	0.422884615384615	305.7561	318.8646	13.1085
10.995	-1.9	307.7995	318.003	10.2035	0.422884615384615	-0.0463414634146341	0.422884615384615	307.7995	318.003	10.2035
10.995	-1.8	302.3009	310.6187	8.31779999999998	0.422884615384615	-0.0439024390243902	0.422884615384615	302.3009	310.6187	8.31779999999998
10.995	-1.705	290.9953	300.9518	9.95650000000001	0.422884615384615	-0.0415853658536585	0.422884615384615	290.9953	300.9518	9.95650000000001
10.995	-1.6	274.3361	286.784	12.4479	0.422884615384615	-0.0390243902439024	0.422884615384615	274.3361	286.784	12.4479
10.995	-1.5	254.4588	270.1469	15.6881	0.422884615384615	-0.0365853658536585	0.422884615384615	254.4588	270.1469	15.6881
10.995	-1.4	238.3799	248.5243	10.1444	0.422884615384615	-0.0341463414634146	0.422884615384615	238.3799	248.5243	10.1444
10.995	-1.3	222.6965	231.7475	9.05100000000002	0.422884615384615	-0.0317073170731707	0.422884615384615	222.6965	231.7475	9.05100000000002
10.995	-1.2	208.2618	216.8898	8.62800000000002	0.422884615384615	-0.0292682926829268	0.422884615384615	208.2618	216.8898	8.62800000000002
10.995	-1.1	193.2817	202.2154	8.93369999999999	0.422884615384615	-0.0268292682926829	0.422884615384615	193.2817	202.2154	8.93369999999999
10.995	-1	182.2593	187.6466	5.38730000000001	0.422884615384615	-0.024390243902439	0.422884615384615	182.2593	187.6466	5.38730000000001
10.995	-0.9	165.8672	172.5233	6.65609999999998	0.422884615384615	-0.0219512195121951	0.422884615384615	165.8672	172.5233	6.65609999999998
10.995	-0.8	155.5322	165.1032	9.57100000000003	0.422884615384615	-0.0195121951219512	0.422884615384615	155.5322	165.1032	9.57100000000003
10.995	-0.7	149.005	155.3101	6.30509999999998	0.422884615384615	-0.0170731707317073	0.422884615384615	149.005	155.3101	6.30509999999998
10.995	-0.6	143.3387	148.8185	5.47980000000001	0.422884615384615	-0.0146341463414634	0.422884615384615	143.3387	148.8185	5.47980000000001
10.995	-0.505	137.205	140.4398	3.23479999999998	0.422884615384615	-0.0123170731707317	0.422884615384615	137.205	140.4398	3.23479999999998
10.995	-0.4	129.5304	133.2362	3.70579999999998	0.422884615384615	-0.00975609756097561	0.422884615384615	129.5304	133.2362	3.70579999999998
10.995	-0.3	117.7732	106.2654	-11.5078	0.422884615384615	-0.00731707317073171	0.422884615384615	117.7732	106.2654	-11.5078
10.995	-0.2	110.7963	94.92912	-15.86718	0.422884615384615	-0.0048780487804878	0.422884615384615	110.7963	94.92912	-15.86718
10.995	-0.1	105.9008	93.65603	-12.24477	0.422884615384615	-0.0024390243902439	0.422884615384615	105.9008	93.65603	-12.24477
10.995	0	103.0954	93.77568	-9.31972000000001	0.422884615384615	0	0.422884615384615	103.0954	93.77568	-9.31972000000001
10.995	0.1	101.0998	95.0493	-6.0505	0.422884615384615	0.0024390243902439	0.422884615384615	101.0998	95.0493	-6.0505
10.995	0.2	100.3535	95.12466	-5.22884000000001	0.422884615384615	0.0048780487804878	0.422884615384615	100.3535	95.12466	-5.22884000000001
10.995	0.3	98.62062	94.35499	-4.26563	0.422884615384615	0.00731707317073171	0.422884615384615	98.62062	94.35499	-4.26563
10.995	0.4	97.1848	96.13795	-1.04685000000001	0.422884615384615	0.00975609756097561	0.422884615384615	97.1848	96.13795	-1.04685000000001
10.995	0.495	97.16291	96.2062	-0.956709999999987	0.422884615384615	0.0120731707317073	0.422884615384615	97.16291	96.2062	-0.956709999999987
10.995	0.6	95.65017	96.00718	0.357010000000017	0.422884615384615	0.0146341463414634	0.422884615384615	95.65017	96.00718	0.357010000000017
10.995	0.7	95.9544	96.54388	0.589480000000009	0.422884615384615	0.0170731707317073	0.422884615384615	95.9544	96.54388	0.589480000000009
10.995	0.8	94.83535	95.97115	1.1358	0.422884615384615	0.0195121951219512	0.422884615384615	94.83535	95.97115	1.1358
10.995	0.9	94.40584	95.9544	1.54856	0.422884615384615	0.0219512195121951	0.422884615384615	94.40584	95.9544	1.54856
10.995	0.995	93.86085	94.1483	0.287450000000007	0.422884615384615	0.0242682926829268	0.422884615384615	93.86085	94.1483	0.287450000000007
10.995	1.1	92.99763	92.87985	-0.117779999999996	0.422884615384615	0.0268292682926829	0.422884615384615	92.99763	92.87985	-0.117779999999996
10.995	1.2	92.57608	92.99946	0.423380000000009	0.422884615384615	0.0292682926829268	0.422884615384615	92.57608	92.99946	0.423380000000009
10.995	1.3	92.61512	92.2501	-0.365020000000001	0.422884615384615	0.0317073170731707	0.422884615384615	92.61512	92.2501	-0.365020000000001
10.995	1.4	91.09318	91.51607	0.422889999999995	0.422884615384615	0.0341463414634146	0.422884615384615	91.09318	91.51607	0.422889999999995
10.995	1.5	91.64191	91.87829	0.236379999999997	0.422884615384615	0.0365853658536585	0.422884615384615	91.64191	91.87829	0.236379999999997
10.995	1.6	90.58588	91.61769	1.03180999999999	0.422884615384615	0.0390243902439024	0.422884615384615	90.58588	91.61769	1.03180999999999
10.995	1.7	89.52991	91.07065	1.54074	0.422884615384615	0.0414634146341463	0.422884615384615	89.52991	91.07065	1.54074
10.995	1.8	89.59681	91.24631	1.6495	0.422884615384615	0.0439024390243902	0.422884615384615	89.59681	91.24631	1.6495
10.995	1.9	87.20852	88.68015	1.47162999999999	0.422884615384615	0.0463414634146341	0.422884615384615	87.20852	88.68015	1.47162999999999
10.995	2	86.58562	87.80234	1.21672	0.422884615384615	0.0487804878048781	0.422884615384615	86.58562	87.80234	1.21672
10.995	2.095	84.58957	85.91907	1.3295	0.422884615384615	0.0510975609756098	0.422884615384615	84.58957	85.91907	1.3295
10.995	2.2	84.26236	84.68274	0.420379999999994	0.422884615384615	0.0536585365853659	0.422884615384615	84.26236	84.68274	0.420379999999994
10.995	2.3	82.39721	81.73926	-0.65795	0.422884615384615	0.0560975609756098	0.422884615384615	82.39721	81.73926	-0.65795
10.995	2.4	82.62296	81.70296	-0.919999999999987	0.422884615384615	0.0585365853658537	0.422884615384615	82.62296	81.70296	-0.919999999999987
10.995	2.5	81.17022	81.93292	0.762699999999995	0.422884615384615	0.0609756097560976	0.422884615384615	81.17022	81.93292	0.762699999999995
10.995	2.595	80.71039	81.06131	0.350919999999988	0.422884615384615	0.0632926829268293	0.422884615384615	80.71039	81.06131	0.350919999999988
10.995	2.7	80.74677	79.83096	-0.915809999999993	0.422884615384615	0.0658536585365854	0.422884615384615	80.74677	79.83096	-0.915809999999993
10.995	2.8	79.73062	79.99657	0.265950000000004	0.422884615384615	0.0682926829268293	0.422884615384615	79.73062	79.99657	0.265950000000004
10.995	2.9	80.30746	79.80337	-0.504090000000005	0.422884615384615	0.0707317073170732	0.422884615384615	80.30746	79.80337	-0.504090000000005
10.995	3	79.59405	80.54551	0.951459999999997	0.422884615384615	0.0731707317073171	0.422884615384615	79.59405	80.54551	0.951459999999997
10.995	3.095	79.59447	80.11402	0.51955000000001	0.422884615384615	0.0754878048780488	0.422884615384615	79.59447	80.11402	0.51955000000001
10.995	3.2	78.06742	80.20298	2.13556	0.422884615384615	0.0780487804878049	0.422884615384615	78.06742	80.20298	2.13556
10.995	3.3	76.42383	78.27691	1.85308000000001	0.422884615384615	0.0804878048780488	0.422884615384615	76.42383	78.27691	1.85308000000001
10.995	3.4	76.49688	78.11186	1.61498	0.422884615384615	0.0829268292682927	0.422884615384615	76.49688	78.11186	1.61498
10.995	3.5	75.12022	76.21071	1.09048999999999	0.422884615384615	0.0853658536585366	0.422884615384615	75.12022	76.21071	1.09048999999999
10.995	3.6	75.27804	75.45016	0.172120000000007	0.422884615384615	0.0878048780487805	0.422884615384615	75.27804	75.45016	0.172120000000007
10.995	3.7	73.78107	76.76898	2.98791	0.422884615384615	0.0902439024390244	0.422884615384615	73.78107	76.76898	2.98791
10.995	3.8	74.53932	75.90521	1.36588999999999	0.422884615384615	0.0926829268292683	0.422884615384615	74.53932	75.90521	1.36588999999999
10.995	3.9	73.9401	76.01228	2.07218	0.422884615384615	0.0951219512195122	0.422884615384615	73.9401	76.01228	2.07218
10.995	4	74.05366	75.07269	1.01903	0.422884615384615	0.0975609756097561	0.422884615384615	74.05366	75.07269	1.01903
10.995	4.1	72.67826	74.65993	1.98166999999999	0.422884615384615	0.1	0.422884615384615	72.67826	74.65993	1.98166999999999
10.995	4.2	72.39342	74.71732	2.32390000000001	0.422884615384615	0.102439024390244	0.422884615384615	72.39342	74.71732	2.32390000000001
10.995	4.3	71.62917	75.40111	3.77193999999999	0.422884615384615	0.104878048780488	0.422884615384615	71.62917	75.40111	3.77193999999999
10.995	4.4	71.82017	74.32768	2.50751	0.422884615384615	0.107317073170732	0.422884615384615	71.82017	74.32768	2.50751
10.995	4.495	71.67174	74.93919	3.26745	0.422884615384615	0.109634146341463	0.422884615384615	71.67174	74.93919	3.26745
10.995	4.6	73.26975	73.37964	0.109890000000007	0.422884615384615	0.11219512195122	0.422884615384615	73.26975	73.37964	0.109890000000007
10.995	4.7	73.54864	73.56043	0.0117899999999906	0.422884615384615	0.114634146341463	0.422884615384615	73.54864	73.56043	0.0117899999999906
10.995	4.8	74.18089	73.27582	-0.905070000000009	0.422884615384615	0.117073170731707	0.422884615384615	74.18089	73.27582	-0.905070000000009
10.995	4.9	74.46691	74.15271	-0.3142	0.422884615384615	0.119512195121951	0.422884615384615	74.46691	74.15271	-0.3142
10.995	4.995	75.10266	73.98387	-1.11879	0.422884615384615	0.121829268292683	0.422884615384615	75.10266	73.98387	-1.11879
10.995	5.1	74.27098	74.90859	0.637610000000009	0.422884615384615	0.124390243902439	0.422884615384615	74.27098	74.90859	0.637610000000009
10.995	5.2	75.32884	74.09335	-1.23549	0.422884615384615	0.126829268292683	0.422884615384615	75.32884	74.09335	-1.23549
10.995	5.3	74.96328	74.23809	-0.725189999999998	0.422884615384615	0.129268292682927	0.422884615384615	74.96328	74.23809	-0.725189999999998
10.995	5.4	75.64056	75.17853	-0.462029999999999	0.422884615384615	0.131707317073171	0.422884615384615	75.64056	75.17853	-0.462029999999999
10.995	5.495	75.24363	75.12298	-0.120649999999998	0.422884615384615	0.134024390243902	0.422884615384615	75.24363	75.12298	-0.120649999999998
10.995	5.6	75.50587	75.77839	0.27252	0.422884615384615	0.136585365853659	0.422884615384615	75.50587	75.77839	0.27252
10.995	5.7	75.84413	75.41673	-0.427399999999992	0.422884615384615	0.139024390243902	0.422884615384615	75.84413	75.41673	-0.427399999999992
10.995	5.8	77.06214	74.81861	-2.24352999999999	0.422884615384615	0.141463414634146	0.422884615384615	77.06214	74.81861	-2.24352999999999
10.995	5.9	76.50031	75.79128	-0.709029999999998	0.422884615384615	0.14390243902439	0.422884615384615	76.50031	75.79128	-0.709029999999998
10.995	5.995	76.01901	74.85117	-1.16784	0.422884615384615	0.146219512195122	0.422884615384615	76.01901	74.85117	-1.16784
10.8	-6	111.061	112.697	1.636	0.415384615384615	-0.146341463414634	0.415384615384615	111.061	112.697	1.636
10.8	-5.905	112.1308	113.7671	1.63630000000002	0.415384615384615	-0.144024390243902	0.415384615384615	112.1308	113.7671	1.63630000000002
10.8	-5.8	111.3479	112.4958	1.14790000000001	0.415384615384615	-0.141463414634146	0.415384615384615	111.3479	112.4958	1.14790000000001
10.8	-5.705	110.9343	109.985	-0.949299999999994	0.415384615384615	-0.139146341463415	0.415384615384615	110.9343	109.985	-0.949299999999994
10.8	-5.6	109.678	107.358	-2.32000000000001	0.415384615384615	-0.136585365853659	0.415384615384615	109.678	107.358	-2.32000000000001
10.8	-5.505	107.7492	105.5329	-2.21629999999999	0.415384615384615	-0.134268292682927	0.415384615384615	107.7492	105.5329	-2.21629999999999
10.8	-5.405	108.7069	105.0109	-3.69600000000001	0.415384615384615	-0.131829268292683	0.415384615384615	108.7069	105.0109	-3.69600000000001
10.8	-5.3	106.2724	105.2515	-1.0209	0.415384615384615	-0.129268292682927	0.415384615384615	106.2724	105.2515	-1.0209
10.8	-5.205	106.0191	104.5359	-1.48320000000001	0.415384615384615	-0.126951219512195	0.415384615384615	106.0191	104.5359	-1.48320000000001
10.8	-5.1	102.6588	104.0698	1.41099999999999	0.415384615384615	-0.124390243902439	0.415384615384615	102.6588	104.0698	1.41099999999999
10.8	-5.005	100.8186	101.2704	0.451800000000006	0.415384615384615	-0.122073170731707	0.415384615384615	100.8186	101.2704	0.451800000000006
10.8	-4.905	99.7095	100.2616	0.552099999999996	0.415384615384615	-0.119634146341463	0.415384615384615	99.7095	100.2616	0.552099999999996
10.8	-4.8	98.25903	96.64332	-1.61570999999999	0.415384615384615	-0.117073170731707	0.415384615384615	98.25903	96.64332	-1.61570999999999
10.8	-4.705	96.44264	96.63825	0.195610000000002	0.415384615384615	-0.114756097560976	0.415384615384615	96.44264	96.63825	0.195610000000002
10.8	-4.6	96.48685	95.71333	-0.773520000000019	0.415384615384615	-0.11219512195122	0.415384615384615	96.48685	95.71333	-0.773520000000019
10.8	-4.505	93.99207	96.62625	2.63417999999999	0.415384615384615	-0.109878048780488	0.415384615384615	93.99207	96.62625	2.63417999999999
10.8	-4.405	93.0016	94.6893	1.68770000000001	0.415384615384615	-0.107439024390244	0.415384615384615	93.0016	94.6893	1.68770000000001
10.8	-4.3	91.25652	94.2529	2.99638	0.415384615384615	-0.104878048780488	0.415384615384615	91.25652	94.2529	2.99638
10.8	-4.205	92.43565	92.82863	0.392979999999994	0.415384615384615	-0.102560975609756	0.415384615384615	92.43565	92.82863	0.392979999999994
10.8	-4.1	92.16246	92.05102	-0.111440000000002	0.415384615384615	-0.1	0.415384615384615	92.16246	92.05102	-0.111440000000002
10.8	-4.005	94.89392	92.33436	-2.55956000000002	0.415384615384615	-0.0976829268292683	0.415384615384615	94.89392	92.33436	-2.55956000000002
10.8	-3.905	94.52791	92.5492	-1.97870999999999	0.415384615384615	-0.0952439024390244	0.415384615384615	94.52791	92.5492	-1.97870999999999
10.8	-3.805	96.43857	94.02007	-2.41850000000001	0.415384615384615	-0.0928048780487805	0.415384615384615	96.43857	94.02007	-2.41850000000001
10.8	-3.7	98.53191	94.97394	-3.55797000000001	0.415384615384615	-0.0902439024390244	0.415384615384615	98.53191	94.97394	-3.55797000000001
10.8	-3.6	101.3208	98.11938	-3.20142000000001	0.415384615384615	-0.0878048780487805	0.415384615384615	101.3208	98.11938	-3.20142000000001
10.8	-3.5	105.7052	102.6256	-3.0796	0.415384615384615	-0.0853658536585366	0.415384615384615	105.7052	102.6256	-3.0796
10.8	-3.4	111.8537	107.3449	-4.50879999999998	0.415384615384615	-0.0829268292682927	0.415384615384615	111.8537	107.3449	-4.50879999999998
10.8	-3.3	118.5264	114.5135	-4.0129	0.415384615384615	-0.0804878048780488	0.415384615384615	118.5264	114.5135	-4.0129
10.8	-3.2	126.4314	121.5219	-4.9095	0.415384615384615	-0.0780487804878049	0.415384615384615	126.4314	121.5219	-4.9095
10.8	-3.1	136.1296	131.0103	-5.11930000000001	0.415384615384615	-0.075609756097561	0.415384615384615	136.1296	131.0103	-5.11930000000001
10.8	-3	146.9868	139.7472	-7.2396	0.415384615384615	-0.0731707317073171	0.415384615384615	146.9868	139.7472	-7.2396
10.8	-2.9	160.3081	151.8121	-8.49599999999998	0.415384615384615	-0.0707317073170732	0.415384615384615	160.3081	151.8121	-8.49599999999998
10.8	-2.8	173.3259	165.1323	-8.19359999999998	0.415384615384615	-0.0682926829268293	0.415384615384615	173.3259	165.1323	-8.19359999999998
10.8	-2.7	190.6945	179.1749	-11.5196	0.415384615384615	-0.0658536585365854	0.415384615384615	190.6945	179.1749	-11.5196
10.8	-2.6	217.9792	203.8628	-14.1164	0.415384615384615	-0.0634146341463415	0.415384615384615	217.9792	203.8628	-14.1164
10.8	-2.5	260.3448	224.6897	-35.6551	0.415384615384615	-0.0609756097560976	0.415384615384615	260.3448	224.6897	-35.6551
10.8	-2.4	288.4965	257.1084	-31.3881	0.415384615384615	-0.0585365853658537	0.415384615384615	288.4965	257.1084	-31.3881
10.8	-2.3	300.7474	275.575	-25.1724	0.415384615384615	-0.0560975609756098	0.415384615384615	300.7474	275.575	-25.1724
10.8	-2.2	308.011	292.5437	-15.4673	0.415384615384615	-0.0536585365853659	0.415384615384615	308.011	292.5437	-15.4673
10.8	-2.1	313.9677	302.6608	-11.3069	0.415384615384615	-0.051219512195122	0.415384615384615	313.9677	302.6608	-11.3069
10.8	-2	315.1078	311.0087	-4.09910000000002	0.415384615384615	-0.0487804878048781	0.415384615384615	315.1078	311.0087	-4.09910000000002
10.8	-1.9	311.9613	313.3411	1.37980000000005	0.415384615384615	-0.0463414634146341	0.415384615384615	311.9613	313.3411	1.37980000000005
10.8	-1.8	305.2447	309.8966	4.65190000000001	0.415384615384615	-0.0439024390243902	0.415384615384615	305.2447	309.8966	4.65190000000001
10.8	-1.705	289.3535	301.185	11.8315	0.415384615384615	-0.0415853658536585	0.415384615384615	289.3535	301.185	11.8315
10.8	-1.6	273.648	286.1908	12.5428	0.415384615384615	-0.0390243902439024	0.415384615384615	273.648	286.1908	12.5428
10.8	-1.5	255.1244	269.7405	14.6161	0.415384615384615	-0.0365853658536585	0.415384615384615	255.1244	269.7405	14.6161
10.8	-1.4	236.7065	248.8645	12.158	0.415384615384615	-0.0341463414634146	0.415384615384615	236.7065	248.8645	12.158
10.8	-1.3	220.0385	232.492	12.4535000000001	0.415384615384615	-0.0317073170731707	0.415384615384615	220.0385	232.492	12.4535000000001
10.8	-1.2	205.731	215.832	10.101	0.415384615384615	-0.0292682926829268	0.415384615384615	205.731	215.832	10.101
10.8	-1.1	194.0647	202.5115	8.44680000000003	0.415384615384615	-0.0268292682926829	0.415384615384615	194.0647	202.5115	8.44680000000003
10.8	-1	173.5002	187.8862	14.386	0.415384615384615	-0.024390243902439	0.415384615384615	173.5002	187.8862	14.386
10.8	-0.9	164.7813	171.7863	7.005	0.415384615384615	-0.0219512195121951	0.415384615384615	164.7813	171.7863	7.005
10.8	-0.8	156.1213	162.3304	6.20910000000001	0.415384615384615	-0.0195121951219512	0.415384615384615	156.1213	162.3304	6.20910000000001
10.8	-0.7	147.6674	154.7916	7.12419999999998	0.415384615384615	-0.0170731707317073	0.415384615384615	147.6674	154.7916	7.12419999999998
10.8	-0.6	141.2193	147.2381	6.0188	0.415384615384615	-0.0146341463414634	0.415384615384615	141.2193	147.2381	6.0188
10.8	-0.505	134.4085	140.9016	6.4931	0.415384615384615	-0.0123170731707317	0.415384615384615	134.4085	140.9016	6.4931
10.8	-0.4	126.6811	132.7301	6.04899999999998	0.415384615384615	-0.00975609756097561	0.415384615384615	126.6811	132.7301	6.04899999999998
10.8	-0.3	121.9062	127.3269	5.42069999999998	0.415384615384615	-0.00731707317073171	0.415384615384615	121.9062	127.3269	5.42069999999998
10.8	-0.2	115.278	122.5988	7.32080000000002	0.415384615384615	-0.0048780487804878	0.415384615384615	115.278	122.5988	7.32080000000002
10.8	-0.1	108.6502	116.5532	7.90299999999999	0.415384615384615	-0.0024390243902439	0.415384615384615	108.6502	116.5532	7.90299999999999
10.8	0	104.3122	110.7886	6.47639999999999	0.415384615384615	0	0.415384615384615	104.3122	110.7886	6.47639999999999
10.8	0.1	101.5006	106.4942	4.9936	0.415384615384615	0.0024390243902439	0.415384615384615	101.5006	106.4942	4.9936
10.8	0.2	99.2267	102.7054	3.4787	0.415384615384615	0.0048780487804878	0.415384615384615	99.2267	102.7054	3.4787
10.8	0.3	98.66704	101.276	2.60896000000001	0.415384615384615	0.00731707317073171	0.415384615384615	98.66704	101.276	2.60896000000001
10.8	0.4	97.68768	98.77575	1.08807	0.415384615384615	0.00975609756097561	0.415384615384615	97.68768	98.77575	1.08807
10.8	0.495	96.01601	97.95716	1.94114999999999	0.415384615384615	0.0120731707317073	0.415384615384615	96.01601	97.95716	1.94114999999999
10.8	0.6	95.57374	96.58248	1.00874000000002	0.415384615384615	0.0146341463414634	0.415384615384615	95.57374	96.58248	1.00874000000002
10.8	0.7	94.11657	96.43463	2.31806	0.415384615384615	0.0170731707317073	0.415384615384615	94.11657	96.43463	2.31806
10.8	0.8	94.84348	95.06555	0.222070000000002	0.415384615384615	0.0195121951219512	0.415384615384615	94.84348	95.06555	0.222070000000002
10.8	0.9	94.82182	95.60477	0.78295	0.415384615384615	0.0219512195121951	0.415384615384615	94.82182	95.60477	0.78295
10.8	0.995	93.7954	94.28731	0.49190999999999	0.415384615384615	0.0242682926829268	0.415384615384615	93.7954	94.28731	0.49190999999999
10.8	1.1	92.74973	93.21017	0.460439999999991	0.415384615384615	0.0268292682926829	0.415384615384615	92.74973	93.21017	0.460439999999991
10.8	1.2	92.06367	91.49795	-0.565720000000013	0.415384615384615	0.0292682926829268	0.415384615384615	92.06367	91.49795	-0.565720000000013
10.8	1.3	92.54004	91.91642	-0.623620000000003	0.415384615384615	0.0317073170731707	0.415384615384615	92.54004	91.91642	-0.623620000000003
10.8	1.4	90.80651	91.24005	0.433539999999994	0.415384615384615	0.0341463414634146	0.415384615384615	90.80651	91.24005	0.433539999999994
10.8	1.5	90.32726	90.73387	0.406610000000001	0.415384615384615	0.0365853658536585	0.415384615384615	90.32726	90.73387	0.406610000000001
10.8	1.6	88.62831	89.95225	1.32393999999999	0.415384615384615	0.0390243902439024	0.415384615384615	88.62831	89.95225	1.32393999999999
10.8	1.7	87.35405	90.29812	2.94407	0.415384615384615	0.0414634146341463	0.415384615384615	87.35405	90.29812	2.94407
10.8	1.8	87.44152	88.38157	0.940050000000014	0.415384615384615	0.0439024390243902	0.415384615384615	87.44152	88.38157	0.940050000000014
10.8	1.9	85.51308	87.79879	2.28571	0.415384615384615	0.0463414634146341	0.415384615384615	85.51308	87.79879	2.28571
10.8	2	84.47448	85.51146	1.03698	0.415384615384615	0.0487804878048781	0.415384615384615	84.47448	85.51146	1.03698
10.8	2.095	82.63199	85.38978	2.75779	0.415384615384615	0.0510975609756098	0.415384615384615	82.63199	85.38978	2.75779
10.8	2.2	82.43407	84.91678	2.48271000000001	0.415384615384615	0.0536585365853659	0.415384615384615	82.43407	84.91678	2.48271000000001
10.8	2.3	82.95458	84.92418	1.96960000000001	0.415384615384615	0.0560975609756098	0.415384615384615	82.95458	84.92418	1.96960000000001
10.8	2.4	81.10952	83.64823	2.53871000000001	0.415384615384615	0.0585365853658537	0.415384615384615	81.10952	83.64823	2.53871000000001
10.8	2.5	81.10572	82.98614	1.88042000000002	0.415384615384615	0.0609756097560976	0.415384615384615	81.10572	82.98614	1.88042000000002
10.8	2.595	80.18149	82.27155	2.09005999999999	0.415384615384615	0.0632926829268293	0.415384615384615	80.18149	82.27155	2.09005999999999
10.8	2.7	80.85967	80.51677	-0.3429	0.415384615384615	0.0658536585365854	0.415384615384615	80.85967	80.51677	-0.3429
10.8	2.8	80.36356	80.79511	0.431550000000001	0.415384615384615	0.0682926829268293	0.415384615384615	80.36356	80.79511	0.431550000000001
10.8	2.9	80.97696	80.94059	-0.0363699999999909	0.415384615384615	0.0707317073170732	0.415384615384615	80.97696	80.94059	-0.0363699999999909
10.8	3	79.83987	80.00099	0.161119999999997	0.415384615384615	0.0731707317073171	0.415384615384615	79.83987	80.00099	0.161119999999997
10.8	3.095	79.8117	80.0174	0.205699999999993	0.415384615384615	0.0754878048780488	0.415384615384615	79.8117	80.0174	0.205699999999993
10.8	3.2	80.52148	79.55811	-0.963370000000012	0.415384615384615	0.0780487804878049	0.415384615384615	80.52148	79.55811	-0.963370000000012
10.8	3.3	79.13141	78.19227	-0.939139999999995	0.415384615384615	0.0804878048780488	0.415384615384615	79.13141	78.19227	-0.939139999999995
10.8	3.4	77.41899	78.3619	0.942909999999998	0.415384615384615	0.0829268292682927	0.415384615384615	77.41899	78.3619	0.942909999999998
10.8	3.5	76.89203	76.37995	-0.512079999999997	0.415384615384615	0.0853658536585366	0.415384615384615	76.89203	76.37995	-0.512079999999997
10.8	3.6	75.68806	72.50134	-3.18672000000001	0.415384615384615	0.0878048780487805	0.415384615384615	75.68806	72.50134	-3.18672000000001
10.8	3.7	75.32285	71.40796	-3.91489	0.415384615384615	0.0902439024390244	0.415384615384615	75.32285	71.40796	-3.91489
10.8	3.8	73.89806	71.01435	-2.88370999999999	0.415384615384615	0.0926829268292683	0.415384615384615	73.89806	71.01435	-2.88370999999999
10.8	3.9	73.76633	72.01491	-1.75142	0.415384615384615	0.0951219512195122	0.415384615384615	73.76633	72.01491	-1.75142
10.8	4	72.20104	71.23981	-0.961230000000015	0.415384615384615	0.0975609756097561	0.415384615384615	72.20104	71.23981	-0.961230000000015
10.8	4.1	72.68901	72.52617	-0.162840000000003	0.415384615384615	0.1	0.415384615384615	72.68901	72.52617	-0.162840000000003
10.8	4.2	71.77631	72.32944	0.55313000000001	0.415384615384615	0.102439024390244	0.415384615384615	71.77631	72.32944	0.55313000000001
10.8	4.3	72.2919	72.95834	0.666440000000009	0.415384615384615	0.104878048780488	0.415384615384615	72.2919	72.95834	0.666440000000009
10.8	4.4	70.88416	72.0785	1.19434	0.415384615384615	0.107317073170732	0.415384615384615	70.88416	72.0785	1.19434
10.8	4.495	70.94609	73.00934	2.06325	0.415384615384615	0.109634146341463	0.415384615384615	70.94609	73.00934	2.06325
10.8	4.6	71.86484	72.80051	0.935670000000002	0.415384615384615	0.11219512195122	0.415384615384615	71.86484	72.80051	0.935670000000002
10.8	4.7	71.84584	72.39509	0.549250000000001	0.415384615384615	0.114634146341463	0.415384615384615	71.84584	72.39509	0.549250000000001
10.8	4.8	72.3454	72.9792	0.633800000000008	0.415384615384615	0.117073170731707	0.415384615384615	72.3454	72.9792	0.633800000000008
10.8	4.9	73.73444	74.23837	0.503929999999997	0.415384615384615	0.119512195121951	0.415384615384615	73.73444	74.23837	0.503929999999997
10.8	4.995	74.65993	73.3783	-1.28163000000001	0.415384615384615	0.121829268292683	0.415384615384615	74.65993	73.3783	-1.28163000000001
10.8	5.1	75.21924	74.04661	-1.17263	0.415384615384615	0.124390243902439	0.415384615384615	75.21924	74.04661	-1.17263
10.8	5.2	74.54842	73.60887	-0.939550000000011	0.415384615384615	0.126829268292683	0.415384615384615	74.54842	73.60887	-0.939550000000011
10.8	5.3	74.83066	74.08749	-0.743169999999992	0.415384615384615	0.129268292682927	0.415384615384615	74.83066	74.08749	-0.743169999999992
10.8	5.4	74.93182	75.10521	0.173389999999998	0.415384615384615	0.131707317073171	0.415384615384615	74.93182	75.10521	0.173389999999998
10.8	5.495	74.52274	74.12108	-0.401659999999993	0.415384615384615	0.134024390243902	0.415384615384615	74.52274	74.12108	-0.401659999999993
10.8	5.6	74.78081	74.97372	0.192909999999998	0.415384615384615	0.136585365853659	0.415384615384615	74.78081	74.97372	0.192909999999998
10.8	5.7	74.82529	74.51174	-0.313549999999992	0.415384615384615	0.139024390243902	0.415384615384615	74.82529	74.51174	-0.313549999999992
10.8	5.8	74.90214	74.99476	0.0926199999999966	0.415384615384615	0.141463414634146	0.415384615384615	74.90214	74.99476	0.0926199999999966
10.8	5.9	74.59345	74.79821	0.204759999999993	0.415384615384615	0.14390243902439	0.415384615384615	74.59345	74.79821	0.204759999999993
10.8	5.995	75.15246	75.26091	0.108449999999991	0.415384615384615	0.146219512195122	0.415384615384615	75.15246	75.26091	0.108449999999991
10.595	-6	108.6199	113.0605	4.44060000000002	0.4075	-0.146341463414634	0.4075	108.6199	113.0605	4.44060000000002
10.595	-5.905	110.2341	112.4057	2.17160000000001	0.4075	-0.144024390243902	0.4075	110.2341	112.4057	2.17160000000001
10.595	-5.8	109.0607	111.5804	2.51970000000001	0.4075	-0.141463414634146	0.4075	109.0607	111.5804	2.51970000000001
10.595	-5.705	109.5158	111.1	1.58419999999998	0.4075	-0.139146341463415	0.4075	109.5158	111.1	1.58419999999998
10.595	-5.6	107.9415	110.1927	2.25120000000001	0.4075	-0.136585365853659	0.4075	107.9415	110.1927	2.25120000000001
10.595	-5.505	106.6673	108.5532	1.88589999999999	0.4075	-0.134268292682927	0.4075	106.6673	108.5532	1.88589999999999
10.595	-5.405	106.3295	108.9048	2.57529999999998	0.4075	-0.131829268292683	0.4075	106.3295	108.9048	2.57529999999998
10.595	-5.3	105.0562	107.2056	2.14939999999999	0.4075	-0.129268292682927	0.4075	105.0562	107.2056	2.14939999999999
10.595	-5.205	101.1559	105.1096	3.9537	0.4075	-0.126951219512195	0.4075	101.1559	105.1096	3.9537
10.595	-5.1	100.1829	104.6074	4.4245	0.4075	-0.124390243902439	0.4075	100.1829	104.6074	4.4245
10.595	-5.005	97.16506	103.2248	6.05973999999999	0.4075	-0.122073170731707	0.4075	97.16506	103.2248	6.05973999999999
10.595	-4.905	97.49948	99.7133	2.21382	0.4075	-0.119634146341463	0.4075	97.49948	99.7133	2.21382
10.595	-4.8	96.00763	98.15134	2.14371	0.4075	-0.117073170731707	0.4075	96.00763	98.15134	2.14371
10.595	-4.705	94.0842	95.95803	1.87383000000001	0.4075	-0.114756097560976	0.4075	94.0842	95.95803	1.87383000000001
10.595	-4.6	94.29449	96.44374	2.14925	0.4075	-0.11219512195122	0.4075	94.29449	96.44374	2.14925
10.595	-4.505	92.14922	96.92422	4.77500000000001	0.4075	-0.109878048780488	0.4075	92.14922	96.92422	4.77500000000001
10.595	-4.405	90.55343	97.24856	6.69512999999999	0.4075	-0.107439024390244	0.4075	90.55343	97.24856	6.69512999999999
10.595	-4.3	90.25596	94.82943	4.57347	0.4075	-0.104878048780488	0.4075	90.25596	94.82943	4.57347
10.595	-4.205	89.89743	94.94201	5.04458	0.4075	-0.102560975609756	0.4075	89.89743	94.94201	5.04458
10.595	-4.1	90.51199	93.29427	2.78228000000001	0.4075	-0.1	0.4075	90.51199	93.29427	2.78228000000001
10.595	-4.005	93.34609	94.30609	0.960000000000008	0.4075	-0.0976829268292683	0.4075	93.34609	94.30609	0.960000000000008
10.595	-3.905	93.8126	95.1621	1.34950000000001	0.4075	-0.0952439024390244	0.4075	93.8126	95.1621	1.34950000000001
10.595	-3.805	96.22382	95.15263	-1.07118999999999	0.4075	-0.0928048780487805	0.4075	96.22382	95.15263	-1.07118999999999
10.595	-3.7	97.69505	97.55104	-0.144010000000009	0.4075	-0.0902439024390244	0.4075	97.69505	97.55104	-0.144010000000009
10.595	-3.6	100.7526	99.03774	-1.71485999999999	0.4075	-0.0878048780487805	0.4075	100.7526	99.03774	-1.71485999999999
10.595	-3.5	106.1149	103.0931	-3.02179999999999	0.4075	-0.0853658536585366	0.4075	106.1149	103.0931	-3.02179999999999
10.595	-3.4	111.9212	107.5905	-4.33070000000001	0.4075	-0.0829268292682927	0.4075	111.9212	107.5905	-4.33070000000001
10.595	-3.3	119.9053	115.114	-4.79129999999999	0.4075	-0.0804878048780488	0.4075	119.9053	115.114	-4.79129999999999
10.595	-3.2	128.9073	121.4674	-7.43990000000002	0.4075	-0.0780487804878049	0.4075	128.9073	121.4674	-7.43990000000002
10.595	-3.1	135.9521	130.7013	-5.2508	0.4075	-0.075609756097561	0.4075	135.9521	130.7013	-5.2508
10.595	-3	145.7598	140.0205	-5.73929999999999	0.4075	-0.0731707317073171	0.4075	145.7598	140.0205	-5.73929999999999
10.595	-2.9	157.0188	151.9589	-5.05990000000003	0.4075	-0.0707317073170732	0.4075	157.0188	151.9589	-5.05990000000003
10.595	-2.8	171.3727	163.073	-8.2997	0.4075	-0.0682926829268293	0.4075	171.3727	163.073	-8.2997
10.595	-2.7	186.5181	175.4282	-11.0899	0.4075	-0.0658536585365854	0.4075	186.5181	175.4282	-11.0899
10.595	-2.6	212.9901	203.9077	-9.08240000000001	0.4075	-0.0634146341463415	0.4075	212.9901	203.9077	-9.08240000000001
10.595	-2.5	225.2495	223.9441	-1.30540000000002	0.4075	-0.0609756097560976	0.4075	225.2495	223.9441	-1.30540000000002
10.595	-2.4	233.8164	243.1906	9.37420000000003	0.4075	-0.0585365853658537	0.4075	233.8164	243.1906	9.37420000000003
10.595	-2.3	253.392	260.782	7.39000000000002	0.4075	-0.0560975609756098	0.4075	253.392	260.782	7.39000000000002
10.595	-2.2	277.5464	277.1803	-0.36609999999996	0.4075	-0.0536585365853659	0.4075	277.5464	277.1803	-0.36609999999996
10.595	-2.1	292.055	290.0702	-1.98480000000001	0.4075	-0.051219512195122	0.4075	292.055	290.0702	-1.98480000000001
10.595	-2	302.707	301.5946	-1.11239999999998	0.4075	-0.0487804878048781	0.4075	302.707	301.5946	-1.11239999999998
10.595	-1.9	304.5701	306.4616	1.89149999999995	0.4075	-0.0463414634146341	0.4075	304.5701	306.4616	1.89149999999995
10.595	-1.8	301.7098	304.6458	2.93600000000004	0.4075	-0.0439024390243902	0.4075	301.7098	304.6458	2.93600000000004
10.595	-1.705	292.0818	297.4396	5.3578	0.4075	-0.0415853658536585	0.4075	292.0818	297.4396	5.3578
10.595	-1.6	277.3621	283.5499	6.18779999999998	0.4075	-0.0390243902439024	0.4075	277.3621	283.5499	6.18779999999998
10.595	-1.5	255.6873	266.1835	10.4962	0.4075	-0.0365853658536585	0.4075	255.6873	266.1835	10.4962
10.595	-1.4	240.0573	248.6183	8.56100000000001	0.4075	-0.0341463414634146	0.4075	240.0573	248.6183	8.56100000000001
10.595	-1.3	225.1054	232.8997	7.79430000000005	0.4075	-0.0317073170731707	0.4075	225.1054	232.8997	7.79430000000005
10.595	-1.2	209.7682	218.1495	8.38130000000001	0.4075	-0.0292682926829268	0.4075	209.7682	218.1495	8.38130000000001
10.595	-1.1	194.815	201.2905	6.47550000000001	0.4075	-0.0268292682926829	0.4075	194.815	201.2905	6.47550000000001
10.595	-1	182.5967	189.4817	6.88499999999999	0.4075	-0.024390243902439	0.4075	182.5967	189.4817	6.88499999999999
10.595	-0.9	166.9491	173.7401	6.791	0.4075	-0.0219512195121951	0.4075	166.9491	173.7401	6.791
10.595	-0.8	157.5414	164.7206	7.17920000000001	0.4075	-0.0195121951219512	0.4075	157.5414	164.7206	7.17920000000001
10.595	-0.7	150.0193	155.6315	5.61220000000003	0.4075	-0.0170731707317073	0.4075	150.0193	155.6315	5.61220000000003
10.595	-0.6	143.9358	148.9823	5.04649999999998	0.4075	-0.0146341463414634	0.4075	143.9358	148.9823	5.04649999999998
10.595	-0.505	135.785	141.5984	5.8134	0.4075	-0.0123170731707317	0.4075	135.785	141.5984	5.8134
10.595	-0.4	128.4515	133.3595	4.90799999999999	0.4075	-0.00975609756097561	0.4075	128.4515	133.3595	4.90799999999999
10.595	-0.3	135.4378	137.536	2.09819999999999	0.4075	-0.00731707317073171	0.4075	135.4378	137.536	2.09819999999999
10.595	-0.2	136.2266	136.211	-0.0156000000000063	0.4075	-0.0048780487804878	0.4075	136.2266	136.211	-0.0156000000000063
10.595	-0.1	127.828	126.1738	-1.6542	0.4075	-0.0024390243902439	0.4075	127.828	126.1738	-1.6542
10.595	0	119.183	118.5681	-0.614899999999992	0.4075	0	0.4075	119.183	118.5681	-0.614899999999992
10.595	0.1	111.4206	111.6981	0.277499999999989	0.4075	0.0024390243902439	0.4075	111.4206	111.6981	0.277499999999989
10.595	0.2	107.3375	106.9429	-0.394599999999997	0.4075	0.0048780487804878	0.4075	107.3375	106.9429	-0.394599999999997
10.595	0.3	102.3816	102.3403	-0.0412999999999926	0.4075	0.00731707317073171	0.4075	102.3816	102.3403	-0.0412999999999926
10.595	0.4	100.821	100.6508	-0.170200000000008	0.4075	0.00975609756097561	0.4075	100.821	100.6508	-0.170200000000008
10.595	0.495	98.91249	98.71638	-0.19610999999999	0.4075	0.0120731707317073	0.4075	98.91249	98.71638	-0.19610999999999
10.595	0.6	98.59164	98.84219	0.250550000000004	0.4075	0.0146341463414634	0.4075	98.59164	98.84219	0.250550000000004
10.595	0.7	97.47144	96.91602	-0.555419999999998	0.4075	0.0170731707317073	0.4075	97.47144	96.91602	-0.555419999999998
10.595	0.8	96.29081	96.89445	0.603639999999999	0.4075	0.0195121951219512	0.4075	96.29081	96.89445	0.603639999999999
10.595	0.9	95.77114	95.23832	-0.532820000000001	0.4075	0.0219512195121951	0.4075	95.77114	95.23832	-0.532820000000001
10.595	0.995	95.69141	95.65326	-0.0381500000000017	0.4075	0.0242682926829268	0.4075	95.69141	95.65326	-0.0381500000000017
10.595	1.1	95.18421	95.46935	0.285139999999984	0.4075	0.0268292682926829	0.4075	95.18421	95.46935	0.285139999999984
10.595	1.2	93.43881	93.63233	0.193520000000007	0.4075	0.0292682926829268	0.4075	93.43881	93.63233	0.193520000000007
10.595	1.3	93.32284	93.19455	-0.128290000000007	0.4075	0.0317073170731707	0.4075	93.32284	93.19455	-0.128290000000007
10.595	1.4	91.51768	92.21131	0.693629999999985	0.4075	0.0341463414634146	0.4075	91.51768	92.21131	0.693629999999985
10.595	1.5	90.20562	90.37306	0.167439999999999	0.4075	0.0365853658536585	0.4075	90.20562	90.37306	0.167439999999999
10.595	1.6	88.45291	91.13006	2.67715	0.4075	0.0390243902439024	0.4075	88.45291	91.13006	2.67715
10.595	1.7	87.85301	90.64101	2.788	0.4075	0.0414634146341463	0.4075	87.85301	90.64101	2.788
10.595	1.8	88.17958	90.86545	2.68586999999998	0.4075	0.0439024390243902	0.4075	88.17958	90.86545	2.68586999999998
10.595	1.9	86.36386	89.3869	3.02304	0.4075	0.0463414634146341	0.4075	86.36386	89.3869	3.02304
10.595	2	86.23342	87.47309	1.23967	0.4075	0.0487804878048781	0.4075	86.23342	87.47309	1.23967
10.595	2.095	85.23009	87.17388	1.94378999999999	0.4075	0.0510975609756098	0.4075	85.23009	87.17388	1.94378999999999
10.595	2.2	84.50674	85.33339	0.826650000000001	0.4075	0.0536585365853659	0.4075	84.50674	85.33339	0.826650000000001
10.595	2.3	83.60559	85.3008	1.69520999999999	0.4075	0.0560975609756098	0.4075	83.60559	85.3008	1.69520999999999
10.595	2.4	83.83935	82.8885	-0.950850000000003	0.4075	0.0585365853658537	0.4075	83.83935	82.8885	-0.950850000000003
10.595	2.5	82.1632	81.86808	-0.295119999999997	0.4075	0.0609756097560976	0.4075	82.1632	81.86808	-0.295119999999997
10.595	2.595	82.18743	81.06946	-1.11797	0.4075	0.0632926829268293	0.4075	82.18743	81.06946	-1.11797
10.595	2.7	82.25595	79.58915	-2.6668	0.4075	0.0658536585365854	0.4075	82.25595	79.58915	-2.6668
10.595	2.8	82.6105	80.38375	-2.22675	0.4075	0.0682926829268293	0.4075	82.6105	80.38375	-2.22675
10.595	2.9	81.36403	79.54927	-1.81476000000001	0.4075	0.0707317073170732	0.4075	81.36403	79.54927	-1.81476000000001
10.595	3	79.89596	80.63398	0.738019999999992	0.4075	0.0731707317073171	0.4075	79.89596	80.63398	0.738019999999992
10.595	3.095	80.96897	79.49743	-1.47154	0.4075	0.0754878048780488	0.4075	80.96897	79.49743	-1.47154
10.595	3.2	79.27148	78.97771	-0.293769999999995	0.4075	0.0780487804878049	0.4075	79.27148	78.97771	-0.293769999999995
10.595	3.3	73.97848	76.94293	2.96445000000001	0.4075	0.0804878048780488	0.4075	73.97848	76.94293	2.96445000000001
10.595	3.4	70.38648	76.67368	6.28719999999999	0.4075	0.0829268292682927	0.4075	70.38648	76.67368	6.28719999999999
10.595	3.5	70.72805	75.15548	4.42743	0.4075	0.0853658536585366	0.4075	70.72805	75.15548	4.42743
10.595	3.6	71.84664	75.78486	3.93822	0.4075	0.0878048780487805	0.4075	71.84664	75.78486	3.93822
10.595	3.7	73.00053	74.89622	1.89569	0.4075	0.0902439024390244	0.4075	73.00053	74.89622	1.89569
10.595	3.8	72.53926	75.29951	2.76025	0.4075	0.0926829268292683	0.4075	72.53926	75.29951	2.76025
10.595	3.9	74.14648	74.05607	-0.0904099999999914	0.4075	0.0951219512195122	0.4075	74.14648	74.05607	-0.0904099999999914
10.595	4	73.85419	73.4258	-0.428390000000007	0.4075	0.0975609756097561	0.4075	73.85419	73.4258	-0.428390000000007
10.595	4.1	73.23597	74.1996	0.963629999999995	0.4075	0.1	0.4075	73.23597	74.1996	0.963629999999995
10.595	4.2	73.47007	74.44586	0.975790000000003	0.4075	0.102439024390244	0.4075	73.47007	74.44586	0.975790000000003
10.595	4.3	73.43042	72.98604	-0.444379999999995	0.4075	0.104878048780488	0.4075	73.43042	72.98604	-0.444379999999995
10.595	4.4	72.5108	73.13233	0.621529999999993	0.4075	0.107317073170732	0.4075	72.5108	73.13233	0.621529999999993
10.595	4.495	71.92455	71.97345	0.0489000000000033	0.4075	0.109634146341463	0.4075	71.92455	71.97345	0.0489000000000033
10.595	4.6	72.78618	72.65447	-0.131709999999998	0.4075	0.11219512195122	0.4075	72.78618	72.65447	-0.131709999999998
10.595	4.7	72.27566	71.94381	-0.331850000000003	0.4075	0.114634146341463	0.4075	72.27566	71.94381	-0.331850000000003
10.595	4.8	73.025	72.65208	-0.372920000000008	0.4075	0.117073170731707	0.4075	73.025	72.65208	-0.372920000000008
10.595	4.9	73.98626	72.66068	-1.32558	0.4075	0.119512195121951	0.4075	73.98626	72.66068	-1.32558
10.595	4.995	73.71739	73.07558	-0.641809999999992	0.4075	0.121829268292683	0.4075	73.71739	73.07558	-0.641809999999992
10.595	5.1	74.66267	74.06946	-0.593210000000013	0.4075	0.124390243902439	0.4075	74.66267	74.06946	-0.593210000000013
10.595	5.2	74.80008	75.23963	0.439550000000011	0.4075	0.126829268292683	0.4075	74.80008	75.23963	0.439550000000011
10.595	5.3	76.14331	74.27584	-1.86747	0.4075	0.129268292682927	0.4075	76.14331	74.27584	-1.86747
10.595	5.4	75.553	75.12847	-0.424530000000004	0.4075	0.131707317073171	0.4075	75.553	75.12847	-0.424530000000004
10.595	5.495	76.3654	74.49382	-1.87157999999999	0.4075	0.134024390243902	0.4075	76.3654	74.49382	-1.87157999999999
10.595	5.6	76.57479	75.32698	-1.24781000000002	0.4075	0.136585365853659	0.4075	76.57479	75.32698	-1.24781000000002
10.595	5.7	75.38258	75.23516	-0.147420000000011	0.4075	0.139024390243902	0.4075	75.38258	75.23516	-0.147420000000011
10.595	5.8	74.39539	75.8342	1.43881000000002	0.4075	0.141463414634146	0.4075	74.39539	75.8342	1.43881000000002
10.595	5.9	75.04224	75.42435	0.382110000000011	0.4075	0.14390243902439	0.4075	75.04224	75.42435	0.382110000000011
10.595	5.995	74.56116	75.68973	1.12857	0.4075	0.146219512195122	0.4075	74.56116	75.68973	1.12857
10.395	-6	108.7152	110.6371	1.92190000000001	0.399807692307692	-0.146341463414634	0.399807692307692	108.7152	110.6371	1.92190000000001
10.395	-5.905	108.0893	110.5869	2.49759999999999	0.399807692307692	-0.144024390243902	0.399807692307692	108.0893	110.5869	2.49759999999999
10.395	-5.8	108.1887	110.1474	1.95869999999999	0.399807692307692	-0.141463414634146	0.399807692307692	108.1887	110.1474	1.95869999999999
10.395	-5.705	107.7687	110.3511	2.58239999999998	0.399807692307692	-0.139146341463415	0.399807692307692	107.7687	110.3511	2.58239999999998
10.395	-5.6	107.5839	109.0398	1.4559	0.399807692307692	-0.136585365853659	0.399807692307692	107.5839	109.0398	1.4559
10.395	-5.505	105.5581	106.477	0.918899999999994	0.399807692307692	-0.134268292682927	0.399807692307692	105.5581	106.477	0.918899999999994
10.395	-5.405	103.6308	105.3321	1.7013	0.399807692307692	-0.131829268292683	0.399807692307692	103.6308	105.3321	1.7013
10.395	-5.3	103.8738	103.5599	-0.31389999999999	0.399807692307692	-0.129268292682927	0.399807692307692	103.8738	103.5599	-0.31389999999999
10.395	-5.205	102.1613	102.1549	-0.00640000000001351	0.399807692307692	-0.126951219512195	0.399807692307692	102.1613	102.1549	-0.00640000000001351
10.395	-5.1	100.9871	100.9325	-0.0545999999999935	0.399807692307692	-0.124390243902439	0.399807692307692	100.9871	100.9325	-0.0545999999999935
10.395	-5.005	98.73107	98.18139	-0.549679999999981	0.399807692307692	-0.122073170731707	0.399807692307692	98.73107	98.18139	-0.549679999999981
10.395	-4.905	98.45235	97.4436	-1.00875000000001	0.399807692307692	-0.119634146341463	0.399807692307692	98.45235	97.4436	-1.00875000000001
10.395	-4.8	96.08058	95.05599	-1.02458999999999	0.399807692307692	-0.117073170731707	0.399807692307692	96.08058	95.05599	-1.02458999999999
10.395	-4.705	94.1611	95.48583	1.32473	0.399807692307692	-0.114756097560976	0.399807692307692	94.1611	95.48583	1.32473
10.395	-4.6	94.33474	93.95833	-0.376410000000021	0.399807692307692	-0.11219512195122	0.399807692307692	94.33474	93.95833	-0.376410000000021
10.395	-4.505	93.36569	94.85935	1.49365999999999	0.399807692307692	-0.109878048780488	0.399807692307692	93.36569	94.85935	1.49365999999999
10.395	-4.405	91.38609	92.27998	0.893889999999985	0.399807692307692	-0.107439024390244	0.399807692307692	91.38609	92.27998	0.893889999999985
10.395	-4.3	90.22658	91.63649	1.40991	0.399807692307692	-0.104878048780488	0.399807692307692	90.22658	91.63649	1.40991
10.395	-4.205	88.83827	90.0092	1.17093000000001	0.399807692307692	-0.102560975609756	0.399807692307692	88.83827	90.0092	1.17093000000001
10.395	-4.1	90.10776	90.81454	0.706780000000009	0.399807692307692	-0.1	0.399807692307692	90.10776	90.81454	0.706780000000009
10.395	-4.005	90.00102	90.73667	0.735650000000007	0.399807692307692	-0.0976829268292683	0.399807692307692	90.00102	90.73667	0.735650000000007
10.395	-3.905	91.02936	92.38194	1.35258	0.399807692307692	-0.0952439024390244	0.399807692307692	91.02936	92.38194	1.35258
10.395	-3.805	93.06266	92.52201	-0.540650000000014	0.399807692307692	-0.0928048780487805	0.399807692307692	93.06266	92.52201	-0.540650000000014
10.395	-3.7	95.31533	94.79775	-0.517579999999981	0.399807692307692	-0.0902439024390244	0.399807692307692	95.31533	94.79775	-0.517579999999981
10.395	-3.6	98.80779	97.02212	-1.78567000000001	0.399807692307692	-0.0878048780487805	0.399807692307692	98.80779	97.02212	-1.78567000000001
10.395	-3.5	104.2936	99.4992	-4.79440000000001	0.399807692307692	-0.0853658536585366	0.399807692307692	104.2936	99.4992	-4.79440000000001
10.395	-3.4	109.8341	105.8405	-3.9936	0.399807692307692	-0.0829268292682927	0.399807692307692	109.8341	105.8405	-3.9936
10.395	-3.3	117.7945	111.2657	-6.52880000000001	0.399807692307692	-0.0804878048780488	0.399807692307692	117.7945	111.2657	-6.52880000000001
10.395	-3.2	126.712	119.444	-7.26800000000002	0.399807692307692	-0.0780487804878049	0.399807692307692	126.712	119.444	-7.26800000000002
10.395	-3.1	135.94	127.3591	-8.5809	0.399807692307692	-0.075609756097561	0.399807692307692	135.94	127.3591	-8.5809
10.395	-3	144.7035	138.8454	-5.85810000000001	0.399807692307692	-0.0731707317073171	0.399807692307692	144.7035	138.8454	-5.85810000000001
10.395	-2.9	158.1009	148.9848	-9.11609999999999	0.399807692307692	-0.0707317073170732	0.399807692307692	158.1009	148.9848	-9.11609999999999
10.395	-2.8	169.7042	162.8576	-6.84660000000003	0.399807692307692	-0.0682926829268293	0.399807692307692	169.7042	162.8576	-6.84660000000003
10.395	-2.7	183.0017	176.5305	-6.47119999999998	0.399807692307692	-0.0658536585365854	0.399807692307692	183.0017	176.5305	-6.47119999999998
10.395	-2.6	210.7861	201.7751	-9.01100000000003	0.399807692307692	-0.0634146341463415	0.399807692307692	210.7861	201.7751	-9.01100000000003
10.395	-2.5	222.8972	220.4838	-2.41340000000002	0.399807692307692	-0.0609756097560976	0.399807692307692	222.8972	220.4838	-2.41340000000002
10.395	-2.4	235.0676	231.8534	-3.21419999999998	0.399807692307692	-0.0585365853658537	0.399807692307692	235.0676	231.8534	-3.21419999999998
10.395	-2.3	258.14	246.0301	-12.1099	0.399807692307692	-0.0560975609756098	0.399807692307692	258.14	246.0301	-12.1099
10.395	-2.2	280.2851	265.6818	-14.6033	0.399807692307692	-0.0536585365853659	0.399807692307692	280.2851	265.6818	-14.6033
10.395	-2.1	294.1386	285.8448	-8.29379999999998	0.399807692307692	-0.051219512195122	0.399807692307692	294.1386	285.8448	-8.29379999999998
10.395	-2	305.1721	298.5232	-6.64890000000003	0.399807692307692	-0.0487804878048781	0.399807692307692	305.1721	298.5232	-6.64890000000003
10.395	-1.9	306.5086	305.4837	-1.0249	0.399807692307692	-0.0463414634146341	0.399807692307692	306.5086	305.4837	-1.0249
10.395	-1.8	303.2276	305.8037	2.5761	0.399807692307692	-0.0439024390243902	0.399807692307692	303.2276	305.8037	2.5761
10.395	-1.705	294.2122	299.0073	4.79509999999999	0.399807692307692	-0.0415853658536585	0.399807692307692	294.2122	299.0073	4.79509999999999
10.395	-1.6	277.7497	285.6216	7.87190000000004	0.399807692307692	-0.0390243902439024	0.399807692307692	277.7497	285.6216	7.87190000000004
10.395	-1.5	261.3684	266.609	5.24059999999997	0.399807692307692	-0.0365853658536585	0.399807692307692	261.3684	266.609	5.24059999999997
10.395	-1.4	242.5327	248.7792	6.24649999999994	0.399807692307692	-0.0341463414634146	0.399807692307692	242.5327	248.7792	6.24649999999994
10.395	-1.3	226.5545	233.8066	7.25210000000001	0.399807692307692	-0.0317073170731707	0.399807692307692	226.5545	233.8066	7.25210000000001
10.395	-1.2	212.3566	218.2578	5.90120000000002	0.399807692307692	-0.0292682926829268	0.399807692307692	212.3566	218.2578	5.90120000000002
10.395	-1.1	200.056	202.7534	2.69740000000002	0.399807692307692	-0.0268292682926829	0.399807692307692	200.056	202.7534	2.69740000000002
10.395	-1	186.045	190.7627	4.71769999999998	0.399807692307692	-0.024390243902439	0.399807692307692	186.045	190.7627	4.71769999999998
10.395	-0.9	170.6634	175.3584	4.69500000000002	0.399807692307692	-0.0219512195121951	0.399807692307692	170.6634	175.3584	4.69500000000002
10.395	-0.8	161.8189	164.2757	2.45679999999999	0.399807692307692	-0.0195121951219512	0.399807692307692	161.8189	164.2757	2.45679999999999
10.395	-0.7	153.3358	156.0175	2.68170000000001	0.399807692307692	-0.0170731707317073	0.399807692307692	153.3358	156.0175	2.68170000000001
10.395	-0.6	144.8371	148.572	3.73489999999998	0.399807692307692	-0.0146341463414634	0.399807692307692	144.8371	148.572	3.73489999999998
10.395	-0.505	136.4163	140.092	3.67569999999998	0.399807692307692	-0.0123170731707317	0.399807692307692	136.4163	140.092	3.67569999999998
10.395	-0.4	128.2542	133.2184	4.96420000000001	0.399807692307692	-0.00975609756097561	0.399807692307692	128.2542	133.2184	4.96420000000001
10.395	-0.3	134.5515	130.5502	-4.00130000000002	0.399807692307692	-0.00731707317073171	0.399807692307692	134.5515	130.5502	-4.00130000000002
10.395	-0.2	136.3428	132.0347	-4.3081	0.399807692307692	-0.0048780487804878	0.399807692307692	136.3428	132.0347	-4.3081
10.395	-0.1	127.6194	129.9445	2.32510000000001	0.399807692307692	-0.0024390243902439	0.399807692307692	127.6194	129.9445	2.32510000000001
10.395	0	119.4816	121.5726	2.09100000000002	0.399807692307692	0	0.399807692307692	119.4816	121.5726	2.09100000000002
10.395	0.1	112.8952	115.8073	2.91210000000001	0.399807692307692	0.0024390243902439	0.399807692307692	112.8952	115.8073	2.91210000000001
10.395	0.2	107.7336	109.0786	1.345	0.399807692307692	0.0048780487804878	0.399807692307692	107.7336	109.0786	1.345
10.395	0.3	103.325	105.4292	2.10419999999999	0.399807692307692	0.00731707317073171	0.399807692307692	103.325	105.4292	2.10419999999999
10.395	0.4	100.5715	102.0045	1.43300000000002	0.399807692307692	0.00975609756097561	0.399807692307692	100.5715	102.0045	1.43300000000002
10.395	0.495	99.31723	99.41781	0.100580000000008	0.399807692307692	0.0120731707317073	0.399807692307692	99.31723	99.41781	0.100580000000008
10.395	0.6	98.30427	98.80083	0.496559999999988	0.399807692307692	0.0146341463414634	0.399807692307692	98.30427	98.80083	0.496559999999988
10.395	0.7	97.14147	96.38506	-0.756410000000002	0.399807692307692	0.0170731707317073	0.399807692307692	97.14147	96.38506	-0.756410000000002
10.395	0.8	97.27249	96.19623	-1.07625999999999	0.399807692307692	0.0195121951219512	0.399807692307692	97.27249	96.19623	-1.07625999999999
10.395	0.9	97.82343	95.07609	-2.74733999999999	0.399807692307692	0.0219512195121951	0.399807692307692	97.82343	95.07609	-2.74733999999999
10.395	0.995	96.45726	93.69681	-2.76044999999999	0.399807692307692	0.0242682926829268	0.399807692307692	96.45726	93.69681	-2.76044999999999
10.395	1.1	96.54489	93.75529	-2.78959999999999	0.399807692307692	0.0268292682926829	0.399807692307692	96.54489	93.75529	-2.78959999999999
10.395	1.2	94.85171	93.3778	-1.47390999999999	0.399807692307692	0.0292682926829268	0.399807692307692	94.85171	93.3778	-1.47390999999999
10.395	1.3	95.06786	92.14471	-2.92314999999999	0.399807692307692	0.0317073170731707	0.399807692307692	95.06786	92.14471	-2.92314999999999
10.395	1.4	93.19867	93.10051	-0.0981600000000071	0.399807692307692	0.0341463414634146	0.399807692307692	93.19867	93.10051	-0.0981600000000071
10.395	1.5	93.36657	92.43243	-0.934140000000014	0.399807692307692	0.0365853658536585	0.399807692307692	93.36657	92.43243	-0.934140000000014
10.395	1.6	92.8726	90.88017	-1.99243	0.399807692307692	0.0390243902439024	0.399807692307692	92.8726	90.88017	-1.99243
10.395	1.7	92.34201	90.61682	-1.72519000000001	0.399807692307692	0.0414634146341463	0.399807692307692	92.34201	90.61682	-1.72519000000001
10.395	1.8	90.87544	89.66669	-1.20875000000001	0.399807692307692	0.0439024390243902	0.399807692307692	90.87544	89.66669	-1.20875000000001
10.395	1.9	88.02993	88.72105	0.691119999999984	0.399807692307692	0.0463414634146341	0.399807692307692	88.02993	88.72105	0.691119999999984
10.395	2	87.41103	85.85943	-1.55160000000001	0.399807692307692	0.0487804878048781	0.399807692307692	87.41103	85.85943	-1.55160000000001
10.395	2.095	86.63463	85.70916	-0.925470000000004	0.399807692307692	0.0510975609756098	0.399807692307692	86.63463	85.70916	-0.925470000000004
10.395	2.2	85.11958	85.39816	0.278580000000005	0.399807692307692	0.0536585365853659	0.399807692307692	85.11958	85.39816	0.278580000000005
10.395	2.3	85.44172	84.4175	-1.02422	0.399807692307692	0.0560975609756098	0.399807692307692	85.44172	84.4175	-1.02422
10.395	2.4	83.74559	84.26392	0.518330000000006	0.399807692307692	0.0585365853658537	0.399807692307692	83.74559	84.26392	0.518330000000006
10.395	2.5	82.51838	81.78733	-0.731049999999996	0.399807692307692	0.0609756097560976	0.399807692307692	82.51838	81.78733	-0.731049999999996
10.395	2.595	82.6917	81.90423	-0.787470000000027	0.399807692307692	0.0632926829268293	0.399807692307692	82.6917	81.90423	-0.787470000000027
10.395	2.7	80.98452	81.13407	0.149550000000005	0.399807692307692	0.0658536585365854	0.399807692307692	80.98452	81.13407	0.149550000000005
10.395	2.8	79.16947	82.07751	2.90804	0.399807692307692	0.0682926829268293	0.399807692307692	79.16947	82.07751	2.90804
10.395	2.9	80.5293	80.48141	-0.0478900000000095	0.399807692307692	0.0707317073170732	0.399807692307692	80.5293	80.48141	-0.0478900000000095
10.395	3	79.48086	80.171	0.690139999999985	0.399807692307692	0.0731707317073171	0.399807692307692	79.48086	80.171	0.690139999999985
10.395	3.095	79.26366	79.22018	-0.0434800000000024	0.399807692307692	0.0754878048780488	0.399807692307692	79.26366	79.22018	-0.0434800000000024
10.395	3.2	79.39709	78.03192	-1.36516999999999	0.399807692307692	0.0780487804878049	0.399807692307692	79.39709	78.03192	-1.36516999999999
10.395	3.3	78.46261	77.855	-0.607609999999994	0.399807692307692	0.0804878048780488	0.399807692307692	78.46261	77.855	-0.607609999999994
10.395	3.4	77.81014	76.20386	-1.60628000000001	0.399807692307692	0.0829268292682927	0.399807692307692	77.81014	76.20386	-1.60628000000001
10.395	3.5	75.86474	76.66027	0.795529999999999	0.399807692307692	0.0853658536585366	0.399807692307692	75.86474	76.66027	0.795529999999999
10.395	3.6	76.16779	75.0943	-1.07348999999999	0.399807692307692	0.0878048780487805	0.399807692307692	76.16779	75.0943	-1.07348999999999
10.395	3.7	74.29586	75.31231	1.01644999999999	0.399807692307692	0.0902439024390244	0.399807692307692	74.29586	75.31231	1.01644999999999
10.395	3.8	73.90171	73.91598	0.0142700000000104	0.399807692307692	0.0926829268292683	0.399807692307692	73.90171	73.91598	0.0142700000000104
10.395	3.9	73.60914	73.6478	0.038659999999993	0.399807692307692	0.0951219512195122	0.399807692307692	73.60914	73.6478	0.038659999999993
10.395	4	72.78073	73.17825	0.39752	0.399807692307692	0.0975609756097561	0.399807692307692	72.78073	73.17825	0.39752
10.395	4.1	73.2531	73.42821	0.175109999999989	0.399807692307692	0.1	0.399807692307692	73.2531	73.42821	0.175109999999989
10.395	4.2	72.7714	72.4358	-0.335599999999999	0.399807692307692	0.102439024390244	0.399807692307692	72.7714	72.4358	-0.335599999999999
10.395	4.3	72.07233	72.06658	-0.00575000000000614	0.399807692307692	0.104878048780488	0.399807692307692	72.07233	72.06658	-0.00575000000000614
10.395	4.4	71.7392	72.73538	0.99618000000001	0.399807692307692	0.107317073170732	0.399807692307692	71.7392	72.73538	0.99618000000001
10.395	4.495	71.13222	71.53334	0.401119999999992	0.399807692307692	0.109634146341463	0.399807692307692	71.13222	71.53334	0.401119999999992
10.395	4.6	71.02853	71.74369	0.715160000000012	0.399807692307692	0.11219512195122	0.399807692307692	71.02853	71.74369	0.715160000000012
10.395	4.7	72.48192	71.25395	-1.22797	0.399807692307692	0.114634146341463	0.399807692307692	72.48192	71.25395	-1.22797
10.395	4.8	72.40222	72.59774	0.195520000000002	0.399807692307692	0.117073170731707	0.399807692307692	72.40222	72.59774	0.195520000000002
10.395	4.9	72.87782	72.48206	-0.39576000000001	0.399807692307692	0.119512195121951	0.399807692307692	72.87782	72.48206	-0.39576000000001
10.395	4.995	73.07558	73.93808	0.862499999999997	0.399807692307692	0.121829268292683	0.399807692307692	73.07558	73.93808	0.862499999999997
10.395	5.1	74.55209	74.13105	-0.421039999999991	0.399807692307692	0.124390243902439	0.399807692307692	74.55209	74.13105	-0.421039999999991
10.395	5.2	75.00324	74.55783	-0.44541000000001	0.399807692307692	0.126829268292683	0.399807692307692	75.00324	74.55783	-0.44541000000001
10.395	5.3	75.73144	74.15636	-1.57508	0.399807692307692	0.129268292682927	0.399807692307692	75.73144	74.15636	-1.57508
10.395	5.4	75.09699	74.42641	-0.670580000000001	0.399807692307692	0.131707317073171	0.399807692307692	75.09699	74.42641	-0.670580000000001
10.395	5.495	82.28859	74.84457	-7.44402	0.399807692307692	0.134024390243902	0.399807692307692	82.28859	74.84457	-7.44402
10.395	5.6	83.25372	74.65648	-8.59724	0.399807692307692	0.136585365853659	0.399807692307692	83.25372	74.65648	-8.59724
10.395	5.7	80.21791	75.57279	-4.64512000000001	0.399807692307692	0.139024390243902	0.399807692307692	80.21791	75.57279	-4.64512000000001
10.395	5.8	78.94755	75.01061	-3.93694000000001	0.399807692307692	0.141463414634146	0.399807692307692	78.94755	75.01061	-3.93694000000001
10.395	5.9	77.27919	75.07177	-2.20742	0.399807692307692	0.14390243902439	0.399807692307692	77.27919	75.07177	-2.20742
10.395	5.995	76.47543	74.94771	-1.52772	0.399807692307692	0.146219512195122	0.399807692307692	76.47543	74.94771	-1.52772
10.195	-6	105.029	109.4373	4.40830000000001	0.392115384615385	-0.146341463414634	0.392115384615385	105.029	109.4373	4.40830000000001
10.195	-5.905	105.2986	109.345	4.04640000000001	0.392115384615385	-0.144024390243902	0.392115384615385	105.2986	109.345	4.04640000000001
10.195	-5.8	106.3222	109.6211	3.29889999999999	0.392115384615385	-0.141463414634146	0.392115384615385	106.3222	109.6211	3.29889999999999
10.195	-5.705	106.0859	107.9592	1.87329999999999	0.392115384615385	-0.139146341463415	0.392115384615385	106.0859	107.9592	1.87329999999999
10.195	-5.6	104.1753	107.9469	3.77160000000001	0.392115384615385	-0.136585365853659	0.392115384615385	104.1753	107.9469	3.77160000000001
10.195	-5.505	103.1054	105.0653	1.95990000000002	0.392115384615385	-0.134268292682927	0.392115384615385	103.1054	105.0653	1.95990000000002
10.195	-5.405	102.171	105.6745	3.50350000000002	0.392115384615385	-0.131829268292683	0.392115384615385	102.171	105.6745	3.50350000000002
10.195	-5.3	102.8058	103.7554	0.949600000000018	0.392115384615385	-0.129268292682927	0.392115384615385	102.8058	103.7554	0.949600000000018
10.195	-5.205	101.1486	101.8983	0.749699999999976	0.392115384615385	-0.126951219512195	0.392115384615385	101.1486	101.8983	0.749699999999976
10.195	-5.1	100.7883	100.6443	-0.144000000000005	0.392115384615385	-0.124390243902439	0.392115384615385	100.7883	100.6443	-0.144000000000005
10.195	-5.005	97.35062	98.14468	0.794060000000002	0.392115384615385	-0.122073170731707	0.392115384615385	97.35062	98.14468	0.794060000000002
10.195	-4.905	96.13832	97.11138	0.97305999999999	0.392115384615385	-0.119634146341463	0.392115384615385	96.13832	97.11138	0.97305999999999
10.195	-4.8	93.15287	94.68689	1.53402	0.392115384615385	-0.117073170731707	0.392115384615385	93.15287	94.68689	1.53402
10.195	-4.705	93.19238	94.93384	1.74146	0.392115384615385	-0.114756097560976	0.392115384615385	93.19238	94.93384	1.74146
10.195	-4.6	91.67633	93.60153	1.92519999999999	0.392115384615385	-0.11219512195122	0.392115384615385	91.67633	93.60153	1.92519999999999
10.195	-4.505	91.97996	94.18534	2.20537999999999	0.392115384615385	-0.109878048780488	0.392115384615385	91.97996	94.18534	2.20537999999999
10.195	-4.405	90.42308	92.65064	2.22756000000001	0.392115384615385	-0.107439024390244	0.392115384615385	90.42308	92.65064	2.22756000000001
10.195	-4.3	90.3286	92.64912	2.32052000000002	0.392115384615385	-0.104878048780488	0.392115384615385	90.3286	92.64912	2.32052000000002
10.195	-4.205	90.16101	90.19988	0.0388699999999886	0.392115384615385	-0.102560975609756	0.392115384615385	90.16101	90.19988	0.0388699999999886
10.195	-4.1	90.73786	90.60254	-0.135319999999993	0.392115384615385	-0.1	0.392115384615385	90.73786	90.60254	-0.135319999999993
10.195	-4.005	90.57026	90.21553	-0.354730000000004	0.392115384615385	-0.0976829268292683	0.392115384615385	90.57026	90.21553	-0.354730000000004
10.195	-3.905	92.91334	92.12891	-0.784429999999986	0.392115384615385	-0.0952439024390244	0.392115384615385	92.91334	92.12891	-0.784429999999986
10.195	-3.805	93.75817	91.75822	-1.99995	0.392115384615385	-0.0928048780487805	0.392115384615385	93.75817	91.75822	-1.99995
10.195	-3.7	96.88972	94.20485	-2.68487	0.392115384615385	-0.0902439024390244	0.392115384615385	96.88972	94.20485	-2.68487
10.195	-3.6	99.88417	95.80986	-4.07431000000001	0.392115384615385	-0.0878048780487805	0.392115384615385	99.88417	95.80986	-4.07431000000001
10.195	-3.5	104.1627	96.30225	-7.86045000000002	0.392115384615385	-0.0853658536585366	0.392115384615385	104.1627	96.30225	-7.86045000000002
10.195	-3.4	110.7346	101.2833	-9.45129999999999	0.392115384615385	-0.0829268292682927	0.392115384615385	110.7346	101.2833	-9.45129999999999
10.195	-3.3	116.61	108.2388	-8.37119999999999	0.392115384615385	-0.0804878048780488	0.392115384615385	116.61	108.2388	-8.37119999999999
10.195	-3.2	124.8582	117.2216	-7.63660000000002	0.392115384615385	-0.0780487804878049	0.392115384615385	124.8582	117.2216	-7.63660000000002
10.195	-3.1	133.2773	124.7113	-8.566	0.392115384615385	-0.075609756097561	0.392115384615385	133.2773	124.7113	-8.566
10.195	-3	144.415	135.1781	-9.23689999999999	0.392115384615385	-0.0731707317073171	0.392115384615385	144.415	135.1781	-9.23689999999999
10.195	-2.9	155.3254	148.4116	-6.91380000000001	0.392115384615385	-0.0707317073170732	0.392115384615385	155.3254	148.4116	-6.91380000000001
10.195	-2.8	166.8234	160.0765	-6.74689999999998	0.392115384615385	-0.0682926829268293	0.392115384615385	166.8234	160.0765	-6.74689999999998
10.195	-2.7	182.4916	174.2602	-8.23140000000001	0.392115384615385	-0.0658536585365854	0.392115384615385	182.4916	174.2602	-8.23140000000001
10.195	-2.6	210.7509	197.657	-13.0939	0.392115384615385	-0.0634146341463415	0.392115384615385	210.7509	197.657	-13.0939
10.195	-2.5	258.3728	216.6262	-41.7466	0.392115384615385	-0.0609756097560976	0.392115384615385	258.3728	216.6262	-41.7466
10.195	-2.4	286.6449	263.6882	-22.9567	0.392115384615385	-0.0585365853658537	0.392115384615385	286.6449	263.6882	-22.9567
10.195	-2.3	300.5658	291.1038	-9.46199999999999	0.392115384615385	-0.0560975609756098	0.392115384615385	300.5658	291.1038	-9.46199999999999
10.195	-2.2	308.1027	305.8688	-2.23390000000001	0.392115384615385	-0.0536585365853659	0.392115384615385	308.1027	305.8688	-2.23390000000001
10.195	-2.1	312.059	310.8756	-1.18339999999995	0.392115384615385	-0.051219512195122	0.392115384615385	312.059	310.8756	-1.18339999999995
10.195	-2	315.2813	314.3112	-0.970100000000002	0.392115384615385	-0.0487804878048781	0.392115384615385	315.2813	314.3112	-0.970100000000002
10.195	-1.9	310.7565	314.508	3.75150000000002	0.392115384615385	-0.0463414634146341	0.392115384615385	310.7565	314.508	3.75150000000002
10.195	-1.8	304.4848	308.0848	3.60000000000002	0.392115384615385	-0.0439024390243902	0.392115384615385	304.4848	308.0848	3.60000000000002
10.195	-1.705	292.7825	299.55	6.76749999999999	0.392115384615385	-0.0415853658536585	0.392115384615385	292.7825	299.55	6.76749999999999
10.195	-1.6	272.8837	285.7195	12.8358	0.392115384615385	-0.0390243902439024	0.392115384615385	272.8837	285.7195	12.8358
10.195	-1.5	255.6306	270.5563	14.9257	0.392115384615385	-0.0365853658536585	0.392115384615385	255.6306	270.5563	14.9257
10.195	-1.4	238.3846	250.1116	11.727	0.392115384615385	-0.0341463414634146	0.392115384615385	238.3846	250.1116	11.727
10.195	-1.3	223.5243	234.2113	10.687	0.392115384615385	-0.0317073170731707	0.392115384615385	223.5243	234.2113	10.687
10.195	-1.2	205.5476	218.3323	12.7847	0.392115384615385	-0.0292682926829268	0.392115384615385	205.5476	218.3323	12.7847
10.195	-1.1	194.3565	204.5527	10.1962	0.392115384615385	-0.0268292682926829	0.392115384615385	194.3565	204.5527	10.1962
10.195	-1	181.8562	189.2199	7.3637	0.392115384615385	-0.024390243902439	0.392115384615385	181.8562	189.2199	7.3637
10.195	-0.9	165.5702	173.1131	7.5429	0.392115384615385	-0.0219512195121951	0.392115384615385	165.5702	173.1131	7.5429
10.195	-0.8	157.3935	163.2225	5.82899999999998	0.392115384615385	-0.0195121951219512	0.392115384615385	157.3935	163.2225	5.82899999999998
10.195	-0.7	149.3335	153.7542	4.42069999999998	0.392115384615385	-0.0170731707317073	0.392115384615385	149.3335	153.7542	4.42069999999998
10.195	-0.6	143.022	146.5036	3.48160000000002	0.392115384615385	-0.0146341463414634	0.392115384615385	143.022	146.5036	3.48160000000002
10.195	-0.505	134.9183	139.1958	4.2775	0.392115384615385	-0.0123170731707317	0.392115384615385	134.9183	139.1958	4.2775
10.195	-0.4	129.2314	133.5194	4.28799999999998	0.392115384615385	-0.00975609756097561	0.392115384615385	129.2314	133.5194	4.28799999999998
10.195	-0.3	128.4821	116.779	-11.7031	0.392115384615385	-0.00731707317073171	0.392115384615385	128.4821	116.779	-11.7031
10.195	-0.2	120.4646	110.0234	-10.4412	0.392115384615385	-0.0048780487804878	0.392115384615385	120.4646	110.0234	-10.4412
10.195	-0.1	113.9333	104.8192	-9.1141	0.392115384615385	-0.0024390243902439	0.392115384615385	113.9333	104.8192	-9.1141
10.195	0	107.9568	103.3496	-4.60720000000002	0.392115384615385	0	0.392115384615385	107.9568	103.3496	-4.60720000000002
10.195	0.1	104.3226	101.1702	-3.15239999999999	0.392115384615385	0.0024390243902439	0.392115384615385	104.3226	101.1702	-3.15239999999999
10.195	0.2	102.8238	99.97363	-2.85017000000001	0.392115384615385	0.0048780487804878	0.392115384615385	102.8238	99.97363	-2.85017000000001
10.195	0.3	99.7836	99.10531	-0.678290000000004	0.392115384615385	0.00731707317073171	0.392115384615385	99.7836	99.10531	-0.678290000000004
10.195	0.4	99.00739	98.79383	-0.213559999999987	0.392115384615385	0.00975609756097561	0.392115384615385	99.00739	98.79383	-0.213559999999987
10.195	0.495	98.1105	99.00984	0.899339999999995	0.392115384615385	0.0120731707317073	0.392115384615385	98.1105	99.00984	0.899339999999995
10.195	0.6	96.01327	97.63172	1.61845000000001	0.392115384615385	0.0146341463414634	0.392115384615385	96.01327	97.63172	1.61845000000001
10.195	0.7	95.47669	97.69257	2.21588	0.392115384615385	0.0170731707317073	0.392115384615385	95.47669	97.69257	2.21588
10.195	0.8	94.22812	95.569	1.34088	0.392115384615385	0.0195121951219512	0.392115384615385	94.22812	95.569	1.34088
10.195	0.9	94.62963	95.64456	1.01492999999999	0.392115384615385	0.0219512195121951	0.392115384615385	94.62963	95.64456	1.01492999999999
10.195	0.995	94.13443	94.7389	0.604469999999992	0.392115384615385	0.0242682926829268	0.392115384615385	94.13443	94.7389	0.604469999999992
10.195	1.1	92.48887	95.33187	2.843	0.392115384615385	0.0268292682926829	0.392115384615385	92.48887	95.33187	2.843
10.195	1.2	93.45106	93.26582	-0.185239999999993	0.392115384615385	0.0292682926829268	0.392115384615385	93.45106	93.26582	-0.185239999999993
10.195	1.3	92.6265	93.46306	0.836559999999992	0.392115384615385	0.0317073170731707	0.392115384615385	92.6265	93.46306	0.836559999999992
10.195	1.4	92.73877	92.1532	-0.585570000000004	0.392115384615385	0.0341463414634146	0.392115384615385	92.73877	92.1532	-0.585570000000004
10.195	1.5	92.40945	90.37222	-2.03722999999999	0.392115384615385	0.0365853658536585	0.392115384615385	92.40945	90.37222	-2.03722999999999
10.195	1.6	90.52301	92.66429	2.14128000000001	0.392115384615385	0.0390243902439024	0.392115384615385	90.52301	92.66429	2.14128000000001
10.195	1.7	90.93391	91.95909	1.02518000000001	0.392115384615385	0.0414634146341463	0.392115384615385	90.93391	91.95909	1.02518000000001
10.195	1.8	88.35375	90.3395	1.98575000000002	0.392115384615385	0.0439024390243902	0.392115384615385	88.35375	90.3395	1.98575000000002
10.195	1.9	88.26011	89.95447	1.69436	0.392115384615385	0.0463414634146341	0.392115384615385	88.26011	89.95447	1.69436
10.195	2	85.86623	87.30561	1.43938	0.392115384615385	0.0487804878048781	0.392115384615385	85.86623	87.30561	1.43938
10.195	2.095	84.56848	85.95459	1.38610999999999	0.392115384615385	0.0510975609756098	0.392115384615385	84.56848	85.95459	1.38610999999999
10.195	2.2	82.9358	85.02841	2.09261000000001	0.392115384615385	0.0536585365853659	0.392115384615385	82.9358	85.02841	2.09261000000001
10.195	2.3	83.1898	85.15326	1.96346000000001	0.392115384615385	0.0560975609756098	0.392115384615385	83.1898	85.15326	1.96346000000001
10.195	2.4	83.41174	83.29448	-0.117260000000016	0.392115384615385	0.0585365853658537	0.392115384615385	83.41174	83.29448	-0.117260000000016
10.195	2.5	82.14345	82.66	0.516549999999995	0.392115384615385	0.0609756097560976	0.392115384615385	82.14345	82.66	0.516549999999995
10.195	2.595	81.31541	81.13778	-0.177630000000008	0.392115384615385	0.0632926829268293	0.392115384615385	81.31541	81.13778	-0.177630000000008
10.195	2.7	80.51607	81.37189	0.85581999999998	0.392115384615385	0.0658536585365854	0.392115384615385	80.51607	81.37189	0.85581999999998
10.195	2.8	79.95538	80.46802	0.512640000000005	0.392115384615385	0.0682926829268293	0.392115384615385	79.95538	80.46802	0.512640000000005
10.195	2.9	80.76269	81.04113	0.278440000000003	0.392115384615385	0.0707317073170732	0.392115384615385	80.76269	81.04113	0.278440000000003
10.195	3	79.91963	79.83884	-0.0807899999999933	0.392115384615385	0.0731707317073171	0.392115384615385	79.91963	79.83884	-0.0807899999999933
10.195	3.095	80.50882	78.18497	-2.32385000000001	0.392115384615385	0.0754878048780488	0.392115384615385	80.50882	78.18497	-2.32385000000001
10.195	3.2	78.60949	78.50037	-0.10911999999999	0.392115384615385	0.0780487804878049	0.392115384615385	78.60949	78.50037	-0.10911999999999
10.195	3.3	78.52937	77.86747	-0.661900000000003	0.392115384615385	0.0804878048780488	0.392115384615385	78.52937	77.86747	-0.661900000000003
10.195	3.4	77.21157	76.92438	-0.287189999999995	0.392115384615385	0.0829268292682927	0.392115384615385	77.21157	76.92438	-0.287189999999995
10.195	3.5	75.27741	76.32474	1.04733	0.392115384615385	0.0853658536585366	0.392115384615385	75.27741	76.32474	1.04733
10.195	3.6	76.12092	75.53113	-0.589790000000008	0.392115384615385	0.0878048780487805	0.392115384615385	76.12092	75.53113	-0.589790000000008
10.195	3.7	74.71931	74.04853	-0.670779999999993	0.392115384615385	0.0902439024390244	0.392115384615385	74.71931	74.04853	-0.670779999999993
10.195	3.8	74.00718	74.73125	0.724069999999983	0.392115384615385	0.0926829268292683	0.392115384615385	74.00718	74.73125	0.724069999999983
10.195	3.9	73.29888	73.21789	-0.0809899999999999	0.392115384615385	0.0951219512195122	0.392115384615385	73.29888	73.21789	-0.0809899999999999
10.195	4	73.71102	73.15157	-0.559449999999984	0.392115384615385	0.0975609756097561	0.392115384615385	73.71102	73.15157	-0.559449999999984
10.195	4.1	72.90255	73.62384	0.721289999999996	0.392115384615385	0.1	0.392115384615385	72.90255	73.62384	0.721289999999996
10.195	4.2	72.77095	73.13808	0.367130000000003	0.392115384615385	0.102439024390244	0.392115384615385	72.77095	73.13808	0.367130000000003
10.195	4.3	72.85668	73.54171	0.685029999999998	0.392115384615385	0.104878048780488	0.392115384615385	72.85668	73.54171	0.685029999999998
10.195	4.4	73.51008	72.44756	-1.06252000000001	0.392115384615385	0.107317073170732	0.392115384615385	73.51008	72.44756	-1.06252000000001
10.195	4.495	73.90141	71.44657	-2.45484	0.392115384615385	0.109634146341463	0.392115384615385	73.90141	71.44657	-2.45484
10.195	4.6	73.0128	71.78982	-1.22297999999999	0.392115384615385	0.11219512195122	0.392115384615385	73.0128	71.78982	-1.22297999999999
10.195	4.7	73.9509	71.50861	-2.44228999999999	0.392115384615385	0.114634146341463	0.392115384615385	73.9509	71.50861	-2.44228999999999
10.195	4.8	73.05863	72.98245	-0.0761800000000079	0.392115384615385	0.117073170731707	0.392115384615385	73.05863	72.98245	-0.0761800000000079
10.195	4.9	73.76349	73.03565	-0.72784	0.392115384615385	0.119512195121951	0.392115384615385	73.76349	73.03565	-0.72784
10.195	4.995	73.73575	74.10248	0.366730000000004	0.392115384615385	0.121829268292683	0.392115384615385	73.73575	74.10248	0.366730000000004
10.195	5.1	74.80251	75.28164	0.479130000000012	0.392115384615385	0.124390243902439	0.392115384615385	74.80251	75.28164	0.479130000000012
10.195	5.2	74.36447	74.7118	0.347330000000014	0.392115384615385	0.126829268292683	0.392115384615385	74.36447	74.7118	0.347330000000014
10.195	5.3	74.15191	75.15825	1.00633999999999	0.392115384615385	0.129268292682927	0.392115384615385	74.15191	75.15825	1.00633999999999
10.195	5.4	74.90484	74.38244	-0.522400000000005	0.392115384615385	0.131707317073171	0.392115384615385	74.90484	74.38244	-0.522400000000005
10.195	5.495	74.70445	75.25551	0.551060000000007	0.392115384615385	0.134024390243902	0.392115384615385	74.70445	75.25551	0.551060000000007
10.195	5.6	75.38014	77.19017	1.81002999999998	0.392115384615385	0.136585365853659	0.392115384615385	75.38014	77.19017	1.81002999999998
10.195	5.7	75.29628	78.69838	3.40210000000001	0.392115384615385	0.139024390243902	0.392115384615385	75.29628	78.69838	3.40210000000001
10.195	5.8	74.7944	77.18767	2.39327	0.392115384615385	0.141463414634146	0.392115384615385	74.7944	77.18767	2.39327
10.195	5.9	74.39629	76.56975	2.17346000000001	0.392115384615385	0.14390243902439	0.392115384615385	74.39629	76.56975	2.17346000000001
10.195	5.995	74.5615	76.59826	2.03676	0.392115384615385	0.146219512195122	0.392115384615385	74.5615	76.59826	2.03676
9.995	-6	105.5052	108.7873	3.2821	0.384423076923077	-0.146341463414634	0.384423076923077	105.5052	108.7873	3.2821
9.995	-5.905	105.9025	109.6183	3.71579999999999	0.384423076923077	-0.144024390243902	0.384423076923077	105.9025	109.6183	3.71579999999999
9.995	-5.8	106.6515	108.647	1.99549999999999	0.384423076923077	-0.141463414634146	0.384423076923077	106.6515	108.647	1.99549999999999
9.995	-5.705	105.498	108.2718	2.77380000000001	0.384423076923077	-0.139146341463415	0.384423076923077	105.498	108.2718	2.77380000000001
9.995	-5.6	104.3781	106.6013	2.22320000000001	0.384423076923077	-0.136585365853659	0.384423076923077	104.3781	106.6013	2.22320000000001
9.995	-5.505	102.8973	104.7788	1.8815	0.384423076923077	-0.134268292682927	0.384423076923077	102.8973	104.7788	1.8815
9.995	-5.405	103.429	105.4752	2.0462	0.384423076923077	-0.131829268292683	0.384423076923077	103.429	105.4752	2.0462
9.995	-5.3	102.0945	103.9231	1.82860000000001	0.384423076923077	-0.129268292682927	0.384423076923077	102.0945	103.9231	1.82860000000001
9.995	-5.205	100.7623	103.6911	2.9288	0.384423076923077	-0.126951219512195	0.384423076923077	100.7623	103.6911	2.9288
9.995	-5.1	98.40911	101.4108	3.00169	0.384423076923077	-0.124390243902439	0.384423076923077	98.40911	101.4108	3.00169
9.995	-5.005	97.48501	101.1513	3.66629000000002	0.384423076923077	-0.122073170731707	0.384423076923077	97.48501	101.1513	3.66629000000002
9.995	-4.905	94.11243	97.76831	3.65588	0.384423076923077	-0.119634146341463	0.384423076923077	94.11243	97.76831	3.65588
9.995	-4.8	93.36644	96.39869	3.03225000000002	0.384423076923077	-0.117073170731707	0.384423076923077	93.36644	96.39869	3.03225000000002
9.995	-4.705	91.97996	94.2164	2.23643999999999	0.384423076923077	-0.114756097560976	0.384423076923077	91.97996	94.2164	2.23643999999999
9.995	-4.6	92.50322	93.59221	1.08899	0.384423076923077	-0.11219512195122	0.384423076923077	92.50322	93.59221	1.08899
9.995	-4.505	90.26302	92.61395	2.35093000000001	0.384423076923077	-0.109878048780488	0.384423076923077	90.26302	92.61395	2.35093000000001
9.995	-4.405	90.21759	90.53516	0.317570000000003	0.384423076923077	-0.107439024390244	0.384423076923077	90.21759	90.53516	0.317570000000003
9.995	-4.3	88.31322	90.69697	2.38374999999999	0.384423076923077	-0.104878048780488	0.384423076923077	88.31322	90.69697	2.38374999999999
9.995	-4.205	88.62625	90.18783	1.56158000000001	0.384423076923077	-0.102560975609756	0.384423076923077	88.62625	90.18783	1.56158000000001
9.995	-4.1	89.11775	90.17103	1.05328	0.384423076923077	-0.1	0.384423076923077	89.11775	90.17103	1.05328
9.995	-4.005	92.4497	89.66337	-2.78633000000002	0.384423076923077	-0.0976829268292683	0.384423076923077	92.4497	89.66337	-2.78633000000002
9.995	-3.905	92.27882	91.38643	-0.892389999999992	0.384423076923077	-0.0952439024390244	0.384423076923077	92.27882	91.38643	-0.892389999999992
9.995	-3.805	93.4824	91.65785	-1.82455000000002	0.384423076923077	-0.0928048780487805	0.384423076923077	93.4824	91.65785	-1.82455000000002
9.995	-3.7	95.83769	92.85299	-2.9847	0.384423076923077	-0.0902439024390244	0.384423076923077	95.83769	92.85299	-2.9847
9.995	-3.6	97.6121	96.00723	-1.60486999999999	0.384423076923077	-0.0878048780487805	0.384423076923077	97.6121	96.00723	-1.60486999999999
9.995	-3.5	102.7455	98.65577	-4.08973	0.384423076923077	-0.0853658536585366	0.384423076923077	102.7455	98.65577	-4.08973
9.995	-3.4	108.8905	104.0655	-4.82499999999999	0.384423076923077	-0.0829268292682927	0.384423076923077	108.8905	104.0655	-4.82499999999999
9.995	-3.3	116.2613	110.023	-6.23829999999998	0.384423076923077	-0.0804878048780488	0.384423076923077	116.2613	110.023	-6.23829999999998
9.995	-3.2	123.3881	118.0834	-5.3047	0.384423076923077	-0.0780487804878049	0.384423076923077	123.3881	118.0834	-5.3047
9.995	-3.1	132.8334	126.6483	-6.18509999999998	0.384423076923077	-0.075609756097561	0.384423076923077	132.8334	126.6483	-6.18509999999998
9.995	-3	143.1207	134.9941	-8.1266	0.384423076923077	-0.0731707317073171	0.384423076923077	143.1207	134.9941	-8.1266
9.995	-2.9	155.3324	146.6135	-8.71890000000002	0.384423076923077	-0.0707317073170732	0.384423076923077	155.3324	146.6135	-8.71890000000002
9.995	-2.8	167.5566	159.2326	-8.32400000000001	0.384423076923077	-0.0682926829268293	0.384423076923077	167.5566	159.2326	-8.32400000000001
9.995	-2.7	180.9176	173.405	-7.51260000000002	0.384423076923077	-0.0658536585365854	0.384423076923077	180.9176	173.405	-7.51260000000002
9.995	-2.6	213.231	188.312	-24.919	0.384423076923077	-0.0634146341463415	0.384423076923077	213.231	188.312	-24.919
9.995	-2.5	237.7917	219.3972	-18.3945	0.384423076923077	-0.0609756097560976	0.384423076923077	237.7917	219.3972	-18.3945
9.995	-2.4	253.493	258.9612	5.46819999999994	0.384423076923077	-0.0585365853658537	0.384423076923077	253.493	258.9612	5.46819999999994
9.995	-2.3	274.5589	277.3577	2.79880000000003	0.384423076923077	-0.0560975609756098	0.384423076923077	274.5589	277.3577	2.79880000000003
9.995	-2.2	288.8598	292.3399	3.48009999999999	0.384423076923077	-0.0536585365853659	0.384423076923077	288.8598	292.3399	3.48009999999999
9.995	-2.1	299.9911	302.2837	2.29259999999999	0.384423076923077	-0.051219512195122	0.384423076923077	299.9911	302.2837	2.29259999999999
9.995	-2	307.8206	308.8962	1.07560000000007	0.384423076923077	-0.0487804878048781	0.384423076923077	307.8206	308.8962	1.07560000000007
9.995	-1.9	306.7564	310.06	3.30360000000002	0.384423076923077	-0.0463414634146341	0.384423076923077	306.7564	310.06	3.30360000000002
9.995	-1.8	302.0811	306.1609	4.07979999999998	0.384423076923077	-0.0439024390243902	0.384423076923077	302.0811	306.1609	4.07979999999998
9.995	-1.705	290.7919	297.6618	6.86990000000003	0.384423076923077	-0.0415853658536585	0.384423076923077	290.7919	297.6618	6.86990000000003
9.995	-1.6	273.9073	285.3956	11.4883	0.384423076923077	-0.0390243902439024	0.384423076923077	273.9073	285.3956	11.4883
9.995	-1.5	255.3653	268.0657	12.7004	0.384423076923077	-0.0365853658536585	0.384423076923077	255.3653	268.0657	12.7004
9.995	-1.4	239.1518	251.2689	12.1171	0.384423076923077	-0.0341463414634146	0.384423076923077	239.1518	251.2689	12.1171
9.995	-1.3	223.432	232.2503	8.81830000000002	0.384423076923077	-0.0317073170731707	0.384423076923077	223.432	232.2503	8.81830000000002
9.995	-1.2	208.6328	217.1145	8.48170000000002	0.384423076923077	-0.0292682926829268	0.384423076923077	208.6328	217.1145	8.48170000000002
9.995	-1.1	194.9757	201.7175	6.74180000000001	0.384423076923077	-0.0268292682926829	0.384423076923077	194.9757	201.7175	6.74180000000001
9.995	-1	183.6597	191.2071	7.54739999999998	0.384423076923077	-0.024390243902439	0.384423076923077	183.6597	191.2071	7.54739999999998
9.995	-0.9	167.358	172.7148	5.35680000000005	0.384423076923077	-0.0219512195121951	0.384423076923077	167.358	172.7148	5.35680000000005
9.995	-0.8	158.204	161.8841	3.68009999999998	0.384423076923077	-0.0195121951219512	0.384423076923077	158.204	161.8841	3.68009999999998
9.995	-0.7	149.4101	154.6088	5.1987	0.384423076923077	-0.0170731707317073	0.384423076923077	149.4101	154.6088	5.1987
9.995	-0.6	142.3556	146.1682	3.81259999999998	0.384423076923077	-0.0146341463414634	0.384423076923077	142.3556	146.1682	3.81259999999998
9.995	-0.505	133.6079	139.5227	5.91479999999999	0.384423076923077	-0.0123170731707317	0.384423076923077	133.6079	139.5227	5.91479999999999
9.995	-0.4	133.4288	132.23	-1.19880000000001	0.384423076923077	-0.00975609756097561	0.384423076923077	133.4288	132.23	-1.19880000000001
9.995	-0.3	132.7395	104.7291	-28.0104	0.384423076923077	-0.00731707317073171	0.384423076923077	132.7395	104.7291	-28.0104
9.995	-0.2	123.4515	90.96609	-32.48541	0.384423076923077	-0.0048780487804878	0.384423076923077	123.4515	90.96609	-32.48541
9.995	-0.1	116.466	90.27642	-26.18958	0.384423076923077	-0.0024390243902439	0.384423076923077	116.466	90.27642	-26.18958
9.995	0	109.8888	91.96872	-17.92008	0.384423076923077	0	0.384423076923077	109.8888	91.96872	-17.92008
9.995	0.1	106.5386	95.58321	-10.95539	0.384423076923077	0.0024390243902439	0.384423076923077	106.5386	95.58321	-10.95539
9.995	0.2	102.5446	96.9588	-5.58579999999999	0.384423076923077	0.0048780487804878	0.384423076923077	102.5446	96.9588	-5.58579999999999
9.995	0.3	102.2475	97.593	-4.65450000000001	0.384423076923077	0.00731707317073171	0.384423076923077	102.2475	97.593	-4.65450000000001
9.995	0.4	99.47574	97.20161	-2.27412999999999	0.384423076923077	0.00975609756097561	0.384423076923077	99.47574	97.20161	-2.27412999999999
9.995	0.495	98.42205	96.68185	-1.7402	0.384423076923077	0.0120731707317073	0.384423076923077	98.42205	96.68185	-1.7402
9.995	0.6	96.34513	96.39299	0.04786	0.384423076923077	0.0146341463414634	0.384423076923077	96.34513	96.39299	0.04786
9.995	0.7	96.12153	95.2544	-0.867129999999989	0.384423076923077	0.0170731707317073	0.384423076923077	96.12153	95.2544	-0.867129999999989
9.995	0.8	93.81677	95.62396	1.80719000000001	0.384423076923077	0.0195121951219512	0.384423076923077	93.81677	95.62396	1.80719000000001
9.995	0.9	94.30112	94.42479	0.123670000000004	0.384423076923077	0.0219512195121951	0.384423076923077	94.30112	94.42479	0.123670000000004
9.995	0.995	93.20991	94.17254	0.962630000000004	0.384423076923077	0.0242682926829268	0.384423076923077	93.20991	94.17254	0.962630000000004
9.995	1.1	93.40736	92.9648	-0.442559999999986	0.384423076923077	0.0268292682926829	0.384423076923077	93.40736	92.9648	-0.442559999999986
9.995	1.2	91.63905	92.12127	0.482220000000012	0.384423076923077	0.0292682926829268	0.384423076923077	91.63905	92.12127	0.482220000000012
9.995	1.3	92.77194	91.61936	-1.15258	0.384423076923077	0.0317073170731707	0.384423076923077	92.77194	91.61936	-1.15258
9.995	1.4	93.24414	92.41367	-0.83047000000002	0.384423076923077	0.0341463414634146	0.384423076923077	93.24414	92.41367	-0.83047000000002
9.995	1.5	91.62674	91.38112	-0.245620000000017	0.384423076923077	0.0365853658536585	0.384423076923077	91.62674	91.38112	-0.245620000000017
9.995	1.6	92.15516	91.61931	-0.535850000000011	0.384423076923077	0.0390243902439024	0.384423076923077	92.15516	91.61931	-0.535850000000011
9.995	1.7	90.23523	90.10645	-0.128780000000006	0.384423076923077	0.0414634146341463	0.384423076923077	90.23523	90.10645	-0.128780000000006
9.995	1.8	90.29456	90.54168	0.247120000000024	0.384423076923077	0.0439024390243902	0.384423076923077	90.29456	90.54168	0.247120000000024
9.995	1.9	87.80823	89.78449	1.97626	0.384423076923077	0.0463414634146341	0.384423076923077	87.80823	89.78449	1.97626
9.995	2	86.01143	86.87077	0.859340000000003	0.384423076923077	0.0487804878048781	0.384423076923077	86.01143	86.87077	0.859340000000003
9.995	2.095	85.25869	85.94881	0.690120000000007	0.384423076923077	0.0510975609756098	0.384423076923077	85.25869	85.94881	0.690120000000007
9.995	2.2	83.49902	83.81141	0.312389999999994	0.384423076923077	0.0536585365853659	0.384423076923077	83.49902	83.81141	0.312389999999994
9.995	2.3	82.96493	84.33623	1.37130000000001	0.384423076923077	0.0560975609756098	0.384423076923077	82.96493	84.33623	1.37130000000001
9.995	2.4	81.23437	82.97907	1.74470000000002	0.384423076923077	0.0585365853658537	0.384423076923077	81.23437	82.97907	1.74470000000002
9.995	2.5	81.41229	83.03527	1.62298000000003	0.384423076923077	0.0609756097560976	0.384423076923077	81.41229	83.03527	1.62298000000003
9.995	2.595	79.90518	81.90487	1.99968999999999	0.384423076923077	0.0632926829268293	0.384423076923077	79.90518	81.90487	1.99968999999999
9.995	2.7	79.54165	82.15512	2.61347000000001	0.384423076923077	0.0658536585365854	0.384423076923077	79.54165	82.15512	2.61347000000001
9.995	2.8	79.38441	81.59802	2.21360999999999	0.384423076923077	0.0682926829268293	0.384423076923077	79.38441	81.59802	2.21360999999999
9.995	2.9	79.65544	80.70615	1.05071000000001	0.384423076923077	0.0707317073170732	0.384423076923077	79.65544	80.70615	1.05071000000001
9.995	3	79.01377	80.85967	1.8459	0.384423076923077	0.0731707317073171	0.384423076923077	79.01377	80.85967	1.8459
9.995	3.095	79.97909	78.86308	-1.11601	0.384423076923077	0.0754878048780488	0.384423076923077	79.97909	78.86308	-1.11601
9.995	3.2	79.75297	76.31896	-3.43401	0.384423076923077	0.0780487804878049	0.384423076923077	79.75297	76.31896	-3.43401
9.995	3.3	78.34919	74.81113	-3.53806000000002	0.384423076923077	0.0804878048780488	0.384423076923077	78.34919	74.81113	-3.53806000000002
9.995	3.4	77.03019	74.99708	-2.03311000000001	0.384423076923077	0.0829268292682927	0.384423076923077	77.03019	74.99708	-2.03311000000001
9.995	3.5	75.6665	74.52652	-1.13998000000001	0.384423076923077	0.0853658536585366	0.384423076923077	75.6665	74.52652	-1.13998000000001
9.995	3.6	74.67492	74.84673	0.171809999999994	0.384423076923077	0.0878048780487805	0.384423076923077	74.67492	74.84673	0.171809999999994
9.995	3.7	74.29349	74.22271	-0.0707799999999992	0.384423076923077	0.0902439024390244	0.384423076923077	74.29349	74.22271	-0.0707799999999992
9.995	3.8	73.46357	73.59881	0.135239999999996	0.384423076923077	0.0926829268292683	0.384423076923077	73.46357	73.59881	0.135239999999996
9.995	3.9	74.08162	73.89843	-0.183189999999996	0.384423076923077	0.0951219512195122	0.384423076923077	74.08162	73.89843	-0.183189999999996
9.995	4	73.64371	72.7671	-0.876609999999999	0.384423076923077	0.0975609756097561	0.384423076923077	73.64371	72.7671	-0.876609999999999
9.995	4.1	72.26989	72.8168	0.546909999999997	0.384423076923077	0.1	0.384423076923077	72.26989	72.8168	0.546909999999997
9.995	4.2	71.96534	72.15349	0.188150000000007	0.384423076923077	0.102439024390244	0.384423076923077	71.96534	72.15349	0.188150000000007
9.995	4.3	70.7096	72.3481	1.63849999999999	0.384423076923077	0.104878048780488	0.384423076923077	70.7096	72.3481	1.63849999999999
9.995	4.4	72.06482	73.02939	0.964570000000009	0.384423076923077	0.107317073170732	0.384423076923077	72.06482	73.02939	0.964570000000009
9.995	4.495	71.64659	72.14061	0.494019999999992	0.384423076923077	0.109634146341463	0.384423076923077	71.64659	72.14061	0.494019999999992
9.995	4.6	72.57879	72.52853	-0.0502599999999944	0.384423076923077	0.11219512195122	0.384423076923077	72.57879	72.52853	-0.0502599999999944
9.995	4.7	71.96375	73.0128	1.04904999999999	0.384423076923077	0.114634146341463	0.384423076923077	71.96375	73.0128	1.04904999999999
9.995	4.8	73.36179	74.34941	0.987620000000007	0.384423076923077	0.117073170731707	0.384423076923077	73.36179	74.34941	0.987620000000007
9.995	4.9	72.43643	74.01594	1.57951	0.384423076923077	0.119512195121951	0.384423076923077	72.43643	74.01594	1.57951
9.995	4.995	73.1622	73.60666	0.444460000000007	0.384423076923077	0.121829268292683	0.384423076923077	73.1622	73.60666	0.444460000000007
9.995	5.1	72.87721	74.13779	1.26057999999999	0.384423076923077	0.124390243902439	0.384423076923077	72.87721	74.13779	1.26057999999999
9.995	5.2	73.59826	73.64762	0.0493600000000072	0.384423076923077	0.126829268292683	0.384423076923077	73.59826	73.64762	0.0493600000000072
9.995	5.3	73.22511	73.16613	-0.0589799999999912	0.384423076923077	0.129268292682927	0.384423076923077	73.22511	73.16613	-0.0589799999999912
9.995	5.4	74.11141	73.68132	-0.430089999999993	0.384423076923077	0.131707317073171	0.384423076923077	74.11141	73.68132	-0.430089999999993
9.995	5.495	73.39553	73.53646	0.140929999999997	0.384423076923077	0.134024390243902	0.384423076923077	73.39553	73.53646	0.140929999999997
9.995	5.6	73.69732	74.362	0.664680000000004	0.384423076923077	0.136585365853659	0.384423076923077	73.69732	74.362	0.664680000000004
9.995	5.7	73.19968	73.96011	0.760429999999999	0.384423076923077	0.139024390243902	0.384423076923077	73.19968	73.96011	0.760429999999999
9.995	5.8	74.66524	74.55962	-0.105620000000002	0.384423076923077	0.141463414634146	0.384423076923077	74.66524	74.55962	-0.105620000000002
9.995	5.9	73.73575	74.60877	0.873019999999997	0.384423076923077	0.14390243902439	0.384423076923077	73.73575	74.60877	0.873019999999997
9.995	5.995	73.6922	75.29258	1.60038	0.384423076923077	0.146219512195122	0.384423076923077	73.6922	75.29258	1.60038
9.8	-6	105.4823	105.3964	-0.0859000000000236	0.376923076923077	-0.146341463414634	0.376923076923077	105.4823	105.3964	-0.0859000000000236
9.8	-5.905	105.0081	105.2739	0.265800000000013	0.376923076923077	-0.144024390243902	0.376923076923077	105.0081	105.2739	0.265800000000013
9.8	-5.8	106.4678	105.2024	-1.26539999999999	0.376923076923077	-0.141463414634146	0.376923076923077	106.4678	105.2024	-1.26539999999999
9.8	-5.705	105.9388	104.95	-0.988799999999983	0.376923076923077	-0.139146341463415	0.376923076923077	105.9388	104.95	-0.988799999999983
9.8	-5.6	102.5327	104.6019	2.0692	0.376923076923077	-0.136585365853659	0.376923076923077	102.5327	104.6019	2.0692
9.8	-5.505	99.69794	102.7377	3.03976	0.376923076923077	-0.134268292682927	0.376923076923077	99.69794	102.7377	3.03976
9.8	-5.405	98.52266	101.8087	3.28604	0.376923076923077	-0.131829268292683	0.376923076923077	98.52266	101.8087	3.28604
9.8	-5.3	98.11609	101.375	3.25890999999999	0.376923076923077	-0.129268292682927	0.376923076923077	98.11609	101.375	3.25890999999999
9.8	-5.205	98.58821	100.0315	1.44329	0.376923076923077	-0.126951219512195	0.376923076923077	98.58821	100.0315	1.44329
9.8	-5.1	98.00103	100.1068	2.10577000000001	0.376923076923077	-0.124390243902439	0.376923076923077	98.00103	100.1068	2.10577000000001
9.8	-5.005	95.70694	97.51692	1.80998	0.376923076923077	-0.122073170731707	0.376923076923077	95.70694	97.51692	1.80998
9.8	-4.905	94.45287	96.89163	2.43876	0.376923076923077	-0.119634146341463	0.376923076923077	94.45287	96.89163	2.43876
9.8	-4.8	92.65712	95.5735	2.91637999999999	0.376923076923077	-0.117073170731707	0.376923076923077	92.65712	95.5735	2.91637999999999
9.8	-4.705	91.4898	94.7658	3.276	0.376923076923077	-0.114756097560976	0.376923076923077	91.4898	94.7658	3.276
9.8	-4.6	91.7847	92.90872	1.12401999999999	0.376923076923077	-0.11219512195122	0.376923076923077	91.7847	92.90872	1.12401999999999
9.8	-4.505	90.31724	93.55062	3.23338000000001	0.376923076923077	-0.109878048780488	0.376923076923077	90.31724	93.55062	3.23338000000001
9.8	-4.405	88.02318	91.95351	3.93033000000001	0.376923076923077	-0.107439024390244	0.376923076923077	88.02318	91.95351	3.93033000000001
9.8	-4.3	87.47712	90.28529	2.80817	0.376923076923077	-0.104878048780488	0.376923076923077	87.47712	90.28529	2.80817
9.8	-4.205	86.43494	89.09752	2.66257999999998	0.376923076923077	-0.102560975609756	0.376923076923077	86.43494	89.09752	2.66257999999998
9.8	-4.1	87.37422	88.82833	1.45410999999999	0.376923076923077	-0.1	0.376923076923077	87.37422	88.82833	1.45410999999999
9.8	-4.005	89.77042	89.29953	-0.470890000000011	0.376923076923077	-0.0976829268292683	0.376923076923077	89.77042	89.29953	-0.470890000000011
9.8	-3.905	90.384	90.80399	0.419990000000013	0.376923076923077	-0.0952439024390244	0.376923076923077	90.384	90.80399	0.419990000000013
9.8	-3.805	92.56413	90.90445	-1.65967999999999	0.376923076923077	-0.0928048780487805	0.376923076923077	92.56413	90.90445	-1.65967999999999
9.8	-3.7	94.4146	93.08296	-1.33163999999999	0.376923076923077	-0.0902439024390244	0.376923076923077	94.4146	93.08296	-1.33163999999999
9.8	-3.6	98.68837	95.07821	-3.61015999999999	0.376923076923077	-0.0878048780487805	0.376923076923077	98.68837	95.07821	-3.61015999999999
9.8	-3.5	102.723	98.23632	-4.48668000000001	0.376923076923077	-0.0853658536585366	0.376923076923077	102.723	98.23632	-4.48668000000001
9.8	-3.4	106.8107	103.9139	-2.8968	0.376923076923077	-0.0829268292682927	0.376923076923077	106.8107	103.9139	-2.8968
9.8	-3.3	114.1511	108.4759	-5.6752	0.376923076923077	-0.0804878048780488	0.376923076923077	114.1511	108.4759	-5.6752
9.8	-3.2	122.1802	117.3519	-4.8283	0.376923076923077	-0.0780487804878049	0.376923076923077	122.1802	117.3519	-4.8283
9.8	-3.1	132.5883	124.6307	-7.9576	0.376923076923077	-0.075609756097561	0.376923076923077	132.5883	124.6307	-7.9576
9.8	-3	143.3994	135.6092	-7.79019999999997	0.376923076923077	-0.0731707317073171	0.376923076923077	143.3994	135.6092	-7.79019999999997
9.8	-2.9	155.9919	146.0281	-9.96379999999999	0.376923076923077	-0.0707317073170732	0.376923076923077	155.9919	146.0281	-9.96379999999999
9.8	-2.8	169.126	161.866	-7.26000000000002	0.376923076923077	-0.0682926829268293	0.376923076923077	169.126	161.866	-7.26000000000002
9.8	-2.7	182.4153	174.6645	-7.7508	0.376923076923077	-0.0658536585365854	0.376923076923077	182.4153	174.6645	-7.7508
9.8	-2.6	209.6161	191.1439	-18.4722	0.376923076923077	-0.0634146341463415	0.376923076923077	209.6161	191.1439	-18.4722
9.8	-2.5	259.118	219.5769	-39.5411	0.376923076923077	-0.0609756097560976	0.376923076923077	259.118	219.5769	-39.5411
9.8	-2.4	285.0919	250.5321	-34.5598	0.376923076923077	-0.0585365853658537	0.376923076923077	285.0919	250.5321	-34.5598
9.8	-2.3	297.4757	267.2926	-30.1831	0.376923076923077	-0.0560975609756098	0.376923076923077	297.4757	267.2926	-30.1831
9.8	-2.2	306.7534	283.1516	-23.6018	0.376923076923077	-0.0536585365853659	0.376923076923077	306.7534	283.1516	-23.6018
9.8	-2.1	313.0424	295.9205	-17.1219	0.376923076923077	-0.051219512195122	0.376923076923077	313.0424	295.9205	-17.1219
9.8	-2	314.0046	305.1907	-8.81389999999999	0.376923076923077	-0.0487804878048781	0.376923076923077	314.0046	305.1907	-8.81389999999999
9.8	-1.9	310.5788	307.7717	-2.80709999999999	0.376923076923077	-0.0463414634146341	0.376923076923077	310.5788	307.7717	-2.80709999999999
9.8	-1.8	302.8453	304.299	1.45370000000003	0.376923076923077	-0.0439024390243902	0.376923076923077	302.8453	304.299	1.45370000000003
9.8	-1.705	290.4605	295.8841	5.42359999999997	0.376923076923077	-0.0415853658536585	0.376923076923077	290.4605	295.8841	5.42359999999997
9.8	-1.6	275.0891	284.5044	9.4153	0.376923076923077	-0.0390243902439024	0.376923076923077	275.0891	284.5044	9.4153
9.8	-1.5	258.02	267.3093	9.28930000000003	0.376923076923077	-0.0365853658536585	0.376923076923077	258.02	267.3093	9.28930000000003
9.8	-1.4	238.9948	250.8909	11.8961	0.376923076923077	-0.0341463414634146	0.376923076923077	238.9948	250.8909	11.8961
9.8	-1.3	221.5274	231.24	9.71260000000001	0.376923076923077	-0.0317073170731707	0.376923076923077	221.5274	231.24	9.71260000000001
9.8	-1.2	208.2124	215.3606	7.1482	0.376923076923077	-0.0292682926829268	0.376923076923077	208.2124	215.3606	7.1482
9.8	-1.1	192.5336	202.6043	10.0707	0.376923076923077	-0.0268292682926829	0.376923076923077	192.5336	202.6043	10.0707
9.8	-1	176.7771	190.2087	13.4316	0.376923076923077	-0.024390243902439	0.376923076923077	176.7771	190.2087	13.4316
9.8	-0.9	169.0775	173.405	4.32749999999999	0.376923076923077	-0.0219512195121951	0.376923076923077	169.0775	173.405	4.32749999999999
9.8	-0.8	158.6197	165.1859	6.56620000000001	0.376923076923077	-0.0195121951219512	0.376923076923077	158.6197	165.1859	6.56620000000001
9.8	-0.7	151.7872	155.5091	3.72189999999998	0.376923076923077	-0.0170731707317073	0.376923076923077	151.7872	155.5091	3.72189999999998
9.8	-0.6	142.76	145.8834	3.1234	0.376923076923077	-0.0146341463414634	0.376923076923077	142.76	145.8834	3.1234
9.8	-0.505	135.7607	139.3666	3.60589999999999	0.376923076923077	-0.0123170731707317	0.376923076923077	135.7607	139.3666	3.60589999999999
9.8	-0.4	108.9315	130.9411	22.0096	0.376923076923077	-0.00975609756097561	0.376923076923077	108.9315	130.9411	22.0096
9.8	-0.3	97.39321	125.6874	28.29419	0.376923076923077	-0.00731707317073171	0.376923076923077	97.39321	125.6874	28.29419
9.8	-0.2	95.47234	120.7513	25.27896	0.376923076923077	-0.0048780487804878	0.376923076923077	95.47234	120.7513	25.27896
9.8	-0.1	95.95425	114.7417	18.78745	0.376923076923077	-0.0024390243902439	0.376923076923077	95.95425	114.7417	18.78745
9.8	0	97.07754	109.2914	12.21386	0.376923076923077	0	0.376923076923077	97.07754	109.2914	12.21386
9.8	0.1	96.69377	103.776	7.08223	0.376923076923077	0.0024390243902439	0.376923076923077	96.69377	103.776	7.08223
9.8	0.2	97.48111	102.0717	4.59059000000001	0.376923076923077	0.0048780487804878	0.376923076923077	97.48111	102.0717	4.59059000000001
9.8	0.3	96.4099	100.6645	4.2546	0.376923076923077	0.00731707317073171	0.376923076923077	96.4099	100.6645	4.2546
9.8	0.4	96.99049	98.54535	1.55485999999999	0.376923076923077	0.00975609756097561	0.376923076923077	96.99049	98.54535	1.55485999999999
9.8	0.495	97.61708	98.15405	0.536969999999997	0.376923076923077	0.0120731707317073	0.376923076923077	97.61708	98.15405	0.536969999999997
9.8	0.6	97.18235	96.19625	-0.986100000000008	0.376923076923077	0.0146341463414634	0.376923076923077	97.18235	96.19625	-0.986100000000008
9.8	0.7	95.04318	96.79379	1.75061000000001	0.376923076923077	0.0170731707317073	0.376923076923077	95.04318	96.79379	1.75061000000001
9.8	0.8	95.99291	94.96759	-1.02532000000001	0.376923076923077	0.0195121951219512	0.376923076923077	95.99291	94.96759	-1.02532000000001
9.8	0.9	95.18206	95.36147	0.179410000000004	0.376923076923077	0.0219512195121951	0.376923076923077	95.18206	95.36147	0.179410000000004
9.8	0.995	94.54422	94.11111	-0.433109999999999	0.376923076923077	0.0242682926829268	0.376923076923077	94.54422	94.11111	-0.433109999999999
9.8	1.1	93.20742	94.607	1.39958000000001	0.376923076923077	0.0268292682926829	0.376923076923077	93.20742	94.607	1.39958000000001
9.8	1.2	91.60102	93.7384	2.13737999999999	0.376923076923077	0.0292682926829268	0.376923076923077	91.60102	93.7384	2.13737999999999
9.8	1.3	91.91947	93.82168	1.90221	0.376923076923077	0.0317073170731707	0.376923076923077	91.91947	93.82168	1.90221
9.8	1.4	90.95215	92.15006	1.19791000000002	0.376923076923077	0.0341463414634146	0.376923076923077	90.95215	92.15006	1.19791000000002
9.8	1.5	91.4889	91.80891	0.320010000000011	0.376923076923077	0.0365853658536585	0.376923076923077	91.4889	91.80891	0.320010000000011
9.8	1.6	90.47287	90.3715	-0.101370000000003	0.376923076923077	0.0390243902439024	0.376923076923077	90.47287	90.3715	-0.101370000000003
9.8	1.7	90.14405	91.29622	1.15217	0.376923076923077	0.0414634146341463	0.376923076923077	90.14405	91.29622	1.15217
9.8	1.8	88.48595	90.04271	1.55676	0.376923076923077	0.0439024390243902	0.376923076923077	88.48595	90.04271	1.55676
9.8	1.9	87.53505	89.97646	2.44140999999999	0.376923076923077	0.0463414634146341	0.376923076923077	87.53505	89.97646	2.44140999999999
9.8	2	85.40071	88.10824	2.70753000000001	0.376923076923077	0.0487804878048781	0.376923076923077	85.40071	88.10824	2.70753000000001
9.8	2.095	85.28652	85.91762	0.631100000000004	0.376923076923077	0.0510975609756098	0.376923076923077	85.28652	85.91762	0.631100000000004
9.8	2.2	84.74904	83.60206	-1.14698000000001	0.376923076923077	0.0536585365853659	0.376923076923077	84.74904	83.60206	-1.14698000000001
9.8	2.3	84.6761	83.89257	-0.783529999999999	0.376923076923077	0.0560975609756098	0.376923076923077	84.6761	83.89257	-0.783529999999999
9.8	2.4	82.89049	83.97276	1.08226999999999	0.376923076923077	0.0585365853658537	0.376923076923077	82.89049	83.97276	1.08226999999999
9.8	2.5	82.69207	82.66838	-0.023690000000002	0.376923076923077	0.0609756097560976	0.376923076923077	82.69207	82.66838	-0.023690000000002
9.8	2.595	81.44471	82.68798	1.24327000000002	0.376923076923077	0.0632926829268293	0.376923076923077	81.44471	82.68798	1.24327000000002
9.8	2.7	80.02397	81.02475	1.00077999999999	0.376923076923077	0.0658536585365854	0.376923076923077	80.02397	81.02475	1.00077999999999
9.8	2.8	79.9999	79.41472	-0.585179999999994	0.376923076923077	0.0682926829268293	0.376923076923077	79.9999	79.41472	-0.585179999999994
9.8	2.9	79.35851	80.55678	1.19827000000001	0.376923076923077	0.0707317073170732	0.376923076923077	79.35851	80.55678	1.19827000000001
9.8	3	79.15312	79.95971	0.80659	0.376923076923077	0.0731707317073171	0.376923076923077	79.15312	79.95971	0.80659
9.8	3.095	78.11283	79.45565	1.34282	0.376923076923077	0.0754878048780488	0.376923076923077	78.11283	79.45565	1.34282
9.8	3.2	78.97248	79.87942	0.906940000000006	0.376923076923077	0.0780487804878049	0.376923076923077	78.97248	79.87942	0.906940000000006
9.8	3.3	77.33129	78.45204	1.12075	0.376923076923077	0.0804878048780488	0.376923076923077	77.33129	78.45204	1.12075
9.8	3.4	75.94526	77.89231	1.94704999999999	0.376923076923077	0.0829268292682927	0.376923076923077	75.94526	77.89231	1.94704999999999
9.8	3.5	75.52291	76.11836	0.59545	0.376923076923077	0.0853658536585366	0.376923076923077	75.52291	76.11836	0.59545
9.8	3.6	74.56011	75.1033	0.543189999999981	0.376923076923077	0.0878048780487805	0.376923076923077	74.56011	75.1033	0.543189999999981
9.8	3.7	72.69294	74.82628	2.13333999999999	0.376923076923077	0.0902439024390244	0.376923076923077	72.69294	74.82628	2.13333999999999
9.8	3.8	73.27725	73.86	0.582750000000004	0.376923076923077	0.0926829268292683	0.376923076923077	73.27725	73.86	0.582750000000004
9.8	3.9	72.22489	72.22436	-5.29999999997699E-4	0.376923076923077	0.0951219512195122	0.376923076923077	72.22489	72.22436	-5.29999999997699E-4
9.8	4	72.69294	72.33925	-0.35369	0.376923076923077	0.0975609756097561	0.376923076923077	72.69294	72.33925	-0.35369
9.8	4.1	72.39214	73.52857	1.13643	0.376923076923077	0.1	0.376923076923077	72.39214	73.52857	1.13643
9.8	4.2	72.77186	72.86866	0.0968000000000018	0.376923076923077	0.102439024390244	0.376923076923077	72.77186	72.86866	0.0968000000000018
9.8	4.3	72.06347	73.30495	1.24148000000001	0.376923076923077	0.104878048780488	0.376923076923077	72.06347	73.30495	1.24148000000001
9.8	4.4	72.47572	72.79885	0.323130000000006	0.376923076923077	0.107317073170732	0.376923076923077	72.47572	72.79885	0.323130000000006
9.8	4.495	71.90908	73.44389	1.53480999999999	0.376923076923077	0.109634146341463	0.376923076923077	71.90908	73.44389	1.53480999999999
9.8	4.6	72.43372	72.4702	0.0364800000000116	0.376923076923077	0.11219512195122	0.376923076923077	72.43372	72.4702	0.0364800000000116
9.8	4.7	72.26221	73.38092	1.11871000000001	0.376923076923077	0.114634146341463	0.376923076923077	72.26221	73.38092	1.11871000000001
9.8	4.8	73.0767	72.83873	-0.237970000000004	0.376923076923077	0.117073170731707	0.376923076923077	73.0767	72.83873	-0.237970000000004
9.8	4.9	74.02731	73.15774	-0.869569999999996	0.376923076923077	0.119512195121951	0.376923076923077	74.02731	73.15774	-0.869569999999996
9.8	4.995	75.11906	73.11784	-2.00121999999999	0.376923076923077	0.121829268292683	0.376923076923077	75.11906	73.11784	-2.00121999999999
9.8	5.1	75.41356	72.39847	-3.01509	0.376923076923077	0.124390243902439	0.376923076923077	75.41356	72.39847	-3.01509
9.8	5.2	76.33613	73.23597	-3.10015999999999	0.376923076923077	0.126829268292683	0.376923076923077	76.33613	73.23597	-3.10015999999999
9.8	5.3	76.09093	72.82561	-3.26532	0.376923076923077	0.129268292682927	0.376923076923077	76.09093	72.82561	-3.26532
9.8	5.4	75.14509	73.59448	-1.55061000000001	0.376923076923077	0.131707317073171	0.376923076923077	75.14509	73.59448	-1.55061000000001
9.8	5.495	75.71373	73.49443	-2.2193	0.376923076923077	0.134024390243902	0.376923076923077	75.71373	73.49443	-2.2193
9.8	5.6	74.46997	73.59086	-0.879109999999997	0.376923076923077	0.136585365853659	0.376923076923077	74.46997	73.59086	-0.879109999999997
9.8	5.7	74.98561	73.40994	-1.57566999999999	0.376923076923077	0.139024390243902	0.376923076923077	74.98561	73.40994	-1.57566999999999
9.8	5.8	75.44509	74.45629	-0.988799999999998	0.376923076923077	0.141463414634146	0.376923076923077	75.44509	74.45629	-0.988799999999998
9.8	5.9	75.71526	75.40613	-0.309129999999996	0.376923076923077	0.14390243902439	0.376923076923077	75.71526	75.40613	-0.309129999999996
9.8	5.995	74.65306	75.81267	1.15961	0.376923076923077	0.146219512195122	0.376923076923077	74.65306	75.81267	1.15961
9.595	-6	103.0829	104.3799	1.297	0.369038461538462	-0.146341463414634	0.369038461538462	103.0829	104.3799	1.297
9.595	-5.905	103.265	105.4389	2.1739	0.369038461538462	-0.144024390243902	0.369038461538462	103.265	105.4389	2.1739
9.595	-5.8	103.1492	104.1855	1.03629999999998	0.369038461538462	-0.141463414634146	0.369038461538462	103.1492	104.1855	1.03629999999998
9.595	-5.705	101.978	103.7813	1.80330000000002	0.369038461538462	-0.139146341463415	0.369038461538462	101.978	103.7813	1.80330000000002
9.595	-5.6	101.4884	101.3223	-0.166099999999986	0.369038461538462	-0.136585365853659	0.369038461538462	101.4884	101.3223	-0.166099999999986
9.595	-5.505	100.2218	99.89329	-0.328510000000009	0.369038461538462	-0.134268292682927	0.369038461538462	100.2218	99.89329	-0.328510000000009
9.595	-5.405	99.61095	100.0074	0.396449999999987	0.369038461538462	-0.131829268292683	0.369038461538462	99.61095	100.0074	0.396449999999987
9.595	-5.3	100.6487	97.8568	-2.7919	0.369038461538462	-0.129268292682927	0.369038461538462	100.6487	97.8568	-2.7919
9.595	-5.205	98.18974	98.39929	0.209549999999993	0.369038461538462	-0.126951219512195	0.369038461538462	98.18974	98.39929	0.209549999999993
9.595	-5.1	97.43823	96.47066	-0.967569999999995	0.369038461538462	-0.124390243902439	0.369038461538462	97.43823	96.47066	-0.967569999999995
9.595	-5.005	93.23747	96.8131	3.57562999999999	0.369038461538462	-0.122073170731707	0.369038461538462	93.23747	96.8131	3.57562999999999
9.595	-4.905	92.26494	94.04852	1.78357999999999	0.369038461538462	-0.119634146341463	0.369038461538462	92.26494	94.04852	1.78357999999999
9.595	-4.8	90.51005	93.38542	2.87537	0.369038461538462	-0.117073170731707	0.369038461538462	90.51005	93.38542	2.87537
9.595	-4.705	89.06933	92.80996	3.74063	0.369038461538462	-0.114756097560976	0.369038461538462	89.06933	92.80996	3.74063
9.595	-4.6	88.5261	92.79609	4.26999000000001	0.369038461538462	-0.11219512195122	0.369038461538462	88.5261	92.79609	4.26999000000001
9.595	-4.505	88.43964	90.86604	2.4264	0.369038461538462	-0.109878048780488	0.369038461538462	88.43964	90.86604	2.4264
9.595	-4.405	86.36116	91.17432	4.81316000000001	0.369038461538462	-0.107439024390244	0.369038461538462	86.36116	91.17432	4.81316000000001
9.595	-4.3	85.87181	88.37555	2.50374000000001	0.369038461538462	-0.104878048780488	0.369038461538462	85.87181	88.37555	2.50374000000001
9.595	-4.205	86.55946	87.89864	1.33918	0.369038461538462	-0.102560975609756	0.369038461538462	86.55946	87.89864	1.33918
9.595	-4.1	87.939	86.44268	-1.49632000000001	0.369038461538462	-0.1	0.369038461538462	87.939	86.44268	-1.49632000000001
9.595	-4.005	88.15001	87.49882	-0.651190000000014	0.369038461538462	-0.0976829268292683	0.369038461538462	88.15001	87.49882	-0.651190000000014
9.595	-3.905	89.72071	87.82702	-1.89368999999999	0.369038461538462	-0.0952439024390244	0.369038461538462	89.72071	87.82702	-1.89368999999999
9.595	-3.805	89.86283	90.6029	0.740070000000003	0.369038461538462	-0.0928048780487805	0.369038461538462	89.86283	90.6029	0.740070000000003
9.595	-3.7	92.955	92.24753	-0.707470000000015	0.369038461538462	-0.0902439024390244	0.369038461538462	92.955	92.24753	-0.707470000000015
9.595	-3.6	94.61556	95.88066	1.26509999999999	0.369038461538462	-0.0878048780487805	0.369038461538462	94.61556	95.88066	1.26509999999999
9.595	-3.5	98.96957	98.57763	-0.391940000000005	0.369038461538462	-0.0853658536585366	0.369038461538462	98.96957	98.57763	-0.391940000000005
9.595	-3.4	105.2719	102.8519	-2.42	0.369038461538462	-0.0829268292682927	0.369038461538462	105.2719	102.8519	-2.42
9.595	-3.3	110.5646	110.7027	0.138100000000009	0.369038461538462	-0.0804878048780488	0.369038461538462	110.5646	110.7027	0.138100000000009
9.595	-3.2	116.1501	116.8223	0.672200000000004	0.369038461538462	-0.0780487804878049	0.369038461538462	116.1501	116.8223	0.672200000000004
9.595	-3.1	126.3487	125.3616	-0.987099999999998	0.369038461538462	-0.075609756097561	0.369038461538462	126.3487	125.3616	-0.987099999999998
9.595	-3	137.509	135.1203	-2.3887	0.369038461538462	-0.0731707317073171	0.369038461538462	137.509	135.1203	-2.3887
9.595	-2.9	152.8502	146.0135	-6.83670000000001	0.369038461538462	-0.0707317073170732	0.369038461538462	152.8502	146.0135	-6.83670000000001
9.595	-2.8	165.1851	158.863	-6.32210000000001	0.369038461538462	-0.0682926829268293	0.369038461538462	165.1851	158.863	-6.32210000000001
9.595	-2.7	180.9386	171.7246	-9.214	0.369038461538462	-0.0658536585365854	0.369038461538462	180.9386	171.7246	-9.214
9.595	-2.6	205.7498	189.3232	-16.4266	0.369038461538462	-0.0634146341463415	0.369038461538462	205.7498	189.3232	-16.4266
9.595	-2.5	227.1216	220.313	-6.80860000000001	0.369038461538462	-0.0609756097560976	0.369038461538462	227.1216	220.313	-6.80860000000001
9.595	-2.4	274.3348	230.5798	-43.755	0.369038461538462	-0.0585365853658537	0.369038461538462	274.3348	230.5798	-43.755
9.595	-2.3	300.6991	240.3601	-60.339	0.369038461538462	-0.0560975609756098	0.369038461538462	300.6991	240.3601	-60.339
9.595	-2.2	311.8437	265.1075	-46.7362	0.369038461538462	-0.0536585365853659	0.369038461538462	311.8437	265.1075	-46.7362
9.595	-2.1	317.2581	281.4373	-35.8208	0.369038461538462	-0.051219512195122	0.369038461538462	317.2581	281.4373	-35.8208
9.595	-2	317.1951	293.9486	-23.2465	0.369038461538462	-0.0487804878048781	0.369038461538462	317.1951	293.9486	-23.2465
9.595	-1.9	314.1986	301.4058	-12.7928	0.369038461538462	-0.0463414634146341	0.369038461538462	314.1986	301.4058	-12.7928
9.595	-1.8	304.9639	302.7342	-2.22970000000004	0.369038461538462	-0.0439024390243902	0.369038461538462	304.9639	302.7342	-2.22970000000004
9.595	-1.705	293.8334	298.457	4.62359999999995	0.369038461538462	-0.0415853658536585	0.369038461538462	293.8334	298.457	4.62359999999995
9.595	-1.6	277.3534	285.0671	7.71370000000002	0.369038461538462	-0.0390243902439024	0.369038461538462	277.3534	285.0671	7.71370000000002
9.595	-1.5	258.987	270.2132	11.2262	0.369038461538462	-0.0365853658536585	0.369038461538462	258.987	270.2132	11.2262
9.595	-1.4	239.9455	250.1147	10.1692	0.369038461538462	-0.0341463414634146	0.369038461538462	239.9455	250.1147	10.1692
9.595	-1.3	223.3981	233.4009	10.0028	0.369038461538462	-0.0317073170731707	0.369038461538462	223.3981	233.4009	10.0028
9.595	-1.2	209.8314	216.0445	6.21310000000006	0.369038461538462	-0.0292682926829268	0.369038461538462	209.8314	216.0445	6.21310000000006
9.595	-1.1	196.2336	202.2441	6.01050000000001	0.369038461538462	-0.0268292682926829	0.369038461538462	196.2336	202.2441	6.01050000000001
9.595	-1	184.1777	187.324	3.14630000000003	0.369038461538462	-0.024390243902439	0.369038461538462	184.1777	187.324	3.14630000000003
9.595	-0.9	169.7464	171.5061	1.75970000000001	0.369038461538462	-0.0219512195121951	0.369038461538462	169.7464	171.5061	1.75970000000001
9.595	-0.8	160.3236	162.4028	2.07920000000001	0.369038461538462	-0.0195121951219512	0.369038461538462	160.3236	162.4028	2.07920000000001
9.595	-0.7	151.1643	152.6957	1.53139999999999	0.369038461538462	-0.0170731707317073	0.369038461538462	151.1643	152.6957	1.53139999999999
9.595	-0.6	144.75	145.6614	0.911400000000015	0.369038461538462	-0.0146341463414634	0.369038461538462	144.75	145.6614	0.911400000000015
9.595	-0.505	136.8364	137.7771	0.940699999999993	0.369038461538462	-0.0123170731707317	0.369038461538462	136.8364	137.7771	0.940699999999993
9.595	-0.4	130.252	131.7139	1.46190000000001	0.369038461538462	-0.00975609756097561	0.369038461538462	130.252	131.7139	1.46190000000001
9.595	-0.3	117.0853	104.1626	-12.9227	0.369038461538462	-0.00731707317073171	0.369038461538462	117.0853	104.1626	-12.9227
9.595	-0.2	112.4304	90.01998	-22.41042	0.369038461538462	-0.0048780487804878	0.369038461538462	112.4304	90.01998	-22.41042
9.595	-0.1	106.864	88.80239	-18.06161	0.369038461538462	-0.0024390243902439	0.369038461538462	106.864	88.80239	-18.06161
9.595	0	103.8477	91.14364	-12.70406	0.369038461538462	0	0.369038461538462	103.8477	91.14364	-12.70406
9.595	0.1	100.7956	92.98256	-7.81304	0.369038461538462	0.0024390243902439	0.369038461538462	100.7956	92.98256	-7.81304
9.595	0.2	100.7005	95.03516	-5.66534	0.369038461538462	0.0048780487804878	0.369038461538462	100.7005	95.03516	-5.66534
9.595	0.3	99.07699	95.16668	-3.91031000000002	0.369038461538462	0.00731707317073171	0.369038461538462	99.07699	95.16668	-3.91031000000002
9.595	0.4	98.13039	95.51456	-2.61583	0.369038461538462	0.00975609756097561	0.369038461538462	98.13039	95.51456	-2.61583
9.595	0.495	97.04569	96.11739	-0.928299999999993	0.369038461538462	0.0120731707317073	0.369038461538462	97.04569	96.11739	-0.928299999999993
9.595	0.6	95.43044	95.22343	-0.207010000000011	0.369038461538462	0.0146341463414634	0.369038461538462	95.43044	95.22343	-0.207010000000011
9.595	0.7	93.22749	95.39636	2.16887	0.369038461538462	0.0170731707317073	0.369038461538462	93.22749	95.39636	2.16887
9.595	0.8	93.06305	94.85707	1.79401999999999	0.369038461538462	0.0195121951219512	0.369038461538462	93.06305	94.85707	1.79401999999999
9.595	0.9	93.53252	95.48202	1.94950000000002	0.369038461538462	0.0219512195121951	0.369038461538462	93.53252	95.48202	1.94950000000002
9.595	0.995	91.93094	94.15602	2.22507999999999	0.369038461538462	0.0242682926829268	0.369038461538462	91.93094	94.15602	2.22507999999999
9.595	1.1	91.88504	94.16335	2.27831000000001	0.369038461538462	0.0268292682926829	0.369038461538462	91.88504	94.16335	2.27831000000001
9.595	1.2	92.76326	94.72013	1.95687000000002	0.369038461538462	0.0292682926829268	0.369038461538462	92.76326	94.72013	1.95687000000002
9.595	1.3	92.68867	95.36147	2.6728	0.369038461538462	0.0317073170731707	0.369038461538462	92.68867	95.36147	2.6728
9.595	1.4	91.63451	93.18385	1.54933999999999	0.369038461538462	0.0341463414634146	0.369038461538462	91.63451	93.18385	1.54933999999999
9.595	1.5	91.96107	92.182	0.220929999999996	0.369038461538462	0.0365853658536585	0.369038461538462	91.96107	92.182	0.220929999999996
9.595	1.6	91.3279	90.85773	-0.470169999999996	0.369038461538462	0.0390243902439024	0.369038461538462	91.3279	90.85773	-0.470169999999996
9.595	1.7	90.74346	91.80286	1.05940000000001	0.369038461538462	0.0414634146341463	0.369038461538462	90.74346	91.80286	1.05940000000001
9.595	1.8	88.62581	91.60711	2.98129999999999	0.369038461538462	0.0439024390243902	0.369038461538462	88.62581	91.60711	2.98129999999999
9.595	1.9	87.83126	89.97562	2.14436000000002	0.369038461538462	0.0463414634146341	0.369038461538462	87.83126	89.97562	2.14436000000002
9.595	2	85.78304	89.08461	3.30157	0.369038461538462	0.0487804878048781	0.369038461538462	85.78304	89.08461	3.30157
9.595	2.095	85.17966	86.75982	1.58015999999999	0.369038461538462	0.0510975609756098	0.369038461538462	85.17966	86.75982	1.58015999999999
9.595	2.2	84.07881	86.63357	2.55475999999999	0.369038461538462	0.0536585365853659	0.369038461538462	84.07881	86.63357	2.55475999999999
9.595	2.3	82.54496	85.20588	2.66092	0.369038461538462	0.0560975609756098	0.369038461538462	82.54496	85.20588	2.66092
9.595	2.4	82.6947	85.33519	2.64049	0.369038461538462	0.0585365853658537	0.369038461538462	82.6947	85.33519	2.64049
9.595	2.5	81.67543	83.83193	2.15649999999999	0.369038461538462	0.0609756097560976	0.369038461538462	81.67543	83.83193	2.15649999999999
9.595	2.595	81.19397	83.79116	2.59719	0.369038461538462	0.0632926829268293	0.369038461538462	81.19397	83.79116	2.59719
9.595	2.7	80.23601	83.24138	3.00537	0.369038461538462	0.0658536585365854	0.369038461538462	80.23601	83.24138	3.00537
9.595	2.8	79.23774	81.53756	2.29982	0.369038461538462	0.0682926829268293	0.369038461538462	79.23774	81.53756	2.29982
9.595	2.9	79.6866	81.10157	1.41497	0.369038461538462	0.0707317073170732	0.369038461538462	79.6866	81.10157	1.41497
9.595	3	78.05408	79.51973	1.46565	0.369038461538462	0.0731707317073171	0.369038461538462	78.05408	79.51973	1.46565
9.595	3.095	77.64264	79.86696	2.22432000000001	0.369038461538462	0.0754878048780488	0.369038461538462	77.64264	79.86696	2.22432000000001
9.595	3.2	77.26731	79.6896	2.42229	0.369038461538462	0.0780487804878049	0.369038461538462	77.26731	79.6896	2.42229
9.595	3.3	76.45208	80.48465	4.03257000000001	0.369038461538462	0.0804878048780488	0.369038461538462	76.45208	80.48465	4.03257000000001
9.595	3.4	76.06529	78.52479	2.45949999999999	0.369038461538462	0.0829268292682927	0.369038461538462	76.06529	78.52479	2.45949999999999
9.595	3.5	75.39122	76.76284	1.37161999999999	0.369038461538462	0.0853658536585366	0.369038461538462	75.39122	76.76284	1.37161999999999
9.595	3.6	75.54198	76.61423	1.07225000000001	0.369038461538462	0.0878048780487805	0.369038461538462	75.54198	76.61423	1.07225000000001
9.595	3.7	74.58256	76.74807	2.16551	0.369038461538462	0.0902439024390244	0.369038461538462	74.58256	76.74807	2.16551
9.595	3.8	72.84009	74.81776	1.97766999999999	0.369038461538462	0.0926829268292683	0.369038461538462	72.84009	74.81776	1.97766999999999
9.595	3.9	73.59206	75.16571	1.57365	0.369038461538462	0.0951219512195122	0.369038461538462	73.59206	75.16571	1.57365
9.595	4	72.33075	73.70013	1.36937999999999	0.369038461538462	0.0975609756097561	0.369038461538462	72.33075	73.70013	1.36937999999999
9.595	4.1	73.02172	72.81896	-0.202759999999998	0.369038461538462	0.1	0.369038461538462	73.02172	72.81896	-0.202759999999998
9.595	4.2	72.92285	73.73023	0.807380000000009	0.369038461538462	0.102439024390244	0.369038461538462	72.92285	73.73023	0.807380000000009
9.595	4.3	71.7869	73.6311	1.8442	0.369038461538462	0.104878048780488	0.369038461538462	71.7869	73.6311	1.8442
9.595	4.4	71.85722	71.94472	0.0875000000000057	0.369038461538462	0.107317073170732	0.369038461538462	71.85722	71.94472	0.0875000000000057
9.595	4.495	70.84283	71.02429	0.181459999999987	0.369038461538462	0.109634146341463	0.369038461538462	70.84283	71.02429	0.181459999999987
9.595	4.6	71.03424	71.13815	0.103909999999985	0.369038461538462	0.11219512195122	0.369038461538462	71.03424	71.13815	0.103909999999985
9.595	4.7	70.7096	72.88363	2.17403	0.369038461538462	0.114634146341463	0.369038461538462	70.7096	72.88363	2.17403
9.595	4.8	72.19772	72.59877	0.401049999999998	0.369038461538462	0.117073170731707	0.369038461538462	72.19772	72.59877	0.401049999999998
9.595	4.9	71.46543	73.75047	2.28504000000001	0.369038461538462	0.119512195121951	0.369038461538462	71.46543	73.75047	2.28504000000001
9.595	4.995	72.63183	73.29276	0.660930000000008	0.369038461538462	0.121829268292683	0.369038461538462	72.63183	73.29276	0.660930000000008
9.595	5.1	72.64906	74.73388	2.08482000000001	0.369038461538462	0.124390243902439	0.369038461538462	72.64906	74.73388	2.08482000000001
9.595	5.2	74.44917	74.18697	-0.262200000000007	0.369038461538462	0.126829268292683	0.369038461538462	74.44917	74.18697	-0.262200000000007
9.595	5.3	74.60343	75.30204	0.698610000000002	0.369038461538462	0.129268292682927	0.369038461538462	74.60343	75.30204	0.698610000000002
9.595	5.4	74.95474	74.79627	-0.158470000000008	0.369038461538462	0.131707317073171	0.369038461538462	74.95474	74.79627	-0.158470000000008
9.595	5.495	74.23007	74.47057	0.240499999999997	0.369038461538462	0.134024390243902	0.369038461538462	74.23007	74.47057	0.240499999999997
9.595	5.6	74.4642	75.20274	0.738539999999986	0.369038461538462	0.136585365853659	0.369038461538462	74.4642	75.20274	0.738539999999986
9.595	5.7	73.61643	74.21793	0.601500000000001	0.369038461538462	0.139024390243902	0.369038461538462	73.61643	74.21793	0.601500000000001
9.595	5.8	74.61491	75.31217	0.69726	0.369038461538462	0.141463414634146	0.369038461538462	74.61491	75.31217	0.69726
9.595	5.9	73.84226	75.35664	1.51438	0.369038461538462	0.14390243902439	0.369038461538462	73.84226	75.35664	1.51438
9.595	5.995	75.288	75.57846	0.290459999999982	0.369038461538462	0.146219512195122	0.369038461538462	75.288	75.57846	0.290459999999982
9.395	-6	103.9383	103.6806	-0.257700000000014	0.361346153846154	-0.146341463414634	0.361346153846154	103.9383	103.6806	-0.257700000000014
9.395	-5.905	103.3375	105.0961	1.75860000000002	0.361346153846154	-0.144024390243902	0.361346153846154	103.3375	105.0961	1.75860000000002
9.395	-5.8	103.413	105.9825	2.56950000000001	0.361346153846154	-0.141463414634146	0.361346153846154	103.413	105.9825	2.56950000000001
9.395	-5.705	104.4341	106.0938	1.65969999999999	0.361346153846154	-0.139146341463415	0.361346153846154	104.4341	106.0938	1.65969999999999
9.395	-5.6	102.6911	105.8026	3.11149999999999	0.361346153846154	-0.136585365853659	0.361346153846154	102.6911	105.8026	3.11149999999999
9.395	-5.505	103.1886	104.6492	1.46059999999999	0.361346153846154	-0.134268292682927	0.361346153846154	103.1886	104.6492	1.46059999999999
9.395	-5.405	100.8706	104.3765	3.5059	0.361346153846154	-0.131829268292683	0.361346153846154	100.8706	104.3765	3.5059
9.395	-5.3	101.4296	102.3186	0.888999999999982	0.361346153846154	-0.129268292682927	0.361346153846154	101.4296	102.3186	0.888999999999982
9.395	-5.205	100.4108	99.50934	-0.901459999999986	0.361346153846154	-0.126951219512195	0.361346153846154	100.4108	99.50934	-0.901459999999986
9.395	-5.1	96.6435	98.50913	1.86563	0.361346153846154	-0.124390243902439	0.361346153846154	96.6435	98.50913	1.86563
9.395	-5.005	96.08631	95.71841	-0.36790000000002	0.361346153846154	-0.122073170731707	0.361346153846154	96.08631	95.71841	-0.36790000000002
9.395	-4.905	91.89796	93.65035	1.75239000000001	0.361346153846154	-0.119634146341463	0.361346153846154	91.89796	93.65035	1.75239000000001
9.395	-4.8	91.80453	92.33712	0.532589999999999	0.361346153846154	-0.117073170731707	0.361346153846154	91.80453	92.33712	0.532589999999999
9.395	-4.705	90.84718	90.49954	-0.347640000000013	0.361346153846154	-0.114756097560976	0.361346153846154	90.84718	90.49954	-0.347640000000013
9.395	-4.6	92.13113	92.06063	-0.0704999999999956	0.361346153846154	-0.11219512195122	0.361346153846154	92.13113	92.06063	-0.0704999999999956
9.395	-4.505	90.19553	90.6112	0.415670000000006	0.361346153846154	-0.109878048780488	0.361346153846154	90.19553	90.6112	0.415670000000006
9.395	-4.405	90.78484	90.65397	-0.130869999999987	0.361346153846154	-0.107439024390244	0.361346153846154	90.78484	90.65397	-0.130869999999987
9.395	-4.3	89.5185	89.61232	0.093820000000008	0.361346153846154	-0.104878048780488	0.361346153846154	89.5185	89.61232	0.093820000000008
9.395	-4.205	88.30117	86.69179	-1.60938	0.361346153846154	-0.102560975609756	0.361346153846154	88.30117	86.69179	-1.60938
9.395	-4.1	89.05668	92.05124	2.99455999999999	0.361346153846154	-0.1	0.361346153846154	89.05668	92.05124	2.99455999999999
9.395	-4.005	89.16232	92.06787	2.90554999999999	0.361346153846154	-0.0976829268292683	0.361346153846154	89.16232	92.06787	2.90554999999999
9.395	-3.905	90.8173	92.59419	1.77688999999999	0.361346153846154	-0.0952439024390244	0.361346153846154	90.8173	92.59419	1.77688999999999
9.395	-3.805	90.71051	91.23966	0.529149999999987	0.361346153846154	-0.0928048780487805	0.361346153846154	90.71051	91.23966	0.529149999999987
9.395	-3.7	92.71169	92.19168	-0.520010000000013	0.361346153846154	-0.0902439024390244	0.361346153846154	92.71169	92.19168	-0.520010000000013
9.395	-3.6	94.77393	95.44976	0.675830000000005	0.361346153846154	-0.0878048780487805	0.361346153846154	94.77393	95.44976	0.675830000000005
9.395	-3.5	99.10073	96.76761	-2.33312000000001	0.361346153846154	-0.0853658536585366	0.361346153846154	99.10073	96.76761	-2.33312000000001
9.395	-3.4	104.7817	102.378	-2.40370000000002	0.361346153846154	-0.0829268292682927	0.361346153846154	104.7817	102.378	-2.40370000000002
9.395	-3.3	111.5044	106.3016	-5.2028	0.361346153846154	-0.0804878048780488	0.361346153846154	111.5044	106.3016	-5.2028
9.395	-3.2	119.862	113.9145	-5.94749999999999	0.361346153846154	-0.0780487804878049	0.361346153846154	119.862	113.9145	-5.94749999999999
9.395	-3.1	126.6578	121.4542	-5.2036	0.361346153846154	-0.075609756097561	0.361346153846154	126.6578	121.4542	-5.2036
9.395	-3	137.4501	130.488	-6.96209999999999	0.361346153846154	-0.0731707317073171	0.361346153846154	137.4501	130.488	-6.96209999999999
9.395	-2.9	145.9815	138.3705	-7.61099999999999	0.361346153846154	-0.0707317073170732	0.361346153846154	145.9815	138.3705	-7.61099999999999
9.395	-2.8	158.9119	150.152	-8.75990000000002	0.361346153846154	-0.0682926829268293	0.361346153846154	158.9119	150.152	-8.75990000000002
9.395	-2.7	171.9084	165.3428	-6.56560000000002	0.361346153846154	-0.0658536585365854	0.361346153846154	171.9084	165.3428	-6.56560000000002
9.395	-2.6	200.3345	177.3699	-22.9646	0.361346153846154	-0.0634146341463415	0.361346153846154	200.3345	177.3699	-22.9646
9.395	-2.5	218.666	204.9664	-13.6996	0.361346153846154	-0.0609756097560976	0.361346153846154	218.666	204.9664	-13.6996
9.395	-2.4	258.0218	224.04	-33.9818	0.361346153846154	-0.0585365853658537	0.361346153846154	258.0218	224.04	-33.9818
9.395	-2.3	280.2074	273.2641	-6.94330000000002	0.361346153846154	-0.0560975609756098	0.361346153846154	280.2074	273.2641	-6.94330000000002
9.395	-2.2	293.8573	298.838	4.98070000000001	0.361346153846154	-0.0536585365853659	0.361346153846154	293.8573	298.838	4.98070000000001
9.395	-2.1	301.824	310.044	8.21999999999997	0.361346153846154	-0.051219512195122	0.361346153846154	301.824	310.044	8.21999999999997
9.395	-2	308.4234	315.8187	7.39529999999997	0.361346153846154	-0.0487804878048781	0.361346153846154	308.4234	315.8187	7.39529999999997
9.395	-1.9	308.1405	315.2341	7.09359999999998	0.361346153846154	-0.0463414634146341	0.361346153846154	308.1405	315.2341	7.09359999999998
9.395	-1.8	303.7945	313.4204	9.62589999999995	0.361346153846154	-0.0439024390243902	0.361346153846154	303.7945	313.4204	9.62589999999995
9.395	-1.705	295.7812	305.9381	10.1569	0.361346153846154	-0.0415853658536585	0.361346153846154	295.7812	305.9381	10.1569
9.395	-1.6	281.1626	294.6086	13.446	0.361346153846154	-0.0390243902439024	0.361346153846154	281.1626	294.6086	13.446
9.395	-1.5	262.9702	280.2866	17.3164	0.361346153846154	-0.0365853658536585	0.361346153846154	262.9702	280.2866	17.3164
9.395	-1.4	245.5437	262.6763	17.1326	0.361346153846154	-0.0341463414634146	0.361346153846154	245.5437	262.6763	17.1326
9.395	-1.3	228.9659	241.178	12.2121	0.361346153846154	-0.0317073170731707	0.361346153846154	228.9659	241.178	12.2121
9.395	-1.2	212.19	226.3454	14.1554	0.361346153846154	-0.0292682926829268	0.361346153846154	212.19	226.3454	14.1554
9.395	-1.1	199.8536	210.6178	10.7642	0.361346153846154	-0.0268292682926829	0.361346153846154	199.8536	210.6178	10.7642
9.395	-1	186.4851	198.4939	12.0088	0.361346153846154	-0.024390243902439	0.361346153846154	186.4851	198.4939	12.0088
9.395	-0.9	172.0647	182.8982	10.8335	0.361346153846154	-0.0219512195121951	0.361346153846154	172.0647	182.8982	10.8335
9.395	-0.8	161.3954	166.9002	5.50479999999996	0.361346153846154	-0.0195121951219512	0.361346153846154	161.3954	166.9002	5.50479999999996
9.395	-0.7	153.9448	159.4326	5.48779999999999	0.361346153846154	-0.0170731707317073	0.361346153846154	153.9448	159.4326	5.48779999999999
9.395	-0.6	146.2527	149.8415	3.58879999999999	0.361346153846154	-0.0146341463414634	0.361346153846154	146.2527	149.8415	3.58879999999999
9.395	-0.505	137.5804	142.0055	4.42510000000002	0.361346153846154	-0.0123170731707317	0.361346153846154	137.5804	142.0055	4.42510000000002
9.395	-0.4	129.7145	134.8157	5.10120000000001	0.361346153846154	-0.00975609756097561	0.361346153846154	129.7145	134.8157	5.10120000000001
9.395	-0.3	108.5206	119.1389	10.6183	0.361346153846154	-0.00731707317073171	0.361346153846154	108.5206	119.1389	10.6183
9.395	-0.2	100.1211	110.1151	9.99399999999999	0.361346153846154	-0.0048780487804878	0.361346153846154	100.1211	110.1151	9.99399999999999
9.395	-0.1	96.83055	107.3625	10.53195	0.361346153846154	-0.0024390243902439	0.361346153846154	96.83055	107.3625	10.53195
9.395	0	97.55139	103.7478	6.19640999999999	0.361346153846154	0	0.361346153846154	97.55139	103.7478	6.19640999999999
9.395	0.1	96.50947	103.0201	6.51062999999998	0.361346153846154	0.0024390243902439	0.361346153846154	96.50947	103.0201	6.51062999999998
9.395	0.2	97.59498	100.2214	2.62641999999998	0.361346153846154	0.0048780487804878	0.361346153846154	97.59498	100.2214	2.62641999999998
9.395	0.3	97.93093	100.8623	2.93137	0.361346153846154	0.00731707317073171	0.361346153846154	97.93093	100.8623	2.93137
9.395	0.4	96.46096	99.11919	2.65822999999999	0.361346153846154	0.00975609756097561	0.361346153846154	96.46096	99.11919	2.65822999999999
9.395	0.495	96.30532	97.95004	1.64471999999999	0.361346153846154	0.0120731707317073	0.361346153846154	96.30532	97.95004	1.64471999999999
9.395	0.6	95.90647	98.08846	2.18198999999999	0.361346153846154	0.0146341463414634	0.361346153846154	95.90647	98.08846	2.18198999999999
9.395	0.7	95.126	96.81083	1.68483000000001	0.361346153846154	0.0170731707317073	0.361346153846154	95.126	96.81083	1.68483000000001
9.395	0.8	94.64954	96.81803	2.16849000000001	0.361346153846154	0.0195121951219512	0.361346153846154	94.64954	96.81803	2.16849000000001
9.395	0.9	93.47714	95.05473	1.57759000000002	0.361346153846154	0.0219512195121951	0.361346153846154	93.47714	95.05473	1.57759000000002
9.395	0.995	92.45083	95.3514	2.90057	0.361346153846154	0.0242682926829268	0.361346153846154	92.45083	95.3514	2.90057
9.395	1.1	92.17254	94.23727	2.06473	0.361346153846154	0.0268292682926829	0.361346153846154	92.17254	94.23727	2.06473
9.395	1.2	92.09513	91.55711	-0.538020000000003	0.361346153846154	0.0292682926829268	0.361346153846154	92.09513	91.55711	-0.538020000000003
9.395	1.3	92.05401	91.82722	-0.226790000000008	0.361346153846154	0.0317073170731707	0.361346153846154	92.05401	91.82722	-0.226790000000008
9.395	1.4	90.33416	90.50432	0.170159999999996	0.361346153846154	0.0341463414634146	0.361346153846154	90.33416	90.50432	0.170159999999996
9.395	1.5	90.80669	90.46614	-0.340550000000007	0.361346153846154	0.0365853658536585	0.361346153846154	90.80669	90.46614	-0.340550000000007
9.395	1.6	89.98797	90.86998	0.882010000000008	0.361346153846154	0.0390243902439024	0.361346153846154	89.98797	90.86998	0.882010000000008
9.395	1.7	89.64634	90.72281	1.07647	0.361346153846154	0.0414634146341463	0.361346153846154	89.64634	90.72281	1.07647
9.395	1.8	88.4303	90.96413	2.53383	0.361346153846154	0.0439024390243902	0.361346153846154	88.4303	90.96413	2.53383
9.395	1.9	86.75318	89.51458	2.7614	0.361346153846154	0.0463414634146341	0.361346153846154	86.75318	89.51458	2.7614
9.395	2	86.22642	89.0648	2.83838	0.361346153846154	0.0487804878048781	0.361346153846154	86.22642	89.0648	2.83838
9.395	2.095	84.25817	86.57806	2.31989	0.361346153846154	0.0510975609756098	0.361346153846154	84.25817	86.57806	2.31989
9.395	2.2	84.24147	84.73437	0.49290000000002	0.361346153846154	0.0536585365853659	0.361346153846154	84.24147	84.73437	0.49290000000002
9.395	2.3	83.18508	83.98664	0.801559999999995	0.361346153846154	0.0560975609756098	0.361346153846154	83.18508	83.98664	0.801559999999995
9.395	2.4	82.77617	84.51928	1.74311000000002	0.361346153846154	0.0585365853658537	0.361346153846154	82.77617	84.51928	1.74311000000002
9.395	2.5	82.97008	82.7737	-0.196380000000005	0.361346153846154	0.0609756097560976	0.361346153846154	82.97008	82.7737	-0.196380000000005
9.395	2.595	81.04846	82.95528	1.90682000000001	0.361346153846154	0.0632926829268293	0.361346153846154	81.04846	82.95528	1.90682000000001
9.395	2.7	79.5075	81.43251	1.92500999999999	0.361346153846154	0.0658536585365854	0.361346153846154	79.5075	81.43251	1.92500999999999
9.395	2.8	78.97024	80.58056	1.61032	0.361346153846154	0.0682926829268293	0.361346153846154	78.97024	80.58056	1.61032
9.395	2.9	78.30774	80.87518	2.56744000000001	0.361346153846154	0.0707317073170732	0.361346153846154	78.30774	80.87518	2.56744000000001
9.395	3	79.88849	80.21332	0.324829999999992	0.361346153846154	0.0731707317073171	0.361346153846154	79.88849	80.21332	0.324829999999992
9.395	3.095	79.01585	80.75422	1.73837	0.361346153846154	0.0754878048780488	0.361346153846154	79.01585	80.75422	1.73837
9.395	3.2	79.72755	79.82631	0.0987599999999844	0.361346153846154	0.0780487804878049	0.361346153846154	79.72755	79.82631	0.0987599999999844
9.395	3.3	78.04295	79.77809	1.73514	0.361346153846154	0.0804878048780488	0.361346153846154	78.04295	79.77809	1.73514
9.395	3.4	77.36871	77.73645	0.367740000000012	0.361346153846154	0.0829268292682927	0.361346153846154	77.36871	77.73645	0.367740000000012
9.395	3.5	75.7018	76.06698	0.365180000000009	0.361346153846154	0.0853658536585366	0.361346153846154	75.7018	76.06698	0.365180000000009
9.395	3.6	74.86667	76.01933	1.15266	0.361346153846154	0.0878048780487805	0.361346153846154	74.86667	76.01933	1.15266
9.395	3.7	74.98485	75.028	0.0431499999999971	0.361346153846154	0.0902439024390244	0.361346153846154	74.98485	75.028	0.0431499999999971
9.395	3.8	73.98082	74.65764	0.676820000000006	0.361346153846154	0.0926829268292683	0.361346153846154	73.98082	74.65764	0.676820000000006
9.395	3.9	74.10788	73.66656	-0.44131999999999	0.361346153846154	0.0951219512195122	0.361346153846154	74.10788	73.66656	-0.44131999999999
9.395	4	72.63562	73.45491	0.819289999999995	0.361346153846154	0.0975609756097561	0.361346153846154	72.63562	73.45491	0.819289999999995
9.395	4.1	72.81113	72.55282	-0.258310000000009	0.361346153846154	0.1	0.361346153846154	72.81113	72.55282	-0.258310000000009
9.395	4.2	72.13482	73.23116	1.09634	0.361346153846154	0.102439024390244	0.361346153846154	72.13482	73.23116	1.09634
9.395	4.3	73.0073	73.24092	0.233620000000002	0.361346153846154	0.104878048780488	0.361346153846154	73.0073	73.24092	0.233620000000002
9.395	4.4	72.92401	72.48077	-0.443239999999989	0.361346153846154	0.107317073170732	0.361346153846154	72.92401	72.48077	-0.443239999999989
9.395	4.495	72.08709	72.65835	0.571259999999995	0.361346153846154	0.109634146341463	0.361346153846154	72.08709	72.65835	0.571259999999995
9.395	4.6	72.27346	72.8046	0.531139999999994	0.361346153846154	0.11219512195122	0.361346153846154	72.27346	72.8046	0.531139999999994
9.395	4.7	73.2059	72.66099	-0.544910000000002	0.361346153846154	0.114634146341463	0.361346153846154	73.2059	72.66099	-0.544910000000002
9.395	4.8	72.89285	72.67796	-0.214889999999997	0.361346153846154	0.117073170731707	0.361346153846154	72.89285	72.67796	-0.214889999999997
9.395	4.9	73.45845	73.57671	0.118259999999992	0.361346153846154	0.119512195121951	0.361346153846154	73.45845	73.57671	0.118259999999992
9.395	4.995	73.68922	73.17937	-0.509850000000014	0.361346153846154	0.121829268292683	0.361346153846154	73.68922	73.17937	-0.509850000000014
9.395	5.1	72.75157	74.15014	1.39857000000001	0.361346153846154	0.124390243902439	0.361346153846154	72.75157	74.15014	1.39857000000001
9.395	5.2	73.42948	77.02902	3.59954000000001	0.361346153846154	0.126829268292683	0.361346153846154	73.42948	77.02902	3.59954000000001
9.395	5.3	72.57641	77.44407	4.86766	0.361346153846154	0.129268292682927	0.361346153846154	72.57641	77.44407	4.86766
9.395	5.4	72.7384	77.03795	4.29955	0.361346153846154	0.131707317073171	0.361346153846154	72.7384	77.03795	4.29955
9.395	5.495	73.82677	76.40229	2.57552	0.361346153846154	0.134024390243902	0.361346153846154	73.82677	76.40229	2.57552
9.395	5.6	73.60551	76.02072	2.41521	0.361346153846154	0.136585365853659	0.361346153846154	73.60551	76.02072	2.41521
9.395	5.7	74.52345	75.44215	0.918700000000001	0.361346153846154	0.139024390243902	0.361346153846154	74.52345	75.44215	0.918700000000001
9.395	5.8	74.27831	74.46088	0.182569999999998	0.361346153846154	0.141463414634146	0.361346153846154	74.27831	74.46088	0.182569999999998
9.395	5.9	74.06585	74.5261	0.460250000000002	0.361346153846154	0.14390243902439	0.361346153846154	74.06585	74.5261	0.460250000000002
9.395	5.995	74.79019	73.83109	-0.959099999999992	0.361346153846154	0.146219512195122	0.361346153846154	74.79019	73.83109	-0.959099999999992
9.195	-6	101.3728	101.7777	0.404899999999998	0.353653846153846	-0.146341463414634	0.353653846153846	101.3728	101.7777	0.404899999999998
9.195	-5.905	101.2971	102.1286	0.831499999999991	0.353653846153846	-0.144024390243902	0.353653846153846	101.2971	102.1286	0.831499999999991
9.195	-5.8	102.7464	102.6011	-0.145299999999992	0.353653846153846	-0.141463414634146	0.353653846153846	102.7464	102.6011	-0.145299999999992
9.195	-5.705	103.7085	103.8553	0.146799999999999	0.353653846153846	-0.139146341463415	0.353653846153846	103.7085	103.8553	0.146799999999999
9.195	-5.6	102.5905	103.2079	0.617399999999989	0.353653846153846	-0.136585365853659	0.353653846153846	102.5905	103.2079	0.617399999999989
9.195	-5.505	101.7723	103.3173	1.545	0.353653846153846	-0.134268292682927	0.353653846153846	101.7723	103.3173	1.545
9.195	-5.405	101.1773	100.3037	-0.87360000000001	0.353653846153846	-0.131829268292683	0.353653846153846	101.1773	100.3037	-0.87360000000001
9.195	-5.3	99.90251	100.1595	0.256990000000002	0.353653846153846	-0.129268292682927	0.353653846153846	99.90251	100.1595	0.256990000000002
9.195	-5.205	100.0439	99.048	-0.995900000000006	0.353653846153846	-0.126951219512195	0.353653846153846	100.0439	99.048	-0.995900000000006
9.195	-5.1	97.80769	99.65627	1.84858	0.353653846153846	-0.124390243902439	0.353653846153846	97.80769	99.65627	1.84858
9.195	-5.005	96.64138	97.7684	1.12702	0.353653846153846	-0.122073170731707	0.353653846153846	96.64138	97.7684	1.12702
9.195	-4.905	94.84508	97.48485	2.63977000000001	0.353653846153846	-0.119634146341463	0.353653846153846	94.84508	97.48485	2.63977000000001
9.195	-4.8	92.7928	94.34554	1.55274	0.353653846153846	-0.117073170731707	0.353653846153846	92.7928	94.34554	1.55274
9.195	-4.705	90.44849	93.53279	3.08430000000001	0.353653846153846	-0.114756097560976	0.353653846153846	90.44849	93.53279	3.08430000000001
9.195	-4.6	89.50223	92.02416	2.52193	0.353653846153846	-0.11219512195122	0.353653846153846	89.50223	92.02416	2.52193
9.195	-4.505	89.9528	90.97717	1.02437	0.353653846153846	-0.109878048780488	0.353653846153846	89.9528	90.97717	1.02437
9.195	-4.405	88.59165	88.75376	0.162109999999984	0.353653846153846	-0.107439024390244	0.353653846153846	88.59165	88.75376	0.162109999999984
9.195	-4.3	88.05357	88.65946	0.605889999999988	0.353653846153846	-0.104878048780488	0.353653846153846	88.05357	88.65946	0.605889999999988
9.195	-4.205	87.87389	87.24265	-0.631239999999977	0.353653846153846	-0.102560975609756	0.353653846153846	87.87389	87.24265	-0.631239999999977
9.195	-4.1	87.26702	86.78672	-0.4803	0.353653846153846	-0.1	0.353653846153846	87.26702	86.78672	-0.4803
9.195	-4.005	86.48513	85.30586	-1.17927	0.353653846153846	-0.0976829268292683	0.353653846153846	86.48513	85.30586	-1.17927
9.195	-3.905	86.86695	86.59062	-0.276330000000002	0.353653846153846	-0.0952439024390244	0.353653846153846	86.86695	86.59062	-0.276330000000002
9.195	-3.805	88.46097	86.81022	-1.65075	0.353653846153846	-0.0928048780487805	0.353653846153846	88.46097	86.81022	-1.65075
9.195	-3.7	91.11171	88.99884	-2.11287	0.353653846153846	-0.0902439024390244	0.353653846153846	91.11171	88.99884	-2.11287
9.195	-3.6	93.24209	90.10498	-3.13710999999999	0.353653846153846	-0.0878048780487805	0.353653846153846	93.24209	90.10498	-3.13710999999999
9.195	-3.5	96.16277	92.03603	-4.12674	0.353653846153846	-0.0853658536585366	0.353653846153846	96.16277	92.03603	-4.12674
9.195	-3.4	101.9389	95.61585	-6.32305	0.353653846153846	-0.0829268292682927	0.353653846153846	101.9389	95.61585	-6.32305
9.195	-3.3	107.3386	101.278	-6.0606	0.353653846153846	-0.0804878048780488	0.353653846153846	107.3386	101.278	-6.0606
9.195	-3.2	114.2682	107.3613	-6.90689999999999	0.353653846153846	-0.0780487804878049	0.353653846153846	114.2682	107.3613	-6.90689999999999
9.195	-3.1	123.3025	114.6456	-8.65690000000002	0.353653846153846	-0.075609756097561	0.353653846153846	123.3025	114.6456	-8.65690000000002
9.195	-3	130.9713	124.4435	-6.52779999999999	0.353653846153846	-0.0731707317073171	0.353653846153846	130.9713	124.4435	-6.52779999999999
9.195	-2.9	143.2458	132.1247	-11.1211	0.353653846153846	-0.0707317073170732	0.353653846153846	143.2458	132.1247	-11.1211
9.195	-2.8	155.0281	143.2724	-11.7557	0.353653846153846	-0.0682926829268293	0.353653846153846	155.0281	143.2724	-11.7557
9.195	-2.7	166.8807	156.2393	-10.6414	0.353653846153846	-0.0658536585365854	0.353653846153846	166.8807	156.2393	-10.6414
9.195	-2.6	182.6201	171.2095	-11.4106	0.353653846153846	-0.0634146341463415	0.353653846153846	182.6201	171.2095	-11.4106
9.195	-2.5	210.7929	185.9054	-24.8875	0.353653846153846	-0.0609756097560976	0.353653846153846	210.7929	185.9054	-24.8875
9.195	-2.4	245.7886	213.0635	-32.7251000000001	0.353653846153846	-0.0585365853658537	0.353653846153846	245.7886	213.0635	-32.7251000000001
9.195	-2.3	269.446	262.2446	-7.20139999999998	0.353653846153846	-0.0560975609756098	0.353653846153846	269.446	262.2446	-7.20139999999998
9.195	-2.2	287.4952	289.4813	1.98610000000002	0.353653846153846	-0.0536585365853659	0.353653846153846	287.4952	289.4813	1.98610000000002
9.195	-2.1	298.0577	300.1316	2.07389999999998	0.353653846153846	-0.051219512195122	0.353653846153846	298.0577	300.1316	2.07389999999998
9.195	-2	306.0913	308.6874	2.59609999999992	0.353653846153846	-0.0487804878048781	0.353653846153846	306.0913	308.6874	2.59609999999992
9.195	-1.9	308.0364	311.6845	3.6481	0.353653846153846	-0.0463414634146341	0.353653846153846	308.0364	311.6845	3.6481
9.195	-1.8	307.1165	312.3452	5.22869999999995	0.353653846153846	-0.0439024390243902	0.353653846153846	307.1165	312.3452	5.22869999999995
9.195	-1.705	300.5272	308.7147	8.1875	0.353653846153846	-0.0415853658536585	0.353653846153846	300.5272	308.7147	8.1875
9.195	-1.6	288.8719	299.0563	10.1844	0.353653846153846	-0.0390243902439024	0.353653846153846	288.8719	299.0563	10.1844
9.195	-1.5	272.7687	285.3538	12.5851	0.353653846153846	-0.0365853658536585	0.353653846153846	272.7687	285.3538	12.5851
9.195	-1.4	252.2419	268.977	16.7351	0.353653846153846	-0.0341463414634146	0.353653846153846	252.2419	268.977	16.7351
9.195	-1.3	236.8343	251.1646	14.3303	0.353653846153846	-0.0317073170731707	0.353653846153846	236.8343	251.1646	14.3303
9.195	-1.2	219.7754	231.0947	11.3193	0.353653846153846	-0.0292682926829268	0.353653846153846	219.7754	231.0947	11.3193
9.195	-1.1	205.623	215.8115	10.1885	0.353653846153846	-0.0268292682926829	0.353653846153846	205.623	215.8115	10.1885
9.195	-1	189.1729	200.8022	11.6293	0.353653846153846	-0.024390243902439	0.353653846153846	189.1729	200.8022	11.6293
9.195	-0.9	174.1263	188.4449	14.3186	0.353653846153846	-0.0219512195121951	0.353653846153846	174.1263	188.4449	14.3186
9.195	-0.8	165.4328	170.0444	4.61159999999998	0.353653846153846	-0.0195121951219512	0.353653846153846	165.4328	170.0444	4.61159999999998
9.195	-0.7	157.091	161.0714	3.9804	0.353653846153846	-0.0170731707317073	0.353653846153846	157.091	161.0714	3.9804
9.195	-0.6	148.8255	155.3819	6.55639999999997	0.353653846153846	-0.0146341463414634	0.353653846153846	148.8255	155.3819	6.55639999999997
9.195	-0.505	140.2781	146.942	6.66390000000001	0.353653846153846	-0.0123170731707317	0.353653846153846	140.2781	146.942	6.66390000000001
9.195	-0.4	133.3954	140.2914	6.89600000000002	0.353653846153846	-0.00975609756097561	0.353653846153846	133.3954	140.2914	6.89600000000002
9.195	-0.3	105.0891	133.6188	28.5297	0.353653846153846	-0.00731707317073171	0.353653846153846	105.0891	133.6188	28.5297
9.195	-0.2	91.21486	105.3061	14.09124	0.353653846153846	-0.0048780487804878	0.353653846153846	91.21486	105.3061	14.09124
9.195	-0.1	90.59263	91.06738	0.47475	0.353653846153846	-0.0024390243902439	0.353653846153846	90.59263	91.06738	0.47475
9.195	0	92.85459	89.77993	-3.07466000000001	0.353653846153846	0	0.353653846153846	92.85459	89.77993	-3.07466000000001
9.195	0.1	94.09847	92.51477	-1.58369999999999	0.353653846153846	0.0024390243902439	0.353653846153846	94.09847	92.51477	-1.58369999999999
9.195	0.2	94.67773	93.9085	-0.769229999999993	0.353653846153846	0.0048780487804878	0.353653846153846	94.67773	93.9085	-0.769229999999993
9.195	0.3	95.9458	96.36256	0.416759999999996	0.353653846153846	0.00731707317073171	0.353653846153846	95.9458	96.36256	0.416759999999996
9.195	0.4	95.40832	95.947	0.538679999999999	0.353653846153846	0.00975609756097561	0.353653846153846	95.40832	95.947	0.538679999999999
9.195	0.495	96.54177	96.96554	0.42376999999999	0.353653846153846	0.0120731707317073	0.353653846153846	96.54177	96.96554	0.42376999999999
9.195	0.6	96.47639	96.3166	-0.159790000000001	0.353653846153846	0.0146341463414634	0.353653846153846	96.47639	96.3166	-0.159790000000001
9.195	0.7	96.06545	96.8855	0.820049999999995	0.353653846153846	0.0170731707317073	0.353653846153846	96.06545	96.8855	0.820049999999995
9.195	0.8	95.25353	96.4338	1.18027000000002	0.353653846153846	0.0195121951219512	0.353653846153846	95.25353	96.4338	1.18027000000002
9.195	0.9	96.03888	95.02717	-1.01170999999998	0.353653846153846	0.0219512195121951	0.353653846153846	96.03888	95.02717	-1.01170999999998
9.195	0.995	93.73928	95.37937	1.64009	0.353653846153846	0.0242682926829268	0.353653846153846	93.73928	95.37937	1.64009
9.195	1.1	93.1223	95.89492	2.77262	0.353653846153846	0.0268292682926829	0.353653846153846	93.1223	95.89492	2.77262
9.195	1.2	92.04321	94.82392	2.78071000000001	0.353653846153846	0.0292682926829268	0.353653846153846	92.04321	94.82392	2.78071000000001
9.195	1.3	92.3744	94.58843	2.21403000000001	0.353653846153846	0.0317073170731707	0.353653846153846	92.3744	94.58843	2.21403000000001
9.195	1.4	92.78114	92.6877	-0.0934400000000011	0.353653846153846	0.0341463414634146	0.353653846153846	92.78114	92.6877	-0.0934400000000011
9.195	1.5	93.12442	92.53587	-0.588550000000026	0.353653846153846	0.0365853658536585	0.353653846153846	93.12442	92.53587	-0.588550000000026
9.195	1.6	91.37027	90.59208	-0.778190000000009	0.353653846153846	0.0390243902439024	0.353653846153846	91.37027	90.59208	-0.778190000000009
9.195	1.7	91.09706	90.77727	-0.319790000000012	0.353653846153846	0.0414634146341463	0.353653846153846	91.09706	90.77727	-0.319790000000012
9.195	1.8	92.34633	89.50961	-2.83672000000001	0.353653846153846	0.0439024390243902	0.353653846153846	92.34633	89.50961	-2.83672000000001
9.195	1.9	92.69867	89.84803	-2.85064	0.353653846153846	0.0463414634146341	0.353653846153846	92.69867	89.84803	-2.85064
9.195	2	91.81195	88.45291	-3.35904000000001	0.353653846153846	0.0487804878048781	0.353653846153846	91.81195	88.45291	-3.35904000000001
9.195	2.095	89.00997	88.52009	-0.489879999999999	0.353653846153846	0.0510975609756098	0.353653846153846	89.00997	88.52009	-0.489879999999999
9.195	2.2	86.5771	87.44759	0.870490000000004	0.353653846153846	0.0536585365853659	0.353653846153846	86.5771	87.44759	0.870490000000004
9.195	2.3	85.94928	85.82978	-0.119499999999988	0.353653846153846	0.0560975609756098	0.353653846153846	85.94928	85.82978	-0.119499999999988
9.195	2.4	83.8486	85.66802	1.81941999999998	0.353653846153846	0.0585365853658537	0.353653846153846	83.8486	85.66802	1.81941999999998
9.195	2.5	83.027	84.19647	1.16946999999999	0.353653846153846	0.0609756097560976	0.353653846153846	83.027	84.19647	1.16946999999999
9.195	2.595	81.93048	83.6341	1.70362000000002	0.353653846153846	0.0632926829268293	0.353653846153846	81.93048	83.6341	1.70362000000002
9.195	2.7	81.63897	82.7454	1.10643	0.353653846153846	0.0658536585365854	0.353653846153846	81.63897	82.7454	1.10643
9.195	2.8	80.78561	81.82045	1.03484	0.353653846153846	0.0682926829268293	0.353653846153846	80.78561	81.82045	1.03484
9.195	2.9	81.05665	81.73144	0.674790000000002	0.353653846153846	0.0707317073170732	0.353653846153846	81.05665	81.73144	0.674790000000002
9.195	3	80.2521	80.9682	0.716099999999997	0.353653846153846	0.0731707317073171	0.353653846153846	80.2521	80.9682	0.716099999999997
9.195	3.095	78.80881	81.33976	2.53095	0.353653846153846	0.0754878048780488	0.353653846153846	78.80881	81.33976	2.53095
9.195	3.2	78.95492	79.78189	0.826970000000003	0.353653846153846	0.0780487804878049	0.353653846153846	78.95492	79.78189	0.826970000000003
9.195	3.3	78.9432	78.56766	-0.375540000000001	0.353653846153846	0.0804878048780488	0.353653846153846	78.9432	78.56766	-0.375540000000001
9.195	3.4	76.49855	78.92284	2.42429000000001	0.353653846153846	0.0829268292682927	0.353653846153846	76.49855	78.92284	2.42429000000001
9.195	3.5	75.81661	77.02292	1.20631	0.353653846153846	0.0853658536585366	0.353653846153846	75.81661	77.02292	1.20631
9.195	3.6	74.10019	76.88688	2.78669000000001	0.353653846153846	0.0878048780487805	0.353653846153846	74.10019	76.88688	2.78669000000001
9.195	3.7	73.92784	75.04021	1.11237	0.353653846153846	0.0902439024390244	0.353653846153846	73.92784	75.04021	1.11237
9.195	3.8	72.92352	75.16953	2.24601	0.353653846153846	0.0926829268292683	0.353653846153846	72.92352	75.16953	2.24601
9.195	3.9	72.6777	74.15436	1.47666	0.353653846153846	0.0951219512195122	0.353653846153846	72.6777	74.15436	1.47666
9.195	4	73.70015	75.20389	1.50373999999999	0.353653846153846	0.0975609756097561	0.353653846153846	73.70015	75.20389	1.50373999999999
9.195	4.1	72.59536	74.282	1.68664000000001	0.353653846153846	0.1	0.353653846153846	72.59536	74.282	1.68664000000001
9.195	4.2	72.33892	75.05693	2.71800999999999	0.353653846153846	0.102439024390244	0.353653846153846	72.33892	75.05693	2.71800999999999
9.195	4.3	71.80743	73.82474	2.01731000000001	0.353653846153846	0.104878048780488	0.353653846153846	71.80743	73.82474	2.01731000000001
9.195	4.4	70.93736	74.39393	3.45657	0.353653846153846	0.107317073170732	0.353653846153846	70.93736	74.39393	3.45657
9.195	4.495	70.49952	73.72192	3.22239999999999	0.353653846153846	0.109634146341463	0.353653846153846	70.49952	73.72192	3.22239999999999
9.195	4.6	71.54533	74.65351	3.10818000000001	0.353653846153846	0.11219512195122	0.353653846153846	71.54533	74.65351	3.10818000000001
9.195	4.7	71.34984	73.59141	2.24157	0.353653846153846	0.114634146341463	0.353653846153846	71.34984	73.59141	2.24157
9.195	4.8	71.93678	73.24585	1.30907000000001	0.353653846153846	0.117073170731707	0.353653846153846	71.93678	73.24585	1.30907000000001
9.195	4.9	72.55519	72.61016	0.0549699999999973	0.353653846153846	0.119512195121951	0.353653846153846	72.55519	72.61016	0.0549699999999973
9.195	4.995	72.57697	73.71082	1.13385	0.353653846153846	0.121829268292683	0.353653846153846	72.57697	73.71082	1.13385
9.195	5.1	73.02578	73.35318	0.327399999999997	0.353653846153846	0.124390243902439	0.353653846153846	73.02578	73.35318	0.327399999999997
9.195	5.2	72.08032	73.93771	1.85739	0.353653846153846	0.126829268292683	0.353653846153846	72.08032	73.93771	1.85739
9.195	5.3	72.4081	73.94235	1.53425000000001	0.353653846153846	0.129268292682927	0.353653846153846	72.4081	73.94235	1.53425000000001
9.195	5.4	74.49166	74.67532	0.183660000000003	0.353653846153846	0.131707317073171	0.353653846153846	74.49166	74.67532	0.183660000000003
9.195	5.495	74.6257	74.51112	-0.114580000000004	0.353653846153846	0.134024390243902	0.353653846153846	74.6257	74.51112	-0.114580000000004
9.195	5.6	75.05689	74.98995	-0.0669400000000167	0.353653846153846	0.136585365853659	0.353653846153846	75.05689	74.98995	-0.0669400000000167
9.195	5.7	74.11084	74.12561	0.0147699999999986	0.353653846153846	0.139024390243902	0.353653846153846	74.11084	74.12561	0.0147699999999986
9.195	5.8	74.84427	74.65306	-0.191209999999998	0.353653846153846	0.141463414634146	0.353653846153846	74.84427	74.65306	-0.191209999999998
9.195	5.9	73.99099	73.55457	-0.436419999999998	0.353653846153846	0.14390243902439	0.353653846153846	73.99099	73.55457	-0.436419999999998
9.195	5.995	74.47062	74.75798	0.287360000000007	0.353653846153846	0.146219512195122	0.353653846153846	74.47062	74.75798	0.287360000000007
8.995	-6	104.1831	105.9006	1.71750000000002	0.345961538461538	-0.146341463414634	0.345961538461538	104.1831	105.9006	1.71750000000002
8.995	-5.905	104.9579	104.5282	-0.429700000000011	0.345961538461538	-0.144024390243902	0.345961538461538	104.9579	104.5282	-0.429700000000011
8.995	-5.8	103.1451	104.9004	1.75530000000002	0.345961538461538	-0.141463414634146	0.345961538461538	103.1451	104.9004	1.75530000000002
8.995	-5.705	103.0984	104.4284	1.33000000000001	0.345961538461538	-0.139146341463415	0.345961538461538	103.0984	104.4284	1.33000000000001
8.995	-5.6	103.2252	105.4297	2.2045	0.345961538461538	-0.136585365853659	0.345961538461538	103.2252	105.4297	2.2045
8.995	-5.505	102.7833	105.7793	2.996	0.345961538461538	-0.134268292682927	0.345961538461538	102.7833	105.7793	2.996
8.995	-5.405	102.9981	107.0531	4.05499999999998	0.345961538461538	-0.131829268292683	0.345961538461538	102.9981	107.0531	4.05499999999998
8.995	-5.3	101.5634	105.1953	3.6319	0.345961538461538	-0.129268292682927	0.345961538461538	101.5634	105.1953	3.6319
8.995	-5.205	99.69917	104.3449	4.64573	0.345961538461538	-0.126951219512195	0.345961538461538	99.69917	104.3449	4.64573
8.995	-5.1	99.97243	102.1404	2.16797000000001	0.345961538461538	-0.124390243902439	0.345961538461538	99.97243	102.1404	2.16797000000001
8.995	-5.005	97.8712	101.0672	3.196	0.345961538461538	-0.122073170731707	0.345961538461538	97.8712	101.0672	3.196
8.995	-4.905	95.22666	98.64349	3.41683000000002	0.345961538461538	-0.119634146341463	0.345961538461538	95.22666	98.64349	3.41683000000002
8.995	-4.8	91.90379	97.63907	5.73528	0.345961538461538	-0.117073170731707	0.345961538461538	91.90379	97.63907	5.73528
8.995	-4.705	90.60269	94.78863	4.18594000000002	0.345961538461538	-0.114756097560976	0.345961538461538	90.60269	94.78863	4.18594000000002
8.995	-4.6	89.20138	93.58541	4.38403000000001	0.345961538461538	-0.11219512195122	0.345961538461538	89.20138	93.58541	4.38403000000001
8.995	-4.505	87.99985	91.08873	3.08888	0.345961538461538	-0.109878048780488	0.345961538461538	87.99985	91.08873	3.08888
8.995	-4.405	88.41393	91.925	3.51107000000002	0.345961538461538	-0.107439024390244	0.345961538461538	88.41393	91.925	3.51107000000002
8.995	-4.3	86.86234	89.87754	3.01520000000001	0.345961538461538	-0.104878048780488	0.345961538461538	86.86234	89.87754	3.01520000000001
8.995	-4.205	85.83608	89.53475	3.69866999999999	0.345961538461538	-0.102560975609756	0.345961538461538	85.83608	89.53475	3.69866999999999
8.995	-4.1	84.69219	89.96494	5.27274999999999	0.345961538461538	-0.1	0.345961538461538	84.69219	89.96494	5.27274999999999
8.995	-4.005	84.90727	88.60627	3.69900000000001	0.345961538461538	-0.0976829268292683	0.345961538461538	84.90727	88.60627	3.69900000000001
8.995	-3.905	86.40422	88.56103	2.15680999999998	0.345961538461538	-0.0952439024390244	0.345961538461538	86.40422	88.56103	2.15680999999998
8.995	-3.805	87.31482	89.23508	1.92026	0.345961538461538	-0.0928048780487805	0.345961538461538	87.31482	89.23508	1.92026
8.995	-3.7	89.14533	89.41817	0.272840000000002	0.345961538461538	-0.0902439024390244	0.345961538461538	89.14533	89.41817	0.272840000000002
8.995	-3.6	89.40163	88.73505	-0.666579999999996	0.345961538461538	-0.0878048780487805	0.345961538461538	89.40163	88.73505	-0.666579999999996
8.995	-3.5	92.73298	91.47021	-1.26276999999999	0.345961538461538	-0.0853658536585366	0.345961538461538	92.73298	91.47021	-1.26276999999999
8.995	-3.4	96.40632	92.8071	-3.59922	0.345961538461538	-0.0829268292682927	0.345961538461538	96.40632	92.8071	-3.59922
8.995	-3.3	102.1911	98.42916	-3.76194	0.345961538461538	-0.0804878048780488	0.345961538461538	102.1911	98.42916	-3.76194
8.995	-3.2	108.7686	102.7537	-6.0149	0.345961538461538	-0.0780487804878049	0.345961538461538	108.7686	102.7537	-6.0149
8.995	-3.1	117.1585	109.1017	-8.0568	0.345961538461538	-0.075609756097561	0.345961538461538	117.1585	109.1017	-8.0568
8.995	-3	124.4741	116.0216	-8.4525	0.345961538461538	-0.0731707317073171	0.345961538461538	124.4741	116.0216	-8.4525
8.995	-2.9	132.5476	124.4909	-8.05670000000001	0.345961538461538	-0.0707317073170732	0.345961538461538	132.5476	124.4909	-8.05670000000001
8.995	-2.8	144.1922	132.1997	-11.9925	0.345961538461538	-0.0682926829268293	0.345961538461538	144.1922	132.1997	-11.9925
8.995	-2.7	155.168	143.7326	-11.4354	0.345961538461538	-0.0658536585365854	0.345961538461538	155.168	143.7326	-11.4354
8.995	-2.6	171.3705	155.5673	-15.8032	0.345961538461538	-0.0634146341463415	0.345961538461538	171.3705	155.5673	-15.8032
8.995	-2.5	196.4717	168.8756	-27.5961	0.345961538461538	-0.0609756097560976	0.345961538461538	196.4717	168.8756	-27.5961
8.995	-2.4	214.4181	183.4009	-31.0172	0.345961538461538	-0.0585365853658537	0.345961538461538	214.4181	183.4009	-31.0172
8.995	-2.3	236.2882	215.0263	-21.2619	0.345961538461538	-0.0560975609756098	0.345961538461538	236.2882	215.0263	-21.2619
8.995	-2.2	249.2343	226.4456	-22.7887	0.345961538461538	-0.0536585365853659	0.345961538461538	249.2343	226.4456	-22.7887
8.995	-2.1	268.6326	238.7339	-29.8987000000001	0.345961538461538	-0.051219512195122	0.345961538461538	268.6326	238.7339	-29.8987000000001
8.995	-2	285.0524	259.4467	-25.6057000000001	0.345961538461538	-0.0487804878048781	0.345961538461538	285.0524	259.4467	-25.6057000000001
8.995	-1.9	295.7769	276.4993	-19.2776	0.345961538461538	-0.0463414634146341	0.345961538461538	295.7769	276.4993	-19.2776
8.995	-1.8	298.8069	291.012	-7.79489999999999	0.345961538461538	-0.0439024390243902	0.345961538461538	298.8069	291.012	-7.79489999999999
8.995	-1.705	297.8687	298.4561	0.587400000000059	0.345961538461538	-0.0415853658536585	0.345961538461538	297.8687	298.4561	0.587400000000059
8.995	-1.6	290.2523	298.7864	8.53410000000003	0.345961538461538	-0.0390243902439024	0.345961538461538	290.2523	298.7864	8.53410000000003
8.995	-1.5	279.7337	293.5286	13.7949	0.345961538461538	-0.0365853658536585	0.345961538461538	279.7337	293.5286	13.7949
8.995	-1.4	262.023	283.9961	21.9731	0.345961538461538	-0.0341463414634146	0.345961538461538	262.023	283.9961	21.9731
8.995	-1.3	242.676	266.7287	24.0527	0.345961538461538	-0.0317073170731707	0.345961538461538	242.676	266.7287	24.0527
8.995	-1.2	225.6066	248.6149	23.0083	0.345961538461538	-0.0292682926829268	0.345961538461538	225.6066	248.6149	23.0083
8.995	-1.1	210.8496	230.8666	20.017	0.345961538461538	-0.0268292682926829	0.345961538461538	210.8496	230.8666	20.017
8.995	-1	197.0391	215.8303	18.7912	0.345961538461538	-0.024390243902439	0.345961538461538	197.0391	215.8303	18.7912
8.995	-0.9	184.239	200.4252	16.1862	0.345961538461538	-0.0219512195121951	0.345961538461538	184.239	200.4252	16.1862
8.995	-0.8	169.7009	187.3411	17.6402	0.345961538461538	-0.0195121951219512	0.345961538461538	169.7009	187.3411	17.6402
8.995	-0.7	159.7457	172.4043	12.6586	0.345961538461538	-0.0170731707317073	0.345961538461538	159.7457	172.4043	12.6586
8.995	-0.6	150.9712	161.9892	11.018	0.345961538461538	-0.0146341463414634	0.345961538461538	150.9712	161.9892	11.018
8.995	-0.505	143.0842	154.841	11.7568	0.345961538461538	-0.0123170731707317	0.345961538461538	143.0842	154.841	11.7568
8.995	-0.4	137.4866	147.3531	9.8665	0.345961538461538	-0.00975609756097561	0.345961538461538	137.4866	147.3531	9.8665
8.995	-0.3	130.0849	140.8924	10.8075	0.345961538461538	-0.00731707317073171	0.345961538461538	130.0849	140.8924	10.8075
8.995	-0.2	125.1815	131.7896	6.60809999999999	0.345961538461538	-0.0048780487804878	0.345961538461538	125.1815	131.7896	6.60809999999999
8.995	-0.1	121.1816	137.9347	16.7531	0.345961538461538	-0.0024390243902439	0.345961538461538	121.1816	137.9347	16.7531
8.995	0	116.1602	139.6148	23.4546	0.345961538461538	0	0.345961538461538	116.1602	139.6148	23.4546
8.995	0.1	108.4071	131.7409	23.3338	0.345961538461538	0.0024390243902439	0.345961538461538	108.4071	131.7409	23.3338
8.995	0.2	104.6665	121.7059	17.0394	0.345961538461538	0.0048780487804878	0.345961538461538	104.6665	121.7059	17.0394
8.995	0.3	100.6646	115.6596	14.995	0.345961538461538	0.00731707317073171	0.345961538461538	100.6646	115.6596	14.995
8.995	0.4	99.84921	108.461	8.61179000000002	0.345961538461538	0.00975609756097561	0.345961538461538	99.84921	108.461	8.61179000000002
8.995	0.495	97.54412	104.3506	6.80648	0.345961538461538	0.0120731707317073	0.345961538461538	97.54412	104.3506	6.80648
8.995	0.6	96.45408	101.527	5.07291999999998	0.345961538461538	0.0146341463414634	0.345961538461538	96.45408	101.527	5.07291999999998
8.995	0.7	96.07726	99.48299	3.40573000000001	0.345961538461538	0.0170731707317073	0.345961538461538	96.07726	99.48299	3.40573000000001
8.995	0.8	93.87956	99.4121	5.53253999999998	0.345961538461538	0.0195121951219512	0.345961538461538	93.87956	99.4121	5.53253999999998
8.995	0.9	92.71342	97.7021	4.98867999999999	0.345961538461538	0.0219512195121951	0.345961538461538	92.71342	97.7021	4.98867999999999
8.995	0.995	94.05613	98.12947	4.07333999999999	0.345961538461538	0.0242682926829268	0.345961538461538	94.05613	98.12947	4.07333999999999
8.995	1.1	93.14448	96.29366	3.14917999999999	0.345961538461538	0.0268292682926829	0.345961538461538	93.14448	96.29366	3.14917999999999
8.995	1.2	93.40736	96.11414	2.70678	0.345961538461538	0.0292682926829268	0.345961538461538	93.40736	96.11414	2.70678
8.995	1.3	92.99701	94.19144	1.19443	0.345961538461538	0.0317073170731707	0.345961538461538	92.99701	94.19144	1.19443
8.995	1.4	92.44573	93.21849	0.772759999999991	0.345961538461538	0.0341463414634146	0.345961538461538	92.44573	93.21849	0.772759999999991
8.995	1.5	92.47742	93.7384	1.26097999999999	0.345961538461538	0.0365853658536585	0.345961538461538	92.47742	93.7384	1.26097999999999
8.995	1.6	92.39088	91.78001	-0.610870000000006	0.345961538461538	0.0390243902439024	0.345961538461538	92.39088	91.78001	-0.610870000000006
8.995	1.7	91.5313	91.00188	-0.529420000000016	0.345961538461538	0.0414634146341463	0.345961538461538	91.5313	91.00188	-0.529420000000016
8.995	1.8	90.87098	90.0786	-0.79237999999998	0.345961538461538	0.0439024390243902	0.345961538461538	90.87098	90.0786	-0.79237999999998
8.995	1.9	87.90589	90.66088	2.75499000000001	0.345961538461538	0.0463414634146341	0.345961538461538	87.90589	90.66088	2.75499000000001
8.995	2	86.50864	89.34627	2.83763	0.345961538461538	0.0487804878048781	0.345961538461538	86.50864	89.34627	2.83763
8.995	2.095	86.28557	88.79027	2.5047	0.345961538461538	0.0510975609756098	0.345961538461538	86.28557	88.79027	2.5047
8.995	2.2	84.7754	87.23367	2.45827	0.345961538461538	0.0536585365853659	0.345961538461538	84.7754	87.23367	2.45827
8.995	2.3	85.13473	85.76986	0.635130000000004	0.345961538461538	0.0560975609756098	0.345961538461538	85.13473	85.76986	0.635130000000004
8.995	2.4	83.9853	85.95111	1.96581000000001	0.345961538461538	0.0585365853658537	0.345961538461538	83.9853	85.95111	1.96581000000001
8.995	2.5	82.21738	83.66328	1.44589999999998	0.345961538461538	0.0609756097560976	0.345961538461538	82.21738	83.66328	1.44589999999998
8.995	2.595	82.10391	83.81276	1.70885	0.345961538461538	0.0632926829268293	0.345961538461538	82.10391	83.81276	1.70885
8.995	2.7	80.56328	83.13764	2.57436	0.345961538461538	0.0658536585365854	0.345961538461538	80.56328	83.13764	2.57436
8.995	2.8	81.1575	81.82026	0.662760000000006	0.345961538461538	0.0682926829268293	0.345961538461538	81.1575	81.82026	0.662760000000006
8.995	2.9	80.09042	80.48319	0.392769999999985	0.345961538461538	0.0707317073170732	0.345961538461538	80.09042	80.48319	0.392769999999985
8.995	3	80.81033	81.12149	0.311160000000015	0.345961538461538	0.0731707317073171	0.345961538461538	80.81033	81.12149	0.311160000000015
8.995	3.095	79.96584	80.4553	0.489459999999994	0.345961538461538	0.0754878048780488	0.345961538461538	79.96584	80.4553	0.489459999999994
8.995	3.2	79.00828	79.97461	0.966329999999999	0.345961538461538	0.0780487804878049	0.345961538461538	79.00828	79.97461	0.966329999999999
8.995	3.3	79.38049	78.51335	-0.867140000000006	0.345961538461538	0.0804878048780488	0.345961538461538	79.38049	78.51335	-0.867140000000006
8.995	3.4	79.42908	78.32827	-1.10081	0.345961538461538	0.0829268292682927	0.345961538461538	79.42908	78.32827	-1.10081
8.995	3.5	78.46813	76.65857	-1.80956000000001	0.345961538461538	0.0853658536585366	0.345961538461538	78.46813	76.65857	-1.80956000000001
8.995	3.6	76.29152	76.48219	0.190669999999997	0.345961538461538	0.0878048780487805	0.345961538461538	76.29152	76.48219	0.190669999999997
8.995	3.7	75.71003	74.83242	-0.877610000000004	0.345961538461538	0.0902439024390244	0.345961538461538	75.71003	74.83242	-0.877610000000004
8.995	3.8	74.42698	75.74923	1.32225	0.345961538461538	0.0926829268292683	0.345961538461538	74.42698	75.74923	1.32225
8.995	3.9	72.86529	74.67354	1.80825	0.345961538461538	0.0951219512195122	0.345961538461538	72.86529	74.67354	1.80825
8.995	4	73.35095	74.83555	1.4846	0.345961538461538	0.0975609756097561	0.345961538461538	73.35095	74.83555	1.4846
8.995	4.1	72.78311	73.36916	0.58605	0.345961538461538	0.1	0.345961538461538	72.78311	73.36916	0.58605
8.995	4.2	73.31725	73.61203	0.294780000000003	0.345961538461538	0.102439024390244	0.345961538461538	73.31725	73.61203	0.294780000000003
8.995	4.3	71.93481	73.96388	2.02907	0.345961538461538	0.104878048780488	0.345961538461538	71.93481	73.96388	2.02907
8.995	4.4	74.48129	73.13457	-1.34672000000001	0.345961538461538	0.107317073170732	0.345961538461538	74.48129	73.13457	-1.34672000000001
8.995	4.495	77.2499	72.33776	-4.91213999999999	0.345961538461538	0.109634146341463	0.345961538461538	77.2499	72.33776	-4.91213999999999
8.995	4.6	75.75495	72.73435	-3.0206	0.345961538461538	0.11219512195122	0.345961538461538	75.75495	72.73435	-3.0206
8.995	4.7	74.97773	72.98459	-1.99314000000001	0.345961538461538	0.114634146341463	0.345961538461538	74.97773	72.98459	-1.99314000000001
8.995	4.8	74.61945	72.68394	-1.93551000000001	0.345961538461538	0.117073170731707	0.345961538461538	74.61945	72.68394	-1.93551000000001
8.995	4.9	75.22143	72.87842	-2.34300999999999	0.345961538461538	0.119512195121951	0.345961538461538	75.22143	72.87842	-2.34300999999999
8.995	4.995	74.83197	72.59338	-2.23859	0.345961538461538	0.121829268292683	0.345961538461538	74.83197	72.59338	-2.23859
8.995	5.1	73.66379	71.69213	-1.97166	0.345961538461538	0.124390243902439	0.345961538461538	73.66379	71.69213	-1.97166
8.995	5.2	71.87983	72.72029	0.840460000000007	0.345961538461538	0.126829268292683	0.345961538461538	71.87983	72.72029	0.840460000000007
8.995	5.3	72.64257	73.18409	0.541520000000006	0.345961538461538	0.129268292682927	0.345961538461538	72.64257	73.18409	0.541520000000006
8.995	5.4	73.18764	73.24949	0.0618500000000068	0.345961538461538	0.131707317073171	0.345961538461538	73.18764	73.24949	0.0618500000000068
8.995	5.495	73.72425	74.29632	0.572069999999997	0.345961538461538	0.134024390243902	0.345961538461538	73.72425	74.29632	0.572069999999997
8.995	5.6	74.11573	73.48005	-0.635680000000008	0.345961538461538	0.136585365853659	0.345961538461538	74.11573	73.48005	-0.635680000000008
8.995	5.7	73.23483	74.24904	1.01420999999999	0.345961538461538	0.139024390243902	0.345961538461538	73.23483	74.24904	1.01420999999999
8.995	5.8	73.78318	74.12457	0.341390000000004	0.345961538461538	0.141463414634146	0.345961538461538	73.78318	74.12457	0.341390000000004
8.995	5.9	72.95817	74.53961	1.58144	0.345961538461538	0.14390243902439	0.345961538461538	72.95817	74.53961	1.58144
8.995	5.995	72.92327	75.8276	2.90433	0.345961538461538	0.146219512195122	0.345961538461538	72.92327	75.8276	2.90433
8.8	-6	96.06404	112.0343	15.97026	0.338461538461538	-0.146341463414634	0.338461538461538	96.06404	112.0343	15.97026
8.8	-5.905	97.48885	111.1695	13.68065	0.338461538461538	-0.144024390243902	0.338461538461538	97.48885	111.1695	13.68065
8.8	-5.8	98.03195	109.3527	11.32075	0.338461538461538	-0.141463414634146	0.338461538461538	98.03195	109.3527	11.32075
8.8	-5.705	98.28491	108.5263	10.24139	0.338461538461538	-0.139146341463415	0.338461538461538	98.28491	108.5263	10.24139
8.8	-5.6	100.2577	108.5805	8.32279999999999	0.338461538461538	-0.136585365853659	0.338461538461538	100.2577	108.5805	8.32279999999999
8.8	-5.505	100.2902	108.0193	7.7291	0.338461538461538	-0.134268292682927	0.338461538461538	100.2902	108.0193	7.7291
8.8	-5.405	99.67339	106.7409	7.06751000000003	0.338461538461538	-0.131829268292683	0.338461538461538	99.67339	106.7409	7.06751000000003
8.8	-5.3	98.6017	107.0024	8.40070000000002	0.338461538461538	-0.129268292682927	0.338461538461538	98.6017	107.0024	8.40070000000002
8.8	-5.205	97.06853	105.997	8.92847000000001	0.338461538461538	-0.126951219512195	0.338461538461538	97.06853	105.997	8.92847000000001
8.8	-5.1	96.8069	105.0653	8.25840000000001	0.338461538461538	-0.124390243902439	0.338461538461538	96.8069	105.0653	8.25840000000001
8.8	-5.005	94.93128	103.385	8.45371999999999	0.338461538461538	-0.122073170731707	0.338461538461538	94.93128	103.385	8.45371999999999
8.8	-4.905	93.21817	103.4043	10.18613	0.338461538461538	-0.119634146341463	0.338461538461538	93.21817	103.4043	10.18613
8.8	-4.8	91.73892	100.4582	8.71928	0.338461538461538	-0.117073170731707	0.338461538461538	91.73892	100.4582	8.71928
8.8	-4.705	89.96114	98.87942	8.91828000000001	0.338461538461538	-0.114756097560976	0.338461538461538	89.96114	98.87942	8.91828000000001
8.8	-4.6	89.97993	95.90781	5.92788	0.338461538461538	-0.11219512195122	0.338461538461538	89.97993	95.90781	5.92788
8.8	-4.505	89.61553	95.42476	5.80923	0.338461538461538	-0.109878048780488	0.338461538461538	89.61553	95.42476	5.80923
8.8	-4.405	87.71714	92.84305	5.12591000000001	0.338461538461538	-0.107439024390244	0.338461538461538	87.71714	92.84305	5.12591000000001
8.8	-4.3	87.6273	92.30894	4.68164	0.338461538461538	-0.104878048780488	0.338461538461538	87.6273	92.30894	4.68164
8.8	-4.205	87.6142	90.91652	3.30232	0.338461538461538	-0.102560975609756	0.338461538461538	87.6142	90.91652	3.30232
8.8	-4.1	87.14948	90.13911	2.98963000000001	0.338461538461538	-0.1	0.338461538461538	87.14948	90.13911	2.98963000000001
8.8	-4.005	86.73797	88.65407	1.91609999999999	0.338461538461538	-0.0976829268292683	0.338461538461538	86.73797	88.65407	1.91609999999999
8.8	-3.905	87.26268	88.95897	1.69629000000001	0.338461538461538	-0.0952439024390244	0.338461538461538	87.26268	88.95897	1.69629000000001
8.8	-3.805	87.30734	88.38469	1.07735000000001	0.338461538461538	-0.0928048780487805	0.338461538461538	87.30734	88.38469	1.07735000000001
8.8	-3.7	87.5588	88.90929	1.35049000000001	0.338461538461538	-0.0902439024390244	0.338461538461538	87.5588	88.90929	1.35049000000001
8.8	-3.6	89.79681	88.70926	-1.08754999999999	0.338461538461538	-0.0878048780487805	0.338461538461538	89.79681	88.70926	-1.08754999999999
8.8	-3.5	91.02936	91.05862	0.0292600000000078	0.338461538461538	-0.0853658536585366	0.338461538461538	91.02936	91.05862	0.0292600000000078
8.8	-3.4	93.60453	92.0052	-1.59933000000001	0.338461538461538	-0.0829268292682927	0.338461538461538	93.60453	92.0052	-1.59933000000001
8.8	-3.3	99.13991	96.02931	-3.11059999999999	0.338461538461538	-0.0804878048780488	0.338461538461538	99.13991	96.02931	-3.11059999999999
8.8	-3.2	105.2353	98.29734	-6.93796000000001	0.338461538461538	-0.0780487804878049	0.338461538461538	105.2353	98.29734	-6.93796000000001
8.8	-3.1	111.1176	103.0413	-8.07629999999999	0.338461538461538	-0.075609756097561	0.338461538461538	111.1176	103.0413	-8.07629999999999
8.8	-3	120.0567	109.2656	-10.7911	0.338461538461538	-0.0731707317073171	0.338461538461538	120.0567	109.2656	-10.7911
8.8	-2.9	127.4897	114.6309	-12.8588	0.338461538461538	-0.0707317073170732	0.338461538461538	127.4897	114.6309	-12.8588
8.8	-2.8	138.8794	123.3021	-15.5773	0.338461538461538	-0.0682926829268293	0.338461538461538	138.8794	123.3021	-15.5773
8.8	-2.7	149.1575	132.2406	-16.9169	0.338461538461538	-0.0658536585365854	0.338461538461538	149.1575	132.2406	-16.9169
8.8	-2.6	163.7489	142.5451	-21.2038	0.338461538461538	-0.0634146341463415	0.338461538461538	163.7489	142.5451	-21.2038
8.8	-2.5	176.0811	156.6667	-19.4144	0.338461538461538	-0.0609756097560976	0.338461538461538	176.0811	156.6667	-19.4144
8.8	-2.4	203.8921	168.7394	-35.1527	0.338461538461538	-0.0585365853658537	0.338461538461538	203.8921	168.7394	-35.1527
8.8	-2.3	226.615	187.4654	-39.1496	0.338461538461538	-0.0560975609756098	0.338461538461538	226.615	187.4654	-39.1496
8.8	-2.2	246.2906	218.0035	-28.2871	0.338461538461538	-0.0536585365853659	0.338461538461538	246.2906	218.0035	-28.2871
8.8	-2.1	261.2424	259.4079	-1.83449999999999	0.338461538461538	-0.051219512195122	0.338461538461538	261.2424	259.4079	-1.83449999999999
8.8	-2	278.6015	285.1323	6.5308	0.338461538461538	-0.0487804878048781	0.338461538461538	278.6015	285.1323	6.5308
8.8	-1.9	289.8074	294.6916	4.88419999999997	0.338461538461538	-0.0463414634146341	0.338461538461538	289.8074	294.6916	4.88419999999997
8.8	-1.8	298.5629	303.3434	4.78050000000002	0.338461538461538	-0.0439024390243902	0.338461538461538	298.5629	303.3434	4.78050000000002
8.8	-1.705	300.0643	306.6647	6.60040000000004	0.338461538461538	-0.0415853658536585	0.338461538461538	300.0643	306.6647	6.60040000000004
8.8	-1.6	296.3114	306.684	10.3726	0.338461538461538	-0.0390243902439024	0.338461538461538	296.3114	306.684	10.3726
8.8	-1.5	288.372	301.926	13.554	0.338461538461538	-0.0365853658536585	0.338461538461538	288.372	301.926	13.554
8.8	-1.4	272.8717	295.4717	22.6	0.338461538461538	-0.0341463414634146	0.338461538461538	272.8717	295.4717	22.6
8.8	-1.3	256.7149	281.9213	25.2064	0.338461538461538	-0.0317073170731707	0.338461538461538	256.7149	281.9213	25.2064
8.8	-1.2	235.6457	262.0426	26.3969	0.338461538461538	-0.0292682926829268	0.338461538461538	235.6457	262.0426	26.3969
8.8	-1.1	220.6147	244.6162	24.0015	0.338461538461538	-0.0268292682926829	0.338461538461538	220.6147	244.6162	24.0015
8.8	-1	206.5272	226.5291	20.0019	0.338461538461538	-0.024390243902439	0.338461538461538	206.5272	226.5291	20.0019
8.8	-0.9	192.6138	211.2132	18.5994	0.338461538461538	-0.0219512195121951	0.338461538461538	192.6138	211.2132	18.5994
8.8	-0.8	175.7515	195.2488	19.4973	0.338461538461538	-0.0195121951219512	0.338461538461538	175.7515	195.2488	19.4973
8.8	-0.7	165.5077	184.8958	19.3881	0.338461538461538	-0.0170731707317073	0.338461538461538	165.5077	184.8958	19.3881
8.8	-0.6	157.9975	168.1096	10.1121	0.338461538461538	-0.0146341463414634	0.338461538461538	157.9975	168.1096	10.1121
8.8	-0.505	150.3848	156.5594	6.17459999999997	0.338461538461538	-0.0123170731707317	0.338461538461538	150.3848	156.5594	6.17459999999997
8.8	-0.4	141.7752	150.0288	8.25359999999998	0.338461538461538	-0.00975609756097561	0.338461538461538	141.7752	150.0288	8.25359999999998
8.8	-0.3	133.0677	142.1199	9.0522	0.338461538461538	-0.00731707317073171	0.338461538461538	133.0677	142.1199	9.0522
8.8	-0.2	134.6482	135.9419	1.2937	0.338461538461538	-0.0048780487804878	0.338461538461538	134.6482	135.9419	1.2937
8.8	-0.1	136.2048	119.4793	-16.7255	0.338461538461538	-0.0024390243902439	0.338461538461538	136.2048	119.4793	-16.7255
8.8	0	128.4089	113.5993	-14.8096	0.338461538461538	0	0.338461538461538	128.4089	113.5993	-14.8096
8.8	0.1	118.6122	108.1394	-10.4728	0.338461538461538	0.0024390243902439	0.338461538461538	118.6122	108.1394	-10.4728
8.8	0.2	111.7223	105.2919	-6.43040000000001	0.338461538461538	0.0048780487804878	0.338461538461538	111.7223	105.2919	-6.43040000000001
8.8	0.3	106.6647	102.6311	-4.03359999999999	0.338461538461538	0.00731707317073171	0.338461538461538	106.6647	102.6311	-4.03359999999999
[truncated: 12,641 more rows]
