# Supplementary material for: Giant ferroelectric polarization in a bilayer graphene heterostructure
Source: Nat Commun. 2022 Oct 21;13:6241. doi: 10.1038/s41467-022-34104-z (PMC9587233; doi:10.1038/s41467-022-34104-z)
Supplement: Supplementary file 4 — Source Data [file 41467_2022_34104_MOESM4_ESM.zip › SI/Fig.S9/Fig.S9a.dat]

0.230576923076923	-0.146341463414634	258.1955	250.6903	-7.50519999999998
0.226923076923077	-0.146341463414634	266.7711	241.0948	-25.6763
0.222884615384615	-0.146341463414634	274.1978	224.7279	-49.4699
0.219230769230769	-0.146341463414634	281.3818	217.3608	-64.021
0.215192307692308	-0.146341463414634	283.4551	214.4928	-68.9623
0.211538461538462	-0.146341463414634	281.7308	208.0438	-73.687
0.207692307692308	-0.146341463414634	279.7043	198.5388	-81.1655
0.203653846153846	-0.146341463414634	277.1916	194.0303	-83.1613
0.2	-0.146341463414634	277.4122	185.026	-92.3862
0.195961538461538	-0.146341463414634	275.4753	175.0975	-100.3778
0.192307692307692	-0.146341463414634	278.8973	170.3065	-108.5908
0.188461538461538	-0.146341463414634	277.4891	165.1256	-112.3635
0.184423076923077	-0.146341463414634	274.8772	153.7107	-121.1665
0.180769230769231	-0.146341463414634	271.1074	145.4921	-125.6153
0.176730769230769	-0.146341463414634	269.1662	137.2535	-131.9127
0.173076923076923	-0.146341463414634	267.4897	127.1219	-140.3678
0.169230769230769	-0.146341463414634	265.3962	120.5575	-144.8387
0.165192307692308	-0.146341463414634	263.4995	119.6266	-143.8729
0.161538461538462	-0.146341463414634	261.6022	143.8597	-117.7425
0.1575	-0.146341463414634	259.2687	183.9044	-75.3643
0.153846153846154	-0.146341463414634	258.81	203.7543	-55.0557
0.149807692307692	-0.146341463414634	259.5449	219.4879	-40.057
0.145961538461538	-0.146341463414634	258.1818	232.6235	-25.5583
0.142115384615385	-0.146341463414634	256.1073	245.1066	-11.0007
0.138269230769231	-0.146341463414634	254.642	264.8976	10.2556
0.134423076923077	-0.146341463414634	253.7729	290.281	36.5081
0.130576923076923	-0.146341463414634	251.1762	309.6658	58.4896
0.126730769230769	-0.146341463414634	250.2441	328.6287	78.3846
0.122884615384615	-0.146341463414634	248.5671	338.306	89.7389
0.119038461538462	-0.146341463414634	248.5302	338.4723	89.9421
0.115192307692308	-0.146341463414634	249.0652	309.7332	60.668
0.111346153846154	-0.146341463414634	247.6976	275.8433	28.1457
0.1075	-0.146341463414634	245.3967	213.1256	-32.2711
0.103653846153846	-0.146341463414634	244.0035	176.4586	-67.5449
0.0998076923076923	-0.146341463414634	242.8844	149.6661	-93.2183
0.0959615384615385	-0.146341463414634	241.0797	131.4012	-109.6785
0.0921153846153846	-0.146341463414634	239.7602	119.4667	-120.2935
0.0882692307692308	-0.146341463414634	237.5947	112.5468	-125.0479
0.0844230769230769	-0.146341463414634	237.2078	106.4016	-130.8062
0.0805769230769231	-0.146341463414634	236.509	100.6099	-135.8991
0.0767307692307692	-0.146341463414634	235.5629	94.96754	-140.59536
0.0728846153846154	-0.146341463414634	234.218	91.45021	-142.76779
0.0690384615384615	-0.146341463414634	234.4778	89.42082	-145.05698
0.0653846153846154	-0.146341463414634	235.5727	88.58985	-146.98285
0.0613461538461538	-0.146341463414634	236.257	88.1151	-148.1419
0.0576923076923077	-0.146341463414634	234.4876	86.83389	-147.65371
0.0536538461538462	-0.146341463414634	234.4484	88.22338	-146.22502
0.0498076923076923	-0.146341463414634	234.187	87.50486	-146.68214
0.0459615384615385	-0.146341463414634	235.6691	88.15909	-147.51001
0.0421153846153846	-0.146341463414634	236.652	86.74098	-149.91102
0.0384615384615385	-0.146341463414634	237.324	86.72059	-150.60341
0.0344230769230769	-0.146341463414634	237.111	85.86484	-151.24616
0.0305769230769231	-0.146341463414634	238.3687	86.68483	-151.68387
0.0267307692307692	-0.146341463414634	239.1289	86.42057	-152.70833
0.0228846153846154	-0.146341463414634	239.9014	87.89449	-152.00691
0.0192307692307692	-0.146341463414634	239.5517	87.42799	-152.12371
0.0151923076923077	-0.146341463414634	239.8628	88.23614	-151.62666
0.0113461538461538	-0.146341463414634	241.8452	87.71104	-154.13416
0.0075	-0.146341463414634	241.8948	87.75728	-154.13752
0.00365384615384615	-0.146341463414634	242.2196	87.74578	-154.47382
0	-0.146341463414634	241.4079	89.28773	-152.12017
-0.00403846153846154	-0.146341463414634	240.6588	90.083	-150.5758
-0.00788461538461538	-0.146341463414634	240.9703	90.20853	-150.76177
-0.0117307692307692	-0.146341463414634	239.8965	92.03723	-147.85927
-0.0155769230769231	-0.146341463414634	239.9209	94.72699	-145.19391
-0.0192307692307692	-0.146341463414634	238.4217	95.61979	-142.80191
-0.0232692307692308	-0.146341463414634	235.5609	97.26815	-138.29275
-0.0271153846153846	-0.146341463414634	234.5598	97.98186	-136.57794
-0.0309615384615385	-0.146341463414634	234.1838	99.41479	-134.76901
-0.0348076923076923	-0.146341463414634	237.3938	101.2262	-136.1676
-0.0384615384615385	-0.146341463414634	240.9795	104.4969	-136.4826
-0.0425	-0.146341463414634	241.6919	109.3491	-132.3428
-0.0463461538461538	-0.146341463414634	242.6664	114.8356	-127.8308
-0.0501923076923077	-0.146341463414634	242.0917	120.907	-121.1847
-0.0540384615384615	-0.146341463414634	242.604	127.0229	-115.5811
-0.0576923076923077	-0.146341463414634	241.8792	133.6924	-108.1868
-0.0617307692307692	-0.146341463414634	239.8672	137.4824	-102.3848
-0.0655769230769231	-0.146341463414634	237.4932	140.8992	-96.594
-0.0694230769230769	-0.146341463414634	238.2685	144.675	-93.5935
-0.0732692307692308	-0.146341463414634	237.8944	149.0628	-88.8316
-0.0769230769230769	-0.146341463414634	237.5817	153.1103	-84.4714
-0.0807692307692308	-0.146341463414634	235.8346	155.5827	-80.2519
-0.0848076923076923	-0.146341463414634	234.7627	160.3291	-74.4336
-0.0886538461538462	-0.146341463414634	232.8172	164.5689	-68.2483
-0.0925	-0.146341463414634	233.594	168.3115	-65.2825
-0.0963461538461538	-0.146341463414634	234.4961	172.6679	-61.8282
-0.1	-0.146341463414634	233.7502	174.1793	-59.5709
-0.104038461538462	-0.146341463414634	230.9841	178.6048	-52.3793
-0.107884615384615	-0.146341463414634	223.0345	180.108	-42.9265
-0.111730769230769	-0.146341463414634	217.8644	183.818	-34.0464
-0.115576923076923	-0.146341463414634	211.4857	185.7542	-25.7315
-0.119230769230769	-0.146341463414634	205.6028	189.4343	-16.1685
-0.123269230769231	-0.146341463414634	201.1297	190.4899	-10.6398
-0.127115384615385	-0.146341463414634	197.1118	194.7042	-2.4076
-0.130961538461538	-0.146341463414634	194.3494	196.9162	2.5668
-0.134807692307692	-0.146341463414634	189.2484	200.45	11.2016
-0.138653846153846	-0.146341463414634	182.3632	202.3788	20.0156
-0.1425	-0.146341463414634	176.4722	206.7965	30.3243
-0.146346153846154	-0.146341463414634	171.8852	208.3129	36.4277
-0.150192307692308	-0.146341463414634	165.864	212.2011	46.3371
-0.154038461538462	-0.146341463414634	161.6611	215.3244	53.6633
-0.157884615384615	-0.146341463414634	150.2057	219.3713	69.1656
-0.161730769230769	-0.146341463414634	124.9626	219.2328	94.2702
-0.165576923076923	-0.146341463414634	130.159	222.4112	92.2522
-0.169423076923077	-0.146341463414634	145.1912	223.1546	77.9634
-0.173076923076923	-0.146341463414634	161.0815	227.2927	66.2112
-0.177115384615385	-0.146341463414634	186.456	229.9848	43.5288
-0.180961538461538	-0.146341463414634	212.4557	232.7145	20.2588
-0.184807692307692	-0.146341463414634	233.3166	233.7361	0.419499999999999
-0.188653846153846	-0.146341463414634	253.5773	233.8472	-19.7301
-0.192307692307692	-0.146341463414634	270.9422	235.3186	-35.6236
-0.196346153846154	-0.146341463414634	290.9022	234.0814	-56.8208
-0.200192307692308	-0.146341463414634	329.5217	235.0529	-94.4688
-0.204038461538462	-0.146341463414634	370.4971	235.7016	-134.7955
-0.207884615384615	-0.146341463414634	405.6823	238.6723	-167.01
-0.211538461538462	-0.146341463414634	442.1278	240.307	-201.8208
-0.215576923076923	-0.146341463414634	467.9722	241.3308	-226.6414
-0.219423076923077	-0.146341463414634	477.8906	243.4037	-234.4869
-0.223269230769231	-0.146341463414634	480.7627	246.1016	-234.6611
-0.227115384615385	-0.146341463414634	466.2268	248.1376	-218.0892
-0.230769230769231	-0.146341463414634	440.3043	251.9475	-188.3568
0.230576923076923	-0.142682926829268	279.9619	273.8104	-6.1515
0.226923076923077	-0.142682926829268	287.9393	266.3607	-21.5786
0.222884615384615	-0.142682926829268	293.7974	255.5571	-38.2403
0.219230769230769	-0.142682926829268	295.5097	243.4993	-52.0104
0.215192307692308	-0.142682926829268	295.7877	227.3197	-68.468
0.211538461538462	-0.142682926829268	295.0925	217.4581	-77.6344
0.207692307692308	-0.142682926829268	294.0235	213.1067	-80.9168
0.203653846153846	-0.142682926829268	294.3995	207.0925	-87.307
0.2	-0.142682926829268	294.4648	199.4724	-94.9924
0.195961538461538	-0.142682926829268	296.2739	189.1313	-107.1426
0.192307692307692	-0.142682926829268	294.2031	177.9853	-116.2178
0.188461538461538	-0.142682926829268	291.0007	170.4956	-120.5051
0.184423076923077	-0.142682926829268	286.8001	156.6478	-130.1523
0.180769230769231	-0.142682926829268	282.23	145.2496	-136.9804
0.176730769230769	-0.142682926829268	280.2648	134.1993	-146.0655
0.173076923076923	-0.142682926829268	277.5335	129.208	-148.3255
0.169230769230769	-0.142682926829268	275.9371	123.4462	-152.4909
0.165192307692308	-0.142682926829268	271.561	135.8766	-135.6844
0.161538461538462	-0.142682926829268	272.085	164.0905	-107.9945
0.1575	-0.142682926829268	269.5264	186.964	-82.5624
0.153846153846154	-0.142682926829268	267.0351	200.282	-66.7531
0.149807692307692	-0.142682926829268	264.0841	212.2587	-51.8254
0.145961538461538	-0.142682926829268	261.4036	224.593	-36.8106
0.142115384615385	-0.142682926829268	263.0598	238.2706	-24.7892
0.138269230769231	-0.142682926829268	262.1289	253.4072	-8.7217
0.134423076923077	-0.142682926829268	261.6591	272.519	10.8599
0.130576923076923	-0.142682926829268	259.8469	301.6425	41.7956
0.126730769230769	-0.142682926829268	256.3191	325.139	68.8199
0.122884615384615	-0.142682926829268	256.3688	346.7665	90.3977
0.119038461538462	-0.142682926829268	254.4431	363.5174	109.0743
0.115192307692308	-0.142682926829268	253.8225	368.4811	114.6586
0.111346153846154	-0.142682926829268	252.1442	356.1454	104.0012
0.1075	-0.142682926829268	251.4113	322.0802	70.6689
0.103653846153846	-0.142682926829268	249.7835	285.8719	36.0884
0.0998076923076923	-0.142682926829268	249.1745	228.3837	-20.7908
0.0959615384615385	-0.142682926829268	249.858	197.6149	-52.2431
0.0921153846153846	-0.142682926829268	248.7646	173.5086	-75.256
0.0882692307692308	-0.142682926829268	248.3794	154.1203	-94.2591
0.0844230769230769	-0.142682926829268	246.7136	141.5882	-105.1254
0.0805769230769231	-0.142682926829268	244.3648	134.7377	-109.6271
0.0767307692307692	-0.142682926829268	242.0766	130.1969	-111.8797
0.0728846153846154	-0.142682926829268	241.0067	127.3557	-113.651
0.0690384615384615	-0.142682926829268	241.3921	125.9414	-115.4507
0.0653846153846154	-0.142682926829268	241.1927	126.5244	-114.6683
0.0613461538461538	-0.142682926829268	240.8441	125.4332	-115.4109
0.0576923076923077	-0.142682926829268	239.5377	125.7186	-113.8191
0.0536538461538462	-0.142682926829268	239.3508	126.4759	-112.8749
0.0498076923076923	-0.142682926829268	240.1223	126.5325	-113.5898
0.0459615384615385	-0.142682926829268	240.8435	124.8323	-116.0112
0.0421153846153846	-0.142682926829268	239.8104	124.2487	-115.5617
0.0384615384615385	-0.142682926829268	239.7602	125.7757	-113.9845
0.0344230769230769	-0.142682926829268	241.2535	125.211	-116.0425
0.0305769230769231	-0.142682926829268	241.1661	125.4227	-115.7434
0.0267307692307692	-0.142682926829268	241.2155	124.92	-116.2955
0.0228846153846154	-0.142682926829268	240.5053	123.9704	-116.5349
0.0192307692307692	-0.142682926829268	242.5592	122.8155	-119.7437
0.0151923076923077	-0.142682926829268	244.7386	123.3683	-121.3703
0.0113461538461538	-0.142682926829268	246.4196	123.741	-122.6786
0.0075	-0.142682926829268	246.0086	124.3442	-121.6644
0.00365384615384615	-0.142682926829268	245.8343	123.8038	-122.0305
0	-0.142682926829268	245.4359	125.9103	-119.5256
-0.00403846153846154	-0.142682926829268	244.7638	126.8367	-117.9271
-0.00788461538461538	-0.142682926829268	245.3121	129.4978	-115.8143
-0.0117307692307692	-0.142682926829268	245.3495	128.7531	-116.5964
-0.0155769230769231	-0.142682926829268	243.5795	127.3795	-116.2
-0.0192307692307692	-0.142682926829268	244.5143	126.6776	-117.8367
-0.0232692307692308	-0.142682926829268	244.3902	128.7175	-115.6727
-0.0271153846153846	-0.142682926829268	244.1906	129.8559	-114.3347
-0.0309615384615385	-0.142682926829268	243.3922	130.025	-113.3672
-0.0348076923076923	-0.142682926829268	242.2071	131.2132	-110.9939
-0.0384615384615385	-0.142682926829268	239.5745	133.0184	-106.5561
-0.0425	-0.142682926829268	239.6743	135.2964	-104.3779
-0.0463461538461538	-0.142682926829268	239.087	136.448	-102.639
-0.0501923076923077	-0.142682926829268	240.1346	137.3191	-102.8155
-0.0540384615384615	-0.142682926829268	238.6993	139.5408	-99.1585
-0.0576923076923077	-0.142682926829268	239.7215	141.3896	-98.3319
-0.0617307692307692	-0.142682926829268	239.6715	143.3059	-96.3656
-0.0655769230769231	-0.142682926829268	241.2946	145.3894	-95.9052
-0.0694230769230769	-0.142682926829268	241.157	148.1592	-92.9978
-0.0732692307692308	-0.142682926829268	242.2806	151.6762	-90.6044
-0.0769230769230769	-0.142682926829268	241.1447	156.9447	-84.2
-0.0807692307692308	-0.142682926829268	241.8439	162.5943	-79.2496
-0.0848076923076923	-0.142682926829268	241.6192	168.5923	-73.0269
-0.0886538461538462	-0.142682926829268	238.399	172.9229	-65.4761
-0.0925	-0.142682926829268	235.7169	179.1358	-56.5811
-0.0963461538461538	-0.142682926829268	232.5115	182.9341	-49.5774
-0.1	-0.142682926829268	229.4944	187.8059	-41.6885
-0.104038461538462	-0.142682926829268	228.1757	192.0021	-36.1736
-0.107884615384615	-0.142682926829268	227.2678	197.0342	-30.2336
-0.111730769230769	-0.142682926829268	222.7578	200.8618	-21.896
-0.115576923076923	-0.142682926829268	218.9335	202.8777	-16.0558
-0.119230769230769	-0.142682926829268	213.6293	207.5821	-6.04720000000001
-0.123269230769231	-0.142682926829268	208.9429	211.1019	2.15899999999999
-0.127115384615385	-0.142682926829268	204.0418	213.5518	9.50999999999999
-0.130961538461538	-0.142682926829268	199.4154	215.9271	16.5117
-0.134807692307692	-0.142682926829268	196.4337	217.0444	20.6107
-0.138653846153846	-0.142682926829268	189.6225	220.7011	31.0786
-0.1425	-0.142682926829268	182.6281	224.5332	41.9051
-0.146346153846154	-0.142682926829268	176.3705	226.064	49.6935
-0.150192307692308	-0.142682926829268	169.3477	228.7515	59.4038
-0.154038461538462	-0.142682926829268	161.7032	230.3802	68.677
-0.157884615384615	-0.142682926829268	151.5792	235.6224	84.0432
-0.161730769230769	-0.142682926829268	118.7556	239.0717	120.3161
-0.165576923076923	-0.142682926829268	116.6054	242.7829	126.1775
-0.169423076923077	-0.142682926829268	126.2888	248.2139	121.9251
-0.173076923076923	-0.142682926829268	141.8509	249.1732	107.3223
-0.177115384615385	-0.142682926829268	158.2284	252.6265	94.3981
-0.180961538461538	-0.142682926829268	182.4791	257.1133	74.6342
-0.184807692307692	-0.142682926829268	202.3966	259.0825	56.6859
-0.188653846153846	-0.142682926829268	222.3387	262.6001	40.2614
-0.192307692307692	-0.142682926829268	244.2156	262.7015	18.4859
-0.196346153846154	-0.142682926829268	257.9515	263.4904	5.53890000000001
-0.200192307692308	-0.142682926829268	276.7637	265.6755	-11.0882
-0.204038461538462	-0.142682926829268	320.6244	270.3563	-50.2681
-0.207884615384615	-0.142682926829268	352.5876	274.9239	-77.6637
-0.211538461538462	-0.142682926829268	388.3846	277.9991	-110.3855
-0.215576923076923	-0.142682926829268	431.5465	285.6615	-145.885
-0.219423076923077	-0.142682926829268	464.1541	293.3181	-170.836
-0.223269230769231	-0.142682926829268	503.8306	305.1775	-198.6531
-0.227115384615385	-0.142682926829268	502.3071	313.7318	-188.5753
-0.230769230769231	-0.142682926829268	478.126	318.8376	-159.2884
0.230576923076923	-0.139146341463415	289.7361	283.7366	-5.99950000000001
0.226923076923077	-0.139146341463415	296.5929	274.3394	-22.2535
0.222884615384615	-0.139146341463415	304.7268	263.4722	-41.2546
0.219230769230769	-0.139146341463415	308.3088	254.2502	-54.0586
0.215192307692308	-0.139146341463415	310.9317	243.2405	-67.6912
0.211538461538462	-0.139146341463415	312.6589	232.6492	-80.0097
0.207692307692308	-0.139146341463415	312.0007	222.4317	-89.569
0.203653846153846	-0.139146341463415	309.5682	214.0459	-95.5223
0.2	-0.139146341463415	307.1302	204.29	-102.8402
0.195961538461538	-0.139146341463415	303.7873	195.0548	-108.7325
0.192307692307692	-0.139146341463415	300.9429	184.8209	-116.122
0.188461538461538	-0.139146341463415	298.7164	173.1919	-125.5245
0.184423076923077	-0.139146341463415	300.2389	159.8049	-140.434
0.180769230769231	-0.139146341463415	300.9316	148.1699	-152.7617
0.176730769230769	-0.139146341463415	302.0668	136.8857	-165.1811
0.173076923076923	-0.139146341463415	299.8649	126.1525	-173.7124
0.169230769230769	-0.139146341463415	296.0548	118.9196	-177.1352
0.165192307692308	-0.139146341463415	293.5349	135.2342	-158.3007
0.161538461538462	-0.139146341463415	292.6268	152.6372	-139.9896
0.1575	-0.139146341463415	288.087	160.1448	-127.9422
0.153846153846154	-0.139146341463415	286.5353	166.6279	-119.9074
0.149807692307692	-0.139146341463415	285.1481	179.7872	-105.3609
0.145961538461538	-0.139146341463415	285.1023	194.3619	-90.7404
0.142115384615385	-0.139146341463415	280.9494	214.4571	-66.4923
0.138269230769231	-0.139146341463415	278.3228	223.9286	-54.3942
0.134423076923077	-0.139146341463415	277.6546	239.5223	-38.1323
0.130576923076923	-0.139146341463415	278.8997	257.5793	-21.3204
0.126730769230769	-0.139146341463415	276.7434	281.5851	4.8417
0.122884615384615	-0.139146341463415	275.8024	309.721	33.9186
0.119038461538462	-0.139146341463415	273.5146	334.7543	61.2397
0.115192307692308	-0.139146341463415	273.2338	356.4828	83.249
0.111346153846154	-0.139146341463415	270.3914	364.754	94.3626000000001
0.1075	-0.139146341463415	269.1606	361.523	92.3624000000001
0.103653846153846	-0.139146341463415	267.6228	326.6619	59.0391
0.0998076923076923	-0.139146341463415	266.2808	282.6456	16.3648
0.0959615384615385	-0.139146341463415	263.0236	222.4378	-40.5858
0.0921153846153846	-0.139146341463415	260.0264	193.4668	-66.5596
0.0882692307692308	-0.139146341463415	256.9312	173.3016	-83.6296
0.0844230769230769	-0.139146341463415	255.9749	157.8279	-98.147
0.0805769230769231	-0.139146341463415	252.4656	146.8588	-105.6068
0.0767307692307692	-0.139146341463415	246.5798	140.0369	-106.5429
0.0728846153846154	-0.139146341463415	244.5388	134.9899	-109.5489
0.0690384615384615	-0.139146341463415	245.7335	134.1904	-111.5431
0.0653846153846154	-0.139146341463415	245.1984	135.388	-109.8104
0.0613461538461538	-0.139146341463415	243.1567	134.9735	-108.1832
0.0576923076923077	-0.139146341463415	241.676	135.5896	-106.0864
0.0536538461538462	-0.139146341463415	241.0656	138.1899	-102.8757
0.0498076923076923	-0.139146341463415	240.8411	138.252	-102.5891
0.0459615384615385	-0.139146341463415	241.1894	139.5956	-101.5938
0.0421153846153846	-0.139146341463415	240.3796	140.3281	-100.0515
0.0384615384615385	-0.139146341463415	240.554	141.8617	-98.6923
0.0344230769230769	-0.139146341463415	240.7153	140.9805	-99.7348
0.0305769230769231	-0.139146341463415	239.9923	140.014	-99.9783
0.0267307692307692	-0.139146341463415	240.7022	137.377	-103.3252
0.0228846153846154	-0.139146341463415	241.3379	136.4283	-104.9096
0.0192307692307692	-0.139146341463415	240.864	134.8168	-106.0472
0.0151923076923077	-0.139146341463415	240.6643	134.5077	-106.1566
0.0113461538461538	-0.139146341463415	238.8692	134.2989	-104.5703
0.0075	-0.139146341463415	239.3916	132.1205	-107.2711
0.00365384615384615	-0.139146341463415	239.8524	131.4776	-108.3748
0	-0.139146341463415	241.4103	133.3504	-108.0599
-0.00403846153846154	-0.139146341463415	241.5353	134.3087	-107.2266
-0.00788461538461538	-0.139146341463415	242.1707	133.5835	-108.5872
-0.0117307692307692	-0.139146341463415	243.143	136.8303	-106.3127
-0.0155769230769231	-0.139146341463415	241.1473	137.0113	-104.136
-0.0192307692307692	-0.139146341463415	239.1886	137.2987	-101.8899
-0.0232692307692308	-0.139146341463415	237.8028	137.1385	-100.6643
-0.0271153846153846	-0.139146341463415	237.7529	137.3941	-100.3588
-0.0309615384615385	-0.139146341463415	238.5629	136.1325	-102.4304
-0.0348076923076923	-0.139146341463415	238.3747	137.7956	-100.5791
-0.0384615384615385	-0.139146341463415	238.8604	139.0539	-99.8065
-0.0425	-0.139146341463415	238.1734	140.8349	-97.3385
-0.0463461538461538	-0.139146341463415	236.8614	142.0938	-94.7676
-0.0501923076923077	-0.139146341463415	236.8976	144.0424	-92.8552
-0.0540384615384615	-0.139146341463415	235.3112	146.3148	-88.9964
-0.0576923076923077	-0.139146341463415	234.6726	147.7586	-86.914
-0.0617307692307692	-0.139146341463415	236.4075	149.1352	-87.2723
-0.0655769230769231	-0.139146341463415	239.8183	151.1516	-88.6667
-0.0694230769230769	-0.139146341463415	241.0677	152.9767	-88.091
-0.0732692307692308	-0.139146341463415	240.2675	155.2329	-85.0346
-0.0769230769230769	-0.139146341463415	240.7551	157.9795	-82.7756
-0.0807692307692308	-0.139146341463415	239.7434	161.1416	-78.6018
-0.0848076923076923	-0.139146341463415	240.243	164.1791	-76.0639
-0.0886538461538462	-0.139146341463415	239.6689	170.2542	-69.4147
-0.0925	-0.139146341463415	239.4824	176.3703	-63.1121
-0.0963461538461538	-0.139146341463415	235.6139	181.7138	-53.9001
-0.1	-0.139146341463415	232.2225	187.6984	-44.5241
-0.104038461538462	-0.139146341463415	232.5635	193.2502	-39.3133
-0.107884615384615	-0.139146341463415	231.6298	198.5683	-33.0615
-0.111730769230769	-0.139146341463415	231.2833	202.8252	-28.4581
-0.115576923076923	-0.139146341463415	230.4251	208.986	-21.4391
-0.119230769230769	-0.139146341463415	224.6146	212.3719	-12.2427
-0.123269230769231	-0.139146341463415	219.616	216.704	-2.91200000000001
-0.127115384615385	-0.139146341463415	211.8	218.7816	6.98159999999999
-0.130961538461538	-0.139146341463415	206.0111	223.8359	17.8248
-0.134807692307692	-0.139146341463415	198.4845	225.9892	27.5047
-0.138653846153846	-0.139146341463415	194.6385	230.0479	35.4094
-0.1425	-0.139146341463415	188.1759	233.7317	45.5558
-0.146346153846154	-0.139146341463415	181.3428	236.2839	54.9411
-0.150192307692308	-0.139146341463415	174.3356	239.8321	65.4965
-0.154038461538462	-0.139146341463415	169.195	241.4009	72.2059
-0.157884615384615	-0.139146341463415	162.5935	245.2365	82.643
-0.161730769230769	-0.139146341463415	147.156	247.5654	100.4094
-0.165576923076923	-0.139146341463415	95.95846	248.5127	152.55424
-0.169423076923077	-0.139146341463415	88.65368	251.1165	162.46282
-0.173076923076923	-0.139146341463415	98.6755	254.2694	155.5939
-0.177115384615385	-0.139146341463415	119.3172	258.0946	138.7774
-0.180961538461538	-0.139146341463415	137.1631	261.3355	124.1724
-0.184807692307692	-0.139146341463415	154.1809	263.816	109.6351
-0.188653846153846	-0.139146341463415	180.4167	269.5871	89.1704
-0.192307692307692	-0.139146341463415	200.5603	269.9728	69.4125
-0.196346153846154	-0.139146341463415	221.338	272.7436	51.4056
-0.200192307692308	-0.139146341463415	239.4496	274.4924	35.0428
-0.204038461538462	-0.139146341463415	253.471	278.3224	24.8514
-0.207884615384615	-0.139146341463415	276.9757	276.8816	-0.0941000000000258
-0.211538461538462	-0.139146341463415	331.1361	277.8309	-53.3052
-0.215576923076923	-0.139146341463415	371.3703	279.3052	-92.0651
-0.219423076923077	-0.139146341463415	410.5447	279.0222	-131.5225
-0.223269230769231	-0.139146341463415	454.251	284.6423	-169.6087
-0.227115384615385	-0.139146341463415	483.4378	301.6017	-181.8361
-0.230769230769231	-0.139146341463415	491.6521	336.7613	-154.8908
0.230576923076923	-0.135365853658537	291.6567	285.3258	-6.33089999999999
0.226923076923077	-0.135365853658537	297.7801	278.0038	-19.7763
0.222884615384615	-0.135365853658537	303.5819	271.155	-32.4269000000001
0.219230769230769	-0.135365853658537	306.8725	265.3169	-41.5556
0.215192307692308	-0.135365853658537	308.4092	256.709	-51.7002
0.211538461538462	-0.135365853658537	309.8764	243.3643	-66.5121
0.207692307692308	-0.135365853658537	310.4137	221.6986	-88.7151
0.203653846153846	-0.135365853658537	309.5753	210.9165	-98.6588
0.2	-0.135365853658537	306.8391	203.3169	-103.5222
0.195961538461538	-0.135365853658537	303.3363	193.6319	-109.7044
0.192307692307692	-0.135365853658537	302.5974	184.611	-117.9864
0.188461538461538	-0.135365853658537	304.1384	174.5222	-129.6162
0.184423076923077	-0.135365853658537	302.9956	164.7346	-138.261
0.180769230769231	-0.135365853658537	300.9766	151.0391	-149.9375
0.176730769230769	-0.135365853658537	298.8848	135.9391	-162.9457
0.173076923076923	-0.135365853658537	297.7655	123.5502	-174.2153
0.169230769230769	-0.135365853658537	293.9944	116.4003	-177.5941
0.165192307692308	-0.135365853658537	291.2841	133.3504	-157.9337
0.161538461538462	-0.135365853658537	288.9075	150.806	-138.1015
0.1575	-0.135365853658537	284.6723	164.1042	-120.5681
0.153846153846154	-0.135365853658537	285.6702	180.5342	-105.136
0.149807692307692	-0.135365853658537	284.399	194.6544	-89.7446
0.145961538461538	-0.135365853658537	284.6754	213.0746	-71.6008
0.142115384615385	-0.135365853658537	283.0328	231.1937	-51.8391
0.138269230769231	-0.135365853658537	280.1582	248.421	-31.7372
0.134423076923077	-0.135365853658537	275.8106	266.5067	-9.3039
0.130576923076923	-0.135365853658537	272.9816	291.9626	18.981
0.126730769230769	-0.135365853658537	272.2058	317.236	45.0302
0.122884615384615	-0.135365853658537	273.3978	351.0242	77.6264
0.119038461538462	-0.135365853658537	271.64	372.8235	101.1835
0.115192307692308	-0.135365853658537	268.7249	385.0092	116.2843
0.111346153846154	-0.135365853658537	266.1477	389.1724	123.0247
0.1075	-0.135365853658537	264.4117	380.8296	116.4179
0.103653846153846	-0.135365853658537	263.8682	361.8157	97.9475
0.0998076923076923	-0.135365853658537	262.2827	321.1726	58.8899
0.0959615384615385	-0.135365853658537	261.9134	288.3868	26.4734
0.0921153846153846	-0.135365853658537	260.3866	258.9798	-1.40679999999998
0.0882692307692308	-0.135365853658537	257.046	237.7684	-19.2776
0.0844230769230769	-0.135365853658537	252.5751	221.0784	-31.4967
0.0805769230769231	-0.135365853658537	252.2535	210.6596	-41.5939
0.0767307692307692	-0.135365853658537	251.5332	202.8322	-48.701
0.0728846153846154	-0.135365853658537	249.6576	195.3667	-54.2909
0.0690384615384615	-0.135365853658537	249.2357	189.294	-59.9417
0.0653846153846154	-0.135365853658537	247.6826	187.2789	-60.4037
0.0613461538461538	-0.135365853658537	245.8682	185.7408	-60.1274
0.0576923076923077	-0.135365853658537	244.9236	183.2198	-61.7038
0.0536538461538462	-0.135365853658537	243.0589	182.3202	-60.7387
0.0498076923076923	-0.135365853658537	241.8405	181.421	-60.4195
0.0459615384615385	-0.135365853658537	240.2616	182.5066	-57.755
0.0421153846153846	-0.135365853658537	238.9681	182.5499	-56.4182
0.0384615384615385	-0.135365853658537	237.6493	183.5612	-54.0881
0.0344230769230769	-0.135365853658537	238.5566	181.9908	-56.5658
0.0305769230769231	-0.135365853658537	237.8594	182.2825	-55.5769
0.0267307692307692	-0.135365853658537	238.207	183.1608	-55.0462
0.0228846153846154	-0.135365853658537	238.0949	181.4227	-56.6722
0.0192307692307692	-0.135365853658537	238.5547	182.2859	-56.2688
0.0151923076923077	-0.135365853658537	240.1221	181.8823	-58.2398
0.0113461538461538	-0.135365853658537	240.9311	180.4601	-60.471
0.0075	-0.135365853658537	241.2172	180.3111	-60.9061
0.00365384615384615	-0.135365853658537	241.3285	180.3385	-60.99
0	-0.135365853658537	242.2244	179.8284	-62.396
-0.00403846153846154	-0.135365853658537	242.8215	179.1668	-63.6547
-0.00788461538461538	-0.135365853658537	243.1945	178.3089	-64.8856
-0.0117307692307692	-0.135365853658537	243.8539	177.4909	-66.363
-0.0155769230769231	-0.135365853658537	241.9746	175.1227	-66.8519
-0.0192307692307692	-0.135365853658537	242.8337	175.6963	-67.1374
-0.0232692307692308	-0.135365853658537	243.3563	175.3255	-68.0308
-0.0271153846153846	-0.135365853658537	243.456	177.3914	-66.0646
-0.0309615384615385	-0.135365853658537	244.3149	178.3794	-65.9355
-0.0348076923076923	-0.135365853658537	244.1032	181.0341	-63.0691
-0.0384615384615385	-0.135365853658537	244.7383	180.6729	-64.0654
-0.0425	-0.135365853658537	245.9225	180.8314	-65.0911
-0.0463461538461538	-0.135365853658537	244.9881	181.3636	-63.6245
-0.0501923076923077	-0.135365853658537	244.6391	179.9818	-64.6573
-0.0540384615384615	-0.135365853658537	243.3053	179.9909	-63.3144
-0.0576923076923077	-0.135365853658537	241.5473	179.8258	-61.7215
-0.0617307692307692	-0.135365853658537	238.0808	181.0547	-57.0261
-0.0655769230769231	-0.135365853658537	237.6683	182.2182	-55.4501
-0.0694230769230769	-0.135365853658537	236.4452	182.5511	-53.8941
-0.0732692307692308	-0.135365853658537	236.8936	183.8799	-53.0137
-0.0769230769230769	-0.135365853658537	237.5783	184.3466	-53.2317
-0.0807692307692308	-0.135365853658537	240.298	187.3096	-52.9884
-0.0848076923076923	-0.135365853658537	240.1979	189.5753	-50.6226
-0.0886538461538462	-0.135365853658537	240.1729	191.567	-48.6059
-0.0925	-0.135365853658537	238.5763	193.828	-44.7483
-0.0963461538461538	-0.135365853658537	234.4358	197.0802	-37.3556
-0.1	-0.135365853658537	232.5554	200.9892	-31.5662
-0.104038461538462	-0.135365853658537	229.3029	205.3225	-23.9804
-0.107884615384615	-0.135365853658537	227.4239	210.9998	-16.4241
-0.111730769230769	-0.135365853658537	225.8936	216.5656	-9.328
-0.115576923076923	-0.135365853658537	222.8162	221.5951	-1.22110000000001
-0.119230769230769	-0.135365853658537	221.6584	225.7779	4.11949999999999
-0.123269230769231	-0.135365853658537	217.1608	230.6331	13.4723
-0.127115384615385	-0.135365853658537	210.2178	234.6665	24.4487
-0.130961538461538	-0.135365853658537	204.7303	239.6214	34.8911
-0.134807692307692	-0.135365853658537	198.8319	242.5718	43.7399
-0.138653846153846	-0.135365853658537	192.3298	247.987	55.6572
-0.1425	-0.135365853658537	185.9511	251.6107	65.6596
-0.146346153846154	-0.135365853658537	180.6607	256.293	75.6323
-0.150192307692308	-0.135365853658537	173.5053	259.0204	85.5151
-0.154038461538462	-0.135365853658537	168.7839	262.3726	93.5887
-0.157884615384615	-0.135365853658537	165.0831	264.2655	99.1824
-0.161730769230769	-0.135365853658537	144.2168	267.6814	123.4646
-0.165576923076923	-0.135365853658537	93.83658	269.5042	175.66762
-0.169423076923077	-0.135365853658537	88.51392	273.059	184.54508
-0.173076923076923	-0.135365853658537	98.97526	273.1377	174.16244
-0.177115384615385	-0.135365853658537	115.9469	276.2537	160.3068
-0.180961538461538	-0.135365853658537	130.5831	279.2516	148.6685
-0.184807692307692	-0.135365853658537	143.9057	286.3751	142.4694
-0.188653846153846	-0.135365853658537	163.0435	291.9752	128.9317
-0.192307692307692	-0.135365853658537	185.4265	295.2292	109.8027
-0.196346153846154	-0.135365853658537	206.621	298.0677	91.4467
-0.200192307692308	-0.135365853658537	225.6506	305.511	79.8604
-0.204038461538462	-0.135365853658537	260.224	310.6406	50.4166
-0.207884615384615	-0.135365853658537	284.5507	315.4713	30.9206
-0.211538461538462	-0.135365853658537	325.455	322.5173	-2.93770000000001
-0.215576923076923	-0.135365853658537	360.6334	332.3433	-28.2901
-0.219423076923077	-0.135365853658537	398.1453	345.9624	-52.1829
-0.223269230769231	-0.135365853658537	439.2864	361.9777	-77.3087
-0.227115384615385	-0.135365853658537	496.2685	382.8536	-113.4149
-0.230769230769231	-0.135365853658537	519.987	403.2005	-116.7865
0.230576923076923	-0.131829268292683	315.7166	310.6542	-5.06240000000003
0.226923076923077	-0.131829268292683	325.413	297.5474	-27.8656
0.222884615384615	-0.131829268292683	335.0192	287.4272	-47.592
0.219230769230769	-0.131829268292683	341.3912	277.4192	-63.9720000000001
0.215192307692308	-0.131829268292683	346.8136	268.4084	-78.4052000000001
0.211538461538462	-0.131829268292683	350.6004	259.8044	-90.796
0.207692307692308	-0.131829268292683	352.0355	250.3728	-101.6627
0.203653846153846	-0.131829268292683	353.2233	243.4874	-109.7359
0.2	-0.131829268292683	353.3661	235.2034	-118.1627
0.195961538461538	-0.131829268292683	352.7947	221.3303	-131.4644
0.192307692307692	-0.131829268292683	351.2046	212.0569	-139.1477
0.188461538461538	-0.131829268292683	350.3345	203.0861	-147.2484
0.184423076923077	-0.131829268292683	349.9056	190.7579	-159.1477
0.180769230769231	-0.131829268292683	348.5319	178.0252	-170.5067
0.176730769230769	-0.131829268292683	345.8206	162.574	-183.2466
0.173076923076923	-0.131829268292683	342.9434	147.8289	-195.1145
0.169230769230769	-0.131829268292683	338.0735	133.7432	-204.3303
0.165192307692308	-0.131829268292683	333.9303	123.5466	-210.3837
0.161538461538462	-0.131829268292683	330.3708	135.3518	-195.019
0.1575	-0.131829268292683	327.2136	152.4811	-174.7325
0.153846153846154	-0.131829268292683	327.8772	160.7497	-167.1275
0.149807692307692	-0.131829268292683	326.9022	167.4709	-159.4313
0.145961538461538	-0.131829268292683	325.727	182.1446	-143.5824
0.142115384615385	-0.131829268292683	324.5766	193.8342	-130.7424
0.138269230769231	-0.131829268292683	323.7909	207.7101	-116.0808
0.134423076923077	-0.131829268292683	321.9542	215.8079	-106.1463
0.130576923076923	-0.131829268292683	319.4944	228.8937	-90.6007
0.126730769230769	-0.131829268292683	318.9649	243.3237	-75.6412
0.122884615384615	-0.131829268292683	316.2083	267.8675	-48.3408
0.119038461538462	-0.131829268292683	313.7147	298.0247	-15.69
0.115192307692308	-0.131829268292683	311.2523	329.0456	17.7933
0.111346153846154	-0.131829268292683	309.2724	361.7864	52.514
0.1075	-0.131829268292683	307.2734	380.2035	72.9301000000001
0.103653846153846	-0.131829268292683	306.7731	390.4008	83.6277
0.0998076923076923	-0.131829268292683	306.4657	388.3823	81.9166
0.0959615384615385	-0.131829268292683	304.9146	377.716	72.8014
0.0921153846153846	-0.131829268292683	304.528	361.1072	56.5792
0.0882692307692308	-0.131829268292683	303.0259	326.3887	23.3628
0.0844230769230769	-0.131829268292683	303.1949	296.7334	-6.4615
0.0805769230769231	-0.131829268292683	303.3312	275.2189	-28.1123
0.0767307692307692	-0.131829268292683	301.8246	257.4364	-44.3882
0.0728846153846154	-0.131829268292683	299.7515	241.9822	-57.7693
0.0690384615384615	-0.131829268292683	297.8154	231.8225	-65.9929
0.0653846153846154	-0.131829268292683	296.2798	224.5264	-71.7534
0.0613461538461538	-0.131829268292683	294.6663	219.3002	-75.3661
0.0576923076923077	-0.131829268292683	293.0941	216.766	-76.3281
0.0536538461538462	-0.131829268292683	291.1953	212.7205	-78.4748
0.0498076923076923	-0.131829268292683	288.8114	211.0153	-77.7961
0.0459615384615385	-0.131829268292683	286.4382	211.6822	-74.756
0.0421153846153846	-0.131829268292683	284.6488	212.1538	-72.495
0.0384615384615385	-0.131829268292683	284.2792	212.2389	-72.0403
0.0344230769230769	-0.131829268292683	283.4725	212.4235	-71.049
0.0305769230769231	-0.131829268292683	283.2285	212.7463	-70.4822
0.0267307692307692	-0.131829268292683	283.4312	212.2496	-71.1816
0.0228846153846154	-0.131829268292683	281.3783	212.7323	-68.646
0.0192307692307692	-0.131829268292683	280.3099	212.5698	-67.7401000000001
0.0151923076923077	-0.131829268292683	278.6786	212.4706	-66.208
0.0113461538461538	-0.131829268292683	278.499	212.1973	-66.3017
0.0075	-0.131829268292683	278.0268	212.925	-65.1018
0.00365384615384615	-0.131829268292683	279.6646	211.8182	-67.8464
0	-0.131829268292683	281.3904	209.2459	-72.1445
-0.00403846153846154	-0.131829268292683	282.8896	207.6029	-75.2867
-0.00788461538461538	-0.131829268292683	282.4491	205.4917	-76.9574
-0.0117307692307692	-0.131829268292683	283.1404	204.583	-78.5574
-0.0155769230769231	-0.131829268292683	282.2354	202.5016	-79.7338
-0.0192307692307692	-0.131829268292683	281.58	201.6174	-79.9626
-0.0232692307692308	-0.131829268292683	280.7012	201.9367	-78.7645
-0.0271153846153846	-0.131829268292683	279.2843	201.5097	-77.7746
-0.0309615384615385	-0.131829268292683	278.3681	204.2005	-74.1676
-0.0348076923076923	-0.131829268292683	277.5474	204.8532	-72.6942
-0.0384615384615385	-0.131829268292683	274.923	207.3351	-67.5879
-0.0425	-0.131829268292683	273.4529	208.4501	-65.0028
-0.0463461538461538	-0.131829268292683	271.9366	208.2119	-63.7247
-0.0501923076923077	-0.131829268292683	273.079	208.9156	-64.1634
-0.0540384615384615	-0.131829268292683	272.8212	207.6579	-65.1633
-0.0576923076923077	-0.131829268292683	272.833	208.3006	-64.5324
-0.0617307692307692	-0.131829268292683	269.8252	207.9487	-61.8765
-0.0655769230769231	-0.131829268292683	265.1775	208.0694	-57.1081
-0.0694230769230769	-0.131829268292683	261.2676	207.5183	-53.7493
-0.0732692307692308	-0.131829268292683	258.3047	210.0916	-48.2131
-0.0769230769230769	-0.131829268292683	256.1167	211.659	-44.4577
-0.0807692307692308	-0.131829268292683	253.865	212.878	-40.987
-0.0848076923076923	-0.131829268292683	253.4904	214.7192	-38.7712
-0.0886538461538462	-0.131829268292683	253.563	215.9859	-37.5771
-0.0925	-0.131829268292683	250.6326	218.1754	-32.4572
-0.0963461538461538	-0.131829268292683	247.4166	220.4648	-26.9518
-0.1	-0.131829268292683	244.1658	221.9056	-22.2602
-0.104038461538462	-0.131829268292683	242.8426	224.3443	-18.4983
-0.107884615384615	-0.131829268292683	237.316	227.3306	-9.9854
-0.111730769230769	-0.131829268292683	233.1041	231.5349	-1.5692
-0.115576923076923	-0.131829268292683	228.373	238.5405	10.1675
-0.119230769230769	-0.131829268292683	223.5797	243.817	20.2373
-0.123269230769231	-0.131829268292683	217.0448	248.2975	31.2527
-0.127115384615385	-0.131829268292683	212.9222	252.6663	39.7441
-0.130961538461538	-0.131829268292683	207.0286	257.2848	50.2562
-0.134807692307692	-0.131829268292683	203.251	260.297	57.046
-0.138653846153846	-0.131829268292683	196.8272	263.8203	66.9931
-0.1425	-0.131829268292683	190.2715	269.0632	78.7917
-0.146346153846154	-0.131829268292683	184.6449	273.6564	89.0115
-0.150192307692308	-0.131829268292683	177.1527	276.2109	99.0582
-0.154038461538462	-0.131829268292683	169.7486	281.1357	111.3871
-0.157884615384615	-0.131829268292683	156.7293	282.7314	126.0021
-0.161730769230769	-0.131829268292683	111.6638	284.7141	173.0503
-0.165576923076923	-0.131829268292683	101.8762	287.3226	185.4464
-0.169423076923077	-0.131829268292683	106.9713	290.7411	183.7698
-0.173076923076923	-0.131829268292683	116.4357	291.4541	175.0184
-0.177115384615385	-0.131829268292683	127.3671	295.3121	167.945
-0.180961538461538	-0.131829268292683	139.0242	297.6086	158.5844
-0.184807692307692	-0.131829268292683	146.989	301.3533	154.3643
-0.188653846153846	-0.131829268292683	157.2407	305.0239	147.7832
-0.192307692307692	-0.131829268292683	174.0653	311.7491	137.6838
-0.196346153846154	-0.131829268292683	195.3245	316.6772	121.3527
-0.200192307692308	-0.131829268292683	213.9737	324.9469	110.9732
-0.204038461538462	-0.131829268292683	230.9583	330.3095	99.3512
-0.207884615384615	-0.131829268292683	244.7262	335.9123	91.1861
-0.211538461538462	-0.131829268292683	262.0633	347.5373	85.474
-0.215576923076923	-0.131829268292683	319.2191	359.886	40.6669
-0.219423076923077	-0.131829268292683	367.9071	377.9479	10.0408
-0.223269230769231	-0.131829268292683	411.9193	395.1362	-16.7831000000001
-0.227115384615385	-0.131829268292683	449.6063	415.747	-33.8593
-0.230769230769231	-0.131829268292683	509.5929	438.5199	-71.073
0.230576923076923	-0.128048780487805	319.2686	314.3245	-4.94409999999999
0.226923076923077	-0.128048780487805	331.1189	306.3452	-24.7737
0.222884615384615	-0.128048780487805	340.3638	288.1464	-52.2174
0.219230769230769	-0.128048780487805	350.6146	277.3024	-73.3122
0.215192307692308	-0.128048780487805	359.742	266.0959	-93.6461000000001
0.211538461538462	-0.128048780487805	368.9076	254.7802	-114.1274
0.207692307692308	-0.128048780487805	374.8056	240.4578	-134.3478
0.203653846153846	-0.128048780487805	379.8005	230.4765	-149.324
0.2	-0.128048780487805	381.7257	226.453	-155.2727
0.195961538461538	-0.128048780487805	382.4388	219.528	-162.9108
0.192307692307692	-0.128048780487805	381.2192	209.8541	-171.3651
0.188461538461538	-0.128048780487805	378.9515	201.479	-177.4725
0.184423076923077	-0.128048780487805	377.1767	191.0748	-186.1019
0.180769230769231	-0.128048780487805	374.8484	175.5144	-199.334
0.176730769230769	-0.128048780487805	374.0885	161.2055	-212.883
0.173076923076923	-0.128048780487805	372.7574	144.8094	-227.948
0.169230769230769	-0.128048780487805	371.6322	127.4955	-244.1367
0.165192307692308	-0.128048780487805	370.3926	113.6101	-256.7825
0.161538461538462	-0.128048780487805	364.4995	112.7122	-251.7873
0.1575	-0.128048780487805	357.9662	142.8463	-215.1199
0.153846153846154	-0.128048780487805	356.7988	155.1228	-201.676
0.149807692307692	-0.128048780487805	359.8245	160.1825	-199.642
0.145961538461538	-0.128048780487805	356.0569	166.8101	-189.2468
0.142115384615385	-0.128048780487805	350.6221	174.3081	-176.314
0.138269230769231	-0.128048780487805	345.7167	193.0842	-152.6325
0.134423076923077	-0.128048780487805	344.8431	207.6963	-137.1468
0.130576923076923	-0.128048780487805	344.4716	222.8831	-121.5885
0.126730769230769	-0.128048780487805	345.2383	234.9282	-110.3101
0.122884615384615	-0.128048780487805	340.6969	249.7691	-90.9278
0.119038461538462	-0.128048780487805	339.2094	270.5885	-68.6209
0.115192307692308	-0.128048780487805	336.8019	295.0696	-41.7323
0.111346153846154	-0.128048780487805	335.4291	325.2882	-10.1409
0.1075	-0.128048780487805	333.1999	353.8804	20.6805
0.103653846153846	-0.128048780487805	329.8038	377.2974	47.4936
0.0998076923076923	-0.128048780487805	327.053	383.8396	56.7866
0.0959615384615385	-0.128048780487805	326.2665	386.0858	59.8193
0.0921153846153846	-0.128048780487805	325.8177	376.8547	51.037
0.0882692307692308	-0.128048780487805	325.055	362.2857	37.2307
0.0844230769230769	-0.128048780487805	322.5939	342.8504	20.2565
0.0805769230769231	-0.128048780487805	321.2409	323.4859	2.245
0.0767307692307692	-0.128048780487805	317.7665	299.4137	-18.3528
0.0728846153846154	-0.128048780487805	316.1208	283.7395	-32.3813
0.0690384615384615	-0.128048780487805	314.2795	273.1206	-41.1589
0.0653846153846154	-0.128048780487805	312.9911	268.5583	-44.4328000000001
0.0613461538461538	-0.128048780487805	311.0473	262.9531	-48.0942
0.0576923076923077	-0.128048780487805	308.7397	260.026	-48.7137
0.0536538461538462	-0.128048780487805	306.3223	256.4022	-49.9201
0.0498076923076923	-0.128048780487805	302.4833	254.9021	-47.5812
0.0459615384615385	-0.128048780487805	299.4161	252.7926	-46.6235
0.0421153846153846	-0.128048780487805	296.6759	252.3458	-44.3301
0.0384615384615385	-0.128048780487805	294.8626	251.8123	-43.0503
0.0344230769230769	-0.128048780487805	293.9961	252.1982	-41.7979
0.0305769230769231	-0.128048780487805	291.6873	252.2606	-39.4267
0.0267307692307692	-0.128048780487805	289.3628	253.7137	-35.6491
0.0228846153846154	-0.128048780487805	287.932	253.7394	-34.1926
0.0192307692307692	-0.128048780487805	287.5986	254.5847	-33.0139
0.0151923076923077	-0.128048780487805	286.2965	254.0881	-32.2084
0.0113461538461538	-0.128048780487805	285.3123	254.5103	-30.802
0.0075	-0.128048780487805	284.2846	252.7973	-31.4873
0.00365384615384615	-0.128048780487805	284.1973	252.0769	-32.1204
0	-0.128048780487805	284.2916	250.3137	-33.9779
-0.00403846153846154	-0.128048780487805	285.5325	249.9041	-35.6284
-0.00788461538461538	-0.128048780487805	286.3125	248.4885	-37.824
-0.0117307692307692	-0.128048780487805	286.3804	248.1787	-38.2017
-0.0155769230769231	-0.128048780487805	285.761	247.16	-38.601
-0.0192307692307692	-0.128048780487805	286.4628	246.7875	-39.6753
-0.0232692307692308	-0.128048780487805	287.4314	247.1232	-40.3082
-0.0271153846153846	-0.128048780487805	288.1344	246.3279	-41.8065
-0.0309615384615385	-0.128048780487805	286.8297	248.0805	-38.7492
-0.0348076923076923	-0.128048780487805	286.3384	249.2614	-37.077
-0.0384615384615385	-0.128048780487805	284.1757	254.097	-30.0787
-0.0425	-0.128048780487805	283.0448	255.0676	-27.9772
-0.0463461538461538	-0.128048780487805	282.2231	250.4194	-31.8037
-0.0501923076923077	-0.128048780487805	280.5962	249.3131	-31.2831
-0.0540384615384615	-0.128048780487805	279.1913	250.7437	-28.4476
-0.0576923076923077	-0.128048780487805	277.6614	248.4931	-29.1683
-0.0617307692307692	-0.128048780487805	276.6453	248.4809	-28.1644
-0.0655769230769231	-0.128048780487805	274.0281	248.2575	-25.7706
-0.0694230769230769	-0.128048780487805	272.4871	248.8178	-23.6693
-0.0732692307692308	-0.128048780487805	268.101	248.4072	-19.6938
-0.0769230769230769	-0.128048780487805	263.9281	250.0743	-13.8538
-0.0807692307692308	-0.128048780487805	260.29	251.4939	-8.79610000000003
-0.0848076923076923	-0.128048780487805	255.6424	252.0918	-3.5506
-0.0886538461538462	-0.128048780487805	253.5626	252.4528	-1.10980000000001
-0.0925	-0.128048780487805	249.9153	254.3074	4.3921
-0.0963461538461538	-0.128048780487805	250.5272	255.5897	5.0625
-0.1	-0.128048780487805	249.8479	256.3743	6.5264
-0.104038461538462	-0.128048780487805	247.9431	257.7432	9.80010000000002
-0.107884615384615	-0.128048780487805	244.1906	260.3451	16.1545
-0.111730769230769	-0.128048780487805	241.0559	262.028	20.9721
-0.115576923076923	-0.128048780487805	235.6551	264.9158	29.2607
-0.119230769230769	-0.128048780487805	230.1858	267.8923	37.7065
-0.123269230769231	-0.128048780487805	223.0021	271.8893	48.8872
-0.127115384615385	-0.128048780487805	217.4738	277.5409	60.0671
-0.130961538461538	-0.128048780487805	212.0689	283.0579	70.989
-0.134807692307692	-0.128048780487805	209.7053	287.2807	77.5754
-0.138653846153846	-0.128048780487805	204.3085	292.5012	88.1927
-0.1425	-0.128048780487805	200.3367	296.1199	95.7832
-0.146346153846154	-0.128048780487805	194.4445	299.7562	105.3117
-0.150192307692308	-0.128048780487805	189.1486	303.7227	114.5741
-0.154038461538462	-0.128048780487805	181.1846	304.3698	123.1852
-0.157884615384615	-0.128048780487805	171.9876	306.2277	134.2401
-0.161730769230769	-0.128048780487805	149.1327	306.783	157.6503
-0.165576923076923	-0.128048780487805	107.7408	308.2272	200.4864
-0.169423076923077	-0.128048780487805	105.5683	306.9457	201.3774
-0.173076923076923	-0.128048780487805	112.5061	305.0858	192.5797
-0.177115384615385	-0.128048780487805	122.5975	302.201	179.6035
-0.180961538461538	-0.128048780487805	132.2265	299.6241	167.3976
-0.184807692307692	-0.128048780487805	140.9112	311.9494	171.0382
-0.188653846153846	-0.128048780487805	147.2874	335.0244	187.737
-0.192307692307692	-0.128048780487805	154.6982	338.2139	183.5157
-0.196346153846154	-0.128048780487805	172.6391	341.9532	169.3141
-0.200192307692308	-0.128048780487805	188.43	345.4096	156.9796
-0.204038461538462	-0.128048780487805	206.2637	351.3787	145.115
-0.207884615384615	-0.128048780487805	225.6066	357.697	132.0904
-0.211538461538462	-0.128048780487805	247.3647	368.7721	121.4074
-0.215576923076923	-0.128048780487805	269.1153	381.5666	112.4513
-0.219423076923077	-0.128048780487805	321.6181	400.5812	78.9631
-0.223269230769231	-0.128048780487805	364.1181	417.7347	53.6166
-0.227115384615385	-0.128048780487805	404.5579	438.4839	33.926
-0.230769230769231	-0.128048780487805	446.9346	460.5889	13.6543
0.230576923076923	-0.124390243902439	334.8539	328.5477	-6.30619999999999
0.226923076923077	-0.124390243902439	346.4772	320.5552	-25.922
0.222884615384615	-0.124390243902439	362.5935	310.1731	-52.4204
0.219230769230769	-0.124390243902439	377.0991	294.1081	-82.9910000000001
0.215192307692308	-0.124390243902439	387.8159	282.356	-105.4599
0.211538461538462	-0.124390243902439	396.3211	272.4715	-123.8496
0.207692307692308	-0.124390243902439	402.7354	262.8599	-139.8755
0.203653846153846	-0.124390243902439	406.3247	253.4219	-152.9028
0.2	-0.124390243902439	407.2774	242.6488	-164.6286
0.195961538461538	-0.124390243902439	407.4914	232.8402	-174.6512
0.192307692307692	-0.124390243902439	406.9128	219.5565	-187.3563
0.188461538461538	-0.124390243902439	405.8101	212.3566	-193.4535
0.184423076923077	-0.124390243902439	404.3671	203.2197	-201.1474
0.180769230769231	-0.124390243902439	403.3675	189.7064	-213.6611
0.176730769230769	-0.124390243902439	400.4833	177.5149	-222.9684
0.173076923076923	-0.124390243902439	398.3374	160.6852	-237.6522
0.169230769230769	-0.124390243902439	395.255	143.2728	-251.9822
0.165192307692308	-0.124390243902439	391.9285	123.8853	-268.0432
0.161538461538462	-0.124390243902439	389.9238	116.9821	-272.9417
0.1575	-0.124390243902439	386.5412	138.9218	-247.6194
0.153846153846154	-0.124390243902439	384.8794	150.9914	-233.888
0.149807692307692	-0.124390243902439	384.0411	158.9217	-225.1194
0.145961538461538	-0.124390243902439	379.9301	163.5836	-216.3465
0.142115384615385	-0.124390243902439	376.5575	168.737	-207.8205
0.138269230769231	-0.124390243902439	372.0495	173.472	-198.5775
0.134423076923077	-0.124390243902439	369.6166	190.9386	-178.678
0.130576923076923	-0.124390243902439	369.7474	206.4002	-163.3472
0.126730769230769	-0.124390243902439	369.8046	216.1156	-153.689
0.122884615384615	-0.124390243902439	368.9622	228.8293	-140.1329
0.119038461538462	-0.124390243902439	367.6632	244.1163	-123.5469
0.115192307692308	-0.124390243902439	366.7516	263.0898	-103.6618
0.111346153846154	-0.124390243902439	363.7863	296.7588	-67.0275
0.1075	-0.124390243902439	360.3131	326.8902	-33.4229
0.103653846153846	-0.124390243902439	358.5949	360.4297	1.83480000000003
0.0998076923076923	-0.124390243902439	357.4388	389.509	32.0702
0.0959615384615385	-0.124390243902439	354.7502	403.2469	48.4967
0.0921153846153846	-0.124390243902439	353.2211	405.7635	52.5424000000001
0.0882692307692308	-0.124390243902439	349.4749	404.0982	54.6233
0.0844230769230769	-0.124390243902439	345.9217	397.4767	51.555
0.0805769230769231	-0.124390243902439	344.4884	394.0935	49.6051
0.0767307692307692	-0.124390243902439	342.3765	387.3152	44.9387
0.0728846153846154	-0.124390243902439	340.0635	378.5836	38.5201
0.0690384615384615	-0.124390243902439	337.2286	368.4944	31.2658
0.0653846153846154	-0.124390243902439	336.2829	358.8626	22.5797
0.0613461538461538	-0.124390243902439	336.5245	349.5231	12.9986
0.0576923076923077	-0.124390243902439	335.4393	340.1758	4.73649999999998
0.0536538461538462	-0.124390243902439	338.3441	333.6044	-4.73970000000003
0.0498076923076923	-0.124390243902439	336.8521	328.2334	-8.61869999999999
0.0459615384615385	-0.124390243902439	333.4884	325.364	-8.12440000000004
0.0421153846153846	-0.124390243902439	330.6751	320.7949	-9.8802
0.0384615384615385	-0.124390243902439	330.2694	318.7977	-11.4717
0.0344230769230769	-0.124390243902439	328.6995	317.2083	-11.4912
0.0305769230769231	-0.124390243902439	326.9142	316.787	-10.1272
0.0267307692307692	-0.124390243902439	324.4833	315.3042	-9.17910000000001
0.0228846153846154	-0.124390243902439	322.0735	316.2563	-5.81720000000001
0.0192307692307692	-0.124390243902439	320.0619	316.8591	-3.20279999999997
0.0151923076923077	-0.124390243902439	318.1274	317.7608	-0.366600000000005
0.0113461538461538	-0.124390243902439	316.9528	316.3018	-0.65100000000001
0.0075	-0.124390243902439	316.4202	315.931	-0.489200000000039
0.00365384615384615	-0.124390243902439	314.8328	315.2	0.367199999999968
0	-0.124390243902439	314.1428	315.4969	1.35409999999996
-0.00403846153846154	-0.124390243902439	313.2347	314.7685	1.53380000000004
-0.00788461538461538	-0.124390243902439	313.4247	312.3481	-1.07659999999999
-0.0117307692307692	-0.124390243902439	313.7725	310.0769	-3.69559999999996
-0.0155769230769231	-0.124390243902439	315.1411	309.5288	-5.61230000000001
-0.0192307692307692	-0.124390243902439	315.3232	307.5956	-7.7276
-0.0232692307692308	-0.124390243902439	315.2382	305.1147	-10.1235
-0.0271153846153846	-0.124390243902439	315.7366	303.6807	-12.0559
-0.0309615384615385	-0.124390243902439	316.2351	300.682	-15.5531
-0.0348076923076923	-0.124390243902439	316.3076	299.8534	-16.4542
-0.0384615384615385	-0.124390243902439	315.2065	298.1068	-17.0997
-0.0425	-0.124390243902439	312.774	298.0445	-14.7295
-0.0463461538461538	-0.124390243902439	310.1829	298.3329	-11.85
-0.0501923076923077	-0.124390243902439	308.2986	299.8961	-8.40250000000003
-0.0540384615384615	-0.124390243902439	305.5525	299.6184	-5.9341
-0.0576923076923077	-0.124390243902439	303.5671	300.3464	-3.22069999999997
-0.0617307692307692	-0.124390243902439	301.3285	299.305	-2.02350000000001
-0.0655769230769231	-0.124390243902439	298.0704	299.5752	1.50479999999999
-0.0694230769230769	-0.124390243902439	295.2399	298.7196	3.47970000000004
-0.0732692307692308	-0.124390243902439	291.7213	299.7998	8.07850000000002
-0.0769230769230769	-0.124390243902439	286.2985	299.4014	13.1029
-0.0807692307692308	-0.124390243902439	280.7873	300.4467	19.6594
-0.0848076923076923	-0.124390243902439	273.9629	301.8711	27.9082
-0.0886538461538462	-0.124390243902439	268.0816	303.2175	35.1359
-0.0925	-0.124390243902439	261.174	301.2619	40.0879000000001
-0.0963461538461538	-0.124390243902439	257.2605	300.9932	43.7327
-0.1	-0.124390243902439	253.7319	302.802	49.0701
-0.104038461538462	-0.124390243902439	249.8914	304.4345	54.5431
-0.107884615384615	-0.124390243902439	246.6563	305.9443	59.288
-0.111730769230769	-0.124390243902439	241.0014	308.0503	67.0489
-0.115576923076923	-0.124390243902439	236.6795	309.4033	72.7238
-0.119230769230769	-0.124390243902439	230.0161	310.1676	80.1515
-0.123269230769231	-0.124390243902439	221.1606	311.6029	90.4423
-0.127115384615385	-0.124390243902439	210.4324	314.1426	103.7102
-0.130961538461538	-0.124390243902439	204.6876	317.1797	112.4921
-0.134807692307692	-0.124390243902439	199.5331	320.1589	120.6258
-0.138653846153846	-0.124390243902439	195.0623	325.2895	130.2272
-0.1425	-0.124390243902439	190.6659	333.5864	142.9205
-0.146346153846154	-0.124390243902439	186.8957	337.8365	150.9408
-0.150192307692308	-0.124390243902439	182.3341	341.604	159.2699
-0.154038461538462	-0.124390243902439	177.8948	346.0189	168.1241
-0.157884615384615	-0.124390243902439	168.8	349.4719	180.6719
-0.161730769230769	-0.124390243902439	145.1074	351.4636	206.3562
-0.165576923076923	-0.124390243902439	106.1582	356.2255	250.0673
-0.169423076923077	-0.124390243902439	103.075	359.5618	256.4868
-0.173076923076923	-0.124390243902439	106.9741	361.9036	254.9295
-0.177115384615385	-0.124390243902439	114.2068	364.2242	250.0174
-0.180961538461538	-0.124390243902439	122.3652	370.3672	248.002
-0.184807692307692	-0.124390243902439	128.5219	373.0755	244.5536
-0.188653846153846	-0.124390243902439	134.856	375.8331	240.9771
-0.192307692307692	-0.124390243902439	139.8029	381.1328	241.3299
-0.196346153846154	-0.124390243902439	145.1824	385.3251	240.1427
-0.200192307692308	-0.124390243902439	159.5772	389.1003	229.5231
-0.204038461538462	-0.124390243902439	177.6098	397.3695	219.7597
-0.207884615384615	-0.124390243902439	195.6934	406.4563	210.7629
-0.211538461538462	-0.124390243902439	212.6016	419.176	206.5744
-0.215576923076923	-0.124390243902439	230.8812	434.1399	203.2587
-0.219423076923077	-0.124390243902439	277.4032	450.3085	172.9053
-0.223269230769231	-0.124390243902439	337.7905	473.0553	135.2648
-0.227115384615385	-0.124390243902439	385.1967	492.244	107.0473
-0.230769230769231	-0.124390243902439	425.01	507.6979	82.6879
0.230576923076923	-0.120853658536585	353.3798	340.3788	-13.001
0.226923076923077	-0.120853658536585	375.4723	324.813	-50.6593
0.222884615384615	-0.120853658536585	399.6818	315.1691	-84.5127
0.219230769230769	-0.120853658536585	423.3764	306.4306	-116.9458
0.215192307692308	-0.120853658536585	440.7731	293.8504	-146.9227
0.211538461538462	-0.120853658536585	453.0412	286.0588	-166.9824
0.207692307692308	-0.120853658536585	481.641	278.4259	-203.2151
0.203653846153846	-0.120853658536585	494.3287	269.1069	-225.2218
0.2	-0.120853658536585	495.4945	259.1957	-236.2988
0.195961538461538	-0.120853658536585	493.0667	250.4759	-242.5908
0.192307692307692	-0.120853658536585	488.7031	241.1073	-247.5958
0.188461538461538	-0.120853658536585	486.6685	229.4265	-257.242
0.184423076923077	-0.120853658536585	483.4941	218.066	-265.4281
0.180769230769231	-0.120853658536585	480.8899	205.2785	-275.6114
0.176730769230769	-0.120853658536585	479.0286	188.5385	-290.4901
0.173076923076923	-0.120853658536585	477.3669	172.7296	-304.6373
0.169230769230769	-0.120853658536585	476.1739	158.7585	-317.4154
0.165192307692308	-0.120853658536585	472.924	144.2977	-328.6263
0.161538461538462	-0.120853658536585	468.6295	135.5181	-333.1114
0.1575	-0.120853658536585	465.0326	144.5473	-320.4853
0.153846153846154	-0.120853658536585	461.4339	151.6081	-309.8258
0.149807692307692	-0.120853658536585	458.4537	157.8111	-300.6426
0.145961538461538	-0.120853658536585	456.3673	156.9658	-299.4015
0.142115384615385	-0.120853658536585	453.6847	155.9543	-297.7304
0.138269230769231	-0.120853658536585	448.5151	158.3571	-290.158
0.134423076923077	-0.120853658536585	444.2901	164.7605	-279.5296
0.130576923076923	-0.120853658536585	444.0647	171.2489	-272.8158
0.126730769230769	-0.120853658536585	443.1107	188.4823	-254.6284
0.122884615384615	-0.120853658536585	441.0926	204.4087	-236.6839
0.119038461538462	-0.120853658536585	441.484	219.586	-221.898
0.115192307692308	-0.120853658536585	440.7306	236.6449	-204.0857
0.111346153846154	-0.120853658536585	440.3249	252.4809	-187.844
0.1075	-0.120853658536585	437.7073	277.4046	-160.3027
0.103653846153846	-0.120853658536585	434.0714	304.027	-130.0444
0.0998076923076923	-0.120853658536585	430.7294	350.2222	-80.5072
0.0959615384615385	-0.120853658536585	426.5915	378.345	-48.2465
0.0921153846153846	-0.120853658536585	423.5723	391.8639	-31.7084
0.0882692307692308	-0.120853658536585	421.129	401.419	-19.71
0.0844230769230769	-0.120853658536585	418.8265	401.7683	-17.0582
0.0805769230769231	-0.120853658536585	416.1816	401.5826	-14.599
0.0767307692307692	-0.120853658536585	414.4323	400.9278	-13.5045
0.0728846153846154	-0.120853658536585	412.307	399.9771	-12.3299
0.0690384615384615	-0.120853658536585	410.1784	398.4669	-11.7115
0.0653846153846154	-0.120853658536585	408.4567	397.9913	-10.4654
0.0613461538461538	-0.120853658536585	406.7967	394.2675	-12.5292
0.0576923076923077	-0.120853658536585	403.7984	389.6396	-14.1588
0.0536538461538462	-0.120853658536585	401.0518	388.2798	-12.772
0.0498076923076923	-0.120853658536585	398.0068	385.8169	-12.1899
0.0459615384615385	-0.120853658536585	396.4228	385.3094	-11.1134
0.0421153846153846	-0.120853658536585	395.3972	382.008	-13.3892
0.0384615384615385	-0.120853658536585	393.7215	379.9607	-13.7608
0.0344230769230769	-0.120853658536585	392.06	378.3393	-13.7207
0.0305769230769231	-0.120853658536585	390.0852	377.5356	-12.5496
0.0267307692307692	-0.120853658536585	388.5302	376.7787	-11.7515
0.0228846153846154	-0.120853658536585	386.3273	377.4627	-8.8646
0.0192307692307692	-0.120853658536585	384.6218	378.5445	-6.07729999999998
0.0151923076923077	-0.120853658536585	382.9667	380.381	-2.58570000000003
0.0113461538461538	-0.120853658536585	382.109	380.8488	-1.2602
0.0075	-0.120853658536585	380.9004	383.134	2.23360000000002
0.00365384615384615	-0.120853658536585	379.5935	384.677	5.08350000000002
0	-0.120853658536585	379.1341	386.7335	7.5994
-0.00403846153846154	-0.120853658536585	379.1218	387.8488	8.72699999999998
-0.00788461538461538	-0.120853658536585	377.6151	389.361	11.7459
-0.0117307692307692	-0.120853658536585	377.2353	388.1278	10.8925
-0.0155769230769231	-0.120853658536585	377.0853	388.6753	11.59
-0.0192307692307692	-0.120853658536585	377.8902	387.0018	9.11160000000001
-0.0232692307692308	-0.120853658536585	379.6367	386.5951	6.95839999999999
-0.0271153846153846	-0.120853658536585	380.2367	386.9619	6.72520000000003
-0.0309615384615385	-0.120853658536585	379.6753	386.0075	6.3322
-0.0348076923076923	-0.120853658536585	379.806	385.6692	5.86320000000001
-0.0384615384615385	-0.120853658536585	382.0822	385.3779	3.29570000000001
-0.0425	-0.120853658536585	382.9314	383.2765	0.345100000000002
-0.0463461538461538	-0.120853658536585	382.9703	382.0219	-0.948399999999992
-0.0501923076923077	-0.120853658536585	381.3931	383.4247	2.03159999999997
-0.0540384615384615	-0.120853658536585	379.3351	384.2915	4.95639999999997
-0.0576923076923077	-0.120853658536585	376.5307	385.9446	9.41389999999996
-0.0617307692307692	-0.120853658536585	372.8925	386.5489	13.6564
-0.0655769230769231	-0.120853658536585	368.7198	388.4334	19.7136
-0.0694230769230769	-0.120853658536585	364.7423	388.8008	24.0585
-0.0732692307692308	-0.120853658536585	360.1252	390.3836	30.2584
-0.0769230769230769	-0.120853658536585	356.4985	388.8996	32.4011
-0.0807692307692308	-0.120853658536585	352.5701	387.5737	35.0036
-0.0848076923076923	-0.120853658536585	345.1188	388.6405	43.5217
-0.0886538461538462	-0.120853658536585	333.1482	390.2265	57.0783
-0.0925	-0.120853658536585	311.6253	388.6714	77.0461
-0.0963461538461538	-0.120853658536585	297.2053	389.3869	92.1816
-0.1	-0.120853658536585	284.244	388.1028	103.8588
-0.104038461538462	-0.120853658536585	274.0133	389.2991	115.2858
-0.107884615384615	-0.120853658536585	265.9464	390.1449	124.1985
-0.111730769230769	-0.120853658536585	259.2238	391.9889	132.7651
-0.115576923076923	-0.120853658536585	251.4318	393.9547	142.5229
-0.119230769230769	-0.120853658536585	246.137	395.2809	149.1439
-0.123269230769231	-0.120853658536585	239.6137	397.9023	158.2886
-0.127115384615385	-0.120853658536585	231.7488	398.5194	166.7706
-0.130961538461538	-0.120853658536585	221.0715	399.6879	178.6164
-0.134807692307692	-0.120853658536585	209.8439	402.1316	192.2877
-0.138653846153846	-0.120853658536585	204.1064	405.1722	201.0658
-0.1425	-0.120853658536585	200.8216	408.8747	208.0531
-0.146346153846154	-0.120853658536585	195.9256	413.733	217.8074
-0.150192307692308	-0.120853658536585	191.206	419.8379	228.6319
-0.154038461538462	-0.120853658536585	185.6849	424.0278	238.3429
-0.157884615384615	-0.120853658536585	177.0708	430.633	253.5622
-0.161730769230769	-0.120853658536585	153.8387	435.7227	281.884
-0.165576923076923	-0.120853658536585	110.8475	439.9382	329.0907
-0.169423076923077	-0.120853658536585	108.4524	444.948	336.4956
-0.173076923076923	-0.120853658536585	111.9161	447.6412	335.7251
-0.177115384615385	-0.120853658536585	116.5033	452.6538	336.1505
-0.180961538461538	-0.120853658536585	121.6191	456.5158	334.8967
-0.184807692307692	-0.120853658536585	127.5338	458.6365	331.1027
-0.188653846153846	-0.120853658536585	132.3198	461.8995	329.5797
-0.192307692307692	-0.120853658536585	136.1948	466.137	329.9422
-0.196346153846154	-0.120853658536585	138.2179	472.6436	334.4257
-0.200192307692308	-0.120853658536585	142.2679	477.3063	335.0384
-0.204038461538462	-0.120853658536585	156.2615	484.3392	328.0777
-0.207884615384615	-0.120853658536585	172.7809	490.8499	318.069
-0.211538461538462	-0.120853658536585	193.4007	496.4141	303.0134
-0.215576923076923	-0.120853658536585	210.5828	505.5469	294.9641
-0.219423076923077	-0.120853658536585	229.7215	514.1086	284.3871
-0.223269230769231	-0.120853658536585	279.4591	523.3952	243.9361
-0.227115384615385	-0.120853658536585	341.8978	530.36	188.4622
-0.230769230769231	-0.120853658536585	387.551	525.6193	138.0683
0.230576923076923	-0.117073170731707	381.3665	364.5002	-16.8663
0.226923076923077	-0.117073170731707	405.6001	349.5021	-56.098
0.222884615384615	-0.117073170731707	434.1127	340.0008	-94.1119
0.219230769230769	-0.117073170731707	456.8712	332.9926	-123.8786
0.215192307692308	-0.117073170731707	501.1282	322.1269	-179.0013
0.211538461538462	-0.117073170731707	518.0212	311.5181	-206.5031
0.207692307692308	-0.117073170731707	522.3428	295.0226	-227.3202
0.203653846153846	-0.117073170731707	523.322	280.4432	-242.8788
0.2	-0.117073170731707	521.0243	269.544	-251.4803
0.195961538461538	-0.117073170731707	518.4039	259.3783	-259.0256
0.192307692307692	-0.117073170731707	517.1203	247.8384	-269.2819
0.188461538461538	-0.117073170731707	514.5965	238.7991	-275.7974
0.184423076923077	-0.117073170731707	513.0352	228.9631	-284.0721
0.180769230769231	-0.117073170731707	511.252	219.284	-291.968
0.176730769230769	-0.117073170731707	508.5991	204.2565	-304.3426
0.173076923076923	-0.117073170731707	505.9954	187.6375	-318.3579
0.169230769230769	-0.117073170731707	504.0362	170.3103	-333.7259
0.165192307692308	-0.117073170731707	501.9546	155.6639	-346.2907
0.161538461538462	-0.117073170731707	498.7555	149.2475	-349.508
0.1575	-0.117073170731707	495.6292	158.2706	-337.3586
0.153846153846154	-0.117073170731707	493.7416	160.374	-333.3676
0.149807692307692	-0.117073170731707	492.3771	157.2257	-335.1514
0.145961538461538	-0.117073170731707	491.2615	155.584	-335.6775
0.142115384615385	-0.117073170731707	488.9781	154.5977	-334.3804
0.138269230769231	-0.117073170731707	484.6787	155.1559	-329.5228
0.134423076923077	-0.117073170731707	480.5807	159.4793	-321.1014
0.130576923076923	-0.117073170731707	480.9019	169.2325	-311.6694
0.126730769230769	-0.117073170731707	476.8272	189.1064	-287.7208
0.122884615384615	-0.117073170731707	470.9839	199.8756	-271.1083
0.119038461538462	-0.117073170731707	468.6216	211.208	-257.4136
0.115192307692308	-0.117073170731707	463.819	223.9862	-239.8328
0.111346153846154	-0.117073170731707	461.1052	239.4679	-221.6373
0.1075	-0.117073170731707	457.8908	256.2845	-201.6063
0.103653846153846	-0.117073170731707	457.3418	286.996	-170.3458
0.0998076923076923	-0.117073170731707	455.1455	327.285	-127.8605
0.0959615384615385	-0.117073170731707	454.1945	357.636	-96.5585
0.0921153846153846	-0.117073170731707	451.7504	384.2332	-67.5172
0.0882692307692308	-0.117073170731707	449.7345	400.4364	-49.2981
0.0844230769230769	-0.117073170731707	446.5159	410.3553	-36.1606
0.0805769230769231	-0.117073170731707	444.3215	411.2821	-33.0394
0.0767307692307692	-0.117073170731707	442.6238	409.1913	-33.4325
0.0728846153846154	-0.117073170731707	441.0755	405.1151	-35.9604
0.0690384615384615	-0.117073170731707	438.8526	399.6725	-39.1801
0.0653846153846154	-0.117073170731707	437.4495	395.9219	-41.5276
0.0613461538461538	-0.117073170731707	437.4209	393.7981	-43.6228
0.0576923076923077	-0.117073170731707	435.7281	389.9592	-45.7689
0.0536538461538462	-0.117073170731707	433.9516	388.7572	-45.1944
0.0498076923076923	-0.117073170731707	432.1719	385.3036	-46.8683
0.0459615384615385	-0.117073170731707	433.6423	383.9932	-49.6491
0.0421153846153846	-0.117073170731707	430.3735	382.2945	-48.079
0.0384615384615385	-0.117073170731707	427.1288	382.5304	-44.5984
0.0344230769230769	-0.117073170731707	424.0383	381.1297	-42.9086
0.0305769230769231	-0.117073170731707	420.4715	379.0836	-41.3879
0.0267307692307692	-0.117073170731707	417.4233	379.5202	-37.9031
0.0228846153846154	-0.117073170731707	414.8302	378.1668	-36.6634
0.0192307692307692	-0.117073170731707	413.1362	377.3624	-35.7738
0.0151923076923077	-0.117073170731707	410.9353	377.1211	-33.8142
0.0113461538461538	-0.117073170731707	407.4359	379.226	-28.2099
0.0075	-0.117073170731707	405.241	380.8543	-24.3867
0.00365384615384615	-0.117073170731707	403.6867	381.4712	-22.2155
0	-0.117073170731707	402.0126	383.0217	-18.9909
-0.00403846153846154	-0.117073170731707	399.9673	385.7423	-14.225
-0.00788461538461538	-0.117073170731707	398.5217	388.0487	-10.473
-0.0117307692307692	-0.117073170731707	397.1964	389.6109	-7.58549999999997
-0.0155769230769231	-0.117073170731707	396.538	389.9578	-6.58019999999999
-0.0192307692307692	-0.117073170731707	394.9342	388.6352	-6.29899999999998
-0.0232692307692308	-0.117073170731707	393.3273	388.1782	-5.14909999999998
-0.0271153846153846	-0.117073170731707	392.6483	387.8989	-4.74939999999998
-0.0309615384615385	-0.117073170731707	393.1892	387.5912	-5.59800000000001
-0.0348076923076923	-0.117073170731707	393.4783	389.093	-4.38529999999997
-0.0384615384615385	-0.117073170731707	393.1674	389.2708	-3.89659999999998
-0.0425	-0.117073170731707	393.9587	387.6901	-6.26860000000005
-0.0463461538461538	-0.117073170731707	394.5281	387.4107	-7.11739999999998
-0.0501923076923077	-0.117073170731707	393.6397	387.6192	-6.02050000000003
-0.0540384615384615	-0.117073170731707	392.1107	386.6123	-5.4984
-0.0576923076923077	-0.117073170731707	390.3832	386.852	-3.53120000000001
-0.0617307692307692	-0.117073170731707	388.2277	387.6762	-0.551500000000033
-0.0655769230769231	-0.117073170731707	385.1398	389.6276	4.48779999999999
-0.0694230769230769	-0.117073170731707	381.0351	393.5821	12.547
-0.0732692307692308	-0.117073170731707	376.2605	395.5629	19.3024
-0.0769230769230769	-0.117073170731707	370.5068	399.0183	28.5115
-0.0807692307692308	-0.117073170731707	363.5181	399.707	36.1889
-0.0848076923076923	-0.117073170731707	358.6092	400.377	41.7678
-0.0886538461538462	-0.117073170731707	351.1385	400.9863	49.8478
-0.0925	-0.117073170731707	341.4157	400.6082	59.1925
-0.0963461538461538	-0.117073170731707	319.9912	403.4457	83.4545
-0.1	-0.117073170731707	305.5309	403.3574	97.8265
-0.104038461538462	-0.117073170731707	290.4596	404.9143	114.4547
-0.107884615384615	-0.117073170731707	275.818	405.2139	129.3959
-0.111730769230769	-0.117073170731707	267.8469	407.2578	139.4109
-0.115576923076923	-0.117073170731707	258.1345	408.4273	150.2928
-0.119230769230769	-0.117073170731707	250.8579	412.1558	161.2979
-0.123269230769231	-0.117073170731707	240.9596	415.3451	174.3855
-0.127115384615385	-0.117073170731707	230.2242	417.9082	187.684
-0.130961538461538	-0.117073170731707	220.2668	419.6446	199.3778
-0.134807692307692	-0.117073170731707	205.7941	423.284	217.4899
-0.138653846153846	-0.117073170731707	198.7126	427.1214	228.4088
-0.1425	-0.117073170731707	190.9731	431.8291	240.856
-0.146346153846154	-0.117073170731707	185.3843	436.6871	251.3028
-0.150192307692308	-0.117073170731707	185.1419	441.7977	256.6558
-0.154038461538462	-0.117073170731707	181.5573	447.5046	265.9473
-0.157884615384615	-0.117073170731707	169.5482	453.9588	284.4106
-0.161730769230769	-0.117073170731707	134.2896	458.8433	324.5537
-0.165576923076923	-0.117073170731707	110.821	463.5806	352.7596
-0.169423076923077	-0.117073170731707	113.1776	467.3195	354.1419
-0.173076923076923	-0.117073170731707	120.5221	472.6	352.0779
-0.177115384615385	-0.117073170731707	126.9577	476.1895	349.2318
-0.180961538461538	-0.117073170731707	130.7247	479.3563	348.6316
-0.184807692307692	-0.117073170731707	133.516	480.6281	347.1121
-0.188653846153846	-0.117073170731707	135.79	485.5892	349.7992
-0.192307692307692	-0.117073170731707	136.913	491.2218	354.3088
-0.196346153846154	-0.117073170731707	136.8735	495.9382	359.0647
-0.200192307692308	-0.117073170731707	138.0396	500.4003	362.3607
-0.204038461538462	-0.117073170731707	148.2848	504.8404	356.5556
-0.207884615384615	-0.117073170731707	164.5572	509.6581	345.1009
-0.211538461538462	-0.117073170731707	181.3246	511.5333	330.2087
-0.215576923076923	-0.117073170731707	197.4438	514.9771	317.5333
-0.219423076923077	-0.117073170731707	214.14	516.6523	302.5123
-0.223269230769231	-0.117073170731707	248.4503	519.1268	270.6765
-0.227115384615385	-0.117073170731707	277.3413	517.9554	240.6141
-0.230769230769231	-0.117073170731707	340.1104	514.512	174.4016
0.230576923076923	-0.113536585365854	416.4567	397.702	-18.7547
0.226923076923077	-0.113536585365854	448.3904	371.9934	-76.397
0.222884615384615	-0.113536585365854	491.852	353.2933	-138.5587
0.219230769230769	-0.113536585365854	519.937	340.593	-179.344
0.215192307692308	-0.113536585365854	539.3513	328.4326	-210.9187
0.211538461538462	-0.113536585365854	555.6294	314.0462	-241.5832
0.207692307692308	-0.113536585365854	565.1286	301.6927	-263.4359
0.203653846153846	-0.113536585365854	571.8938	282.7284	-289.1654
0.2	-0.113536585365854	576.1764	270.1769	-305.9995
0.195961538461538	-0.113536585365854	578.5826	260.5056	-318.077
0.192307692307692	-0.113536585365854	578.9699	250.2982	-328.6717
0.188461538461538	-0.113536585365854	578.8111	239.8684	-338.9427
0.184423076923077	-0.113536585365854	576.9858	229.6908	-347.295
0.180769230769231	-0.113536585365854	574.0995	220.1549	-353.9446
0.176730769230769	-0.113536585365854	570.844	209.5969	-361.2471
0.173076923076923	-0.113536585365854	567.8437	196.4803	-371.3634
0.169230769230769	-0.113536585365854	564.0873	181.4745	-382.6128
0.165192307692308	-0.113536585365854	561.4775	164.1022	-397.3753
0.161538461538462	-0.113536585365854	559.1667	152.6126	-406.5541
0.1575	-0.113536585365854	553.625	154.9546	-398.6704
0.153846153846154	-0.113536585365854	549.5192	164.4821	-385.0371
0.149807692307692	-0.113536585365854	543.2754	164.5629	-378.7125
0.145961538461538	-0.113536585365854	538.6473	162.2008	-376.4465
0.142115384615385	-0.113536585365854	535.2648	159.306	-375.9588
0.138269230769231	-0.113536585365854	536.041	157.1994	-378.8416
0.134423076923077	-0.113536585365854	536.7638	158.5809	-378.1829
0.130576923076923	-0.113536585365854	532.2849	157.0495	-375.2354
0.126730769230769	-0.113536585365854	526.6584	159.657	-367.0014
0.122884615384615	-0.113536585365854	521.601	169.4286	-352.1724
0.119038461538462	-0.113536585365854	517.5431	185.7301	-331.813
0.115192307692308	-0.113536585365854	512.1375	200.9329	-311.2046
0.111346153846154	-0.113536585365854	508.9478	210.8075	-298.1403
0.1075	-0.113536585365854	507.3829	227.4706	-279.9123
0.103653846153846	-0.113536585365854	505.0412	243.0646	-261.9766
0.0998076923076923	-0.113536585365854	503.1482	264.1563	-238.9919
0.0959615384615385	-0.113536585365854	501.9004	296.0943	-205.8061
0.0921153846153846	-0.113536585365854	501.006	349.1077	-151.8983
0.0882692307692308	-0.113536585365854	499.6115	374.2964	-125.3151
0.0844230769230769	-0.113536585365854	497.0912	393.6086	-103.4826
0.0805769230769231	-0.113536585365854	494.3975	409.0009	-85.3966
0.0767307692307692	-0.113536585365854	493.8733	418.9376	-74.9357
0.0728846153846154	-0.113536585365854	492.3751	418.3072	-74.0679
0.0690384615384615	-0.113536585365854	490.7527	415.8438	-74.9089
0.0653846153846154	-0.113536585365854	488.1064	408.3585	-79.7479
0.0613461538461538	-0.113536585365854	485.7859	405.8143	-79.9716
0.0576923076923077	-0.113536585365854	484.2366	402.0764	-82.1602
0.0536538461538462	-0.113536585365854	481.814	401.6219	-80.1921000000001
0.0498076923076923	-0.113536585365854	479.9425	399.2453	-80.6972
0.0459615384615385	-0.113536585365854	483.5377	398.9293	-84.6084
0.0421153846153846	-0.113536585365854	481.6396	396.31	-85.3296
0.0384615384615385	-0.113536585365854	477.9191	391.9835	-85.9356
0.0344230769230769	-0.113536585365854	473.8461	388.9072	-84.9389
0.0305769230769231	-0.113536585365854	470.4004	388.0821	-82.3183
0.0267307692307692	-0.113536585365854	467.8014	387.5467	-80.2547
0.0228846153846154	-0.113536585365854	465.3767	386.6113	-78.7654
0.0192307692307692	-0.113536585365854	462.876	385.5584	-77.3176
0.0151923076923077	-0.113536585365854	459.9283	387.1386	-72.7897
0.0113461538461538	-0.113536585365854	457.6281	388.2401	-69.388
0.0075	-0.113536585365854	455.6019	389.6493	-65.9526
0.00365384615384615	-0.113536585365854	453.1275	390.0973	-63.0302
0	-0.113536585365854	450.7024	392.3239	-58.3785
-0.00403846153846154	-0.113536585365854	448.9506	393.0771	-55.8735
-0.00788461538461538	-0.113536585365854	447.1221	395.5833	-51.5388
-0.0117307692307692	-0.113536585365854	446.3734	397.044	-49.3294
-0.0155769230769231	-0.113536585365854	445.0181	398.2578	-46.7603
-0.0192307692307692	-0.113536585365854	443.7162	398.8452	-44.871
-0.0232692307692308	-0.113536585365854	442.3663	398.8932	-43.4731000000001
-0.0271153846153846	-0.113536585365854	441.2599	399.311	-41.9489
-0.0309615384615385	-0.113536585365854	440.505	397.0164	-43.4886
-0.0348076923076923	-0.113536585365854	440.6268	397.8624	-42.7644
-0.0384615384615385	-0.113536585365854	440.5275	398.0015	-42.526
-0.0425	-0.113536585365854	440.5253	396.5219	-44.0034
-0.0463461538461538	-0.113536585365854	439.3735	396.7089	-42.6646
-0.0501923076923077	-0.113536585365854	438.1957	396.522	-41.6737
-0.0540384615384615	-0.113536585365854	436.8675	398.1942	-38.6733
-0.0576923076923077	-0.113536585365854	435.3182	397.5402	-37.778
-0.0617307692307692	-0.113536585365854	433.0902	395.839	-37.2512
-0.0655769230769231	-0.113536585365854	430.5437	396.4469	-34.0968
-0.0694230769230769	-0.113536585365854	424.3709	396.5564	-27.8145
-0.0732692307692308	-0.113536585365854	418.22	399.4346	-18.7854
-0.0769230769230769	-0.113536585365854	410.9254	401.6362	-9.28920000000005
-0.0807692307692308	-0.113536585365854	402.6832	404.1859	1.5027
-0.0848076923076923	-0.113536585365854	390.0152	404.3972	14.382
-0.0886538461538462	-0.113536585365854	378.7468	404.2691	25.5223
-0.0925	-0.113536585365854	366.3547	406.0234	39.6687
-0.0963461538461538	-0.113536585365854	352.8316	404.7427	51.9111
-0.1	-0.113536585365854	333.2097	404.9915	71.7818
-0.104038461538462	-0.113536585365854	307.512	406.2075	98.6955
-0.107884615384615	-0.113536585365854	293.7504	406.9951	113.2447
-0.111730769230769	-0.113536585365854	277.7948	408.283	130.4882
-0.115576923076923	-0.113536585365854	266.4987	408.055	141.5563
-0.119230769230769	-0.113536585365854	256.8665	408.4055	151.539
-0.123269230769231	-0.113536585365854	248.4337	410.8672	162.4335
-0.127115384615385	-0.113536585365854	238.4274	412.1647	173.7373
-0.130961538461538	-0.113536585365854	229.4892	416.448	186.9588
-0.134807692307692	-0.113536585365854	219.9901	416.9964	197.0063
-0.138653846153846	-0.113536585365854	203.7306	419.0617	215.3311
-0.1425	-0.113536585365854	194.2446	421.0255	226.7809
-0.146346153846154	-0.113536585365854	186.4855	426.5078	240.0223
-0.150192307692308	-0.113536585365854	182.026	430.0913	248.0653
-0.154038461538462	-0.113536585365854	177.2975	435.3253	258.0278
-0.157884615384615	-0.113536585365854	172.4414	440.933	268.4916
-0.161730769230769	-0.113536585365854	145.097	447.1875	302.0905
-0.165576923076923	-0.113536585365854	117.9079	452.2717	334.3638
-0.169423076923077	-0.113536585365854	119.1956	457.503	338.3074
-0.173076923076923	-0.113536585365854	122.7189	463.4355	340.7166
-0.177115384615385	-0.113536585365854	128.104	468.2946	340.1906
-0.180961538461538	-0.113536585365854	132.4301	473.2773	340.8472
-0.184807692307692	-0.113536585365854	133.2367	477.3397	344.103
-0.188653846153846	-0.113536585365854	134.5143	480.4815	345.9672
-0.192307692307692	-0.113536585365854	133.4679	485.1413	351.6734
-0.196346153846154	-0.113536585365854	133.4699	488.3066	354.8367
-0.200192307692308	-0.113536585365854	132.2578	493.0908	360.833
-0.204038461538462	-0.113536585365854	133.6592	495.7855	362.1263
-0.207884615384615	-0.113536585365854	137.8212	501.7426	363.9214
-0.211538461538462	-0.113536585365854	149.2184	504.2122	354.9938
-0.215576923076923	-0.113536585365854	164.4717	505.6835	341.2118
-0.219423076923077	-0.113536585365854	184.3108	503.3431	319.0323
-0.223269230769231	-0.113536585365854	201.1151	501.8238	300.7087
-0.227115384615385	-0.113536585365854	218.6509	496.9616	278.3107
-0.230769230769231	-0.113536585365854	265.1085	495.8635	230.755
0.230576923076923	-0.109756097560976	444.9038	422.0202	-22.8836
0.226923076923077	-0.109756097560976	515.0718	393.6183	-121.4535
0.222884615384615	-0.109756097560976	563.2686	366.2582	-197.0104
0.219230769230769	-0.109756097560976	597.9126	349.3423	-248.5703
0.215192307692308	-0.109756097560976	628.0827	338.0277	-290.055
0.211538461538462	-0.109756097560976	655.894	326.7536	-329.1404
0.207692307692308	-0.109756097560976	686.209	312.8644	-373.3446
0.203653846153846	-0.109756097560976	710.1895	293.8559	-416.3336
0.2	-0.109756097560976	721.515	280.8432	-440.6718
0.195961538461538	-0.109756097560976	730.7649	268.1403	-462.6246
0.192307692307692	-0.109756097560976	736.5792	257.3498	-479.2294
0.188461538461538	-0.109756097560976	738.751	245.881	-492.87
0.184423076923077	-0.109756097560976	739.2354	236.3305	-502.9049
0.180769230769231	-0.109756097560976	737.9779	225.6214	-512.3565
0.176730769230769	-0.109756097560976	732.6688	213.747	-518.9218
0.173076923076923	-0.109756097560976	728.5687	200.6055	-527.9632
0.169230769230769	-0.109756097560976	723.1729	188.0495	-535.1234
0.165192307692308	-0.109756097560976	718.5376	174.7673	-543.7703
0.161538461538462	-0.109756097560976	714.5981	173.4381	-541.16
0.1575	-0.109756097560976	711.3718	181.8387	-529.5331
0.153846153846154	-0.109756097560976	704.6289	178.4988	-526.1301
0.149807692307692	-0.109756097560976	699.1807	172.8408	-526.3399
0.145961538461538	-0.109756097560976	693.3685	165.7527	-527.6158
0.142115384615385	-0.109756097560976	689.779	161.7903	-527.9887
0.138269230769231	-0.109756097560976	683.2665	161.9958	-521.2707
0.134423076923077	-0.109756097560976	678.3647	161.173	-517.1917
0.130576923076923	-0.109756097560976	672.1684	164.1336	-508.0348
0.126730769230769	-0.109756097560976	665.2709	166.1908	-499.0801
0.122884615384615	-0.109756097560976	659.1385	173.4581	-485.6804
0.119038461538462	-0.109756097560976	655.1644	181.9075	-473.2569
0.115192307692308	-0.109756097560976	651.8553	198.2763	-453.579
0.111346153846154	-0.109756097560976	645.9835	207.0291	-438.9544
0.1075	-0.109756097560976	638.2675	215.6824	-422.5851
0.103653846153846	-0.109756097560976	632.093	227.0588	-405.0342
0.0998076923076923	-0.109756097560976	627.9031	238.6882	-389.2149
0.0959615384615385	-0.109756097560976	624.8868	254.4058	-370.481
0.0921153846153846	-0.109756097560976	621.8386	273.9951	-347.8435
0.0882692307692308	-0.109756097560976	618.8424	300.4045	-318.4379
0.0844230769230769	-0.109756097560976	615.7419	336.6162	-279.1257
0.0805769230769231	-0.109756097560976	610.2257	354.3593	-255.8664
0.0767307692307692	-0.109756097560976	605.7432	367.388	-238.3552
0.0728846153846154	-0.109756097560976	601.8911	372.5861	-229.305
0.0690384615384615	-0.109756097560976	596.4063	376.6283	-219.778
0.0653846153846154	-0.109756097560976	590.833	379.1175	-211.7155
0.0613461538461538	-0.109756097560976	586.7458	383.6099	-203.1359
0.0576923076923077	-0.109756097560976	581.959	384.6305	-197.3285
0.0536538461538462	-0.109756097560976	577.0515	387.924	-189.1275
0.0498076923076923	-0.109756097560976	572.3602	389.1946	-183.1656
0.0459615384615385	-0.109756097560976	568.5891	387.5668	-181.0223
0.0421153846153846	-0.109756097560976	564.5551	388.2201	-176.335
0.0384615384615385	-0.109756097560976	561.4937	387.465	-174.0287
0.0344230769230769	-0.109756097560976	557.0423	386.0363	-171.006
0.0305769230769231	-0.109756097560976	553.0192	383.8395	-169.1797
0.0267307692307692	-0.109756097560976	548.5242	384.0277	-164.4965
0.0228846153846154	-0.109756097560976	545.6799	384.0186	-161.6613
0.0192307692307692	-0.109756097560976	543.0016	384.4238	-158.5778
0.0151923076923077	-0.109756097560976	539.9041	383.9159	-155.9882
0.0113461538461538	-0.109756097560976	537.1304	385.4461	-151.6843
0.0075	-0.109756097560976	533.4805	385.7343	-147.7462
0.00365384615384615	-0.109756097560976	529.5811	386.9377	-142.6434
0	-0.109756097560976	526.1806	387.0561	-139.1245
-0.00403846153846154	-0.109756097560976	522.5033	388.8354	-133.6679
-0.00788461538461538	-0.109756097560976	519.5559	388.6153	-130.9406
-0.0117307692307692	-0.109756097560976	515.1047	389.5293	-125.5754
-0.0155769230769231	-0.109756097560976	512.4542	392.9314	-119.5228
-0.0192307692307692	-0.109756097560976	509.9015	395.4781	-114.4234
-0.0232692307692308	-0.109756097560976	507.6792	397.1604	-110.5188
-0.0271153846153846	-0.109756097560976	505.3283	397.6064	-107.7219
-0.0309615384615385	-0.109756097560976	503.6243	399.5882	-104.0361
-0.0348076923076923	-0.109756097560976	502.1473	398.6325	-103.5148
-0.0384615384615385	-0.109756097560976	499.7702	400.5438	-99.2264
-0.0425	-0.109756097560976	498.2171	401.8089	-96.4082000000001
-0.0463461538461538	-0.109756097560976	497.6919	403.1123	-94.5796
-0.0501923076923077	-0.109756097560976	496.0647	402.9058	-93.1589
-0.0540384615384615	-0.109756097560976	492.9352	404.3923	-88.5429
-0.0576923076923077	-0.109756097560976	489.8574	404.4815	-85.3759
-0.0617307692307692	-0.109756097560976	488.1054	404.7917	-83.3137
-0.0655769230769231	-0.109756097560976	485.3538	403.311	-82.0428
-0.0694230769230769	-0.109756097560976	481.0264	403.253	-77.7734000000001
-0.0732692307692308	-0.109756097560976	476.6213	402.8663	-73.755
-0.0769230769230769	-0.109756097560976	471.0447	404.3924	-66.6523
-0.0807692307692308	-0.109756097560976	463.0925	406.235	-56.8575
-0.0848076923076923	-0.109756097560976	451.7213	409.1884	-42.5329
-0.0886538461538462	-0.109756097560976	437.9065	410.7682	-27.1383
-0.0925	-0.109756097560976	421.8914	414.5057	-7.38569999999999
-0.0963461538461538	-0.109756097560976	392.6726	415.2461	22.5735
-0.1	-0.109756097560976	369.1424	416.9256	47.7832
-0.104038461538462	-0.109756097560976	346.5121	415.6996	69.1875
-0.107884615384615	-0.109756097560976	314.9199	417.5379	102.618
-0.111730769230769	-0.109756097560976	294.9366	417.0316	122.095
-0.115576923076923	-0.109756097560976	281.9725	419.0176	137.0451
-0.119230769230769	-0.109756097560976	272.4458	418.7911	146.3453
-0.123269230769231	-0.109756097560976	261.7112	418.7911	157.0799
-0.127115384615385	-0.109756097560976	255.3518	420.708	165.3562
-0.130961538461538	-0.109756097560976	245.1126	421.2488	176.1362
-0.134807692307692	-0.109756097560976	233.1381	425.1394	192.0013
-0.138653846153846	-0.109756097560976	219.6448	427.3351	207.6903
-0.1425	-0.109756097560976	203.6723	430.3698	226.6975
-0.146346153846154	-0.109756097560976	190.5097	432.4158	241.9061
-0.150192307692308	-0.109756097560976	183.8285	433.3349	249.5064
-0.154038461538462	-0.109756097560976	176.869	435.304	258.435
-0.157884615384615	-0.109756097560976	170.9368	436.7985	265.8617
-0.161730769230769	-0.109756097560976	141.4292	441.0665	299.6373
-0.165576923076923	-0.109756097560976	110.9709	447.3519	336.381
-0.169423076923077	-0.109756097560976	111.7428	452.8393	341.0965
-0.173076923076923	-0.109756097560976	119.6716	458.3266	338.655
-0.177115384615385	-0.109756097560976	127.1037	464.0631	336.9594
-0.180961538461538	-0.109756097560976	130.4212	470.0721	339.6509
-0.184807692307692	-0.109756097560976	133.3819	474.7087	341.3268
-0.188653846153846	-0.109756097560976	133.2493	480.2972	347.0479
-0.192307692307692	-0.109756097560976	135.6157	485.1864	349.5707
-0.196346153846154	-0.109756097560976	137.0456	489.3281	352.2825
-0.200192307692308	-0.109756097560976	136.4459	491.1012	354.6553
-0.204038461538462	-0.109756097560976	135.6376	492.924	357.2864
-0.207884615384615	-0.109756097560976	135.3793	496.092	360.7127
-0.211538461538462	-0.109756097560976	139.8076	494.4945	354.6869
-0.215576923076923	-0.109756097560976	151.3372	490.4535	339.1163
-0.219423076923077	-0.109756097560976	164.2658	482.7655	318.4997
-0.223269230769231	-0.109756097560976	182.206	475.5278	293.3218
-0.227115384615385	-0.109756097560976	199.7747	461.9516	262.1769
-0.230769230769231	-0.109756097560976	221.5252	442.3158	220.7906
0.230576923076923	-0.10609756097561	582.7633	516.4198	-66.3435
0.226923076923077	-0.10609756097561	693.3063	454.2805	-239.0258
0.222884615384615	-0.10609756097561	915.8629	417.0609	-498.802
0.219230769230769	-0.10609756097561	1083.876	382.5584	-701.3176
0.215192307692308	-0.10609756097561	1286.167	360.0727	-926.0943
0.211538461538462	-0.10609756097561	1423.058	342.0048	-1081.0532
0.207692307692308	-0.10609756097561	1495.845	329.0126	-1166.8324
0.203653846153846	-0.10609756097561	1539.744	310.5817	-1229.1623
0.2	-0.10609756097561	1570.775	288.5985	-1282.1765
0.195961538461538	-0.10609756097561	1591.557	276.4273	-1315.1297
0.192307692307692	-0.10609756097561	1605.94	265.0491	-1340.8909
0.188461538461538	-0.10609756097561	1610.995	256.7963	-1354.1987
0.184423076923077	-0.10609756097561	1610.339	249.6333	-1360.7057
0.180769230769231	-0.10609756097561	1604.204	241.5583	-1362.6457
0.176730769230769	-0.10609756097561	1594.633	230.2454	-1364.3876
0.173076923076923	-0.10609756097561	1585.764	219.0993	-1366.6647
0.169230769230769	-0.10609756097561	1573.214	206.75	-1366.464
0.165192307692308	-0.10609756097561	1563.781	191.0263	-1372.7547
0.161538461538462	-0.10609756097561	1551.414	173.0557	-1378.3583
0.1575	-0.10609756097561	1540.757	166.8347	-1373.9223
0.153846153846154	-0.10609756097561	1528.49	174.9849	-1353.5051
0.149807692307692	-0.10609756097561	1516.524	174.5427	-1341.9813
0.145961538461538	-0.10609756097561	1503.127	169.3125	-1333.8145
0.142115384615385	-0.10609756097561	1489.955	164.5764	-1325.3786
0.138269230769231	-0.10609756097561	1477.962	162.0942	-1315.8678
0.134423076923077	-0.10609756097561	1463.434	164.8728	-1298.5612
0.130576923076923	-0.10609756097561	1449.301	167.1829	-1282.1181
0.126730769230769	-0.10609756097561	1437.306	168.0391	-1269.2669
0.122884615384615	-0.10609756097561	1424.877	176.5939	-1248.2831
0.119038461538462	-0.10609756097561	1409.172	186.3382	-1222.8338
0.115192307692308	-0.10609756097561	1396.494	193.8796	-1202.6144
0.111346153846154	-0.10609756097561	1385.57	199.0809	-1186.4891
0.1075	-0.10609756097561	1371.463	205.985	-1165.478
0.103653846153846	-0.10609756097561	1361.166	212.3245	-1148.8415
0.0998076923076923	-0.10609756097561	1350.265	220.2137	-1130.0513
0.0959615384615385	-0.10609756097561	1340.507	230.271	-1110.236
0.0921153846153846	-0.10609756097561	1327.22	244.524	-1082.696
0.0882692307692308	-0.10609756097561	1315.136	265.2078	-1049.9282
0.0844230769230769	-0.10609756097561	1303.69	283.58	-1020.11
0.0805769230769231	-0.10609756097561	1290.767	306.4067	-984.3603
0.0767307692307692	-0.10609756097561	1276.33	329.9945	-946.3355
0.0728846153846154	-0.10609756097561	1264.006	344.3988	-919.6072
0.0690384615384615	-0.10609756097561	1251.744	353.8564	-897.8876
0.0653846153846154	-0.10609756097561	1238.499	356.9877	-881.5113
0.0613461538461538	-0.10609756097561	1225.196	358.1334	-867.0626
0.0576923076923077	-0.10609756097561	1214.618	355.7577	-858.8603
0.0536538461538462	-0.10609756097561	1201.842	355.6326	-846.2094
0.0498076923076923	-0.10609756097561	1188.782	352.4966	-836.2854
0.0459615384615385	-0.10609756097561	1177.434	351.043	-826.391
0.0421153846153846	-0.10609756097561	1166.309	348.9806	-817.3284
0.0384615384615385	-0.10609756097561	1153.615	348.338	-805.277
0.0344230769230769	-0.10609756097561	1141.562	347.3994	-794.1626
0.0305769230769231	-0.10609756097561	1130.377	344.2569	-786.1201
0.0267307692307692	-0.10609756097561	1119.596	343.4143	-776.1817
0.0228846153846154	-0.10609756097561	1108.311	340.2065	-768.1045
0.0192307692307692	-0.10609756097561	1096.667	339.1809	-757.4861
0.0151923076923077	-0.10609756097561	1086.142	339.2153	-746.9267
0.0113461538461538	-0.10609756097561	1075.463	337.0486	-738.4144
0.0075	-0.10609756097561	1064.324	338.2582	-726.0658
0.00365384615384615	-0.10609756097561	1053.394	339.2207	-714.1733
0	-0.10609756097561	1043.116	339.1709	-703.9451
-0.00403846153846154	-0.10609756097561	1032.181	338.5595	-693.6215
-0.00788461538461538	-0.10609756097561	1015	341.3429	-673.6571
-0.0117307692307692	-0.10609756097561	1004.773	343.2016	-661.5714
-0.0155769230769231	-0.10609756097561	997.2171	345.9364	-651.2807
-0.0192307692307692	-0.10609756097561	988.7533	348.5736	-640.1797
-0.0232692307692308	-0.10609756097561	980.0388	349.683	-630.3558
-0.0271153846153846	-0.10609756097561	973.3396	350.3797	-622.9599
-0.0309615384615385	-0.10609756097561	965.3325	352.9033	-612.4292
-0.0348076923076923	-0.10609756097561	956.0659	354.0966	-601.9693
-0.0384615384615385	-0.10609756097561	946.4011	357.7935	-588.6076
-0.0425	-0.10609756097561	936.3836	357.6487	-578.7349
-0.0463461538461538	-0.10609756097561	926.0645	357.3523	-568.7122
-0.0501923076923077	-0.10609756097561	910.3643	357.6006	-552.7637
-0.0540384615384615	-0.10609756097561	892.3973	357.7357	-534.6616
-0.0576923076923077	-0.10609756097561	870.4163	360.2909	-510.1254
-0.0617307692307692	-0.10609756097561	842.1583	361.3675	-480.7908
-0.0655769230769231	-0.10609756097561	801.3509	364.0539	-437.297
-0.0694230769230769	-0.10609756097561	763.0045	365.3142	-397.6903
-0.0732692307692308	-0.10609756097561	699.6383	366.1608	-333.4775
-0.0769230769230769	-0.10609756097561	620.1944	365.7629	-254.4315
-0.0807692307692308	-0.10609756097561	577.9737	367.3116	-210.6621
-0.0848076923076923	-0.10609756097561	543.4815	368.0808	-175.4007
-0.0886538461538462	-0.10609756097561	513.5239	369.4443	-144.0796
-0.0925	-0.10609756097561	490.057	373.1664	-116.8906
-0.0963461538461538	-0.10609756097561	464.7643	376.7877	-87.9766
-0.1	-0.10609756097561	438.8643	379.3455	-59.5188
-0.104038461538462	-0.10609756097561	392.1646	384.3409	-7.82370000000003
-0.107884615384615	-0.10609756097561	360.6013	386.6028	26.0015
-0.111730769230769	-0.10609756097561	331.5111	388.4329	56.9218
-0.115576923076923	-0.10609756097561	299.0038	391.8874	92.8836
-0.119230769230769	-0.10609756097561	283.3041	392.8055	109.5014
-0.123269230769231	-0.10609756097561	268.884	396.778	127.894
-0.127115384615385	-0.10609756097561	253.6033	397.6669	144.0636
-0.130961538461538	-0.10609756097561	245.3744	399.6283	154.2539
-0.134807692307692	-0.10609756097561	235.5195	401.7628	166.2433
-0.138653846153846	-0.10609756097561	227.6589	404.0242	176.3653
-0.1425	-0.10609756097561	208.3415	408.3291	199.9876
-0.146346153846154	-0.10609756097561	195.4217	410.6718	215.2501
-0.150192307692308	-0.10609756097561	186.9389	414.7978	227.8589
-0.154038461538462	-0.10609756097561	178.5111	416.6914	238.1803
-0.157884615384615	-0.10609756097561	171.6599	419.7298	248.0699
-0.161730769230769	-0.10609756097561	147.489	424.0577	276.5687
-0.165576923076923	-0.10609756097561	117.3956	427.6157	310.2201
-0.169423076923077	-0.10609756097561	116.7426	432.9979	316.2553
-0.173076923076923	-0.10609756097561	120.7977	438.4791	317.6814
-0.177115384615385	-0.10609756097561	126.3013	444.8056	318.5043
-0.180961538461538	-0.10609756097561	130.7844	452.2037	321.4193
-0.184807692307692	-0.10609756097561	132.559	458.4109	325.8519
-0.188653846153846	-0.10609756097561	132.886	464.3897	331.5037
-0.192307692307692	-0.10609756097561	131.0118	468.922	337.9102
-0.196346153846154	-0.10609756097561	131.3367	474.1041	342.7674
-0.200192307692308	-0.10609756097561	130.4499	477.7678	347.3179
-0.204038461538462	-0.10609756097561	128.7549	481.4292	352.6743
-0.207884615384615	-0.10609756097561	128.0756	483.9953	355.9197
-0.211538461538462	-0.10609756097561	128.6351	486.1645	357.5294
-0.215576923076923	-0.10609756097561	136.8739	476.1723	339.2984
-0.219423076923077	-0.10609756097561	149.0628	455.6924	306.6296
-0.223269230769231	-0.10609756097561	164.7058	446.6473	281.9415
-0.227115384615385	-0.10609756097561	181.1541	431.0071	249.853
-0.230769230769231	-0.10609756097561	197.169	409.7608	212.5918
0.230576923076923	-0.102560975609756	595.2421	527.025	-68.2171000000001
0.226923076923077	-0.102560975609756	852.69	468.0712	-384.6188
0.222884615384615	-0.102560975609756	1124.272	428.6439	-695.6281
0.219230769230769	-0.102560975609756	1603.767	398.3096	-1205.4574
0.215192307692308	-0.102560975609756	1893.779	376.7947	-1516.9843
0.211538461538462	-0.102560975609756	2142.798	357.0801	-1785.7179
0.207692307692308	-0.102560975609756	2605.78	344.2451	-2261.5349
0.203653846153846	-0.102560975609756	2861.247	334.4854	-2526.7616
0.2	-0.102560975609756	3035.864	322.295	-2713.569
0.195961538461538	-0.102560975609756	3169.576	309.8855	-2859.6905
0.192307692307692	-0.102560975609756	3257.173	288.2929	-2968.8801
0.188461538461538	-0.102560975609756	3294.408	275.0913	-3019.3167
0.184423076923077	-0.102560975609756	3300.821	260.2308	-3040.5902
0.180769230769231	-0.102560975609756	3278.354	246.2036	-3032.1504
0.176730769230769	-0.102560975609756	3231.971	232.4455	-2999.5255
0.173076923076923	-0.102560975609756	3185.421	216.6666	-2968.7544
0.169230769230769	-0.102560975609756	3132.571	202.3947	-2930.1763
0.165192307692308	-0.102560975609756	3076.23	188.0303	-2888.1997
0.161538461538462	-0.102560975609756	3014.155	178.8252	-2835.3298
0.1575	-0.102560975609756	2950.575	184.1315	-2766.4435
0.153846153846154	-0.102560975609756	2890.115	186.9325	-2703.1825
0.149807692307692	-0.102560975609756	2831.049	183.6012	-2647.4478
0.145961538461538	-0.102560975609756	2775.364	180.0988	-2595.2652
0.142115384615385	-0.102560975609756	2724.982	172.5327	-2552.4493
0.138269230769231	-0.102560975609756	2676.456	166.0285	-2510.4275
0.134423076923077	-0.102560975609756	2627.668	161.9632	-2465.7048
0.130576923076923	-0.102560975609756	2581.131	159.5729	-2421.5581
0.126730769230769	-0.102560975609756	2543.683	159.6465	-2384.0365
0.122884615384615	-0.102560975609756	2512.333	158.7997	-2353.5333
0.119038461538462	-0.102560975609756	2478.625	157.4015	-2321.2235
0.115192307692308	-0.102560975609756	2440.714	161.5435	-2279.1705
0.111346153846154	-0.102560975609756	2412.154	175.2262	-2236.9278
0.1075	-0.102560975609756	2388.547	198.7426	-2189.8044
0.103653846153846	-0.102560975609756	2366.37	207.9376	-2158.4324
0.0998076923076923	-0.102560975609756	2337.614	211.6556	-2125.9584
0.0959615384615385	-0.102560975609756	2311.338	216.0176	-2095.3204
0.0921153846153846	-0.102560975609756	2283.804	221.1979	-2062.6061
0.0882692307692308	-0.102560975609756	2256.798	228.1368	-2028.6612
0.0844230769230769	-0.102560975609756	2226.543	242.4838	-1984.0592
0.0805769230769231	-0.102560975609756	2204.904	256.0867	-1948.8173
0.0767307692307692	-0.102560975609756	2179.005	266.5441	-1912.4609
0.0728846153846154	-0.102560975609756	2152.203	285.3149	-1866.8881
0.0690384615384615	-0.102560975609756	2121.546	300.6771	-1820.8689
0.0653846153846154	-0.102560975609756	2095.95	316.8101	-1779.1399
0.0613461538461538	-0.102560975609756	2068.433	329.0716	-1739.3614
0.0576923076923077	-0.102560975609756	2039.51	337.0177	-1702.4923
0.0536538461538462	-0.102560975609756	2009.255	338.3766	-1670.8784
0.0498076923076923	-0.102560975609756	1982.962	340.1138	-1642.8482
0.0459615384615385	-0.102560975609756	1956.979	337.2402	-1619.7388
0.0421153846153846	-0.102560975609756	1930.59	336.9623	-1593.6277
0.0384615384615385	-0.102560975609756	1909.185	334.3339	-1574.8511
0.0344230769230769	-0.102560975609756	1887.876	332.8476	-1555.0284
0.0305769230769231	-0.102560975609756	1867.996	330.7409	-1537.2551
0.0267307692307692	-0.102560975609756	1846.699	330.8152	-1515.8838
0.0228846153846154	-0.102560975609756	1827.734	327.9125	-1499.8215
0.0192307692307692	-0.102560975609756	1811.407	328.4821	-1482.9249
0.0151923076923077	-0.102560975609756	1791.838	327.3984	-1464.4396
0.0113461538461538	-0.102560975609756	1767.731	326.6545	-1441.0765
0.0075	-0.102560975609756	1753.622	327.1595	-1426.4625
0.00365384615384615	-0.102560975609756	1739.244	325.5628	-1413.6812
0	-0.102560975609756	1726.174	325.0655	-1401.1085
-0.00403846153846154	-0.102560975609756	1711.369	324.782	-1386.587
-0.00788461538461538	-0.102560975609756	1694.765	324.6855	-1370.0795
-0.0117307692307692	-0.102560975609756	1679.091	325.4287	-1353.6623
-0.0155769230769231	-0.102560975609756	1663.191	327.5246	-1335.6664
-0.0192307692307692	-0.102560975609756	1643.836	328.8015	-1315.0345
-0.0232692307692308	-0.102560975609756	1627.855	332.6696	-1295.1854
-0.0271153846153846	-0.102560975609756	1611.669	333.8992	-1277.7698
-0.0309615384615385	-0.102560975609756	1597.6	335.7458	-1261.8542
-0.0348076923076923	-0.102560975609756	1581.019	335.922	-1245.097
-0.0384615384615385	-0.102560975609756	1568.13	338.1255	-1230.0045
-0.0425	-0.102560975609756	1551.838	338.2595	-1213.5785
-0.0463461538461538	-0.102560975609756	1532.599	341.079	-1191.52
-0.0501923076923077	-0.102560975609756	1501.745	342.6905	-1159.0545
-0.0540384615384615	-0.102560975609756	1467.27	341.8613	-1125.4087
-0.0576923076923077	-0.102560975609756	1423.762	341.7705	-1081.9915
-0.0617307692307692	-0.102560975609756	1369.904	342.9511	-1026.9529
-0.0655769230769231	-0.102560975609756	1255.202	345.4554	-909.7466
-0.0694230769230769	-0.102560975609756	1170.299	346.6524	-823.6466
-0.0732692307692308	-0.102560975609756	1075.61	347.4358	-728.1742
-0.0769230769230769	-0.102560975609756	961.8043	347.603	-614.2013
-0.0807692307692308	-0.102560975609756	861.952	345.689	-516.263
-0.0848076923076923	-0.102560975609756	765.4076	348.0147	-417.3929
-0.0886538461538462	-0.102560975609756	641.1125	350.3586	-290.7539
-0.0925	-0.102560975609756	541.1269	352.7334	-188.3935
-0.0963461538461538	-0.102560975609756	497.3369	355.7594	-141.5775
-0.1	-0.102560975609756	462.8788	357.5063	-105.3725
-0.104038461538462	-0.102560975609756	426.7929	360.1399	-66.653
-0.107884615384615	-0.102560975609756	382.9823	363.2388	-19.7435
-0.111730769230769	-0.102560975609756	356.0954	367.106	11.0106
-0.115576923076923	-0.102560975609756	317.0085	367.978	50.9695
-0.119230769230769	-0.102560975609756	300.5819	369.7782	69.1963
-0.123269230769231	-0.102560975609756	287.4914	373.1112	85.6198
-0.127115384615385	-0.102560975609756	275.4599	375.4859	100.026
-0.130961538461538	-0.102560975609756	265.1995	376.1842	110.9847
-0.134807692307692	-0.102560975609756	256.4036	378.2522	121.8486
-0.138653846153846	-0.102560975609756	244.9756	379.5616	134.586
-0.1425	-0.102560975609756	230.8834	382.3911	151.5077
-0.146346153846154	-0.102560975609756	220.8633	386.1026	165.2393
-0.150192307692308	-0.102560975609756	200.3081	390.1052	189.7971
-0.154038461538462	-0.102560975609756	184.4552	391.87	207.4148
-0.157884615384615	-0.102560975609756	174.8688	394.7323	219.8635
-0.161730769230769	-0.102560975609756	152.6658	397.4247	244.7589
-0.165576923076923	-0.102560975609756	109.7487	399.6841	289.9354
-0.169423076923077	-0.102560975609756	110.1565	402.8748	292.7183
-0.173076923076923	-0.102560975609756	115.8649	408.012	292.1471
-0.177115384615385	-0.102560975609756	123.9064	412.9293	289.0229
-0.180961538461538	-0.102560975609756	131.3427	419.8131	288.4704
-0.184807692307692	-0.102560975609756	134.2978	425.2002	290.9024
-0.188653846153846	-0.102560975609756	134.8418	431.6551	296.8133
-0.192307692307692	-0.102560975609756	131.561	436.8369	305.2759
-0.196346153846154	-0.102560975609756	128.1081	440.9986	312.8905
-0.200192307692308	-0.102560975609756	127.1962	442.3447	315.1485
-0.204038461538462	-0.102560975609756	124.9594	442.6162	317.6568
-0.207884615384615	-0.102560975609756	125.0463	440.5697	315.5234
-0.211538461538462	-0.102560975609756	123.9006	434.4972	310.5966
-0.215576923076923	-0.102560975609756	125.5745	425.6739	300.0994
-0.219423076923077	-0.102560975609756	137.4634	411.9012	274.4378
-0.223269230769231	-0.102560975609756	150.3731	392.9705	242.5974
-0.227115384615385	-0.102560975609756	165.2213	371.1251	205.9038
-0.230769230769231	-0.102560975609756	181.5613	344.2622	162.7009
0.230576923076923	-0.098780487804878	583.115	532.3824	-50.7326000000001
0.226923076923077	-0.098780487804878	689.6838	480.7897	-208.8941
0.222884615384615	-0.098780487804878	912.4787	432.5883	-479.8904
0.219230769230769	-0.098780487804878	1079.169	405.2046	-673.9644
0.215192307692308	-0.098780487804878	1308.713	386.018	-922.695
0.211538461538462	-0.098780487804878	1469.574	366.0125	-1103.5615
0.207692307692308	-0.098780487804878	1547.803	352.3574	-1195.4456
0.203653846153846	-0.098780487804878	1593.031	340.515	-1252.516
0.2	-0.098780487804878	1627.717	328.0314	-1299.6856
0.195961538461538	-0.098780487804878	1649.298	314.4627	-1334.8353
0.192307692307692	-0.098780487804878	1664.363	294.049	-1370.314
0.188461538461538	-0.098780487804878	1664.59	280.4944	-1384.0956
0.184423076923077	-0.098780487804878	1666.244	265.2556	-1400.9884
0.180769230769231	-0.098780487804878	1661.081	250.6214	-1410.4596
0.176730769230769	-0.098780487804878	1657.007	235.5511	-1421.4559
0.173076923076923	-0.098780487804878	1649.232	220.7534	-1428.4786
0.169230769230769	-0.098780487804878	1644.599	205.0822	-1439.5168
0.165192307692308	-0.098780487804878	1636.745	193.5797	-1443.1653
0.161538461538462	-0.098780487804878	1630.787	189.101	-1441.686
0.1575	-0.098780487804878	1622.649	197.9585	-1424.6905
0.153846153846154	-0.098780487804878	1614.894	192.7327	-1422.1613
0.149807692307692	-0.098780487804878	1602.227	189.5008	-1412.7262
0.145961538461538	-0.098780487804878	1591.433	185.5902	-1405.8428
0.142115384615385	-0.098780487804878	1579.17	178.3469	-1400.8231
0.138269230769231	-0.098780487804878	1568.677	172.0907	-1396.5863
0.134423076923077	-0.098780487804878	1558.106	167.2537	-1390.8523
0.130576923076923	-0.098780487804878	1549.143	164.3623	-1384.7807
0.126730769230769	-0.098780487804878	1538.169	164.0338	-1374.1352
0.122884615384615	-0.098780487804878	1524.676	160.4589	-1364.2171
0.119038461538462	-0.098780487804878	1514.505	157.7789	-1356.7261
0.115192307692308	-0.098780487804878	1501.084	158.5014	-1342.5826
0.111346153846154	-0.098780487804878	1492.022	168.2457	-1323.7763
0.1075	-0.098780487804878	1480.547	187.7981	-1292.7489
0.103653846153846	-0.098780487804878	1466.579	196.1118	-1270.4672
0.0998076923076923	-0.098780487804878	1450.947	198.3553	-1252.5917
0.0959615384615385	-0.098780487804878	1437.027	200.4706	-1236.5564
0.0921153846153846	-0.098780487804878	1422.501	204.0565	-1218.4445
0.0882692307692308	-0.098780487804878	1408.003	210.4854	-1197.5176
0.0844230769230769	-0.098780487804878	1394.785	211.923	-1182.862
0.0805769230769231	-0.098780487804878	1381.995	216.1569	-1165.8381
0.0767307692307692	-0.098780487804878	1370.416	225.6213	-1144.7947
0.0728846153846154	-0.098780487804878	1357.798	236.2819	-1121.5161
0.0690384615384615	-0.098780487804878	1346.551	247.1237	-1099.4273
0.0653846153846154	-0.098780487804878	1334.438	255.3705	-1079.0675
0.0613461538461538	-0.098780487804878	1323.429	260.0286	-1063.4004
0.0576923076923077	-0.098780487804878	1309.432	265.0717	-1044.3603
0.0536538461538462	-0.098780487804878	1297.782	264.9271	-1032.8549
0.0498076923076923	-0.098780487804878	1284.927	266.6794	-1018.2476
0.0459615384615385	-0.098780487804878	1272.876	263.7461	-1009.1299
0.0421153846153846	-0.098780487804878	1259.544	266.2147	-993.3293
0.0384615384615385	-0.098780487804878	1247.22	267.2481	-979.9719
0.0344230769230769	-0.098780487804878	1235.497	266.7331	-968.7639
0.0305769230769231	-0.098780487804878	1222.741	266.7095	-956.0315
0.0267307692307692	-0.098780487804878	1208.943	267.4049	-941.5381
0.0228846153846154	-0.098780487804878	1197.157	265.8095	-931.3475
0.0192307692307692	-0.098780487804878	1186.318	263.1206	-923.1974
0.0151923076923077	-0.098780487804878	1174.512	261.7221	-912.7899
0.0113461538461538	-0.098780487804878	1163.07	261.1165	-901.9535
0.0075	-0.098780487804878	1151.471	257.3714	-894.0996
0.00365384615384615	-0.098780487804878	1140.738	256.3051	-884.4329
0	-0.098780487804878	1129.377	256.9905	-872.3865
-0.00403846153846154	-0.098780487804878	1117.74	255.453	-862.287
-0.00788461538461538	-0.098780487804878	1106.56	256.7326	-849.8274
-0.0117307692307692	-0.098780487804878	1095.988	257.5534	-838.4346
-0.0155769230769231	-0.098780487804878	1083.658	256.4002	-827.2578
-0.0192307692307692	-0.098780487804878	1070.915	258.4884	-812.4266
-0.0232692307692308	-0.098780487804878	1059.986	260.3401	-799.6459
-0.0271153846153846	-0.098780487804878	1049.009	261.1987	-787.8103
-0.0309615384615385	-0.098780487804878	1037.53	264.0333	-773.4967
-0.0348076923076923	-0.098780487804878	1026.751	265.6373	-761.1137
-0.0384615384615385	-0.098780487804878	1016.631	269.4035	-747.2275
-0.0425	-0.098780487804878	1003.894	273.1084	-730.7856
-0.0463461538461538	-0.098780487804878	990.8075	276.4291	-714.3784
-0.0501923076923077	-0.098780487804878	973.1927	277.9816	-695.2111
-0.0540384615384615	-0.098780487804878	955.8297	282.2857	-673.544
-0.0576923076923077	-0.098780487804878	935.8149	284.0787	-651.7362
-0.0617307692307692	-0.098780487804878	910.3259	286.1712	-624.1547
-0.0655769230769231	-0.098780487804878	877.0156	284.6789	-592.3367
-0.0694230769230769	-0.098780487804878	843.8182	285.3691	-558.4491
-0.0732692307692308	-0.098780487804878	808.723	285.538	-523.185
-0.0769230769230769	-0.098780487804878	771.7645	287.219	-484.5455
-0.0807692307692308	-0.098780487804878	706.421	288.3818	-418.0392
-0.0848076923076923	-0.098780487804878	667.4611	288.4137	-379.0474
-0.0886538461538462	-0.098780487804878	607.4809	291.5804	-315.9005
-0.0925	-0.098780487804878	562.325	294.0079	-268.3171
-0.0963461538461538	-0.098780487804878	531.0316	298.6242	-232.4074
-0.1	-0.098780487804878	504.7811	301.068	-203.7131
-0.104038461538462	-0.098780487804878	476.2843	305.3808	-170.9035
-0.107884615384615	-0.098780487804878	440.8117	307.6761	-133.1356
-0.111730769230769	-0.098780487804878	396.5499	311.1196	-85.4303
-0.115576923076923	-0.098780487804878	369.3792	312.8197	-56.5595
-0.119230769230769	-0.098780487804878	340.055	315.4935	-24.5615
-0.123269230769231	-0.098780487804878	311.4497	318.3631	6.91339999999997
-0.127115384615385	-0.098780487804878	294.3958	319.6418	25.246
-0.130961538461538	-0.098780487804878	279.4212	322.59	43.1688
-0.134807692307692	-0.098780487804878	266.2104	323.9176	57.7072
-0.138653846153846	-0.098780487804878	255.9249	326.7012	70.7763
-0.1425	-0.098780487804878	242.6831	328.6602	85.9771
-0.146346153846154	-0.098780487804878	229.4788	331.6514	102.1726
-0.150192307692308	-0.098780487804878	219.4	332.6323	113.2323
-0.154038461538462	-0.098780487804878	203.5434	336.4425	132.8991
-0.157884615384615	-0.098780487804878	188.7998	339.3523	150.5525
-0.161730769230769	-0.098780487804878	164.814	342.0108	177.1968
-0.165576923076923	-0.098780487804878	119.8862	344.5464	224.6602
-0.169423076923077	-0.098780487804878	117.8711	346.7623	228.8912
-0.173076923076923	-0.098780487804878	121.0491	349.598	228.5489
-0.177115384615385	-0.098780487804878	128.2847	350.3384	222.0537
-0.180961538461538	-0.098780487804878	132.8192	353.8044	220.9852
-0.184807692307692	-0.098780487804878	137.0961	357.4925	220.3964
-0.188653846153846	-0.098780487804878	137.4833	360.7577	223.2744
-0.192307692307692	-0.098780487804878	136.814	363.886	227.072
-0.196346153846154	-0.098780487804878	133.9352	368.3722	234.437
-0.200192307692308	-0.098780487804878	131.7878	371.3191	239.5313
-0.204038461538462	-0.098780487804878	129.5012	373.6447	244.1435
-0.207884615384615	-0.098780487804878	125.4553	371.9557	246.5004
-0.211538461538462	-0.098780487804878	124.4097	366.9779	242.5682
-0.215576923076923	-0.098780487804878	124.3411	356.29	231.9489
-0.219423076923077	-0.098780487804878	124.8264	339.4685	214.6421
-0.223269230769231	-0.098780487804878	132.6031	313.1771	180.574
-0.227115384615385	-0.098780487804878	144.8965	288.155	143.2585
-0.230769230769231	-0.098780487804878	160.8066	267.3359	106.5293
0.230576923076923	-0.0952439024390244	1031.182	749.9721	-281.2099
0.226923076923077	-0.0952439024390244	2031.411	616.8211	-1414.5899
0.222884615384615	-0.0952439024390244	4374.502	539.495	-3835.007
0.219230769230769	-0.0952439024390244	8190.48	456.3821	-7734.0979
0.215192307692308	-0.0952439024390244	11529.79	417.5044	-11112.2856
0.211538461538462	-0.0952439024390244	18757.01	392.8513	-18364.1587
0.207692307692308	-0.0952439024390244	22656.91	374.8857	-22282.0243
0.203653846153846	-0.0952439024390244	28269.92	361.0818	-27908.8382
0.2	-0.0952439024390244	31702.23	346.966	-31355.264
0.195961538461538	-0.0952439024390244	33132.92	334.6349	-32798.2851
0.192307692307692	-0.0952439024390244	33695.23	322.4959	-33372.7341
0.188461538461538	-0.0952439024390244	33372.52	308.0073	-33064.5127
0.184423076923077	-0.0952439024390244	32408.27	287.8553	-32120.4147
0.180769230769231	-0.0952439024390244	31069.03	274.9903	-30794.0397
0.176730769230769	-0.0952439024390244	29261.25	259.1976	-29002.0524
0.173076923076923	-0.0952439024390244	27776.43	243.3977	-27533.0323
0.169230769230769	-0.0952439024390244	26282.49	226.3707	-26056.1193
0.165192307692308	-0.0952439024390244	24737.71	208.7412	-24528.9688
0.161538461538462	-0.0952439024390244	23070.69	198.6884	-22872.0016
0.1575	-0.0952439024390244	21732.88	200.2601	-21532.6199
0.153846153846154	-0.0952439024390244	20466.59	205.0736	-20261.5164
0.149807692307692	-0.0952439024390244	19226.89	198.9133	-19027.9767
0.145961538461538	-0.0952439024390244	17988.82	193.3154	-17795.5046
0.142115384615385	-0.0952439024390244	16975.7	186.9528	-16788.7472
0.138269230769231	-0.0952439024390244	15684.53	180.3481	-15504.1819
0.134423076923077	-0.0952439024390244	14877.8	172.5154	-14705.2846
0.130576923076923	-0.0952439024390244	14035.14	168.8028	-13866.3372
0.126730769230769	-0.0952439024390244	13525.7	165.9661	-13359.7339
0.122884615384615	-0.0952439024390244	13023.22	165.1219	-12858.0981
0.119038461538462	-0.0952439024390244	12606.09	164.4251	-12441.6649
0.115192307692308	-0.0952439024390244	12227.48	162.3831	-12065.0969
0.111346153846154	-0.0952439024390244	11864.16	162.9242	-11701.2358
0.1075	-0.0952439024390244	11515.39	170.8685	-11344.5215
0.103653846153846	-0.0952439024390244	11231.59	185.716	-11045.874
0.0998076923076923	-0.0952439024390244	10942.69	200.3375	-10742.3525
0.0959615384615385	-0.0952439024390244	10687.22	208.2607	-10478.9593
0.0921153846153846	-0.0952439024390244	10427.44	215.7894	-10211.6506
0.0882692307692308	-0.0952439024390244	10229.29	221.1837	-10008.1063
0.0844230769230769	-0.0952439024390244	10043.01	220.7961	-9822.2139
0.0805769230769231	-0.0952439024390244	9871.351	223.9219	-9647.4291
0.0767307692307692	-0.0952439024390244	9682.703	228.5445	-9454.1585
0.0728846153846154	-0.0952439024390244	9531.035	231.9967	-9299.0383
0.0690384615384615	-0.0952439024390244	9364.492	233.6964	-9130.7956
0.0653846153846154	-0.0952439024390244	9183.593	234.7931	-8948.7999
0.0613461538461538	-0.0952439024390244	8943.526	233.0373	-8710.4887
0.0576923076923077	-0.0952439024390244	8708.75	234.3688	-8474.3812
0.0536538461538462	-0.0952439024390244	8438.598	232.7351	-8205.8629
0.0498076923076923	-0.0952439024390244	8104.156	233.499	-7870.657
0.0459615384615385	-0.0952439024390244	7817.952	229.3068	-7588.6452
0.0421153846153846	-0.0952439024390244	7549.073	228.5606	-7320.5124
0.0384615384615385	-0.0952439024390244	7297.055	225.0542	-7072.0008
0.0344230769230769	-0.0952439024390244	7025.722	224.7799	-6800.9421
0.0305769230769231	-0.0952439024390244	6536.432	221.7056	-6314.7264
0.0267307692307692	-0.0952439024390244	6330.513	220.4496	-6110.0634
0.0228846153846154	-0.0952439024390244	6105.929	220.1499	-5885.7791
0.0192307692307692	-0.0952439024390244	5917.259	220.195	-5697.064
0.0151923076923077	-0.0952439024390244	5726.844	217.405	-5509.439
0.0113461538461538	-0.0952439024390244	5511.103	217.3635	-5293.7395
0.0075	-0.0952439024390244	5346.28	215.0786	-5131.2014
0.00365384615384615	-0.0952439024390244	5202.504	213.0659	-4989.4381
0	-0.0952439024390244	5081.378	210.3718	-4871.0062
-0.00403846153846154	-0.0952439024390244	4963.18	210.5419	-4752.6381
-0.00788461538461538	-0.0952439024390244	4884.841	209.1714	-4675.6696
-0.0117307692307692	-0.0952439024390244	4815.437	209.5011	-4605.9359
-0.0155769230769231	-0.0952439024390244	4731.972	208.4667	-4523.5053
-0.0192307692307692	-0.0952439024390244	4659.654	208.8599	-4450.7941
-0.0232692307692308	-0.0952439024390244	4586.348	207.7648	-4378.5832
-0.0271153846153846	-0.0952439024390244	4516.443	210.3408	-4306.1022
-0.0309615384615385	-0.0952439024390244	4449.123	212.9563	-4236.1667
-0.0348076923076923	-0.0952439024390244	4413.108	213.5625	-4199.5455
-0.0384615384615385	-0.0952439024390244	4382.385	214.2046	-4168.1804
-0.0425	-0.0952439024390244	4339.268	217.2294	-4122.0386
-0.0463461538461538	-0.0952439024390244	4267.147	218.7294	-4048.4176
-0.0501923076923077	-0.0952439024390244	4153.622	221.2829	-3932.3391
-0.0540384615384615	-0.0952439024390244	3963.845	221.1068	-3742.7382
-0.0576923076923077	-0.0952439024390244	3733.434	223.6271	-3509.8069
-0.0617307692307692	-0.0952439024390244	3470.394	224.7419	-3245.6521
-0.0655769230769231	-0.0952439024390244	2978.955	227.8927	-2751.0623
-0.0694230769230769	-0.0952439024390244	2687.158	229.0082	-2458.1498
-0.0732692307692308	-0.0952439024390244	2349.749	228.7466	-2121.0024
-0.0769230769230769	-0.0952439024390244	2085.659	230.1229	-1855.5361
-0.0807692307692308	-0.0952439024390244	1841.516	230.9514	-1610.5646
-0.0848076923076923	-0.0952439024390244	1485.725	233.3204	-1252.4046
-0.0886538461538462	-0.0952439024390244	1128.864	235.2183	-893.6457
-0.0925	-0.0952439024390244	953.6985	236.6444	-717.0541
-0.0963461538461538	-0.0952439024390244	808.165	231.4445	-576.7205
-0.1	-0.0952439024390244	636.2098	229.2675	-406.9423
-0.104038461538462	-0.0952439024390244	530.0355	231.9013	-298.1342
-0.107884615384615	-0.0952439024390244	461.2093	233.7778	-227.4315
-0.111730769230769	-0.0952439024390244	413.1626	236.3649	-176.7977
-0.115576923076923	-0.0952439024390244	357.9047	237.3466	-120.5581
-0.119230769230769	-0.0952439024390244	317.9848	240.4942	-77.4906
-0.123269230769231	-0.0952439024390244	297.8237	242.2862	-55.5375
-0.127115384615385	-0.0952439024390244	280.9915	245.2732	-35.7183
-0.130961538461538	-0.0952439024390244	268.0262	246.2316	-21.7946
-0.134807692307692	-0.0952439024390244	259.7472	249.4434	-10.3038
-0.138653846153846	-0.0952439024390244	249.4457	253.1771	3.73140000000001
-0.1425	-0.0952439024390244	239.3707	256.4134	17.0427
-0.146346153846154	-0.0952439024390244	229.3542	256.9256	27.5714
-0.150192307692308	-0.0952439024390244	219.0965	259.3905	40.294
-0.154038461538462	-0.0952439024390244	202.6998	259.9632	57.2634
-0.157884615384615	-0.0952439024390244	181.0833	262.3308	81.2475
-0.161730769230769	-0.0952439024390244	143.517	264.9454	121.4284
-0.165576923076923	-0.0952439024390244	113.6079	266.0027	152.3948
-0.169423076923077	-0.0952439024390244	116.4553	266.6749	150.2196
-0.173076923076923	-0.0952439024390244	121.7241	269.9154	148.1913
-0.177115384615385	-0.0952439024390244	128.2631	273.5352	145.2721
-0.180961538461538	-0.0952439024390244	132.9812	276.6374	143.6562
-0.184807692307692	-0.0952439024390244	133.2423	280.8843	147.642
-0.188653846153846	-0.0952439024390244	132.2374	281.7606	149.5232
-0.192307692307692	-0.0952439024390244	132.2156	283.0914	150.8758
-0.196346153846154	-0.0952439024390244	128.8538	285.3445	156.4907
-0.200192307692308	-0.0952439024390244	127.6993	286.0302	158.3309
-0.204038461538462	-0.0952439024390244	124.4859	285.6971	161.2112
-0.207884615384615	-0.0952439024390244	123.2656	285.0691	161.8035
-0.211538461538462	-0.0952439024390244	120.8438	282.9272	162.0834
-0.215576923076923	-0.0952439024390244	119.1573	279.6043	160.447
-0.219423076923077	-0.0952439024390244	117.0037	270.6854	153.6817
-0.223269230769231	-0.0952439024390244	118.0055	259.4651	141.4596
-0.227115384615385	-0.0952439024390244	127.404	244.2274	116.8234
-0.230769230769231	-0.0952439024390244	140.6184	221.4367	80.8183
0.230576923076923	-0.0915853658536585	2940.977	1028.009	-1912.968
0.226923076923077	-0.0915853658536585	112571.4	660.2298	-111911.1702
0.222884615384615	-0.0915853658536585	152169.7	554.7242	-151614.9758
0.219230769230769	-0.0915853658536585	114939.3	489.417	-114449.883
0.215192307692308	-0.0915853658536585	81764.53	446.9004	-81317.6296
0.211538461538462	-0.0915853658536585	54333.36	419.0271	-53914.3329
0.207692307692308	-0.0915853658536585	28348.52	396.0974	-27952.4226
0.203653846153846	-0.0915853658536585	18626.71	380.11	-18246.6
0.2	-0.0915853658536585	13402.85	363.615	-13039.235
0.195961538461538	-0.0915853658536585	11419.3	348.9443	-11070.3557
0.192307692307692	-0.0915853658536585	10228.4	330.7633	-9897.6367
0.188461538461538	-0.0915853658536585	9500.171	317.9385	-9182.2325
0.184423076923077	-0.0915853658536585	9213.381	302.1567	-8911.2243
0.180769230769231	-0.0915853658536585	9227.395	273.536	-8953.859
0.176730769230769	-0.0915853658536585	9494.435	256.1503	-9238.2847
0.173076923076923	-0.0915853658536585	9877.616	246.0229	-9631.5931
0.169230769230769	-0.0915853658536585	10396.84	232.2435	-10164.5965
0.165192307692308	-0.0915853658536585	11080.56	215.4527	-10865.1073
0.161538461538462	-0.0915853658536585	11977.12	204.5586	-11772.5614
0.1575	-0.0915853658536585	12965.54	207.0726	-12758.4674
0.153846153846154	-0.0915853658536585	14174.91	210.6458	-13964.2642
0.149807692307692	-0.0915853658536585	15691.15	204.7727	-15486.3773
0.145961538461538	-0.0915853658536585	17858.92	197.4414	-17661.4786
0.142115384615385	-0.0915853658536585	19975.12	190.2984	-19784.8216
0.138269230769231	-0.0915853658536585	22447.77	183.4006	-22264.3694
0.134423076923077	-0.0915853658536585	25613.46	177.0764	-25436.3836
0.130576923076923	-0.0915853658536585	28622.73	172.3912	-28450.3388
0.126730769230769	-0.0915853658536585	33729.19	168.3792	-33560.8108
0.122884615384615	-0.0915853658536585	37692.59	164.2257	-37528.3643
0.119038461538462	-0.0915853658536585	41211.7	162.2428	-41049.4572
0.115192307692308	-0.0915853658536585	47406.84	162.6779	-47244.1621
0.111346153846154	-0.0915853658536585	52279.69	162.8015	-52116.8885
0.1075	-0.0915853658536585	56623.83	165.9114	-56457.9186
0.103653846153846	-0.0915853658536585	61469.77	171.8619	-61297.9081
0.0998076923076923	-0.0915853658536585	67087.89	179.1035	-66908.7865
0.0959615384615385	-0.0915853658536585	76701.18	189.3713	-76511.8087
0.0921153846153846	-0.0915853658536585	82354.02	198.1626	-82155.8574
0.0882692307692308	-0.0915853658536585	88496.83	202.6094	-88294.2206
0.0844230769230769	-0.0915853658536585	95454.7	203.8579	-95250.8421
0.0805769230769231	-0.0915853658536585	101541.8	204.4903	-101337.3097
0.0767307692307692	-0.0915853658536585	107301	203.6896	-107097.3104
0.0728846153846154	-0.0915853658536585	112760.3	205.4601	-112554.8399
0.0690384615384615	-0.0915853658536585	118997.2	206.291	-118790.909
0.0653846153846154	-0.0915853658536585	125570.7	208.2218	-125362.4782
0.0613461538461538	-0.0915853658536585	133730.8	205.4327	-133525.3673
0.0576923076923077	-0.0915853658536585	148632	204.8543	-148427.1457
0.0536538461538462	-0.0915853658536585	160887.9	202.727	-160685.173
0.0498076923076923	-0.0915853658536585	171764.4	204.5393	-171559.8607
0.0459615384615385	-0.0915853658536585	183306.1	201.5612	-183104.5388
0.0421153846153846	-0.0915853658536585	196874.9	200.6982	-196674.2018
0.0384615384615385	-0.0915853658536585	207661.6	196.0694	-207465.5306
0.0344230769230769	-0.0915853658536585	218261.1	195.0993	-218066.0007
0.0305769230769231	-0.0915853658536585	228346.2	192.3896	-228153.8104
0.0267307692307692	-0.0915853658536585	238417.8	192.6091	-238225.1909
0.0228846153846154	-0.0915853658536585	247234.4	191.1667	-247043.2333
0.0192307692307692	-0.0915853658536585	258956.1	190.0508	-258766.0492
0.0151923076923077	-0.0915853658536585	266127	186.7275	-265940.2725
0.0113461538461538	-0.0915853658536585	271211	186.2103	-271024.7897
0.0075	-0.0915853658536585	275543.9	182.9812	-275360.9188
0.00365384615384615	-0.0915853658536585	279448.7	184.342	-279264.358
0	-0.0915853658536585	283940.1	182.5468	-283757.5532
-0.00403846153846154	-0.0915853658536585	289695.2	179.5635	-289515.6365
-0.00788461538461538	-0.0915853658536585	293541.1	179.566	-293361.534
-0.0117307692307692	-0.0915853658536585	297946.6	177.3818	-297769.2182
-0.0155769230769231	-0.0915853658536585	301702.2	176.0133	-301526.1867
-0.0192307692307692	-0.0915853658536585	305345	174.0898	-305170.9102
-0.0232692307692308	-0.0915853658536585	309578.2	171.9443	-309406.2557
-0.0271153846153846	-0.0915853658536585	315274.2	171.6763	-315102.5237
-0.0309615384615385	-0.0915853658536585	321169.5	170.1831	-320999.3169
-0.0348076923076923	-0.0915853658536585	328276.3	170.4026	-328105.8974
-0.0384615384615385	-0.0915853658536585	336607.2	170.2303	-336436.9697
-0.0425	-0.0915853658536585	346946.6	173.0874	-346773.5126
-0.0463461538461538	-0.0915853658536585	352258.8	175.0085	-352083.7915
-0.0501923076923077	-0.0915853658536585	345890.3	176.3731	-345713.9269
-0.0540384615384615	-0.0915853658536585	322077.7	178.5218	-321899.1782
-0.0576923076923077	-0.0915853658536585	278488.3	180.2823	-278308.0177
-0.0617307692307692	-0.0915853658536585	238349.4	180.4155	-238168.9845
-0.0655769230769231	-0.0915853658536585	182063.8	182.6111	-181881.1889
-0.0694230769230769	-0.0915853658536585	119603.9	183.3409	-119420.5591
-0.0732692307692308	-0.0915853658536585	43148.15	185.2514	-42962.8986
-0.0769230769230769	-0.0915853658536585	17615.21	184.1957	-17431.0143
-0.0807692307692308	-0.0915853658536585	6948.359	181.0516	-6767.3074
-0.0848076923076923	-0.0915853658536585	3200.987	181.8686	-3019.1184
-0.0886538461538462	-0.0915853658536585	1366.116	182.8471	-1183.2689
-0.0925	-0.0915853658536585	937.5378	184.4039	-753.1339
-0.0963461538461538	-0.0915853658536585	740.2761	186.6476	-553.6285
-0.1	-0.0915853658536585	574.0258	184.6028	-389.423
-0.104038461538462	-0.0915853658536585	517.4145	186.1703	-331.2442
-0.107884615384615	-0.0915853658536585	468.7176	186.5249	-282.1927
-0.111730769230769	-0.0915853658536585	432.7331	187.5886	-245.1445
-0.115576923076923	-0.0915853658536585	383.401	186.7559	-196.6451
-0.119230769230769	-0.0915853658536585	356.327	190.9951	-165.3319
-0.123269230769231	-0.0915853658536585	337.2317	192.1222	-145.1095
-0.127115384615385	-0.0915853658536585	310.7822	195.2002	-115.582
-0.130961538461538	-0.0915853658536585	292.2056	196.7605	-95.4451
-0.134807692307692	-0.0915853658536585	275.4879	199.4091	-76.0788
-0.138653846153846	-0.0915853658536585	262.9837	202.6284	-60.3553
-0.1425	-0.0915853658536585	249.8193	204.5397	-45.2796
-0.146346153846154	-0.0915853658536585	234.6239	205.8703	-28.7536
-0.150192307692308	-0.0915853658536585	220.4894	209.6179	-10.8715
-0.154038461538462	-0.0915853658536585	203.2545	209.7138	6.45929999999999
-0.157884615384615	-0.0915853658536585	166.9766	208.915	41.9384
-0.161730769230769	-0.0915853658536585	128.9327	210.4325	81.4998
-0.165576923076923	-0.0915853658536585	119.2089	211.1796	91.9707
-0.169423076923077	-0.0915853658536585	121.0867	213.7057	92.619
-0.173076923076923	-0.0915853658536585	126.9027	215.6095	88.7068
-0.177115384615385	-0.0915853658536585	131.632	215.997	84.365
-0.180961538461538	-0.0915853658536585	135.3488	218.7353	83.3865
-0.184807692307692	-0.0915853658536585	135.2413	220.4913	85.25
-0.188653846153846	-0.0915853658536585	134.3533	220.3555	86.0022
-0.192307692307692	-0.0915853658536585	134.2641	221.3271	87.063
-0.196346153846154	-0.0915853658536585	131.5865	222.1476	90.5611
-0.200192307692308	-0.0915853658536585	128.9191	223.0692	94.1501
-0.204038461538462	-0.0915853658536585	125.0269	225.2745	100.2476
-0.207884615384615	-0.0915853658536585	122.6055	226.1586	103.5531
-0.211538461538462	-0.0915853658536585	121.2985	226.0963	104.7978
-0.215576923076923	-0.0915853658536585	119.5748	224.6777	105.1029
-0.219423076923077	-0.0915853658536585	117.3722	222.175	104.8028
-0.223269230769231	-0.0915853658536585	117.0674	218.9498	101.8824
-0.227115384615385	-0.0915853658536585	122.9787	213.0025	90.0238
-0.230769230769231	-0.0915853658536585	134.732	205.4597	70.7277
0.230576923076923	-0.0879268292682927	25038.83	35438.85	10400.02
0.226923076923077	-0.0879268292682927	16068.53	1220.776	-14847.754
0.222884615384615	-0.0879268292682927	6299.292	739.1489	-5560.1431
0.219230769230769	-0.0879268292682927	1755.481	626.4516	-1129.0294
0.215192307692308	-0.0879268292682927	994.3371	561.1233	-433.2138
0.211538461538462	-0.0879268292682927	799.5825	505.0637	-294.5188
0.207692307692308	-0.0879268292682927	705.6233	438.7756	-266.8477
0.203653846153846	-0.0879268292682927	612.922	415.4086	-197.5134
0.2	-0.0879268292682927	586.843	396.3763	-190.4667
0.195961538461538	-0.0879268292682927	572.5995	377.8735	-194.726
0.192307692307692	-0.0879268292682927	563.6819	363.425	-200.2569
0.188461538461538	-0.0879268292682927	560.3685	350.2908	-210.0777
0.184423076923077	-0.0879268292682927	557.9767	336.9923	-220.9844
0.180769230769231	-0.0879268292682927	557.9007	321.6602	-236.2405
0.176730769230769	-0.0879268292682927	560.1997	303.4771	-256.7226
0.173076923076923	-0.0879268292682927	561.2892	290.387	-270.9022
0.169230769230769	-0.0879268292682927	563.8488	273.0497	-290.7991
0.165192307692308	-0.0879268292682927	565.1796	251.2228	-313.9568
0.161538461538462	-0.0879268292682927	567.1032	219.3359	-347.7673
0.1575	-0.0879268292682927	569.0436	209.7479	-359.2957
0.153846153846154	-0.0879268292682927	568.453	216.7657	-351.6873
0.149807692307692	-0.0879268292682927	567.8341	216.5791	-351.255
0.145961538461538	-0.0879268292682927	564.6529	211.5423	-353.1106
0.142115384615385	-0.0879268292682927	563.2787	203.0694	-360.2093
0.138269230769231	-0.0879268292682927	562.5951	194.4389	-368.1562
0.134423076923077	-0.0879268292682927	562.7632	186.5984	-376.1648
0.130576923076923	-0.0879268292682927	562.7624	179.8422	-382.9202
0.126730769230769	-0.0879268292682927	563.3467	171.5722	-391.7745
0.122884615384615	-0.0879268292682927	562.2305	166.9635	-395.267
0.119038461538462	-0.0879268292682927	561.8996	163.8145	-398.0851
0.115192307692308	-0.0879268292682927	560.1321	160.8159	-399.3162
0.111346153846154	-0.0879268292682927	560.7616	160.245	-400.5166
0.1075	-0.0879268292682927	560.8004	160.9586	-399.8418
0.103653846153846	-0.0879268292682927	561.6979	166.2942	-395.4037
0.0998076923076923	-0.0879268292682927	561.9066	174.7431	-387.1635
0.0959615384615385	-0.0879268292682927	564.4513	183.0311	-381.4202
0.0921153846153846	-0.0879268292682927	565.0036	192.3793	-372.6243
0.0882692307692308	-0.0879268292682927	562.6845	198.1366	-364.5479
0.0844230769230769	-0.0879268292682927	561.9907	199.456	-362.5347
0.0805769230769231	-0.0879268292682927	560.0294	201.0604	-358.969
0.0767307692307692	-0.0879268292682927	560.4669	201.0571	-359.4098
0.0728846153846154	-0.0879268292682927	558.8126	200.7355	-358.0771
0.0690384615384615	-0.0879268292682927	559.6372	200.4466	-359.1906
0.0653846153846154	-0.0879268292682927	561.4176	200.7478	-360.6698
0.0613461538461538	-0.0879268292682927	562.0088	198.8006	-363.2082
0.0576923076923077	-0.0879268292682927	561.735	198.3893	-363.3457
0.0536538461538462	-0.0879268292682927	564.2706	195.9546	-368.316
0.0498076923076923	-0.0879268292682927	566.6776	194.7954	-371.8822
0.0459615384615385	-0.0879268292682927	570.1084	196.5636	-373.5448
0.0421153846153846	-0.0879268292682927	576.3758	194.2283	-382.1475
0.0384615384615385	-0.0879268292682927	582.9957	196.443	-386.5527
0.0344230769230769	-0.0879268292682927	589.3523	198.4776	-390.8747
0.0305769230769231	-0.0879268292682927	597.0803	206.0666	-391.0137
0.0267307692307692	-0.0879268292682927	607.7183	213.0551	-394.6632
0.0228846153846154	-0.0879268292682927	615.0082	214.755	-400.2532
0.0192307692307692	-0.0879268292682927	621.9523	202.3969	-419.5554
0.0151923076923077	-0.0879268292682927	632.7932	183.5756	-449.2176
0.0113461538461538	-0.0879268292682927	643.1252	181.2806	-461.8446
0.0075	-0.0879268292682927	649.7122	180.453	-469.2592
0.00365384615384615	-0.0879268292682927	656.6832	179.0707	-477.6125
0	-0.0879268292682927	661.3953	178.4004	-482.9949
-0.00403846153846154	-0.0879268292682927	663.4536	175.8083	-487.6453
-0.00788461538461538	-0.0879268292682927	667.7218	174.161	-493.5608
-0.0117307692307692	-0.0879268292682927	673.4578	171.9497	-501.5081
[truncated: 7,801 more rows]
