# Supplementary material for: Giant ferroelectric polarization in a bilayer graphene heterostructure
Source: Nat Commun. 2022 Oct 21;13:6241. doi: 10.1038/s41467-022-34104-z (PMC9587233; doi:10.1038/s41467-022-34104-z)
Supplement: Supplementary file 4 — Source Data [file 41467_2022_34104_MOESM4_ESM.zip › SI/Fig.S9/Fig.S9b.dat]

0.384615384615385	-0.146341463414634	141.4752	146.3266	4.85140000000001
0.376923076923077	-0.146341463414634	133.2524	151.8005	18.5481
0.369038461538462	-0.146341463414634	125.0023	150.1013	25.099
0.361346153846154	-0.146341463414634	116.8013	133.6201	16.8188
0.353653846153846	-0.146341463414634	111.5431	106.3389	-5.2042
0.345961538461538	-0.146341463414634	107.884	144.3225	36.4385
0.338461538461538	-0.146341463414634	104.6755	368.0651	263.3896
0.330576923076923	-0.146341463414634	102.411	680.9698	578.5588
0.322884615384615	-0.146341463414634	100.7786	522.3453	421.5667
0.315192307692308	-0.146341463414634	99.01481	6774.853	6675.83819
0.3075	-0.146341463414634	97.54786	16078.11	15980.56214
0.299807692307692	-0.146341463414634	97.039	19187.55	19090.511
0.292115384615385	-0.146341463414634	96.83724	731.3615	634.52426
0.284615384615385	-0.146341463414634	95.17485	410.644	315.46915
0.276730769230769	-0.146341463414634	92.93902	354.8417	261.90268
0.269038461538462	-0.146341463414634	90.47788	320.6723	230.19442
0.261346153846154	-0.146341463414634	88.69091	287.3789	198.68799
0.253653846153846	-0.146341463414634	86.72789	268.8	182.07211
0.246153846153846	-0.146341463414634	84.59201	247.4584	162.86639
0.238269230769231	-0.146341463414634	83.00462	231.2001	148.19548
0.230576923076923	-0.146341463414634	81.52778	216.9974	135.46962
0.222884615384615	-0.146341463414634	79.69711	199.7355	120.03839
0.215192307692308	-0.146341463414634	77.44692	183.5996	106.15268
0.2075	-0.146341463414634	73.59821	169.8639	96.26569
0.199807692307692	-0.146341463414634	69.94816	155.058	85.10984
0.192115384615385	-0.146341463414634	70.98171	144.5854	73.60369
0.184423076923077	-0.146341463414634	71.01704	138.4444	67.42736
0.176730769230769	-0.146341463414634	69.63633	147.304	77.66767
0.169038461538462	-0.146341463414634	72.31104	200.7255	128.41446
0.161346153846154	-0.146341463414634	71.86916	230.6769	158.80774
0.153653846153846	-0.146341463414634	69.20435	253.2481	184.04375
0.145961538461538	-0.146341463414634	66.37067	282.5066	216.13593
0.138269230769231	-0.146341463414634	62.93359	311.2926	248.35901
0.130576923076923	-0.146341463414634	60.92397	301.6699	240.74593
0.122884615384615	-0.146341463414634	60.39271	211.5721	151.17939
0.115384615384615	-0.146341463414634	56.21362	126.4297	70.21608
0.1075	-0.146341463414634	55.5371	95.16043	39.62333
0.0998076923076923	-0.146341463414634	54.51986	79.2503	24.73044
0.0921153846153846	-0.146341463414634	53.64797	69.96	16.31203
0.0844230769230769	-0.146341463414634	53.31534	62.12715	8.81181
0.0769230769230769	-0.146341463414634	52.79609	58.76022	5.96413
0.0690384615384615	-0.146341463414634	51.74377	56.52729	4.78352
0.0613461538461538	-0.146341463414634	52.53765	58.041	5.50335
0.0538461538461538	-0.146341463414634	55.47642	58.43756	2.96114
0.0459615384615385	-0.146341463414634	56.90355	57.8054	0.901849999999996
0.0382692307692308	-0.146341463414634	58.17841	53.76847	-4.40994
0.0305769230769231	-0.146341463414634	64.58999	49.97248	-14.61751
0.0228846153846154	-0.146341463414634	68.79484	43.92084	-24.874
0.0151923076923077	-0.146341463414634	78.17811	39.94751	-38.2306
0.0075	-0.146341463414634	89.28595	44.12437	-45.16158
0	-0.146341463414634	78.45459	55.50584	-22.94875
-0.00788461538461538	-0.146341463414634	293.5097	61.91833	-231.59137
-0.0155769230769231	-0.146341463414634	1168.138	69.62655	-1098.51145
-0.0232692307692308	-0.146341463414634	1129.263	76.10272	-1053.16028
-0.0309615384615385	-0.146341463414634	773.3666	81.33862	-692.02798
-0.0384615384615385	-0.146341463414634	13295.58	87.60235	-13207.97765
-0.0463461538461538	-0.146341463414634	7421.09	93.08218	-7328.00782
-0.0540384615384615	-0.146341463414634	2912.682	93.86096	-2818.82104
-0.0617307692307692	-0.146341463414634	953.1111	94.99533	-858.11577
-0.0694230769230769	-0.146341463414634	465.8123	96.31583	-369.49647
-0.0771153846153846	-0.146341463414634	371.8098	98.98891	-272.82089
-0.0848076923076923	-0.146341463414634	305.3218	101.6937	-203.6281
-0.0925	-0.146341463414634	281.6235	103.3584	-178.2651
-0.100192307692308	-0.146341463414634	269.1239	104.7491	-164.3748
-0.107884615384615	-0.146341463414634	259.1573	107.0302	-152.1271
-0.115384615384615	-0.146341463414634	245.8789	111.2196	-134.6593
-0.123269230769231	-0.146341463414634	231.7618	117.2312	-114.5306
-0.130961538461538	-0.146341463414634	215.1006	127.1716	-87.929
-0.138653846153846	-0.146341463414634	202.4541	129.6557	-72.7984
-0.146346153846154	-0.146341463414634	189.6663	131.4562	-58.2101
-0.153846153846154	-0.146341463414634	179.3629	133.4394	-45.9235
-0.161730769230769	-0.146341463414634	167.784	132.6262	-35.1578
-0.169423076923077	-0.146341463414634	142.3501	130.8664	-11.4837
-0.177115384615385	-0.146341463414634	140.3223	127.7592	-12.5631
-0.184807692307692	-0.146341463414634	169.405	125.2427	-44.1623
-0.1925	-0.146341463414634	207.2081	122.8309	-84.3772
-0.200192307692308	-0.146341463414634	243.815	120.6548	-123.1602
-0.207884615384615	-0.146341463414634	289.0024	118.1281	-170.8743
-0.215576923076923	-0.146341463414634	376.6496	115.8505	-260.7991
-0.223269230769231	-0.146341463414634	442.315	114.3891	-327.9259
-0.230961538461538	-0.146341463414634	455.3916	112.6888	-342.7028
-0.238461538461538	-0.146341463414634	413.5401	110.5715	-302.9686
-0.246346153846154	-0.146341463414634	372.2939	109.126	-263.1679
-0.254038461538462	-0.146341463414634	334.9046	108.1128	-226.7918
-0.261730769230769	-0.146341463414634	296.042	107.888	-188.154
-0.269423076923077	-0.146341463414634	274.3718	107.9171	-166.4547
-0.276923076923077	-0.146341463414634	246.5667	107.8475	-138.7192
-0.284807692307692	-0.146341463414634	223.2921	107.7436	-115.5485
-0.2925	-0.146341463414634	199.9218	107.1263	-92.7955
-0.300192307692308	-0.146341463414634	185.7146	106.9029	-78.8117
-0.307884615384615	-0.146341463414634	177.3996	106.3083	-71.0913
-0.315384615384615	-0.146341463414634	171.5594	105.6248	-65.9346
-0.323269230769231	-0.146341463414634	165.1478	105.6159	-59.5319
-0.330961538461538	-0.146341463414634	157.2255	105.3106	-51.9149
-0.338653846153846	-0.146341463414634	149.9399	105.0736	-44.8663
-0.346346153846154	-0.146341463414634	141.7614	104.7047	-37.0567
-0.354038461538462	-0.146341463414634	135.8058	104.3381	-31.4677
-0.361730769230769	-0.146341463414634	125.4399	104.3952	-21.0447
-0.369423076923077	-0.146341463414634	118.3591	104.3239	-14.0352
-0.377115384615385	-0.146341463414634	114.0513	103.8991	-10.1522
-0.384807692307692	-0.146341463414634	111.864	105.5177	-6.3463
0.384615384615385	-0.142682926829268	134.6462	139.093	4.4468
0.376923076923077	-0.142682926829268	125.6636	145.6426	19.979
0.369038461538462	-0.142682926829268	121.623	149.0653	27.4423
0.361346153846154	-0.142682926829268	118.4872	148.0692	29.582
0.353653846153846	-0.142682926829268	115.8666	131.0949	15.2283
0.345961538461538	-0.142682926829268	113.4897	98.40955	-15.08015
0.338461538461538	-0.142682926829268	111.6625	296.9595	185.297
0.330576923076923	-0.142682926829268	109.9259	612.3433	502.4174
0.322884615384615	-0.142682926829268	107.5603	754.2526	646.6923
0.315192307692308	-0.142682926829268	105.4151	579.5898	474.1747
0.3075	-0.142682926829268	103.1036	6768.697	6665.5934
0.299807692307692	-0.142682926829268	99.44306	16437.74	16338.29694
0.292115384615385	-0.142682926829268	96.79655	29817.2	29720.40345
0.284615384615385	-0.142682926829268	96.66124	1017.254	920.59276
0.276730769230769	-0.142682926829268	94.3659	452.0952	357.7293
0.269038461538462	-0.142682926829268	91.62495	376.6609	285.03595
0.261346153846154	-0.142682926829268	89.16929	331.6808	242.51151
0.253653846153846	-0.142682926829268	86.15568	297.4903	211.33462
0.246153846153846	-0.142682926829268	82.93817	276.5046	193.56643
0.238269230769231	-0.142682926829268	80.45724	256.7138	176.25656
0.230576923076923	-0.142682926829268	78.49512	237.59	159.09488
0.222884615384615	-0.142682926829268	76.54494	219.4221	142.87716
0.215192307692308	-0.142682926829268	74.60173	201.7989	127.19717
0.2075	-0.142682926829268	72.16905	186.577	114.40795
0.199807692307692	-0.142682926829268	69.27561	169.5155	100.23989
0.192115384615385	-0.142682926829268	64.64652	154.3156	89.66908
0.184423076923077	-0.142682926829268	63.10356	143.6224	80.51884
0.176730769230769	-0.142682926829268	59.57016	141.1643	81.59414
0.169038461538462	-0.142682926829268	60.23922	172.6774	112.43818
0.161346153846154	-0.142682926829268	62.15854	207.969	145.81046
0.153653846153846	-0.142682926829268	64.03631	237.133	173.09669
0.145961538461538	-0.142682926829268	61.72676	255.8346	194.10784
0.138269230769231	-0.142682926829268	55.71961	280.5553	224.83569
0.130576923076923	-0.142682926829268	55.21579	312.7655	257.54971
0.122884615384615	-0.142682926829268	53.34857	328.0173	274.66873
0.115384615384615	-0.142682926829268	54.1546	278.062	223.9074
0.1075	-0.142682926829268	54.37302	178.1634	123.79038
0.0998076923076923	-0.142682926829268	54.39072	108.1473	53.75658
0.0921153846153846	-0.142682926829268	51.21194	88.16109	36.94915
0.0844230769230769	-0.142682926829268	50.93528	75.54976	24.61448
0.0769230769230769	-0.142682926829268	48.56831	68.2024	19.63409
0.0690384615384615	-0.142682926829268	47.30912	63.2118	15.90268
0.0613461538461538	-0.142682926829268	45.87199	59.52525	13.65326
0.0538461538461538	-0.142682926829268	48.51156	60.11821	11.60665
0.0459615384615385	-0.142682926829268	51.85925	60.55326	8.69401
0.0382692307692308	-0.142682926829268	55.91973	60.61234	4.69261
0.0305769230769231	-0.142682926829268	58.46211	57.98293	-0.479179999999999
0.0228846153846154	-0.142682926829268	62.9898	55.88527	-7.10453000000001
0.0151923076923077	-0.142682926829268	72.24186	51.27282	-20.96904
0.0075	-0.142682926829268	83.42982	45.84851	-37.58131
0	-0.142682926829268	87.42925	35.33415	-52.0951
-0.00788461538461538	-0.142682926829268	113.0882	37.65655	-75.43165
-0.0155769230769231	-0.142682926829268	1006.913	46.79796	-960.11504
-0.0232692307692308	-0.142682926829268	1161.72	56.95747	-1104.76253
-0.0309615384615385	-0.142682926829268	1173.692	67.49897	-1106.19303
-0.0384615384615385	-0.142682926829268	801.8449	71.92323	-729.92167
-0.0463461538461538	-0.142682926829268	8365.403	77.22852	-8288.17448
-0.0540384615384615	-0.142682926829268	3021.756	82.33814	-2939.41786
-0.0617307692307692	-0.142682926829268	1064.583	85.17113	-979.41187
-0.0694230769230769	-0.142682926829268	500.5134	87.61332	-412.90008
-0.0771153846153846	-0.142682926829268	404.8329	92.8885	-311.9444
-0.0848076923076923	-0.142682926829268	328.8319	95.0286	-233.8033
-0.0925	-0.142682926829268	286.022	99.55223	-186.46977
-0.100192307692308	-0.142682926829268	264.8902	99.53436	-165.35584
-0.107884615384615	-0.142682926829268	257.5661	99.51483	-158.05127
-0.115384615384615	-0.142682926829268	249.994	101.381	-148.613
-0.123269230769231	-0.142682926829268	238.1707	105.5242	-132.6465
-0.130961538461538	-0.142682926829268	218.8249	110.3059	-108.519
-0.138653846153846	-0.142682926829268	206.4088	115.0092	-91.3996
-0.146346153846154	-0.142682926829268	198.006	120.5147	-77.4913
-0.153846153846154	-0.142682926829268	187.0133	123.5951	-63.4182
-0.161730769230769	-0.142682926829268	175.3753	127.6236	-47.7517
-0.169423076923077	-0.142682926829268	157.9026	134.7867	-23.1159
-0.177115384615385	-0.142682926829268	137.058	134.9969	-2.06109999999998
-0.184807692307692	-0.142682926829268	146.86	134.2269	-12.6331
-0.1925	-0.142682926829268	170.1306	131.0707	-39.0599
-0.200192307692308	-0.142682926829268	205.0697	129.0279	-76.0418
-0.207884615384615	-0.142682926829268	242.8037	126.2169	-116.5868
-0.215576923076923	-0.142682926829268	282.6844	124.1784	-158.506
-0.223269230769231	-0.142682926829268	367.1899	121.9205	-245.2694
-0.230961538461538	-0.142682926829268	442.3997	119.5874	-322.8123
-0.238461538461538	-0.142682926829268	459.3551	117.7331	-341.622
-0.246346153846154	-0.142682926829268	418.2478	115.6412	-302.6066
-0.254038461538462	-0.142682926829268	378.229	113.7726	-264.4564
-0.261730769230769	-0.142682926829268	337.7728	113.5266	-224.2462
-0.269423076923077	-0.142682926829268	286.9004	111.8011	-175.0993
-0.276923076923077	-0.142682926829268	255.6685	110.245	-145.4235
-0.284807692307692	-0.142682926829268	214.5012	110.537	-103.9642
-0.2925	-0.142682926829268	196.7519	110.1996	-86.5523
-0.300192307692308	-0.142682926829268	183.9868	108.8945	-75.0923
-0.307884615384615	-0.142682926829268	176.6354	108.2323	-68.4031
-0.315384615384615	-0.142682926829268	169.4158	108.0781	-61.3377
-0.323269230769231	-0.142682926829268	160.4912	108.9789	-51.5123
-0.330961538461538	-0.142682926829268	151.684	108.7997	-42.8843
-0.338653846153846	-0.142682926829268	142.5141	108.1713	-34.3428
-0.346346153846154	-0.142682926829268	135.1752	107.9509	-27.2243
-0.354038461538462	-0.142682926829268	119.3207	106.4308	-12.8899
-0.361730769230769	-0.142682926829268	110.7575	105.0507	-5.70679999999999
-0.369423076923077	-0.142682926829268	108.3683	103.7263	-4.64200000000001
-0.377115384615385	-0.142682926829268	106.1569	103.479	-2.67789999999999
-0.384807692307692	-0.142682926829268	104.5765	104.2719	-0.304599999999994
0.384615384615385	-0.139146341463415	129.4738	130.5578	1.08399999999997
0.376923076923077	-0.139146341463415	124.7177	132.4503	7.73260000000001
0.369038461538462	-0.139146341463415	117.9679	126.6514	8.6835
0.361346153846154	-0.139146341463415	113.9242	116.2405	2.3163
0.353653846153846	-0.139146341463415	111.1477	101.7253	-9.4224
0.345961538461538	-0.139146341463415	109.3611	104.5731	-4.788
0.338461538461538	-0.139146341463415	108.3562	520.3574	412.0012
0.330576923076923	-0.139146341463415	107.0189	803.1565	696.1376
0.322884615384615	-0.139146341463415	107.209	864.5894	757.3804
0.315192307692308	-0.139146341463415	106.072	736.8487	630.7767
0.3075	-0.139146341463415	104.5286	945.0545	840.5259
0.299807692307692	-0.139146341463415	102.3762	6513.312	6410.9358
0.292115384615385	-0.139146341463415	101.1124	16303.65	16202.5376
0.284615384615385	-0.139146341463415	99.74155	1126.696	1026.95445
0.276730769230769	-0.139146341463415	98.01456	472.6461	374.63154
0.269038461538462	-0.139146341463415	96.09449	394.8621	298.76761
0.261346153846154	-0.139146341463415	93.71686	346.5386	252.82174
0.253653846153846	-0.139146341463415	91.07656	306.9655	215.88894
0.246153846153846	-0.139146341463415	88.5973	285.9446	197.3473
0.238269230769231	-0.139146341463415	86.14111	266.9403	180.79919
0.230576923076923	-0.139146341463415	84.63821	247.2984	162.66019
0.222884615384615	-0.139146341463415	83.32317	227.5766	144.25343
0.215192307692308	-0.139146341463415	81.24883	210.2942	129.04537
0.2075	-0.139146341463415	77.20942	194.4015	117.19208
0.199807692307692	-0.139146341463415	73.96436	178.336	104.37164
0.192115384615385	-0.139146341463415	71.92766	165.5766	93.64894
0.184423076923077	-0.139146341463415	67.71749	153.5285	85.81101
0.176730769230769	-0.139146341463415	66.08107	146.2345	80.15343
0.169038461538462	-0.139146341463415	61.90665	153.3317	91.42505
0.161346153846154	-0.139146341463415	59.47032	195.094	135.62368
0.153653846153846	-0.139146341463415	61.49116	222.2296	160.73844
0.145961538461538	-0.139146341463415	56.68084	242.5925	185.91166
0.138269230769231	-0.139146341463415	56.37071	273.946	217.57529
0.130576923076923	-0.139146341463415	51.76118	313.7162	261.95502
0.122884615384615	-0.139146341463415	52.86267	341.4228	288.56013
0.115384615384615	-0.139146341463415	53.61704	337.8345	284.21746
0.1075	-0.139146341463415	54.36343	275.4098	221.04637
0.0998076923076923	-0.139146341463415	52.94679	168.854	115.90721
0.0921153846153846	-0.139146341463415	50.76077	109.1713	58.41053
0.0844230769230769	-0.139146341463415	47.45873	85.59357	38.13484
0.0769230769230769	-0.139146341463415	45.5746	70.94929	25.37469
0.0690384615384615	-0.139146341463415	47.76723	62.35075	14.58352
0.0613461538461538	-0.139146341463415	48.89231	58.83758	9.94527
0.0538461538461538	-0.139146341463415	48.9617	59.17845	10.21675
0.0459615384615385	-0.139146341463415	51.02661	60.35189	9.32528
0.0382692307692308	-0.139146341463415	53.67623	60.15905	6.48282000000001
0.0305769230769231	-0.139146341463415	59.15305	57.36801	-1.78504
0.0228846153846154	-0.139146341463415	70.10025	55.39715	-14.7031
0.0151923076923077	-0.139146341463415	82.26609	55.98336	-26.28273
0.0075	-0.139146341463415	85.40938	52.95191	-32.45747
0	-0.139146341463415	99.52715	44.71936	-54.80779
-0.00788461538461538	-0.139146341463415	1215.522	36.62681	-1178.89519
-0.0155769230769231	-0.139146341463415	1287.112	35.16833	-1251.94367
-0.0232692307692308	-0.139146341463415	1213.813	42.41148	-1171.40152
-0.0309615384615385	-0.139146341463415	801.2217	51.91371	-749.30799
-0.0384615384615385	-0.139146341463415	7917.041	56.84874	-7860.19226
-0.0463461538461538	-0.139146341463415	3036.478	70.80918	-2965.66882
-0.0540384615384615	-0.139146341463415	1090.093	77.81204	-1012.28096
-0.0617307692307692	-0.139146341463415	501.9873	83.21565	-418.77165
-0.0694230769230769	-0.139146341463415	405.8156	85.99595	-319.81965
-0.0771153846153846	-0.139146341463415	328.1783	87.63688	-240.54142
-0.0848076923076923	-0.139146341463415	281.5968	90.88441	-190.71239
-0.0925	-0.139146341463415	259.2944	92.20045	-167.09395
-0.100192307692308	-0.139146341463415	246.492	95.051	-151.441
-0.107884615384615	-0.139146341463415	235.7706	97.74796	-138.02264
-0.115384615384615	-0.139146341463415	221.3315	101.5905	-119.741
-0.123269230769231	-0.139146341463415	211.0739	105.6277	-105.4462
-0.130961538461538	-0.139146341463415	199.4925	109.2125	-90.28
-0.138653846153846	-0.139146341463415	189.7881	112.2137	-77.5744
-0.146346153846154	-0.139146341463415	179.9412	116.9298	-63.0114
-0.153846153846154	-0.139146341463415	167.9325	124.5507	-43.3818
-0.161730769230769	-0.139146341463415	133.1104	129.2333	-3.87709999999999
-0.169423076923077	-0.139146341463415	129.6157	131.6104	1.9947
-0.177115384615385	-0.139146341463415	146.9218	133.1855	-13.7363
-0.184807692307692	-0.139146341463415	168.2028	134.688	-33.5148
-0.1925	-0.139146341463415	198.6781	134.4595	-64.2186
-0.200192307692308	-0.139146341463415	235.9112	132.047	-103.8642
-0.207884615384615	-0.139146341463415	348.2445	131.2162	-217.0283
-0.215576923076923	-0.139146341463415	421.9297	130.4141	-291.5156
-0.223269230769231	-0.139146341463415	450.8531	128.0492	-322.8039
-0.230961538461538	-0.139146341463415	417.6286	125.9828	-291.6458
-0.238461538461538	-0.139146341463415	380.0004	123.1856	-256.8148
-0.246346153846154	-0.139146341463415	342.1424	121.26	-220.8824
-0.254038461538462	-0.139146341463415	299.1331	118.8655	-180.2676
-0.261730769230769	-0.139146341463415	279.0718	116.5193	-162.5525
-0.269423076923077	-0.139146341463415	257.158	115.1387	-142.0193
-0.276923076923077	-0.139146341463415	227.5736	112.9644	-114.6092
-0.284807692307692	-0.139146341463415	204.8703	111.9256	-92.9447
-0.2925	-0.139146341463415	193.448	110.6689	-82.7791
-0.300192307692308	-0.139146341463415	185.4862	110.2167	-75.2695
-0.307884615384615	-0.139146341463415	178.5841	109.7657	-68.8184
-0.315384615384615	-0.139146341463415	172.3664	109.5174	-62.849
-0.323269230769231	-0.139146341463415	164.1114	109.5118	-54.5996
-0.330961538461538	-0.139146341463415	155.4371	108.8012	-46.6359
-0.338653846153846	-0.139146341463415	147.7499	107.7676	-39.9823
-0.346346153846154	-0.139146341463415	138.9837	106.6152	-32.3685
-0.354038461538462	-0.139146341463415	130.17	106.2795	-23.8905
-0.361730769230769	-0.139146341463415	124.4445	106.0278	-18.4167
-0.369423076923077	-0.139146341463415	118.4229	105.2737	-13.1492
-0.377115384615385	-0.139146341463415	113.5103	105.9312	-7.5791
-0.384807692307692	-0.139146341463415	108.7329	105.8135	-2.9194
0.384615384615385	-0.135365853658537	130.7563	133.5169	2.76059999999998
0.376923076923077	-0.135365853658537	125.0059	138.7402	13.7343
0.369038461538462	-0.135365853658537	118.0969	139.9852	21.8883
0.361346153846154	-0.135365853658537	113.864	136.9544	23.0904
0.353653846153846	-0.135365853658537	111.6203	121.9961	10.3758
0.345961538461538	-0.135365853658537	109.7495	89.67371	-20.07579
0.338461538461538	-0.135365853658537	108.1835	264.0489	155.8654
0.330576923076923	-0.135365853658537	106.3886	668.9751	562.5865
0.322884615384615	-0.135365853658537	104.6302	993.0695	888.4393
0.315192307692308	-0.135365853658537	103.5738	1047.978	944.4042
0.3075	-0.135365853658537	102.3857	1147.14	1044.7543
0.299807692307692	-0.135365853658537	101.2282	7912.098	7810.8698
0.292115384615385	-0.135365853658537	99.54751	15114.09	15014.54249
0.284615384615385	-0.135365853658537	97.54553	1470.13	1372.58447
0.276730769230769	-0.135365853658537	96.75654	472.435	375.67846
0.269038461538462	-0.135365853658537	94.92035	397.8124	302.89205
0.261346153846154	-0.135365853658537	93.33033	358.6587	265.32837
0.253653846153846	-0.135365853658537	90.26783	326.6661	236.39827
0.246153846153846	-0.135365853658537	88.23745	300.7052	212.46775
0.238269230769231	-0.135365853658537	86.2717	281.1273	194.8556
0.230576923076923	-0.135365853658537	85.15629	260.9957	175.83941
0.222884615384615	-0.135365853658537	82.76304	241.2419	158.47886
0.215192307692308	-0.135365853658537	80.5328	221.6116	141.0788
0.2075	-0.135365853658537	78.04736	205.2243	127.17694
0.199807692307692	-0.135365853658537	74.92251	186.2307	111.30819
0.192115384615385	-0.135365853658537	73.58123	168.4438	94.86257
0.184423076923077	-0.135365853658537	72.76036	155.6517	82.89134
0.176730769230769	-0.135365853658537	71.08714	145.2596	74.17246
0.169038461538462	-0.135365853658537	65.72301	153.4033	87.68029
0.161346153846154	-0.135365853658537	61.69933	184.0141	122.31477
0.153653846153846	-0.135365853658537	60.87216	203.8013	142.92914
0.145961538461538	-0.135365853658537	59.89348	229.8635	169.97002
0.138269230769231	-0.135365853658537	61.09691	258.5132	197.41629
0.130576923076923	-0.135365853658537	60.15441	290.8078	230.65339
0.122884615384615	-0.135365853658537	60.18197	328.5442	268.36223
0.115384615384615	-0.135365853658537	58.80773	343.3254	284.51767
0.1075	-0.135365853658537	58.13875	308.7866	250.64785
0.0998076923076923	-0.135365853658537	57.33979	217.7181	160.37831
0.0921153846153846	-0.135365853658537	55.00573	123.6823	68.67657
0.0844230769230769	-0.135365853658537	54.46169	96.38111	41.91942
0.0769230769230769	-0.135365853658537	54.27531	78.84535	24.57004
0.0690384615384615	-0.135365853658537	53.53225	68.57913	15.04688
0.0613461538461538	-0.135365853658537	52.45255	62.51832	10.06577
0.0538461538461538	-0.135365853658537	51.55007	61.13156	9.58149
0.0459615384615385	-0.135365853658537	51.57813	61.33011	9.75198
0.0382692307692308	-0.135365853658537	54.95934	60.34869	5.38935
0.0305769230769231	-0.135365853658537	58.92414	59.3668	0.442659999999997
0.0228846153846154	-0.135365853658537	64.20386	59.81698	-4.38688000000001
0.0151923076923077	-0.135365853658537	73.64159	57.58879	-16.0528
0.0075	-0.135365853658537	85.13478	55.12766	-30.00712
0	-0.135365853658537	78.60075	52.51655	-26.0842
-0.00788461538461538	-0.135365853658537	1338.483	47.70754	-1290.77546
-0.0155769230769231	-0.135365853658537	1457.553	38.58044	-1418.97256
-0.0232692307692308	-0.135365853658537	1297.053	32.16186	-1264.89114
-0.0309615384615385	-0.135365853658537	961.4983	38.7229	-922.7754
-0.0384615384615385	-0.135365853658537	15075.65	49.76491	-15025.88509
-0.0463461538461538	-0.135365853658537	8420.49	56.01133	-8364.47867
-0.0540384615384615	-0.135365853658537	3259.729	66.8268	-3192.9022
-0.0617307692307692	-0.135365853658537	1080.014	71.02209	-1008.99191
-0.0694230769230769	-0.135365853658537	645.5371	75.18986	-570.34724
-0.0771153846153846	-0.135365853658537	400.5393	82.48204	-318.05726
-0.0848076923076923	-0.135365853658537	316.8573	85.96241	-230.89489
-0.0925	-0.135365853658537	271.3733	89.91153	-181.46177
-0.100192307692308	-0.135365853658537	255.4552	94.13333	-161.32187
-0.107884615384615	-0.135365853658537	240.641	95.44805	-145.19295
-0.115384615384615	-0.135365853658537	229.0336	97.3376	-131.696
-0.123269230769231	-0.135365853658537	215.7218	98.90413	-116.81767
-0.130961538461538	-0.135365853658537	205.5252	102.1294	-103.3958
-0.138653846153846	-0.135365853658537	194.9275	104.5697	-90.3578
-0.146346153846154	-0.135365853658537	184.5496	109.2878	-75.2618
-0.153846153846154	-0.135365853658537	173.4581	115.0996	-58.3585
-0.161730769230769	-0.135365853658537	141.3929	123.9361	-17.4568
-0.169423076923077	-0.135365853658537	123.662	129.4669	5.8049
-0.177115384615385	-0.135365853658537	132.5682	132.5736	0.00540000000000873
-0.184807692307692	-0.135365853658537	145.1654	135.2822	-9.88320000000002
-0.1925	-0.135365853658537	169.8052	138.9822	-30.823
-0.200192307692308	-0.135365853658537	203.2294	140.6262	-62.6032
-0.207884615384615	-0.135365853658537	236.501	137.6348	-98.8662
-0.215576923076923	-0.135365853658537	348.2841	135.2212	-213.0629
-0.223269230769231	-0.135365853658537	422.9168	133.2049	-289.7119
-0.230961538461538	-0.135365853658537	490.2797	131.0567	-359.223
-0.238461538461538	-0.135365853658537	479.8356	129.2508	-350.5848
-0.246346153846154	-0.135365853658537	429.5158	126.8708	-302.645
-0.254038461538462	-0.135365853658537	377.7024	123.4858	-254.2166
-0.261730769230769	-0.135365853658537	330.0674	120.4921	-209.5753
-0.269423076923077	-0.135365853658537	299.2995	118.1585	-181.141
-0.276923076923077	-0.135365853658537	278.767	116.497	-162.27
-0.284807692307692	-0.135365853658537	241.2282	115.3907	-125.8375
-0.2925	-0.135365853658537	218.7316	114.983	-103.7486
-0.300192307692308	-0.135365853658537	202.7619	113.3336	-89.4283
-0.307884615384615	-0.135365853658537	191.2285	111.5271	-79.7014
-0.315384615384615	-0.135365853658537	181.156	110.2461	-70.9099
-0.323269230769231	-0.135365853658537	174.4913	109.0232	-65.4681
-0.330961538461538	-0.135365853658537	166.8402	107.9825	-58.8577
-0.338653846153846	-0.135365853658537	157.7716	106.9224	-50.8492
-0.346346153846154	-0.135365853658537	149.8573	106.0908	-43.7665
-0.354038461538462	-0.135365853658537	141.5635	106.7482	-34.8153
-0.361730769230769	-0.135365853658537	133.7472	107.1244	-26.6228
-0.369423076923077	-0.135365853658537	116.2599	105.9171	-10.3428
-0.377115384615385	-0.135365853658537	107.2301	105.712	-1.51809999999999
-0.384807692307692	-0.135365853658537	106.7547	105.8174	-0.937299999999993
0.384615384615385	-0.131829268292683	125.3468	127.9592	2.61239999999999
0.376923076923077	-0.131829268292683	119.0666	129.6146	10.548
0.369038461538462	-0.131829268292683	113.0714	127.0936	14.0222
0.361346153846154	-0.131829268292683	108.9253	116.669	7.74370000000001
0.353653846153846	-0.131829268292683	106.2624	97.26899	-8.99341
0.345961538461538	-0.131829268292683	105.1017	79.35152	-25.75018
0.338461538461538	-0.131829268292683	104.5376	113.7255	9.1879
0.330576923076923	-0.131829268292683	103.8321	509.3661	405.534
0.322884615384615	-0.131829268292683	102.3314	875.8255	773.4941
0.315192307692308	-0.131829268292683	101.7161	1134.454	1032.7379
0.3075	-0.131829268292683	100.1881	910.1553	809.9672
0.299807692307692	-0.131829268292683	98.96509	1160.182	1061.21691
0.292115384615385	-0.131829268292683	97.54598	8113.86	8016.31402
0.284615384615385	-0.131829268292683	97.17117	3691.228	3594.05683
0.276730769230769	-0.131829268292683	95.62574	698.2841	602.65836
0.269038461538462	-0.131829268292683	94.37575	435.2176	340.84185
0.261346153846154	-0.131829268292683	92.3336	381.0141	288.6805
0.253653846153846	-0.131829268292683	91.19261	340.0079	248.81529
0.246153846153846	-0.131829268292683	90.40193	315.0271	224.62517
0.238269230769231	-0.131829268292683	89.5338	287.7723	198.2385
0.230576923076923	-0.131829268292683	86.79266	268.2625	181.46984
0.222884615384615	-0.131829268292683	83.92743	249.0625	165.13507
0.215192307692308	-0.131829268292683	81.47417	227.3842	145.91003
0.2075	-0.131829268292683	80.25932	208.6737	128.41438
0.199807692307692	-0.131829268292683	78.52407	191.1638	112.63973
0.192115384615385	-0.131829268292683	74.69602	171.1414	96.44538
0.184423076923077	-0.131829268292683	71.68613	153.9041	82.21797
0.176730769230769	-0.131829268292683	67.72408	143.5446	75.82052
0.169038461538462	-0.131829268292683	62.1106	159.7862	97.6756
0.161346153846154	-0.131829268292683	61.21651	179.7588	118.54229
0.153653846153846	-0.131829268292683	57.42014	195.2774	137.85726
0.145961538461538	-0.131829268292683	56.59285	225.6251	169.03225
0.138269230769231	-0.131829268292683	56.22844	253.4588	197.23036
0.130576923076923	-0.131829268292683	52.60491	286.1299	233.52499
0.122884615384615	-0.131829268292683	53.18696	329.014	275.82704
0.115384615384615	-0.131829268292683	54.84702	344.217	289.36998
0.1075	-0.131829268292683	58.38487	295.9145	237.52963
0.0998076923076923	-0.131829268292683	54.46552	196.4276	141.96208
0.0921153846153846	-0.131829268292683	51.18354	115.909	64.72546
0.0844230769230769	-0.131829268292683	52.15219	89.74225	37.59006
0.0769230769230769	-0.131829268292683	52.42427	73.98496	21.56069
0.0690384615384615	-0.131829268292683	51.61155	65.53818	13.92663
0.0613461538461538	-0.131829268292683	50.79635	60.38055	9.5842
0.0538461538461538	-0.131829268292683	51.53772	60.86459	9.32687
0.0459615384615385	-0.131829268292683	50.99406	61.97898	10.98492
0.0382692307692308	-0.131829268292683	53.31616	60.56615	7.24999
0.0305769230769231	-0.131829268292683	54.66399	59.18079	4.5168
0.0228846153846154	-0.131829268292683	64.81654	60.33305	-4.48349
0.0151923076923077	-0.131829268292683	68.89414	60.82699	-8.06714999999999
0.0075	-0.131829268292683	74.88628	60.58449	-14.30179
0	-0.131829268292683	82.76272	57.59127	-25.17145
-0.00788461538461538	-0.131829268292683	89.03078	50.89392	-38.13686
-0.0155769230769231	-0.131829268292683	1288.17	41.3738	-1246.7962
-0.0232692307692308	-0.131829268292683	1109.503	32.23806	-1077.26494
-0.0309615384615385	-0.131829268292683	755.3514	31.95535	-723.39605
-0.0384615384615385	-0.131829268292683	12014.71	37.51899	-11977.19101
-0.0463461538461538	-0.131829268292683	3525.021	46.63916	-3478.38184
-0.0540384615384615	-0.131829268292683	1470.178	56.05578	-1414.12222
-0.0617307692307692	-0.131829268292683	709.7205	65.82149	-643.89901
-0.0694230769230769	-0.131829268292683	454.997	75.44545	-379.55155
-0.0771153846153846	-0.131829268292683	354.1832	82.57828	-271.60492
-0.0848076923076923	-0.131829268292683	296.8399	87.41772	-209.42218
-0.0925	-0.131829268292683	270.1841	88.26042	-181.92368
-0.100192307692308	-0.131829268292683	255.4943	90.19181	-165.30249
-0.107884615384615	-0.131829268292683	244.2654	93.45106	-150.81434
-0.115384615384615	-0.131829268292683	232.7054	96.64832	-136.05708
-0.123269230769231	-0.131829268292683	219.6193	99.22339	-120.39591
-0.130961538461538	-0.131829268292683	208.7649	102.3019	-106.463
-0.138653846153846	-0.131829268292683	196.2749	107.0902	-89.1847
-0.146346153846154	-0.131829268292683	183.4603	111.8418	-71.6185
-0.153846153846154	-0.131829268292683	168.5888	115.0574	-53.5314
-0.161730769230769	-0.131829268292683	130.801	117.9498	-12.8512
-0.169423076923077	-0.131829268292683	116.183	125.6065	9.42349999999999
-0.177115384615385	-0.131829268292683	124.4125	131.5723	7.15980000000002
-0.184807692307692	-0.131829268292683	138.1394	136.5565	-1.5829
-0.1925	-0.131829268292683	163.7592	139.8293	-23.9299
-0.200192307692308	-0.131829268292683	196.4094	141.8339	-54.5755
-0.207884615384615	-0.131829268292683	228.893	141.8948	-86.9982
-0.215576923076923	-0.131829268292683	315.5108	141.6125	-173.8983
-0.223269230769231	-0.131829268292683	391.2975	139.6532	-251.6443
-0.230961538461538	-0.131829268292683	449.4728	135.9259	-313.5469
-0.238461538461538	-0.131829268292683	444.2566	133.1775	-311.0791
-0.246346153846154	-0.131829268292683	395.1859	130.3536	-264.8323
-0.254038461538462	-0.131829268292683	354.65	127.5416	-227.1084
-0.261730769230769	-0.131829268292683	291.9646	125.2774	-166.6872
-0.269423076923077	-0.131829268292683	256.5818	122.8816	-133.7002
-0.276923076923077	-0.131829268292683	243.192	121.5085	-121.6835
-0.284807692307692	-0.131829268292683	230.2702	119.2604	-111.0098
-0.2925	-0.131829268292683	210.2984	118.0608	-92.2376
-0.300192307692308	-0.131829268292683	199.1512	116.6359	-82.5153
-0.307884615384615	-0.131829268292683	189.7114	115.4425	-74.2689
-0.315384615384615	-0.131829268292683	182.9304	114.7979	-68.1325
-0.323269230769231	-0.131829268292683	176.8494	114.0366	-62.8128
-0.330961538461538	-0.131829268292683	167.5455	113.3935	-54.152
-0.338653846153846	-0.131829268292683	158.6176	112.9754	-45.6422
-0.346346153846154	-0.131829268292683	150.2251	111.3976	-38.8275
-0.354038461538462	-0.131829268292683	141.7415	109.2272	-32.5143
-0.361730769230769	-0.131829268292683	133.9742	107.9745	-25.9997
-0.369423076923077	-0.131829268292683	130.0727	106.378	-23.6947
-0.377115384615385	-0.131829268292683	126.498	105.88	-20.618
-0.384807692307692	-0.131829268292683	120.191	106.4098	-13.7812
0.384615384615385	-0.128048780487805	123.9135	128.3385	4.42500000000001
0.376923076923077	-0.128048780487805	118.1188	135.3666	17.2478
0.369038461538462	-0.128048780487805	114.5747	142.72	28.1453
0.361346153846154	-0.128048780487805	110.4153	148.5283	38.113
0.353653846153846	-0.128048780487805	106.2486	149.3617	43.1131
0.345961538461538	-0.128048780487805	105.8017	136.9567	31.155
0.338461538461538	-0.128048780487805	104.0521	93.53976	-10.51234
0.330576923076923	-0.128048780487805	103.5857	201.1569	97.5712
0.322884615384615	-0.128048780487805	101.068	824.7438	723.6758
0.315192307692308	-0.128048780487805	98.41189	1216.887	1118.47511
0.3075	-0.128048780487805	96.28821	997.5181	901.22989
0.299807692307692	-0.128048780487805	95.0399	618.7387	523.6988
0.292115384615385	-0.128048780487805	94.59866	3515.888	3421.28934
0.284615384615385	-0.128048780487805	93.07982	15304.12	15211.04018
0.276730769230769	-0.128048780487805	89.63449	1334.945	1245.31051
0.269038461538462	-0.128048780487805	87.0231	468.471	381.4479
0.261346153846154	-0.128048780487805	86.46563	396.1529	309.68727
0.253653846153846	-0.128048780487805	85.23337	353.081	267.84763
0.246153846153846	-0.128048780487805	84.4945	324.2835	239.789
0.238269230769231	-0.128048780487805	82.68413	295.7716	213.08747
0.230576923076923	-0.128048780487805	80.21894	277.2133	196.99436
0.222884615384615	-0.128048780487805	78.04338	258.1274	180.08402
0.215192307692308	-0.128048780487805	76.47625	237.2646	160.78835
0.2075	-0.128048780487805	76.3285	219.6315	143.303
0.199807692307692	-0.128048780487805	75.94726	201.1222	125.17494
0.192115384615385	-0.128048780487805	74.00196	178.7984	104.79644
0.184423076923077	-0.128048780487805	72.40468	160.6002	88.19552
0.176730769230769	-0.128048780487805	70.22985	146.2218	75.99195
0.169038461538462	-0.128048780487805	66.05561	149.5808	83.52519
0.161346153846154	-0.128048780487805	65.24575	172.5294	107.28365
0.153653846153846	-0.128048780487805	70.03365	197.5907	127.55705
0.145961538461538	-0.128048780487805	72.80096	219.467	146.66604
0.138269230769231	-0.128048780487805	71.78799	244.9815	173.19351
0.130576923076923	-0.128048780487805	68.64086	273.0105	204.36964
0.122884615384615	-0.128048780487805	66.57025	308.2182	241.64795
0.115384615384615	-0.128048780487805	64.95657	344.1822	279.22563
0.1075	-0.128048780487805	59.30323	357.8917	298.58847
0.0998076923076923	-0.128048780487805	58.32104	315.6593	257.33826
0.0921153846153846	-0.128048780487805	54.78979	209.3153	154.52551
0.0844230769230769	-0.128048780487805	53.04676	130.5515	77.50474
0.0769230769230769	-0.128048780487805	49.1064	99.12198	50.01558
0.0690384615384615	-0.128048780487805	46.99513	76.59994	29.60481
0.0613461538461538	-0.128048780487805	47.49976	66.61879	19.11903
0.0538461538461538	-0.128048780487805	47.18613	60.46118	13.27505
0.0459615384615385	-0.128048780487805	47.89309	59.66927	11.77618
0.0382692307692308	-0.128048780487805	50.94653	62.33943	11.3929
0.0305769230769231	-0.128048780487805	54.48278	62.225	7.74222
0.0228846153846154	-0.128048780487805	61.13709	63.04815	1.91106
0.0151923076923077	-0.128048780487805	67.76506	62.45177	-5.31329
0.0075	-0.128048780487805	78.58026	60.05978	-18.52048
0	-0.128048780487805	85.9868	58.63407	-27.35273
-0.00788461538461538	-0.128048780487805	76.9116	55.55363	-21.35797
-0.0155769230769231	-0.128048780487805	1578.961	49.5484	-1529.4126
-0.0232692307692308	-0.128048780487805	1286.683	41.57621	-1245.10679
-0.0309615384615385	-0.128048780487805	1038.946	34.74756	-1004.19844
-0.0384615384615385	-0.128048780487805	16970.6	33.92388	-16936.67612
-0.0463461538461538	-0.128048780487805	9701.697	44.13486	-9657.56214
-0.0540384615384615	-0.128048780487805	3811.673	55.31986	-3756.35314
-0.0617307692307692	-0.128048780487805	1493.956	62.67314	-1431.28286
-0.0694230769230769	-0.128048780487805	724.6781	73.11524	-651.56286
-0.0771153846153846	-0.128048780487805	429.0127	80.24445	-348.76825
-0.0848076923076923	-0.128048780487805	326.1067	88.03321	-238.07349
-0.0925	-0.128048780487805	274.4548	95.2958	-179.159
-0.100192307692308	-0.128048780487805	256.0428	100.2452	-155.7976
-0.107884615384615	-0.128048780487805	239.5045	104.3297	-135.1748
-0.115384615384615	-0.128048780487805	224.0164	106.1028	-117.9136
-0.123269230769231	-0.128048780487805	202.9429	105.8859	-97.057
-0.130961538461538	-0.128048780487805	190.9953	105.5449	-85.4504
-0.138653846153846	-0.128048780487805	182.3531	105.6599	-76.6932
-0.146346153846154	-0.128048780487805	170.8857	106.2069	-64.6788
-0.153846153846154	-0.128048780487805	146.8153	108.1948	-38.6205
-0.161730769230769	-0.128048780487805	113.9711	114.7896	0.818499999999986
-0.169423076923077	-0.128048780487805	117.1125	120.6709	3.55840000000001
-0.177115384615385	-0.128048780487805	126.6069	124.5524	-2.05449999999999
-0.184807692307692	-0.128048780487805	136.4414	127.5708	-8.87059999999998
-0.1925	-0.128048780487805	163.214	130.1983	-33.0157
-0.200192307692308	-0.128048780487805	190.9654	136.3983	-54.5671
-0.207884615384615	-0.128048780487805	218.9084	140.4233	-78.4851
-0.215576923076923	-0.128048780487805	278.254	141.4498	-136.8042
-0.223269230769231	-0.128048780487805	371.6887	141.2919	-230.3968
-0.230961538461538	-0.128048780487805	436.0325	139.4022	-296.6303
-0.238461538461538	-0.128048780487805	444.5141	138.3836	-306.1305
-0.246346153846154	-0.128048780487805	415.3237	135.8552	-279.4685
-0.254038461538462	-0.128048780487805	367.9327	133.0903	-234.8424
-0.261730769230769	-0.128048780487805	329.5067	130.6613	-198.8454
-0.269423076923077	-0.128048780487805	295.4057	128.4931	-166.9126
-0.276923076923077	-0.128048780487805	267.6429	126.1995	-141.4434
-0.284807692307692	-0.128048780487805	248.0002	123.9609	-124.0393
-0.2925	-0.128048780487805	224.1435	121.4461	-102.6974
-0.300192307692308	-0.128048780487805	210.0355	120.6282	-89.4073
-0.307884615384615	-0.128048780487805	198.9086	120.428	-78.4806
-0.315384615384615	-0.128048780487805	188.968	120.066	-68.902
-0.323269230769231	-0.128048780487805	179.8807	119.0045	-60.8762
-0.330961538461538	-0.128048780487805	171.5585	118.0493	-53.5092
-0.338653846153846	-0.128048780487805	162.5764	117.3314	-45.245
-0.346346153846154	-0.128048780487805	151.5697	117.0382	-34.5315
-0.354038461538462	-0.128048780487805	142.1995	116.1833	-26.0162
-0.361730769230769	-0.128048780487805	133.6928	112.9685	-20.7243
-0.369423076923077	-0.128048780487805	131.5456	111.3206	-20.225
-0.377115384615385	-0.128048780487805	129.7941	110.8779	-18.9162
-0.384807692307692	-0.128048780487805	122.9826	111.4895	-11.4931
0.384615384615385	-0.124390243902439	125.1353	128.051	2.91569999999999
0.376923076923077	-0.124390243902439	120.0225	132.0648	12.0423
0.369038461538462	-0.124390243902439	115.2759	135.158	19.8821
0.361346153846154	-0.124390243902439	106.9825	134.5531	27.5706
0.353653846153846	-0.124390243902439	101.8343	128.5753	26.741
0.345961538461538	-0.124390243902439	99.9798	115.1245	15.1447
0.338461538461538	-0.124390243902439	100.259	100.2757	0.0167000000000002
0.330576923076923	-0.124390243902439	99.55279	95.19994	-4.35285
0.322884615384615	-0.124390243902439	99.52383	537.1971	437.67327
0.315192307692308	-0.124390243902439	99.22818	1146.198	1046.96982
0.3075	-0.124390243902439	98.66605	1381.23	1282.56395
0.299807692307692	-0.124390243902439	96.34253	844.3516	748.00907
0.292115384615385	-0.124390243902439	94.41376	2781.385	2686.97124
0.284615384615385	-0.124390243902439	93.61023	9186.38	9092.76977
0.276730769230769	-0.124390243902439	92.42174	21606.67	21514.24826
0.269038461538462	-0.124390243902439	90.03258	939.7759	849.74332
0.261346153846154	-0.124390243902439	88.77833	464.4716	375.69327
0.253653846153846	-0.124390243902439	87.30147	396.4539	309.15243
0.246153846153846	-0.124390243902439	84.86038	353.3543	268.49392
0.238269230769231	-0.124390243902439	82.7204	323.2538	240.5334
0.230576923076923	-0.124390243902439	80.28056	302.5973	222.31674
0.222884615384615	-0.124390243902439	78.78868	275.1147	196.32602
0.215192307692308	-0.124390243902439	76.77611	249.1012	172.32509
0.2075	-0.124390243902439	75.14851	230.2808	155.13229
0.199807692307692	-0.124390243902439	73.57712	211.1342	137.55708
0.192115384615385	-0.124390243902439	71.28487	188.3117	117.02683
0.184423076923077	-0.124390243902439	69.33202	162.4944	93.16238
0.176730769230769	-0.124390243902439	66.06808	143.2711	77.20302
0.169038461538462	-0.124390243902439	63.86886	137.7197	73.85084
0.161346153846154	-0.124390243902439	63.59599	156.3968	92.80081
0.153653846153846	-0.124390243902439	60.27041	177.7116	117.44119
0.145961538461538	-0.124390243902439	59.94781	198.687	138.73919
0.138269230769231	-0.124390243902439	53.61172	228.0591	174.44738
0.130576923076923	-0.124390243902439	55.94304	262.9795	207.03646
0.122884615384615	-0.124390243902439	54.46266	300.0021	245.53944
0.115384615384615	-0.124390243902439	52.35796	337.2661	284.90814
0.1075	-0.124390243902439	50.21822	357.4501	307.23188
0.0998076923076923	-0.124390243902439	50.09037	322.4644	272.37403
0.0921153846153846	-0.124390243902439	52.09444	222.6775	170.58306
0.0844230769230769	-0.124390243902439	55.03842	139.1903	84.15188
0.0769230769230769	-0.124390243902439	52.64918	102.6962	50.04702
0.0690384615384615	-0.124390243902439	48.05466	81.65282	33.59816
0.0613461538461538	-0.124390243902439	46.95375	70.22218	23.26843
0.0538461538461538	-0.124390243902439	47.77102	64.33808	16.56706
0.0459615384615385	-0.124390243902439	48.23906	60.96988	12.73082
0.0382692307692308	-0.124390243902439	49.6417	63.16459	13.52289
0.0305769230769231	-0.124390243902439	49.41275	61.58784	12.17509
0.0228846153846154	-0.124390243902439	51.92706	61.82701	9.89995000000001
0.0151923076923077	-0.124390243902439	54.31258	61.0164	6.70382
0.0075	-0.124390243902439	57.75095	60.95733	3.20638
0	-0.124390243902439	60.97011	61.79279	0.822679999999998
-0.00788461538461538	-0.124390243902439	69.35942	58.61905	-10.74037
-0.0155769230769231	-0.124390243902439	80.18833	54.12507	-26.06326
-0.0232692307692308	-0.124390243902439	81.40058	48.08752	-33.31306
-0.0309615384615385	-0.124390243902439	1941.231	40.8743	-1900.3567
-0.0384615384615385	-0.124390243902439	1670.544	31.10167	-1639.44233
-0.0463461538461538	-0.124390243902439	1283.707	34.09959	-1249.60741
-0.0540384615384615	-0.124390243902439	896.6483	47.13248	-849.51582
-0.0617307692307692	-0.124390243902439	16896.3	59.07413	-16837.22587
-0.0694230769230769	-0.124390243902439	9661.817	69.36353	-9592.45347
-0.0771153846153846	-0.124390243902439	3653.969	74.7517	-3579.2173
-0.0848076923076923	-0.124390243902439	1116.734	79.57688	-1037.15712
-0.0925	-0.124390243902439	639.9506	85.2562	-554.6944
-0.100192307692308	-0.124390243902439	385.5501	89.80037	-295.74973
-0.107884615384615	-0.124390243902439	293.6959	93.97185	-199.72405
-0.115384615384615	-0.124390243902439	266.3326	98.81278	-167.51982
-0.123269230769231	-0.124390243902439	248.2514	101.363	-146.8884
-0.130961538461538	-0.124390243902439	234.9422	101.2137	-133.7285
-0.138653846153846	-0.124390243902439	218.3248	102.0352	-116.2896
-0.146346153846154	-0.124390243902439	207.1045	101.1143	-105.9902
-0.153846153846154	-0.124390243902439	194.7231	103.459	-91.2641
-0.161730769230769	-0.124390243902439	183.4514	107.6803	-75.7711
-0.169423076923077	-0.124390243902439	163.3858	113.0795	-50.3063
-0.177115384615385	-0.124390243902439	130.751	117.0054	-13.7456
-0.184807692307692	-0.124390243902439	131.7612	123.1594	-8.6018
-0.1925	-0.124390243902439	135.2689	129.4769	-5.792
-0.200192307692308	-0.124390243902439	141.0979	135.9795	-5.11840000000001
-0.207884615384615	-0.124390243902439	155.4812	141.507	-13.9742
-0.215576923076923	-0.124390243902439	184.9818	144.6008	-40.381
-0.223269230769231	-0.124390243902439	213.3661	144.9939	-68.3722
-0.230961538461538	-0.124390243902439	267.4166	143.8963	-123.5203
-0.238461538461538	-0.124390243902439	373.0716	141.413	-231.6586
-0.246346153846154	-0.124390243902439	436.5987	140.339	-296.2597
-0.254038461538462	-0.124390243902439	478.8437	137.2174	-341.6263
-0.261730769230769	-0.124390243902439	452.9554	135.4173	-317.5381
-0.269423076923077	-0.124390243902439	397.884	132.469	-265.415
-0.276923076923077	-0.124390243902439	352.0025	129.0704	-222.9321
-0.284807692307692	-0.124390243902439	314.2251	126.8631	-187.362
-0.2925	-0.124390243902439	288.3364	124.7545	-163.5819
-0.300192307692308	-0.124390243902439	262.1059	122.6446	-139.4613
-0.307884615384615	-0.124390243902439	231.0926	120.6527	-110.4399
-0.315384615384615	-0.124390243902439	212.5467	119.6592	-92.8875
-0.323269230769231	-0.124390243902439	200.8594	118.1967	-82.6627
-0.330961538461538	-0.124390243902439	189.7241	116.965	-72.7591
-0.338653846153846	-0.124390243902439	180.0559	115.6147	-64.4412
-0.346346153846154	-0.124390243902439	171.2819	114.5031	-56.7788
-0.354038461538462	-0.124390243902439	161.6512	113.7908	-47.8604
-0.361730769230769	-0.124390243902439	150.2286	112.9792	-37.2494
-0.369423076923077	-0.124390243902439	142.8632	113.5627	-29.3005
-0.377115384615385	-0.124390243902439	135.7407	113.3878	-22.3529
-0.384807692307692	-0.124390243902439	118.5091	113.3754	-5.13370000000001
0.384615384615385	-0.120853658536585	121.0005	124.9205	3.92
0.376923076923077	-0.120853658536585	114.8854	131.0317	16.1463
0.369038461538462	-0.120853658536585	109.4462	135.691	26.2448
0.361346153846154	-0.120853658536585	102.9463	138.9865	36.0402
0.353653846153846	-0.120853658536585	99.14822	139	39.85178
0.345961538461538	-0.120853658536585	97.59729	132.2181	34.62081
0.338461538461538	-0.120853658536585	98.30562	113.0964	14.79078
0.330576923076923	-0.120853658536585	98.5527	81.90185	-16.65085
0.322884615384615	-0.120853658536585	96.437	167.7497	71.3127
0.315192307692308	-0.120853658536585	94.38201	858.6136	764.23159
0.3075	-0.120853658536585	93.57476	1393.01	1299.43524
0.299807692307692	-0.120853658536585	93.23909	1338.457	1245.21791
0.292115384615385	-0.120853658536585	91.86429	626.6826	534.81831
0.284615384615385	-0.120853658536585	90.87235	3729.259	3638.38665
0.276730769230769	-0.120853658536585	89.23196	14865.93	14776.69804
0.269038461538462	-0.120853658536585	87.76179	1164.586	1076.82421
0.261346153846154	-0.120853658536585	85.85901	519.9362	434.07719
0.253653846153846	-0.120853658536585	83.71019	410.9341	327.22391
0.246153846153846	-0.120853658536585	82.27835	361.4458	279.16745
0.238269230769231	-0.120853658536585	80.33868	327.6782	247.33952
0.230576923076923	-0.120853658536585	78.73277	295.4626	216.72983
0.222884615384615	-0.120853658536585	78.65453	274.7239	196.06937
0.215192307692308	-0.120853658536585	77.50945	253.0162	175.50675
0.2075	-0.120853658536585	75.59182	232.323	156.73118
0.199807692307692	-0.120853658536585	73.05925	213.9452	140.88595
0.192115384615385	-0.120853658536585	71.23709	194.5076	123.27051
0.184423076923077	-0.120853658536585	68.7358	170.4236	101.6878
0.176730769230769	-0.120853658536585	67.32591	153.4943	86.16839
0.169038461538462	-0.120853658536585	62.88007	157.5011	94.62103
0.161346153846154	-0.120853658536585	59.57043	165.1814	105.61097
0.153653846153846	-0.120853658536585	58.14219	176.943	118.80081
0.145961538461538	-0.120853658536585	56.13595	196.1178	139.98185
0.138269230769231	-0.120853658536585	54.47883	222.6814	168.20257
0.130576923076923	-0.120853658536585	52.85503	250.4158	197.56077
0.122884615384615	-0.120853658536585	48.51819	291.2677	242.74951
0.115384615384615	-0.120853658536585	51.33395	332.9882	281.65425
0.1075	-0.120853658536585	53.51839	361.2261	307.70771
0.0998076923076923	-0.120853658536585	53.03997	357.8825	304.84253
0.0921153846153846	-0.120853658536585	52.81945	288.0312	235.21175
0.0844230769230769	-0.120853658536585	48.54016	173.7725	125.23234
0.0769230769230769	-0.120853658536585	46.32636	107.6299	61.30354
0.0690384615384615	-0.120853658536585	45.76156	84.13627	38.37471
0.0613461538461538	-0.120853658536585	44.23131	68.49093	24.25962
0.0538461538461538	-0.120853658536585	46.2358	62.21254	15.97674
0.0459615384615385	-0.120853658536585	47.68951	68.24998	20.56047
0.0382692307692308	-0.120853658536585	48.24872	71.25584	23.00712
0.0305769230769231	-0.120853658536585	48.60361	71.35158	22.74797
0.0228846153846154	-0.120853658536585	50.79834	69.70107	18.90273
0.0151923076923077	-0.120853658536585	54.79011	68.14284	13.35273
0.0075	-0.120853658536585	59.06007	67.32754	8.26747
0	-0.120853658536585	62.15541	66.86428	4.70886999999999
-0.00788461538461538	-0.120853658536585	69.85378	64.4975	-5.35628
-0.0155769230769231	-0.120853658536585	79.11081	60.03423	-19.07658
-0.0232692307692308	-0.120853658536585	85.30408	54.74396	-30.56012
-0.0309615384615385	-0.120853658536585	137.9031	48.32569	-89.57741
-0.0384615384615385	-0.120853658536585	1877.955	40.20709	-1837.74791
-0.0463461538461538	-0.120853658536585	1326.258	32.86707	-1293.39093
-0.0540384615384615	-0.120853658536585	674.1428	33.01817	-641.12463
-0.0617307692307692	-0.120853658536585	11870.15	42.2974	-11827.8526
-0.0694230769230769	-0.120853658536585	3530.514	52.61902	-3477.89498
-0.0771153846153846	-0.120853658536585	1459.563	61.74769	-1397.81531
-0.0848076923076923	-0.120853658536585	695.9744	72.06944	-623.90496
-0.0925	-0.120853658536585	451.5056	79.18502	-372.32058
-0.100192307692308	-0.120853658536585	356.2625	86.6451	-269.6174
-0.107884615384615	-0.120853658536585	303.8312	90.68275	-213.14845
-0.115384615384615	-0.120853658536585	276.5666	93.65769	-182.90891
-0.123269230769231	-0.120853658536585	256.737	97.79301	-158.94399
-0.130961538461538	-0.120853658536585	241.6793	101.9733	-139.706
-0.138653846153846	-0.120853658536585	228.2489	104.3134	-123.9355
-0.146346153846154	-0.120853658536585	212.4048	107.1086	-105.2962
-0.153846153846154	-0.120853658536585	202.626	109.5415	-93.0845
-0.161730769230769	-0.120853658536585	191.1964	112.5165	-78.6799
-0.169423076923077	-0.120853658536585	171.7172	114.7887	-56.9285
-0.177115384615385	-0.120853658536585	139.2778	119.0394	-20.2384
-0.184807692307692	-0.120853658536585	127.3778	123.352	-4.02579999999999
-0.1925	-0.120853658536585	128.2278	126.1771	-2.05070000000001
-0.200192307692308	-0.120853658536585	132.8118	129.6938	-3.118
-0.207884615384615	-0.120853658536585	138.2301	134.7925	-3.4376
-0.215576923076923	-0.120853658536585	155.065	138.3672	-16.6978
-0.223269230769231	-0.120853658536585	180.4467	143.3658	-37.0809
-0.230961538461538	-0.120853658536585	211.379	145.4252	-65.9538
-0.238461538461538	-0.120853658536585	273.2923	145.1388	-128.1535
-0.246346153846154	-0.120853658536585	373.983	144.2535	-229.7295
-0.254038461538462	-0.120853658536585	448.1451	142.5429	-305.6022
-0.261730769230769	-0.120853658536585	452.9302	140.5201	-312.4101
-0.269423076923077	-0.120853658536585	403.709	138.5346	-265.1744
-0.276923076923077	-0.120853658536585	362.8091	135.9316	-226.8775
-0.284807692307692	-0.120853658536585	326.6028	132.8101	-193.7927
-0.2925	-0.120853658536585	284.4713	130.3738	-154.0975
-0.300192307692308	-0.120853658536585	263.8157	128.3038	-135.5119
-0.307884615384615	-0.120853658536585	234.9539	126.6016	-108.3523
-0.315384615384615	-0.120853658536585	220.0621	124.7736	-95.2885
-0.323269230769231	-0.120853658536585	206.0267	123.544	-82.4827
-0.330961538461538	-0.120853658536585	196.4177	121.1959	-75.2218
-0.338653846153846	-0.120853658536585	187.8481	119.0157	-68.8324
-0.346346153846154	-0.120853658536585	177.802	117.8354	-59.9666
-0.354038461538462	-0.120853658536585	168.7632	117.5166	-51.2466
-0.361730769230769	-0.120853658536585	158.2667	116.7487	-41.518
-0.369423076923077	-0.120853658536585	148.0549	115.9748	-32.0801
-0.377115384615385	-0.120853658536585	139.2231	115.4187	-23.8044
-0.384807692307692	-0.120853658536585	129.364	115.5502	-13.8138
0.384615384615385	-0.117073170731707	118.6437	121.4472	2.8035
0.376923076923077	-0.117073170731707	111.1772	128.1237	16.9465
0.369038461538462	-0.117073170731707	104.4173	134.5728	30.1555
0.361346153846154	-0.117073170731707	99.83379	142.9929	43.15911
0.353653846153846	-0.117073170731707	96.21092	153.5383	57.32738
0.345961538461538	-0.117073170731707	93.94332	163.5627	69.61938
0.338461538461538	-0.117073170731707	92.50022	172.8857	80.38548
0.330576923076923	-0.117073170731707	92.95649	174.3807	81.42421
0.322884615384615	-0.117073170731707	92.50943	149.3333	56.82387
0.315192307692308	-0.117073170731707	92.93831	99.40904	6.47073
0.3075	-0.117073170731707	93.32596	1233.016	1139.69004
0.299807692307692	-0.117073170731707	92.92012	2101.553	2008.63288
0.292115384615385	-0.117073170731707	92.40604	1479.706	1387.29996
0.284615384615385	-0.117073170731707	91.38602	1328.517	1237.13098
0.276730769230769	-0.117073170731707	88.58607	7426.386	7337.79993
0.269038461538462	-0.117073170731707	87.44714	17695.57	17608.12286
0.261346153846154	-0.117073170731707	86.60066	1146.201	1059.60034
0.253653846153846	-0.117073170731707	84.76784	460.9133	376.14546
0.246153846153846	-0.117073170731707	82.19577	399.4172	317.22143
0.238269230769231	-0.117073170731707	80.69071	359.8365	279.14579
0.230576923076923	-0.117073170731707	78.74783	329.3551	250.60727
0.222884615384615	-0.117073170731707	76.45701	299.0967	222.63969
0.215192307692308	-0.117073170731707	75.11634	274.776	199.65966
0.2075	-0.117073170731707	74.15496	253.5065	179.35154
0.199807692307692	-0.117073170731707	72.56458	233.2906	160.72602
0.192115384615385	-0.117073170731707	71.26027	210.8109	139.55063
0.184423076923077	-0.117073170731707	69.73511	188.9491	119.21399
0.176730769230769	-0.117073170731707	68.88412	166.016	97.13188
0.169038461538462	-0.117073170731707	67.45635	155.9219	88.46555
0.161346153846154	-0.117073170731707	66.01619	161.5089	95.49271
0.153653846153846	-0.117073170731707	64.20877	162.2751	98.06633
0.145961538461538	-0.117073170731707	63.76451	168.1565	104.39199
0.138269230769231	-0.117073170731707	61.55056	191.4201	129.86954
0.130576923076923	-0.117073170731707	58.86326	219.0756	160.21234
0.122884615384615	-0.117073170731707	56.98217	247.3053	190.32313
0.115384615384615	-0.117073170731707	52.45192	286.0411	233.58918
0.1075	-0.117073170731707	51.26951	328.7709	277.50139
0.0998076923076923	-0.117073170731707	49.38559	363.4113	314.02571
0.0921153846153846	-0.117073170731707	47.70268	363.4975	315.79482
0.0844230769230769	-0.117073170731707	47.3043	294.4648	247.1605
0.0769230769230769	-0.117073170731707	44.66622	188.5235	143.85728
0.0690384615384615	-0.117073170731707	45.044	114.1597	69.1157
0.0613461538461538	-0.117073170731707	45.20303	88.45466	43.25163
0.0538461538461538	-0.117073170731707	45.09917	73.39861	28.29944
0.0459615384615385	-0.117073170731707	44.05025	64.91043	20.86018
0.0382692307692308	-0.117073170731707	46.04698	59.20079	13.15381
0.0305769230769231	-0.117073170731707	48.84039	64.05658	15.21619
0.0228846153846154	-0.117073170731707	51.65764	66.75879	15.10115
0.0151923076923077	-0.117073170731707	53.77233	66.97216	13.19983
0.0075	-0.117073170731707	57.29742	65.45687	8.15944999999999
0	-0.117073170731707	61.0413	64.10826	3.06696
-0.00788461538461538	-0.117073170731707	68.92202	64.02413	-4.89789
-0.0155769230769231	-0.117073170731707	78.77781	62.73896	-16.03885
-0.0232692307692308	-0.117073170731707	86.4909	58.88446	-27.60644
-0.0309615384615385	-0.117073170731707	292.3704	54.40802	-237.96238
-0.0384615384615385	-0.117073170731707	1745.92	49.78413	-1696.13587
-0.0463461538461538	-0.117073170731707	1167.878	43.67679	-1124.20121
-0.0540384615384615	-0.117073170731707	651.6461	36.43341	-615.21269
-0.0617307692307692	-0.117073170731707	3877.965	35.66689	-3842.29811
-0.0694230769230769	-0.117073170731707	10072.27	40.87031	-10031.39969
-0.0771153846153846	-0.117073170731707	3620.672	54.70655	-3565.96545
-0.0848076923076923	-0.117073170731707	1461.98	64.87287	-1397.10713
-0.0925	-0.117073170731707	706.3325	71.58155	-634.75095
-0.100192307692308	-0.117073170731707	442.7788	77.75449	-365.02431
-0.107884615384615	-0.117073170731707	334.9839	87.21403	-247.76987
-0.115384615384615	-0.117073170731707	290.0251	95.74908	-194.27602
-0.123269230769231	-0.117073170731707	267.9006	99.78886	-168.11174
-0.130961538461538	-0.117073170731707	249.8835	100.2787	-149.6048
-0.138653846153846	-0.117073170731707	232.4517	102.6161	-129.8356
-0.146346153846154	-0.117073170731707	208.2518	104.717	-103.5348
-0.153846153846154	-0.117073170731707	196.5293	105.5675	-90.9618
-0.161730769230769	-0.117073170731707	188.2936	107.3703	-80.9233
-0.169423076923077	-0.117073170731707	177.1995	109.1012	-68.0983
-0.177115384615385	-0.117073170731707	141.0235	110.679	-30.3445
-0.184807692307692	-0.117073170731707	129.9103	114.0302	-15.8801
-0.1925	-0.117073170731707	128.8751	119.9554	-8.91970000000001
-0.200192307692308	-0.117073170731707	134.1585	127.0716	-7.0869
-0.207884615384615	-0.117073170731707	138.3576	136.1451	-2.21249999999998
-0.215576923076923	-0.117073170731707	147.5983	141.2887	-6.30959999999999
-0.223269230769231	-0.117073170731707	174.0744	144.6838	-29.3906
-0.230961538461538	-0.117073170731707	204.2872	145.737	-58.5502
-0.238461538461538	-0.117073170731707	288.607	148.2529	-140.3541
-0.246346153846154	-0.117073170731707	409.9368	149.2551	-260.6817
-0.254038461538462	-0.117073170731707	462.6881	148.6452	-314.0429
-0.261730769230769	-0.117073170731707	491.102	145.6963	-345.4057
-0.269423076923077	-0.117073170731707	455.8085	143.7417	-312.0668
-0.276923076923077	-0.117073170731707	396.1055	141.901	-254.2045
-0.284807692307692	-0.117073170731707	346.2599	140.3267	-205.9332
-0.2925	-0.117073170731707	313.6724	138.4825	-175.1899
-0.300192307692308	-0.117073170731707	291.6492	134.9818	-156.6674
-0.307884615384615	-0.117073170731707	264.3202	130.7049	-133.6153
-0.315384615384615	-0.117073170731707	231.4911	127.0376	-104.4535
-0.323269230769231	-0.117073170731707	213.661	123.9994	-89.6616
-0.330961538461538	-0.117073170731707	202.5084	122.2389	-80.2695
-0.338653846153846	-0.117073170731707	192.6515	121.0084	-71.6431
-0.346346153846154	-0.117073170731707	183.3145	118.5469	-64.7676
-0.354038461538462	-0.117073170731707	174.3538	115.5911	-58.7627
-0.361730769230769	-0.117073170731707	164.6773	113.7782	-50.8991
-0.369423076923077	-0.117073170731707	154.2017	114.3839	-39.8178
-0.377115384615385	-0.117073170731707	145.0293	118.0023	-27.027
-0.384807692307692	-0.117073170731707	136.2737	118.7022	-17.5715
0.384615384615385	-0.113536585365854	120.4581	125.2098	4.7517
0.376923076923077	-0.113536585365854	112.3658	131.2686	18.9028
0.369038461538462	-0.113536585365854	107.0356	137.572	30.5364
0.361346153846154	-0.113536585365854	103.3207	142.6124	39.2917
0.353653846153846	-0.113536585365854	100.3577	146.0454	45.6877
0.345961538461538	-0.113536585365854	96.87741	145.3695	48.49209
0.338461538461538	-0.113536585365854	94.28282	140.062	45.77918
0.330576923076923	-0.113536585365854	92.04229	123.3136	31.27131
0.322884615384615	-0.113536585365854	91.75094	85.41892	-6.33202
0.315192307692308	-0.113536585365854	92.02393	459.7287	367.70477
0.3075	-0.113536585365854	91.47611	1276.547	1185.07089
0.299807692307692	-0.113536585365854	91.77518	1988.522	1896.74682
0.292115384615385	-0.113536585365854	91.81379	1479.245	1387.43121
0.284615384615385	-0.113536585365854	90.70835	1211.935	1121.22665
0.276730769230769	-0.113536585365854	87.87182	7201.35	7113.47818
0.269038461538462	-0.113536585365854	86.22308	17094.61	17008.38692
0.261346153846154	-0.113536585365854	85.37277	779.5578	694.18503
0.253653846153846	-0.113536585365854	82.89584	460.767	377.87116
0.246153846153846	-0.113536585365854	81.12739	399.6517	318.52431
0.238269230769231	-0.113536585365854	79.80632	358.1293	278.32298
0.230576923076923	-0.113536585365854	78.89253	330.0733	251.18077
0.222884615384615	-0.113536585365854	76.97132	299.5973	222.62598
0.215192307692308	-0.113536585365854	74.45749	274.6748	200.21731
0.2075	-0.113536585365854	74.27378	255.5322	181.25842
0.199807692307692	-0.113536585365854	73.07822	238.8079	165.72968
0.192115384615385	-0.113536585365854	70.52213	223.0571	152.53497
0.184423076923077	-0.113536585365854	69.05316	204.498	135.44484
0.176730769230769	-0.113536585365854	67.88488	183.9057	116.02082
0.169038461538462	-0.113536585365854	65.70643	170.0273	104.32087
0.161346153846154	-0.113536585365854	60.37079	173.1846	112.81381
0.153653846153846	-0.113536585365854	56.21192	171.4356	115.22368
0.145961538461538	-0.113536585365854	50.31809	175.9949	125.67681
0.138269230769231	-0.113536585365854	51.164	185.0783	133.9143
0.130576923076923	-0.113536585365854	56.42306	205.5663	149.14324
0.122884615384615	-0.113536585365854	55.81863	238.6591	182.84047
0.115384615384615	-0.113536585365854	53.42374	271.1429	217.71916
0.1075	-0.113536585365854	51.2639	310.3028	259.0389
0.0998076923076923	-0.113536585365854	50.35656	356.1683	305.81174
0.0921153846153846	-0.113536585365854	50.41339	374.4577	324.04431
0.0844230769230769	-0.113536585365854	50.36222	320.4448	270.08258
0.0769230769230769	-0.113536585365854	47.41653	215.9906	168.57407
0.0690384615384615	-0.113536585365854	46.07018	129.4024	83.33222
0.0613461538461538	-0.113536585365854	46.02269	98.19385	52.17116
0.0538461538461538	-0.113536585365854	46.82514	80.69035	33.86521
0.0459615384615385	-0.113536585365854	46.92304	68.87411	21.95107
0.0382692307692308	-0.113536585365854	46.8413	62.38388	15.54258
0.0305769230769231	-0.113536585365854	49.08134	59.39448	10.31314
0.0228846153846154	-0.113536585365854	51.35788	63.65374	12.29586
0.0151923076923077	-0.113536585365854	54.94325	65.31678	10.37353
0.0075	-0.113536585365854	59.15228	64.69961	5.54733000000001
0	-0.113536585365854	63.67208	62.15816	-1.51392
-0.00788461538461538	-0.113536585365854	68.00347	61.68363	-6.31983999999999
-0.0155769230769231	-0.113536585365854	75.82567	61.20887	-14.6168
-0.0232692307692308	-0.113536585365854	86.65364	60.03614	-26.6175
-0.0309615384615385	-0.113536585365854	95.5487	56.44608	-39.10262
-0.0384615384615385	-0.113536585365854	95.45389	53.07832	-42.37557
-0.0463461538461538	-0.113536585365854	1359.544	51.98856	-1307.55544
-0.0540384615384615	-0.113536585365854	973.7233	46.56565	-927.15765
-0.0617307692307692	-0.113536585365854	534.6724	37.39469	-497.27771
-0.0694230769230769	-0.113536585365854	13264.26	31.66352	-13232.59648
-0.0771153846153846	-0.113536585365854	3990.66	40.60727	-3950.05273
-0.0848076923076923	-0.113536585365854	1647.613	56.19761	-1591.41539
-0.0925	-0.113536585365854	789.3854	66.82442	-722.56098
-0.100192307692308	-0.113536585365854	495.8945	74.00894	-421.88556
-0.107884615384615	-0.113536585365854	368.1349	79.61912	-288.51578
-0.115384615384615	-0.113536585365854	309.2123	86.95764	-222.25466
-0.123269230769231	-0.113536585365854	282.0876	95.36102	-186.72658
-0.130961538461538	-0.113536585365854	266.0831	102.2235	-163.8596
-0.138653846153846	-0.113536585365854	249.8284	107.2832	-142.5452
-0.146346153846154	-0.113536585365854	229.9422	111.6713	-118.2709
-0.153846153846154	-0.113536585365854	205.2171	114.5926	-90.6245
-0.161730769230769	-0.113536585365854	165.8906	115.0584	-50.8322
-0.169423076923077	-0.113536585365854	144.3072	117.6503	-26.6569
-0.177115384615385	-0.113536585365854	136.936	117.5686	-19.3674
-0.184807692307692	-0.113536585365854	137.0124	115.4721	-21.5403
-0.1925	-0.113536585365854	135.9435	118.3568	-17.5867
-0.200192307692308	-0.113536585365854	138.8493	122.2385	-16.6108
-0.207884615384615	-0.113536585365854	139.9502	129.0336	-10.9166
-0.215576923076923	-0.113536585365854	141.0503	135.0914	-5.9589
-0.223269230769231	-0.113536585365854	156.7409	141.4336	-15.3073
-0.230961538461538	-0.113536585365854	183.6157	146.2649	-37.3508
-0.238461538461538	-0.113536585365854	214.6944	149.8235	-64.8709
-0.246346153846154	-0.113536585365854	267.8046	150.567	-117.2376
-0.254038461538462	-0.113536585365854	382.2582	150.73	-231.5282
-0.261730769230769	-0.113536585365854	412.3693	149.3348	-263.0345
-0.269423076923077	-0.113536585365854	401.7484	148.0306	-253.7178
-0.276923076923077	-0.113536585365854	374.9692	145.3288	-229.6404
-0.284807692307692	-0.113536585365854	341.5045	143.0362	-198.4683
-0.2925	-0.113536585365854	307.0298	140.8243	-166.2055
-0.300192307692308	-0.113536585365854	283.7086	138.5051	-145.2035
-0.307884615384615	-0.113536585365854	264.9861	136.6736	-128.3125
-0.315384615384615	-0.113536585365854	235.8067	134.7845	-101.0222
-0.323269230769231	-0.113536585365854	215.9867	132.2019	-83.7848
-0.330961538461538	-0.113536585365854	199.5205	130.0569	-69.4636
-0.338653846153846	-0.113536585365854	188.8151	127.8657	-60.9494
-0.346346153846154	-0.113536585365854	180.6124	125.6366	-54.9758
-0.354038461538462	-0.113536585365854	172.2991	124.1508	-48.1483
-0.361730769230769	-0.113536585365854	165.5929	121.702	-43.8909
-0.369423076923077	-0.113536585365854	157.3444	118.9157	-38.4287
-0.377115384615385	-0.113536585365854	149.106	116.9352	-32.1708
-0.384807692307692	-0.113536585365854	141.4906	118.6846	-22.806
0.384615384615385	-0.109756097560976	118.7138	125.3731	6.65929999999999
0.376923076923077	-0.109756097560976	109.5264	132.0579	22.5315
0.369038461538462	-0.109756097560976	103.2655	138.0922	34.8267
0.361346153846154	-0.109756097560976	99.98612	145.1159	45.12978
0.353653846153846	-0.109756097560976	97.35356	152.2153	54.86174
0.345961538461538	-0.109756097560976	94.85799	158.7366	63.87861
0.338461538461538	-0.109756097560976	92.81658	164.5825	71.76592
0.330576923076923	-0.109756097560976	93.56975	164.4741	70.90435
0.322884615384615	-0.109756097560976	93.38389	154.5281	61.14421
0.315192307692308	-0.109756097560976	91.12402	113.7048	22.58078
0.3075	-0.109756097560976	89.95065	141.8306	51.87995
0.299807692307692	-0.109756097560976	88.65853	1061.54	972.88147
0.292115384615385	-0.109756097560976	88.04125	1731.851	1643.80975
0.284615384615385	-0.109756097560976	86.74106	1474.297	1387.55594
0.276730769230769	-0.109756097560976	84.56419	1247.764	1163.19981
0.269038461538462	-0.109756097560976	83.59558	8253.351	8169.75542
0.261346153846154	-0.109756097560976	83.20534	1848.224	1765.01866
0.253653846153846	-0.109756097560976	81.91794	567.7979	485.87996
0.246153846153846	-0.109756097560976	80.99673	424.0971	343.10037
0.238269230769231	-0.109756097560976	79.70861	370.5777	290.86909
0.230576923076923	-0.109756097560976	78.67238	334.6381	255.96572
0.222884615384615	-0.109756097560976	77.03173	311.2608	234.22907
0.215192307692308	-0.109756097560976	75.13696	288.1567	213.01974
0.2075	-0.109756097560976	73.08662	261.6295	188.54288
0.199807692307692	-0.109756097560976	70.41757	237.8706	167.45303
0.192115384615385	-0.109756097560976	68.13726	219.2507	151.11344
0.184423076923077	-0.109756097560976	67.4458	197.907	130.4612
0.176730769230769	-0.109756097560976	66.0379	181.264	115.2261
0.169038461538462	-0.109756097560976	63.70695	177.1719	113.46495
0.161346153846154	-0.109756097560976	60.69182	177.3031	116.61128
0.153653846153846	-0.109756097560976	57.49169	175.3831	117.89141
0.145961538461538	-0.109756097560976	56.11477	176.8344	120.71963
0.138269230769231	-0.109756097560976	55.98157	188.1627	132.18113
0.130576923076923	-0.109756097560976	54.79062	209.4259	154.63528
0.122884615384615	-0.109756097560976	50.60236	235.2561	184.65374
0.115384615384615	-0.109756097560976	49.9718	266.2878	216.316
0.1075	-0.109756097560976	55.59967	301.8027	246.20303
0.0998076923076923	-0.109756097560976	50.64573	343.4631	292.81737
0.0921153846153846	-0.109756097560976	44.45957	369.7149	325.25533
0.0844230769230769	-0.109756097560976	42.64402	329.6579	287.01388
0.0769230769230769	-0.109756097560976	40.79447	220.2225	179.42803
0.0690384615384615	-0.109756097560976	38.21006	137.1197	98.90964
0.0613461538461538	-0.109756097560976	40.22263	104.2562	64.03357
0.0538461538461538	-0.109756097560976	40.77001	79.69278	38.92277
0.0459615384615385	-0.109756097560976	41.34846	66.37744	25.02898
0.0382692307692308	-0.109756097560976	43.82501	59.2039	15.37889
0.0305769230769231	-0.109756097560976	43.75433	66.07026	22.31593
0.0228846153846154	-0.109756097560976	47.99994	71.45032	23.45038
0.0151923076923077	-0.109756097560976	52.01644	72.14212	20.12568
0.0075	-0.109756097560976	57.76516	70.38556	12.6204
0	-0.109756097560976	60.15518	67.39057	7.23539
-0.00788461538461538	-0.109756097560976	64.32226	66.44719	2.12493000000001
-0.0155769230769231	-0.109756097560976	67.82361	66.59042	-1.23319000000001
-0.0232692307692308	-0.109756097560976	76.30239	65.82535	-10.47704
-0.0309615384615385	-0.109756097560976	89.00621	63.70837	-25.29784
-0.0384615384615385	-0.109756097560976	85.67529	59.25886	-26.41643
-0.0463461538461538	-0.109756097560976	1450.313	55.37127	-1394.94173
-0.0540384615384615	-0.109756097560976	1140.441	52.58474	-1087.85626
-0.0617307692307692	-0.109756097560976	686.9339	46.44768	-640.48622
-0.0694230769230769	-0.109756097560976	3691.702	39.96532	-3651.73668
-0.0771153846153846	-0.109756097560976	8405.583	36.24212	-8369.34088
-0.0848076923076923	-0.109756097560976	2937.366	41.75253	-2895.61347
-0.0925	-0.109756097560976	1065.195	55.73804	-1009.45696
-0.100192307692308	-0.109756097560976	584.0237	68.20827	-515.81543
-0.107884615384615	-0.109756097560976	432.7919	75.27007	-357.52183
-0.115384615384615	-0.109756097560976	335.1347	80.37762	-254.75708
-0.123269230769231	-0.109756097560976	293.8888	86.38786	-207.50094
-0.130961538461538	-0.109756097560976	271.6448	94.93246	-176.71234
-0.138653846153846	-0.109756097560976	254.638	101.0706	-153.5674
-0.146346153846154	-0.109756097560976	237.605	104.2538	-133.3512
-0.153846153846154	-0.109756097560976	207.5639	107.3158	-100.2481
-0.161730769230769	-0.109756097560976	192.2327	108.975	-83.2577
-0.169423076923077	-0.109756097560976	165.828	111.8774	-53.9506
-0.177115384615385	-0.109756097560976	139.029	114.7777	-24.2513
-0.184807692307692	-0.109756097560976	132.7022	120.9461	-11.7561
-0.1925	-0.109756097560976	134.0773	125.307	-8.77030000000001
-0.200192307692308	-0.109756097560976	135.6573	126.9169	-8.7404
-0.207884615384615	-0.109756097560976	137.1138	127.8931	-9.2207
-0.215576923076923	-0.109756097560976	136.0408	129.7589	-6.28189999999998
-0.223269230769231	-0.109756097560976	147.7526	134.2935	-13.4591
-0.230961538461538	-0.109756097560976	171.1299	141.8504	-29.2795
-0.238461538461538	-0.109756097560976	202.5386	148.064	-54.4746
-0.246346153846154	-0.109756097560976	286.6428	151.5114	-135.1314
-0.254038461538462	-0.109756097560976	408.8358	155.5237	-253.3121
-0.261730769230769	-0.109756097560976	458.8941	155.8442	-303.0499
-0.269423076923077	-0.109756097560976	439.0183	155.1403	-283.878
-0.276923076923077	-0.109756097560976	389.0378	153.6922	-235.3456
-0.284807692307692	-0.109756097560976	342.9292	151.6901	-191.2391
-0.2925	-0.109756097560976	314.166	148.8338	-165.3322
-0.300192307692308	-0.109756097560976	295.3819	147.3	-148.0819
-0.307884615384615	-0.109756097560976	271.8564	144.7175	-127.1389
-0.315384615384615	-0.109756097560976	241.6781	142.3311	-99.347
-0.323269230769231	-0.109756097560976	222.0622	139.2822	-82.78
-0.330961538461538	-0.109756097560976	210.2961	135.5035	-74.7926
-0.338653846153846	-0.109756097560976	200.1888	132.8338	-67.355
-0.346346153846154	-0.109756097560976	189.5006	129.8694	-59.6312
-0.354038461538462	-0.109756097560976	180.9142	127.148	-53.7662
-0.361730769230769	-0.109756097560976	171.9372	123.5755	-48.3617
-0.369423076923077	-0.109756097560976	161.0268	120.059	-40.9678
-0.377115384615385	-0.109756097560976	152.6753	116.8543	-35.821
-0.384807692307692	-0.109756097560976	144.0667	118.4849	-25.5818
0.384615384615385	-0.10609756097561	115.7047	119.6528	3.9481
0.376923076923077	-0.10609756097561	109.7339	126.4068	16.6729
0.369038461538462	-0.10609756097561	105.1425	134.7399	29.5974
0.361346153846154	-0.10609756097561	101.1307	141.2864	40.1557
0.353653846153846	-0.10609756097561	98.7758	146.2591	47.4833
0.345961538461538	-0.10609756097561	96.71435	154.7009	57.98655
0.338461538461538	-0.10609756097561	96.20672	162.7928	66.58608
0.330576923076923	-0.10609756097561	94.85724	167.6242	72.76696
0.322884615384615	-0.10609756097561	94.58605	160.8606	66.27455
0.315192307692308	-0.10609756097561	93.02134	122.4153	29.39396
0.3075	-0.10609756097561	91.85936	179.2988	87.43944
0.299807692307692	-0.10609756097561	91.09171	952.044	860.95229
0.292115384615385	-0.10609756097561	90.49503	1536.711	1446.21597
0.284615384615385	-0.10609756097561	89.09662	1473.462	1384.36538
0.276730769230769	-0.10609756097561	88.64602	1739.651	1651.00498
0.269038461538462	-0.10609756097561	87.21487	10227.18	10139.96513
0.261346153846154	-0.10609756097561	85.53397	1467.195	1381.66103
0.253653846153846	-0.10609756097561	84.38245	590.212	505.82955
0.246153846153846	-0.10609756097561	82.47615	438.7581	356.28195
0.238269230769231	-0.10609756097561	81.61666	388.0264	306.40974
0.230576923076923	-0.10609756097561	79.23115	353.1265	273.89535
0.222884615384615	-0.10609756097561	76.67697	324.5741	247.89713
0.215192307692308	-0.10609756097561	75.02418	289.6412	214.61702
0.2075	-0.10609756097561	72.98267	265.4978	192.51513
0.199807692307692	-0.10609756097561	70.41234	239.2505	168.83816
0.192115384615385	-0.10609756097561	69.79476	218.3737	148.57894
0.184423076923077	-0.10609756097561	68.44558	198.8159	130.37032
0.176730769230769	-0.10609756097561	65.90218	182.6139	116.71172
0.169038461538462	-0.10609756097561	63.23187	183.1389	119.90703
0.161346153846154	-0.10609756097561	60.23221	177.5342	117.30199
0.153653846153846	-0.10609756097561	57.91508	172.8639	114.94882
0.145961538461538	-0.10609756097561	56.90906	176.0474	119.13834
0.138269230769231	-0.10609756097561	55.79866	187.2021	131.40344
0.130576923076923	-0.10609756097561	52.21852	202.9959	150.77738
0.122884615384615	-0.10609756097561	50.41339	225.4577	175.04431
0.115384615384615	-0.10609756097561	48.65133	249.1575	200.50617
0.1075	-0.10609756097561	45.95048	276.2627	230.31222
0.0998076923076923	-0.10609756097561	45.36263	316.834	271.47137
0.0921153846153846	-0.10609756097561	48.37104	357.5132	309.14216
0.0844230769230769	-0.10609756097561	45.72942	367.3183	321.58888
0.0769230769230769	-0.10609756097561	43.88299	303.5548	259.67181
0.0690384615384615	-0.10609756097561	45.78484	202.7516	156.96676
0.0613461538461538	-0.10609756097561	48.17877	117.1781	68.99933
0.0538461538461538	-0.10609756097561	46.44961	91.3263	44.87669
0.0459615384615385	-0.10609756097561	44.38231	75.65099	31.26868
0.0382692307692308	-0.10609756097561	41.28482	62.41009	21.12527
0.0305769230769231	-0.10609756097561	42.11987	59.63798	17.51811
0.0228846153846154	-0.10609756097561	44.29961	66.46971	22.1701
0.0151923076923077	-0.10609756097561	47.3967	70.92014	23.52344
0.0075	-0.10609756097561	48.6926	72.6111	23.9185
0	-0.10609756097561	52.1413	71.90454	19.76324
-0.00788461538461538	-0.10609756097561	59.12427	69.67815	10.55388
-0.0155769230769231	-0.10609756097561	65.51147	68.57304	3.06157
-0.0232692307692308	-0.10609756097561	78.03959	67.85741	-10.18218
-0.0309615384615385	-0.10609756097561	67.51821	66.1344	-1.38381
-0.0384615384615385	-0.10609756097561	1132.157	63.24329	-1068.91371
-0.0463461538461538	-0.10609756097561	904.6488	60.83016	-843.81864
-0.0540384615384615	-0.10609756097561	595.4317	58.4257	-537.006
-0.0617307692307692	-0.10609756097561	2281.891	55.20068	-2226.69032
-0.0694230769230769	-0.10609756097561	25027.55	48.45763	-24979.09237
-0.0771153846153846	-0.10609756097561	8179.23	38.07547	-8141.15453
-0.0848076923076923	-0.10609756097561	3050.028	31.46726	-3018.56074
-0.0925	-0.10609756097561	1031.776	39.26651	-992.50949
-0.100192307692308	-0.10609756097561	583.8628	53.65383	-530.20897
-0.107884615384615	-0.10609756097561	431.7284	69.68498	-362.04342
-0.115384615384615	-0.10609756097561	351.1426	79.16618	-271.97642
-0.123269230769231	-0.10609756097561	301.9754	87.13433	-214.84107
-0.130961538461538	-0.10609756097561	280.4701	92.16658	-188.30352
-0.138653846153846	-0.10609756097561	261.8958	98.14608	-163.74972
-0.146346153846154	-0.10609756097561	245.4376	102.4323	-143.0053
-0.153846153846154	-0.10609756097561	228.0338	105.2233	-122.8105
-0.161730769230769	-0.10609756097561	200.6194	107.4428	-93.1766
-0.169423076923077	-0.10609756097561	177.8179	111.5735	-66.2444
-0.177115384615385	-0.10609756097561	145.8913	113.6629	-32.2284
-0.184807692307692	-0.10609756097561	140.7177	115.7149	-25.0028
-0.1925	-0.10609756097561	140.745	118.7744	-21.9706
-0.200192307692308	-0.10609756097561	137.3955	122.033	-15.3625
-0.207884615384615	-0.10609756097561	134.4351	125.3548	-9.08030000000001
-0.215576923076923	-0.10609756097561	128.6636	129.8159	1.1523
-0.223269230769231	-0.10609756097561	132.947	134.5095	1.5625
-0.230961538461538	-0.10609756097561	152.0683	141.7316	-10.3367
-0.238461538461538	-0.10609756097561	178.3462	148.2896	-30.0566
-0.246346153846154	-0.10609756097561	210.7799	151.5229	-59.257
-0.254038461538462	-0.10609756097561	329.231	153.1795	-176.0515
-0.261730769230769	-0.10609756097561	414.4488	155.1457	-259.3031
-0.269423076923077	-0.10609756097561	486.585	157.1212	-329.4638
-0.276923076923077	-0.10609756097561	481.5741	157.9466	-323.6275
-0.284807692307692	-0.10609756097561	433.6569	156.0876	-277.5693
-0.2925	-0.10609756097561	379.7262	155.804	-223.9222
-0.300192307692308	-0.10609756097561	328.8156	152.5361	-176.2795
-0.307884615384615	-0.10609756097561	297.2737	148.697	-148.5767
-0.315384615384615	-0.10609756097561	279.1866	146.2773	-132.9093
-0.323269230769231	-0.10609756097561	248.4386	144.2125	-104.2261
-0.330961538461538	-0.10609756097561	227.5733	140.7985	-86.7748
-0.338653846153846	-0.10609756097561	214.8931	136.5079	-78.3852
-0.346346153846154	-0.10609756097561	203.548	132.6006	-70.9474
-0.354038461538462	-0.10609756097561	192.8286	130.3108	-62.5178
-0.361730769230769	-0.10609756097561	184.5733	128.1193	-56.454
-0.369423076923077	-0.10609756097561	175.4939	125.1822	-50.3117
-0.377115384615385	-0.10609756097561	164.8084	122.9388	-41.8696
-0.384807692307692	-0.10609756097561	154.5251	124.0201	-30.505
0.384615384615385	-0.102560975609756	114.8459	117.6217	2.7758
0.376923076923077	-0.102560975609756	108.1734	126.1914	18.018
0.369038461538462	-0.102560975609756	103.4678	134.2584	30.7906
0.361346153846154	-0.102560975609756	99.03447	140.9202	41.88573
0.353653846153846	-0.102560975609756	97.2243	148.1735	50.9492
0.345961538461538	-0.102560975609756	95.62175	157.148	61.52625
0.338461538461538	-0.102560975609756	94.95569	162.6046	67.64891
0.330576923076923	-0.102560975609756	96.01881	162.4488	66.42999
0.322884615384615	-0.102560975609756	93.81855	153.1873	59.36875
0.315192307692308	-0.102560975609756	92.38368	121.6209	29.23722
0.3075	-0.102560975609756	91.92457	179.8185	87.89393
0.299807692307692	-0.102560975609756	91.70503	871.0949	779.38987
0.292115384615385	-0.102560975609756	90.94994	1349.495	1258.54506
0.284615384615385	-0.102560975609756	89.79211	1417.221	1327.42889
0.276730769230769	-0.102560975609756	89.47184	2864.597	2775.12516
0.269038461538462	-0.102560975609756	88.49295	9725.448	9636.95505
0.261346153846154	-0.102560975609756	86.82131	3722.91	3636.08869
0.253653846153846	-0.102560975609756	85.40989	685.6636	600.25371
0.246153846153846	-0.102560975609756	83.55452	464.0779	380.52338
0.238269230769231	-0.102560975609756	81.74646	404.8677	323.12124
0.230576923076923	-0.102560975609756	80.9362	358.5629	277.6267
0.222884615384615	-0.102560975609756	79.3019	325.0857	245.7838
0.215192307692308	-0.102560975609756	78.7143	298.5955	219.8812
0.2075	-0.102560975609756	77.38028	272.1633	194.78302
0.199807692307692	-0.102560975609756	74.77271	243.2375	168.46479
0.192115384615385	-0.102560975609756	72.08324	221.0798	148.99656
0.184423076923077	-0.102560975609756	69.1843	202.0084	132.8241
0.176730769230769	-0.102560975609756	67.374	189.4007	122.0267
0.169038461538462	-0.102560975609756	64.7916	190.3072	125.5156
0.161346153846154	-0.102560975609756	63.36873	185.2146	121.84587
0.153653846153846	-0.102560975609756	60.3949	179.9876	119.5927
0.145961538461538	-0.102560975609756	58.43046	182.0049	123.57444
0.138269230769231	-0.102560975609756	56.36481	189.3387	132.97389
0.130576923076923	-0.102560975609756	53.43893	207.6811	154.24217
0.122884615384615	-0.102560975609756	49.63012	229.6964	180.06628
0.115384615384615	-0.102560975609756	47.54493	254.198	206.65307
0.1075	-0.102560975609756	48.46237	295.6449	247.18253
0.0998076923076923	-0.102560975609756	47.01907	342.2827	295.26363
0.0921153846153846	-0.102560975609756	50.77012	369.2758	318.50568
0.0844230769230769	-0.102560975609756	52.50711	362.0961	309.58899
0.0769230769230769	-0.102560975609756	44.25167	251.2674	207.01573
0.0690384615384615	-0.102560975609756	42.16647	144.4581	102.29163
0.0613461538461538	-0.102560975609756	41.56043	111.6812	70.12077
0.0538461538461538	-0.102560975609756	43.42922	90.87772	47.4485
0.0459615384615385	-0.102560975609756	44.6741	75.17734	30.50324
0.0382692307692308	-0.102560975609756	42.80575	63.95342	21.14767
0.0305769230769231	-0.102560975609756	44.086	60.19055	16.10455
0.0228846153846154	-0.102560975609756	45.61325	68.33994	22.72669
0.0151923076923077	-0.102560975609756	47.26182	72.75255	25.49073
0.0075	-0.102560975609756	50.4741	73.79747	23.32337
0	-0.102560975609756	53.23273	72.07553	18.8428
-0.00788461538461538	-0.102560975609756	57.283	69.82011	12.53711
-0.0155769230769231	-0.102560975609756	63.9022	66.99592	3.09372
-0.0232692307692308	-0.102560975609756	71.53975	63.29847	-8.24128
-0.0309615384615385	-0.102560975609756	82.34269	62.41363	-19.92906
-0.0384615384615385	-0.102560975609756	92.90198	62.11896	-30.78302
-0.0463461538461538	-0.102560975609756	87.55671	60.22451	-27.3322
-0.0540384615384615	-0.102560975609756	1211.052	56.10608	-1154.94592
-0.0617307692307692	-0.102560975609756	1026.535	53.81307	-972.72193
-0.0694230769230769	-0.102560975609756	657.7404	51.06266	-606.67774
-0.0771153846153846	-0.102560975609756	15125.33	44.87832	-15080.45168
-0.0848076923076923	-0.102560975609756	6571.737	36.37235	-6535.36465
-0.0925	-0.102560975609756	2004.539	35.43122	-1969.10778
-0.100192307692308	-0.102560975609756	776.4891	48.68622	-727.80288
-0.107884615384615	-0.102560975609756	490.261	58.38284	-431.87816
-0.115384615384615	-0.102560975609756	377.6912	70.25904	-307.43216
-0.123269230769231	-0.102560975609756	331.8348	78.57719	-253.25761
-0.130961538461538	-0.102560975609756	289.8474	86.9156	-202.9318
-0.138653846153846	-0.102560975609756	271.465	94.34203	-177.12297
-0.146346153846154	-0.102560975609756	248.9921	100.3621	-148.63
-0.153846153846154	-0.102560975609756	228.3653	103.8859	-124.4794
-0.161730769230769	-0.102560975609756	196.2006	107.8951	-88.3055
-0.169423076923077	-0.102560975609756	164.2971	114.4652	-49.8319
-0.177115384615385	-0.102560975609756	127.9168	120.2063	-7.7105
-0.184807692307692	-0.102560975609756	127.2803	127.8117	0.531400000000005
-0.1925	-0.102560975609756	130.2083	137.6111	7.40279999999999
-0.200192307692308	-0.102560975609756	132.0961	147.1082	15.0121
-0.207884615384615	-0.102560975609756	131.3837	144.8308	13.4471
-0.215576923076923	-0.102560975609756	128.6111	135.1029	6.49180000000001
-0.223269230769231	-0.102560975609756	125.9835	137.7215	11.738
-0.230961538461538	-0.102560975609756	138.7169	139.3559	0.638999999999982
-0.238461538461538	-0.102560975609756	160.8998	142.7939	-18.1059
-0.246346153846154	-0.102560975609756	191.6563	148.1245	-43.5318
-0.254038461538462	-0.102560975609756	289.2725	151.2569	-138.0156
-0.261730769230769	-0.102560975609756	403.7978	154.6736	-249.1242
-0.269423076923077	-0.102560975609756	464.8186	157.545	-307.2736
-0.276923076923077	-0.102560975609756	449.5848	157.7679	-291.8169
-0.284807692307692	-0.102560975609756	389.6837	157.7751	-231.9086
-0.2925	-0.102560975609756	347.2267	156.2786	-190.9481
-0.300192307692308	-0.102560975609756	293.6783	154.69	-138.9883
-0.307884615384615	-0.102560975609756	263.887	151.3876	-112.4994
-0.315384615384615	-0.102560975609756	250.4501	150.9462	-99.5039
-0.323269230769231	-0.102560975609756	233.8931	148.1405	-85.7526
-0.330961538461538	-0.102560975609756	221.2076	145.7606	-75.447
-0.338653846153846	-0.102560975609756	211.6346	143.5696	-68.065
-0.346346153846154	-0.102560975609756	200.4304	141.2452	-59.1852
-0.354038461538462	-0.102560975609756	190.4394	139.252	-51.1874
-0.361730769230769	-0.102560975609756	180.4256	137.8254	-42.6002
-0.369423076923077	-0.102560975609756	170.9966	135.8738	-35.1228
-0.377115384615385	-0.102560975609756	160.8364	135.2424	-25.594
-0.384807692307692	-0.102560975609756	152.641	136.4801	-16.1609
0.384615384615385	-0.098780487804878	112.3283	116.2068	3.8785
0.376923076923077	-0.098780487804878	106.7438	124.2309	17.4871
0.369038461538462	-0.098780487804878	101.3146	131.45	30.1354
0.361346153846154	-0.098780487804878	96.77783	138.5315	41.75367
0.353653846153846	-0.098780487804878	94.04615	145.8164	51.77025
0.345961538461538	-0.098780487804878	92.05584	150.3061	58.25026
0.338461538461538	-0.098780487804878	90.96724	153.8081	62.84086
0.330576923076923	-0.098780487804878	91.48387	155.6743	64.19043
0.322884615384615	-0.098780487804878	90.28412	149.8124	59.52828
0.315192307692308	-0.098780487804878	88.1417	129.2617	41.12
0.3075	-0.098780487804878	87.12157	82.9018	-4.21977000000001
0.299807692307692	-0.098780487804878	86.93846	195.5491	108.61064
0.292115384615385	-0.098780487804878	87.02819	933.1886	846.16041
0.284615384615385	-0.098780487804878	85.99986	1249.817	1163.81714
0.276730769230769	-0.098780487804878	87.05783	627.4812	540.42337
0.269038461538462	-0.098780487804878	86.02127	6327.178	6241.15673
0.261346153846154	-0.098780487804878	85.37968	15958.31	15872.93032
0.253653846153846	-0.098780487804878	84.0903	1058.548	974.4577
0.246153846153846	-0.098780487804878	82.66233	510.9176	428.25527
0.238269230769231	-0.098780487804878	79.52335	424.956	345.43265
0.230576923076923	-0.098780487804878	78.30915	381.8637	303.55455
0.222884615384615	-0.098780487804878	76.77203	349.1166	272.34457
0.215192307692308	-0.098780487804878	74.74959	321.7164	246.96681
0.2075	-0.098780487804878	73.76919	280.0351	206.26591
0.199807692307692	-0.098780487804878	71.93543	252.8648	180.92937
0.192115384615385	-0.098780487804878	69.99564	227.2061	157.21046
0.184423076923077	-0.098780487804878	68.21381	205.0705	136.85669
0.176730769230769	-0.098780487804878	66.06388	194.5594	128.49552
0.169038461538462	-0.098780487804878	61.78544	192.1466	130.36116
0.161346153846154	-0.098780487804878	57.03549	181.7744	124.73891
0.153653846153846	-0.098780487804878	58.24193	172.6679	114.42597
0.145961538461538	-0.098780487804878	57.27639	169.129	111.85261
0.138269230769231	-0.098780487804878	56.02804	171.9933	115.96526
0.130576923076923	-0.098780487804878	53.87058	189.093	135.22242
0.122884615384615	-0.098780487804878	51.09985	210.2017	159.10185
0.115384615384615	-0.098780487804878	49.38032	240.9782	191.59788
0.1075	-0.098780487804878	45.41333	272.4739	227.06057
0.0998076923076923	-0.098780487804878	42.52151	317.1978	274.67629
0.0921153846153846	-0.098780487804878	37.11428	362.4585	325.34422
0.0844230769230769	-0.098780487804878	37.31146	374.625	337.31354
0.0769230769230769	-0.098780487804878	39.07821	317.0192	277.94099
0.0690384615384615	-0.098780487804878	35.994	207.9496	171.9556
0.0613461538461538	-0.098780487804878	35.63603	120.8297	85.19367
0.0538461538461538	-0.098780487804878	37.60441	95.20337	57.59896
0.0459615384615385	-0.098780487804878	38.31346	77.7995	39.48604
0.0382692307692308	-0.098780487804878	39.05766	65.07171	26.01405
0.0305769230769231	-0.098780487804878	38.21628	60.95449	22.73821
0.0228846153846154	-0.098780487804878	40.3103	71.81711	31.50681
0.0151923076923077	-0.098780487804878	46.27364	74.08321	27.80957
0.0075	-0.098780487804878	48.92163	75.43346	26.51183
0	-0.098780487804878	52.42162	74.64315	22.22153
-0.00788461538461538	-0.098780487804878	58.64358	73.48436	14.84078
-0.0155769230769231	-0.098780487804878	63.0303	71.87839	8.84809
-0.0232692307692308	-0.098780487804878	68.02337	70.14474	2.12137
-0.0309615384615385	-0.098780487804878	75.43035	70.25107	-5.17928000000001
-0.0384615384615385	-0.098780487804878	86.56796	69.29284	-17.27512
-0.0463461538461538	-0.098780487804878	94.7806	67.7277	-27.0529
-0.0540384615384615	-0.098780487804878	117.7392	63.08819	-54.65101
-0.0617307692307692	-0.098780487804878	797.3879	58.14362	-739.24428
-0.0694230769230769	-0.098780487804878	577.845	55.68531	-522.15969
-0.0771153846153846	-0.098780487804878	391.5769	50.69472	-340.88218
-0.0848076923076923	-0.098780487804878	10421.83	46.08068	-10375.74932
-0.0925	-0.098780487804878	3697.856	39.98339	-3657.87261
-0.100192307692308	-0.098780487804878	1494.981	38.52242	-1456.45858
-0.107884615384615	-0.098780487804878	723.1145	47.98719	-675.12731
-0.115384615384615	-0.098780487804878	458.4821	57.41491	-401.06719
-0.123269230769231	-0.098780487804878	354.5617	69.47176	-285.08994
-0.130961538461538	-0.098780487804878	305.7438	76.63072	-229.11308
-0.138653846153846	-0.098780487804878	277.385	81.65377	-195.73123
-0.146346153846154	-0.098780487804878	256.6154	90.5757	-166.0397
-0.153846153846154	-0.098780487804878	237.4809	97.17068	-140.31022
-0.161730769230769	-0.098780487804878	212.9856	102.9395	-110.0461
-0.169423076923077	-0.098780487804878	163.4304	109.989	-53.4414
-0.177115384615385	-0.098780487804878	136.7539	115.6941	-21.0598
-0.184807692307692	-0.098780487804878	131.939	116.8015	-15.1375
-0.1925	-0.098780487804878	133.3348	119.6069	-13.7279
-0.200192307692308	-0.098780487804878	133.2212	121.8773	-11.3439
-0.207884615384615	-0.098780487804878	131.2964	126.599	-4.6974
-0.215576923076923	-0.098780487804878	126.4704	131.1664	4.69600000000001
-0.223269230769231	-0.098780487804878	122.1638	130.9683	8.80450000000001
-0.230961538461538	-0.098780487804878	125.067	132.2713	7.20430000000001
-0.238461538461538	-0.098780487804878	145.2384	135.2474	-9.99100000000002
-0.246346153846154	-0.098780487804878	172.1644	144.1762	-27.9882
-0.254038461538462	-0.098780487804878	215.6764	151.0621	-64.6143
-0.261730769230769	-0.098780487804878	383.1477	155.2125	-227.9352
-0.269423076923077	-0.098780487804878	449.872	158.7905	-291.0815
-0.276923076923077	-0.098780487804878	465.8049	162.4528	-303.3521
-0.284807692307692	-0.098780487804878	429.6039	162.6521	-266.9518
-0.2925	-0.098780487804878	372.3113	162.8846	-209.4267
-0.300192307692308	-0.098780487804878	326.5358	161.1472	-165.3886
-0.307884615384615	-0.098780487804878	296.1677	160.3156	-135.8521
-0.315384615384615	-0.098780487804878	276.1928	157.8365	-118.3563
-0.323269230769231	-0.098780487804878	246.8257	155.1737	-91.652
-0.330961538461538	-0.098780487804878	228.5307	152.9261	-75.6046
-0.338653846153846	-0.098780487804878	215.6293	150.7105	-64.9188
-0.346346153846154	-0.098780487804878	204.3429	147.6281	-56.7148
-0.354038461538462	-0.098780487804878	193.4397	144.6185	-48.8212
-0.361730769230769	-0.098780487804878	182.0593	142.3317	-39.7276
-0.369423076923077	-0.098780487804878	169.5759	141.3045	-28.2714
-0.377115384615385	-0.098780487804878	157.7165	140.6943	-17.0222
-0.384807692307692	-0.098780487804878	149.5334	140.9585	-8.57490000000002
0.384615384615385	-0.0952439024390244	106.1613	109.5736	3.4123
0.376923076923077	-0.0952439024390244	100.8584	116.4638	15.6054
0.369038461538462	-0.0952439024390244	98.31933	124.1639	25.84457
0.361346153846154	-0.0952439024390244	96.40755	130.9116	34.50405
0.353653846153846	-0.0952439024390244	93.05518	139.6678	46.61262
0.345961538461538	-0.0952439024390244	91.33619	149.53	58.19381
0.338461538461538	-0.0952439024390244	90.29216	158.5325	68.24034
0.330576923076923	-0.0952439024390244	87.48452	166.0925	78.60798
0.322884615384615	-0.0952439024390244	87.26944	169.6929	82.42346
0.315192307692308	-0.0952439024390244	86.60314	165.5792	78.97606
0.3075	-0.0952439024390244	86.91228	147.1352	60.22292
0.299807692307692	-0.0952439024390244	87.11171	105.6906	18.57889
0.292115384615385	-0.0952439024390244	87.35241	148.3243	60.97189
0.284615384615385	-0.0952439024390244	87.11723	659.2083	572.09107
0.276730769230769	-0.0952439024390244	87.67037	978.0096	890.33923
0.269038461538462	-0.0952439024390244	85.18626	716.1309	630.94464
0.261346153846154	-0.0952439024390244	82.95407	6882.993	6800.03893
0.253653846153846	-0.0952439024390244	82.90541	16774.86	16691.95459
0.246153846153846	-0.0952439024390244	83.03574	1084.165	1001.12926
0.238269230769231	-0.0952439024390244	81.73404	537.9379	456.20386
0.230576923076923	-0.0952439024390244	79.89062	419.6692	339.77858
0.222884615384615	-0.0952439024390244	78.1967	374.4045	296.2078
0.215192307692308	-0.0952439024390244	76.63214	341.8471	265.21496
0.2075	-0.0952439024390244	74.97711	315.0157	240.03859
0.199807692307692	-0.0952439024390244	72.92555	288.5116	215.58605
0.192115384615385	-0.0952439024390244	71.30535	257.876	186.57065
0.184423076923077	-0.0952439024390244	70.99321	232.8756	161.88239
0.176730769230769	-0.0952439024390244	70.79432	212.2759	141.48158
0.169038461538462	-0.0952439024390244	69.26659	205.6768	136.41021
0.161346153846154	-0.0952439024390244	67.32265	196.7801	129.45745
0.153653846153846	-0.0952439024390244	63.22358	187.4969	124.27332
0.145961538461538	-0.0952439024390244	60.79341	179.4419	118.64849
0.138269230769231	-0.0952439024390244	57.9912	175.8587	117.8675
0.130576923076923	-0.0952439024390244	55.74816	177.6372	121.88904
0.122884615384615	-0.0952439024390244	54.15014	188.4124	134.26226
0.115384615384615	-0.0952439024390244	50.13507	207.8114	157.67633
0.1075	-0.0952439024390244	48.51888	237.7223	189.20342
0.0998076923076923	-0.0952439024390244	46.43346	269.8964	223.46294
0.0921153846153846	-0.0952439024390244	45.2448	304.397	259.1522
0.0844230769230769	-0.0952439024390244	43.36591	346.6003	303.23439
0.0769230769230769	-0.0952439024390244	46.96644	375.9664	328.99996
0.0690384615384615	-0.0952439024390244	46.27834	361.8739	315.59556
0.0613461538461538	-0.0952439024390244	44.19137	221.5101	177.31873
0.0538461538461538	-0.0952439024390244	43.95688	124.1972	80.24032
0.0459615384615385	-0.0952439024390244	43.67936	90.69811	47.01875
0.0382692307692308	-0.0952439024390244	40.74123	70.91592	30.17469
0.0305769230769231	-0.0952439024390244	39.83704	62.19612	22.35908
0.0228846153846154	-0.0952439024390244	41.90421	65.63972	23.73551
0.0151923076923077	-0.0952439024390244	44.20099	69.63913	25.43814
0.0075	-0.0952439024390244	46.55692	73.34009	26.78317
0	-0.0952439024390244	48.4535	74.81444	26.36094
-0.00788461538461538	-0.0952439024390244	55.07961	74.38471	19.3051
-0.0155769230769231	-0.0952439024390244	60.58482	73.25454	12.66972
-0.0232692307692308	-0.0952439024390244	69.34508	72.04996	2.70488
-0.0309615384615385	-0.0952439024390244	77.94337	70.73365	-7.20972000000001
-0.0384615384615385	-0.0952439024390244	87.93999	68.30662	-19.63337
-0.0463461538461538	-0.0952439024390244	99.95265	64.87567	-35.07698
-0.0540384615384615	-0.0952439024390244	91.48586	62.87014	-28.61572
-0.0617307692307692	-0.0952439024390244	877.7465	57.93002	-819.81648
-0.0694230769230769	-0.0952439024390244	735.2423	53.27508	-681.96722
-0.0771153846153846	-0.0952439024390244	381.0294	49.61558	-331.41382
-0.0848076923076923	-0.0952439024390244	9637.813	44.33052	-9593.48248
-0.0925	-0.0952439024390244	2333.372	40.7086	-2292.6634
-0.100192307692308	-0.0952439024390244	917.4165	38.25146	-879.16504
-0.107884615384615	-0.0952439024390244	634.686	43.02155	-591.66445
-0.115384615384615	-0.0952439024390244	485.4027	59.17578	-426.22692
-0.123269230769231	-0.0952439024390244	414.6949	72.82659	-341.86831
-0.130961538461538	-0.0952439024390244	341.8915	79.13256	-262.75894
-0.138653846153846	-0.0952439024390244	294.0024	84.92947	-209.07293
-0.146346153846154	-0.0952439024390244	266.8951	92.03302	-174.86208
-0.153846153846154	-0.0952439024390244	243.4548	99.0989	-144.3559
-0.161730769230769	-0.0952439024390244	220.9762	104.1184	-116.8578
-0.169423076923077	-0.0952439024390244	171.4658	111.8132	-59.6526
-0.177115384615385	-0.0952439024390244	142.0577	115.8936	-26.1641
-0.184807692307692	-0.0952439024390244	137.8158	117.2868	-20.529
-0.1925	-0.0952439024390244	139.394	116.7394	-22.6546
-0.200192307692308	-0.0952439024390244	140.4372	111.334	-29.1032
-0.207884615384615	-0.0952439024390244	133.9771	104.8648	-29.1123
-0.215576923076923	-0.0952439024390244	126.9611	112.0669	-14.8942
-0.223269230769231	-0.0952439024390244	121.1985	133.5568	12.3583
-0.230961538461538	-0.0952439024390244	120.3643	136.0706	15.7063
-0.238461538461538	-0.0952439024390244	136.129	139.875	3.74600000000001
-0.246346153846154	-0.0952439024390244	162.5152	146.1628	-16.3524
-0.254038461538462	-0.0952439024390244	191.6579	150.51	-41.1479
-0.261730769230769	-0.0952439024390244	282.8056	157.2649	-125.5407
-0.269423076923077	-0.0952439024390244	410.2393	163.2169	-247.0224
-0.276923076923077	-0.0952439024390244	463.6551	167.3604	-296.2947
-0.284807692307692	-0.0952439024390244	436.8905	168.3588	-268.5317
-0.2925	-0.0952439024390244	387.4575	168.6923	-218.7652
-0.300192307692308	-0.0952439024390244	340.065	167.9958	-172.0692
-0.307884615384615	-0.0952439024390244	279.5167	166.4758	-113.0409
-0.315384615384615	-0.0952439024390244	248.9741	163.2259	-85.7482
-0.323269230769231	-0.0952439024390244	232.6849	161.9206	-70.7643
-0.330961538461538	-0.0952439024390244	221.2037	159.1427	-62.061
-0.338653846153846	-0.0952439024390244	213.9103	156.5226	-57.3877
-0.346346153846154	-0.0952439024390244	208.9922	152.3521	-56.6401
-0.354038461538462	-0.0952439024390244	202.5506	148.5636	-53.987
-0.361730769230769	-0.0952439024390244	194.1631	145.1911	-48.972
-0.369423076923077	-0.0952439024390244	186.5016	142.5735	-43.9281
-0.377115384615385	-0.0952439024390244	179.0071	141.8709	-37.1362
-0.384807692307692	-0.0952439024390244	169.3939	141.7138	-27.6801
0.384615384615385	-0.0915853658536585	102.9215	106.7331	3.8116
0.376923076923077	-0.0915853658536585	97.77557	113.4146	15.63903
0.369038461538462	-0.0915853658536585	96.49481	119.5057	23.01089
0.361346153846154	-0.0915853658536585	95.29917	125.0938	29.79463
0.353653846153846	-0.0915853658536585	95.64554	132.4853	36.83976
0.345961538461538	-0.0915853658536585	94.61803	143.198	48.57997
0.338461538461538	-0.0915853658536585	92.65064	150.6809	58.03026
0.330576923076923	-0.0915853658536585	90.15257	160.0895	69.93693
0.322884615384615	-0.0915853658536585	90.35982	169.8423	79.48248
0.315192307692308	-0.0915853658536585	91.13764	175.8411	84.70346
0.3075	-0.0915853658536585	90.401	173.3018	82.9008
0.299807692307692	-0.0915853658536585	89.50252	152.1007	62.59818
0.292115384615385	-0.0915853658536585	89.08427	110.6241	21.53983
0.284615384615385	-0.0915853658536585	87.67656	207.0301	119.35354
0.276730769230769	-0.0915853658536585	84.89073	534.7654	449.87467
0.269038461538462	-0.0915853658536585	83.77216	734.4536	650.68144
0.261346153846154	-0.0915853658536585	83.45503	1879.276	1795.82097
0.253653846153846	-0.0915853658536585	81.91727	8080.044	7998.12673
0.246153846153846	-0.0915853658536585	81.29049	1843.588	1762.29751
0.238269230769231	-0.0915853658536585	80.64348	643.4038	562.76032
0.230576923076923	-0.0915853658536585	79.18622	458.1344	378.94818
0.222884615384615	-0.0915853658536585	77.6188	403.0675	325.4487
0.215192307692308	-0.0915853658536585	75.79476	366.3272	290.53244
0.2075	-0.0915853658536585	73.9361	333.1675	259.2314
0.199807692307692	-0.0915853658536585	72.48814	302.739	230.25086
0.192115384615385	-0.0915853658536585	70.29744	273.4045	203.10706
0.184423076923077	-0.0915853658536585	68.54899	244.0167	175.46771
0.176730769230769	-0.0915853658536585	66.76507	220.1626	153.39753
0.169038461538462	-0.0915853658536585	65.8641	208.2885	142.4244
0.161346153846154	-0.0915853658536585	62.86153	204.159	141.29747
0.153653846153846	-0.0915853658536585	60.74447	194.1504	133.40593
0.145961538461538	-0.0915853658536585	58.51943	185.8652	127.34577
0.138269230769231	-0.0915853658536585	57.81798	179.9627	122.14472
0.130576923076923	-0.0915853658536585	56.0933	178.7792	122.6859
0.122884615384615	-0.0915853658536585	54.0127	183.9272	129.9145
0.115384615384615	-0.0915853658536585	49.34517	201.3232	151.97803
0.1075	-0.0915853658536585	47.33515	227.5239	180.18875
0.0998076923076923	-0.0915853658536585	43.28697	259.3975	216.11053
0.0921153846153846	-0.0915853658536585	40.29563	305.5629	265.26727
0.0844230769230769	-0.0915853658536585	41.38722	353.7316	312.34438
0.0769230769230769	-0.0915853658536585	41.16646	391.881	350.71454
0.0690384615384615	-0.0915853658536585	39.42179	386.8707	347.44891
0.0613461538461538	-0.0915853658536585	39.38657	313.5198	274.13323
0.0538461538461538	-0.0915853658536585	42.6609	190.4485	147.7876
0.0459615384615385	-0.0915853658536585	43.25768	113.8423	70.58462
0.0382692307692308	-0.0915853658536585	42.68524	83.26627	40.58103
0.0305769230769231	-0.0915853658536585	39.19382	67.84783	28.65401
0.0228846153846154	-0.0915853658536585	37.66785	63.58087	25.91302
0.0151923076923077	-0.0915853658536585	38.4027	68.9044	30.5017
0.0075	-0.0915853658536585	46.73214	72.11784	25.3857
0	-0.0915853658536585	53.42661	73.60467	20.17806
-0.00788461538461538	-0.0915853658536585	58.4147	75.31404	16.89934
-0.0155769230769231	-0.0915853658536585	60.35938	76.24556	15.88618
-0.0232692307692308	-0.0915853658536585	65.97616	76.41108	10.43492
-0.0309615384615385	-0.0915853658536585	71.19685	75.1929	3.99605
-0.0384615384615385	-0.0915853658536585	77.11314	72.28051	-4.83263
-0.0463461538461538	-0.0915853658536585	87.47498	70.68478	-16.7902
-0.0540384615384615	-0.0915853658536585	98.64731	69.2715	-29.37581
-0.0617307692307692	-0.0915853658536585	72.02619	66.17368	-5.85251
-0.0694230769230769	-0.0915853658536585	559.3465	62.06677	-497.27973
-0.0771153846153846	-0.0915853658536585	453.3493	56.7502	-396.5991
-0.0848076923076923	-0.0915853658536585	775.8928	53.43988	-722.45292
-0.0925	-0.0915853658536585	7221.334	49.87466	-7171.45934
-0.100192307692308	-0.0915853658536585	2125.466	43.43609	-2082.02991
-0.107884615384615	-0.0915853658536585	885.5031	39.93563	-845.56747
-0.115384615384615	-0.0915853658536585	589.8616	43.87663	-545.98497
-0.123269230769231	-0.0915853658536585	455.7649	55.15908	-400.60582
-0.130961538461538	-0.0915853658536585	369.961	70.94013	-299.02087
-0.138653846153846	-0.0915853658536585	329.482	80.88231	-248.59969
-0.146346153846154	-0.0915853658536585	285.4695	89.48865	-195.98085
-0.153846153846154	-0.0915853658536585	262.0881	94.93376	-167.15434
-0.161730769230769	-0.0915853658536585	238.7299	99.79347	-138.93643
-0.169423076923077	-0.0915853658536585	218.0874	107.4883	-110.5991
-0.177115384615385	-0.0915853658536585	158.3681	113.1941	-45.174
-0.184807692307692	-0.0915853658536585	145.6121	116.0926	-29.5195
-0.1925	-0.0915853658536585	142.9841	117.8905	-25.0936
-0.200192307692308	-0.0915853658536585	139.795	117.7043	-22.0907
-0.207884615384615	-0.0915853658536585	135.4254	122.8663	-12.5591
-0.215576923076923	-0.0915853658536585	127.6345	135.1304	7.49590000000001
-0.223269230769231	-0.0915853658536585	123.6519	137.2091	13.5572
-0.230961538461538	-0.0915853658536585	122.4751	142.6228	20.1477
-0.238461538461538	-0.0915853658536585	125.089	146.5839	21.4949
-0.246346153846154	-0.0915853658536585	143.3145	147.3107	3.99619999999999
-0.254038461538462	-0.0915853658536585	166.5072	152.5019	-14.0053
-0.261730769230769	-0.0915853658536585	199.1002	156.6514	-42.4488
-0.269423076923077	-0.0915853658536585	327.1487	159.6968	-167.4519
-0.276923076923077	-0.0915853658536585	406.8143	162.9925	-243.8218
-0.284807692307692	-0.0915853658536585	483.5158	167.3366	-316.1792
-0.2925	-0.0915853658536585	469.7177	171.915	-297.8027
-0.300192307692308	-0.0915853658536585	414.0424	172.607	-241.4354
-0.307884615384615	-0.0915853658536585	364.9062	171.212	-193.6942
-0.315384615384615	-0.0915853658536585	310.4986	168.812	-141.6866
-0.323269230769231	-0.0915853658536585	280.4901	166.1939	-114.2962
-0.330961538461538	-0.0915853658536585	250.1603	163.5168	-86.6435
-0.338653846153846	-0.0915853658536585	233.2001	161.604	-71.5961
-0.346346153846154	-0.0915853658536585	221.5987	157.4206	-64.1781
-0.354038461538462	-0.0915853658536585	211.886	155.1069	-56.7791
-0.361730769230769	-0.0915853658536585	201.5105	152.984	-48.5265
-0.369423076923077	-0.0915853658536585	192.85	150.5762	-42.2738
-0.377115384615385	-0.0915853658536585	184.5755	149.7602	-34.8153
-0.384807692307692	-0.0915853658536585	175.2932	149.0513	-26.2419
0.384615384615385	-0.0879268292682927	107.4987	112.7977	5.29900000000001
0.376923076923077	-0.0879268292682927	101.5375	124.3279	22.7904
0.369038461538462	-0.0879268292682927	98.34894	135.7409	37.39196
0.361346153846154	-0.0879268292682927	97.83896	135.9237	38.08474
0.353653846153846	-0.0879268292682927	98.16587	130.8728	32.70693
0.345961538461538	-0.0879268292682927	97.17795	143.789	46.61105
0.338461538461538	-0.0879268292682927	95.8877	153.1276	57.2399
0.330576923076923	-0.0879268292682927	95.14136	162.9397	67.79834
0.322884615384615	-0.0879268292682927	92.7753	173.9538	81.1785
0.315192307692308	-0.0879268292682927	92.76299	183.8431	91.08011
0.3075	-0.0879268292682927	90.84518	192.6929	101.84772
0.299807692307692	-0.0879268292682927	88.76824	199.5768	110.80856
0.292115384615385	-0.0879268292682927	86.70752	199.0534	112.34588
0.284615384615385	-0.0879268292682927	85.91523	191.1984	105.28317
0.276730769230769	-0.0879268292682927	86.18356	185.8299	99.64634
0.269038461538462	-0.0879268292682927	85.32151	686.9265	601.60499
0.261346153846154	-0.0879268292682927	83.90243	6415.511	6331.60857
0.253653846153846	-0.0879268292682927	82.99113	16813.9	16730.90887
0.246153846153846	-0.0879268292682927	81.81949	2002.997	1921.17751
0.238269230769231	-0.0879268292682927	80.36272	634.1203	553.75758
0.230576923076923	-0.0879268292682927	79.9924	463.09	383.0976
0.222884615384615	-0.0879268292682927	78.30248	404.555	326.25252
0.215192307692308	-0.0879268292682927	77.42673	362.4621	285.03537
0.2075	-0.0879268292682927	76.4123	332.2986	255.8863
0.199807692307692	-0.0879268292682927	74.14159	303.8329	229.69131
0.192115384615385	-0.0879268292682927	71.72394	270.2041	198.48016
0.184423076923077	-0.0879268292682927	70.49147	241.51	171.01853
0.176730769230769	-0.0879268292682927	68.05468	221.4145	153.35982
0.169038461538462	-0.0879268292682927	66.7573	218.6648	151.9075
0.161346153846154	-0.0879268292682927	65.81957	208.1597	142.34013
0.153653846153846	-0.0879268292682927	62.85315	195.2084	132.35525
0.145961538461538	-0.0879268292682927	59.19531	184.828	125.63269
0.138269230769231	-0.0879268292682927	56.9008	179.2593	122.3585
0.130576923076923	-0.0879268292682927	56.39471	181.7416	125.34689
0.122884615384615	-0.0879268292682927	54.07799	192.0118	137.93381
0.115384615384615	-0.0879268292682927	51.36006	211.8719	160.51184
0.1075	-0.0879268292682927	50.6619	240.491	189.8291
0.0998076923076923	-0.0879268292682927	48.99227	272.6538	223.66153
0.0921153846153846	-0.0879268292682927	47.46193	309.7666	262.30467
0.0844230769230769	-0.0879268292682927	44.39702	353.8586	309.46158
0.0769230769230769	-0.0879268292682927	45.01934	387.4977	342.47836
0.0690384615384615	-0.0879268292682927	44.05446	379.044	334.98954
0.0613461538461538	-0.0879268292682927	45.64888	288.27	242.62112
0.0538461538461538	-0.0879268292682927	42.64011	173.319	130.67889
0.0459615384615385	-0.0879268292682927	43.35084	112.5966	69.24576
0.0382692307692308	-0.0879268292682927	44.44717	90.62272	46.17555
0.0305769230769231	-0.0879268292682927	45.43154	76.02025	30.58871
0.0228846153846154	-0.0879268292682927	42.35169	62.96321	20.61152
0.0151923076923077	-0.0879268292682927	45.40204	61.3142	15.91216
0.0075	-0.0879268292682927	48.19557	66.9288	18.73323
0	-0.0879268292682927	50.12795	68.07875	17.9508
-0.00788461538461538	-0.0879268292682927	52.81999	67.77194	14.95195
-0.0155769230769231	-0.0879268292682927	54.03157	68.47687	14.4453
-0.0232692307692308	-0.0879268292682927	58.27136	68.34742	10.07606
-0.0309615384615385	-0.0879268292682927	70.14061	66.98982	-3.15079
-0.0384615384615385	-0.0879268292682927	81.57352	64.60462	-16.9689
-0.0463461538461538	-0.0879268292682927	93.48373	63.03533	-30.4484
-0.0540384615384615	-0.0879268292682927	105.3403	61.55934	-43.78096
-0.0617307692307692	-0.0879268292682927	82.5649	60.3931	-22.1718
-0.0694230769230769	-0.0879268292682927	248.4374	59.33164	-189.10576
-0.0771153846153846	-0.0879268292682927	311.7178	57.47486	-254.24294
-0.0848076923076923	-0.0879268292682927	231.5928	53.50817	-178.08463
-0.0925	-0.0879268292682927	7689.824	50.99452	-7638.82948
-0.100192307692308	-0.0879268292682927	3701.902	47.95836	-3653.94364
-0.107884615384615	-0.0879268292682927	1652.304	42.96008	-1609.34392
-0.115384615384615	-0.0879268292682927	836.8956	39.73719	-797.15841
-0.123269230769231	-0.0879268292682927	581.3197	45.24253	-536.07717
-0.130961538461538	-0.0879268292682927	442.0534	57.36661	-384.68679
-0.138653846153846	-0.0879268292682927	360.4306	70.36383	-290.06677
-0.146346153846154	-0.0879268292682927	305.6313	80.07801	-225.55329
-0.153846153846154	-0.0879268292682927	277.3083	89.25866	-188.04964
-0.161730769230769	-0.0879268292682927	244.8766	96.40938	-148.46722
-0.169423076923077	-0.0879268292682927	211.0536	102.7177	-108.3359
-0.177115384615385	-0.0879268292682927	156.5078	108.4352	-48.0726
-0.184807692307692	-0.0879268292682927	146.0318	115.9372	-30.0946
-0.1925	-0.0879268292682927	146.4517	122.1323	-24.3194
-0.200192307692308	-0.0879268292682927	146.4745	128.3208	-18.1537
-0.207884615384615	-0.0879268292682927	141.8015	132.3327	-9.46880000000002
-0.215576923076923	-0.0879268292682927	134.4033	134.036	-0.3673
-0.223269230769231	-0.0879268292682927	122.9053	138.1974	15.2921
-0.230961538461538	-0.0879268292682927	120.9554	143.1874	22.232
-0.238461538461538	-0.0879268292682927	132.3421	147.2009	14.8588
-0.246346153846154	-0.0879268292682927	153.2715	148.7165	-4.55500000000001
-0.254038461538462	-0.0879268292682927	183.8776	151.8581	-32.0195
-0.261730769230769	-0.0879268292682927	214.0097	155.6821	-58.3276
-0.269423076923077	-0.0879268292682927	333.7403	159.3239	-174.4164
-0.276923076923077	-0.0879268292682927	412.9184	164.3541	-248.5643
-0.284807692307692	-0.0879268292682927	462.2288	170.4809	-291.7479
-0.2925	-0.0879268292682927	477.7713	174.7435	-303.0278
-0.300192307692308	-0.0879268292682927	438.1267	179.0992	-259.0275
-0.307884615384615	-0.0879268292682927	387.9567	178.5442	-209.4125
-0.315384615384615	-0.0879268292682927	340.139	179.129	-161.01
-0.323269230769231	-0.0879268292682927	272.1074	175.5911	-96.5163
-0.330961538461538	-0.0879268292682927	240.9673	173.0913	-67.876
-0.338653846153846	-0.0879268292682927	221.6053	170.9482	-50.6571
-0.346346153846154	-0.0879268292682927	214.3632	167.166	-47.1972
-0.354038461538462	-0.0879268292682927	208.8355	163.924	-44.9115
-0.361730769230769	-0.0879268292682927	205.4386	160.4071	-45.0315
-0.369423076923077	-0.0879268292682927	199.8871	157.2387	-42.6484
-0.377115384615385	-0.0879268292682927	193.1051	156.0649	-37.0402
-0.384807692307692	-0.0879268292682927	185.1708	157.5286	-27.6422
0.384615384615385	-0.0842682926829268	102.8411	105.0393	2.1982
0.376923076923077	-0.0842682926829268	102.7179	109.9792	7.26130000000001
0.369038461538462	-0.0842682926829268	104.7989	116.4564	11.6575
0.361346153846154	-0.0842682926829268	103.0823	125.2753	22.193
0.353653846153846	-0.0842682926829268	101.6198	136.5865	34.9667
0.345961538461538	-0.0842682926829268	99.56473	143.6379	44.07317
0.338461538461538	-0.0842682926829268	99.14303	151.1717	52.02867
0.330576923076923	-0.0842682926829268	97.10502	162.2627	65.15768
0.322884615384615	-0.0842682926829268	96.20294	175.3302	79.12726
0.315192307692308	-0.0842682926829268	95.48859	184.2381	88.74951
0.3075	-0.0842682926829268	95.40518	189.3445	93.93932
0.299807692307692	-0.0842682926829268	95.6173	183.0041	87.3868
0.292115384615385	-0.0842682926829268	95.08294	157.5567	62.47376
0.284615384615385	-0.0842682926829268	92.70684	102.4883	9.78146
0.276730769230769	-0.0842682926829268	89.96244	80.06302	-9.89942000000001
0.269038461538462	-0.0842682926829268	88.31689	321.857	233.54011
0.261346153846154	-0.0842682926829268	88.01635	827.4504	739.43405
0.253653846153846	-0.0842682926829268	89.08203	3600.9	3511.81797
0.246153846153846	-0.0842682926829268	87.72888	14313.6	14225.87112
0.238269230769231	-0.0842682926829268	85.65517	695.2233	609.56813
0.230576923076923	-0.0842682926829268	83.75613	490.9206	407.16447
0.222884615384615	-0.0842682926829268	82.41767	414.6085	332.19083
0.215192307692308	-0.0842682926829268	80.59846	372.6192	292.02074
0.2075	-0.0842682926829268	79.14949	334.8367	255.68721
0.199807692307692	-0.0842682926829268	77.14528	303.5476	226.40232
0.192115384615385	-0.0842682926829268	75.38873	274.9673	199.57857
0.184423076923077	-0.0842682926829268	73.85085	246.2617	172.41085
0.176730769230769	-0.0842682926829268	72.6502	229.3588	156.7086
0.169038461538462	-0.0842682926829268	71.00175	225.2112	154.20945
0.161346153846154	-0.0842682926829268	68.18513	212.7703	144.58517
0.153653846153846	-0.0842682926829268	66.39121	199.3163	132.92509
0.145961538461538	-0.0842682926829268	65.25997	187.957	122.69703
0.138269230769231	-0.0842682926829268	64.00345	179.8199	115.81645
0.130576923076923	-0.0842682926829268	62.43073	179.2167	116.78597
0.122884615384615	-0.0842682926829268	60.1506	185.9517	125.8011
0.115384615384615	-0.0842682926829268	58.23132	206.2198	147.98848
0.1075	-0.0842682926829268	56.91104	236.3409	179.42986
0.0998076923076923	-0.0842682926829268	55.19524	270.3436	215.14836
0.0921153846153846	-0.0842682926829268	52.08219	317.1363	265.05411
0.0844230769230769	-0.0842682926829268	50.37458	362.0722	311.69762
0.0769230769230769	-0.0842682926829268	48.72521	396.3294	347.60419
0.0690384615384615	-0.0842682926829268	46.47709	392.0056	345.52851
0.0613461538461538	-0.0842682926829268	39.99947	310.8648	270.86533
0.0538461538461538	-0.0842682926829268	40.95793	196.3889	155.43097
0.0459615384615385	-0.0842682926829268	45.53547	132.7264	87.19093
0.0382692307692308	-0.0842682926829268	44.41048	98.36963	53.95915
0.0305769230769231	-0.0842682926829268	42.97747	81.03734	38.05987
0.0228846153846154	-0.0842682926829268	41.28772	69.39338	28.10566
0.0151923076923077	-0.0842682926829268	41.83246	60.18017	18.34771
0.0075	-0.0842682926829268	43.9086	58.12002	14.21142
0	-0.0842682926829268	52.18864	62.88488	10.69624
-0.00788461538461538	-0.0842682926829268	56.00959	66.36525	10.35566
-0.0155769230769231	-0.0842682926829268	58.17043	68.41189	10.24146
-0.0232692307692308	-0.0842682926829268	61.41137	68.58017	7.1688
-0.0309615384615385	-0.0842682926829268	68.65262	68.12483	-0.527789999999996
-0.0384615384615385	-0.0842682926829268	76.49467	67.11469	-9.37998000000001
-0.0463461538461538	-0.0842682926829268	86.38363	65.77874	-20.60489
-0.0540384615384615	-0.0842682926829268	98.32106	64.46743	-33.85363
-0.0617307692307692	-0.0842682926829268	106.8037	63.34	-43.4637
-0.0694230769230769	-0.0842682926829268	77.32058	62.33228	-14.9883
-0.0771153846153846	-0.0842682926829268	261.1708	59.96753	-201.20327
-0.0848076923076923	-0.0842682926829268	252.9822	56.71083	-196.27137
-0.0925	-0.0842682926829268	614.881	54.84955	-560.03145
-0.100192307692308	-0.0842682926829268	9216.712	51.71507	-9164.99693
-0.107884615384615	-0.0842682926829268	4018.164	47.3148	-3970.8492
-0.115384615384615	-0.0842682926829268	1617.409	43.5317	-1573.8773
-0.123269230769231	-0.0842682926829268	783.8538	39.21907	-744.63473
-0.130961538461538	-0.0842682926829268	474.2431	42.56944	-431.67366
-0.138653846153846	-0.0842682926829268	343.3983	53.83753	-289.56077
-0.146346153846154	-0.0842682926829268	280.6909	66.52713	-214.16377
-0.153846153846154	-0.0842682926829268	249.795	75.69446	-174.10054
-0.161730769230769	-0.0842682926829268	227.3794	85.13805	-142.24135
-0.169423076923077	-0.0842682926829268	205.1017	92.52934	-112.57236
-0.177115384615385	-0.0842682926829268	154.7761	97.6112	-57.1649
-0.184807692307692	-0.0842682926829268	145.2266	104.9305	-40.2961
-0.1925	-0.0842682926829268	143.8645	117.9456	-25.9189
-0.200192307692308	-0.0842682926829268	143.5648	127.7882	-15.7766
-0.207884615384615	-0.0842682926829268	140.1256	140.3248	0.199200000000019
-0.215576923076923	-0.0842682926829268	132.5916	144.2569	11.6653
-0.223269230769231	-0.0842682926829268	123.2727	137.9054	14.6327
-0.230961538461538	-0.0842682926829268	119.8036	140.6181	20.8145
-0.238461538461538	-0.0842682926829268	117.4934	140.3339	22.8405
-0.246346153846154	-0.0842682926829268	120.912	142.1724	21.2604
-0.254038461538462	-0.0842682926829268	134.3811	143.1401	8.75899999999999
-0.261730769230769	-0.0842682926829268	156.8097	145.7422	-11.0675
-0.269423076923077	-0.0842682926829268	199.529	149.4758	-50.0532
-0.276923076923077	-0.0842682926829268	329.9767	156.1172	-173.8595
-0.284807692307692	-0.0842682926829268	408.3353	165.7172	-242.6181
-0.2925	-0.0842682926829268	455.2242	172.437	-282.7872
-0.300192307692308	-0.0842682926829268	439.1101	177.3391	-261.771
-0.307884615384615	-0.0842682926829268	394.4914	177.7151	-216.7763
-0.315384615384615	-0.0842682926829268	341.2408	180.1037	-161.1371
-0.323269230769231	-0.0842682926829268	302.6593	180.8548	-121.8045
-0.330961538461538	-0.0842682926829268	273.5502	180.6921	-92.8581
-0.338653846153846	-0.0842682926829268	240.3052	177.7242	-62.581
-0.346346153846154	-0.0842682926829268	222.8205	173.2938	-49.5267
-0.354038461538462	-0.0842682926829268	212.6212	169.6697	-42.9515
-0.361730769230769	-0.0842682926829268	205.6778	166.7596	-38.9182
-0.369423076923077	-0.0842682926829268	198.4287	164.8806	-33.5481
-0.377115384615385	-0.0842682926829268	191.0577	163.5999	-27.4578
-0.384807692307692	-0.0842682926829268	184.2851	164.5729	-19.7122
0.384615384615385	-0.080609756097561	100.0215	101.1948	1.1733
0.376923076923077	-0.080609756097561	98.79211	105.4212	6.62909000000001
0.369038461538462	-0.080609756097561	100.3379	111.3268	10.9889
0.361346153846154	-0.080609756097561	101.7693	117.8593	16.09
0.353653846153846	-0.080609756097561	103.8657	126.7961	22.9304
0.345961538461538	-0.080609756097561	104.3586	138.5017	34.1431
0.338461538461538	-0.080609756097561	103.62	146.802	43.182
0.330576923076923	-0.080609756097561	102.4132	155.8413	53.4281
0.322884615384615	-0.080609756097561	100.2461	165.5987	65.3526
0.315192307692308	-0.080609756097561	98.44862	177.8847	79.43608
0.3075	-0.080609756097561	96.70714	185.38	88.67286
0.299807692307692	-0.080609756097561	96.0826	182.3915	86.3089
0.292115384615385	-0.080609756097561	95.14068	160.6878	65.54712
0.284615384615385	-0.080609756097561	94.28665	113.6008	19.31415
0.276730769230769	-0.080609756097561	94.18157	82.13822	-12.04335
0.269038461538462	-0.080609756097561	92.86867	257.0756	164.20693
0.261346153846154	-0.080609756097561	91.40007	701.9422	610.54213
0.253653846153846	-0.080609756097561	90.97004	3156.758	3065.78796
0.246153846153846	-0.080609756097561	90.42987	10084.82	9994.39013
0.238269230769231	-0.080609756097561	88.96118	1462.175	1373.21382
0.230576923076923	-0.080609756097561	87.36356	598.3044	510.94084
0.222884615384615	-0.080609756097561	85.56217	452.3485	366.78633
0.215192307692308	-0.080609756097561	84.22007	389.8255	305.60543
0.2075	-0.080609756097561	83.15016	351.7431	268.59294
0.199807692307692	-0.080609756097561	81.91729	320.2671	238.34981
0.192115384615385	-0.080609756097561	80.38259	285.6425	205.25991
0.184423076923077	-0.080609756097561	78.5212	256.5155	177.9943
0.176730769230769	-0.080609756097561	76.25954	235.7038	159.44426
0.169038461538462	-0.080609756097561	74.87281	230.4692	155.59639
0.161346153846154	-0.080609756097561	73.29344	220.774	147.48056
0.153653846153846	-0.080609756097561	70.75223	207.4006	136.64837
0.145961538461538	-0.080609756097561	68.20615	193.7371	125.53095
0.138269230769231	-0.080609756097561	66.66929	185.388	118.71871
0.130576923076923	-0.080609756097561	63.88928	183.1451	119.25582
0.122884615384615	-0.080609756097561	61.8432	188.4311	126.5879
0.115384615384615	-0.080609756097561	59.74351	202.0732	142.32969
0.1075	-0.080609756097561	58.72702	227.439	168.71198
0.0998076923076923	-0.080609756097561	56.06984	262.7287	206.65886
0.0921153846153846	-0.080609756097561	52.76646	304.4217	251.65524
0.0844230769230769	-0.080609756097561	51.12807	351.6822	300.55413
0.0769230769230769	-0.080609756097561	47.40238	392.7446	345.34222
0.0690384615384615	-0.080609756097561	46.61549	398.4605	351.84501
0.0613461538461538	-0.080609756097561	43.28176	323.2589	279.97714
0.0538461538461538	-0.080609756097561	42.90039	207.0828	164.18241
0.0459615384615385	-0.080609756097561	45.26743	129.3177	84.05027
0.0382692307692308	-0.080609756097561	43.92771	100.7491	56.82139
0.0305769230769231	-0.080609756097561	39.75785	81.65683	41.89898
0.0228846153846154	-0.080609756097561	37.04941	68.59087	31.54146
0.0151923076923077	-0.080609756097561	44.48177	58.19011	13.70834
0.0075	-0.080609756097561	47.84536	61.43517	13.58981
0	-0.080609756097561	51.10175	69.64816	18.54641
-0.00788461538461538	-0.080609756097561	53.05388	72.49406	19.44018
-0.0155769230769231	-0.080609756097561	58.97966	73.17878	14.19912
-0.0232692307692308	-0.080609756097561	63.53258	73.9768	10.44422
-0.0309615384615385	-0.080609756097561	71.62054	74.03257	2.41203
-0.0384615384615385	-0.080609756097561	78.35961	72.76168	-5.59793000000001
-0.0463461538461538	-0.080609756097561	87.62905	71.1641	-16.46495
-0.0540384615384615	-0.080609756097561	101.0184	69.50424	-31.51416
-0.0617307692307692	-0.080609756097561	108.5439	66.5531	-41.9908
-0.0694230769230769	-0.080609756097561	87.70782	64.64135	-23.06647
-0.0771153846153846	-0.080609756097561	215.2786	63.22627	-152.05233
-0.0848076923076923	-0.080609756097561	212.0041	59.39642	-152.60768
-0.0925	-0.080609756097561	575.6259	55.52166	-520.10424
-0.100192307692308	-0.080609756097561	7903.533	51.27244	-7852.26056
-0.107884615384615	-0.080609756097561	3439.71	47.54586	-3392.16414
-0.115384615384615	-0.080609756097561	1464.865	43.24589	-1421.61911
-0.123269230769231	-0.080609756097561	742.6483	41.57865	-701.06965
-0.130961538461538	-0.080609756097561	489.4065	43.16386	-446.24264
-0.138653846153846	-0.080609756097561	409.1714	51.5341	-357.6373
-0.146346153846154	-0.080609756097561	346.2399	69.54103	-276.69887
-0.153846153846154	-0.080609756097561	300.1598	80.69579	-219.46401
-0.161730769230769	-0.080609756097561	273.488	89.95019	-183.53781
-0.169423076923077	-0.080609756097561	231.6778	97.15569	-134.52211
-0.177115384615385	-0.080609756097561	175.1204	104.5661	-70.5543
-0.184807692307692	-0.080609756097561	161.9725	117.4778	-44.4947
-0.1925	-0.080609756097561	156.8158	126.7498	-30.066
-0.200192307692308	-0.080609756097561	153.5945	137.448	-16.1465
-0.207884615384615	-0.080609756097561	145.1281	137.1866	-7.94149999999999
-0.215576923076923	-0.080609756097561	137.0396	133.43	-3.6096
-0.223269230769231	-0.080609756097561	128.909	136.7556	7.8466
-0.230961538461538	-0.080609756097561	124.727	141.6859	16.9589
-0.238461538461538	-0.080609756097561	121.6351	146.9624	25.3273
-0.246346153846154	-0.080609756097561	121.4295	147.9738	26.5443
-0.254038461538462	-0.080609756097561	129.9386	150.5141	20.5755
-0.261730769230769	-0.080609756097561	148.2762	150.9356	2.65940000000001
-0.269423076923077	-0.080609756097561	181.0482	152.147	-28.9012
-0.276923076923077	-0.080609756097561	280.7498	155.5763	-125.1735
-0.284807692307692	-0.080609756097561	403.0389	163.0012	-240.0377
-0.2925	-0.080609756097561	488.0312	170.6027	-317.4285
-0.300192307692308	-0.080609756097561	479.0752	176.0152	-303.06
-0.307884615384615	-0.080609756097561	426.6488	177.5838	-249.065
-0.315384615384615	-0.080609756097561	370.2153	180.4796	-189.7357
-0.323269230769231	-0.080609756097561	327.4418	181.9632	-145.4786
-0.330961538461538	-0.080609756097561	300.7114	180.9279	-119.7835
-0.338653846153846	-0.080609756097561	259.4163	179.8049	-79.6114
-0.346346153846154	-0.080609756097561	234.8452	177.8856	-56.9596
-0.354038461538462	-0.080609756097561	220.712	175.4323	-45.2797
-0.361730769230769	-0.080609756097561	212.6844	172.196	-40.4884
-0.369423076923077	-0.080609756097561	204.9911	170.2913	-34.6998
-0.377115384615385	-0.080609756097561	197.9259	169.5011	-28.4248
-0.384807692307692	-0.080609756097561	190.3802	169.1429	-21.2373
0.384615384615385	-0.0768292682926829	101.0324	101.2253	0.192900000000009
0.376923076923077	-0.0768292682926829	103.5289	103.6438	0.114900000000006
0.369038461538462	-0.0768292682926829	106.762	109.8262	3.0642
0.361346153846154	-0.0768292682926829	109.2372	117.1276	7.8904
0.353653846153846	-0.0768292682926829	111.1571	123.3524	12.1953
0.345961538461538	-0.0768292682926829	111.4739	131.6961	20.2222
0.338461538461538	-0.0768292682926829	111.0218	145.0665	34.0447
0.330576923076923	-0.0768292682926829	111.7346	154.0547	42.3201
0.322884615384615	-0.0768292682926829	110.0638	163.5022	53.4384
0.315192307692308	-0.0768292682926829	108.7404	173.4669	64.7265
0.3075	-0.0768292682926829	106.7995	180.8778	74.0783
0.299807692307692	-0.0768292682926829	105.4403	179.8058	74.3655
0.292115384615385	-0.0768292682926829	104.7504	166.2432	61.4928
0.284615384615385	-0.0768292682926829	103.8773	132.101	28.2237
0.276730769230769	-0.0768292682926829	102.9818	99.97416	-3.00764000000001
0.269038461538462	-0.0768292682926829	101.3768	128.2084	26.8316
0.261346153846154	-0.0768292682926829	101.0352	422.3666	321.3314
0.253653846153846	-0.0768292682926829	99.53948	1562.417	1462.87752
0.246153846153846	-0.0768292682926829	97.06562	7096.904	6999.83838
0.238269230769231	-0.0768292682926829	95.18399	16765.74	16670.55601
0.230576923076923	-0.0768292682926829	93.14345	732.4829	639.33945
0.222884615384615	-0.0768292682926829	92.09104	527.349	435.25796
0.215192307692308	-0.0768292682926829	91.7418	444.1032	352.3614
0.2075	-0.0768292682926829	90.7547	392.0344	301.2797
0.199807692307692	-0.0768292682926829	88.48529	344.5799	256.09461
0.192115384615385	-0.0768292682926829	86.58927	300.3265	213.73723
0.184423076923077	-0.0768292682926829	85.48754	272.2302	186.74266
0.176730769230769	-0.0768292682926829	83.77454	247.7948	164.02026
0.169038461538462	-0.0768292682926829	81.61642	242.0596	160.44318
0.161346153846154	-0.0768292682926829	78.75951	232.9121	154.15259
0.153653846153846	-0.0768292682926829	76.40244	218.5636	142.16116
0.145961538461538	-0.0768292682926829	73.56746	204.9983	131.43084
0.138269230769231	-0.0768292682926829	71.95856	192.3848	120.42624
0.130576923076923	-0.0768292682926829	71.31215	182.7945	111.48235
0.122884615384615	-0.0768292682926829	69.81748	182.6624	112.84492
0.115384615384615	-0.0768292682926829	67.98268	192.5496	124.56692
0.1075	-0.0768292682926829	65.74325	213.5634	147.82015
0.0998076923076923	-0.0768292682926829	62.15595	244.067	181.91105
0.0921153846153846	-0.0768292682926829	59.35367	282.3093	222.95563
0.0844230769230769	-0.0768292682926829	55.48719	327.5368	272.04961
0.0769230769230769	-0.0768292682926829	50.95912	375.443	324.48388
0.0690384615384615	-0.0768292682926829	47.34868	410.8239	363.47522
0.0613461538461538	-0.0768292682926829	44.146	406.8279	362.6819
0.0538461538461538	-0.0768292682926829	44.9158	325.1002	280.1844
0.0459615384615385	-0.0768292682926829	46.18149	204.5033	158.32181
0.0382692307692308	-0.0768292682926829	41.09735	126.4939	85.39655
0.0305769230769231	-0.0768292682926829	40.4854	101.7513	61.2659
0.0228846153846154	-0.0768292682926829	41.42116	86.35514	44.93398
0.0151923076923077	-0.0768292682926829	41.6223	72.79702	31.17472
0.0075	-0.0768292682926829	44.60714	58.7851	14.17796
0	-0.0768292682926829	47.3466	57.059	9.7124
-0.00788461538461538	-0.0768292682926829	51.05906	61.85024	10.79118
-0.0155769230769231	-0.0768292682926829	53.28832	65.38451	12.09619
-0.0232692307692308	-0.0768292682926829	60.36933	67.50949	7.14016
-0.0309615384615385	-0.0768292682926829	64.591	68.80083	4.20983000000001
-0.0384615384615385	-0.0768292682926829	69.63631	68.08835	-1.54795999999999
-0.0463461538461538	-0.0768292682926829	77.85446	68.56129	-9.29317000000001
-0.0540384615384615	-0.0768292682926829	86.93969	67.83956	-19.10013
-0.0617307692307692	-0.0768292682926829	100.6306	66.39425	-34.23635
-0.0694230769230769	-0.0768292682926829	107.367	64.81863	-42.54837
-0.0771153846153846	-0.0768292682926829	76.3046	62.06851	-14.23609
-0.0848076923076923	-0.0768292682926829	161.502	58.2616	-103.2404
-0.0925	-0.0768292682926829	141.5315	56.68665	-84.84485
-0.100192307692308	-0.0768292682926829	303.2879	52.96306	-250.32484
-0.107884615384615	-0.0768292682926829	6087.13	49.65711	-6037.47289
-0.115384615384615	-0.0768292682926829	1855.909	46.99079	-1808.91821
-0.123269230769231	-0.0768292682926829	889.3609	44.22654	-845.13436
-0.130961538461538	-0.0768292682926829	585.0984	44.39937	-540.69903
-0.138653846153846	-0.0768292682926829	457.9726	45.41431	-412.55829
-0.146346153846154	-0.0768292682926829	372.7903	52.88131	-319.90899
-0.153846153846154	-0.0768292682926829	332.0131	67.75536	-264.25774
-0.161730769230769	-0.0768292682926829	283.6615	78.37233	-205.28917
-0.169423076923077	-0.0768292682926829	253.4899	85.80501	-167.68489
-0.177115384615385	-0.0768292682926829	182.2243	95.06064	-87.16366
-0.184807692307692	-0.0768292682926829	168.8213	107.9544	-60.8669
-0.1925	-0.0768292682926829	159.8057	114.7354	-45.0703
-0.200192307692308	-0.0768292682926829	153.9282	121.0258	-32.9024
-0.207884615384615	-0.0768292682926829	147.0782	125.7134	-21.3648
-0.215576923076923	-0.0768292682926829	142.6064	132.9552	-9.65120000000002
-0.223269230769231	-0.0768292682926829	134.7842	135.4485	0.664299999999997
-0.230961538461538	-0.0768292682926829	126.1094	137.9812	11.8718
[truncated: 6,181 more rows]
