# Supplementary material for: Giant ferroelectric polarization in a bilayer graphene heterostructure
Source: Nat Commun. 2022 Oct 21;13:6241. doi: 10.1038/s41467-022-34104-z (PMC9587233; doi:10.1038/s41467-022-34104-z)
Supplement: Supplementary file 4 — Source Data [file 41467_2022_34104_MOESM4_ESM.zip › SI/Fig.S9/Fig.S9c.dat]

-6	12	0.461538461538462	-0.146341463414634	105.4019	105.9451	0.543199999999999
-6	11.8	0.453846153846154	-0.146341463414634	104.37	108.6457	4.2757
-6	11.595	0.445961538461538	-0.146341463414634	105.0108	112.1169	7.1061
-6	11.395	0.438269230769231	-0.146341463414634	106.6857	112.402	5.7163
-6	11.195	0.430576923076923	-0.146341463414634	107.0822	113.9397	6.8575
-6	10.995	0.422884615384615	-0.146341463414634	107.4704	114.8971	7.4267
-6	10.8	0.415384615384615	-0.146341463414634	109.2721	115.3827	6.11060000000001
-6	10.595	0.4075	-0.146341463414634	109.8854	116.6224	6.737
-6	10.395	0.399807692307692	-0.146341463414634	112.6711	118.9124	6.24130000000001
-6	10.195	0.392115384615385	-0.146341463414634	113.6052	121.4567	7.8515
-6	9.995	0.384423076923077	-0.146341463414634	113.4312	126.6836	13.2524
-6	9.8	0.376923076923077	-0.146341463414634	113.5943	127.8707	14.2764
-6	9.595	0.369038461538462	-0.146341463414634	114.4747	121.3123	6.8376
-6	9.395	0.361346153846154	-0.146341463414634	114.2217	102.3193	-11.9024
-6	9.195	0.353653846153846	-0.146341463414634	113.4035	67.91309	-45.49041
-6	8.995	0.345961538461538	-0.146341463414634	112.0463	267.0197	154.9734
-6	8.8	0.338461538461538	-0.146341463414634	110.3619	639.4998	529.1379
-6	8.595	0.330576923076923	-0.146341463414634	108.9217	902.2095	793.2878
-6	8.395	0.322884615384615	-0.146341463414634	106.2591	926.8872	820.6281
-6	8.195	0.315192307692308	-0.146341463414634	102.8266	619.3534	516.5268
-6	7.995	0.3075	-0.146341463414634	99.48896	7031.891	6932.40204
-6	7.795	0.299807692307692	-0.146341463414634	97.22102	22319.09	22221.86898
-6	7.595	0.292115384615385	-0.146341463414634	95.61257	3981.779	3886.16643
-6	7.395	0.284423076923077	-0.146341463414634	94.14896	736.3139	642.16494
-6	7.195	0.276730769230769	-0.146341463414634	92.44282	414.9429	322.50008
-6	6.995	0.269038461538462	-0.146341463414634	90.61275	359.3732	268.76045
-6	6.795	0.261346153846154	-0.146341463414634	87.6852	326.3783	238.6931
-6	6.595	0.253653846153846	-0.146341463414634	84.88393	289.306	204.42207
-6	6.395	0.245961538461538	-0.146341463414634	81.93812	269.7688	187.83068
-6	6.195	0.238269230769231	-0.146341463414634	79.16769	251.8826	172.71491
-6	5.995	0.230576923076923	-0.146341463414634	77.38479	233.5595	156.17471
-6	5.795	0.222884615384615	-0.146341463414634	74.65681	218.2518	143.59499
-6	5.595	0.215192307692308	-0.146341463414634	71.50082	204.6064	133.10558
-6	5.395	0.2075	-0.146341463414634	69.26669	190.0817	120.81501
-6	5.195	0.199807692307692	-0.146341463414634	66.80013	179.1145	112.31437
-6	4.995	0.192115384615385	-0.146341463414634	64.79729	168.5059	103.70861
-6	4.795	0.184423076923077	-0.146341463414634	63.79932	158.0711	94.27178
-6	4.595	0.176730769230769	-0.146341463414634	60.64022	148.2985	87.65828
-6	4.395	0.169038461538462	-0.146341463414634	61.6279	143.5711	81.9432
-6	4.195	0.161346153846154	-0.146341463414634	62.10663	152.6095	90.50287
-6	3.995	0.153653846153846	-0.146341463414634	63.24015	203.5854	140.34525
-6	3.795	0.145961538461538	-0.146341463414634	59.89211	227.6715	167.77939
-6	3.595	0.138269230769231	-0.146341463414634	56.67013	251.5784	194.90827
-6	3.4	0.130769230769231	-0.146341463414634	57.12789	279.2318	222.10391
-6	3.195	0.122884615384615	-0.146341463414634	58.34187	306.8843	248.54243
-6	3	0.115384615384615	-0.146341463414634	56.54646	315.7719	259.22544
-6	2.795	0.1075	-0.146341463414634	55.33149	242.02	186.68851
-6	2.595	0.0998076923076923	-0.146341463414634	55.46356	141.7694	86.30584
-6	2.395	0.0921153846153846	-0.146341463414634	55.17514	107.8029	52.62776
-6	2.195	0.0844230769230769	-0.146341463414634	54.3305	90.14932	35.81882
-6	2	0.0769230769230769	-0.146341463414634	54.68502	77.13353	22.44851
-6	1.795	0.0690384615384615	-0.146341463414634	54.50489	68.19998	13.69509
-6	1.595	0.0613461538461538	-0.146341463414634	56.61904	59.94611	3.32707
-6	1.395	0.0536538461538462	-0.146341463414634	59.29057	56.52837	-2.7622
-6	1.195	0.0459615384615385	-0.146341463414634	61.96959	54.13761	-7.83198
-6	0.995	0.0382692307692308	-0.146341463414634	62.92851	53.1061	-9.82241000000001
-6	0.795	0.0305769230769231	-0.146341463414634	69.03297	52.12331	-16.90966
-6	0.595	0.0228846153846154	-0.146341463414634	79.61203	48.43759	-31.17444
-6	0.395	0.0151923076923077	-0.146341463414634	90.85498	44.76904	-46.08594
-6	0.195	0.0075	-0.146341463414634	84.14897	39.82144	-44.32753
-6	0	0	-0.146341463414634	1122.573	39.10432	-1083.46868
-6	-0.205	-0.00788461538461538	-0.146341463414634	1479.954	45.973	-1433.981
-6	-0.405	-0.0155769230769231	-0.146341463414634	1443.787	60.85185	-1382.93515
-6	-0.605	-0.0232692307692308	-0.146341463414634	1173.514	68.49806	-1105.01594
-6	-0.805	-0.0309615384615385	-0.146341463414634	14439.54	76.64042	-14362.89958
-6	-1	-0.0384615384615385	-0.146341463414634	8551.936	83.60657	-8468.32943
-6	-1.205	-0.0463461538461538	-0.146341463414634	3463.194	87.56807	-3375.62593
-6	-1.405	-0.0540384615384615	-0.146341463414634	1177.312	90.24897	-1087.06303
-6	-1.605	-0.0617307692307692	-0.146341463414634	682.1615	91.3455	-590.816
-6	-1.805	-0.0694230769230769	-0.146341463414634	420.9903	93.36666	-327.62364
-6	-2.005	-0.0771153846153846	-0.146341463414634	334.0377	96.17694	-237.86076
-6	-2.205	-0.0848076923076923	-0.146341463414634	286.9169	97.2151	-189.7018
-6	-2.405	-0.0925	-0.146341463414634	270.8317	98.24632	-172.58538
-6	-2.605	-0.100192307692308	-0.146341463414634	256.1787	101.3742	-154.8045
-6	-2.805	-0.107884615384615	-0.146341463414634	242.9774	108.3713	-134.6061
-6	-3	-0.115384615384615	-0.146341463414634	225.0725	114.3665	-110.706
-6	-3.205	-0.123269230769231	-0.146341463414634	212.6287	120.4198	-92.2089
-6	-3.405	-0.130961538461538	-0.146341463414634	201.3517	127.3713	-73.9804
-6	-3.605	-0.138653846153846	-0.146341463414634	189.7203	132.6375	-57.0828
-6	-3.805	-0.146346153846154	-0.146341463414634	179.3494	136.4159	-42.9335
-6	-4	-0.153846153846154	-0.146341463414634	170.4542	137.1917	-33.2625
-6	-4.2	-0.161538461538462	-0.146341463414634	155.9377	136.4718	-19.4659
-6	-4.405	-0.169423076923077	-0.146341463414634	126.7875	132.95	6.1625
-6	-4.605	-0.177115384615385	-0.146341463414634	142.5456	130.0827	-12.4629
-6	-4.805	-0.184807692307692	-0.146341463414634	179.0705	128.4063	-50.6642
-6	-5.005	-0.1925	-0.146341463414634	211.0989	125.787	-85.3119
-6	-5.2	-0.2	-0.146341463414634	248.3825	122.432	-125.9505
-6	-5.405	-0.207884615384615	-0.146341463414634	332.1148	119.7748	-212.34
-6	-5.605	-0.215576923076923	-0.146341463414634	396.657	117.8214	-278.8356
-6	-5.805	-0.223269230769231	-0.146341463414634	454.5784	115.5616	-339.0168
-6	-6.005	-0.230961538461538	-0.146341463414634	468.1161	113.5688	-354.5473
-6	-6.2	-0.238461538461538	-0.146341463414634	427.0861	111.9926	-315.0935
-6	-6.405	-0.246346153846154	-0.146341463414634	374.0472	110.5029	-263.5443
-6	-6.605	-0.254038461538462	-0.146341463414634	327.3526	109.5262	-217.8264
-6	-6.805	-0.261730769230769	-0.146341463414634	268.5826	108.2307	-160.3519
-6	-7.005	-0.269423076923077	-0.146341463414634	240.4914	107.324	-133.1674
-6	-7.205	-0.277115384615385	-0.146341463414634	212.9608	106.6545	-106.3063
-6	-7.405	-0.284807692307692	-0.146341463414634	198.6037	105.9495	-92.6542
-6	-7.605	-0.2925	-0.146341463414634	188.8762	105.994	-82.8822
-6	-7.805	-0.300192307692308	-0.146341463414634	181.7844	106.1025	-75.6819
-6	-8.005	-0.307884615384615	-0.146341463414634	175.5217	105.9934	-69.5283
-6	-8.205	-0.315576923076923	-0.146341463414634	169.3303	104.8226	-64.5077
-6	-8.405	-0.323269230769231	-0.146341463414634	163.0274	105.2187	-57.8087
-6	-8.605	-0.330961538461538	-0.146341463414634	155.9735	104.9174	-51.0561
-6	-8.805	-0.338653846153846	-0.146341463414634	147.1299	103.8545	-43.2754
-6	-9.005	-0.346346153846154	-0.146341463414634	138.3472	102.5623	-35.7849
-6	-9.205	-0.354038461538462	-0.146341463414634	121.9391	101.3956	-20.5435
-6	-9.405	-0.361730769230769	-0.146341463414634	112.8226	101.4665	-11.3561
-6	-9.605	-0.369423076923077	-0.146341463414634	110.8843	100.4403	-10.444
-6	-9.805	-0.377115384615385	-0.146341463414634	109.5713	100.3296	-9.2417
-6	-10.005	-0.384807692307692	-0.146341463414634	107.1063	100.0147	-7.0916
-6	-10.205	-0.3925	-0.146341463414634	103.9936	99.13974	-4.85386
-6	-10.405	-0.400192307692308	-0.146341463414634	101.6741	98.49968	-3.17442
-6	-10.605	-0.407884615384615	-0.146341463414634	100.7297	97.13347	-3.59622999999999
-6	-10.805	-0.415576923076923	-0.146341463414634	99.77418	96.26087	-3.51331000000001
-6	-11.005	-0.423269230769231	-0.146341463414634	98.41821	95.8832	-2.53501
-6	-11.205	-0.430961538461538	-0.146341463414634	97.09598	95.42385	-1.67213
-6	-11.405	-0.438653846153846	-0.146341463414634	96.29451	96.28945	-0.00506000000000029
-6	-11.605	-0.446346153846154	-0.146341463414634	94.98828	98.29436	3.30608
-6	-11.805	-0.454038461538462	-0.146341463414634	94.38213	100.694	6.31187
-6	-12.005	-0.461730769230769	-0.146341463414634	93.25439	98.2771	5.02271
-5.85	12	0.461538461538462	-0.142682926829268	108.6467	110.1666	1.51990000000001
-5.85	11.8	0.453846153846154	-0.142682926829268	108.7894	111.4166	2.6272
-5.85	11.595	0.445961538461538	-0.142682926829268	109.8767	113.0827	3.206
-5.85	11.395	0.438269230769231	-0.142682926829268	109.5102	115.3668	5.8566
-5.85	11.195	0.430576923076923	-0.142682926829268	108.2981	116.0618	7.7637
-5.85	10.995	0.422884615384615	-0.142682926829268	109.4008	118.1278	8.72699999999999
-5.85	10.8	0.415384615384615	-0.142682926829268	112.4057	121.0351	8.62940000000001
-5.85	10.595	0.4075	-0.142682926829268	112.0428	125.8792	13.8364
-5.85	10.395	0.399807692307692	-0.142682926829268	112.3341	131.751	19.4169
-5.85	10.195	0.392115384615385	-0.142682926829268	113.6476	137.4135	23.7659
-5.85	9.995	0.384423076923077	-0.142682926829268	112.142	134.2391	22.0971
-5.85	9.8	0.376923076923077	-0.142682926829268	111.2356	124.6309	13.3953
-5.85	9.595	0.369038461538462	-0.142682926829268	109.4045	86.82476	-22.57974
-5.85	9.395	0.361346153846154	-0.142682926829268	109.6346	111.5157	1.88109999999999
-5.85	9.195	0.353653846153846	-0.142682926829268	110.3298	486.1015	375.7717
-5.85	8.995	0.345961538461538	-0.142682926829268	109.7207	742.754	633.0333
-5.85	8.8	0.338461538461538	-0.142682926829268	108.3803	811.1667	702.7864
-5.85	8.595	0.330576923076923	-0.142682926829268	108.4989	756.2307	647.7318
-5.85	8.395	0.322884615384615	-0.142682926829268	105.8785	630.9864	525.1079
-5.85	8.195	0.315192307692308	-0.142682926829268	104.2255	3697.889	3593.6635
-5.85	7.995	0.3075	-0.142682926829268	101.9166	15243.02	15141.1034
-5.85	7.795	0.299807692307692	-0.142682926829268	99.30714	1394.978	1295.67086
-5.85	7.595	0.292115384615385	-0.142682926829268	96.54175	460.5012	363.95945
-5.85	7.395	0.284423076923077	-0.142682926829268	95.62055	389.1011	293.48055
-5.85	7.195	0.276730769230769	-0.142682926829268	94.2619	352.7505	258.4886
-5.85	6.995	0.269038461538462	-0.142682926829268	92.44016	322.6429	230.20274
-5.85	6.795	0.261346153846154	-0.142682926829268	90.5051	296.4658	205.9607
-5.85	6.595	0.253653846153846	-0.142682926829268	87.7549	275.6102	187.8553
-5.85	6.395	0.245961538461538	-0.142682926829268	86.71522	256.0296	169.31438
-5.85	6.195	0.238269230769231	-0.142682926829268	86.19969	238.5897	152.39001
-5.85	5.995	0.230576923076923	-0.142682926829268	83.09363	221.7128	138.61917
-5.85	5.795	0.222884615384615	-0.142682926829268	79.3712	208.0845	128.7133
-5.85	5.595	0.215192307692308	-0.142682926829268	74.56928	195.3914	120.82212
-5.85	5.395	0.2075	-0.142682926829268	70.2572	177.509	107.2518
-5.85	5.195	0.199807692307692	-0.142682926829268	66.81317	167.2031	100.38993
-5.85	4.995	0.192115384615385	-0.142682926829268	61.3736	159.6683	98.2947
-5.85	4.795	0.184423076923077	-0.142682926829268	63.42966	164.8966	101.46694
-5.85	4.595	0.176730769230769	-0.142682926829268	64.23917	208.4968	144.25763
-5.85	4.395	0.169038461538462	-0.142682926829268	65.05568	238.9722	173.91652
-5.85	4.195	0.161346153846154	-0.142682926829268	67.90178	260.2596	192.35782
-5.85	3.995	0.153653846153846	-0.142682926829268	68.83372	288.7113	219.87758
-5.85	3.795	0.145961538461538	-0.142682926829268	70.18589	324.5221	254.33621
-5.85	3.595	0.138269230769231	-0.142682926829268	66.48074	344.7695	278.28876
-5.85	3.4	0.130769230769231	-0.142682926829268	62.62288	318.4251	255.80222
-5.85	3.195	0.122884615384615	-0.142682926829268	58.92881	224.6688	165.73999
-5.85	3	0.115384615384615	-0.142682926829268	55.16123	127.2107	72.04947
-5.85	2.795	0.1075	-0.142682926829268	55.54542	98.11671	42.57129
-5.85	2.595	0.0998076923076923	-0.142682926829268	55.20719	79.76922	24.56203
-5.85	2.395	0.0921153846153846	-0.142682926829268	54.06965	68.72022	14.65057
-5.85	2.195	0.0844230769230769	-0.142682926829268	53.58635	62.53552	8.94917
-5.85	2	0.0769230769230769	-0.142682926829268	55.53135	60.04902	4.51767
-5.85	1.795	0.0690384615384615	-0.142682926829268	58.08564	59.94914	1.8635
-5.85	1.595	0.0613461538461538	-0.142682926829268	58.48951	59.59158	1.10207
-5.85	1.395	0.0536538461538462	-0.142682926829268	61.60432	60.15931	-1.44501
-5.85	1.195	0.0459615384615385	-0.142682926829268	67.8237	59.28959	-8.53411000000001
-5.85	0.995	0.0382692307692308	-0.142682926829268	79.77512	59.94769	-19.82743
-5.85	0.795	0.0305769230769231	-0.142682926829268	87.58673	60.89221	-26.69452
-5.85	0.595	0.0228846153846154	-0.142682926829268	73.48628	58.8319	-14.65438
-5.85	0.395	0.0151923076923077	-0.142682926829268	1328.98	55.64696	-1273.33304
-5.85	0.195	0.0075	-0.142682926829268	1491.068	50.90868	-1440.15932
-5.85	0	0	-0.142682926829268	1410.759	41.9809	-1368.7781
-5.85	-0.205	-0.00788461538461538	-0.142682926829268	1203.242	32.84144	-1170.40056
-5.85	-0.405	-0.0155769230769231	-0.142682926829268	16675.9	32.03798	-16643.86202
-5.85	-0.605	-0.0232692307692308	-0.142682926829268	10203.96	35.0797	-10168.8803
-5.85	-0.805	-0.0309615384615385	-0.142682926829268	4307.426	39.49575	-4267.93025
-5.85	-1	-0.0384615384615385	-0.142682926829268	1764.527	45.87973	-1718.64727
-5.85	-1.205	-0.0463461538461538	-0.142682926829268	845.7531	57.80656	-787.94654
-5.85	-1.405	-0.0540384615384615	-0.142682926829268	486.2725	73.00574	-413.26676
-5.85	-1.605	-0.0617307692307692	-0.142682926829268	395.3505	78.09058	-317.25992
-5.85	-1.805	-0.0694230769230769	-0.142682926829268	325.9704	79.01953	-246.95087
-5.85	-2.005	-0.0771153846153846	-0.142682926829268	278.8827	80.28908	-198.59362
-5.85	-2.205	-0.0848076923076923	-0.142682926829268	259.3194	82.87375	-176.44565
-5.85	-2.405	-0.0925	-0.142682926829268	246.7297	85.96928	-160.76042
-5.85	-2.605	-0.100192307692308	-0.142682926829268	234.8451	89.19805	-145.64705
-5.85	-2.805	-0.107884615384615	-0.142682926829268	218.642	92.79934	-125.84266
-5.85	-3	-0.115384615384615	-0.142682926829268	212.0293	97.03569	-114.99361
-5.85	-3.205	-0.123269230769231	-0.142682926829268	205.6066	104.2562	-101.3504
-5.85	-3.405	-0.130961538461538	-0.142682926829268	193.8199	107.2999	-86.52
-5.85	-3.605	-0.138653846153846	-0.142682926829268	181.4167	112.32	-69.0967
-5.85	-3.805	-0.146346153846154	-0.142682926829268	166.5342	118.3072	-48.227
-5.85	-4	-0.153846153846154	-0.142682926829268	133.2707	123.5597	-9.711
-5.85	-4.2	-0.161538461538462	-0.142682926829268	121.5524	126.6452	5.0928
-5.85	-4.405	-0.169423076923077	-0.142682926829268	137.9031	130.107	-7.7961
-5.85	-4.605	-0.177115384615385	-0.142682926829268	167.2577	131.6743	-35.5834
-5.85	-4.805	-0.184807692307692	-0.142682926829268	199.3852	132.7919	-66.5933
-5.85	-5.005	-0.1925	-0.142682926829268	236.4596	133.0235	-103.4361
-5.85	-5.2	-0.2	-0.142682926829268	338.2577	131.5967	-206.661
-5.85	-5.405	-0.207884615384615	-0.142682926829268	407.2866	130.5545	-276.7321
-5.85	-5.605	-0.215576923076923	-0.142682926829268	448.2328	127.7352	-320.4976
-5.85	-5.805	-0.223269230769231	-0.142682926829268	444.012	125.7332	-318.2788
-5.85	-6.005	-0.230961538461538	-0.142682926829268	403.997	123.83	-280.167
-5.85	-6.2	-0.238461538461538	-0.142682926829268	359.8466	120.8156	-239.031
-5.85	-6.405	-0.246346153846154	-0.142682926829268	319.0093	117.7501	-201.2592
-5.85	-6.605	-0.254038461538462	-0.142682926829268	282.7929	114.9081	-167.8848
-5.85	-6.805	-0.261730769230769	-0.142682926829268	257.354	112.9071	-144.4469
-5.85	-7.005	-0.269423076923077	-0.142682926829268	228.2498	111.006	-117.2438
-5.85	-7.205	-0.277115384615385	-0.142682926829268	208.9243	109.8051	-99.1192
-5.85	-7.405	-0.284807692307692	-0.142682926829268	196.0618	108.836	-87.2258
-5.85	-7.605	-0.2925	-0.142682926829268	187.5133	108.5541	-78.9592
-5.85	-7.805	-0.300192307692308	-0.142682926829268	179.4582	108.0363	-71.4219
-5.85	-8.005	-0.307884615384615	-0.142682926829268	172.6537	107.1686	-65.4851
-5.85	-8.205	-0.315576923076923	-0.142682926829268	164.5289	107.2591	-57.2698
-5.85	-8.405	-0.323269230769231	-0.142682926829268	155.7432	106.1644	-49.5788
-5.85	-8.605	-0.330961538461538	-0.142682926829268	147.7206	105.0315	-42.6891
-5.85	-8.805	-0.338653846153846	-0.142682926829268	139.7486	104.2182	-35.5304
-5.85	-9.005	-0.346346153846154	-0.142682926829268	121.0015	103.9811	-17.0204
-5.85	-9.205	-0.354038461538462	-0.142682926829268	111.3593	103.3681	-7.99120000000001
-5.85	-9.405	-0.361730769230769	-0.142682926829268	108.2656	102.7699	-5.4957
-5.85	-9.605	-0.369423076923077	-0.142682926829268	106.3339	101.9174	-4.4165
-5.85	-9.805	-0.377115384615385	-0.142682926829268	103.8469	100.2556	-3.5913
-5.85	-10.005	-0.384807692307692	-0.142682926829268	101.2934	99.13087	-2.16253
-5.85	-10.205	-0.3925	-0.142682926829268	99.73499	98.8165	-0.918489999999991
-5.85	-10.405	-0.400192307692308	-0.142682926829268	99.16771	97.66845	-1.49925999999999
-5.85	-10.605	-0.407884615384615	-0.142682926829268	99.62838	96.88721	-2.74117000000001
-5.85	-10.805	-0.415576923076923	-0.142682926829268	99.7447	95.99435	-3.75035
-5.85	-11.005	-0.423269230769231	-0.142682926829268	99.54682	94.74647	-4.80035
-5.85	-11.205	-0.430961538461538	-0.142682926829268	99.17998	94.13811	-5.04187
-5.85	-11.405	-0.438653846153846	-0.142682926829268	97.93979	95.14573	-2.79406
-5.85	-11.605	-0.446346153846154	-0.142682926829268	96.77255	96.34145	-0.431100000000001
-5.85	-11.805	-0.454038461538462	-0.142682926829268	95.94235	97.76549	1.82314
-5.85	-12.005	-0.461730769230769	-0.142682926829268	94.87622	98.60803	3.73181
-5.705	12	0.461538461538462	-0.139146341463415	111.8001	112.8252	1.0251
-5.705	11.8	0.453846153846154	-0.139146341463415	109.5666	113.7026	4.13600000000001
-5.705	11.595	0.445961538461538	-0.139146341463415	108.8285	112.9501	4.1216
-5.705	11.395	0.438269230769231	-0.139146341463415	109.3222	112.9785	3.6563
-5.705	11.195	0.430576923076923	-0.139146341463415	110.2368	115.0048	4.768
-5.705	10.995	0.422884615384615	-0.139146341463415	108.9902	115.9995	7.0093
-5.705	10.8	0.415384615384615	-0.139146341463415	108.6265	118.4377	9.81120000000002
-5.705	10.595	0.4075	-0.139146341463415	110.3356	120.7606	10.425
-5.705	10.395	0.399807692307692	-0.139146341463415	111.8549	124.692	12.8371
-5.705	10.195	0.392115384615385	-0.139146341463415	111.0966	129.3842	18.2876
-5.705	9.995	0.384423076923077	-0.139146341463415	110.4353	138.0609	27.6256
-5.705	9.8	0.376923076923077	-0.139146341463415	109.8353	144.253	34.4177
-5.705	9.595	0.369038461538462	-0.139146341463415	109.8885	146.7451	36.8566
-5.705	9.395	0.361346153846154	-0.139146341463415	109.8451	135.2269	25.3818
-5.705	9.195	0.353653846153846	-0.139146341463415	109.2066	89.43607	-19.77053
-5.705	8.995	0.345961538461538	-0.139146341463415	107.1359	105.9412	-1.19470000000001
-5.705	8.8	0.338461538461538	-0.139146341463415	106.5645	599.5353	492.9708
-5.705	8.595	0.330576923076923	-0.139146341463415	105.0862	945.7555	840.6693
-5.705	8.395	0.322884615384615	-0.139146341463415	104.1389	969.1463	865.0074
-5.705	8.195	0.315192307692308	-0.139146341463415	103.0995	570.1877	467.0882
-5.705	7.995	0.3075	-0.139146341463415	102.3236	2756.881	2654.5574
-5.705	7.795	0.299807692307692	-0.139146341463415	100.1218	10507.36	10407.2382
-5.705	7.595	0.292115384615385	-0.139146341463415	98.0188	3887.171	3789.1522
-5.705	7.395	0.284423076923077	-0.139146341463415	96.10361	652.8184	556.71479
-5.705	7.195	0.276730769230769	-0.139146341463415	95.18049	423.6017	328.42121
-5.705	6.995	0.269038461538462	-0.139146341463415	94.79932	368.595	273.79568
-5.705	6.795	0.261346153846154	-0.139146341463415	92.97483	331.0808	238.10597
-5.705	6.595	0.253653846153846	-0.139146341463415	91.36536	300.5995	209.23414
-5.705	6.395	0.245961538461538	-0.139146341463415	89.5586	280.1576	190.599
-5.705	6.195	0.238269230769231	-0.139146341463415	86.35056	260.9888	174.63824
-5.705	5.995	0.230576923076923	-0.139146341463415	83.51771	245.3864	161.86869
-5.705	5.795	0.222884615384615	-0.139146341463415	81.73249	226.7317	144.99921
-5.705	5.595	0.215192307692308	-0.139146341463415	79.49134	208.3912	128.89986
-5.705	5.395	0.2075	-0.139146341463415	77.79371	193.3558	115.56209
-5.705	5.195	0.199807692307692	-0.139146341463415	75.961	171.8439	95.8829
-5.705	4.995	0.192115384615385	-0.139146341463415	72.08456	157.973	85.88844
-5.705	4.795	0.184423076923077	-0.139146341463415	69.65773	148.196	78.53827
-5.705	4.595	0.176730769230769	-0.139146341463415	68.90869	159.0682	90.15951
-5.705	4.395	0.169038461538462	-0.139146341463415	67.03931	197.7213	130.68199
-5.705	4.195	0.161346153846154	-0.139146341463415	66.96107	224.9273	157.96623
-5.705	3.995	0.153653846153846	-0.139146341463415	66.77413	248.3959	181.62177
-5.705	3.795	0.145961538461538	-0.139146341463415	65.20252	275.6999	210.49738
-5.705	3.595	0.138269230769231	-0.139146341463415	63.68775	310.8854	247.19765
-5.705	3.4	0.130769230769231	-0.139146341463415	61.9105	341.088	279.1775
-5.705	3.195	0.122884615384615	-0.139146341463415	60.8657	344.4123	283.5466
-5.705	3	0.115384615384615	-0.139146341463415	58.99381	286.3861	227.39229
-5.705	2.795	0.1075	-0.139146341463415	57.59657	181.2925	123.69593
-5.705	2.595	0.0998076923076923	-0.139146341463415	54.47707	112.5124	58.03533
-5.705	2.395	0.0921153846153846	-0.139146341463415	54.5443	89.53906	34.99476
-5.705	2.195	0.0844230769230769	-0.139146341463415	55.60999	74.31122	18.70123
-5.705	2	0.0769230769230769	-0.139146341463415	53.26856	66.31309	13.04453
-5.705	1.795	0.0690384615384615	-0.139146341463415	53.52454	59.87491	6.35037
-5.705	1.595	0.0613461538461538	-0.139146341463415	55.39158	58.80071	3.40913000000001
-5.705	1.395	0.0536538461538462	-0.139146341463415	58.35069	60.13797	1.78728
-5.705	1.195	0.0459615384615385	-0.139146341463415	60.76333	59.10049	-1.66284
-5.705	0.995	0.0382692307692308	-0.139146341463415	65.04147	59.063	-5.97847
-5.705	0.795	0.0305769230769231	-0.139146341463415	67.98749	58.91984	-9.06765
-5.705	0.595	0.0228846153846154	-0.139146341463415	75.86664	59.15243	-16.71421
-5.705	0.395	0.0151923076923077	-0.139146341463415	85.08477	57.08956	-27.99521
-5.705	0.195	0.0075	-0.139146341463415	74.60714	54.38736	-20.21978
-5.705	0	0	-0.139146341463415	1245.784	48.96947	-1196.81453
-5.705	-0.205	-0.00788461538461538	-0.139146341463415	1344.722	41.15576	-1303.56624
-5.705	-0.405	-0.0155769230769231	-0.139146341463415	1186.152	32.563	-1153.589
-5.705	-0.605	-0.0232692307692308	-0.139146341463415	11329.41	34.7334	-11294.6766
-5.705	-0.805	-0.0309615384615385	-0.139146341463415	6491.503	39.5466	-6451.9564
-5.705	-1	-0.0384615384615385	-0.139146341463415	2642.589	43.38345	-2599.20555
-5.705	-1.205	-0.0463461538461538	-0.139146341463415	914.779	48.14907	-866.62993
-5.705	-1.405	-0.0540384615384615	-0.139146341463415	469.5573	57.31759	-412.23971
-5.705	-1.605	-0.0617307692307692	-0.139146341463415	377.1695	72.02827	-305.14123
-5.705	-1.805	-0.0694230769230769	-0.139146341463415	311.3049	78.87211	-232.43279
-5.705	-2.005	-0.0771153846153846	-0.139146341463415	268.8374	83.25426	-185.58314
-5.705	-2.205	-0.0848076923076923	-0.139146341463415	255.1515	85.27784	-169.87366
-5.705	-2.405	-0.0925	-0.139146341463415	246.3898	85.92844	-160.46136
-5.705	-2.605	-0.100192307692308	-0.139146341463415	237.6743	86.49272	-151.18158
-5.705	-2.805	-0.107884615384615	-0.139146341463415	227.3621	88.59933	-138.76277
-5.705	-3	-0.115384615384615	-0.139146341463415	213.396	92.92119	-120.47481
-5.705	-3.205	-0.123269230769231	-0.139146341463415	203.2818	98.29816	-104.98364
-5.705	-3.405	-0.130961538461538	-0.139146341463415	197.5267	102.6441	-94.8826
-5.705	-3.605	-0.138653846153846	-0.139146341463415	188.5753	107.0037	-81.5716
-5.705	-3.805	-0.146346153846154	-0.139146341463415	179.045	109.753	-69.292
-5.705	-4	-0.153846153846154	-0.139146341463415	149.1618	114.2148	-34.947
-5.705	-4.2	-0.161538461538462	-0.139146341463415	128.2996	118.9263	-9.3733
-5.705	-4.405	-0.169423076923077	-0.139146341463415	134.1108	128.8031	-5.30770000000001
-5.705	-4.605	-0.177115384615385	-0.139146341463415	147.7372	133.1959	-14.5413
-5.705	-4.805	-0.184807692307692	-0.139146341463415	174.8983	134.8431	-40.0552
-5.705	-5.005	-0.1925	-0.139146341463415	207.4501	135.7305	-71.7196
-5.705	-5.2	-0.2	-0.139146341463415	258.6884	136.243	-122.4454
-5.705	-5.405	-0.207884615384615	-0.139146341463415	355.4278	133.6764	-221.7514
-5.705	-5.605	-0.215576923076923	-0.139146341463415	418.0633	130.7545	-287.3088
-5.705	-5.805	-0.223269230769231	-0.139146341463415	457.323	129.2898	-328.0332
-5.705	-6.005	-0.230961538461538	-0.139146341463415	445.112	127.3642	-317.7478
-5.705	-6.2	-0.238461538461538	-0.139146341463415	402.0076	124.6518	-277.3558
-5.705	-6.405	-0.246346153846154	-0.139146341463415	348.0953	122.4819	-225.6134
-5.705	-6.605	-0.254038461538462	-0.139146341463415	306.8569	119.968	-186.8889
-5.705	-6.805	-0.261730769230769	-0.139146341463415	277.7562	117.1274	-160.6288
-5.705	-7.005	-0.269423076923077	-0.139146341463415	253.6168	114.6924	-138.9244
-5.705	-7.205	-0.277115384615385	-0.139146341463415	225.72	113.2788	-112.4412
-5.705	-7.405	-0.284807692307692	-0.139146341463415	205.4189	111.9406	-93.4783
-5.705	-7.605	-0.2925	-0.139146341463415	193.382	110.16	-83.222
-5.705	-7.805	-0.300192307692308	-0.139146341463415	185.2062	109.3715	-75.8347
-5.705	-8.005	-0.307884615384615	-0.139146341463415	177.7249	109.2841	-68.4408
-5.705	-8.205	-0.315576923076923	-0.139146341463415	171.2123	109.6547	-61.5576
-5.705	-8.405	-0.323269230769231	-0.139146341463415	163.0773	109.6673	-53.41
-5.705	-8.605	-0.330961538461538	-0.139146341463415	152.6392	108.4515	-44.1877
-5.705	-8.805	-0.338653846153846	-0.139146341463415	144.2068	107.0007	-37.2061
-5.705	-9.005	-0.346346153846154	-0.139146341463415	135.7448	106.8342	-28.9106
-5.705	-9.205	-0.354038461538462	-0.139146341463415	130.2234	106.6251	-23.5983
-5.705	-9.405	-0.361730769230769	-0.139146341463415	126.8389	105.7067	-21.1322
-5.705	-9.605	-0.369423076923077	-0.139146341463415	118.4962	105.0735	-13.4227
-5.705	-9.805	-0.377115384615385	-0.139146341463415	112.294	104.477	-7.81699999999999
-5.705	-10.005	-0.384807692307692	-0.139146341463415	108.1808	104.1848	-3.99600000000001
-5.705	-10.205	-0.3925	-0.139146341463415	106.1803	103.363	-2.8173
-5.705	-10.405	-0.400192307692308	-0.139146341463415	104.3056	102.5608	-1.7448
-5.705	-10.605	-0.407884615384615	-0.139146341463415	102.6405	100.3026	-2.33790000000001
-5.705	-10.805	-0.415576923076923	-0.139146341463415	100.7966	99.01738	-1.77922
-5.705	-11.005	-0.423269230769231	-0.139146341463415	99.50894	98.03654	-1.47239999999999
-5.705	-11.205	-0.430961538461538	-0.139146341463415	98.59067	96.64621	-1.94446000000001
-5.705	-11.405	-0.438653846153846	-0.139146341463415	97.67324	94.74435	-2.92889000000001
-5.705	-11.605	-0.446346153846154	-0.139146341463415	97.17802	94.44674	-2.73128
-5.705	-11.805	-0.454038461538462	-0.139146341463415	96.16717	93.93547	-2.2317
-5.705	-12.005	-0.461730769230769	-0.139146341463415	95.86424	94.91727	-0.946969999999993
-5.55	12	0.461538461538462	-0.135365853658537	103.0039	104.082	1.07809999999999
-5.55	11.8	0.453846153846154	-0.135365853658537	102.2016	104.574	2.3724
-5.55	11.595	0.445961538461538	-0.135365853658537	101.1585	106.1595	5.00099999999999
-5.55	11.395	0.438269230769231	-0.135365853658537	101.9473	107.3824	5.43510000000001
-5.55	11.195	0.430576923076923	-0.135365853658537	104.9371	111.3702	6.4331
-5.55	10.995	0.422884615384615	-0.135365853658537	105.546	115.0596	9.5136
-5.55	10.8	0.415384615384615	-0.135365853658537	106.0329	122.4129	16.38
-5.55	10.595	0.4075	-0.135365853658537	106.9704	128.9769	22.0065
-5.55	10.395	0.399807692307692	-0.135365853658537	107.9936	134.971	26.9774
-5.55	10.195	0.392115384615385	-0.135365853658537	107.7861	142.7693	34.9832
-5.55	9.995	0.384423076923077	-0.135365853658537	107.608	150.1085	42.5005
-5.55	9.8	0.376923076923077	-0.135365853658537	106.9172	152.2935	45.3763
-5.55	9.595	0.369038461538462	-0.135365853658537	108.0522	141.2878	33.2356
-5.55	9.395	0.361346153846154	-0.135365853658537	108.8087	108.658	-0.150700000000001
-5.55	9.195	0.353653846153846	-0.135365853658537	107.3824	224.218	116.8356
-5.55	8.995	0.345961538461538	-0.135365853658537	107.2708	742.3364	635.0656
-5.55	8.8	0.338461538461538	-0.135365853658537	106.5029	1138.149	1031.6461
-5.55	8.595	0.330576923076923	-0.135365853658537	105.5213	1025.804	920.2827
-5.55	8.395	0.322884615384615	-0.135365853658537	104.539	451.9086	347.3696
-5.55	8.195	0.315192307692308	-0.135365853658537	104.2282	3075.183	2970.9548
-5.55	7.995	0.3075	-0.135365853658537	103.7697	9976.833	9873.0633
-5.55	7.795	0.299807692307692	-0.135365853658537	103.0905	23494.67	23391.5795
-5.55	7.595	0.292115384615385	-0.135365853658537	100.1205	1112.053	1011.9325
-5.55	7.395	0.284423076923077	-0.135365853658537	98.45972	439.4144	340.95468
-5.55	7.195	0.276730769230769	-0.135365853658537	97.22238	382.2828	285.06042
-5.55	6.995	0.269038461538462	-0.135365853658537	95.40507	344.8417	249.43663
-5.55	6.795	0.261346153846154	-0.135365853658537	93.63874	315.8218	222.18306
-5.55	6.595	0.253653846153846	-0.135365853658537	91.41768	290.3698	198.95212
-5.55	6.395	0.245961538461538	-0.135365853658537	89.26558	271.7483	182.48272
-5.55	6.195	0.238269230769231	-0.135365853658537	86.3094	247.1877	160.8783
-5.55	5.995	0.230576923076923	-0.135365853658537	83.24999	228.0094	144.75941
-5.55	5.795	0.222884615384615	-0.135365853658537	80.59837	212.0235	131.42513
-5.55	5.595	0.215192307692308	-0.135365853658537	79.81231	198.86	119.04769
-5.55	5.395	0.2075	-0.135365853658537	77.85127	182.0267	104.17543
-5.55	5.195	0.199807692307692	-0.135365853658537	75.65958	166.7958	91.13622
-5.55	4.995	0.192115384615385	-0.135365853658537	73.11903	153.5836	80.46457
-5.55	4.795	0.184423076923077	-0.135365853658537	69.37342	156.4123	87.03888
-5.55	4.595	0.176730769230769	-0.135365853658537	67.10788	185.736	118.62812
-5.55	4.395	0.169038461538462	-0.135365853658537	63.64232	202.7996	139.15728
-5.55	4.195	0.161346153846154	-0.135365853658537	59.99239	224.6871	164.69471
-5.55	3.995	0.153653846153846	-0.135365853658537	56.70289	247.2468	190.54391
-5.55	3.795	0.145961538461538	-0.135365853658537	57.46508	271.5047	214.03962
-5.55	3.595	0.138269230769231	-0.135365853658537	55.46692	299.5337	244.06678
-5.55	3.4	0.130769230769231	-0.135365853658537	54.47373	323.9105	269.43677
-5.55	3.195	0.122884615384615	-0.135365853658537	57.31813	327.3545	270.03637
-5.55	3	0.115384615384615	-0.135365853658537	57.46817	240.7441	183.27593
-5.55	2.795	0.1075	-0.135365853658537	55.88712	165.4458	109.55868
-5.55	2.595	0.0998076923076923	-0.135365853658537	55.79027	98.70992	42.91965
-5.55	2.395	0.0921153846153846	-0.135365853658537	54.5398	78.7961	24.2563
-5.55	2.195	0.0844230769230769	-0.135365853658537	52.95978	68.58471	15.62493
-5.55	2	0.0769230769230769	-0.135365853658537	50.93037	60.84895	9.91858
-5.55	1.795	0.0690384615384615	-0.135365853658537	52.60764	61.56595	8.95831
-5.55	1.595	0.0613461538461538	-0.135365853658537	53.75931	63.85179	10.09248
-5.55	1.395	0.0536538461538462	-0.135365853658537	56.47812	66.56916	10.09104
-5.55	1.195	0.0459615384615385	-0.135365853658537	58.11167	67.48664	9.37497
-5.55	0.995	0.0382692307692308	-0.135365853658537	60.81879	66.74417	5.92538
-5.55	0.795	0.0305769230769231	-0.135365853658537	64.4573	66.26627	1.80897
-5.55	0.595	0.0228846153846154	-0.135365853658537	67.6626	67.20756	-0.455039999999997
-5.55	0.395	0.0151923076923077	-0.135365853658537	74.53095	66.20636	-8.32459
-5.55	0.195	0.0075	-0.135365853658537	84.80539	61.24634	-23.55905
-5.55	0	0	-0.135365853658537	212.0449	55.74087	-156.30403
-5.55	-0.205	-0.00788461538461538	-0.135365853658537	1632.356	49.74017	-1582.61583
-5.55	-0.405	-0.0155769230769231	-0.135365853658537	1371.884	38.5	-1333.384
-5.55	-0.605	-0.0232692307692308	-0.135365853658537	1177.127	31.79193	-1145.33507
-5.55	-0.805	-0.0309615384615385	-0.135365853658537	3733.83	34.27145	-3699.55855
-5.55	-1	-0.0384615384615385	-0.135365853658537	8222.777	41.41554	-8181.36146
-5.55	-1.205	-0.0463461538461538	-0.135365853658537	3207.204	44.84264	-3162.36136
-5.55	-1.405	-0.0540384615384615	-0.135365853658537	1187.569	52.69716	-1134.87184
-5.55	-1.605	-0.0617307692307692	-0.135365853658537	710.0967	63.37065	-646.72605
-5.55	-1.805	-0.0694230769230769	-0.135365853658537	467.2136	74.44246	-392.77114
-5.55	-2.005	-0.0771153846153846	-0.135365853658537	366.2669	81.62054	-284.64636
-5.55	-2.205	-0.0848076923076923	-0.135365853658537	306.4633	87.03195	-219.43135
-5.55	-2.405	-0.0925	-0.135365853658537	279.3933	90.12499	-189.26831
-5.55	-2.605	-0.100192307692308	-0.135365853658537	264.4916	93.15548	-171.33612
-5.55	-2.805	-0.107884615384615	-0.135365853658537	251.953	94.44916	-157.50384
-5.55	-3	-0.115384615384615	-0.135365853658537	236.3862	96.50424	-139.88196
-5.55	-3.205	-0.123269230769231	-0.135365853658537	220.4057	101.4843	-118.9214
-5.55	-3.405	-0.130961538461538	-0.135365853658537	211.1282	101.0418	-110.0864
-5.55	-3.605	-0.138653846153846	-0.135365853658537	202.3999	104.1075	-98.2924
-5.55	-3.805	-0.146346153846154	-0.135365853658537	190.4585	109.3185	-81.14
-5.55	-4	-0.153846153846154	-0.135365853658537	177.1044	111.55	-65.5544
-5.55	-4.2	-0.161538461538462	-0.135365853658537	143.849	115.8918	-27.9572
-5.55	-4.405	-0.169423076923077	-0.135365853658537	127.6273	122.2695	-5.35780000000001
-5.55	-4.605	-0.177115384615385	-0.135365853658537	137.797	129.3841	-8.41290000000001
-5.55	-4.805	-0.184807692307692	-0.135365853658537	145.0725	132.2371	-12.8354
-5.55	-5.005	-0.1925	-0.135365853658537	162.8645	135.2545	-27.61
-5.55	-5.2	-0.2	-0.135365853658537	194.3411	138.0478	-56.2933
-5.55	-5.405	-0.207884615384615	-0.135365853658537	223.6148	138.9356	-84.6792
-5.55	-5.605	-0.215576923076923	-0.135365853658537	333.4566	136.7205	-196.7361
-5.55	-5.805	-0.223269230769231	-0.135365853658537	412.4493	134.499	-277.9503
-5.55	-6.005	-0.230961538461538	-0.135365853658537	459.7581	132.0252	-327.7329
-5.55	-6.2	-0.238461538461538	-0.135365853658537	471.4428	128.7537	-342.6891
-5.55	-6.405	-0.246346153846154	-0.135365853658537	426.8837	126.2292	-300.6545
-5.55	-6.605	-0.254038461538462	-0.135365853658537	374.2401	124.3278	-249.9123
-5.55	-6.805	-0.261730769230769	-0.135365853658537	328.5998	121.403	-207.1968
-5.55	-7.005	-0.269423076923077	-0.135365853658537	274.6519	118.9626	-155.6893
-5.55	-7.205	-0.277115384615385	-0.135365853658537	249.4745	117.1081	-132.3664
-5.55	-7.405	-0.284807692307692	-0.135365853658537	225.7202	116.8254	-108.8948
-5.55	-7.605	-0.2925	-0.135365853658537	210.5278	117.1056	-93.4222
-5.55	-7.805	-0.300192307692308	-0.135365853658537	196.0824	115.9308	-80.1516
-5.55	-8.005	-0.307884615384615	-0.135365853658537	186.495	114.6495	-71.8455
-5.55	-8.205	-0.315576923076923	-0.135365853658537	179.3333	113.5559	-65.7774
-5.55	-8.405	-0.323269230769231	-0.135365853658537	171.8867	113.3812	-58.5055
-5.55	-8.605	-0.330961538461538	-0.135365853658537	164.4037	112.1383	-52.2654
-5.55	-8.805	-0.338653846153846	-0.135365853658537	155.3871	111.4023	-43.9848
-5.55	-9.005	-0.346346153846154	-0.135365853658537	145.4559	110.0056	-35.4503
-5.55	-9.205	-0.354038461538462	-0.135365853658537	137.597	108.3835	-29.2135
-5.55	-9.405	-0.361730769230769	-0.135365853658537	128.639	107.5999	-21.0391
-5.55	-9.605	-0.369423076923077	-0.135365853658537	122.3453	106.217	-16.1283
-5.55	-9.805	-0.377115384615385	-0.135365853658537	116.9671	104.9365	-12.0306
-5.55	-10.005	-0.384807692307692	-0.135365853658537	111.861	104.1328	-7.7282
-5.55	-10.205	-0.3925	-0.135365853658537	107.9495	103.0429	-4.9066
-5.55	-10.405	-0.400192307692308	-0.135365853658537	106.7233	100.971	-5.75229999999999
-5.55	-10.605	-0.407884615384615	-0.135365853658537	106.1239	99.57197	-6.55193000000001
-5.55	-10.805	-0.415576923076923	-0.135365853658537	104.5568	98.23144	-6.32535999999999
-5.55	-11.005	-0.423269230769231	-0.135365853658537	103.4295	97.64855	-5.78095000000001
-5.55	-11.205	-0.430961538461538	-0.135365853658537	102.3724	97.6387	-4.7337
-5.55	-11.405	-0.438653846153846	-0.135365853658537	100.5739	98.06896	-2.50493999999999
-5.55	-11.605	-0.446346153846154	-0.135365853658537	99.63097	98.16096	-1.47001
-5.55	-11.805	-0.454038461538462	-0.135365853658537	98.31056	97.40488	-0.90567999999999
-5.55	-12.005	-0.461730769230769	-0.135365853658537	96.86973	96.90738	0.0376499999999993
-5.405	12	0.461538461538462	-0.131829268292683	107.3039	107.9563	0.6524
-5.405	11.8	0.453846153846154	-0.131829268292683	107.5319	109.1133	1.5814
-5.405	11.595	0.445961538461538	-0.131829268292683	109.1309	110.8687	1.73780000000001
-5.405	11.395	0.438269230769231	-0.131829268292683	108.7458	111.4272	2.6814
-5.405	11.195	0.430576923076923	-0.131829268292683	108.7689	111.8331	3.0642
-5.405	10.995	0.422884615384615	-0.131829268292683	108.7349	116.2733	7.53840000000001
-5.405	10.8	0.415384615384615	-0.131829268292683	108.7759	123.2759	14.5
-5.405	10.595	0.4075	-0.131829268292683	108.127	131.0145	22.8875
-5.405	10.395	0.399807692307692	-0.131829268292683	108.6632	136.8261	28.1629
-5.405	10.195	0.392115384615385	-0.131829268292683	109.5102	142.3045	32.7943
-5.405	9.995	0.384423076923077	-0.131829268292683	107.5171	147.8512	40.3341
-5.405	9.8	0.376923076923077	-0.131829268292683	105.4071	152.6694	47.2623
-5.405	9.595	0.369038461538462	-0.131829268292683	105.8752	151.9109	46.0357
-5.405	9.395	0.361346153846154	-0.131829268292683	104.7664	139.8649	35.0985
-5.405	9.195	0.353653846153846	-0.131829268292683	104.6893	114.7278	10.0385
-5.405	8.995	0.345961538461538	-0.131829268292683	105.1578	94.65322	-10.50458
-5.405	8.8	0.338461538461538	-0.131829268292683	105.2224	297.1323	191.9099
-5.405	8.595	0.330576923076923	-0.131829268292683	103.2739	836.7959	733.522
-5.405	8.395	0.322884615384615	-0.131829268292683	101.922	1071.13	969.208
-5.405	8.195	0.315192307692308	-0.131829268292683	101.0319	584.0239	482.992
-5.405	7.995	0.3075	-0.131829268292683	98.95601	3675.9	3576.94399
-5.405	7.795	0.299807692307692	-0.131829268292683	96.54912	12353.89	12257.34088
-5.405	7.595	0.292115384615385	-0.131829268292683	95.44157	1025.541	930.09943
-5.405	7.395	0.284423076923077	-0.131829268292683	93.58808	465.2627	371.67462
-5.405	7.195	0.276730769230769	-0.131829268292683	91.54038	389.485	297.94462
-5.405	6.995	0.269038461538462	-0.131829268292683	88.98439	351.7878	262.80341
-5.405	6.795	0.261346153846154	-0.131829268292683	87.51975	320.7374	233.21765
-5.405	6.595	0.253653846153846	-0.131829268292683	86.49536	296.7784	210.28304
-5.405	6.395	0.245961538461538	-0.131829268292683	85.15885	278.3699	193.21105
-5.405	6.195	0.238269230769231	-0.131829268292683	83.6384	257.5073	173.8689
-5.405	5.995	0.230576923076923	-0.131829268292683	82.21076	237.3728	155.16204
-5.405	5.795	0.222884615384615	-0.131829268292683	80.51645	218.3581	137.84165
-5.405	5.595	0.215192307692308	-0.131829268292683	78.62114	198.2304	119.60926
-5.405	5.395	0.2075	-0.131829268292683	76.63867	182.5806	105.94193
-5.405	5.195	0.199807692307692	-0.131829268292683	76.12174	170.6667	94.54496
-5.405	4.995	0.192115384615385	-0.131829268292683	76.43606	161.714	85.27794
-5.405	4.795	0.184423076923077	-0.131829268292683	73.90347	186.9516	113.04813
-5.405	4.595	0.176730769230769	-0.131829268292683	72.20949	207.5191	135.30961
-5.405	4.395	0.169038461538462	-0.131829268292683	67.5587	234.9792	167.4205
-5.405	4.195	0.161346153846154	-0.131829268292683	67.09598	260.6176	193.52162
-5.405	3.995	0.153653846153846	-0.131829268292683	64.91368	282.6239	217.71022
-5.405	3.795	0.145961538461538	-0.131829268292683	60.68139	319.5017	258.82031
-5.405	3.595	0.138269230769231	-0.131829268292683	57.76699	351.3585	293.59151
-5.405	3.4	0.130769230769231	-0.131829268292683	58.85893	364.2704	305.41147
-5.405	3.195	0.122884615384615	-0.131829268292683	60.75494	349.5352	288.78026
-5.405	3	0.115384615384615	-0.131829268292683	60.52696	236.7505	176.22354
-5.405	2.795	0.1075	-0.131829268292683	58.92809	138.6886	79.76051
-5.405	2.595	0.0998076923076923	-0.131829268292683	54.97931	107.6663	52.68699
-5.405	2.395	0.0921153846153846	-0.131829268292683	53.75487	86.50138	32.74651
-5.405	2.195	0.0844230769230769	-0.131829268292683	52.42426	70.50109	18.07683
-5.405	2	0.0769230769230769	-0.131829268292683	52.97489	61.40453	8.42964
-5.405	1.795	0.0690384615384615	-0.131829268292683	52.29312	59.88578	7.59266
-5.405	1.595	0.0613461538461538	-0.131829268292683	51.52657	66.24816	14.72159
-5.405	1.395	0.0536538461538462	-0.131829268292683	51.9939	69.75622	17.76232
-5.405	1.195	0.0459615384615385	-0.131829268292683	53.54319	70.15415	16.61096
-5.405	0.995	0.0382692307692308	-0.131829268292683	57.95843	69.19118	11.23275
-5.405	0.795	0.0305769230769231	-0.131829268292683	61.40344	67.39661	5.99316999999999
-5.405	0.595	0.0228846153846154	-0.131829268292683	69.06168	67.67578	-1.38589999999999
-5.405	0.395	0.0151923076923077	-0.131829268292683	76.35438	68.16639	-8.18799
-5.405	0.195	0.0075	-0.131829268292683	87.3758	67.3939	-19.9819
-5.405	0	0	-0.131829268292683	74.64692	63.73256	-10.91436
-5.405	-0.205	-0.00788461538461538	-0.131829268292683	2068.128	59.71438	-2008.41362
-5.405	-0.405	-0.0155769230769231	-0.131829268292683	1694.699	58.23473	-1636.46427
-5.405	-0.605	-0.0232692307692308	-0.131829268292683	1395.57	53.51851	-1342.05149
-5.405	-0.805	-0.0309615384615385	-0.131829268292683	863.4217	44.93061	-818.49109
-5.405	-1	-0.0384615384615385	-0.131829268292683	12166.25	33.78993	-12132.46007
-5.405	-1.205	-0.0463461538461538	-0.131829268292683	6478.36	31.5436	-6446.8164
-5.405	-1.405	-0.0540384615384615	-0.131829268292683	2510.554	37.21947	-2473.33453
-5.405	-1.605	-0.0617307692307692	-0.131829268292683	758.4274	42.77184	-715.65556
-5.405	-1.805	-0.0694230769230769	-0.131829268292683	448.1387	51.71431	-396.42439
-5.405	-2.005	-0.0771153846153846	-0.131829268292683	353.5297	62.08939	-291.44031
-5.405	-2.205	-0.0848076923076923	-0.131829268292683	296.3047	75.60794	-220.69676
-5.405	-2.405	-0.0925	-0.131829268292683	275.939	81.14768	-194.79132
-5.405	-2.605	-0.100192307692308	-0.131829268292683	261.1341	84.32811	-176.80599
-5.405	-2.805	-0.107884615384615	-0.131829268292683	248.9267	86.71659	-162.21011
-5.405	-3	-0.115384615384615	-0.131829268292683	235.2393	87.19358	-148.04572
-5.405	-3.205	-0.123269230769231	-0.131829268292683	214.0003	89.57763	-124.42267
-5.405	-3.405	-0.130961538461538	-0.131829268292683	202.7828	97.27025	-105.51255
-5.405	-3.605	-0.138653846153846	-0.131829268292683	194.4184	102.2025	-92.2159
-5.405	-3.805	-0.146346153846154	-0.131829268292683	182.8775	104.8218	-78.0557
-5.405	-4	-0.153846153846154	-0.131829268292683	160.5209	108.1865	-52.3344
-5.405	-4.2	-0.161538461538462	-0.131829268292683	124.053	111.6802	-12.3728
-5.405	-4.405	-0.169423076923077	-0.131829268292683	126.324	114.2791	-12.0449
-5.405	-4.605	-0.177115384615385	-0.131829268292683	135.8339	118.0618	-17.7721
-5.405	-4.805	-0.184807692307692	-0.131829268292683	150.8674	125.1712	-25.6962
-5.405	-5.005	-0.1925	-0.131829268292683	174.6978	125.7696	-48.9282
-5.405	-5.2	-0.2	-0.131829268292683	203.0589	125.6522	-77.4067
-5.405	-5.405	-0.207884615384615	-0.131829268292683	246.5727	127.2661	-119.3066
-5.405	-5.605	-0.215576923076923	-0.131829268292683	346.1115	133.5664	-212.5451
-5.405	-5.805	-0.223269230769231	-0.131829268292683	409.5175	133.7498	-275.7677
-5.405	-6.005	-0.230961538461538	-0.131829268292683	443.5426	131.9186	-311.624
-5.405	-6.2	-0.238461538461538	-0.131829268292683	426.5635	131.6274	-294.9361
-5.405	-6.405	-0.246346153846154	-0.131829268292683	384.8467	130.7121	-254.1346
-5.405	-6.605	-0.254038461538462	-0.131829268292683	332.128	129.3287	-202.7993
-5.405	-6.805	-0.261730769230769	-0.131829268292683	293.3117	126.4047	-166.907
-5.405	-7.005	-0.269423076923077	-0.131829268292683	264.6649	123.9294	-140.7355
-5.405	-7.205	-0.277115384615385	-0.131829268292683	234.6118	121.3779	-113.2339
-5.405	-7.405	-0.284807692307692	-0.131829268292683	219.7814	118.8501	-100.9313
-5.405	-7.605	-0.2925	-0.131829268292683	206.6394	117.6321	-89.0073
-5.405	-7.805	-0.300192307692308	-0.131829268292683	195.8369	116.6702	-79.1667
-5.405	-8.005	-0.307884615384615	-0.131829268292683	186.575	115.4078	-71.1672
-5.405	-8.205	-0.315576923076923	-0.131829268292683	178.575	115.0513	-63.5237
-5.405	-8.405	-0.323269230769231	-0.131829268292683	171.9149	113.9898	-57.9251
-5.405	-8.605	-0.330961538461538	-0.131829268292683	163.6605	112.8849	-50.7756
-5.405	-8.805	-0.338653846153846	-0.131829268292683	153.0472	111.861	-41.1862
-5.405	-9.005	-0.346346153846154	-0.131829268292683	145.0038	111.0754	-33.9284
-5.405	-9.205	-0.354038461538462	-0.131829268292683	136.816	109.5989	-27.2171
-5.405	-9.405	-0.361730769230769	-0.131829268292683	119.9461	108.5707	-11.3754
-5.405	-9.605	-0.369423076923077	-0.131829268292683	112.3634	107.5503	-4.81310000000001
-5.405	-9.805	-0.377115384615385	-0.131829268292683	109.8058	106.4874	-3.31840000000001
-5.405	-10.005	-0.384807692307692	-0.131829268292683	108.5278	106.0981	-2.4297
-5.405	-10.205	-0.3925	-0.131829268292683	107.6139	105.0629	-2.551
-5.405	-10.405	-0.400192307692308	-0.131829268292683	106.2383	103.5459	-2.69239999999999
-5.405	-10.605	-0.407884615384615	-0.131829268292683	105.4538	103.0908	-2.363
-5.405	-10.805	-0.415576923076923	-0.131829268292683	104.6229	103.5486	-1.07430000000001
-5.405	-11.005	-0.423269230769231	-0.131829268292683	103.6947	103.2396	-0.455100000000002
-5.405	-11.205	-0.430961538461538	-0.131829268292683	103.7681	102.7727	-0.995400000000004
-5.405	-11.405	-0.438653846153846	-0.131829268292683	103.4265	100.8003	-2.62620000000001
-5.405	-11.605	-0.446346153846154	-0.131829268292683	102.1082	99.68567	-2.42253
-5.405	-11.805	-0.454038461538462	-0.131829268292683	101.7852	99.7228	-2.0624
-5.405	-12.005	-0.461730769230769	-0.131829268292683	101.0291	99.009	-2.0201
-5.25	12	0.461538461538462	-0.128048780487805	104.4277	105.3852	0.957499999999996
-5.25	11.8	0.453846153846154	-0.128048780487805	104.508	107.4338	2.92580000000001
-5.25	11.595	0.445961538461538	-0.128048780487805	105.5527	106.6629	1.11019999999999
-5.25	11.395	0.438269230769231	-0.128048780487805	104.5863	105.752	1.1657
-5.25	11.195	0.430576923076923	-0.128048780487805	103.2118	102.9479	-0.263899999999992
-5.25	10.995	0.422884615384615	-0.128048780487805	101.4271	103.4122	1.9851
-5.25	10.8	0.415384615384615	-0.128048780487805	101.7918	104.8813	3.0895
-5.25	10.595	0.4075	-0.128048780487805	101.477	106.0793	4.6023
-5.25	10.395	0.399807692307692	-0.128048780487805	105.1762	109.9373	4.7611
-5.25	10.195	0.392115384615385	-0.128048780487805	107.9531	115.2999	7.34679999999999
-5.25	9.995	0.384423076923077	-0.128048780487805	108.1593	123.0068	14.8475
-5.25	9.8	0.376923076923077	-0.128048780487805	107.1385	131.1765	24.038
-5.25	9.595	0.369038461538462	-0.128048780487805	107.0027	138.3242	31.3215
-5.25	9.395	0.361346153846154	-0.128048780487805	104.5028	145.6001	41.0973
-5.25	9.195	0.353653846153846	-0.128048780487805	103.1809	151.2875	48.1066
-5.25	8.995	0.345961538461538	-0.128048780487805	102.5729	154.1905	51.6176
-5.25	8.8	0.338461538461538	-0.128048780487805	101.7396	144.029	42.2894
-5.25	8.595	0.330576923076923	-0.128048780487805	102.6913	102.3667	-0.324600000000004
-5.25	8.395	0.322884615384615	-0.128048780487805	102.3084	179.5261	77.2177
-5.25	8.195	0.315192307692308	-0.128048780487805	100.6971	907.2324	806.5353
-5.25	7.995	0.3075	-0.128048780487805	98.59313	1437.087	1338.49387
-5.25	7.795	0.299807692307692	-0.128048780487805	97.71219	1280.458	1182.74581
-5.25	7.595	0.292115384615385	-0.128048780487805	95.8668	645.4026	549.5358
-5.25	7.395	0.284423076923077	-0.128048780487805	93.81438	6740.715	6646.90062
-5.25	7.195	0.276730769230769	-0.128048780487805	92.61341	18600.76	18508.14659
-5.25	6.995	0.269038461538462	-0.128048780487805	90.43177	1963.438	1873.00623
-5.25	6.795	0.261346153846154	-0.128048780487805	88.56859	469.8182	381.24961
-5.25	6.595	0.253653846153846	-0.128048780487805	86.36459	391.9931	305.62851
-5.25	6.395	0.245961538461538	-0.128048780487805	84.58399	350.2224	265.63841
-5.25	6.195	0.238269230769231	-0.128048780487805	82.61065	315.4798	232.86915
-5.25	5.995	0.230576923076923	-0.128048780487805	80.38635	289.7543	209.36795
-5.25	5.795	0.222884615384615	-0.128048780487805	78.99991	270.0255	191.02559
-5.25	5.595	0.215192307692308	-0.128048780487805	76.82688	249.8209	172.99402
-5.25	5.395	0.2075	-0.128048780487805	74.61195	231.6739	157.06195
-5.25	5.195	0.199807692307692	-0.128048780487805	72.95342	215.1555	142.20208
-5.25	4.995	0.192115384615385	-0.128048780487805	69.82802	199.4411	129.61308
-5.25	4.795	0.184423076923077	-0.128048780487805	68.83147	184.4152	115.58373
-5.25	4.595	0.176730769230769	-0.128048780487805	65.20227	166.8347	101.63243
-5.25	4.395	0.169038461538462	-0.128048780487805	63.0628	156.2009	93.1381
-5.25	4.195	0.161346153846154	-0.128048780487805	60.93677	172.053	111.11623
-5.25	3.995	0.153653846153846	-0.128048780487805	58.46229	191.5039	133.04161
-5.25	3.795	0.145961538461538	-0.128048780487805	55.22093	211.875	156.65407
-5.25	3.595	0.138269230769231	-0.128048780487805	53.09709	239.8469	186.74981
-5.25	3.4	0.130769230769231	-0.128048780487805	55.16542	269.7375	214.57208
-5.25	3.195	0.122884615384615	-0.128048780487805	59.03519	303.268	244.23281
-5.25	3	0.115384615384615	-0.128048780487805	66.62065	342.3563	275.73565
-5.25	2.795	0.1075	-0.128048780487805	69.57044	370.7921	301.22166
-5.25	2.595	0.0998076923076923	-0.128048780487805	70.39869	366.0666	295.66791
-5.25	2.395	0.0921153846153846	-0.128048780487805	69.35696	296.3074	226.95044
-5.25	2.195	0.0844230769230769	-0.128048780487805	68.22543	189.6054	121.37997
-5.25	2	0.0769230769230769	-0.128048780487805	66.9552	112.7511	45.7959
-5.25	1.795	0.0690384615384615	-0.128048780487805	64.50324	87.99176	23.48852
-5.25	1.595	0.0613461538461538	-0.128048780487805	64.78678	70.87554	6.08876000000001
-5.25	1.395	0.0536538461538462	-0.128048780487805	63.81005	60.97932	-2.83073
-5.25	1.195	0.0459615384615385	-0.128048780487805	67.62282	58.24582	-9.377
-5.25	0.995	0.0382692307692308	-0.128048780487805	71.63241	58.05537	-13.57704
-5.25	0.795	0.0305769230769231	-0.128048780487805	75.09288	59.77658	-15.3163
-5.25	0.595	0.0228846153846154	-0.128048780487805	78.64134	59.90704	-18.7343
-5.25	0.395	0.0151923076923077	-0.128048780487805	84.18559	61.49813	-22.68746
-5.25	0.195	0.0075	-0.128048780487805	97.31739	61.15341	-36.16398
-5.25	0	0	-0.128048780487805	93.47529	61.37095	-32.10434
-5.25	-0.205	-0.00788461538461538	-0.128048780487805	293.1638	59.24819	-233.91561
-5.25	-0.405	-0.0155769230769231	-0.128048780487805	1286.264	57.65391	-1228.61009
-5.25	-0.605	-0.0232692307692308	-0.128048780487805	962.1592	55.46628	-906.69292
-5.25	-0.805	-0.0309615384615385	-0.128048780487805	13365.88	54.91233	-13310.96767
-5.25	-1	-0.0384615384615385	-0.128048780487805	7414.881	50.42691	-7364.45409
-5.25	-1.205	-0.0463461538461538	-0.128048780487805	2795.76	41.82984	-2753.93016
-5.25	-1.405	-0.0540384615384615	-0.128048780487805	958.3702	34.28574	-924.08446
-5.25	-1.605	-0.0617307692307692	-0.128048780487805	496.1769	32.65643	-463.52047
-5.25	-1.805	-0.0694230769230769	-0.128048780487805	400.3556	36.1297	-364.2259
-5.25	-2.005	-0.0771153846153846	-0.128048780487805	325.8204	44.92744	-280.89296
-5.25	-2.205	-0.0848076923076923	-0.128048780487805	286.9551	54.31035	-232.64475
-5.25	-2.405	-0.0925	-0.128048780487805	274.3115	65.97965	-208.33185
-5.25	-2.605	-0.100192307692308	-0.128048780487805	262.415	72.95829	-189.45671
-5.25	-2.805	-0.107884615384615	-0.128048780487805	248.9883	80.65427	-168.33403
-5.25	-3	-0.115384615384615	-0.128048780487805	235.1706	84.1512	-151.0194
-5.25	-3.205	-0.123269230769231	-0.128048780487805	214.6422	87.08355	-127.55865
-5.25	-3.405	-0.130961538461538	-0.128048780487805	205.0976	89.55545	-115.54215
-5.25	-3.605	-0.138653846153846	-0.128048780487805	192.8938	93.71152	-99.18228
-5.25	-3.805	-0.146346153846154	-0.128048780487805	173.6456	97.46677	-76.17883
-5.25	-4	-0.153846153846154	-0.128048780487805	146.9718	100.9888	-45.983
-5.25	-4.2	-0.161538461538462	-0.128048780487805	141.5816	105.35	-36.2316
-5.25	-4.405	-0.169423076923077	-0.128048780487805	146.1516	109.3313	-36.8203
-5.25	-4.605	-0.177115384615385	-0.128048780487805	152.0376	112.8219	-39.2157
-5.25	-4.805	-0.184807692307692	-0.128048780487805	166.1271	122.4191	-43.708
-5.25	-5.005	-0.1925	-0.128048780487805	184.4847	128.1276	-56.3571
-5.25	-5.2	-0.2	-0.128048780487805	212.55	130.601	-81.949
-5.25	-5.405	-0.207884615384615	-0.128048780487805	264.0535	132.7518	-131.3017
-5.25	-5.605	-0.215576923076923	-0.128048780487805	347.5582	135.8746	-211.6836
-5.25	-5.805	-0.223269230769231	-0.128048780487805	411.1658	138.1649	-273.0009
-5.25	-6.005	-0.230961538461538	-0.128048780487805	455.4334	138.2855	-317.1479
-5.25	-6.2	-0.238461538461538	-0.128048780487805	480.2976	136.7928	-343.5048
-5.25	-6.405	-0.246346153846154	-0.128048780487805	445.3084	133.7411	-311.5673
-5.25	-6.605	-0.254038461538462	-0.128048780487805	396.613	132.0406	-264.5724
-5.25	-6.805	-0.261730769230769	-0.128048780487805	351.1389	129.8334	-221.3055
-5.25	-7.005	-0.269423076923077	-0.128048780487805	279.9834	126.9849	-152.9985
-5.25	-7.205	-0.277115384615385	-0.128048780487805	248.6063	125.0772	-123.5291
-5.25	-7.405	-0.284807692307692	-0.128048780487805	235.519	122.4759	-113.0431
-5.25	-7.605	-0.2925	-0.128048780487805	223.503	120.1417	-103.3613
-5.25	-7.805	-0.300192307692308	-0.128048780487805	213.5146	118.0256	-95.489
-5.25	-8.005	-0.307884615384615	-0.128048780487805	205.329	116.3332	-88.9958
-5.25	-8.205	-0.315576923076923	-0.128048780487805	196.6421	114.7333	-81.9088
-5.25	-8.405	-0.323269230769231	-0.128048780487805	188.0586	113.3404	-74.7182
-5.25	-8.605	-0.330961538461538	-0.128048780487805	180.337	111.8904	-68.4466
-5.25	-8.805	-0.338653846153846	-0.128048780487805	171.3366	111.1266	-60.21
-5.25	-9.005	-0.346346153846154	-0.128048780487805	159.9209	111.7762	-48.1447
-5.25	-9.205	-0.354038461538462	-0.128048780487805	149.9509	110.9661	-38.9848
-5.25	-9.405	-0.361730769230769	-0.128048780487805	141.0032	108.9567	-32.0465
-5.25	-9.605	-0.369423076923077	-0.128048780487805	132.2347	107.1612	-25.0735
-5.25	-9.805	-0.377115384615385	-0.128048780487805	117.5276	106.2419	-11.2857
-5.25	-10.005	-0.384807692307692	-0.128048780487805	111.5613	105.4964	-6.06490000000001
-5.25	-10.205	-0.3925	-0.128048780487805	112.0047	105.7958	-6.2089
-5.25	-10.405	-0.400192307692308	-0.128048780487805	113.3808	104.7619	-8.6189
-5.25	-10.605	-0.407884615384615	-0.128048780487805	112.8545	104.0387	-8.8158
-5.25	-10.805	-0.415576923076923	-0.128048780487805	111.7441	104.0784	-7.6657
-5.25	-11.005	-0.423269230769231	-0.128048780487805	109.6698	103.8757	-5.7941
-5.25	-11.205	-0.430961538461538	-0.128048780487805	109.4832	102.5063	-6.9769
-5.25	-11.405	-0.438653846153846	-0.128048780487805	108.1094	101.9474	-6.16199999999999
-5.25	-11.605	-0.446346153846154	-0.128048780487805	106.6629	101.5994	-5.06349999999999
-5.25	-11.805	-0.454038461538462	-0.128048780487805	105.8019	101.5072	-4.29470000000001
-5.25	-12.005	-0.461730769230769	-0.128048780487805	105.2378	101.7488	-3.48899999999999
-5.1	12	0.461538461538462	-0.124390243902439	106.757	106.6702	-0.0868000000000109
-5.1	11.8	0.453846153846154	-0.124390243902439	107.2517	106.6269	-0.624799999999993
-5.1	11.595	0.445961538461538	-0.124390243902439	105.9556	107.0458	1.0902
-5.1	11.395	0.438269230769231	-0.124390243902439	106.8369	106.0571	-0.779799999999994
-5.1	11.195	0.430576923076923	-0.124390243902439	108.0205	106.2676	-1.7529
-5.1	10.995	0.422884615384615	-0.124390243902439	109.4168	108.8575	-0.559299999999993
-5.1	10.8	0.415384615384615	-0.124390243902439	109.068	110.412	1.34400000000001
-5.1	10.595	0.4075	-0.124390243902439	107.3089	114.9329	7.62400000000001
-5.1	10.395	0.399807692307692	-0.124390243902439	105.7429	121.79	16.0471
-5.1	10.195	0.392115384615385	-0.124390243902439	104.4997	130.4844	25.9847
-5.1	9.995	0.384423076923077	-0.124390243902439	104.5467	136.7228	32.1761
-5.1	9.8	0.376923076923077	-0.124390243902439	103.8457	141.3656	37.5199
-5.1	9.595	0.369038461538462	-0.124390243902439	104.6128	145.1979	40.5851
-5.1	9.395	0.361346153846154	-0.124390243902439	103.2056	148.2191	45.0135
-5.1	9.195	0.353653846153846	-0.124390243902439	104.0265	148.8704	44.8439
-5.1	8.995	0.345961538461538	-0.124390243902439	104.4751	145.022	40.5469
-5.1	8.8	0.338461538461538	-0.124390243902439	103.4747	129.3858	25.9111
-5.1	8.595	0.330576923076923	-0.124390243902439	104.6771	98.32165	-6.35544999999999
-5.1	8.395	0.322884615384615	-0.124390243902439	104.644	1044.051	939.407
-5.1	8.195	0.315192307692308	-0.124390243902439	103.4168	1505.727	1402.3102
-5.1	7.995	0.3075	-0.124390243902439	102.1649	1370.111	1267.9461
-5.1	7.795	0.299807692307692	-0.124390243902439	100.5229	743.091	642.5681
-5.1	7.595	0.292115384615385	-0.124390243902439	100.4018	3169.359	3068.9572
-5.1	7.395	0.284423076923077	-0.124390243902439	99.99267	13767.31	13667.31733
-5.1	7.195	0.276730769230769	-0.124390243902439	98.99287	1463.444	1364.45113
-5.1	6.995	0.269038461538462	-0.124390243902439	98.0318	595.4916	497.4598
-5.1	6.795	0.261346153846154	-0.124390243902439	96.84821	414.3502	317.50199
-5.1	6.595	0.253653846153846	-0.124390243902439	95.63515	374.019	278.38385
-5.1	6.395	0.245961538461538	-0.124390243902439	94.37703	345.659	251.28197
-5.1	6.195	0.238269230769231	-0.124390243902439	92.58125	322.7681	230.18685
-5.1	5.995	0.230576923076923	-0.124390243902439	91.30809	293.8144	202.50631
-5.1	5.795	0.222884615384615	-0.124390243902439	91.08233	272.6426	181.56027
-5.1	5.595	0.215192307692308	-0.124390243902439	88.87166	254.0411	165.16944
-5.1	5.395	0.2075	-0.124390243902439	86.82034	236.4169	149.59656
-5.1	5.195	0.199807692307692	-0.124390243902439	84.30793	215.7277	131.41977
-5.1	4.995	0.192115384615385	-0.124390243902439	84.28406	195.9204	111.63634
-5.1	4.795	0.184423076923077	-0.124390243902439	81.71025	177.7482	96.03795
-5.1	4.595	0.176730769230769	-0.124390243902439	78.52774	165.3399	86.81216
-5.1	4.395	0.169038461538462	-0.124390243902439	75.56498	179.6725	104.10752
-5.1	4.195	0.161346153846154	-0.124390243902439	70.61045	190.648	120.03755
-5.1	3.995	0.153653846153846	-0.124390243902439	69.97977	203.2888	133.30903
-5.1	3.795	0.145961538461538	-0.124390243902439	69.88017	224.5126	154.63243
-5.1	3.595	0.138269230769231	-0.124390243902439	71.09697	254.9735	183.87653
-5.1	3.4	0.130769230769231	-0.124390243902439	67.5339	290.8509	223.317
-5.1	3.195	0.122884615384615	-0.124390243902439	64.77763	334.5597	269.78207
-5.1	3	0.115384615384615	-0.124390243902439	64.55225	382.9204	318.36815
-5.1	2.795	0.1075	-0.124390243902439	67.34546	401.0062	333.66074
-5.1	2.595	0.0998076923076923	-0.124390243902439	67.06819	376.3303	309.26211
-5.1	2.395	0.0921153846153846	-0.124390243902439	65.6325	280.8934	215.2609
-5.1	2.195	0.0844230769230769	-0.124390243902439	64.68661	172.3312	107.64459
-5.1	2	0.0769230769230769	-0.124390243902439	64.56496	114.852	50.28704
-5.1	1.795	0.0690384615384615	-0.124390243902439	66.22386	91.54033	25.31647
-5.1	1.595	0.0613461538461538	-0.124390243902439	64.75228	77.18218	12.4299
-5.1	1.395	0.0536538461538462	-0.124390243902439	66.17408	66.20602	0.0319399999999916
-5.1	1.195	0.0459615384615385	-0.124390243902439	68.53445	58.14702	-10.38743
-5.1	0.995	0.0382692307692308	-0.124390243902439	70.36586	57.45293	-12.91293
-5.1	0.795	0.0305769230769231	-0.124390243902439	71.64459	56.80571	-14.83888
-5.1	0.595	0.0228846153846154	-0.124390243902439	72.63219	55.93272	-16.69947
-5.1	0.395	0.0151923076923077	-0.124390243902439	74.88855	54.69911	-20.18944
-5.1	0.195	0.0075	-0.124390243902439	78.61374	55.35031	-23.26343
-5.1	0	0	-0.124390243902439	89.33921	55.01358	-34.32563
-5.1	-0.205	-0.00788461538461538	-0.124390243902439	94.14725	51.58513	-42.56212
-5.1	-0.405	-0.0155769230769231	-0.124390243902439	116.7263	48.85515	-67.87115
-5.1	-0.605	-0.0232692307692308	-0.124390243902439	1808.168	49.08316	-1759.08484
-5.1	-0.805	-0.0309615384615385	-0.124390243902439	1342.771	47.9189	-1294.8521
-5.1	-1	-0.0384615384615385	-0.124390243902439	955.0292	44.06932	-910.95988
-5.1	-1.205	-0.0463461538461538	-0.124390243902439	16773.36	37.49418	-16735.86582
-5.1	-1.405	-0.0540384615384615	-0.124390243902439	7807.4	36.1583	-7771.2417
-5.1	-1.605	-0.0617307692307692	-0.124390243902439	3013.284	43.20657	-2970.07743
-5.1	-1.805	-0.0694230769230769	-0.124390243902439	1025.511	56.3935	-969.1175
-5.1	-2.005	-0.0771153846153846	-0.124390243902439	566.9219	69.49431	-497.42759
-5.1	-2.205	-0.0848076923076923	-0.124390243902439	410.9074	79.75343	-331.15397
-5.1	-2.405	-0.0925	-0.124390243902439	333.6261	87.39547	-246.23063
-5.1	-2.605	-0.100192307692308	-0.124390243902439	289.6452	93.90002	-195.74518
-5.1	-2.805	-0.107884615384615	-0.124390243902439	273.8675	100.2155	-173.652
-5.1	-3	-0.115384615384615	-0.124390243902439	260.847	105.4427	-155.4043
-5.1	-3.205	-0.123269230769231	-0.124390243902439	250.2644	108.4466	-141.8178
-5.1	-3.405	-0.130961538461538	-0.124390243902439	237.5843	111.3641	-126.2202
-5.1	-3.605	-0.138653846153846	-0.124390243902439	217.3957	113.8366	-103.5591
-5.1	-3.805	-0.146346153846154	-0.124390243902439	202.4497	119.1832	-83.2665
-5.1	-4	-0.153846153846154	-0.124390243902439	172.7392	126.3023	-46.4369
-5.1	-4.2	-0.161538461538462	-0.124390243902439	148.7501	129.2517	-19.4984
-5.1	-4.405	-0.169423076923077	-0.124390243902439	140.4869	131.5508	-8.93609999999998
-5.1	-4.605	-0.177115384615385	-0.124390243902439	141.2762	132.0046	-9.27159999999998
-5.1	-4.805	-0.184807692307692	-0.124390243902439	145.776	134.8567	-10.9193
-5.1	-5.005	-0.1925	-0.124390243902439	160.3112	142.7203	-17.5909
-5.1	-5.2	-0.2	-0.124390243902439	182.4707	150.1276	-32.3431
-5.1	-5.405	-0.207884615384615	-0.124390243902439	213.7324	155.5379	-58.1945
-5.1	-5.605	-0.215576923076923	-0.124390243902439	267.0999	156.8754	-110.2245
-5.1	-5.805	-0.223269230769231	-0.124390243902439	372.2617	158.9505	-213.3112
-5.1	-6.005	-0.230961538461538	-0.124390243902439	426.4881	161.457	-265.0311
-5.1	-6.2	-0.238461538461538	-0.124390243902439	437.494	161.5561	-275.9379
-5.1	-6.405	-0.246346153846154	-0.124390243902439	403.7149	158.0871	-245.6278
-5.1	-6.605	-0.254038461538462	-0.124390243902439	363.2573	153.0611	-210.1962
-5.1	-6.805	-0.261730769230769	-0.124390243902439	324.4571	148.8517	-175.6054
-5.1	-7.005	-0.269423076923077	-0.124390243902439	295.357	144.509	-150.848
-5.1	-7.205	-0.277115384615385	-0.124390243902439	272.7353	140.3059	-132.4294
-5.1	-7.405	-0.284807692307692	-0.124390243902439	254.4207	136.7549	-117.6658
-5.1	-7.605	-0.2925	-0.124390243902439	235.1907	133.5438	-101.6469
-5.1	-7.805	-0.300192307692308	-0.124390243902439	223.3427	130.2324	-93.1103
-5.1	-8.005	-0.307884615384615	-0.124390243902439	213.4363	126.9764	-86.4599
-5.1	-8.205	-0.315576923076923	-0.124390243902439	203.3002	124.5705	-78.7297
-5.1	-8.405	-0.323269230769231	-0.124390243902439	193.5653	122.1825	-71.3828
-5.1	-8.605	-0.330961538461538	-0.124390243902439	185.4564	120.2976	-65.1588
-5.1	-8.805	-0.338653846153846	-0.124390243902439	175.2678	118.8793	-56.3885
-5.1	-9.005	-0.346346153846154	-0.124390243902439	164.1985	118.2577	-45.9408
-5.1	-9.205	-0.354038461538462	-0.124390243902439	154.6455	117.8854	-36.7601
-5.1	-9.405	-0.361730769230769	-0.124390243902439	145.195	117.6622	-27.5328
-5.1	-9.605	-0.369423076923077	-0.124390243902439	135.2095	117.0532	-18.1563
-5.1	-9.805	-0.377115384615385	-0.124390243902439	131.5617	115.1019	-16.4598
-5.1	-10.005	-0.384807692307692	-0.124390243902439	128.5074	113.8909	-14.6165
-5.1	-10.205	-0.3925	-0.124390243902439	122.7995	113.19	-9.6095
-5.1	-10.405	-0.400192307692308	-0.124390243902439	118.7059	112.4642	-6.2417
-5.1	-10.605	-0.407884615384615	-0.124390243902439	115.5356	111.0576	-4.47800000000001
-5.1	-10.805	-0.415576923076923	-0.124390243902439	113.2689	109.5584	-3.7105
-5.1	-11.005	-0.423269230769231	-0.124390243902439	110.7296	107.9745	-2.7551
-5.1	-11.205	-0.430961538461538	-0.124390243902439	108.5595	107.1133	-1.4462
-5.1	-11.405	-0.438653846153846	-0.124390243902439	107.7724	107.3233	-0.449100000000001
-5.1	-11.605	-0.446346153846154	-0.124390243902439	107.6221	107.9354	0.313299999999998
-5.1	-11.805	-0.454038461538462	-0.124390243902439	107.1318	107.7274	0.595600000000005
-5.1	-12.005	-0.461730769230769	-0.124390243902439	106.1698	107.5715	1.40170000000001
-4.955	12	0.461538461538462	-0.120853658536585	108.5031	108.1675	-0.335599999999999
-4.955	11.8	0.453846153846154	-0.120853658536585	108.9871	108.1486	-0.838499999999996
-4.955	11.595	0.445961538461538	-0.120853658536585	108.4096	108.7924	0.382800000000003
-4.955	11.395	0.438269230769231	-0.120853658536585	108.3853	107.6517	-0.733599999999996
-4.955	11.195	0.430576923076923	-0.120853658536585	109.6266	107.9361	-1.6905
-4.955	10.995	0.422884615384615	-0.120853658536585	109.9784	108.8104	-1.16799999999999
-4.955	10.8	0.415384615384615	-0.120853658536585	108.1811	111.0804	2.8993
-4.955	10.595	0.4075	-0.120853658536585	108.0526	115.5383	7.48570000000001
-4.955	10.395	0.399807692307692	-0.120853658536585	106.3291	120.8206	14.4915
-4.955	10.195	0.392115384615385	-0.120853658536585	105.6962	126.5291	20.8329
-4.955	9.995	0.384423076923077	-0.120853658536585	103.7951	134.5039	30.7088
-4.955	9.8	0.376923076923077	-0.120853658536585	103.36	140.907	37.547
-4.955	9.595	0.369038461538462	-0.120853658536585	101.4826	146.4327	44.9501
-4.955	9.395	0.361346153846154	-0.120853658536585	102.3579	149.6823	47.3244
-4.955	9.195	0.353653846153846	-0.120853658536585	103.3058	147.5217	44.2159
-4.955	8.995	0.345961538461538	-0.120853658536585	103.7059	140.723	37.0171
-4.955	8.8	0.338461538461538	-0.120853658536585	102.6705	118.017	15.3465
-4.955	8.595	0.330576923076923	-0.120853658536585	100.7752	77.74192	-23.03328
-4.955	8.395	0.322884615384615	-0.120853658536585	101.1334	540.7087	439.5753
-4.955	8.195	0.315192307692308	-0.120853658536585	100.4783	1254.315	1153.8367
-4.955	7.995	0.3075	-0.120853658536585	99.70821	1746.014	1646.30579
-4.955	7.795	0.299807692307692	-0.120853658536585	99.98875	1276.127	1176.13825
-4.955	7.595	0.292115384615385	-0.120853658536585	101.0816	2996.605	2895.5234
-4.955	7.395	0.284423076923077	-0.120853658536585	100.4849	13192.1	13091.6151
-4.955	7.195	0.276730769230769	-0.120853658536585	99.27773	1474.903	1375.62527
-4.955	6.995	0.269038461538462	-0.120853658536585	97.72687	588.2959	490.56903
-4.955	6.795	0.261346153846154	-0.120853658536585	96.25504	429.6938	333.43876
-4.955	6.595	0.253653846153846	-0.120853658536585	94.12358	380.2957	286.17212
-4.955	6.395	0.245961538461538	-0.120853658536585	92.15697	344.7811	252.62413
-4.955	6.195	0.238269230769231	-0.120853658536585	90.88089	323.3788	232.49791
-4.955	5.995	0.230576923076923	-0.120853658536585	89.65332	294.6254	204.97208
-4.955	5.795	0.222884615384615	-0.120853658536585	88.78831	274.4347	185.64639
-4.955	5.595	0.215192307692308	-0.120853658536585	87.7064	254.6344	166.928
-4.955	5.395	0.2075	-0.120853658536585	86.22469	235.7141	149.48941
-4.955	5.195	0.199807692307692	-0.120853658536585	83.72744	216.5714	132.84396
-4.955	4.995	0.192115384615385	-0.120853658536585	82.17487	195.2923	113.11743
-4.955	4.795	0.184423076923077	-0.120853658536585	81.36388	176.1075	94.74362
-4.955	4.595	0.176730769230769	-0.120853658536585	77.95892	175.2104	97.25148
-4.955	4.395	0.169038461538462	-0.120853658536585	77.85662	186.5577	108.70108
-4.955	4.195	0.161346153846154	-0.120853658536585	74.98456	198.4971	123.51254
-4.955	3.995	0.153653846153846	-0.120853658536585	71.00623	220.0325	149.02627
-4.955	3.795	0.145961538461538	-0.120853658536585	68.25402	255.4493	187.19528
-4.955	3.595	0.138269230769231	-0.120853658536585	66.07048	293.6337	227.56322
-4.955	3.4	0.130769230769231	-0.120853658536585	63.98391	336.5068	272.52289
-4.955	3.195	0.122884615384615	-0.120853658536585	64.26363	377.8975	313.63387
-4.955	3	0.115384615384615	-0.120853658536585	66.70641	399.8457	333.13929
-4.955	2.795	0.1075	-0.120853658536585	66.50794	378.2536	311.74566
-4.955	2.595	0.0998076923076923	-0.120853658536585	63.29765	300.947	237.64935
-4.955	2.395	0.0921153846153846	-0.120853658536585	58.98383	214.5949	155.61107
-4.955	2.195	0.0844230769230769	-0.120853658536585	60.00748	162.727	102.71952
-4.955	2	0.0769230769230769	-0.120853658536585	60.81431	117.4626	56.64829
-4.955	1.795	0.0690384615384615	-0.120853658536585	61.34202	91.63764	30.29562
-4.955	1.595	0.0613461538461538	-0.120853658536585	62.8859	73.5665	10.6806
-4.955	1.395	0.0536538461538462	-0.120853658536585	65.05508	61.64494	-3.41014000000001
-4.955	1.195	0.0459615384615385	-0.120853658536585	66.90322	55.04336	-11.85986
-4.955	0.995	0.0382692307692308	-0.120853658536585	69.82125	54.15998	-15.66127
-4.955	0.795	0.0305769230769231	-0.120853658536585	73.93979	56.89766	-17.04213
-4.955	0.595	0.0228846153846154	-0.120853658536585	77.29596	58.40235	-18.89361
-4.955	0.395	0.0151923076923077	-0.120853658536585	79.84318	58.54516	-21.29802
-4.955	0.195	0.0075	-0.120853658536585	84.57886	56.04382	-28.53504
-4.955	0	0	-0.120853658536585	93.71358	54.79295	-38.92063
-4.955	-0.205	-0.00788461538461538	-0.120853658536585	283.7415	54.9169	-228.8246
-4.955	-0.405	-0.0155769230769231	-0.120853658536585	1673.163	53.77041	-1619.39259
-4.955	-0.605	-0.0232692307692308	-0.120853658536585	748.3447	51.98661	-696.35809
-4.955	-0.805	-0.0309615384615385	-0.120853658536585	15947.58	51.76469	-15895.81531
-4.955	-1	-0.0384615384615385	-0.120853658536585	7070.852	52.09717	-7018.75483
-4.955	-1.205	-0.0463461538461538	-0.120853658536585	2793.554	49.42775	-2744.12625
-4.955	-1.405	-0.0540384615384615	-0.120853658536585	1037.337	43.85948	-993.47752
-4.955	-1.605	-0.0617307692307692	-0.120853658536585	601.3217	36.6997	-564.622
-4.955	-1.805	-0.0694230769230769	-0.120853658536585	441.9926	34.25175	-407.74085
-4.955	-2.005	-0.0771153846153846	-0.120853658536585	356.5043	35.45139	-321.05291
-4.955	-2.205	-0.0848076923076923	-0.120853658536585	306.095	39.92513	-266.16987
-4.955	-2.405	-0.0925	-0.120853658536585	284.5551	45.15741	-239.39769
-4.955	-2.605	-0.100192307692308	-0.120853658536585	262.1357	57.75581	-204.37989
-4.955	-2.805	-0.107884615384615	-0.120853658536585	245.6206	74.04382	-171.57678
-4.955	-3	-0.115384615384615	-0.120853658536585	229.4447	82.56349	-146.88121
-4.955	-3.205	-0.123269230769231	-0.120853658536585	214.3695	88.22407	-126.14543
-4.955	-3.405	-0.130961538461538	-0.120853658536585	207.9448	94.19971	-113.74509
-4.955	-3.605	-0.138653846153846	-0.120853658536585	196.0195	97.11213	-98.90737
-4.955	-3.805	-0.146346153846154	-0.120853658536585	167.7625	98.38337	-69.37913
-4.955	-4	-0.153846153846154	-0.120853658536585	143.003	101.9003	-41.1027
-4.955	-4.2	-0.161538461538462	-0.120853658536585	135.9351	105.226	-30.7091
-4.955	-4.405	-0.169423076923077	-0.120853658536585	137.4069	107.7648	-29.6421
-4.955	-4.605	-0.177115384615385	-0.120853658536585	138.8031	113.0282	-25.7749
-4.955	-4.805	-0.184807692307692	-0.120853658536585	144.6092	119.1383	-25.4709
-4.955	-5.005	-0.1925	-0.120853658536585	162.2958	126.1523	-36.1435
-4.955	-5.2	-0.2	-0.120853658536585	186.0896	135.1322	-50.9574
-4.955	-5.405	-0.207884615384615	-0.120853658536585	225.7605	143.4312	-82.3293
-4.955	-5.605	-0.215576923076923	-0.120853658536585	281.7899	149.5651	-132.2248
-4.955	-5.805	-0.223269230769231	-0.120853658536585	376.1635	150.4362	-225.7273
-4.955	-6.005	-0.230961538461538	-0.120853658536585	427.166	151.5568	-275.6092
-4.955	-6.2	-0.238461538461538	-0.120853658536585	421.766	152.3965	-269.3695
-4.955	-6.405	-0.246346153846154	-0.120853658536585	382.796	153.7387	-229.0573
-4.955	-6.605	-0.254038461538462	-0.120853658536585	338.1466	153.0327	-185.1139
-4.955	-6.805	-0.261730769230769	-0.120853658536585	303.5763	150.9353	-152.641
-4.955	-7.005	-0.269423076923077	-0.120853658536585	275.9523	148.4333	-127.519
-4.955	-7.205	-0.277115384615385	-0.120853658536585	249.9551	145.0873	-104.8678
-4.955	-7.405	-0.284807692307692	-0.120853658536585	228.2831	141.7957	-86.4874
-4.955	-7.605	-0.2925	-0.120853658536585	216.6185	138.7975	-77.821
-4.955	-7.805	-0.300192307692308	-0.120853658536585	211.9019	134.928	-76.9739
-4.955	-8.005	-0.307884615384615	-0.120853658536585	206.1198	130.8517	-75.2681
-4.955	-8.205	-0.315576923076923	-0.120853658536585	198.6512	127.1975	-71.4537
-4.955	-8.405	-0.323269230769231	-0.120853658536585	190.0586	124.7809	-65.2777
-4.955	-8.605	-0.330961538461538	-0.120853658536585	178.3788	122.4254	-55.9534
-4.955	-8.805	-0.338653846153846	-0.120853658536585	165.9751	120.3314	-45.6437
-4.955	-9.005	-0.346346153846154	-0.120853658536585	154.678	118.0815	-36.5965
-4.955	-9.205	-0.354038461538462	-0.120853658536585	145.1686	116.7417	-28.4269
-4.955	-9.405	-0.361730769230769	-0.120853658536585	134.4725	115.6523	-18.8202
-4.955	-9.605	-0.369423076923077	-0.120853658536585	117.7415	114.17	-3.5715
-4.955	-9.805	-0.377115384615385	-0.120853658536585	111.0784	113.661	2.5826
-4.955	-10.005	-0.384807692307692	-0.120853658536585	112.18	112.2989	0.118899999999996
-4.955	-10.205	-0.3925	-0.120853658536585	113.6441	109.816	-3.82809999999999
-4.955	-10.405	-0.400192307692308	-0.120853658536585	114.9843	107.8279	-7.15640000000001
-4.955	-10.605	-0.407884615384615	-0.120853658536585	114.5434	107.98	-6.5634
-4.955	-10.805	-0.415576923076923	-0.120853658536585	113.9595	108.3024	-5.6571
-4.955	-11.005	-0.423269230769231	-0.120853658536585	113.1906	108.7986	-4.39200000000001
-4.955	-11.205	-0.430961538461538	-0.120853658536585	112.533	108.9534	-3.5796
-4.955	-11.405	-0.438653846153846	-0.120853658536585	112.1864	107.4603	-4.7261
-4.955	-11.605	-0.446346153846154	-0.120853658536585	110.9336	106.6556	-4.27799999999999
-4.955	-11.805	-0.454038461538462	-0.120853658536585	109.5139	106.6904	-2.82350000000001
-4.955	-12.005	-0.461730769230769	-0.120853658536585	108.4877	106.3856	-2.10210000000001
-4.8	12	0.461538461538462	-0.117073170731707	106.5273	107.2746	0.74730000000001
-4.8	11.8	0.453846153846154	-0.117073170731707	104.4301	108.1057	3.6756
-4.8	11.595	0.445961538461538	-0.117073170731707	103.3844	108.4328	5.0484
-4.8	11.395	0.438269230769231	-0.117073170731707	103.845	108.165	4.32000000000001
-4.8	11.195	0.430576923076923	-0.117073170731707	104.67	110.0021	5.3321
-4.8	10.995	0.422884615384615	-0.117073170731707	104.4129	112.8124	8.39950000000001
-4.8	10.8	0.415384615384615	-0.117073170731707	105.4521	116.0721	10.62
-4.8	10.595	0.4075	-0.117073170731707	105.7058	121.7906	16.0848
-4.8	10.395	0.399807692307692	-0.117073170731707	106.3925	129.6755	23.283
-4.8	10.195	0.392115384615385	-0.117073170731707	107.067	137.1027	30.0357
-4.8	9.995	0.384423076923077	-0.117073170731707	106.5805	143.3618	36.7813
-4.8	9.8	0.376923076923077	-0.117073170731707	105.3288	150.0861	44.7573
-4.8	9.595	0.369038461538462	-0.117073170731707	104.981	154.881	49.9
-4.8	9.395	0.361346153846154	-0.117073170731707	103.5992	158.2317	54.6325
-4.8	9.195	0.353653846153846	-0.117073170731707	102.2221	153.9766	51.7545
-4.8	8.995	0.345961538461538	-0.117073170731707	101.4118	130.8093	29.3975
-4.8	8.8	0.338461538461538	-0.117073170731707	100.0324	103.8458	3.8134
-4.8	8.595	0.330576923076923	-0.117073170731707	99.74539	875.7619	776.01651
-4.8	8.395	0.322884615384615	-0.117073170731707	98.31104	1926.576	1828.26496
-4.8	8.195	0.315192307692308	-0.117073170731707	98.86148	2408.372	2309.51052
-4.8	7.995	0.3075	-0.117073170731707	97.4586	665.2111	567.7525
-4.8	7.795	0.299807692307692	-0.117073170731707	95.61735	6710.399	6614.78165
-4.8	7.595	0.292115384615385	-0.117073170731707	94.8521	13723.16	13628.3079
-4.8	7.395	0.284423076923077	-0.117073170731707	93.93571	1480.316	1386.38029
-4.8	7.195	0.276730769230769	-0.117073170731707	92.99637	623.6884	530.69203
-4.8	6.995	0.269038461538462	-0.117073170731707	92.31107	429.8228	337.51173
-4.8	6.795	0.261346153846154	-0.117073170731707	91.74011	382.8825	291.14239
-4.8	6.595	0.253653846153846	-0.117073170731707	92.16047	350.2542	258.09373
-4.8	6.395	0.245961538461538	-0.117073170731707	91.70648	325.1439	233.43742
-4.8	6.195	0.238269230769231	-0.117073170731707	90.98077	305.2851	214.30433
-4.8	5.995	0.230576923076923	-0.117073170731707	90.44116	284.1669	193.72574
-4.8	5.795	0.222884615384615	-0.117073170731707	88.2271	262.1365	173.9094
-4.8	5.595	0.215192307692308	-0.117073170731707	87.08125	245.2013	158.12005
-4.8	5.395	0.2075	-0.117073170731707	85.08112	228.1137	143.03258
-4.8	5.195	0.199807692307692	-0.117073170731707	83.3367	205.9851	122.6484
-4.8	4.995	0.192115384615385	-0.117073170731707	81.33941	188.2009	106.86149
-4.8	4.795	0.184423076923077	-0.117073170731707	79.63422	186.1677	106.53348
-4.8	4.595	0.176730769230769	-0.117073170731707	76.75622	186.0583	109.30208
-4.8	4.395	0.169038461538462	-0.117073170731707	74.12619	186.9457	112.81951
-4.8	4.195	0.161346153846154	-0.117073170731707	72.51674	194.958	122.44126
-4.8	3.995	0.153653846153846	-0.117073170731707	71.37906	220.2335	148.85444
-4.8	3.795	0.145961538461538	-0.117073170731707	68.72086	252.4207	183.69984
-4.8	3.595	0.138269230769231	-0.117073170731707	67.9316	283.434	215.5024
-4.8	3.4	0.130769230769231	-0.117073170731707	66.527	331.8607	265.3337
-4.8	3.195	0.122884615384615	-0.117073170731707	64.05247	377.7625	313.71003
-4.8	3	0.115384615384615	-0.117073170731707	64.32279	403.8309	339.50811
-4.8	2.795	0.1075	-0.117073170731707	62.20987	381.3897	319.17983
-4.8	2.595	0.0998076923076923	-0.117073170731707	64.74672	295.6869	230.94018
-4.8	2.395	0.0921153846153846	-0.117073170731707	66.54373	186.0067	119.46297
-4.8	2.195	0.0844230769230769	-0.117073170731707	66.85766	130.2949	63.43724
-4.8	2	0.0769230769230769	-0.117073170731707	66.38121	105.1766	38.79539
-4.8	1.795	0.0690384615384615	-0.117073170731707	66.29968	88.01589	21.71621
-4.8	1.595	0.0613461538461538	-0.117073170731707	65.29707	73.7982	8.50112999999999
-4.8	1.395	0.0536538461538462	-0.117073170731707	65.85609	59.98758	-5.86850999999999
-4.8	1.195	0.0459615384615385	-0.117073170731707	66.91833	55.51079	-11.40754
-4.8	0.995	0.0382692307692308	-0.117073170731707	69.0251	54.67688	-14.34822
-4.8	0.795	0.0305769230769231	-0.117073170731707	71.4013	55.34382	-16.05748
-4.8	0.595	0.0228846153846154	-0.117073170731707	76.75538	57.35381	-19.40157
-4.8	0.395	0.0151923076923077	-0.117073170731707	81.10953	57.13496	-23.97457
-4.8	0.195	0.0075	-0.117073170731707	85.23492	55.91374	-29.32118
-4.8	0	0	-0.117073170731707	92.40102	53.84534	-38.55568
-4.8	-0.205	-0.00788461538461538	-0.117073170731707	101.7747	52.42286	-49.35184
-4.8	-0.405	-0.0155769230769231	-0.117073170731707	102.7238	50.91893	-51.80487
-4.8	-0.605	-0.0232692307692308	-0.117073170731707	291.2112	49.63456	-241.57664
-4.8	-0.805	-0.0309615384615385	-0.117073170731707	1330.34	47.62542	-1282.71458
-4.8	-1	-0.0384615384615385	-0.117073170731707	708.5944	45.02131	-663.57309
-4.8	-1.205	-0.0463461538461538	-0.117073170731707	3816.951	45.60208	-3771.34892
-4.8	-1.405	-0.0540384615384615	-0.117073170731707	9658.784	44.29904	-9614.48496
-4.8	-1.605	-0.0617307692307692	-0.117073170731707	3404.614	37.01428	-3367.59972
-4.8	-1.805	-0.0694230769230769	-0.117073170731707	1206.221	34.02436	-1172.19664
-4.8	-2.005	-0.0771153846153846	-0.117073170731707	711.536	40.12215	-671.41385
-4.8	-2.205	-0.0848076923076923	-0.117073170731707	469.9069	48.2087	-421.6982
-4.8	-2.405	-0.0925	-0.117073170731707	366.9457	58.39913	-308.54657
-4.8	-2.605	-0.100192307692308	-0.117073170731707	330.9616	73.40952	-257.55208
-4.8	-2.805	-0.107884615384615	-0.117073170731707	298.463	80.45495	-218.00805
-4.8	-3	-0.115384615384615	-0.117073170731707	281.771	88.95848	-192.81252
-4.8	-3.205	-0.123269230769231	-0.117073170731707	258.8859	97.37831	-161.50759
-4.8	-3.405	-0.130961538461538	-0.117073170731707	241.3094	102.6156	-138.6938
-4.8	-3.605	-0.138653846153846	-0.117073170731707	219.3987	105.6125	-113.7862
-4.8	-3.805	-0.146346153846154	-0.117073170731707	208.0883	107.8365	-100.2518
-4.8	-4	-0.153846153846154	-0.117073170731707	196.5863	110.9145	-85.6718
-4.8	-4.2	-0.161538461538462	-0.117073170731707	162.8188	112.4751	-50.3437
-4.8	-4.405	-0.169423076923077	-0.117073170731707	148.4457	116.9257	-31.52
-4.8	-4.605	-0.177115384615385	-0.117073170731707	146.7622	124.513	-22.2492
-4.8	-4.805	-0.184807692307692	-0.117073170731707	148.1052	129.2998	-18.8054
-4.8	-5.005	-0.1925	-0.117073170731707	147.6533	132.7663	-14.887
-4.8	-5.2	-0.2	-0.117073170731707	146.6705	138.3483	-8.32220000000001
-4.8	-5.405	-0.207884615384615	-0.117073170731707	153.6148	144.9386	-8.6762
-4.8	-5.605	-0.215576923076923	-0.117073170731707	168.9656	151.5578	-17.4078
-4.8	-5.805	-0.223269230769231	-0.117073170731707	191.4395	155.9238	-35.5157
-4.8	-6.005	-0.230961538461538	-0.117073170731707	225.9778	159.0499	-66.9279
-4.8	-6.2	-0.238461538461538	-0.117073170731707	294.9303	160.948	-133.9823
-4.8	-6.405	-0.246346153846154	-0.117073170731707	402.5359	162.6318	-239.9041
-4.8	-6.605	-0.254038461538462	-0.117073170731707	453.2612	164.1591	-289.1021
-4.8	-6.805	-0.261730769230769	-0.117073170731707	447.5862	161.6219	-285.9643
-4.8	-7.005	-0.269423076923077	-0.117073170731707	410.8698	160.4619	-250.4079
-4.8	-7.205	-0.277115384615385	-0.117073170731707	363.4112	157.164	-206.2472
-4.8	-7.405	-0.284807692307692	-0.117073170731707	326.4079	152.3064	-174.1015
-4.8	-7.605	-0.2925	-0.117073170731707	297.6569	148.1629	-149.494
-4.8	-7.805	-0.300192307692308	-0.117073170731707	273.4789	143.3096	-130.1693
-4.8	-8.005	-0.307884615384615	-0.117073170731707	248.4495	138.5454	-109.9041
-4.8	-8.205	-0.315576923076923	-0.117073170731707	235.1849	135.0165	-100.1684
-4.8	-8.405	-0.323269230769231	-0.117073170731707	223.0172	131.6146	-91.4026
-4.8	-8.605	-0.330961538461538	-0.117073170731707	210.9147	129.033	-81.8817
-4.8	-8.805	-0.338653846153846	-0.117073170731707	200.2038	125.9892	-74.2146
-4.8	-9.005	-0.346346153846154	-0.117073170731707	190.3213	123.7712	-66.5501
-4.8	-9.205	-0.354038461538462	-0.117073170731707	178.5481	122.1947	-56.3534
-4.8	-9.405	-0.361730769230769	-0.117073170731707	166.6947	120.7625	-45.9322
-4.8	-9.605	-0.369423076923077	-0.117073170731707	156.4273	119.4987	-36.9286
-4.8	-9.805	-0.377115384615385	-0.117073170731707	146.1528	118.9333	-27.2195
-4.8	-10.005	-0.384807692307692	-0.117073170731707	136.8908	118.0009	-18.8899
-4.8	-10.205	-0.3925	-0.117073170731707	133.1188	116.4957	-16.6231
-4.8	-10.405	-0.400192307692308	-0.117073170731707	130.5658	114.9356	-15.6302
-4.8	-10.605	-0.407884615384615	-0.117073170731707	126.265	113.4056	-12.8594
-4.8	-10.805	-0.415576923076923	-0.117073170731707	123.9245	113.152	-10.7725
-4.8	-11.005	-0.423269230769231	-0.117073170731707	121.3177	112.4642	-8.8535
-4.8	-11.205	-0.430961538461538	-0.117073170731707	119.5017	112.3427	-7.15900000000001
-4.8	-11.405	-0.438653846153846	-0.117073170731707	117.6182	111.234	-6.38420000000001
-4.8	-11.605	-0.446346153846154	-0.117073170731707	115.4381	110.2005	-5.2376
-4.8	-11.805	-0.454038461538462	-0.117073170731707	114.017	110.5326	-3.48439999999999
-4.8	-12.005	-0.461730769230769	-0.117073170731707	113.1315	110.8738	-2.2577
-4.655	12	0.461538461538462	-0.113536585365854	102.6004	100.6223	-1.9781
-4.655	11.8	0.453846153846154	-0.113536585365854	103.5075	99.9561	-3.55139999999999
-4.655	11.595	0.445961538461538	-0.113536585365854	104.637	101.0925	-3.5445
-4.655	11.395	0.438269230769231	-0.113536585365854	102.7584	102.3004	-0.457999999999998
-4.655	11.195	0.430576923076923	-0.113536585365854	102.1137	103.8686	1.75490000000001
-4.655	10.995	0.422884615384615	-0.113536585365854	101.7661	103.7522	1.98610000000001
-4.655	10.8	0.415384615384615	-0.113536585365854	103.4743	106.1885	2.71420000000001
-4.655	10.595	0.4075	-0.113536585365854	103.3314	106.8237	3.4923
-4.655	10.395	0.399807692307692	-0.113536585365854	102.8845	109.6466	6.76210000000001
-4.655	10.195	0.392115384615385	-0.113536585365854	103.2967	115.9656	12.6689
-4.655	9.995	0.384423076923077	-0.113536585365854	102.6618	124.6302	21.9684
-4.655	9.8	0.376923076923077	-0.113536585365854	101.7468	131.4314	29.6846
-4.655	9.595	0.369038461538462	-0.113536585365854	101.2182	138.7641	37.5459
-4.655	9.395	0.361346153846154	-0.113536585365854	100.6805	145.3161	44.6356
-4.655	9.195	0.353653846153846	-0.113536585365854	100.7828	151.0728	50.29
-4.655	8.995	0.345961538461538	-0.113536585365854	98.94401	156.6947	57.75069
-4.655	8.8	0.338461538461538	-0.113536585365854	97.67063	157.0665	59.39587
-4.655	8.595	0.330576923076923	-0.113536585365854	97.02534	151.9217	54.89636
-4.655	8.395	0.322884615384615	-0.113536585365854	95.77137	132.2857	36.51433
-4.655	8.195	0.315192307692308	-0.113536585365854	94.62406	89.6427	-4.98136
-4.655	7.995	0.3075	-0.113536585365854	94.67478	310.53	215.85522
-4.655	7.795	0.299807692307692	-0.113536585365854	94.07528	1064.356	970.28072
-4.655	7.595	0.292115384615385	-0.113536585365854	92.98555	1471.869	1378.88345
-4.655	7.395	0.284423076923077	-0.113536585365854	91.8831	1040.225	948.3419
-4.655	7.195	0.276730769230769	-0.113536585365854	91.17766	6835.716	6744.53834
-4.655	6.995	0.269038461538462	-0.113536585365854	90.99352	16536.74	16445.74648
-4.655	6.795	0.261346153846154	-0.113536585365854	89.68265	1035.406	945.72335
-4.655	6.595	0.253653846153846	-0.113536585365854	87.7173	506.3351	418.6178
-4.655	6.395	0.245961538461538	-0.113536585365854	86.14122	410.0813	323.94008
-4.655	6.195	0.238269230769231	-0.113536585365854	85.51176	357.627	272.11524
-4.655	5.995	0.230576923076923	-0.113536585365854	85.33781	329.8608	244.52299
-4.655	5.795	0.222884615384615	-0.113536585365854	83.32512	306.3804	223.05528
-4.655	5.595	0.215192307692308	-0.113536585365854	81.13997	283.5357	202.39573
-4.655	5.395	0.2075	-0.113536585365854	78.69771	264.9102	186.21249
-4.655	5.195	0.199807692307692	-0.113536585365854	76.52373	248.1069	171.58317
-4.655	4.995	0.192115384615385	-0.113536585365854	75.03646	229.7318	154.69534
-4.655	4.795	0.184423076923077	-0.113536585365854	74.12785	211.4948	137.36695
-4.655	4.595	0.176730769230769	-0.113536585365854	73.14421	193.9395	120.79529
-4.655	4.395	0.169038461538462	-0.113536585365854	69.99375	191.0417	121.04795
-4.655	4.195	0.161346153846154	-0.113536585365854	66.56376	193.3019	126.73814
-4.655	3.995	0.153653846153846	-0.113536585365854	62.71385	198.3823	135.66845
-4.655	3.795	0.145961538461538	-0.113536585365854	63.29248	208.0388	144.74632
-4.655	3.595	0.138269230769231	-0.113536585365854	62.80987	228.1138	165.30393
-4.655	3.4	0.130769230769231	-0.113536585365854	64.15679	258.3197	194.16291
-4.655	3.195	0.122884615384615	-0.113536585365854	61.47896	300.0267	238.54774
-4.655	3	0.115384615384615	-0.113536585365854	55.75712	343.684	287.92688
-4.655	2.795	0.1075	-0.113536585365854	54.29174	387.3895	333.09776
-4.655	2.595	0.0998076923076923	-0.113536585365854	51.59038	410.4725	358.88212
-4.655	2.395	0.0921153846153846	-0.113536585365854	50.6031	383.1	332.4969
-4.655	2.195	0.0844230769230769	-0.113536585365854	51.45664	288.138	236.68136
-4.655	2	0.0769230769230769	-0.113536585365854	50.54749	178.0188	127.47131
-4.655	1.795	0.0690384615384615	-0.113536585365854	50.19925	119.5643	69.36505
-4.655	1.595	0.0613461538461538	-0.113536585365854	50.48184	99.04642	48.56458
-4.655	1.395	0.0536538461538462	-0.113536585365854	52.69363	82.80883	30.1152
-4.655	1.195	0.0459615384615385	-0.113536585365854	52.73689	66.03549	13.2986
-4.655	0.995	0.0382692307692308	-0.113536585365854	55.81326	56.9354	1.12214
-4.655	0.795	0.0305769230769231	-0.113536585365854	58.70725	55.37144	-3.33581
-4.655	0.595	0.0228846153846154	-0.113536585365854	61.1151	55.80004	-5.31506
-4.655	0.395	0.0151923076923077	-0.113536585365854	68.02468	55.10107	-12.92361
-4.655	0.195	0.0075	-0.113536585365854	74.16714	55.48417	-18.68297
-4.655	0	0	-0.113536585365854	78.10108	54.15605	-23.94503
-4.655	-0.205	-0.00788461538461538	-0.113536585365854	81.92352	52.57364	-29.34988
-4.655	-0.405	-0.0155769230769231	-0.113536585365854	90.62313	50.49413	-40.129
-4.655	-0.605	-0.0232692307692308	-0.113536585365854	97.67576	49.74026	-47.9355
-4.655	-0.805	-0.0309615384615385	-0.113536585365854	148.9463	47.37937	-101.56693
-4.655	-1	-0.0384615384615385	-0.113536585365854	1215.913	45.88821	-1170.02479
-4.655	-1.205	-0.0463461538461538	-0.113536585365854	698.68	45.55594	-653.12406
-4.655	-1.405	-0.0540384615384615	-0.113536585365854	13973.33	44.1092	-13929.2208
-4.655	-1.605	-0.0617307692307692	-0.113536585365854	5245.544	40.03447	-5205.50953
-4.655	-1.805	-0.0694230769230769	-0.113536585365854	1699.72	34.90537	-1664.81463
-4.655	-2.005	-0.0771153846153846	-0.113536585365854	870.2877	37.69139	-832.59631
-4.655	-2.205	-0.0848076923076923	-0.113536585365854	615.9323	48.81821	-567.11409
-4.655	-2.405	-0.0925	-0.113536585365854	479.7104	66.69281	-413.01759
-4.655	-2.605	-0.100192307692308	-0.113536585365854	418.6115	78.39994	-340.21156
-4.655	-2.805	-0.107884615384615	-0.113536585365854	341.9439	86.29674	-255.64716
-4.655	-3	-0.115384615384615	-0.113536585365854	303.481	93.80856	-209.67244
-4.655	-3.205	-0.123269230769231	-0.113536585365854	279.6723	100.1061	-179.5662
-4.655	-3.405	-0.130961538461538	-0.113536585365854	257.7942	107.8546	-149.9396
-4.655	-3.605	-0.138653846153846	-0.113536585365854	239.0524	110.4304	-128.622
-4.655	-3.805	-0.146346153846154	-0.113536585365854	212.5237	115.169	-97.3547
-4.655	-4	-0.153846153846154	-0.113536585365854	199.1362	120.3297	-78.8065
-4.655	-4.2	-0.161538461538462	-0.113536585365854	180.5898	123.5134	-57.0764
-4.655	-4.405	-0.169423076923077	-0.113536585365854	156.554	126.9514	-29.6026
-4.655	-4.605	-0.177115384615385	-0.113536585365854	151.6991	128.0923	-23.6068
-4.655	-4.805	-0.184807692307692	-0.113536585365854	151.8872	129.7845	-22.1027
-4.655	-5.005	-0.1925	-0.113536585365854	153.1255	130.4859	-22.6396
-4.655	-5.2	-0.2	-0.113536585365854	150.9543	133.0841	-17.8702
-4.655	-5.405	-0.207884615384615	-0.113536585365854	150.5289	139.8562	-10.6727
-4.655	-5.605	-0.215576923076923	-0.113536585365854	162.3461	148.4858	-13.8603
-4.655	-5.805	-0.223269230769231	-0.113536585365854	180.3071	157.6409	-22.6662
-4.655	-6.005	-0.230961538461538	-0.113536585365854	211.5342	162.4874	-49.0468
-4.655	-6.2	-0.238461538461538	-0.113536585365854	261.8321	163.844	-97.9881000000001
-4.655	-6.405	-0.246346153846154	-0.113536585365854	371.4742	166.0704	-205.4038
-4.655	-6.605	-0.254038461538462	-0.113536585365854	440.1614	167.897	-272.2644
-4.655	-6.805	-0.261730769230769	-0.113536585365854	460.7767	168.7421	-292.0346
-4.655	-7.005	-0.269423076923077	-0.113536585365854	425.1431	168.788	-256.3551
-4.655	-7.205	-0.277115384615385	-0.113536585365854	378.3498	166.3043	-212.0455
-4.655	-7.405	-0.284807692307692	-0.113536585365854	336.5879	162.1432	-174.4447
-4.655	-7.605	-0.2925	-0.113536585365854	306.5759	158.0191	-148.5568
-4.655	-7.805	-0.300192307692308	-0.113536585365854	292.1471	153.8655	-138.2816
-4.655	-8.005	-0.307884615384615	-0.113536585365854	259.1825	149.2799	-109.9026
-4.655	-8.205	-0.315576923076923	-0.113536585365854	242.3984	144.2078	-98.1906
-4.655	-8.405	-0.323269230769231	-0.113536585365854	227.0168	139.5461	-87.4707
-4.655	-8.605	-0.330961538461538	-0.113536585365854	215.5677	136.3064	-79.2613
-4.655	-8.805	-0.338653846153846	-0.113536585365854	205.8361	133.6425	-72.1936
-4.655	-9.005	-0.346346153846154	-0.113536585365854	196.2876	131.0529	-65.2347
-4.655	-9.205	-0.354038461538462	-0.113536585365854	185.3789	129.0445	-56.3344
-4.655	-9.405	-0.361730769230769	-0.113536585365854	174.082	126.5314	-47.5506
-4.655	-9.605	-0.369423076923077	-0.113536585365854	161.2343	124.0739	-37.1604
-4.655	-9.805	-0.377115384615385	-0.113536585365854	150.9332	122.2073	-28.7259
-4.655	-10.005	-0.384807692307692	-0.113536585365854	142.0721	121.2244	-20.8477
-4.655	-10.205	-0.3925	-0.113536585365854	133.9979	120.2973	-13.7006
-4.655	-10.405	-0.400192307692308	-0.113536585365854	122.1948	118.6068	-3.58799999999999
-4.655	-10.605	-0.407884615384615	-0.113536585365854	117.8704	116.0652	-1.8052
-4.655	-10.805	-0.415576923076923	-0.113536585365854	118.3877	114.4072	-3.98049999999999
-4.655	-11.005	-0.423269230769231	-0.113536585365854	118.9353	113.1804	-5.75489999999999
-4.655	-11.205	-0.430961538461538	-0.113536585365854	118.4384	112.1204	-6.318
-4.655	-11.405	-0.438653846153846	-0.113536585365854	117.8232	111.4708	-6.3524
-4.655	-11.605	-0.446346153846154	-0.113536585365854	116.8479	110.927	-5.92089999999999
-4.655	-11.805	-0.454038461538462	-0.113536585365854	113.6672	109.8728	-3.7944
-4.655	-12.005	-0.461730769230769	-0.113536585365854	113.4899	111.3005	-2.18940000000001
-4.5	12	0.461538461538462	-0.109756097560976	104.3088	104.3211	0.0122999999999962
-4.5	11.8	0.453846153846154	-0.109756097560976	103.5745	103.3035	-0.271000000000001
-4.5	11.595	0.445961538461538	-0.109756097560976	102.9687	102.5532	-0.415499999999994
-4.5	11.395	0.438269230769231	-0.109756097560976	103.639	102.2957	-1.3433
-4.5	11.195	0.430576923076923	-0.109756097560976	103.311	103.2231	-0.0879000000000048
-4.5	10.995	0.422884615384615	-0.109756097560976	103.5782	101.9149	-1.66329999999999
-4.5	10.8	0.415384615384615	-0.109756097560976	101.3092	101.9077	0.598500000000001
-4.5	10.595	0.4075	-0.109756097560976	99.8609	102.3142	2.4533
-4.5	10.395	0.399807692307692	-0.109756097560976	100.9211	105.8722	4.95110000000001
-4.5	10.195	0.392115384615385	-0.109756097560976	102.4731	112.4324	9.9593
-4.5	9.995	0.384423076923077	-0.109756097560976	101.7882	119.3271	17.5389
-4.5	9.8	0.376923076923077	-0.109756097560976	101.6037	127.9722	26.3685
-4.5	9.595	0.369038461538462	-0.109756097560976	101.697	136.9758	35.2788
-4.5	9.395	0.361346153846154	-0.109756097560976	100.3012	144.1761	43.8749
-4.5	9.195	0.353653846153846	-0.109756097560976	99.16951	150.7555	51.58599
-4.5	8.995	0.345961538461538	-0.109756097560976	99.57572	155.3865	55.81078
-4.5	8.8	0.338461538461538	-0.109756097560976	99.33743	160.1165	60.77907
-4.5	8.595	0.330576923076923	-0.109756097560976	99.3325	163.9509	64.6184
-4.5	8.395	0.322884615384615	-0.109756097560976	100.0068	166.4247	66.4179
-4.5	8.195	0.315192307692308	-0.109756097560976	99.89026	160.572	60.68174
-4.5	7.995	0.3075	-0.109756097560976	98.79471	138.3386	39.54389
-4.5	7.795	0.299807692307692	-0.109756097560976	97.69252	87.31327	-10.37925
-4.5	7.595	0.292115384615385	-0.109756097560976	97.14485	492.0432	394.89835
-4.5	7.395	0.284423076923077	-0.109756097560976	96.45138	1152.017	1055.56562
-4.5	7.195	0.276730769230769	-0.109756097560976	94.51123	907.587	813.07577
-4.5	6.995	0.269038461538462	-0.109756097560976	94.57682	6676.518	6581.94118
-4.5	6.795	0.261346153846154	-0.109756097560976	94.1361	1159.359	1065.2229
-4.5	6.595	0.253653846153846	-0.109756097560976	93.28284	544.1835	450.90066
-4.5	6.395	0.245961538461538	-0.109756097560976	91.96654	458.954	366.98746
-4.5	6.195	0.238269230769231	-0.109756097560976	89.96762	400.5109	310.54328
-4.5	5.995	0.230576923076923	-0.109756097560976	87.46438	359.6272	272.16282
-4.5	5.795	0.222884615384615	-0.109756097560976	85.34116	332.3877	247.04654
-4.5	5.595	0.215192307692308	-0.109756097560976	83.45692	306.0585	222.60158
-4.5	5.395	0.2075	-0.109756097560976	81.91285	285.7343	203.82145
-4.5	5.195	0.199807692307692	-0.109756097560976	81.29871	266.7056	185.40689
-4.5	4.995	0.192115384615385	-0.109756097560976	80.53804	245.2607	164.72266
-4.5	4.795	0.184423076923077	-0.109756097560976	79.25613	229.3748	150.11867
-4.5	4.595	0.176730769230769	-0.109756097560976	77.45291	211.7941	134.34119
-4.5	4.395	0.169038461538462	-0.109756097560976	75.69397	192.1914	116.49743
-4.5	4.195	0.161346153846154	-0.109756097560976	72.86358	187.5848	114.72122
-4.5	3.995	0.153653846153846	-0.109756097560976	70.94464	187.0011	116.05646
-4.5	3.795	0.145961538461538	-0.109756097560976	66.87129	194.2849	127.41361
-4.5	3.595	0.138269230769231	-0.109756097560976	62.1715	212.1713	149.9998
-4.5	3.4	0.130769230769231	-0.109756097560976	57.61311	240.9428	183.32969
-4.5	3.195	0.122884615384615	-0.109756097560976	57.09173	280.6388	223.54707
-4.5	3	0.115384615384615	-0.109756097560976	56.05419	322.555	266.50081
-4.5	2.795	0.1075	-0.109756097560976	53.85666	371.7393	317.88264
-4.5	2.595	0.0998076923076923	-0.109756097560976	55.52221	408.7773	353.25509
-4.5	2.395	0.0921153846153846	-0.109756097560976	57.34774	391.2743	333.92656
-4.5	2.195	0.0844230769230769	-0.109756097560976	57.99283	306.2917	248.29887
-4.5	2	0.0769230769230769	-0.109756097560976	58.27993	220.6203	162.34037
-4.5	1.795	0.0690384615384615	-0.109756097560976	53.76751	178.232	124.46449
-4.5	1.595	0.0613461538461538	-0.109756097560976	53.89405	136.4006	82.50655
-4.5	1.395	0.0536538461538462	-0.109756097560976	55.19468	106.9821	51.78742
-4.5	1.195	0.0459615384615385	-0.109756097560976	57.23797	87.58205	30.34408
-4.5	0.995	0.0382692307692308	-0.109756097560976	59.10981	72.59457	13.48476
-4.5	0.795	0.0305769230769231	-0.109756097560976	63.2034	63.96124	0.757839999999995
-4.5	0.595	0.0228846153846154	-0.109756097560976	67.39945	55.87129	-11.52816
-4.5	0.395	0.0151923076923077	-0.109756097560976	69.84552	53.96645	-15.87907
-4.5	0.195	0.0075	-0.109756097560976	71.94251	54.62039	-17.32212
-4.5	0	0	-0.109756097560976	75.11257	54.95419	-20.15838
-4.5	-0.205	-0.00788461538461538	-0.109756097560976	81.602	53.68889	-27.91311
-4.5	-0.405	-0.0155769230769231	-0.109756097560976	92.54045	52.46695	-40.0735
-4.5	-0.605	-0.0232692307692308	-0.109756097560976	103.1034	51.35457	-51.74883
-4.5	-0.805	-0.0309615384615385	-0.109756097560976	92.80493	49.49063	-43.3143
-4.5	-1	-0.0384615384615385	-0.109756097560976	1243.152	47.33212	-1195.81988
-4.5	-1.205	-0.0463461538461538	-0.109756097560976	857.6832	45.17344	-812.50976
-4.5	-1.405	-0.0540384615384615	-0.109756097560976	2217.556	44.24859	-2173.30741
-4.5	-1.605	-0.0617307692307692	-0.109756097560976	16669.75	43.01878	-16626.73122
-4.5	-1.805	-0.0694230769230769	-0.109756097560976	7236.181	40.29423	-7195.88677
-4.5	-2.005	-0.0771153846153846	-0.109756097560976	2856.27	35.23415	-2821.03585
-4.5	-2.205	-0.0848076923076923	-0.109756097560976	1048.655	38.93479	-1009.72021
-4.5	-2.405	-0.0925	-0.109756097560976	606.8404	53.77217	-553.06823
-4.5	-2.605	-0.100192307692308	-0.109756097560976	443.9519	74.69451	-369.25739
-4.5	-2.805	-0.107884615384615	-0.109756097560976	357.9929	83.8564	-274.1365
-4.5	-3	-0.115384615384615	-0.109756097560976	306.8017	91.23231	-215.56939
-4.5	-3.205	-0.123269230769231	-0.109756097560976	283.0903	97.40849	-185.68181
-4.5	-3.405	-0.130961538461538	-0.109756097560976	261.9483	104.6355	-157.3128
-4.5	-3.605	-0.138653846153846	-0.109756097560976	246.6106	110.3743	-136.2363
-4.5	-3.805	-0.146346153846154	-0.109756097560976	229.6288	115.9219	-113.7069
-4.5	-4	-0.153846153846154	-0.109756097560976	206.9593	121.1107	-85.8486
-4.5	-4.2	-0.161538461538462	-0.109756097560976	180.4584	123.8782	-56.5802
-4.5	-4.405	-0.169423076923077	-0.109756097560976	160.1972	127.4633	-32.7339
-4.5	-4.605	-0.177115384615385	-0.109756097560976	155.6581	129.3703	-26.2878
-4.5	-4.805	-0.184807692307692	-0.109756097560976	154.6868	134.2877	-20.3991
-4.5	-5.005	-0.1925	-0.109756097560976	153.5244	137.8506	-15.6738
-4.5	-5.2	-0.2	-0.109756097560976	153.9049	139.4626	-14.4423
-4.5	-5.405	-0.207884615384615	-0.109756097560976	152.929	142.8243	-10.1047
-4.5	-5.605	-0.215576923076923	-0.109756097560976	159.2697	144.9154	-14.3543
-4.5	-5.805	-0.223269230769231	-0.109756097560976	172.2217	150.5224	-21.6993
-4.5	-6.005	-0.230961538461538	-0.109756097560976	194.111	160.3551	-33.7559
-4.5	-6.2	-0.238461538461538	-0.109756097560976	244.8978	167.4148	-77.483
-4.5	-6.405	-0.246346153846154	-0.109756097560976	349.667	172.0986	-177.5684
-4.5	-6.605	-0.254038461538462	-0.109756097560976	426.0344	176.5369	-249.4975
-4.5	-6.805	-0.261730769230769	-0.109756097560976	450.5524	179.5165	-271.0359
-4.5	-7.005	-0.269423076923077	-0.109756097560976	424.8052	179.0512	-245.754
-4.5	-7.205	-0.277115384615385	-0.109756097560976	377.2577	176.8074	-200.4503
-4.5	-7.405	-0.284807692307692	-0.109756097560976	335.0754	172.7065	-162.3689
-4.5	-7.605	-0.2925	-0.109756097560976	302.3216	167.1751	-135.1465
-4.5	-7.805	-0.300192307692308	-0.109756097560976	276.6122	163.1863	-113.4259
-4.5	-8.005	-0.307884615384615	-0.109756097560976	258.9952	158.3814	-100.6138
-4.5	-8.205	-0.315576923076923	-0.109756097560976	239.0511	153.0115	-86.0396
-4.5	-8.405	-0.323269230769231	-0.109756097560976	226.6186	148.4741	-78.1445
-4.5	-8.605	-0.330961538461538	-0.109756097560976	218.8918	143.8546	-75.0372
-4.5	-8.805	-0.338653846153846	-0.109756097560976	209.6725	139.0381	-70.6344
-4.5	-9.005	-0.346346153846154	-0.109756097560976	200.777	135.7234	-65.0536
-4.5	-9.205	-0.354038461538462	-0.109756097560976	191.51	132.8531	-58.6569
-4.5	-9.405	-0.361730769230769	-0.109756097560976	179.5971	129.8574	-49.7397
-4.5	-9.605	-0.369423076923077	-0.109756097560976	166.4755	126.1693	-40.3062
-4.5	-9.805	-0.377115384615385	-0.109756097560976	155.9511	123.6562	-32.2949
-4.5	-10.005	-0.384807692307692	-0.109756097560976	145.4689	122.7047	-22.7642
-4.5	-10.205	-0.3925	-0.109756097560976	136.3205	122.0144	-14.3061
-4.5	-10.405	-0.400192307692308	-0.109756097560976	134.5165	120.5841	-13.9324
-4.5	-10.605	-0.407884615384615	-0.109756097560976	133.0984	119.683	-13.4154
-4.5	-10.805	-0.415576923076923	-0.109756097560976	128.8681	118.8069	-10.0612
-4.5	-11.005	-0.423269230769231	-0.109756097560976	125.9322	116.7007	-9.2315
-4.5	-11.205	-0.430961538461538	-0.109756097560976	122.972	115.4598	-7.51219999999999
-4.5	-11.405	-0.438653846153846	-0.109756097560976	120.2298	114.3122	-5.91759999999999
-4.5	-11.605	-0.446346153846154	-0.109756097560976	118.9244	113.3271	-5.59730000000001
-4.5	-11.805	-0.454038461538462	-0.109756097560976	118.7633	113.3031	-5.4602
-4.5	-12.005	-0.461730769230769	-0.109756097560976	117.7687	113.6882	-4.0805
-4.35	12	0.461538461538462	-0.10609756097561	106.7753	106.9507	0.175399999999996
-4.35	11.8	0.453846153846154	-0.10609756097561	106.9939	106.6643	-0.329599999999999
-4.35	11.595	0.445961538461538	-0.10609756097561	107.4312	106.3954	-1.03580000000001
-4.35	11.395	0.438269230769231	-0.10609756097561	108.1101	103.9633	-4.1468
-4.35	11.195	0.430576923076923	-0.10609756097561	108.7285	103.1057	-5.6228
-4.35	10.995	0.422884615384615	-0.10609756097561	108.9337	104.5518	-4.3819
-4.35	10.8	0.415384615384615	-0.10609756097561	107.1039	106.9622	-0.1417
-4.35	10.595	0.4075	-0.10609756097561	105.913	109.585	3.672
-4.35	10.395	0.399807692307692	-0.10609756097561	104.6734	113.0161	8.3427
-4.35	10.195	0.392115384615385	-0.10609756097561	103.9859	117.4904	13.5045
-4.35	9.995	0.384423076923077	-0.10609756097561	102.6054	123.0923	20.4869
-4.35	9.8	0.376923076923077	-0.10609756097561	102.1661	128.7175	26.5514
-4.35	9.595	0.369038461538462	-0.10609756097561	102.4489	137.3945	34.9456
-4.35	9.395	0.361346153846154	-0.10609756097561	102.2594	144.2143	41.9549
-4.35	9.195	0.353653846153846	-0.10609756097561	100.3433	151.9651	51.6218
-4.35	8.995	0.345961538461538	-0.10609756097561	97.22791	159.9384	62.71049
-4.35	8.8	0.338461538461538	-0.10609756097561	96.15782	167.2846	71.12678
-4.35	8.595	0.330576923076923	-0.10609756097561	94.6352	170.0128	75.3776
-4.35	8.395	0.322884615384615	-0.10609756097561	93.78115	160.5326	66.75145
-4.35	8.195	0.315192307692308	-0.10609756097561	92.97113	116.1838	23.21267
-4.35	7.995	0.3075	-0.10609756097561	92.65943	81.02343	-11.636
-4.35	7.795	0.299807692307692	-0.10609756097561	92.37373	627.5099	535.13617
-4.35	7.595	0.292115384615385	-0.10609756097561	91.89157	1353.881	1261.98943
-4.35	7.395	0.284423076923077	-0.10609756097561	91.16768	1541.229	1450.06132
-4.35	7.195	0.276730769230769	-0.10609756097561	89.50177	599.4366	509.93483
-4.35	6.995	0.269038461538462	-0.10609756097561	87.91645	3871.081	3783.16455
-4.35	6.795	0.261346153846154	-0.10609756097561	87.43023	15841.17	15753.73977
-4.35	6.595	0.253653846153846	-0.10609756097561	87.71893	713.6628	625.94387
-4.35	6.395	0.245961538461538	-0.10609756097561	87.43558	460.0016	372.56602
-4.35	6.195	0.238269230769231	-0.10609756097561	86.01586	396.1759	310.16004
-4.35	5.995	0.230576923076923	-0.10609756097561	84.66517	360.2842	275.61903
-4.35	5.795	0.222884615384615	-0.10609756097561	84.11342	335.1488	251.03538
-4.35	5.595	0.215192307692308	-0.10609756097561	83.72439	307.8072	224.08281
-4.35	5.395	0.2075	-0.10609756097561	83.39591	283.3869	199.99099
-4.35	5.195	0.199807692307692	-0.10609756097561	83.19305	260.6087	177.41565
-4.35	4.995	0.192115384615385	-0.10609756097561	82.31926	236.102	153.78274
-4.35	4.795	0.184423076923077	-0.10609756097561	80.64812	216.0796	135.43148
-4.35	4.595	0.176730769230769	-0.10609756097561	78.13464	198.735	120.60036
-4.35	4.395	0.169038461538462	-0.10609756097561	77.02752	196.6835	119.65598
-4.35	4.195	0.161346153846154	-0.10609756097561	75.76509	192.6363	116.87121
-4.35	3.995	0.153653846153846	-0.10609756097561	74.06734	190.1172	116.04986
-4.35	3.795	0.145961538461538	-0.10609756097561	71.17945	199.2566	128.07715
-4.35	3.595	0.138269230769231	-0.10609756097561	69.97262	220.4157	150.44308
-4.35	3.4	0.130769230769231	-0.10609756097561	69.53109	257.0857	187.55461
-4.35	3.195	0.122884615384615	-0.10609756097561	67.39786	301.7084	234.31054
-4.35	3	0.115384615384615	-0.10609756097561	69.14703	346.8803	277.73327
-4.35	2.795	0.1075	-0.10609756097561	64.81826	391.728	326.90974
-4.35	2.595	0.0998076923076923	-0.10609756097561	59.2651	396.7808	337.5157
-4.35	2.395	0.0921153846153846	-0.10609756097561	56.04185	327.5826	271.54075
-4.35	2.195	0.0844230769230769	-0.10609756097561	55.00254	213.9019	158.89936
-4.35	2	0.0769230769230769	-0.10609756097561	56.02299	163.6647	107.64171
-4.35	1.795	0.0690384615384615	-0.10609756097561	55.28071	120.6145	65.33379
-4.35	1.595	0.0613461538461538	-0.10609756097561	56.26197	102.4701	46.20813
-4.35	1.395	0.0536538461538462	-0.10609756097561	57.75839	87.10448	29.34609
-4.35	1.195	0.0459615384615385	-0.10609756097561	58.57533	69.54633	10.971
-4.35	0.995	0.0382692307692308	-0.10609756097561	59.8309	55.66158	-4.16932
-4.35	0.795	0.0305769230769231	-0.10609756097561	61.88427	51.81712	-10.06715
-4.35	0.595	0.0228846153846154	-0.10609756097561	65.55231	53.68059	-11.87172
-4.35	0.395	0.0151923076923077	-0.10609756097561	70.48918	56.02622	-14.46296
-4.35	0.195	0.0075	-0.10609756097561	74.77735	58.33019	-16.44716
-4.35	0	0	-0.10609756097561	79.27036	57.95921	-21.31115
-4.35	-0.205	-0.00788461538461538	-0.10609756097561	85.71553	56.41152	-29.30401
-4.35	-0.405	-0.0155769230769231	-0.10609756097561	93.63543	54.35382	-39.28161
-4.35	-0.605	-0.0232692307692308	-0.10609756097561	103.8364	53.53779	-50.29861
-4.35	-0.805	-0.0309615384615385	-0.10609756097561	101.6387	51.4416	-50.1971
-4.35	-1	-0.0384615384615385	-0.10609756097561	290.9738	49.90388	-241.06992
-4.35	-1.205	-0.0463461538461538	-0.10609756097561	997.9436	47.83389	-950.10971
-4.35	-1.405	-0.0540384615384615	-0.10609756097561	636.3076	45.37974	-590.92786
-4.35	-1.605	-0.0617307692307692	-0.10609756097561	1926.057	45.20789	-1880.84911
-4.35	-1.805	-0.0694230769230769	-0.10609756097561	9469.881	44.52423	-9425.35677
-4.35	-2.005	-0.0771153846153846	-0.10609756097561	3415.306	41.1604	-3374.1456
-4.35	-2.205	-0.0848076923076923	-0.10609756097561	1254.687	36.64333	-1218.04367
-4.35	-2.405	-0.0925	-0.10609756097561	761.0271	38.98816	-722.03894
-4.35	-2.605	-0.100192307692308	-0.10609756097561	509.3019	50.89055	-458.41135
-4.35	-2.805	-0.107884615384615	-0.10609756097561	392.4134	71.92617	-320.48723
-4.35	-3	-0.115384615384615	-0.10609756097561	348.0155	81.58213	-266.43337
-4.35	-3.205	-0.123269230769231	-0.10609756097561	302.0866	90.07018	-212.01642
-4.35	-3.405	-0.130961538461538	-0.10609756097561	276.4997	97.73267	-178.76703
-4.35	-3.605	-0.138653846153846	-0.10609756097561	251.1917	105.3747	-145.817
-4.35	-3.805	-0.146346153846154	-0.10609756097561	231.515	112.8585	-118.6565
-4.35	-4	-0.153846153846154	-0.10609756097561	206.9084	119.4206	-87.4878
-4.35	-4.2	-0.161538461538462	-0.10609756097561	163.3796	123.1292	-40.2504
-4.35	-4.405	-0.169423076923077	-0.10609756097561	147.6583	127.6621	-19.9962
-4.35	-4.605	-0.177115384615385	-0.10609756097561	150.2613	130.7895	-19.4718
-4.35	-4.805	-0.184807692307692	-0.10609756097561	152.1203	133.6078	-18.5125
-4.35	-5.005	-0.1925	-0.10609756097561	150.2346	135.0333	-15.2013
-4.35	-5.2	-0.2	-0.10609756097561	148.5081	137.6911	-10.817
-4.35	-5.405	-0.207884615384615	-0.10609756097561	148.8432	139.8879	-8.9553
-4.35	-5.605	-0.215576923076923	-0.10609756097561	153.0558	142.1272	-10.9286
-4.35	-5.805	-0.223269230769231	-0.10609756097561	164.3143	145.6364	-18.6779
-4.35	-6.005	-0.230961538461538	-0.10609756097561	186.5122	150.4307	-36.0815
-4.35	-6.2	-0.238461538461538	-0.10609756097561	226.6886	155.2885	-71.4001
-4.35	-6.405	-0.246346153846154	-0.10609756097561	330.7089	162.9834	-167.7255
-4.35	-6.605	-0.254038461538462	-0.10609756097561	410.7689	169.1469	-241.622
-4.35	-6.805	-0.261730769230769	-0.10609756097561	448.3786	172.8492	-275.5294
-4.35	-7.005	-0.269423076923077	-0.10609756097561	430.0562	174.5985	-255.4577
-4.35	-7.205	-0.277115384615385	-0.10609756097561	379.0964	174.4231	-204.6733
-4.35	-7.405	-0.284807692307692	-0.10609756097561	335.8608	172.8692	-162.9916
-4.35	-7.605	-0.2925	-0.10609756097561	302.8535	170.2228	-132.6307
-4.35	-7.805	-0.300192307692308	-0.10609756097561	275.9479	166.2622	-109.6857
-4.35	-8.005	-0.307884615384615	-0.10609756097561	253.0719	161.903	-91.1689
-4.35	-8.205	-0.315576923076923	-0.10609756097561	237.7338	157.3314	-80.4024
-4.35	-8.405	-0.323269230769231	-0.10609756097561	228.1796	153.9127	-74.2669
-4.35	-8.605	-0.330961538461538	-0.10609756097561	220.7651	148.5746	-72.1905
-4.35	-8.805	-0.338653846153846	-0.10609756097561	213.5066	143.3411	-70.1655
-4.35	-9.005	-0.346346153846154	-0.10609756097561	206.4604	139.3242	-67.1362
-4.35	-9.205	-0.354038461538462	-0.10609756097561	197.0729	135.7773	-61.2956
-4.35	-9.405	-0.361730769230769	-0.10609756097561	183.4907	133.6581	-49.8326
-4.35	-9.605	-0.369423076923077	-0.10609756097561	171.0076	130.7857	-40.2219
-4.35	-9.805	-0.377115384615385	-0.10609756097561	160.7375	127.8929	-32.8446
-4.35	-10.005	-0.384807692307692	-0.10609756097561	150.0986	125.0371	-25.0615
-4.35	-10.205	-0.3925	-0.10609756097561	141.986	123.3516	-18.6344
-4.35	-10.405	-0.400192307692308	-0.10609756097561	135.2647	121.1688	-14.0959
-4.35	-10.605	-0.407884615384615	-0.10609756097561	133.7288	119.5398	-14.189
-4.35	-10.805	-0.415576923076923	-0.10609756097561	132.7525	118.5205	-14.232
-4.35	-11.005	-0.423269230769231	-0.10609756097561	128.6772	117.3273	-11.3499
-4.35	-11.205	-0.430961538461538	-0.10609756097561	125.7462	116.7991	-8.94710000000001
-4.35	-11.405	-0.438653846153846	-0.10609756097561	123.6748	115.9915	-7.6833
-4.35	-11.605	-0.446346153846154	-0.10609756097561	121.2494	114.5381	-6.7113
-4.35	-11.805	-0.454038461538462	-0.10609756097561	118.4334	114.7568	-3.67660000000001
-4.35	-12.005	-0.461730769230769	-0.10609756097561	117.098	115.6955	-1.4025
-4.205	12	0.461538461538462	-0.102560975609756	107.174	105.8355	-1.33850000000001
-4.205	11.8	0.453846153846154	-0.102560975609756	109.1501	103.8712	-5.27889999999999
-4.205	11.595	0.445961538461538	-0.102560975609756	108.7231	103.0303	-5.69280000000001
-4.205	11.395	0.438269230769231	-0.102560975609756	107.0685	103.072	-3.9965
-4.205	11.195	0.430576923076923	-0.102560975609756	105.5906	102.5645	-3.0261
-4.205	10.995	0.422884615384615	-0.102560975609756	104.6039	103.1881	-1.41579999999999
-4.205	10.8	0.415384615384615	-0.102560975609756	103.9801	104.6875	0.707400000000007
-4.205	10.595	0.4075	-0.102560975609756	103.4938	108.2959	4.80210000000001
-4.205	10.395	0.399807692307692	-0.102560975609756	101.1831	113.7272	12.5441
-4.205	10.195	0.392115384615385	-0.102560975609756	100.2831	119.6717	19.3886
-4.205	9.995	0.384423076923077	-0.102560975609756	99.4145	126.9731	27.5586
-4.205	9.8	0.376923076923077	-0.102560975609756	98.97164	132.4107	33.43906
-4.205	9.595	0.369038461538462	-0.102560975609756	99.82816	140.2892	40.46104
-4.205	9.395	0.361346153846154	-0.102560975609756	98.6603	147.4292	48.7689
-4.205	9.195	0.353653846153846	-0.102560975609756	98.23976	153.756	55.51624
-4.205	8.995	0.345961538461538	-0.102560975609756	97.12576	161.8144	64.68864
-4.205	8.8	0.338461538461538	-0.102560975609756	96.11632	166.3302	70.21388
-4.205	8.595	0.330576923076923	-0.102560975609756	95.41816	163.5692	68.15104
-4.205	8.395	0.322884615384615	-0.102560975609756	95.06559	150.2742	55.20861
-4.205	8.195	0.315192307692308	-0.102560975609756	94.51819	116.4428	21.92461
-4.205	7.995	0.3075	-0.102560975609756	94.83211	76.29758	-18.53453
-4.205	7.795	0.299807692307692	-0.102560975609756	93.14605	249.4326	156.28655
-4.205	7.595	0.292115384615385	-0.102560975609756	91.86877	686.2149	594.34613
-4.205	7.395	0.284423076923077	-0.102560975609756	90.40613	1182.268	1091.86187
-4.205	7.195	0.276730769230769	-0.102560975609756	89.61984	2794.581	2704.96116
-4.205	6.995	0.269038461538462	-0.102560975609756	89.00823	12150.34	12061.33177
-4.205	6.795	0.261346153846154	-0.102560975609756	88.90881	1459.194	1370.28519
-4.205	6.595	0.253653846153846	-0.102560975609756	88.60577	605.3724	516.76663
-4.205	6.395	0.245961538461538	-0.102560975609756	88.31469	442.7203	354.40561
-4.205	6.195	0.238269230769231	-0.102560975609756	87.68695	390.7316	303.04465
-4.205	5.995	0.230576923076923	-0.102560975609756	85.60187	353.6517	268.04983
-4.205	5.795	0.222884615384615	-0.102560975609756	84.83538	328.2874	243.45202
-4.205	5.595	0.215192307692308	-0.102560975609756	83.36573	303.6993	220.33357
-4.205	5.395	0.2075	-0.102560975609756	81.6685	275.8718	194.2033
-4.205	5.195	0.199807692307692	-0.102560975609756	80.16126	252.7916	172.63034
-4.205	4.995	0.192115384615385	-0.102560975609756	78.95871	233.799	154.84029
-4.205	4.795	0.184423076923077	-0.102560975609756	77.9869	215.9546	137.9677
-4.205	4.595	0.176730769230769	-0.102560975609756	77.09186	208.0667	130.97484
-4.205	4.395	0.169038461538462	-0.102560975609756	75.72919	202.2308	126.50161
-4.205	4.195	0.161346153846154	-0.102560975609756	73.81667	191.5998	117.78313
-4.205	3.995	0.153653846153846	-0.102560975609756	72.43333	185.5975	113.16417
-4.205	3.795	0.145961538461538	-0.102560975609756	71.90208	187.7964	115.89432
-4.205	3.595	0.138269230769231	-0.102560975609756	71.02566	202.9202	131.89454
-4.205	3.4	0.130769230769231	-0.102560975609756	68.43936	223.3071	154.86774
-4.205	3.195	0.122884615384615	-0.102560975609756	63.16942	251.6292	188.45978
-4.205	3	0.115384615384615	-0.102560975609756	60.16485	288.1641	227.99925
-4.205	2.795	0.1075	-0.102560975609756	59.19918	327.8752	268.67602
-4.205	2.595	0.0998076923076923	-0.102560975609756	59.38851	377.9942	318.60569
-4.205	2.395	0.0921153846153846	-0.102560975609756	60.49148	412.6872	352.19572
-4.205	2.195	0.0844230769230769	-0.102560975609756	60.54331	407.1577	346.61439
-4.205	2	0.0769230769230769	-0.102560975609756	60.99229	331.878	270.88571
-4.205	1.795	0.0690384615384615	-0.102560975609756	60.00809	229.6873	169.67921
-4.205	1.595	0.0613461538461538	-0.102560975609756	57.53425	170.8017	113.26745
-4.205	1.395	0.0536538461538462	-0.102560975609756	59.00672	127.6972	68.69048
-4.205	1.195	0.0459615384615385	-0.102560975609756	60.91287	107.693	46.78013
-4.205	0.995	0.0382692307692308	-0.102560975609756	62.9029	89.86817	26.96527
-4.205	0.795	0.0305769230769231	-0.102560975609756	67.23742	73.017	5.77958
-4.205	0.595	0.0228846153846154	-0.102560975609756	69.32358	57.02517	-12.29841
-4.205	0.395	0.0151923076923077	-0.102560975609756	70.9406	53.95119	-16.98941
-4.205	0.195	0.0075	-0.102560975609756	73.95892	52.87942	-21.0795
-4.205	0	0	-0.102560975609756	78.01825	53.25216	-24.76609
-4.205	-0.205	-0.00788461538461538	-0.102560975609756	84.20833	55.13655	-29.07178
-4.205	-0.405	-0.0155769230769231	-0.102560975609756	95.54967	53.96936	-41.58031
-4.205	-0.605	-0.0232692307692308	-0.102560975609756	109.0496	52.69203	-56.35757
-4.205	-0.805	-0.0309615384615385	-0.102560975609756	101.8147	51.93358	-49.88112
-4.205	-1	-0.0384615384615385	-0.102560975609756	896.4799	51.18983	-845.29007
-4.205	-1.205	-0.0463461538461538	-0.102560975609756	763.4769	49.89392	-713.58298
-4.205	-1.405	-0.0540384615384615	-0.102560975609756	490.5904	48.12074	-442.46966
-4.205	-1.605	-0.0617307692307692	-0.102560975609756	1557.8	46.66066	-1511.13934
-4.205	-1.805	-0.0694230769230769	-0.102560975609756	7922.855	44.7254	-7878.1296
-4.205	-2.005	-0.0771153846153846	-0.102560975609756	2785.309	43.75261	-2741.55639
-4.205	-2.205	-0.0848076923076923	-0.102560975609756	997.3829	43.11557	-954.26733
-4.205	-2.405	-0.0925	-0.102560975609756	518.085	40.83226	-477.25274
-4.205	-2.605	-0.100192307692308	-0.102560975609756	429.337	38.52381	-390.81319
-4.205	-2.805	-0.107884615384615	-0.102560975609756	351.673	39.81914	-311.85386
-4.205	-3	-0.115384615384615	-0.102560975609756	314.304	45.60281	-268.70119
-4.205	-3.205	-0.123269230769231	-0.102560975609756	294.4076	57.02136	-237.38624
-4.205	-3.405	-0.130961538461538	-0.102560975609756	272.5616	74.75981	-197.80179
-4.205	-3.605	-0.138653846153846	-0.102560975609756	251.0009	84.20869	-166.79221
-4.205	-3.805	-0.146346153846154	-0.102560975609756	219.368	94.25645	-125.11155
-4.205	-4	-0.153846153846154	-0.102560975609756	191.8165	103.9875	-87.829
-4.205	-4.2	-0.161538461538462	-0.102560975609756	160.0381	111.0993	-48.9388
-4.205	-4.405	-0.169423076923077	-0.102560975609756	151.0969	116.4081	-34.6888
-4.205	-4.605	-0.177115384615385	-0.102560975609756	151.2398	120.1808	-31.059
-4.205	-4.805	-0.184807692307692	-0.102560975609756	151.9263	123.1607	-28.7656
-4.205	-5.005	-0.1925	-0.102560975609756	147.5977	130.02	-17.5777
-4.205	-5.2	-0.2	-0.102560975609756	144.0036	134.258	-9.7456
-4.205	-5.405	-0.207884615384615	-0.102560975609756	144.0222	137.2447	-6.77750000000001
-4.205	-5.605	-0.215576923076923	-0.102560975609756	151.1145	139.7513	-11.3632
-4.205	-5.805	-0.223269230769231	-0.102560975609756	166.6731	141.2035	-25.4696
-4.205	-6.005	-0.230961538461538	-0.102560975609756	189.8315	146.3952	-43.4363
-4.205	-6.2	-0.238461538461538	-0.102560975609756	230.3372	153.4884	-76.8488
-4.205	-6.405	-0.246346153846154	-0.102560975609756	330.6697	160.2378	-170.4319
-4.205	-6.605	-0.254038461538462	-0.102560975609756	409.4776	165.6217	-243.8559
-4.205	-6.805	-0.261730769230769	-0.102560975609756	437.7472	170.4578	-267.2894
-4.205	-7.005	-0.269423076923077	-0.102560975609756	416.1036	173.6856	-242.418
-4.205	-7.205	-0.277115384615385	-0.102560975609756	369.83	174.8291	-195.0009
-4.205	-7.405	-0.284807692307692	-0.102560975609756	329.6656	175.4076	-154.258
-4.205	-7.605	-0.2925	-0.102560975609756	300.4061	174.5989	-125.8072
-4.205	-7.805	-0.300192307692308	-0.102560975609756	275.4145	171.7972	-103.6173
-4.205	-8.005	-0.307884615384615	-0.102560975609756	250.8503	167.584	-83.2663
-4.205	-8.205	-0.315576923076923	-0.102560975609756	235.0008	162.5241	-72.4767
-4.205	-8.405	-0.323269230769231	-0.102560975609756	225.4872	159.7039	-65.7833
-4.205	-8.605	-0.330961538461538	-0.102560975609756	220.1602	155.7224	-64.4378
-4.205	-8.805	-0.338653846153846	-0.102560975609756	208.8508	150.6629	-58.1879
-4.205	-9.005	-0.346346153846154	-0.102560975609756	201.1854	146.0192	-55.1662
-4.205	-9.205	-0.354038461538462	-0.102560975609756	192.9433	141.1075	-51.8358
-4.205	-9.405	-0.361730769230769	-0.102560975609756	182.0975	136.8316	-45.2659
-4.205	-9.605	-0.369423076923077	-0.102560975609756	171.209	133.37	-37.839
-4.205	-9.805	-0.377115384615385	-0.102560975609756	161.0021	130.4171	-30.585
-4.205	-10.005	-0.384807692307692	-0.102560975609756	151.6219	127.5625	-24.0594
-4.205	-10.205	-0.3925	-0.102560975609756	144.7376	124.9319	-19.8057
-4.205	-10.405	-0.400192307692308	-0.102560975609756	138.7266	122.9412	-15.7854
-4.205	-10.605	-0.407884615384615	-0.102560975609756	134.0116	121.8276	-12.184
-4.205	-10.805	-0.415576923076923	-0.102560975609756	129.4821	120.8824	-8.5997
-4.205	-11.005	-0.423269230769231	-0.102560975609756	127.0118	120.3725	-6.63929999999999
-4.205	-11.205	-0.430961538461538	-0.102560975609756	125.3254	120.1736	-5.15180000000001
-4.205	-11.405	-0.438653846153846	-0.102560975609756	123.1844	118.949	-4.2354
-4.205	-11.605	-0.446346153846154	-0.102560975609756	121.6968	117.4636	-4.2332
-4.205	-11.805	-0.454038461538462	-0.102560975609756	120.1404	116.8054	-3.33499999999999
-4.205	-12.005	-0.461730769230769	-0.102560975609756	118.4476	117.2098	-1.23779999999999
-4.05	12	0.461538461538462	-0.098780487804878	114.8891	113.8131	-1.07599999999999
-4.05	11.8	0.453846153846154	-0.098780487804878	119.2641	111.8313	-7.4328
-4.05	11.595	0.445961538461538	-0.098780487804878	120.4181	109.3023	-11.1158
-4.05	11.395	0.438269230769231	-0.098780487804878	118.8141	107.9764	-10.8377
-4.05	11.195	0.430576923076923	-0.098780487804878	115.6367	106.4692	-9.16750000000001
-4.05	10.995	0.422884615384615	-0.098780487804878	113.2299	106.0908	-7.1391
-4.05	10.8	0.415384615384615	-0.098780487804878	110.4771	106.4295	-4.04759999999999
-4.05	10.595	0.4075	-0.098780487804878	106.9756	108.2258	1.25020000000001
-4.05	10.395	0.399807692307692	-0.098780487804878	105.9934	110.2974	4.304
-4.05	10.195	0.392115384615385	-0.098780487804878	105.5175	113.0444	7.5269
-4.05	9.995	0.384423076923077	-0.098780487804878	105.2606	116.8931	11.6325
-4.05	9.8	0.376923076923077	-0.098780487804878	103.9821	123.1173	19.1352
-4.05	9.595	0.369038461538462	-0.098780487804878	101.5551	129.0978	27.5427
-4.05	9.395	0.361346153846154	-0.098780487804878	99.99138	136.9619	36.97052
-4.05	9.195	0.353653846153846	-0.098780487804878	99.10808	144.4644	45.35632
-4.05	8.995	0.345961538461538	-0.098780487804878	98.77757	152.9846	54.20703
-4.05	8.8	0.338461538461538	-0.098780487804878	96.74379	161.3551	64.61131
-4.05	8.595	0.330576923076923	-0.098780487804878	95.70232	167.9641	72.26178
-4.05	8.395	0.322884615384615	-0.098780487804878	94.35197	170.5551	76.20313
-4.05	8.195	0.315192307692308	-0.098780487804878	92.95763	165.3847	72.42707
-4.05	7.995	0.3075	-0.098780487804878	91.8264	140.4909	48.6645
-4.05	7.795	0.299807692307692	-0.098780487804878	91.15707	96.75631	5.59924
-4.05	7.595	0.292115384615385	-0.098780487804878	91.39735	244.1904	152.79305
-4.05	7.395	0.284423076923077	-0.098780487804878	91.32578	646.424	555.09822
-4.05	7.195	0.276730769230769	-0.098780487804878	90.51495	941.8012	851.28625
-4.05	6.995	0.269038461538462	-0.098780487804878	89.06813	1320.424	1231.35587
-4.05	6.795	0.261346153846154	-0.098780487804878	88.58237	6911.508	6822.92563
-4.05	6.595	0.253653846153846	-0.098780487804878	88.44503	21899.51	21811.06497
-4.05	6.395	0.245961538461538	-0.098780487804878	88.37297	1142.229	1053.85603
-4.05	6.195	0.238269230769231	-0.098780487804878	87.00235	464.0127	377.01035
-4.05	5.995	0.230576923076923	-0.098780487804878	86.7031	405.7627	319.0596
-4.05	5.795	0.222884615384615	-0.098780487804878	85.06342	369.3764	284.31298
-4.05	5.595	0.215192307692308	-0.098780487804878	82.22081	334.9176	252.69679
-4.05	5.395	0.2075	-0.098780487804878	80.73006	306.7071	225.97704
-4.05	5.195	0.199807692307692	-0.098780487804878	80.42102	278.4719	198.05088
-4.05	4.995	0.192115384615385	-0.098780487804878	79.98979	252.9	172.91021
-4.05	4.795	0.184423076923077	-0.098780487804878	78.57858	231.3979	152.81932
-4.05	4.595	0.176730769230769	-0.098780487804878	76.10171	215.2702	139.16849
-4.05	4.395	0.169038461538462	-0.098780487804878	74.52678	210.549	136.02222
-4.05	4.195	0.161346153846154	-0.098780487804878	72.77353	201.5729	128.79937
-4.05	3.995	0.153653846153846	-0.098780487804878	70.46204	192.1312	121.66916
-4.05	3.795	0.145961538461538	-0.098780487804878	68.90719	185.7533	116.84611
-4.05	3.595	0.138269230769231	-0.098780487804878	66.94897	183.9184	116.96943
-4.05	3.4	0.130769230769231	-0.098780487804878	61.58148	191.9667	130.38522
-4.05	3.195	0.122884615384615	-0.098780487804878	61.81658	211.7882	149.97162
-4.05	3	0.115384615384615	-0.098780487804878	63.14555	239.9485	176.80295
-4.05	2.795	0.1075	-0.098780487804878	59.87714	275.324	215.44686
-4.05	2.595	0.0998076923076923	-0.098780487804878	57.5821	312.7759	255.1938
-4.05	2.395	0.0921153846153846	-0.098780487804878	56.53006	354.3841	297.85404
-4.05	2.195	0.0844230769230769	-0.098780487804878	54.13122	394.0738	339.94258
-4.05	2	0.0769230769230769	-0.098780487804878	51.37048	395.5309	344.16042
-4.05	1.795	0.0690384615384615	-0.098780487804878	52.92507	320.8323	267.90723
-4.05	1.595	0.0613461538461538	-0.098780487804878	53.34509	206.1195	152.77441
-4.05	1.395	0.0536538461538462	-0.098780487804878	53.12572	138.7137	85.58798
-4.05	1.195	0.0459615384615385	-0.098780487804878	55.11768	111.4477	56.33002
-4.05	0.995	0.0382692307692308	-0.098780487804878	57.80154	87.55453	29.75299
-4.05	0.795	0.0305769230769231	-0.098780487804878	61.04431	70.17622	9.13191
-4.05	0.595	0.0228846153846154	-0.098780487804878	63.67391	57.70216	-5.97175
-4.05	0.395	0.0151923076923077	-0.098780487804878	67.37992	51.82671	-15.55321
-4.05	0.195	0.0075	-0.098780487804878	72.80384	52.70955	-20.09429
-4.05	0	0	-0.098780487804878	77.12158	54.46504	-22.65654
-4.05	-0.205	-0.00788461538461538	-0.098780487804878	81.24871	55.08304	-26.16567
-4.05	-0.405	-0.0155769230769231	-0.098780487804878	88.72447	56.17373	-32.55074
-4.05	-0.605	-0.0232692307692308	-0.098780487804878	98.18348	57.66607	-40.51741
-4.05	-0.805	-0.0309615384615385	-0.098780487804878	111.3579	56.57122	-54.78668
-4.05	-1	-0.0384615384615385	-0.098780487804878	104.5434	54.01439	-50.52901
-4.05	-1.205	-0.0463461538461538	-0.098780487804878	753.6226	51.21969	-702.40291
-4.05	-1.405	-0.0540384615384615	-0.098780487804878	627.3567	50.20807	-577.14863
-4.05	-1.605	-0.0617307692307692	-0.098780487804878	408.7711	49.37227	-359.39883
-4.05	-1.805	-0.0694230769230769	-0.098780487804878	10434.99	47.92249	-10387.06751
-4.05	-2.005	-0.0771153846153846	-0.098780487804878	3204.255	45.82113	-3158.43387
-4.05	-2.205	-0.0848076923076923	-0.098780487804878	1195.65	44.61536	-1151.03464
-4.05	-2.405	-0.0925	-0.098780487804878	738.091	43.07049	-695.02051
-4.05	-2.605	-0.100192307692308	-0.098780487804878	511.2991	41.4534	-469.8457
-4.05	-2.805	-0.107884615384615	-0.098780487804878	430.5636	40.21142	-390.35218
-4.05	-3	-0.115384615384615	-0.098780487804878	366.7162	42.43608	-324.28012
-4.05	-3.205	-0.123269230769231	-0.098780487804878	333.247	53.38801	-279.85899
-4.05	-3.405	-0.130961538461538	-0.098780487804878	299.2448	73.67566	-225.56914
-4.05	-3.605	-0.138653846153846	-0.098780487804878	270.6829	83.96876	-186.71414
-4.05	-3.805	-0.146346153846154	-0.098780487804878	245.4066	93.37303	-152.03357
-4.05	-4	-0.153846153846154	-0.098780487804878	207.9796	103.6834	-104.2962
-4.05	-4.2	-0.161538461538462	-0.098780487804878	165.6906	112.644	-53.0466
-4.05	-4.405	-0.169423076923077	-0.098780487804878	154.9045	119.5123	-35.3922
-4.05	-4.605	-0.177115384615385	-0.098780487804878	152.7083	122.6463	-30.062
-4.05	-4.805	-0.184807692307692	-0.098780487804878	150.7861	127.7205	-23.0656
-4.05	-5.005	-0.1925	-0.098780487804878	147.1106	128.8735	-18.2371
-4.05	-5.2	-0.2	-0.098780487804878	144.3843	130.1381	-14.2462
-4.05	-5.405	-0.207884615384615	-0.098780487804878	143.2328	131.365	-11.8678
-4.05	-5.605	-0.215576923076923	-0.098780487804878	145.4356	135.0289	-10.4067
-4.05	-5.805	-0.223269230769231	-0.098780487804878	155.8671	139.1155	-16.7516
-4.05	-6.005	-0.230961538461538	-0.098780487804878	173.9857	143.9328	-30.0529
-4.05	-6.2	-0.238461538461538	-0.098780487804878	194.4439	152.8434	-41.6005
-4.05	-6.405	-0.246346153846154	-0.098780487804878	237.7631	159.9322	-77.8309
-4.05	-6.605	-0.254038461538462	-0.098780487804878	347.1918	168.206	-178.9858
-4.05	-6.805	-0.261730769230769	-0.098780487804878	409.8177	173.0476	-236.7701
-4.05	-7.005	-0.269423076923077	-0.098780487804878	419.1157	177.384	-241.7317
-4.05	-7.205	-0.277115384615385	-0.098780487804878	385.4345	180.8333	-204.6012
-4.05	-7.405	-0.284807692307692	-0.098780487804878	341.9073	181.9101	-159.9972
-4.05	-7.605	-0.2925	-0.098780487804878	300.1577	181.6059	-118.5518
-4.05	-7.805	-0.300192307692308	-0.098780487804878	273.4665	180.6183	-92.8482
-4.05	-8.005	-0.307884615384615	-0.098780487804878	254.4733	176.916	-77.5573
-4.05	-8.205	-0.315576923076923	-0.098780487804878	234.6148	172.226	-62.3888
-4.05	-8.405	-0.323269230769231	-0.098780487804878	224.603	167.8668	-56.7362
-4.05	-8.605	-0.330961538461538	-0.098780487804878	218.5975	163.9532	-54.6443
-4.05	-8.805	-0.338653846153846	-0.098780487804878	216.5112	159.7601	-56.7511
-4.05	-9.005	-0.346346153846154	-0.098780487804878	213.6793	154.5835	-59.0958
-4.05	-9.205	-0.354038461538462	-0.098780487804878	207.6511	150.6909	-56.9602
-4.05	-9.405	-0.361730769230769	-0.098780487804878	197.4847	146.1634	-51.3213
-4.05	-9.605	-0.369423076923077	-0.098780487804878	185.4418	141.5193	-43.9225
-4.05	-9.805	-0.377115384615385	-0.098780487804878	171.9438	137.1532	-34.7906
-4.05	-10.005	-0.384807692307692	-0.098780487804878	161.318	133.1335	-28.1845
-4.05	-10.205	-0.3925	-0.098780487804878	154.2541	130.1776	-24.0765
-4.05	-10.405	-0.400192307692308	-0.098780487804878	147.7428	127.7321	-20.0107
-4.05	-10.605	-0.407884615384615	-0.098780487804878	143.3967	126.6054	-16.7913
-4.05	-10.805	-0.415576923076923	-0.098780487804878	138.9257	125.3481	-13.5776
-4.05	-11.005	-0.423269230769231	-0.098780487804878	134.7572	123.9857	-10.7715
-4.05	-11.205	-0.430961538461538	-0.098780487804878	122.9348	122.2133	-0.721499999999992
-4.05	-11.405	-0.438653846153846	-0.098780487804878	117.8785	120.7273	2.8488
-4.05	-11.605	-0.446346153846154	-0.098780487804878	119.9123	119.6764	-0.235900000000001
-4.05	-11.805	-0.454038461538462	-0.098780487804878	121.9086	118.9671	-2.94150000000001
-4.05	-12.005	-0.461730769230769	-0.098780487804878	122.9472	118.6803	-4.26689999999999
-3.905	12	0.461538461538462	-0.0952439024390244	121.9429	117.6604	-4.2825
-3.905	11.8	0.453846153846154	-0.0952439024390244	126.7715	114.5309	-12.2406
-3.905	11.595	0.445961538461538	-0.0952439024390244	126.4981	111.225	-15.2731
-3.905	11.395	0.438269230769231	-0.0952439024390244	125.3561	110.13	-15.2261
-3.905	11.195	0.430576923076923	-0.0952439024390244	122.4714	110.0681	-12.4033
-3.905	10.995	0.422884615384615	-0.0952439024390244	119.4705	108.6581	-10.8124
-3.905	10.8	0.415384615384615	-0.0952439024390244	114.5447	107.0632	-7.48150000000001
-3.905	10.595	0.4075	-0.0952439024390244	111.1189	107.814	-3.3049
-3.905	10.395	0.399807692307692	-0.0952439024390244	110.1051	109.6959	-0.409199999999998
-3.905	10.195	0.392115384615385	-0.0952439024390244	109.1388	116.3825	7.24369999999999
-3.905	9.995	0.384423076923077	-0.0952439024390244	108.5976	124.3953	15.7977
-3.905	9.8	0.376923076923077	-0.0952439024390244	107.6605	134.3033	26.6428
-3.905	9.595	0.369038461538462	-0.0952439024390244	106.6992	146.6647	39.9655
-3.905	9.395	0.361346153846154	-0.0952439024390244	104.9112	158.8794	53.9682
-3.905	9.195	0.353653846153846	-0.0952439024390244	101.9996	169.101	67.1014
-3.905	8.995	0.345961538461538	-0.0952439024390244	101.8348	173.8934	72.0586
-3.905	8.8	0.338461538461538	-0.0952439024390244	101.2252	173.7947	72.5695
-3.905	8.595	0.330576923076923	-0.0952439024390244	100.0924	162.9601	62.8677
-3.905	8.395	0.322884615384615	-0.0952439024390244	98.48526	129.3117	30.82644
-3.905	8.195	0.315192307692308	-0.0952439024390244	96.41113	83.7287	-12.68243
-3.905	7.995	0.3075	-0.0952439024390244	94.81564	261.6621	166.84646
-3.905	7.795	0.299807692307692	-0.0952439024390244	94.29466	694.8686	600.57394
-3.905	7.595	0.292115384615385	-0.0952439024390244	92.90542	992.6512	899.74578
-3.905	7.395	0.284423076923077	-0.0952439024390244	91.18329	1954.479	1863.29571
-3.905	7.195	0.276730769230769	-0.0952439024390244	89.63079	8129.592	8039.96121
-3.905	6.995	0.269038461538462	-0.0952439024390244	89.18517	25763.97	25674.78483
-3.905	6.795	0.261346153846154	-0.0952439024390244	88.84575	1409.333	1320.48725
-3.905	6.595	0.253653846153846	-0.0952439024390244	86.7983	651.9953	565.197
-3.905	6.395	0.245961538461538	-0.0952439024390244	86.14199	463.0289	376.88691
-3.905	6.195	0.238269230769231	-0.0952439024390244	85.54213	407.4771	321.93497
-3.905	5.995	0.230576923076923	-0.0952439024390244	84.11069	366.2102	282.09951
-3.905	5.795	0.222884615384615	-0.0952439024390244	82.68689	336.5498	253.86291
-3.905	5.595	0.215192307692308	-0.0952439024390244	82.71946	307.8682	225.14874
-3.905	5.395	0.2075	-0.0952439024390244	80.51945	275.6815	195.16205
-3.905	5.195	0.199807692307692	-0.0952439024390244	79.54868	249.1438	169.59512
-3.905	4.995	0.192115384615385	-0.0952439024390244	78.60603	228.5721	149.96607
-3.905	4.795	0.184423076923077	-0.0952439024390244	77.18753	220.4205	143.23297
-3.905	4.595	0.176730769230769	-0.0952439024390244	75.82536	216.466	140.64064
-3.905	4.395	0.169038461538462	-0.0952439024390244	74.56375	206.5401	131.97635
-3.905	4.195	0.161346153846154	-0.0952439024390244	73.16648	197.2993	124.13282
-3.905	3.995	0.153653846153846	-0.0952439024390244	71.41195	194.8312	123.41925
-3.905	3.795	0.145961538461538	-0.0952439024390244	69.20519	197.335	128.12981
-3.905	3.595	0.138269230769231	-0.0952439024390244	66.69803	209.7722	143.07417
-3.905	3.4	0.130769230769231	-0.0952439024390244	65.45988	232.6049	167.14502
-3.905	3.195	0.122884615384615	-0.0952439024390244	62.38095	261.4604	199.07945
-3.905	3	0.115384615384615	-0.0952439024390244	60.14978	295.3	235.15022
-3.905	2.795	0.1075	-0.0952439024390244	54.55881	335.4748	280.91599
-3.905	2.595	0.0998076923076923	-0.0952439024390244	49.7711	382.0195	332.2484
-3.905	2.395	0.0921153846153846	-0.0952439024390244	52.76536	417.8081	365.04274
-3.905	2.195	0.0844230769230769	-0.0952439024390244	55.97167	407.6983	351.72663
-3.905	2	0.0769230769230769	-0.0952439024390244	55.94887	323.7447	267.79583
-3.905	1.795	0.0690384615384615	-0.0952439024390244	52.20157	212.9908	160.78923
-3.905	1.595	0.0613461538461538	-0.0952439024390244	51.08656	142.9542	91.86764
-3.905	1.395	0.0536538461538462	-0.0952439024390244	51.97063	118.8166	66.84597
-3.905	1.195	0.0459615384615385	-0.0952439024390244	52.91134	100.265	47.35366
-3.905	0.995	0.0382692307692308	-0.0952439024390244	54.60435	78.38137	23.77702
-3.905	0.795	0.0305769230769231	-0.0952439024390244	59.62395	65.33908	5.71513
-3.905	0.595	0.0228846153846154	-0.0952439024390244	64.64921	56.1309	-8.51831
-3.905	0.395	0.0151923076923077	-0.0952439024390244	70.30234	52.74406	-17.55828
-3.905	0.195	0.0075	-0.0952439024390244	74.01193	52.91713	-21.0948
-3.905	0	0	-0.0952439024390244	77.49462	53.31974	-24.17488
-3.905	-0.205	-0.00788461538461538	-0.0952439024390244	80.9586	57.21004	-23.74856
-3.905	-0.405	-0.0155769230769231	-0.0952439024390244	88.13576	58.02564	-30.11012
-3.905	-0.605	-0.0232692307692308	-0.0952439024390244	98.00063	58.92149	-39.07914
-3.905	-0.805	-0.0309615384615385	-0.0952439024390244	111.4074	57.8433	-53.5641
-3.905	-1	-0.0384615384615385	-0.0952439024390244	115.7235	54.3785	-61.345
-3.905	-1.205	-0.0463461538461538	-0.0952439024390244	173.197	53.44713	-119.74987
-3.905	-1.405	-0.0540384615384615	-0.0952439024390244	557.973	51.56858	-506.40442
-3.905	-1.605	-0.0617307692307692	-0.0952439024390244	376.0923	50.63358	-325.45872
-3.905	-1.805	-0.0694230769230769	-0.0952439024390244	9729.829	48.60037	-9681.22863
-3.905	-2.005	-0.0771153846153846	-0.0952439024390244	3516.677	45.1021	-3471.5749
-3.905	-2.205	-0.0848076923076923	-0.0952439024390244	1287.011	45.50251	-1241.50849
-3.905	-2.405	-0.0925	-0.0952439024390244	776.2726	45.39119	-730.88141
-3.905	-2.605	-0.100192307692308	-0.0952439024390244	532.9207	45.89295	-487.02775
-3.905	-2.805	-0.107884615384615	-0.0952439024390244	446.6335	43.55685	-403.07665
-3.905	-3	-0.115384615384615	-0.0952439024390244	377.438	41.70283	-335.73517
-3.905	-3.205	-0.123269230769231	-0.0952439024390244	339.3239	40.72501	-298.59889
-3.905	-3.405	-0.130961538461538	-0.0952439024390244	307.4758	47.99373	-259.48207
-3.905	-3.605	-0.138653846153846	-0.0952439024390244	284.211	64.20524	-220.00576
-3.905	-3.805	-0.146346153846154	-0.0952439024390244	259.8127	74.16846	-185.64424
-3.905	-4	-0.153846153846154	-0.0952439024390244	232.0037	87.28034	-144.72336
-3.905	-4.2	-0.161538461538462	-0.0952439024390244	173.1579	98.89227	-74.26563
-3.905	-4.405	-0.169423076923077	-0.0952439024390244	162.1671	108.8718	-53.2953
-3.905	-4.605	-0.177115384615385	-0.0952439024390244	158.0361	117.617	-40.4191
-3.905	-4.805	-0.184807692307692	-0.0952439024390244	155.0474	122.0453	-33.0021
-3.905	-5.005	-0.1925	-0.0952439024390244	148.8805	130.8713	-18.0092
-3.905	-5.2	-0.2	-0.0952439024390244	143.1582	133.3059	-9.85229999999999
-3.905	-5.405	-0.207884615384615	-0.0952439024390244	137.8729	134.0245	-3.8484
-3.905	-5.605	-0.215576923076923	-0.0952439024390244	136.3896	135.9086	-0.480999999999995
-3.905	-5.805	-0.223269230769231	-0.0952439024390244	147.6665	139.2682	-8.39830000000001
-3.905	-6.005	-0.230961538461538	-0.0952439024390244	166.7092	142.5908	-24.1184
-3.905	-6.2	-0.238461538461538	-0.0952439024390244	188.8163	146.799	-42.0173
-3.905	-6.405	-0.246346153846154	-0.0952439024390244	229.9168	149.9371	-79.9797
-3.905	-6.605	-0.254038461538462	-0.0952439024390244	323.1205	152.6419	-170.4786
-3.905	-6.805	-0.261730769230769	-0.0952439024390244	397.0058	161.3633	-235.6425
-3.905	-7.005	-0.269423076923077	-0.0952439024390244	424.6635	168.1006	-256.5629
-3.905	-7.205	-0.277115384615385	-0.0952439024390244	396.6264	173.4643	-223.1621
-3.905	-7.405	-0.284807692307692	-0.0952439024390244	346.639	179.5103	-167.1287
-3.905	-7.605	-0.2925	-0.0952439024390244	303.6532	181.9136	-121.7396
-3.905	-7.805	-0.300192307692308	-0.0952439024390244	275.6298	182.1524	-93.4774
-3.905	-8.005	-0.307884615384615	-0.0952439024390244	248.6396	180.9884	-67.6512
-3.905	-8.205	-0.315576923076923	-0.0952439024390244	235.9499	180.2962	-55.6537
-3.905	-8.405	-0.323269230769231	-0.0952439024390244	224.1539	176.2256	-47.9283
-3.905	-8.605	-0.330961538461538	-0.0952439024390244	217.1355	172.7907	-44.3448
-3.905	-8.805	-0.338653846153846	-0.0952439024390244	213.7196	169.6295	-44.0901
-3.905	-9.005	-0.346346153846154	-0.0952439024390244	210.0163	164.2969	-45.7194
-3.905	-9.205	-0.354038461538462	-0.0952439024390244	205.8409	158.6295	-47.2114
-3.905	-9.405	-0.361730769230769	-0.0952439024390244	198.6078	153.7637	-44.8441
-3.905	-9.605	-0.369423076923077	-0.0952439024390244	187.7561	149.7345	-38.0216
-3.905	-9.805	-0.377115384615385	-0.0952439024390244	177.8389	145.7232	-32.1157
-3.905	-10.005	-0.384807692307692	-0.0952439024390244	168.3201	142.2785	-26.0416
-3.905	-10.205	-0.3925	-0.0952439024390244	159.213	138.5229	-20.6901
-3.905	-10.405	-0.400192307692308	-0.0952439024390244	152.6873	134.5309	-18.1564
-3.905	-10.605	-0.407884615384615	-0.0952439024390244	148.2976	130.7505	-17.5471
-3.905	-10.805	-0.415576923076923	-0.0952439024390244	142.7473	128.4623	-14.285
-3.905	-11.005	-0.423269230769231	-0.0952439024390244	139.0042	126.7462	-12.258
-3.905	-11.205	-0.430961538461538	-0.0952439024390244	135.3033	125.0734	-10.2299
-3.905	-11.405	-0.438653846153846	-0.0952439024390244	126.2265	124.9862	-1.24030000000001
-3.905	-11.605	-0.446346153846154	-0.0952439024390244	123.2775	123.4879	0.210399999999993
-3.905	-11.805	-0.454038461538462	-0.0952439024390244	122.848	122.8786	0.0306000000000068
-3.905	-12.005	-0.461730769230769	-0.0952439024390244	122.1202	122.9967	0.876500000000007
-3.755	12	0.461538461538462	-0.0915853658536585	134.9436	131.5782	-3.36539999999999
-3.755	11.8	0.453846153846154	-0.0915853658536585	139.0264	123.6924	-15.334
-3.755	11.595	0.445961538461538	-0.0915853658536585	138.2174	117.5738	-20.6436
-3.755	11.395	0.438269230769231	-0.0915853658536585	136.542	114.5107	-22.0313
-3.755	11.195	0.430576923076923	-0.0915853658536585	133.0315	110.5964	-22.4351
-3.755	10.995	0.422884615384615	-0.0915853658536585	128.7603	108.68	-20.0803
-3.755	10.8	0.415384615384615	-0.0915853658536585	124.2096	108.1438	-16.0658
-3.755	10.595	0.4075	-0.0915853658536585	118.6186	108.4449	-10.1737
-3.755	10.395	0.399807692307692	-0.0915853658536585	115.5492	109.3545	-6.1947
-3.755	10.195	0.392115384615385	-0.0915853658536585	114.083	112.235	-1.848
-3.755	9.995	0.384423076923077	-0.0915853658536585	112.0044	116.5767	4.5723
-3.755	9.8	0.376923076923077	-0.0915853658536585	111.2494	122.8126	11.5632
-3.755	9.595	0.369038461538462	-0.0915853658536585	111.2672	128.1934	16.9262
-3.755	9.395	0.361346153846154	-0.0915853658536585	109.9606	134.8514	24.8908
-3.755	9.195	0.353653846153846	-0.0915853658536585	108.2759	145.8457	37.5698
-3.755	8.995	0.345961538461538	-0.0915853658536585	107.2843	152.7814	45.4971
-3.755	8.8	0.338461538461538	-0.0915853658536585	105.1373	161.1895	56.0522
-3.755	8.595	0.330576923076923	-0.0915853658536585	103.129	170.1592	67.0302
-3.755	8.395	0.322884615384615	-0.0915853658536585	101.4312	180.7305	79.2993
-3.755	8.195	0.315192307692308	-0.0915853658536585	100.2588	187.9834	87.7246
-3.755	7.995	0.3075	-0.0915853658536585	98.26893	191.0933	92.82437
-3.755	7.795	0.299807692307692	-0.0915853658536585	96.29137	183.3439	87.05253
-3.755	7.595	0.292115384615385	-0.0915853658536585	94.90969	147.9509	53.04121
-3.755	7.395	0.284423076923077	-0.0915853658536585	93.83658	108.4116	14.57502
-3.755	7.195	0.276730769230769	-0.0915853658536585	93.0428	234.1464	141.1036
-3.755	6.995	0.269038461538462	-0.0915853658536585	92.06963	438.5063	346.43667
-3.755	6.795	0.261346153846154	-0.0915853658536585	90.35872	2830.773	2740.41428
-3.755	6.595	0.253653846153846	-0.0915853658536585	88.52705	11333.05	11244.52295
-3.755	6.395	0.245961538461538	-0.0915853658536585	88.01263	1140.404	1052.39137
-3.755	6.195	0.238269230769231	-0.0915853658536585	87.50578	553.4779	465.97212
-3.755	5.995	0.230576923076923	-0.0915853658536585	86.14358	434.4268	348.28322
-3.755	5.795	0.222884615384615	-0.0915853658536585	84.77231	391.4997	306.72739
-3.755	5.595	0.215192307692308	-0.0915853658536585	83.24287	355.0581	271.81523
-3.755	5.395	0.2075	-0.0915853658536585	81.99697	326.8562	244.85923
-3.755	5.195	0.199807692307692	-0.0915853658536585	81.46548	299.8847	218.41922
-3.755	4.995	0.192115384615385	-0.0915853658536585	80.70977	271.4909	190.78113
-3.755	4.795	0.184423076923077	-0.0915853658536585	79.15788	245.192	166.03412
-3.755	4.595	0.176730769230769	-0.0915853658536585	76.87356	226.2676	149.39404
-3.755	4.395	0.169038461538462	-0.0915853658536585	75.4249	221.3614	145.9365
-3.755	4.195	0.161346153846154	-0.0915853658536585	73.94344	211.7729	137.82946
-3.755	3.995	0.153653846153846	-0.0915853658536585	71.97833	202.6316	130.65327
-3.755	3.795	0.145961538461538	-0.0915853658536585	70.23038	196.465	126.23462
-3.755	3.595	0.138269230769231	-0.0915853658536585	68.75179	197.103	128.35121
-3.755	3.4	0.130769230769231	-0.0915853658536585	66.60148	204.222	137.62052
-3.755	3.195	0.122884615384615	-0.0915853658536585	65.23508	224.3367	159.10162
-3.755	3	0.115384615384615	-0.0915853658536585	63.02554	255.7861	192.76056
-3.755	2.795	0.1075	-0.0915853658536585	59.46834	290.5052	231.03686
-3.755	2.595	0.0998076923076923	-0.0915853658536585	55.89456	331.3591	275.46454
-3.755	2.395	0.0921153846153846	-0.0915853658536585	52.55345	371.2331	318.67965
-3.755	2.195	0.0844230769230769	-0.0915853658536585	50.34873	400.9245	350.57577
-3.755	2	0.0769230769230769	-0.0915853658536585	51.27586	377.2121	325.93624
-3.755	1.795	0.0690384615384615	-0.0915853658536585	46.6292	237.2093	190.5801
-3.755	1.595	0.0613461538461538	-0.0915853658536585	48.30195	166.6388	118.33685
-3.755	1.395	0.0536538461538462	-0.0915853658536585	52.65428	124.7367	72.08242
-3.755	1.195	0.0459615384615385	-0.0915853658536585	54.24518	104.5243	50.27912
-3.755	0.995	0.0382692307692308	-0.0915853658536585	54.88243	83.86247	28.98004
-3.755	0.795	0.0305769230769231	-0.0915853658536585	55.8793	69.3396	13.4603
-3.755	0.595	0.0228846153846154	-0.0915853658536585	59.39539	57.43624	-1.95915
-3.755	0.395	0.0151923076923077	-0.0915853658536585	66.57922	55.11573	-11.46349
-3.755	0.195	0.0075	-0.0915853658536585	68.82172	52.71058	-16.11114
-3.755	0	0	-0.0915853658536585	71.74039	52.6461	-19.09429
-3.755	-0.205	-0.00788461538461538	-0.0915853658536585	75.57197	53.10462	-22.46735
-3.755	-0.405	-0.0155769230769231	-0.0915853658536585	81.78601	54.87936	-26.90665
-3.755	-0.605	-0.0232692307692308	-0.0915853658536585	91.04804	55.43152	-35.61652
-3.755	-0.805	-0.0309615384615385	-0.0915853658536585	101.2706	56.3136	-44.957
-3.755	-1	-0.0384615384615385	-0.0915853658536585	115.8676	56.94015	-58.92745
-3.755	-1.205	-0.0463461538461538	-0.0915853658536585	114.1569	55.58488	-58.57202
-3.755	-1.405	-0.0540384615384615	-0.0915853658536585	170.965	53.81792	-117.14708
-3.755	-1.605	-0.0617307692307692	-0.0915853658536585	385.8411	52.24787	-333.59323
-3.755	-1.805	-0.0694230769230769	-0.0915853658536585	273.0932	50.44908	-222.64412
-3.755	-2.005	-0.0771153846153846	-0.0915853658536585	5855.991	49.48895	-5806.50205
-3.755	-2.205	-0.0848076923076923	-0.0915853658536585	1817.962	47.87025	-1770.09175
-3.755	-2.405	-0.0925	-0.0915853658536585	887.2294	48.31812	-838.91128
-3.755	-2.605	-0.100192307692308	-0.0915853658536585	586.9643	47.59256	-539.37174
-3.755	-2.805	-0.107884615384615	-0.0915853658536585	459.0109	44.4925	-414.5184
-3.755	-3	-0.115384615384615	-0.0915853658536585	378.8389	43.3174	-335.5215
-3.755	-3.205	-0.123269230769231	-0.0915853658536585	344.3073	43.03911	-301.26819
-3.755	-3.405	-0.130961538461538	-0.0915853658536585	303.8529	48.69661	-255.15629
-3.755	-3.605	-0.138653846153846	-0.0915853658536585	276.7978	67.76506	-209.03274
-3.755	-3.805	-0.146346153846154	-0.0915853658536585	250.4831	79.65385	-170.82925
-3.755	-4	-0.153846153846154	-0.0915853658536585	221.0545	91.30014	-129.75436
-3.755	-4.2	-0.161538461538462	-0.0915853658536585	169.4229	99.91806	-69.50484
-3.755	-4.405	-0.169423076923077	-0.0915853658536585	157.7426	108.1877	-49.5549
-3.755	-4.605	-0.177115384615385	-0.0915853658536585	156.1867	118.0562	-38.1305
-3.755	-4.805	-0.184807692307692	-0.0915853658536585	154.2056	123.179	-31.0266
-3.755	-5.005	-0.1925	-0.0915853658536585	146.7772	131.5164	-15.2608
-3.755	-5.2	-0.2	-0.0915853658536585	140.0513	135.3319	-4.71940000000001
-3.755	-5.405	-0.207884615384615	-0.0915853658536585	134.8205	138.1442	3.3237
-3.755	-5.605	-0.215576923076923	-0.0915853658536585	135.7646	140.0363	4.27170000000001
-3.755	-5.805	-0.223269230769231	-0.0915853658536585	139.1721	142.6083	3.43620000000001
-3.755	-6.005	-0.230961538461538	-0.0915853658536585	155.3473	146.8783	-8.469
-3.755	-6.2	-0.238461538461538	-0.0915853658536585	178.2393	151.8704	-26.3689
-3.755	-6.405	-0.246346153846154	-0.0915853658536585	208.7889	153.4769	-55.312
-3.755	-6.605	-0.254038461538462	-0.0915853658536585	270.3489	157.884	-112.4649
-3.755	-6.805	-0.261730769230769	-0.0915853658536585	383.2843	162.7478	-220.5365
-3.755	-7.005	-0.269423076923077	-0.0915853658536585	429.1455	169.3532	-259.7923
-3.755	-7.205	-0.277115384615385	-0.0915853658536585	420.4411	176.9443	-243.4968
-3.755	-7.405	-0.284807692307692	-0.0915853658536585	382.9552	181.852	-201.1032
-3.755	-7.605	-0.2925	-0.0915853658536585	338.7493	181.0142	-157.7351
-3.755	-7.805	-0.300192307692308	-0.0915853658536585	295.5889	181.4388	-114.1501
-3.755	-8.005	-0.307884615384615	-0.0915853658536585	269.7788	184.3805	-85.3983
-3.755	-8.205	-0.315576923076923	-0.0915853658536585	243.8921	183.13	-60.7621
-3.755	-8.405	-0.323269230769231	-0.0915853658536585	229.3552	180.6	-48.7552
-3.755	-8.605	-0.330961538461538	-0.0915853658536585	221.7202	176.9638	-44.7564
-3.755	-8.805	-0.338653846153846	-0.0915853658536585	218.9758	172.4356	-46.5402
-3.755	-9.005	-0.346346153846154	-0.0915853658536585	218.3067	167.6917	-50.615
-3.755	-9.205	-0.354038461538462	-0.0915853658536585	214.815	164.0734	-50.7416
-3.755	-9.405	-0.361730769230769	-0.0915853658536585	209.0788	159.0478	-50.031
-3.755	-9.605	-0.369423076923077	-0.0915853658536585	199.438	153.895	-45.543
-3.755	-9.805	-0.377115384615385	-0.0915853658536585	188.3182	148.1659	-40.1523
-3.755	-10.005	-0.384807692307692	-0.0915853658536585	178.0038	143.867	-34.1368
-3.755	-10.205	-0.3925	-0.0915853658536585	168.0134	140.0263	-27.9871
-3.755	-10.405	-0.400192307692308	-0.0915853658536585	161.6411	137.1409	-24.5002
-3.755	-10.605	-0.407884615384615	-0.0915853658536585	155.5226	133.8441	-21.6785
-3.755	-10.805	-0.415576923076923	-0.0915853658536585	150.1635	131.3739	-18.7896
-3.755	-11.005	-0.423269230769231	-0.0915853658536585	146.1482	129.1644	-16.9838
-3.755	-11.205	-0.430961538461538	-0.0915853658536585	141.809	127.1851	-14.6239
-3.755	-11.405	-0.438653846153846	-0.0915853658536585	138.2469	124.8954	-13.3515
-3.755	-11.605	-0.446346153846154	-0.0915853658536585	135.5589	123.5137	-12.0452
-3.755	-11.805	-0.454038461538462	-0.0915853658536585	132.8329	123.5323	-9.30059999999999
-3.755	-12.005	-0.461730769230769	-0.0915853658536585	122.6923	124.4405	1.7482
-3.605	12	0.461538461538462	-0.0879268292682927	148.1097	143.2454	-4.86430000000002
-3.605	11.8	0.453846153846154	-0.0879268292682927	156.8451	136.6744	-20.1707
-3.605	11.595	0.445961538461538	-0.0879268292682927	161.6507	130.7282	-30.9225
-3.605	11.395	0.438269230769231	-0.0879268292682927	160.5255	125.6006	-34.9249
-3.605	11.195	0.430576923076923	-0.0879268292682927	155.7891	121.2619	-34.5272
-3.605	10.995	0.422884615384615	-0.0879268292682927	151.0967	116.8982	-34.1985
-3.605	10.8	0.415384615384615	-0.0879268292682927	145.2137	113.9074	-31.3063
-3.605	10.595	0.4075	-0.0879268292682927	139.4638	110.0105	-29.4533
-3.605	10.395	0.399807692307692	-0.0879268292682927	134.3039	106.3617	-27.9422
-3.605	10.195	0.392115384615385	-0.0879268292682927	129.0201	108.6515	-20.3686
-3.605	9.995	0.384423076923077	-0.0879268292682927	124.8773	113.8974	-10.9799
-3.605	9.8	0.376923076923077	-0.0879268292682927	122.2403	121.0119	-1.22840000000001
-3.605	9.595	0.369038461538462	-0.0879268292682927	120.8364	124.5284	3.69200000000001
-3.605	9.395	0.361346153846154	-0.0879268292682927	119.8215	134.861	15.0395
-3.605	9.195	0.353653846153846	-0.0879268292682927	117.6694	146.2672	28.5978
-3.605	8.995	0.345961538461538	-0.0879268292682927	116.247	153.9387	37.6917
-3.605	8.8	0.338461538461538	-0.0879268292682927	113.5164	163.4358	49.9194
-3.605	8.595	0.330576923076923	-0.0879268292682927	111.7159	172.9433	61.2274
-3.605	8.395	0.322884615384615	-0.0879268292682927	110.0987	184.0243	73.9256
-3.605	8.195	0.315192307692308	-0.0879268292682927	107.1992	192.9944	85.7952
-3.605	7.995	0.3075	-0.0879268292682927	105.0574	199.0549	93.9975
-3.605	7.795	0.299807692307692	-0.0879268292682927	102.5087	201.1338	98.6251
-3.605	7.595	0.292115384615385	-0.0879268292682927	101.2196	196.38	95.1604
-3.605	7.395	0.284423076923077	-0.0879268292682927	99.44372	184.2849	84.84118
-3.605	7.195	0.276730769230769	-0.0879268292682927	97.21809	178.9635	81.74541
-3.605	6.995	0.269038461538462	-0.0879268292682927	95.78776	735.7389	639.95114
-3.605	6.795	0.261346153846154	-0.0879268292682927	94.28933	6877.258	6782.96867
-3.605	6.595	0.253653846153846	-0.0879268292682927	92.7295	18793.87	18701.1405
-3.605	6.395	0.245961538461538	-0.0879268292682927	91.42485	1895.834	1804.40915
-3.605	6.195	0.238269230769231	-0.0879268292682927	89.87644	675.8844	586.00796
-3.605	5.995	0.230576923076923	-0.0879268292682927	88.14533	503.5198	415.37447
-3.605	5.795	0.222884615384615	-0.0879268292682927	86.51564	410.3732	323.85756
-3.605	5.595	0.215192307692308	-0.0879268292682927	84.67481	372.2157	287.54089
-3.605	5.395	0.2075	-0.0879268292682927	83.33625	338.1091	254.77285
-3.605	5.195	0.199807692307692	-0.0879268292682927	81.43678	308.9973	227.56052
-3.605	4.995	0.192115384615385	-0.0879268292682927	79.2933	283.2774	203.9841
-3.605	4.795	0.184423076923077	-0.0879268292682927	78.17211	256.9759	178.80379
-3.605	4.595	0.176730769230769	-0.0879268292682927	78.03323	236.6001	158.56687
-3.605	4.395	0.169038461538462	-0.0879268292682927	77.88653	231.2043	153.31777
-3.605	4.195	0.161346153846154	-0.0879268292682927	77.50423	221.2994	143.79517
-3.605	3.995	0.153653846153846	-0.0879268292682927	76.04473	208.4439	132.39917
-3.605	3.795	0.145961538461538	-0.0879268292682927	74.97938	197.6756	122.69622
-3.605	3.595	0.138269230769231	-0.0879268292682927	73.20182	189.8625	116.66068
-3.605	3.4	0.130769230769231	-0.0879268292682927	70.46365	190.999	120.53535
-3.605	3.195	0.122884615384615	-0.0879268292682927	66.6713	199.0281	132.3568
-3.605	3	0.115384615384615	-0.0879268292682927	61.53257	220.7093	159.17673
-3.605	2.795	0.1075	-0.0879268292682927	55.59928	253.8612	198.26192
-3.605	2.595	0.0998076923076923	-0.0879268292682927	51.64429	293.0483	241.40401
-3.605	2.395	0.0921153846153846	-0.0879268292682927	53.95896	346.7182	292.75924
-3.605	2.195	0.0844230769230769	-0.0879268292682927	51.19624	392.8651	341.66886
-3.605	2	0.0769230769230769	-0.0879268292682927	46.44239	414.2042	367.76181
-3.605	1.795	0.0690384615384615	-0.0879268292682927	46.05047	383.3255	337.27503
-3.605	1.595	0.0613461538461538	-0.0879268292682927	48.59089	283.6576	235.06671
-3.605	1.395	0.0536538461538462	-0.0879268292682927	47.84969	179.1572	131.30751
-3.605	1.195	0.0459615384615385	-0.0879268292682927	49.38086	123.3364	73.95554
-3.605	0.995	0.0382692307692308	-0.0879268292682927	55.76237	97.51017	41.7478
-3.605	0.795	0.0305769230769231	-0.0879268292682927	59.05841	80.80769	21.74928
-3.605	0.595	0.0228846153846154	-0.0879268292682927	59.26894	69.32361	10.05467
-3.605	0.395	0.0151923076923077	-0.0879268292682927	64.95975	60.88676	-4.07299
-3.605	0.195	0.0075	-0.0879268292682927	67.64378	53.38697	-14.25681
-3.605	0	0	-0.0879268292682927	70.1662	53.20853	-16.95767
-3.605	-0.205	-0.00788461538461538	-0.0879268292682927	73.35021	54.18748	-19.16273
-3.605	-0.405	-0.0155769230769231	-0.0879268292682927	76.99783	55.37423	-21.6236
-3.605	-0.605	-0.0232692307692308	-0.0879268292682927	83.57239	55.04587	-28.52652
[truncated: 7,801 more rows]
